# Supplementary material for: Hematological malignancy burden in mainland China and Taiwan from 1990 to 2021 and decadal projections: Insights from the global burden of disease study 2021
Source: PLoS One. 2025 Jul 21;20(7):e0328526. doi: 10.1371/journal.pone.0328526 (PMC12279097; doi:10.1371/journal.pone.0328526)
Supplement: S1 Data — (ZIP) [file pone.0328526.s021.zip]

Archive with 35 entries (33 files):
- The raw data used in this study/
- The raw data used in this study/GBD_Population/
- The raw data used in this study/GBD_Population/IHME_GBD_2019_POP_1990_Y2020M10D15.CSV
- The raw data used in this study/GBD_Population/IHME_GBD_2019_POP_1991_Y2020M10D15.CSV
- The raw data used in this study/GBD_Population/IHME_GBD_2019_POP_1992_Y2020M10D15.CSV
- The raw data used in this study/GBD_Population/IHME_GBD_2019_POP_1993_Y2020M10D15.CSV
- The raw data used in this study/GBD_Population/IHME_GBD_2019_POP_1994_Y2020M10D15.CSV
- The raw data used in this study/GBD_Population/IHME_GBD_2019_POP_1995_Y2020M10D15.CSV
- The raw data used in this study/GBD_Population/IHME_GBD_2019_POP_1996_Y2020M10D15.CSV
- The raw data used in this study/GBD_Population/IHME_GBD_2019_POP_1997_Y2020M10D15.CSV
- The raw data used in this study/GBD_Population/IHME_GBD_2019_POP_1998_Y2020M10D15.CSV
- The raw data used in this study/GBD_Population/IHME_GBD_2019_POP_1999_Y2020M10D15.CSV
- The raw data used in this study/GBD_Population/IHME_GBD_2019_POP_2000_Y2020M10D15.CSV
- The raw data used in this study/GBD_Population/IHME_GBD_2019_POP_2001_Y2020M10D15.CSV
- The raw data used in this study/GBD_Population/IHME_GBD_2019_POP_2002_Y2020M10D15.CSV
- The raw data used in this study/GBD_Population/IHME_GBD_2019_POP_2003_Y2020M10D15.CSV
- The raw data used in this study/GBD_Population/IHME_GBD_2019_POP_2004_Y2020M10D15.CSV
- The raw data used in this study/GBD_Population/IHME_GBD_2019_POP_2005_Y2020M10D15.CSV
- The raw data used in this study/GBD_Population/IHME_GBD_2019_POP_2006_Y2020M10D15.CSV
- The raw data used in this study/GBD_Population/IHME_GBD_2019_POP_2007_Y2020M10D15.CSV
- The raw data used in this study/GBD_Population/IHME_GBD_2019_POP_2008_Y2020M10D15.CSV
- The raw data used in this study/GBD_Population/IHME_GBD_2019_POP_2009_Y2020M10D15.CSV
- The raw data used in this study/GBD_Population/IHME_GBD_2019_POP_2010_Y2020M10D15.CSV
- The raw data used in this study/GBD_Population/IHME_GBD_2019_POP_2011_Y2020M10D15.CSV
- The raw data used in this study/GBD_Population/IHME_GBD_2019_POP_2012_Y2020M10D15.CSV
- The raw data used in this study/GBD_Population/IHME_GBD_2019_POP_2013_Y2020M10D15.CSV
- The raw data used in this study/GBD_Population/IHME_GBD_2019_POP_2014_Y2020M10D15.CSV
- The raw data used in this study/GBD_Population/IHME_GBD_2019_POP_2015_Y2020M10D15.CSV
- The raw data used in this study/GBD_Population/IHME_GBD_2019_POP_2016_Y2020M10D15.CSV
- The raw data used in this study/GBD_Population/IHME_GBD_2019_POP_2017_Y2020M10D15.CSV
- The raw data used in this study/GBD_Population/IHME_GBD_2019_POP_2018_Y2020M10D15.CSV
- The raw data used in this study/GBD_Population/IHME_GBD_2019_POP_2019_Y2020M10D15.CSV
- The raw data used in this study/IHME-GBD_2021_DATA-all age groups.csv
- The raw data used in this study/IHME-GBD_2021_DATA-all patients.csv
- The raw data used in this study/IHME-GBD_2021_DATA-risk factors.csv
