# Supplementary material for: Hematological malignancy burden in mainland China and Taiwan from 1990 to 2021 and decadal projections: Insights from the global burden of disease study 2021
Source: PLoS One. 2025 Jul 21;20(7):e0328526. doi: 10.1371/journal.pone.0328526 (PMC12279097; doi:10.1371/journal.pone.0328526)
Supplement: S1 Data — (ZIP) [file pone.0328526.s021.zip › The raw data used in this study/GBD_Population/IHME_GBD_2019_POP_1990_Y2020M10D15.CSV]

location_id	location_name	sex_id	sex_name	age_group_id	age_group_name	year_id	measure_id	measure_name	metric_id	metric_name	val	upper	lower
1	Global	1	male	1	Under 5	1990	44	Population	1	Number	325390551.64554083	332368702.95770055	318613873.2688276
1	Global	1	male	2	Early Neonatal	1990	44	Population	1	Number	1349236.4313932883	1377880.252224977	1321656.03988658
1	Global	1	male	3	Late Neonatal	1990	44	Population	1	Number	3977538.199033983	4061890.930225689	3896572.834452249
1	Global	1	male	4	Post Neonatal	1990	44	Population	1	Number	62483552.49214769	63805934.713697866	61216119.79623035
1	Global	1	male	5	1 to 4	1990	44	Population	1	Number	257580224.52296588	263093369.3941874	252167470.26325977
1	Global	1	male	6	5 to 9	1990	44	Population	1	Number	300528885.9843102	306917810.55971056	294266772.5854128
1	Global	1	male	7	10 to 14	1990	44	Population	1	Number	274770756.04254377	280507511.98301315	269059039.9722096
1	Global	1	male	8	15 to 19	1990	44	Population	1	Number	264074871.8693453	269807787.1109945	258270003.54132533
1	Global	1	male	9	20 to 24	1990	44	Population	1	Number	248308772.3712346	254017827.48680076	242609943.6741258
1	Global	1	male	10	25 to 29	1990	44	Population	1	Number	222733930.25817752	227602404.47943956	217860010.97752336
1	Global	1	male	11	30 to 34	1990	44	Population	1	Number	195465107.42715642	199641998.4168731	191390736.58421916
1	Global	1	male	12	35 to 39	1990	44	Population	1	Number	179004659.86703548	182986696.26483467	175034006.4595748
1	Global	1	male	13	40 to 44	1990	44	Population	1	Number	146183980.20579627	149222553.72979477	143109967.50261036
1	Global	1	male	14	45 to 49	1990	44	Population	1	Number	118519890.07631458	120955450.40127915	116074262.05674645
1	Global	1	male	15	50 to 54	1990	44	Population	1	Number	107652886.66940102	109852285.90080316	105441818.80710098
1	Global	1	male	16	55 to 59	1990	44	Population	1	Number	93043050.84963456	94951799.86792454	91109368.42434838
1	Global	1	male	17	60 to 64	1990	44	Population	1	Number	78582433.28347345	80135906.07765704	77017192.30552858
1	Global	1	male	18	65 to 69	1990	44	Population	1	Number	57257721.728529	58367866.06482221	56128350.54182275
1	Global	1	male	19	70 to 74	1990	44	Population	1	Number	37521628.67412139	38263779.207993105	36769528.75556402
1	Global	1	male	20	75 to 79	1990	44	Population	1	Number	25058066.371380046	25511123.189727932	24620138.30045978
1	Global	1	male	21	80 plus	1990	44	Population	1	Number	19652276.630906444	19958978.78428278	19339654.036234975
1	Global	1	male	22	All Ages	1990	44	Population	1	Number	2693749469.9549007	2750003460.2323	2636577589.179171
1	Global	1	male	23	5-14 years	1990	44	Population	1	Number	575299642.026854	587629220.9619671	563339075.7125404
1	Global	1	male	24	15-49 years	1990	44	Population	1	Number	1374291212.0750601	1404372478.288857	1344210346.7030022
1	Global	1	male	25	50-69 years	1990	44	Population	1	Number	336536092.53103805	343337016.7333423	329717775.1090034
1	Global	1	male	26	70+ years	1990	44	Population	1	Number	82231971.67640787	83760860.52419767	80759381.61244442
1	Global	1	male	28	<1 year	1990	44	Population	1	Number	67810327.12257496	69245730.71645378	66434309.765118405
1	Global	1	male	30	80 to 84	1990	44	Population	1	Number	13181674.722154694	13400736.247223035	12967047.038110435
1	Global	1	male	31	85 to 89	1990	44	Population	1	Number	4973058.826042725	5045705.768382574	4897570.036132618
1	Global	1	male	32	90 to 94	1990	44	Population	1	Number	1242632.4152671208	1261091.4416151512	1223451.3478427462
1	Global	1	male	39	0 to 14	1990	44	Population	1	Number	900690193.6723949	920003789.4252801	881907797.1231714
1	Global	1	male	42	Neonatal	1990	44	Population	1	Number	5326774.630427271	5439771.182450666	5218228.874338829
1	Global	1	male	157	25 plus	1990	44	Population	1	Number	1280675632.0419261	1307914513.945617	1254114333.7039073
1	Global	1	male	158	<20 years	1990	44	Population	1	Number	1164765065.5417402	1189759165.9271915	1139909230.294363
1	Global	1	male	159	10 to 24	1990	44	Population	1	Number	787154400.2831237	804174512.6690269	770022763.3505509
1	Global	1	male	162	10 to 19	1990	44	Population	1	Number	538845627.9118891	550327232.9141872	527298025.3743329
1	Global	1	male	164	Birth	1990	44	Population	1	Number	71371255.7956485	72854600.7682188	69859650.5393665
1	Global	1	male	235	95 plus	1990	44	Population	1	Number	254910.66744190714	259982.25394317976	250008.6708017077
1	Global	2	female	1	Under 5	1990	44	Population	1	Number	306725560.3256552	313121266.1817293	300596273.70171934
1	Global	2	female	2	Early Neonatal	1990	44	Population	1	Number	1262918.2201665961	1289090.3142600942	1238247.3340202065
1	Global	2	female	3	Late Neonatal	1990	44	Population	1	Number	3734871.344955856	3812251.777946742	3661782.9056142103
1	Global	2	female	4	Post Neonatal	1990	44	Population	1	Number	58772592.51745147	59987111.32988637	57619127.61294946
1	Global	2	female	5	1 to 4	1990	44	Population	1	Number	242955178.2430813	248040620.25125962	238039366.8968732
1	Global	2	female	6	5 to 9	1990	44	Population	1	Number	284633464.3934933	290567392.36253875	278833935.0496556
1	Global	2	female	7	10 to 14	1990	44	Population	1	Number	261918741.59624356	267257169.1299497	256536465.80014223
1	Global	2	female	8	15 to 19	1990	44	Population	1	Number	255528540.24464357	260899483.9983866	250031283.52587578
1	Global	2	female	9	20 to 24	1990	44	Population	1	Number	244366984.9703765	249876683.93354914	238944297.6014027
1	Global	2	female	10	25 to 29	1990	44	Population	1	Number	220109366.0821108	224695962.1842836	215434767.34730816
1	Global	2	female	11	30 to 34	1990	44	Population	1	Number	190163828.84456018	194003107.49641988	186236318.75859419
1	Global	2	female	12	35 to 39	1990	44	Population	1	Number	173737677.3138795	177448062.3724307	170025987.70580617
1	Global	2	female	13	40 to 44	1990	44	Population	1	Number	140107812.59043586	142894893.63246635	137270093.08622923
1	Global	2	female	14	45 to 49	1990	44	Population	1	Number	113889564.67876883	116069840.84139873	111652302.87239417
1	Global	2	female	15	50 to 54	1990	44	Population	1	Number	104938223.35636322	106895797.28582235	102901570.53214
1	Global	2	female	16	55 to 59	1990	44	Population	1	Number	92372459.05951515	94109159.29948746	90568196.47443113
1	Global	2	female	17	60 to 64	1990	44	Population	1	Number	82060607.51727614	83606211.63477832	80526658.92590016
1	Global	2	female	18	65 to 69	1990	44	Population	1	Number	66230839.23026284	67470224.95982422	65023910.664091535
1	Global	2	female	19	70 to 74	1990	44	Population	1	Number	46991823.280436724	47875487.07933438	46137390.13990812
1	Global	2	female	20	75 to 79	1990	44	Population	1	Number	36251156.589827046	36868157.43078707	35620198.37552102
1	Global	2	female	21	80 plus	1990	44	Population	1	Number	36071567.091638185	36653353.07783477	35488574.122989334
1	Global	2	female	22	All Ages	1990	44	Population	1	Number	2656098217.165487	2709805965.212981	2602377921.0058985
1	Global	2	female	23	5-14 years	1990	44	Population	1	Number	546552205.9897369	557922716.4903604	535386193.1713373
1	Global	2	female	24	15-49 years	1990	44	Population	1	Number	1337903774.7247753	1365792610.9357367	1309779177.5833995
1	Global	2	female	25	50-69 years	1990	44	Population	1	Number	345602129.16341734	352042846.2104001	339026470.21239346
1	Global	2	female	26	70+ years	1990	44	Population	1	Number	119314546.96190195	121355584.88055313	117304732.70021741
1	Global	2	female	28	<1 year	1990	44	Population	1	Number	63770382.08257393	65088488.1109693	62519199.567209706
1	Global	2	female	30	80 to 84	1990	44	Population	1	Number	22037989.821227495	22394638.02943029	21683694.988474544
1	Global	2	female	31	85 to 89	1990	44	Population	1	Number	10095665.076721009	10257110.482227234	9927656.440663977
1	Global	2	female	32	90 to 94	1990	44	Population	1	Number	3163376.8035240024	3216339.4008026095	3107333.6159503227
1	Global	2	female	39	0 to 14	1990	44	Population	1	Number	853277766.315392	871148937.8838856	835812222.7344202
1	Global	2	female	42	Neonatal	1990	44	Population	1	Number	4997789.565122453	5101371.038268456	4900109.827999817
1	Global	2	female	157	25 plus	1990	44	Population	1	Number	1302924925.6350744	1328680743.9921339	1276937232.8697922
1	Global	2	female	158	<20 years	1990	44	Population	1	Number	1108806306.5600357	1131951578.3183994	1085773964.6147816
1	Global	2	female	159	10 to 24	1990	44	Population	1	Number	761814266.8112637	777713421.3221802	745726994.5324664
1	Global	2	female	162	10 to 19	1990	44	Population	1	Number	517447281.8408871	528191974.82012445	506577463.92505205
1	Global	2	female	164	Birth	1990	44	Population	1	Number	66766759.5634731	68157714.4333354	65344081.7930253
1	Global	2	female	235	95 plus	1990	44	Population	1	Number	774535.3901656758	790102.2651361906	758435.6038154609
1	Global	3	both	1	Under 5	1990	44	Population	1	Number	632116111.971196	645465344.9315456	619143861.5307871
1	Global	3	both	2	Early Neonatal	1990	44	Population	1	Number	2612154.651559884	2667131.214536777	2559480.820861372
1	Global	3	both	3	Late Neonatal	1990	44	Population	1	Number	7712409.543989839	7874131.9360274235	7556252.803737131
1	Global	3	both	4	Post Neonatal	1990	44	Population	1	Number	121256145.00959916	123797770.80345091	118811975.49391651
1	Global	3	both	5	1 to 4	1990	44	Population	1	Number	500535402.7660472	511126775.9981699	490215561.5137909
1	Global	3	both	6	5 to 9	1990	44	Population	1	Number	585162350.3778036	597485202.9222494	573086961.9330462
1	Global	3	both	7	10 to 14	1990	44	Population	1	Number	536689497.6387873	547791732.0304565	525537144.59535146
1	Global	3	both	8	15 to 19	1990	44	Population	1	Number	519603412.1139889	530680498.11928606	508300320.30538774
1	Global	3	both	9	20 to 24	1990	44	Population	1	Number	492675757.3416111	503896044.55526906	481582093.35677236
1	Global	3	both	10	25 to 29	1990	44	Population	1	Number	442843296.3402883	452298683.74002093	433270420.5279462
1	Global	3	both	11	30 to 34	1990	44	Population	1	Number	385628936.2717166	393643207.21294135	377634667.19651407
1	Global	3	both	12	35 to 39	1990	44	Population	1	Number	352742337.180915	360428575.8675244	345093616.6791861
1	Global	3	both	13	40 to 44	1990	44	Population	1	Number	286291792.79623216	292117447.3622611	280385026.6791815
1	Global	3	both	14	45 to 49	1990	44	Population	1	Number	232409454.7550834	237083522.68328652	227751425.76738265
1	Global	3	both	15	50 to 54	1990	44	Population	1	Number	212591110.02576423	216736893.05392346	208313731.4850322
1	Global	3	both	16	55 to 59	1990	44	Population	1	Number	185415509.9091497	189070189.2408976	181695884.1513661
1	Global	3	both	17	60 to 64	1990	44	Population	1	Number	160643040.8007496	163699530.73895454	157532431.93476716
1	Global	3	both	18	65 to 69	1990	44	Population	1	Number	123488560.95879184	125826535.89002873	121139421.42562775
1	Global	3	both	19	70 to 74	1990	44	Population	1	Number	84513451.9545581	86156048.86258374	82940833.35060023
1	Global	3	both	20	75 to 79	1990	44	Population	1	Number	61309222.96120709	62386252.48407076	60262612.2383518
1	Global	3	both	21	80 plus	1990	44	Population	1	Number	55723843.722544625	56605054.18950454	54826044.019466415
1	Global	3	both	22	All Ages	1990	44	Population	1	Number	5349847687.120387	5459638740.568163	5238894009.176488
1	Global	3	both	23	5-14 years	1990	44	Population	1	Number	1121851848.0165908	1145575624.1627748	1098748363.8321886
1	Global	3	both	24	15-49 years	1990	44	Population	1	Number	2712194986.799835	2770167248.6916738	2653930580.757928
1	Global	3	both	25	50-69 years	1990	44	Population	1	Number	682138221.6944554	695232477.5454602	668739999.7925496
1	Global	3	both	26	70+ years	1990	44	Population	1	Number	201546518.63830984	205141276.237749	198100658.1769506
1	Global	3	both	28	<1 year	1990	44	Population	1	Number	131580709.20514889	134339264.82202715	128927267.25683416
1	Global	3	both	30	80 to 84	1990	44	Population	1	Number	35219664.54338219	35787100.63660381	34664122.22368275
1	Global	3	both	31	85 to 89	1990	44	Population	1	Number	15068723.902763734	15300723.621797446	14824914.72007861
1	Global	3	both	32	90 to 94	1990	44	Population	1	Number	4406009.2187911235	4477981.6500903275	4331645.734555137
1	Global	3	both	39	0 to 14	1990	44	Population	1	Number	1753967959.987787	1791152727.3091657	1717735155.878271
1	Global	3	both	42	Neonatal	1990	44	Population	1	Number	10324564.195549723	10541151.439124096	10115507.163766578
1	Global	3	both	157	25 plus	1990	44	Population	1	Number	2583600557.6770005	2636640202.748532	2531625665.43201
1	Global	3	both	158	<20 years	1990	44	Population	1	Number	2273571372.1017756	2321407156.5531707	2225895041.6052785
1	Global	3	both	159	10 to 24	1990	44	Population	1	Number	1548968667.0943873	1581831389.2186298	1515891321.4672894
1	Global	3	both	162	10 to 19	1990	44	Population	1	Number	1056292909.7527763	1078470461.070226	1033847610.8443383
1	Global	3	both	164	Birth	1990	44	Population	1	Number	138138015.359122	141014270.626457	135211616.207866
1	Global	3	both	235	95 plus	1990	44	Population	1	Number	1029446.057607583	1050009.4463261077	1008390.5234809297
4	Southeast Asia, East Asia, and Oceania	1	male	1	Under 5	1990	44	Population	1	Number	94131391.46962753	98547010.8299829	89814866.25658815
4	Southeast Asia, East Asia, and Oceania	1	male	2	Early Neonatal	1990	44	Population	1	Number	378474.86423643434	396205.2270116012	361257.65879044257
4	Southeast Asia, East Asia, and Oceania	1	male	3	Late Neonatal	1990	44	Population	1	Number	1123724.1559716384	1176437.5796313037	1072503.1334885322
4	Southeast Asia, East Asia, and Oceania	1	male	4	Post Neonatal	1990	44	Population	1	Number	17778807.098150734	18613584.84055895	16965853.75336688
4	Southeast Asia, East Asia, and Oceania	1	male	5	1 to 4	1990	44	Population	1	Number	74850385.35126872	78360783.18278104	71415251.71094228
4	Southeast Asia, East Asia, and Oceania	1	male	6	5 to 9	1990	44	Population	1	Number	86593058.74253996	90539283.43853617	82707824.74210513
4	Southeast Asia, East Asia, and Oceania	1	male	7	10 to 14	1990	44	Population	1	Number	83209591.05930114	87036274.30438791	79406515.5975083
4	Southeast Asia, East Asia, and Oceania	1	male	8	15 to 19	1990	44	Population	1	Number	91725756.29983374	96424529.22161546	87126305.05038625
4	Southeast Asia, East Asia, and Oceania	1	male	9	20 to 24	1990	44	Population	1	Number	91612051.50539084	96551800.32161848	86822067.26199827
4	Southeast Asia, East Asia, and Oceania	1	male	10	25 to 29	1990	44	Population	1	Number	78177796.65069734	82278101.80833301	74204318.74874942
4	Southeast Asia, East Asia, and Oceania	1	male	11	30 to 34	1990	44	Population	1	Number	65230512.93582965	68571916.84757473	61977751.54091582
4	Southeast Asia, East Asia, and Oceania	1	male	12	35 to 39	1990	44	Population	1	Number	63071062.240947366	66498584.438121594	59716825.951616384
4	Southeast Asia, East Asia, and Oceania	1	male	13	40 to 44	1990	44	Population	1	Number	47270316.95173738	49806661.029304214	44754077.80825507
4	Southeast Asia, East Asia, and Oceania	1	male	14	45 to 49	1990	44	Population	1	Number	37229791.63660101	39193903.708540544	35283837.19761461
4	Southeast Asia, East Asia, and Oceania	1	male	15	50 to 54	1990	44	Population	1	Number	34077010.584502	35901001.43327147	32289182.145905353
4	Southeast Asia, East Asia, and Oceania	1	male	16	55 to 59	1990	44	Population	1	Number	30010544.926926047	31654748.28931878	28398919.56427331
4	Southeast Asia, East Asia, and Oceania	1	male	17	60 to 64	1990	44	Population	1	Number	24101238.97016779	25417503.33584524	22813227.48944081
4	Southeast Asia, East Asia, and Oceania	1	male	18	65 to 69	1990	44	Population	1	Number	17551467.99404603	18525757.990002766	16604213.50086744
4	Southeast Asia, East Asia, and Oceania	1	male	19	70 to 74	1990	44	Population	1	Number	11337998.934000185	11972038.689877495	10723528.013077853
4	Southeast Asia, East Asia, and Oceania	1	male	20	75 to 79	1990	44	Population	1	Number	6437790.627209087	6796722.902259503	6092383.984822074
4	Southeast Asia, East Asia, and Oceania	1	male	21	80 plus	1990	44	Population	1	Number	4123405.406072444	4329238.798597974	3925094.604695985
4	Southeast Asia, East Asia, and Oceania	1	male	22	All Ages	1990	44	Population	1	Number	865890786.9354296	910010600.8661362	822856273.3920256
4	Southeast Asia, East Asia, and Oceania	1	male	23	5-14 years	1990	44	Population	1	Number	169802649.8018411	177588626.2489025	162114339.8797987
4	Southeast Asia, East Asia, and Oceania	1	male	24	15-49 years	1990	44	Population	1	Number	474317288.2210373	499474201.4470813	449891076.3843547
4	Southeast Asia, East Asia, and Oceania	1	male	25	50-69 years	1990	44	Population	1	Number	105740262.47564186	111486614.95498268	100095631.25148267
4	Southeast Asia, East Asia, and Oceania	1	male	26	70+ years	1990	44	Population	1	Number	21899194.967281718	23104737.502174497	20732997.219773903
4	Southeast Asia, East Asia, and Oceania	1	male	28	<1 year	1990	44	Population	1	Number	19281006.118358806	20186227.64720186	18399614.54564585
4	Southeast Asia, East Asia, and Oceania	1	male	30	80 to 84	1990	44	Population	1	Number	2999862.700914187	3157556.361211093	2847955.9674989977
4	Southeast Asia, East Asia, and Oceania	1	male	31	85 to 89	1990	44	Population	1	Number	945255.0020735355	987935.7936062674	902700.9670709464
4	Southeast Asia, East Asia, and Oceania	1	male	32	90 to 94	1990	44	Population	1	Number	154643.38577363724	159990.68447169347	148902.97792866046
4	Southeast Asia, East Asia, and Oceania	1	male	39	0 to 14	1990	44	Population	1	Number	263934041.27146864	276135637.07888544	251928381.1099652
4	Southeast Asia, East Asia, and Oceania	1	male	42	Neonatal	1990	44	Population	1	Number	1502199.0202080728	1572642.806642905	1433760.7922789748
4	Southeast Asia, East Asia, and Oceania	1	male	157	25 plus	1990	44	Population	1	Number	418618937.85873634	441005447.6000056	396892477.0372136
4	Southeast Asia, East Asia, and Oceania	1	male	158	<20 years	1990	44	Population	1	Number	355659797.57130235	372442589.717036	339110620.73292965
4	Southeast Asia, East Asia, and Oceania	1	male	159	10 to 24	1990	44	Population	1	Number	266547398.8645257	279891320.3671516	253374538.08462295
4	Southeast Asia, East Asia, and Oceania	1	male	162	10 to 19	1990	44	Population	1	Number	174935347.35913488	183386602.5472562	166577714.0968152
4	Southeast Asia, East Asia, and Oceania	1	male	164	Birth	1990	44	Population	1	Number	20087849.7019368	20420922.0299527	19771791.0466353
4	Southeast Asia, East Asia, and Oceania	1	male	235	95 plus	1990	44	Population	1	Number	23644.317311084298	24358.01398416171	22891.926092180776
4	Southeast Asia, East Asia, and Oceania	2	female	1	Under 5	1990	44	Population	1	Number	86169079.22319776	90142071.2098231	82295927.58442849
4	Southeast Asia, East Asia, and Oceania	2	female	2	Early Neonatal	1990	44	Population	1	Number	343205.34857635276	358992.8929767594	327840.42088015797
4	Southeast Asia, East Asia, and Oceania	2	female	3	Late Neonatal	1990	44	Population	1	Number	1021026.8142051216	1068037.5637174367	975278.99509353
4	Southeast Asia, East Asia, and Oceania	2	female	4	Post Neonatal	1990	44	Population	1	Number	16184466.782320358	16929957.83656367	15458813.771817327
4	Southeast Asia, East Asia, and Oceania	2	female	5	1 to 4	1990	44	Population	1	Number	68620380.27809593	71785082.91656525	65531918.83940527
4	Southeast Asia, East Asia, and Oceania	2	female	6	5 to 9	1990	44	Population	1	Number	80959680.08813754	84617501.49315576	77365160.49104942
4	Southeast Asia, East Asia, and Oceania	2	female	7	10 to 14	1990	44	Population	1	Number	78733941.80022971	82330533.04565963	75164697.72495055
4	Southeast Asia, East Asia, and Oceania	2	female	8	15 to 19	1990	44	Population	1	Number	88538963.26994638	92977086.4907567	84167832.61554725
4	Southeast Asia, East Asia, and Oceania	2	female	9	20 to 24	1990	44	Population	1	Number	89713053.88520147	94435070.54653296	85147080.25401701
4	Southeast Asia, East Asia, and Oceania	2	female	10	25 to 29	1990	44	Population	1	Number	76422914.80839218	80294793.51058258	72652862.25173274
4	Southeast Asia, East Asia, and Oceania	2	female	11	30 to 34	1990	44	Population	1	Number	61890689.75872435	64922130.085690014	58923138.40381159
4	Southeast Asia, East Asia, and Oceania	2	female	12	35 to 39	1990	44	Population	1	Number	60036516.73932006	63245635.37903559	56915957.85739217
4	Southeast Asia, East Asia, and Oceania	2	female	13	40 to 44	1990	44	Population	1	Number	44183978.779858045	46493750.78189682	41916110.10028526
4	Southeast Asia, East Asia, and Oceania	2	female	14	45 to 49	1990	44	Population	1	Number	34843878.13682404	36603620.13642707	33102666.186411142
4	Southeast Asia, East Asia, and Oceania	2	female	15	50 to 54	1990	44	Population	1	Number	31817406.511419404	33435688.975384414	30221292.476960015
4	Southeast Asia, East Asia, and Oceania	2	female	16	55 to 59	1990	44	Population	1	Number	28485311.467052873	29979873.05245164	27027187.24322698
4	Southeast Asia, East Asia, and Oceania	2	female	17	60 to 64	1990	44	Population	1	Number	23438640.286527853	24680026.727848355	22235828.299584195
4	Southeast Asia, East Asia, and Oceania	2	female	18	65 to 69	1990	44	Population	1	Number	18509846.844212495	19520368.038456075	17537164.837628394
4	Southeast Asia, East Asia, and Oceania	2	female	19	70 to 74	1990	44	Population	1	Number	13233916.587830646	13968709.607861435	12525975.768418577
4	Southeast Asia, East Asia, and Oceania	2	female	20	75 to 79	1990	44	Population	1	Number	8472189.04075356	8948542.618965482	8017896.106743351
4	Southeast Asia, East Asia, and Oceania	2	female	21	80 plus	1990	44	Population	1	Number	7055003.415027518	7428349.488066299	6698609.779370921
4	Southeast Asia, East Asia, and Oceania	2	female	22	All Ages	1990	44	Population	1	Number	832505010.6426558	873741627.9931345	792074560.0057712
4	Southeast Asia, East Asia, and Oceania	2	female	23	5-14 years	1990	44	Population	1	Number	159693621.88836724	166959559.51067248	152530032.59995943
4	Southeast Asia, East Asia, and Oceania	2	female	24	15-49 years	1990	44	Population	1	Number	455629995.3782665	479099895.2120212	432781914.6144403
4	Southeast Asia, East Asia, and Oceania	2	female	25	50-69 years	1990	44	Population	1	Number	102251205.10921262	107615409.91078414	97027154.86571231
4	Southeast Asia, East Asia, and Oceania	2	female	26	70+ years	1990	44	Population	1	Number	28761109.043611724	30352749.659076143	27247014.95605769
4	Southeast Asia, East Asia, and Oceania	2	female	28	<1 year	1990	44	Population	1	Number	17548698.94510183	18356988.293257866	16761933.187791014
4	Southeast Asia, East Asia, and Oceania	2	female	30	80 to 84	1990	44	Population	1	Number	4624530.801493441	4878422.7586171655	4384789.507672143
4	Southeast Asia, East Asia, and Oceania	2	female	31	85 to 89	1990	44	Population	1	Number	1850478.6379364352	1945671.59221664	1758661.0288134057
4	Southeast Asia, East Asia, and Oceania	2	female	32	90 to 94	1990	44	Population	1	Number	477325.9170465981	498331.9280071103	456449.383766639
4	Southeast Asia, East Asia, and Oceania	2	female	39	0 to 14	1990	44	Population	1	Number	245862701.11156502	257103133.8064795	234825333.9620092
4	Southeast Asia, East Asia, and Oceania	2	female	42	Neonatal	1990	44	Population	1	Number	1364232.1627814744	1427030.4566941962	1303119.415973688
4	Southeast Asia, East Asia, and Oceania	2	female	157	25 plus	1990	44	Population	1	Number	408390292.375943	429584948.641055	387783697.11661947
4	Southeast Asia, East Asia, and Oceania	2	female	158	<20 years	1990	44	Population	1	Number	334401664.3815114	349997547.1373769	319041850.5089286
4	Southeast Asia, East Asia, and Oceania	2	female	159	10 to 24	1990	44	Population	1	Number	256985958.95537758	269579621.7749133	244527667.35193843
4	Southeast Asia, East Asia, and Oceania	2	female	162	10 to 19	1990	44	Population	1	Number	167272905.0701761	175235578.9436138	159372911.45229557
4	Southeast Asia, East Asia, and Oceania	2	female	164	Birth	1990	44	Population	1	Number	18211848.2655701	18520535.3672945	17924715.1854698
4	Southeast Asia, East Asia, and Oceania	2	female	235	95 plus	1990	44	Population	1	Number	102668.05855104332	106475.99262730208	98756.17032333353
4	Southeast Asia, East Asia, and Oceania	3	both	1	Under 5	1990	44	Population	1	Number	180300470.6928253	188689082.03980604	172111260.25005436
4	Southeast Asia, East Asia, and Oceania	3	both	2	Early Neonatal	1990	44	Population	1	Number	721680.2128127872	755198.1199883606	689177.1744825854
4	Southeast Asia, East Asia, and Oceania	3	both	3	Late Neonatal	1990	44	Population	1	Number	2144750.97017676	2244475.1433487404	2047932.5238426777
4	Southeast Asia, East Asia, and Oceania	3	both	4	Post Neonatal	1990	44	Population	1	Number	33963273.88047109	35543542.67712262	32426607.45741117
4	Southeast Asia, East Asia, and Oceania	3	both	5	1 to 4	1990	44	Population	1	Number	143470765.62936467	150145866.09934628	136947355.49781927
4	Southeast Asia, East Asia, and Oceania	3	both	6	5 to 9	1990	44	Population	1	Number	167552738.8306775	175156784.9316919	160072985.23315457
4	Southeast Asia, East Asia, and Oceania	3	both	7	10 to 14	1990	44	Population	1	Number	161943532.85953087	169366807.3500476	154571213.32245886
4	Southeast Asia, East Asia, and Oceania	3	both	8	15 to 19	1990	44	Population	1	Number	180264719.56978014	189401615.71237215	171294137.66593352
4	Southeast Asia, East Asia, and Oceania	3	both	9	20 to 24	1990	44	Population	1	Number	181325105.3905923	190988243.13232365	171955879.40291244
4	Southeast Asia, East Asia, and Oceania	3	both	10	25 to 29	1990	44	Population	1	Number	154600711.45908952	162601385.7380634	146834647.10125884
4	Southeast Asia, East Asia, and Oceania	3	both	11	30 to 34	1990	44	Population	1	Number	127121202.694554	133494046.93326473	120886581.44252338
4	Southeast Asia, East Asia, and Oceania	3	both	12	35 to 39	1990	44	Population	1	Number	123107578.98026742	129748314.17363907	116657656.88657886
4	Southeast Asia, East Asia, and Oceania	3	both	13	40 to 44	1990	44	Population	1	Number	91454295.73159543	96300131.00812168	86689630.15141681
4	Southeast Asia, East Asia, and Oceania	3	both	14	45 to 49	1990	44	Population	1	Number	72073669.77342504	75795598.29642488	68392698.2487178
4	Southeast Asia, East Asia, and Oceania	3	both	15	50 to 54	1990	44	Population	1	Number	65894417.0959214	69353159.16086975	62518168.61913256
4	Southeast Asia, East Asia, and Oceania	3	both	16	55 to 59	1990	44	Population	1	Number	58495856.39397892	61635145.59372008	55437407.935720176
4	Southeast Asia, East Asia, and Oceania	3	both	17	60 to 64	1990	44	Population	1	Number	47539879.25669564	50097892.63744811	45050657.52885255
4	Southeast Asia, East Asia, and Oceania	3	both	18	65 to 69	1990	44	Population	1	Number	36061314.83825852	38046209.188726835	34136394.11216667
4	Southeast Asia, East Asia, and Oceania	3	both	19	70 to 74	1990	44	Population	1	Number	24571915.52183083	25941460.940642703	23249437.774827357
4	Southeast Asia, East Asia, and Oceania	3	both	20	75 to 79	1990	44	Population	1	Number	14909979.667962648	15746175.122123873	14109356.217020988
4	Southeast Asia, East Asia, and Oceania	3	both	21	80 plus	1990	44	Population	1	Number	11178408.821099961	11753205.27920562	10622859.17964321
4	Southeast Asia, East Asia, and Oceania	3	both	22	All Ages	1990	44	Population	1	Number	1698395797.5780854	1783752228.8592699	1614754331.6805677
4	Southeast Asia, East Asia, and Oceania	3	both	23	5-14 years	1990	44	Population	1	Number	329496271.6902084	344549688.84555894	314644372.4797581
4	Southeast Asia, East Asia, and Oceania	3	both	24	15-49 years	1990	44	Population	1	Number	929947283.5993038	978681607.2837248	882790757.846369
4	Southeast Asia, East Asia, and Oceania	3	both	25	50-69 years	1990	44	Population	1	Number	207991467.58485448	219103889.11612636	197144251.50670588
4	Southeast Asia, East Asia, and Oceania	3	both	26	70+ years	1990	44	Population	1	Number	50660304.01089344	53458812.51271635	47979771.05878819
4	Southeast Asia, East Asia, and Oceania	3	both	28	<1 year	1990	44	Population	1	Number	36829705.06346064	38543215.94045972	35163770.2141572
4	Southeast Asia, East Asia, and Oceania	3	both	30	80 to 84	1990	44	Population	1	Number	7624393.502407628	8034699.673119969	7232666.11471689
4	Southeast Asia, East Asia, and Oceania	3	both	31	85 to 89	1990	44	Population	1	Number	2795733.6400099704	2931412.0842916416	2662260.568569434
4	Southeast Asia, East Asia, and Oceania	3	both	32	90 to 94	1990	44	Population	1	Number	631969.3028202354	657761.8193246421	605510.2206087288
4	Southeast Asia, East Asia, and Oceania	3	both	39	0 to 14	1990	44	Population	1	Number	509796742.38303363	533238770.885365	486752248.7436408
4	Southeast Asia, East Asia, and Oceania	3	both	42	Neonatal	1990	44	Population	1	Number	2866431.182989547	2999673.263337101	2737131.043028676
4	Southeast Asia, East Asia, and Oceania	3	both	157	25 plus	1990	44	Population	1	Number	827009230.2346793	870588783.990562	784526657.953067
4	Southeast Asia, East Asia, and Oceania	3	both	158	<20 years	1990	44	Population	1	Number	690061461.9528137	722440136.8544128	658238178.7574446
4	Southeast Asia, East Asia, and Oceania	3	both	159	10 to 24	1990	44	Population	1	Number	523533357.81990325	549470942.1420648	497858679.71443886
4	Southeast Asia, East Asia, and Oceania	3	both	162	10 to 19	1990	44	Population	1	Number	342208252.429311	358638149.73304874	325975596.8322877
4	Southeast Asia, East Asia, and Oceania	3	both	164	Birth	1990	44	Population	1	Number	38299697.9675068	38942457.3272999	37697387.639683
4	Southeast Asia, East Asia, and Oceania	3	both	235	95 plus	1990	44	Population	1	Number	126312.3758621276	130819.06649201545	121563.71672292883
5	East Asia	1	male	1	Under 5	1990	44	Population	1	Number	63221467.73921587	67764942.24973866	59123931.11750615
5	East Asia	1	male	2	Early Neonatal	1990	44	Population	1	Number	253175.86463827037	271254.5025161044	236843.83764514705
5	East Asia	1	male	3	Late Neonatal	1990	44	Population	1	Number	753501.6327569659	807312.6444179609	704892.4327379777
5	East Asia	1	male	4	Post Neonatal	1990	44	Population	1	Number	11957327.844349936	12811632.04129661	11185737.600097839
5	East Asia	1	male	5	1 to 4	1990	44	Population	1	Number	50257462.397470705	53874689.3130913	46995352.03180864
5	East Asia	1	male	6	5 to 9	1990	44	Population	1	Number	56418784.14088259	60486935.463328406	52753121.03835348
5	East Asia	1	male	7	10 to 14	1990	44	Population	1	Number	54955591.14346033	58919728.33528034	51383634.800295286
5	East Asia	1	male	8	15 to 19	1990	44	Population	1	Number	66907735.62282203	71783491.40942837	62486383.9315833
5	East Asia	1	male	9	20 to 24	1990	44	Population	1	Number	69522365.52889886	74587415.75405024	64929294.634345226
5	East Asia	1	male	10	25 to 29	1990	44	Population	1	Number	58431540.57942417	62656925.52298019	54627411.28905707
5	East Asia	1	male	11	30 to 34	1990	44	Population	1	Number	47849543.32593341	51295769.42703121	44752214.15682399
5	East Asia	1	male	12	35 to 39	1990	44	Population	1	Number	48795098.44573864	52333595.81244538	45596241.682373695
5	East Asia	1	male	13	40 to 44	1990	44	Population	1	Number	36430347.23382427	39063486.91244485	34061313.01513037
5	East Asia	1	male	14	45 to 49	1990	44	Population	1	Number	28335870.48297396	30371359.378406733	26503328.308459412
5	East Asia	1	male	15	50 to 54	1990	44	Population	1	Number	26318422.044369645	28204227.36196696	24621043.372879885
5	East Asia	1	male	16	55 to 59	1990	44	Population	1	Number	23556625.196399506	25257954.581216138	22026176.475315668
5	East Asia	1	male	17	60 to 64	1990	44	Population	1	Number	18946399.440251395	20309301.62526001	17720312.83282981
5	East Asia	1	male	18	65 to 69	1990	44	Population	1	Number	13935847.59133957	14941693.243756332	13027224.33030922
5	East Asia	1	male	19	70 to 74	1990	44	Population	1	Number	9028273.47039368	9682075.14832011	8436784.27680996
5	East Asia	1	male	20	75 to 79	1990	44	Population	1	Number	5078560.724035668	5445768.4892006125	4746260.92571225
5	East Asia	1	male	21	80 plus	1990	44	Population	1	Number	2955082.434764552	3168357.6661324287	2762791.541702978
5	East Asia	1	male	22	All Ages	1990	44	Population	1	Number	630687555.1447282	676273028.380987	589633572.4181674
5	East Asia	1	male	23	5-14 years	1990	44	Population	1	Number	111374375.28434293	119406663.79860875	104136755.83864877
5	East Asia	1	male	24	15-49 years	1990	44	Population	1	Number	356272501.21961534	382092044.216787	332983337.6695433
5	East Asia	1	male	25	50-69 years	1990	44	Population	1	Number	82757294.27236012	88713176.81219946	77400475.68581305
5	East Asia	1	male	26	70+ years	1990	44	Population	1	Number	17061916.6291939	18296201.303653143	15945836.74422519
5	East Asia	1	male	28	<1 year	1990	44	Population	1	Number	12964005.341745172	13890199.188230678	12127473.870480966
5	East Asia	1	male	30	80 to 84	1990	44	Population	1	Number	2244530.5015210942	2407248.6121091144	2097187.8326475294
5	East Asia	1	male	31	85 to 89	1990	44	Population	1	Number	622425.9663824397	667063.8479401101	582445.3869938889
5	East Asia	1	male	32	90 to 94	1990	44	Population	1	Number	78220.57200441006	83509.18414526223	73524.82493892807
5	East Asia	1	male	39	0 to 14	1990	44	Population	1	Number	174595843.0235588	187171606.04834738	163260686.9561549
5	East Asia	1	male	42	Neonatal	1990	44	Population	1	Number	1006677.4973952363	1078567.1469340653	941736.2703831247
5	East Asia	1	male	157	25 plus	1990	44	Population	1	Number	319661610.96944845	342730515.1691611	298908264.4895904
5	East Asia	1	male	158	<20 years	1990	44	Population	1	Number	241503578.64638084	258955097.45777577	225771014.17662257
5	East Asia	1	male	159	10 to 24	1990	44	Population	1	Number	191385692.29518124	205290635.49875894	178800305.58805367
5	East Asia	1	male	162	10 to 19	1990	44	Population	1	Number	121863326.76628236	130703219.74470873	113871010.95370845
5	East Asia	1	male	164	Birth	1990	44	Population	1	Number	13495420.3885163	13751867.1586745	13242937.887883
5	East Asia	1	male	235	95 plus	1990	44	Population	1	Number	9905.394856608003	10527.802095459772	9343.701379547634
5	East Asia	2	female	1	Under 5	1990	44	Population	1	Number	56611969.73125271	60671041.28903669	52950721.94741047
5	East Asia	2	female	2	Early Neonatal	1990	44	Population	1	Number	224530.5061595664	240516.54567971156	210081.8547006781
5	East Asia	2	female	3	Late Neonatal	1990	44	Population	1	Number	669292.7230426436	716948.8383949735	626221.9912829105
5	East Asia	2	female	4	Post Neonatal	1990	44	Population	1	Number	10630200.475083534	11387459.3346081	9945925.934005879
5	East Asia	2	female	5	1 to 4	1990	44	Population	1	Number	45087946.02696697	48326021.927414656	42168266.92504958
5	East Asia	2	female	6	5 to 9	1990	44	Population	1	Number	52123157.414105244	55876896.143448666	48740977.129458025
5	East Asia	2	female	7	10 to 14	1990	44	Population	1	Number	51608128.91941517	55321462.10641696	48262109.13741074
5	East Asia	2	female	8	15 to 19	1990	44	Population	1	Number	63618144.57431744	68231187.79376543	59457762.884714894
5	East Asia	2	female	9	20 to 24	1990	44	Population	1	Number	66689052.41722314	71525366.66079639	62328519.652569264
5	East Asia	2	female	10	25 to 29	1990	44	Population	1	Number	55519878.589881614	59525130.75987243	51916430.95992797
5	East Asia	2	female	11	30 to 34	1990	44	Population	1	Number	44010655.902111895	47171386.19413463	41170863.90419037
5	East Asia	2	female	12	35 to 39	1990	44	Population	1	Number	45634125.279124	48937236.97746639	42652996.244489186
5	East Asia	2	female	13	40 to 44	1990	44	Population	1	Number	33132572.502153214	35519410.426236846	30984854.44946848
5	East Asia	2	female	14	45 to 49	1990	44	Population	1	Number	25509878.068176076	27328697.29296084	23869838.445628732
5	East Asia	2	female	15	50 to 54	1990	44	Population	1	Number	23556856.764957596	25230739.41992671	22047466.139529366
5	East Asia	2	female	16	55 to 59	1990	44	Population	1	Number	21537728.384256065	23078279.963736754	20151201.841791045
5	East Asia	2	female	17	60 to 64	1990	44	Population	1	Number	17885074.56959027	19164272.478961553	16734571.170412052
5	East Asia	2	female	18	65 to 69	1990	44	Population	1	Number	14448848.227943989	15485663.358040228	13516940.8690054
5	East Asia	2	female	19	70 to 74	1990	44	Population	1	Number	10479491.642832996	11233372.152578438	9802111.025847737
5	East Asia	2	female	20	75 to 79	1990	44	Population	1	Number	6736027.332839592	7220725.291700564	6300625.871500199
5	East Asia	2	female	21	80 plus	1990	44	Population	1	Number	5346791.894232847	5729137.342894891	5003876.90412101
5	East Asia	2	female	22	All Ages	1990	44	Population	1	Number	594448382.2144139	637250045.7833462	555907652.0873239
5	East Asia	2	female	23	5-14 years	1990	44	Population	1	Number	103731286.33352041	111198358.2498656	97003086.26686877
5	East Asia	2	female	24	15-49 years	1990	44	Population	1	Number	334114307.33298737	358238416.10523283	312390929.5051279
5	East Asia	2	female	25	50-69 years	1990	44	Population	1	Number	77428507.94674791	82958995.35203712	72450200.11802152
5	East Asia	2	female	26	70+ years	1990	44	Population	1	Number	22562310.86990544	24183234.787173893	21106853.632474568
5	East Asia	2	female	28	<1 year	1990	44	Population	1	Number	11524023.704285743	12344924.718682785	10782229.779989466
5	East Asia	2	female	30	80 to 84	1990	44	Population	1	Number	3592330.333567896	3850438.471732568	3360657.1817500643
5	East Asia	2	female	31	85 to 89	1990	44	Population	1	Number	1375032.308338408	1473120.266073996	1287128.631168489
5	East Asia	2	female	32	90 to 94	1990	44	Population	1	Number	320269.0217326767	342477.7265991081	300375.69372032874
5	East Asia	2	female	39	0 to 14	1990	44	Population	1	Number	160343256.0647731	171869399.53890234	149955034.8592716
5	East Asia	2	female	42	Neonatal	1990	44	Population	1	Number	893823.22920221	957465.3840746853	836303.8459835886
5	East Asia	2	female	157	25 plus	1990	44	Population	1	Number	303797929.1581001	325624091.78988224	284166334.6907679
5	East Asia	2	female	158	<20 years	1990	44	Population	1	Number	223961400.63909057	240100587.33266774	209412797.74398652
5	East Asia	2	female	159	10 to 24	1990	44	Population	1	Number	181915325.91095576	195078016.5609788	170048391.6746949
5	East Asia	2	female	162	10 to 19	1990	44	Population	1	Number	115226273.49373262	123552649.90018238	107719872.02212562
5	East Asia	2	female	164	Birth	1990	44	Population	1	Number	11960256.9790672	12187291.0076198	11736880.2819088
5	East Asia	2	female	235	95 plus	1990	44	Population	1	Number	59160.230593866916	63040.92650455718	55619.61501751027
5	East Asia	3	both	1	Under 5	1990	44	Population	1	Number	119833437.47046858	128435983.53877535	112075283.71614446
5	East Asia	3	both	2	Early Neonatal	1990	44	Population	1	Number	477706.37079783675	511771.048195816	446925.6923458252
5	East Asia	3	both	3	Late Neonatal	1990	44	Population	1	Number	1422794.3557996096	1524261.4828129348	1331114.424020888
5	East Asia	3	both	4	Post Neonatal	1990	44	Population	1	Number	22587528.31943347	24199091.375904717	21131663.534103718
5	East Asia	3	both	5	1 to 4	1990	44	Population	1	Number	95345408.42443767	102200711.24050595	89163618.95685822
5	East Asia	3	both	6	5 to 9	1990	44	Population	1	Number	108541941.55498783	116363831.60677707	101494098.1678115
5	East Asia	3	both	7	10 to 14	1990	44	Population	1	Number	106563720.0628755	114241190.44169728	99645743.93770602
5	East Asia	3	both	8	15 to 19	1990	44	Population	1	Number	130525880.19713947	140014679.20319378	121946687.59121218
5	East Asia	3	both	9	20 to 24	1990	44	Population	1	Number	136211417.946122	146112782.41484663	127259754.817675
5	East Asia	3	both	10	25 to 29	1990	44	Population	1	Number	113951419.16930579	122182056.28285262	106544846.30967389
5	East Asia	3	both	11	30 to 34	1990	44	Population	1	Number	91860199.22804531	98467155.62116584	85923078.06101435
5	East Asia	3	both	12	35 to 39	1990	44	Population	1	Number	94429223.72486265	101270832.78991178	88249237.92686288
5	East Asia	3	both	13	40 to 44	1990	44	Population	1	Number	69562919.73597749	74582897.3386817	65046167.46459886
5	East Asia	3	both	14	45 to 49	1990	44	Population	1	Number	53845748.55115003	57700056.67136757	50373779.29107757
5	East Asia	3	both	15	50 to 54	1990	44	Population	1	Number	49875278.809327245	53435006.91326556	46668509.51240926
5	East Asia	3	both	16	55 to 59	1990	44	Population	1	Number	45094353.58065557	48336234.5449529	42178248.60871376
5	East Asia	3	both	17	60 to 64	1990	44	Population	1	Number	36831474.009841666	39473574.10422157	34456430.50041389
5	East Asia	3	both	18	65 to 69	1990	44	Population	1	Number	28384695.819283556	30427356.601796564	26548542.508961853
5	East Asia	3	both	19	70 to 74	1990	44	Population	1	Number	19507765.11322668	20915447.30089855	18242832.618307732
5	East Asia	3	both	20	75 to 79	1990	44	Population	1	Number	11814588.05687526	12666493.780901179	11049176.223479683
5	East Asia	3	both	21	80 plus	1990	44	Population	1	Number	8301874.328997399	8897495.00902732	7767764.281746011
5	East Asia	3	both	22	All Ages	1990	44	Population	1	Number	1225135937.359142	1313523074.1643333	1145541224.505491
5	East Asia	3	both	23	5-14 years	1990	44	Population	1	Number	215105661.61786333	230605022.0484744	201139842.10551757
5	East Asia	3	both	24	15-49 years	1990	44	Population	1	Number	690386808.5526028	740330460.32202	645410419.7902682
5	East Asia	3	both	25	50-69 years	1990	44	Population	1	Number	160185802.21910805	171672172.1642366	149855309.7762626
5	East Asia	3	both	26	70+ years	1990	44	Population	1	Number	39624227.49909934	42479436.09082705	37059773.12353342
5	East Asia	3	both	28	<1 year	1990	44	Population	1	Number	24488029.046030916	26235123.906913463	22909703.65047043
5	East Asia	3	both	30	80 to 84	1990	44	Population	1	Number	5836860.83508899	6257687.083841682	5458938.930544116
5	East Asia	3	both	31	85 to 89	1990	44	Population	1	Number	1997458.2747208476	2140184.1140141063	1869629.9166238299
5	East Asia	3	both	32	90 to 94	1990	44	Population	1	Number	398489.59373708675	425986.9107443703	373900.5186592568
5	East Asia	3	both	39	0 to 14	1990	44	Population	1	Number	334939099.08833194	359041005.5872497	313215721.8154266
5	East Asia	3	both	42	Neonatal	1990	44	Population	1	Number	1900500.7265974462	2036032.5310087507	1778040.1163667133
5	East Asia	3	both	157	25 plus	1990	44	Population	1	Number	623459540.1275486	668354606.9590433	583074599.1803584
5	East Asia	3	both	158	<20 years	1990	44	Population	1	Number	465464979.2854714	499055684.7904436	435183811.9206091
5	East Asia	3	both	159	10 to 24	1990	44	Population	1	Number	373301018.206137	400368652.0597377	348864020.9009666
5	East Asia	3	both	162	10 to 19	1990	44	Population	1	Number	237089600.26001498	254255869.64489108	221604266.08329162
5	East Asia	3	both	164	Birth	1990	44	Population	1	Number	25455677.3675835	25939158.1662943	24979818.1697918
5	East Asia	3	both	235	95 plus	1990	44	Population	1	Number	69065.62545047492	73568.72860001696	64963.316397057904
6	China	1	male	1	Under 5	1990	44	Population	1	Number	60931248.67015314	65466141.10922568	56781160.971158884
6	China	1	male	2	Early Neonatal	1990	44	Population	1	Number	242845.96923146295	260926.62079242023	226303.85740277517
6	China	1	male	3	Late Neonatal	1990	44	Population	1	Number	722796.9768326771	776610.331681734	673562.0107059391
6	China	1	male	4	Post Neonatal	1990	44	Population	1	Number	11473687.495037204	12327874.59201759	10692144.439766167
6	China	1	male	5	1 to 4	1990	44	Population	1	Number	48491918.22905179	52100729.56473394	45189150.66328401
6	China	1	male	6	5 to 9	1990	44	Population	1	Number	54470176.14594973	58519873.25502554	50760919.13715397
6	China	1	male	7	10 to 14	1990	44	Population	1	Number	53051356.250713184	56995827.78298948	49438394.584595114
6	China	1	male	8	15 to 19	1990	44	Population	1	Number	65160013.2358193	70008358.56167158	60721639.93933644
6	China	1	male	9	20 to 24	1990	44	Population	1	Number	67689725.04722957	72726284.24889012	63079061.19176353
6	China	1	male	10	25 to 29	1990	44	Population	1	Number	56553625.68694119	60751892.959473096	52703805.952300444
6	China	1	male	11	30 to 34	1990	44	Population	1	Number	46155890.13956465	49576480.957047895	43015467.37692267
6	China	1	male	12	35 to 39	1990	44	Population	1	Number	47320756.945861004	50834239.11943144	44099528.43927542
6	China	1	male	13	40 to 44	1990	44	Population	1	Number	35261334.84628726	37877507.628451705	32861305.602804698
6	China	1	male	14	45 to 49	1990	44	Population	1	Number	27295113.92893133	29322326.68586696	25436723.383656207
6	China	1	male	15	50 to 54	1990	44	Population	1	Number	25305120.49085935	27183388.46769805	23582396.338399343
6	China	1	male	16	55 to 59	1990	44	Population	1	Number	22782649.39487478	24472775.932271842	21231834.723814093
6	China	1	male	17	60 to 64	1990	44	Population	1	Number	18246653.679316368	19599594.483776473	17004769.96908562
6	China	1	male	18	65 to 69	1990	44	Population	1	Number	13455374.034097351	14452936.328183075	12539626.412182951
6	China	1	male	19	70 to 74	1990	44	Population	1	Number	8743344.754674485	9391169.972573696	8148379.267398814
6	China	1	male	20	75 to 79	1990	44	Population	1	Number	4910451.837163659	5274333.085580509	4576312.69586636
6	China	1	male	21	80 plus	1990	44	Population	1	Number	2854077.250138166	3065244.502545493	2659961.5112866424
6	China	1	male	22	All Ages	1990	44	Population	1	Number	610186912.3385745	655518375.0807024	568641287.4970012
6	China	1	male	23	5-14 years	1990	44	Population	1	Number	107521532.39666292	115515701.03801504	100199313.7217491
6	China	1	male	24	15-49 years	1990	44	Population	1	Number	345436459.8306343	371097090.1608328	321917531.88605934
6	China	1	male	25	50-69 years	1990	44	Population	1	Number	79789797.59914784	85708695.21192946	74358627.443482
6	China	1	male	26	70+ years	1990	44	Population	1	Number	16507873.84197631	17730747.5606997	15384653.47455182
6	China	1	male	28	<1 year	1990	44	Population	1	Number	12439330.441101344	13365411.54449174	11592010.30787488
6	China	1	male	30	80 to 84	1990	44	Population	1	Number	2175527.611734404	2336736.0788777256	2027506.453091203
6	China	1	male	31	85 to 89	1990	44	Population	1	Number	598256.3367676737	642408.33633493	557591.9602526318
6	China	1	male	32	90 to 94	1990	44	Population	1	Number	71719.52411969785	76905.84944448699	66952.80942578001
6	China	1	male	39	0 to 14	1990	44	Population	1	Number	168452781.06681606	180981842.14724073	156980474.69290796
6	China	1	male	42	Neonatal	1990	44	Population	1	Number	965642.9460641402	1037536.9524741541	899865.8681087143
6	China	1	male	157	25 plus	1990	44	Population	1	Number	308884392.98870957	331801890.1229002	287860111.6729934
6	China	1	male	158	<20 years	1990	44	Population	1	Number	233612794.30263534	250990200.70891234	217702114.6322444
6	China	1	male	159	10 to 24	1990	44	Population	1	Number	185901094.53376207	199730470.59355113	173239095.71569508
6	China	1	male	162	10 to 19	1990	44	Population	1	Number	118211369.4865325	127004186.34466104	110160034.52393155
6	China	1	male	164	Birth	1990	44	Population	1	Number	12923878.4890908	13175874.2069362	12665013.4398079
6	China	1	male	235	95 plus	1990	44	Population	1	Number	8573.777516390057	9194.23788835064	8003.196749208679
6	China	2	female	1	Under 5	1990	44	Population	1	Number	54461629.918716155	58514378.49359887	50752382.3517043
6	China	2	female	2	Early Neonatal	1990	44	Population	1	Number	214884.99130105885	230881.08176105807	200248.2522796046
6	China	2	female	3	Late Neonatal	1990	44	Population	1	Number	640570.5885702744	688253.9424619867	596938.8127929902
6	China	2	female	4	Post Neonatal	1990	44	Population	1	Number	10177361.636337938	10934908.273875823	9484154.705629079
6	China	2	female	5	1 to 4	1990	44	Population	1	Number	43428812.702506885	46660335.1955	40471040.58100264
6	China	2	female	6	5 to 9	1990	44	Population	1	Number	50271877.12219922	54009350.519550346	46848564.32728627
6	China	2	female	7	10 to 14	1990	44	Population	1	Number	49723621.40118674	53421005.53001685	46337223.61437036
6	China	2	female	8	15 to 19	1990	44	Population	1	Number	61722194.51075179	66315193.222423024	57518024.71247577
6	China	2	female	9	20 to 24	1990	44	Population	1	Number	64710035.338412724	69523579.53108014	60303063.31391415
6	China	2	female	10	25 to 29	1990	44	Population	1	Number	53642819.475055195	57623015.00751929	49991836.52712734
6	China	2	female	11	30 to 34	1990	44	Population	1	Number	42355910.3403157	45493866.9588279	39474297.675812535
6	China	2	female	12	35 to 39	1990	44	Population	1	Number	44187908.53902631	47468974.87665313	41179830.583807275
6	China	2	female	13	40 to 44	1990	44	Population	1	Number	31981179.777602866	34354684.4609005	29804167.276953977
6	China	2	female	14	45 to 49	1990	44	Population	1	Number	24424726.586354684	26239854.972538896	22761516.760273
6	China	2	female	15	50 to 54	1990	44	Population	1	Number	22496856.858726386	24167325.10906685	20965190.2160957
6	China	2	female	16	55 to 59	1990	44	Population	1	Number	20679902.97336777	22214182.284607705	19272250.871670805
6	China	2	female	17	60 to 64	1990	44	Population	1	Number	17173932.88010385	18446964.679514226	16005217.957984181
6	China	2	female	18	65 to 69	1990	44	Population	1	Number	13912100.412591146	14943196.005272638	12965406.546018213
6	China	2	female	19	70 to 74	1990	44	Population	1	Number	10113073.407764042	10862213.35041799	9424971.712085176
6	China	2	female	20	75 to 79	1990	44	Population	1	Number	6500032.647982063	6981388.056459266	6057803.659990521
6	China	2	female	21	80 plus	1990	44	Population	1	Number	5137266.836478635	5516640.977695537	4788078.076909447
6	China	2	female	22	All Ages	1990	44	Population	1	Number	573495069.0266353	616095814.0361432	534449826.1844793
6	China	2	female	23	5-14 years	1990	44	Population	1	Number	99995498.52338597	107430356.0495672	93185787.94165663
6	China	2	female	24	15-49 years	1990	44	Population	1	Number	323024774.56751925	347019169.02994293	301032736.8503641
6	China	2	female	25	50-69 years	1990	44	Population	1	Number	74262793.12478915	79771668.07846144	69208065.5917689
6	China	2	female	26	70+ years	1990	44	Population	1	Number	21750372.89222474	23360242.384572793	20270853.44898515
6	China	2	female	28	<1 year	1990	44	Population	1	Number	11032817.21620927	11854043.29809887	10281341.770701673
6	China	2	female	30	80 to 84	1990	44	Population	1	Number	3463352.7940298626	3719565.161982479	3227833.770931407
6	China	2	female	31	85 to 89	1990	44	Population	1	Number	1319307.051928019	1416553.0196264891	1229681.6527566495
6	China	2	female	32	90 to 94	1990	44	Population	1	Number	300944.5874562464	322944.0809872808	280600.69060734636
6	China	2	female	39	0 to 14	1990	44	Population	1	Number	154457128.44210213	165944734.54316607	143938170.29336095
6	China	2	female	42	Neonatal	1990	44	Population	1	Number	855455.5798713333	919135.0242230449	797187.0650725948
6	China	2	female	157	25 plus	1990	44	Population	1	Number	292605710.73536867	314312306.7394738	272690567.86472815
6	China	2	female	158	<20 years	1990	44	Population	1	Number	216179322.95285392	232259927.76558912	201456195.00583676
6	China	2	female	159	10 to 24	1990	44	Population	1	Number	176155851.25035125	189259778.28352	164158311.64076027
6	China	2	female	162	10 to 19	1990	44	Population	1	Number	111445815.91193853	119736198.75243987	103855248.32684614
6	China	2	female	164	Birth	1990	44	Population	1	Number	11426672.2480784	11649430.7302995	11197839.0129784
6	China	2	female	235	95 plus	1990	44	Population	1	Number	53662.403064507234	57578.71509928726	50044.511954773734
6	China	3	both	1	Under 5	1990	44	Population	1	Number	115392878.5888693	123980519.60282455	107533543.32286319
6	China	3	both	2	Early Neonatal	1990	44	Population	1	Number	457730.96053252183	491807.7025534783	426552.10968237976
6	China	3	both	3	Late Neonatal	1990	44	Population	1	Number	1363367.5654029516	1464864.2741437205	1270500.8234989294
6	China	3	both	4	Post Neonatal	1990	44	Population	1	Number	21651049.13137514	23262782.865893412	20176299.145395245
6	China	3	both	5	1 to 4	1990	44	Population	1	Number	91920730.93155868	98761064.76023395	85660191.24428666
6	China	3	both	6	5 to 9	1990	44	Population	1	Number	104742053.26814896	112529223.77457587	97609483.46444023
6	China	3	both	7	10 to 14	1990	44	Population	1	Number	102774977.65189993	110416833.31300633	95775618.19896547
6	China	3	both	8	15 to 19	1990	44	Population	1	Number	126882207.7465711	136323551.78409463	118239664.6518122
6	China	3	both	9	20 to 24	1990	44	Population	1	Number	132399760.3856423	142249863.77997026	123382124.50567767
6	China	3	both	10	25 to 29	1990	44	Population	1	Number	110196445.16199638	118374907.9669924	102695642.47942778
6	China	3	both	11	30 to 34	1990	44	Population	1	Number	88511800.47988035	95070347.91587579	82489765.05273521
6	China	3	both	12	35 to 39	1990	44	Population	1	Number	91508665.48488732	98303213.99608456	85279359.0230827
6	China	3	both	13	40 to 44	1990	44	Population	1	Number	67242514.62389012	72232192.08935222	62665472.87975868
6	China	3	both	14	45 to 49	1990	44	Population	1	Number	51719840.51528601	55562181.658405855	48198240.143929206
6	China	3	both	15	50 to 54	1990	44	Population	1	Number	47801977.349585734	51350713.5767649	44547586.55449504
6	China	3	both	16	55 to 59	1990	44	Population	1	Number	43462552.36824255	46686958.21687955	40504085.595484905
6	China	3	both	17	60 to 64	1990	44	Population	1	Number	35420586.55942021	38046559.163290694	33009987.9270698
6	China	3	both	18	65 to 69	1990	44	Population	1	Number	27367474.4466885	29396132.333455715	25505032.958201163
6	China	3	both	19	70 to 74	1990	44	Population	1	Number	18856418.162438527	20253383.322991684	17573350.979483988
6	China	3	both	20	75 to 79	1990	44	Population	1	Number	11410484.485145722	12255721.142039776	10634116.35585688
6	China	3	both	21	80 plus	1990	44	Population	1	Number	7991344.086616801	8581885.48024103	7448039.58819609
6	China	3	both	22	All Ages	1990	44	Population	1	Number	1183681981.3652098	1271614189.1168456	1103091113.6814804
6	China	3	both	23	5-14 years	1990	44	Population	1	Number	207517030.9200489	222946057.0875822	193385101.6634057
6	China	3	both	24	15-49 years	1990	44	Population	1	Number	668461234.3981535	718116259.1907756	622950268.7364237
6	China	3	both	25	50-69 years	1990	44	Population	1	Number	154052590.723937	165480363.29039088	143566693.0352509
6	China	3	both	26	70+ years	1990	44	Population	1	Number	38258246.73420105	41090989.945272475	35655506.92353697
6	China	3	both	28	<1 year	1990	44	Population	1	Number	23472147.657310616	25219454.842590608	21873352.078576557
6	China	3	both	30	80 to 84	1990	44	Population	1	Number	5638880.405764267	6056301.240860206	5255340.22402261
6	China	3	both	31	85 to 89	1990	44	Population	1	Number	1917563.3886956926	2058961.3559614192	1787273.6130092815
6	China	3	both	32	90 to 94	1990	44	Population	1	Number	372664.1115759442	399849.9304317677	347553.5000331264
6	China	3	both	39	0 to 14	1990	44	Population	1	Number	322909909.50891817	346926576.6904068	300918644.9862689
6	China	3	both	42	Neonatal	1990	44	Population	1	Number	1821098.5259354734	1956671.9766971988	1697052.9331813091
6	China	3	both	157	25 plus	1990	44	Population	1	Number	601490103.7240782	646114196.8623744	560550679.5377212
6	China	3	both	158	<20 years	1990	44	Population	1	Number	449792117.2554893	483250128.4745014	419158309.6380811
6	China	3	both	159	10 to 24	1990	44	Population	1	Number	362056945.78411335	388990248.8770712	337397407.3564554
6	China	3	both	162	10 to 19	1990	44	Population	1	Number	229657185.39847103	246740385.09710094	214015282.8507777
6	China	3	both	164	Birth	1990	44	Population	1	Number	24350550.7371692	24825304.9372356	23862852.4527864
6	China	3	both	235	95 plus	1990	44	Population	1	Number	62236.18058089729	66772.9529876379	58047.70870398241
7	Democratic People's Republic of Korea	1	male	1	Under 5	1990	44	Population	1	Number	1454581.50049989	1576340.0292728723	1330865.7826302354
7	Democratic People's Republic of Korea	1	male	2	Early Neonatal	1990	44	Population	1	Number	7051.324116263694	7641.568698641966	6451.591736417416
7	Democratic People's Republic of Korea	1	male	3	Late Neonatal	1990	44	Population	1	Number	20881.376619817212	22629.292219671694	19105.364414423773
7	Democratic People's Republic of Korea	1	male	4	Post Neonatal	1990	44	Population	1	Number	326957.95575078775	354326.5972804349	299149.38112296374
7	Democratic People's Republic of Korea	1	male	5	1 to 4	1990	44	Population	1	Number	1099690.844013021	1191742.5710741237	1006159.4453564305
7	Democratic People's Republic of Korea	1	male	6	5 to 9	1990	44	Population	1	Number	975039.617993322	1056657.1755804615	892110.1112933249
7	Democratic People's Republic of Korea	1	male	7	10 to 14	1990	44	Population	1	Number	866401.4318508685	938925.2221181812	792711.8688611768
7	Democratic People's Republic of Korea	1	male	8	15 to 19	1990	44	Population	1	Number	826428.9796680157	895606.7993124656	756139.1716010374
7	Democratic People's Republic of Korea	1	male	9	20 to 24	1990	44	Population	1	Number	858308.1446841221	930154.4708574521	785306.9355827586
7	Democratic People's Republic of Korea	1	male	10	25 to 29	1990	44	Population	1	Number	868832.7159204044	941560.0214745775	794936.3662680855
7	Democratic People's Republic of Korea	1	male	11	30 to 34	1990	44	Population	1	Number	739468.0856554817	801366.6772112265	676574.5145306411
7	Democratic People's Republic of Korea	1	male	12	35 to 39	1990	44	Population	1	Number	614838.1344163271	666304.3373443375	562544.6457759079
7	Democratic People's Republic of Korea	1	male	13	40 to 44	1990	44	Population	1	Number	583623.2949828737	632476.6000265125	533984.7048595664
7	Democratic People's Republic of Korea	1	male	14	45 to 49	1990	44	Population	1	Number	589982.3031839144	639367.9011810578	539802.8638443478
7	Democratic People's Republic of Korea	1	male	15	50 to 54	1990	44	Population	1	Number	585584.6115998882	634602.0924051902	535779.206696412
7	Democratic People's Republic of Korea	1	male	16	55 to 59	1990	44	Population	1	Number	370150.77197439387	401134.9508631652	338668.54257777275
7	Democratic People's Republic of Korea	1	male	17	60 to 64	1990	44	Population	1	Number	274738.8161836173	297736.35468101443	251371.6072241095
7	Democratic People's Republic of Korea	1	male	18	65 to 69	1990	44	Population	1	Number	167270.7941518158	181272.5161561271	153044.00358008963
7	Democratic People's Republic of Korea	1	male	19	70 to 74	1990	44	Population	1	Number	95957.52307712896	103989.8312224996	87796.10080659881
7	Democratic People's Republic of Korea	1	male	20	75 to 79	1990	44	Population	1	Number	53854.83608901333	58362.85822957738	49274.350426838246
7	Democratic People's Republic of Korea	1	male	21	80 plus	1990	44	Population	1	Number	34199.865785737245	37062.631014687126	31291.08346912298
7	Democratic People's Republic of Korea	1	male	22	All Ages	1990	44	Population	1	Number	9959261.427716814	10792920.4689514	9112201.860028023
7	Democratic People's Republic of Korea	1	male	23	5-14 years	1990	44	Population	1	Number	1841441.0498441905	1995582.3976986427	1684821.9801545015
7	Democratic People's Republic of Korea	1	male	24	15-49 years	1990	44	Population	1	Number	5081481.658511139	5506836.80740763	4649289.202462343
7	Democratic People's Republic of Korea	1	male	25	50-69 years	1990	44	Population	1	Number	1397744.993909715	1514745.914105497	1278863.3600783842
7	Democratic People's Republic of Korea	1	male	26	70+ years	1990	44	Population	1	Number	184012.22495187953	199415.3204667641	168361.53470256002
7	Democratic People's Republic of Korea	1	male	28	<1 year	1990	44	Population	1	Number	354890.6564868687	384597.4581987486	324706.33727380494
7	Democratic People's Republic of Korea	1	male	30	80 to 84	1990	44	Population	1	Number	22809.069892969026	24718.346748128813	20869.102655122253
7	Democratic People's Republic of Korea	1	male	31	85 to 89	1990	44	Population	1	Number	8661.381758123256	9386.399297290232	7924.71003393242
7	Democratic People's Republic of Korea	1	male	32	90 to 94	1990	44	Population	1	Number	2305.5879986988334	2498.581655349725	2109.4920946380016
7	Democratic People's Republic of Korea	1	male	39	0 to 14	1990	44	Population	1	Number	3296022.55034408	3571922.426971515	3015687.7627847376
7	Democratic People's Republic of Korea	1	male	42	Neonatal	1990	44	Population	1	Number	27932.700736080904	30270.86091831366	25556.956150841186
7	Democratic People's Republic of Korea	1	male	157	25 plus	1990	44	Population	1	Number	4978501.753020596	5395236.771809974	4555067.990059493
7	Democratic People's Republic of Korea	1	male	158	<20 years	1990	44	Population	1	Number	4122451.5300120963	4467529.2262839815	3771826.934385775
7	Democratic People's Republic of Korea	1	male	159	10 to 24	1990	44	Population	1	Number	2551138.5562030063	2764686.4922880996	2334157.976044973
7	Democratic People's Republic of Korea	1	male	162	10 to 19	1990	44	Population	1	Number	1692830.4115188841	1834532.021430647	1548851.0404622138
7	Democratic People's Republic of Korea	1	male	164	Birth	1990	44	Population	1	Number	399061.34543144697	425997.981945724	370258.012687227
7	Democratic People's Republic of Korea	1	male	235	95 plus	1990	44	Population	1	Number	423.8261359461293	459.30331391835296	387.7786854303091
7	Democratic People's Republic of Korea	2	female	1	Under 5	1990	44	Population	1	Number	1375533.9043182714	1490675.6027446513	1258541.378036107
7	Democratic People's Republic of Korea	2	female	2	Early Neonatal	1990	44	Population	1	Number	6628.928053469172	7183.8151648857365	6065.12149291592
7	Democratic People's Republic of Korea	2	female	3	Late Neonatal	1990	44	Population	1	Number	19681.917581424153	21329.430166536593	18007.922303881813
7	Democratic People's Republic of Korea	2	female	4	Post Neonatal	1990	44	Population	1	Number	308491.99771238666	334314.9108779878	282253.99802593695
7	Democratic People's Republic of Korea	2	female	5	1 to 4	1990	44	Population	1	Number	1040731.0609709915	1127847.4465352409	952214.3362133723
7	Democratic People's Republic of Korea	2	female	6	5 to 9	1990	44	Population	1	Number	934823.9866415454	1013075.2178280081	855314.9178479542
7	Democratic People's Republic of Korea	2	female	7	10 to 14	1990	44	Population	1	Number	905406.9500846091	981195.7719177267	828399.8722719209
7	Democratic People's Republic of Korea	2	female	8	15 to 19	1990	44	Population	1	Number	1017719.3033551184	1102909.4457003896	931159.7849224196
7	Democratic People's Republic of Korea	2	female	9	20 to 24	1990	44	Population	1	Number	1052182.800524564	1140257.775868386	962692.0772806176
7	Democratic People's Republic of Korea	2	female	10	25 to 29	1990	44	Population	1	Number	914838.6702061967	991416.9922257313	837029.4015054854
7	Democratic People's Republic of Korea	2	female	11	30 to 34	1990	44	Population	1	Number	740367.3448895576	802341.2106607994	677397.2895652023
7	Democratic People's Republic of Korea	2	female	12	35 to 39	1990	44	Population	1	Number	621775.6974217944	673822.62234064925	568892.1520625234
7	Democratic People's Republic of Korea	2	female	13	40 to 44	1990	44	Population	1	Number	592297.1808688734	641876.5501336376	541920.8555146855
7	Democratic People's Republic of Korea	2	female	14	45 to 49	1990	44	Population	1	Number	649208.4791102493	703551.7175305397	593991.708504691
7	Democratic People's Republic of Korea	2	female	15	50 to 54	1990	44	Population	1	Number	636254.6938065364	689513.6108326121	582139.6743558137
7	Democratic People's Republic of Korea	2	female	16	55 to 59	1990	44	Population	1	Number	494776.04665471433	536192.2227109112	452694.13252645044
7	Democratic People's Republic of Korea	2	female	17	60 to 64	1990	44	Population	1	Number	405453.5540980528	439392.81993897667	370968.7366500069
7	Democratic People's Republic of Korea	2	female	18	65 to 69	1990	44	Population	1	Number	303169.15576895524	328546.51026101306	277383.87682170916
7	Democratic People's Republic of Korea	2	female	19	70 to 74	1990	44	Population	1	Number	207748.4467636094	225138.4281597129	190078.93273580633
7	Democratic People's Republic of Korea	2	female	20	75 to 79	1990	44	Population	1	Number	125513.60483071402	136019.96137376726	114838.3654448814
7	Democratic People's Republic of Korea	2	female	21	80 plus	1990	44	Population	1	Number	118526.94104852658	128448.46552623437	108445.93452281914
7	Democratic People's Republic of Korea	2	female	22	All Ages	1990	44	Population	1	Number	11095596.76039189	12024374.925753748	10151889.090569092
7	Democratic People's Republic of Korea	2	female	23	5-14 years	1990	44	Population	1	Number	1840230.9367261545	1994270.9897457347	1683714.7901198748
7	Democratic People's Republic of Korea	2	female	24	15-49 years	1990	44	Population	1	Number	5588389.476376354	6056176.314460134	5113083.269355624
7	Democratic People's Republic of Korea	2	female	25	50-69 years	1990	44	Population	1	Number	1839653.4503282588	1993645.163743513	1683186.42035398
7	Democratic People's Republic of Korea	2	female	26	70+ years	1990	44	Population	1	Number	451788.99264285	489606.8550597146	413363.2327035068
7	Democratic People's Republic of Korea	2	female	28	<1 year	1990	44	Population	1	Number	334802.84334728	362828.1562094101	306327.0418227346
7	Democratic People's Republic of Korea	2	female	30	80 to 84	1990	44	Population	1	Number	70765.94441523941	76689.54324849082	64747.127586449365
7	Democratic People's Republic of Korea	2	female	31	85 to 89	1990	44	Population	1	Number	32729.961010761504	35469.6850469175	29946.19769402704
7	Democratic People's Republic of Korea	2	female	32	90 to 94	1990	44	Population	1	Number	11637.332432718307	12611.457619490542	10647.548817632609
7	Democratic People's Republic of Korea	2	female	39	0 to 14	1990	44	Population	1	Number	3215764.841044426	3484946.592490386	2942256.168155982
7	Democratic People's Republic of Korea	2	female	42	Neonatal	1990	44	Population	1	Number	26310.845634893325	28513.245331422328	24073.043796797734
7	Democratic People's Republic of Korea	2	female	157	25 plus	1990	44	Population	1	Number	5809929.81546778	6296261.1116945855	5315781.060210078
7	Democratic People's Republic of Korea	2	female	158	<20 years	1990	44	Population	1	Number	4233484.144399544	4587856.038190776	3873415.953078401
7	Democratic People's Republic of Korea	2	female	159	10 to 24	1990	44	Population	1	Number	2975309.0539642912	3224362.9934865027	2722251.7344749584
7	Democratic People's Republic of Korea	2	female	162	10 to 19	1990	44	Population	1	Number	1923126.2534397275	2084105.2176181164	1759559.6571943401
7	Democratic People's Republic of Korea	2	female	164	Birth	1990	44	Population	1	Number	374722.68389668	400016.461019759	347676.059926087
7	Democratic People's Republic of Korea	2	female	235	95 plus	1990	44	Population	1	Number	3393.70318980735	3677.7796113355444	3105.060424710129
7	Democratic People's Republic of Korea	3	both	1	Under 5	1990	44	Population	1	Number	2830115.4048181614	3067015.6320175235	2589407.1606663424
7	Democratic People's Republic of Korea	3	both	2	Early Neonatal	1990	44	Population	1	Number	13680.252169732865	14825.383863527704	12516.713229333334
7	Democratic People's Republic of Korea	3	both	3	Late Neonatal	1990	44	Population	1	Number	40563.29420124136	43958.72238620829	37113.28671830559
7	Democratic People's Republic of Korea	3	both	4	Post Neonatal	1990	44	Population	1	Number	635449.9534631744	688641.5081584228	581403.3791489005
7	Democratic People's Republic of Korea	3	both	5	1 to 4	1990	44	Population	1	Number	2140421.9049840127	2319590.0176093644	1958373.7815698024
7	Democratic People's Republic of Korea	3	both	6	5 to 9	1990	44	Population	1	Number	1909863.6046348675	2069732.3934084696	1747425.0291412787
7	Democratic People's Republic of Korea	3	both	7	10 to 14	1990	44	Population	1	Number	1771808.3819354775	1920120.994035908	1621111.7411330978
7	Democratic People's Republic of Korea	3	both	8	15 to 19	1990	44	Population	1	Number	1844148.283023134	1998516.2450128554	1687298.956523457
7	Democratic People's Republic of Korea	3	both	9	20 to 24	1990	44	Population	1	Number	1910490.945208686	2070412.2467258382	1747999.0128633762
7	Democratic People's Republic of Korea	3	both	10	25 to 29	1990	44	Population	1	Number	1783671.3861266011	1932977.0137003087	1631965.7677735707
7	Democratic People's Republic of Korea	3	both	11	30 to 34	1990	44	Population	1	Number	1479835.4305450392	1603707.8878720263	1353971.8040958436
7	Democratic People's Republic of Korea	3	both	12	35 to 39	1990	44	Population	1	Number	1236613.8318381216	1340126.9596849869	1131436.7978384313
7	Democratic People's Republic of Korea	3	both	13	40 to 44	1990	44	Population	1	Number	1175920.475851747	1274353.1501601501	1075905.5603742516
7	Democratic People's Republic of Korea	3	both	14	45 to 49	1990	44	Population	1	Number	1239190.7822941637	1342919.6187115973	1133794.5723490387
7	Democratic People's Republic of Korea	3	both	15	50 to 54	1990	44	Population	1	Number	1221839.3054064244	1324115.703237802	1117918.8810522258
7	Democratic People's Republic of Korea	3	both	16	55 to 59	1990	44	Population	1	Number	864926.8186291083	937327.1735740764	791362.675104223
7	Democratic People's Republic of Korea	3	both	17	60 to 64	1990	44	Population	1	Number	680192.3702816701	737129.1746199913	622340.3438741164
7	Democratic People's Republic of Korea	3	both	18	65 to 69	1990	44	Population	1	Number	470439.949920771	509819.02641714015	430427.8804017987
7	Democratic People's Republic of Korea	3	both	19	70 to 74	1990	44	Population	1	Number	303705.96984073834	329128.2593822125	277875.0335424051
7	Democratic People's Republic of Korea	3	both	20	75 to 79	1990	44	Population	1	Number	179368.44091972735	194382.81960334463	164112.71587171967
7	Democratic People's Republic of Korea	3	both	21	80 plus	1990	44	Population	1	Number	152726.8068342638	165511.0965409215	139737.0179919421
7	Democratic People's Republic of Korea	3	both	22	All Ages	1990	44	Population	1	Number	21054858.1881087	22817295.394705158	19264090.95059711
7	Democratic People's Republic of Korea	3	both	23	5-14 years	1990	44	Population	1	Number	3681671.9865703452	3989853.3874443774	3368536.7702743765
7	Democratic People's Republic of Korea	3	both	24	15-49 years	1990	44	Population	1	Number	10669871.134887492	11563013.121867765	9762372.471817968
7	Democratic People's Republic of Korea	3	both	25	50-69 years	1990	44	Population	1	Number	3237398.444237974	3508391.0778490105	2962049.780432365
7	Democratic People's Republic of Korea	3	both	26	70+ years	1990	44	Population	1	Number	635801.2175947295	689022.1755264786	581724.767406067
7	Democratic People's Republic of Korea	3	both	28	<1 year	1990	44	Population	1	Number	689693.4998341487	747425.6144081587	631033.3790965396
7	Democratic People's Republic of Korea	3	both	30	80 to 84	1990	44	Population	1	Number	93575.01430820844	101407.88999661962	85616.23024157163
7	Democratic People's Republic of Korea	3	both	31	85 to 89	1990	44	Population	1	Number	41391.34276888476	44856.084344207724	37870.90772795946
7	Democratic People's Republic of Korea	3	both	32	90 to 94	1990	44	Population	1	Number	13942.92043141714	15110.039274840266	12757.040912270611
7	Democratic People's Republic of Korea	3	both	39	0 to 14	1990	44	Population	1	Number	6511787.391388507	7056869.019461902	5957943.930940718
7	Democratic People's Republic of Korea	3	both	42	Neonatal	1990	44	Population	1	Number	54243.546370974225	58784.106249735996	49629.99994763892
7	Democratic People's Republic of Korea	3	both	157	25 plus	1990	44	Population	1	Number	10788431.568488376	11691497.883504564	9870849.050269572
7	Democratic People's Republic of Korea	3	both	158	<20 years	1990	44	Population	1	Number	8355935.6744116405	9055385.264474755	7645242.887464175
7	Democratic People's Republic of Korea	3	both	159	10 to 24	1990	44	Population	1	Number	5526447.6101672975	5989049.485774602	5056409.71051993
7	Democratic People's Republic of Korea	3	both	162	10 to 19	1990	44	Population	1	Number	3615956.6649586116	3918637.2390487636	3308410.6976565546
7	Democratic People's Republic of Korea	3	both	164	Birth	1990	44	Population	1	Number	773784.029328127	826014.442965483	717934.072613314
7	Democratic People's Republic of Korea	3	both	235	95 plus	1990	44	Population	1	Number	3817.5293257534795	4137.082925253898	3492.839110140438
8	Taiwan (Province of China)	1	male	1	Under 5	1990	44	Population	1	Number	835637.5685628484	840555.6917153898	831002.1142743295
8	Taiwan (Province of China)	1	male	2	Early Neonatal	1990	44	Population	1	Number	3278.571290543717	3297.8672365110724	3260.3843780343823
8	Taiwan (Province of China)	1	male	3	Late Neonatal	1990	44	Population	1	Number	9823.279304471556	9881.09395905236	9768.787544057355
8	Taiwan (Province of China)	1	male	4	Post Neonatal	1990	44	Population	1	Number	156682.39356194457	157604.54370976271	155813.24394434033
8	Taiwan (Province of China)	1	male	5	1 to 4	1990	44	Population	1	Number	665853.3244058886	669772.1868100638	662159.6984078974
8	Taiwan (Province of China)	1	male	6	5 to 9	1990	44	Population	1	Number	973568.3769395391	979298.2882735202	968167.7919517049
8	Taiwan (Province of China)	1	male	7	10 to 14	1990	44	Population	1	Number	1037833.4608962797	1043941.6027086381	1032076.3842064966
8	Taiwan (Province of China)	1	male	8	15 to 19	1990	44	Population	1	Number	921293.407334712	926715.6556961508	916182.8024065987
8	Taiwan (Province of China)	1	male	9	20 to 24	1990	44	Population	1	Number	974332.3369851664	980066.744586105	968927.5141530766
8	Taiwan (Province of China)	1	male	10	25 to 29	1990	44	Population	1	Number	1009082.1765625777	1015021.1034395783	1003484.5891888319
8	Taiwan (Province of China)	1	male	11	30 to 34	1990	44	Population	1	Number	954185.1007132871	959800.9322797148	948892.0387644935
8	Taiwan (Province of China)	1	male	12	35 to 39	1990	44	Population	1	Number	859503.3654613108	864561.9501401117	854735.5226652094
8	Taiwan (Province of China)	1	male	13	40 to 44	1990	44	Population	1	Number	585389.0925541366	588834.3848167704	582141.8182792389
8	Taiwan (Province of China)	1	male	14	45 to 49	1990	44	Population	1	Number	450774.25085871597	453427.27097547613	448273.7129306635
8	Taiwan (Province of China)	1	male	15	50 to 54	1990	44	Population	1	Number	427716.94191040954	430234.2588356904	425344.3076401952
8	Taiwan (Province of China)	1	male	16	55 to 59	1990	44	Population	1	Number	403825.0295503295	406201.7312474814	401584.92865556036
8	Taiwan (Province of China)	1	male	17	60 to 64	1990	44	Population	1	Number	425006.9447514119	427508.3120589728	422649.3433954958
8	Taiwan (Province of China)	1	male	18	65 to 69	1990	44	Population	1	Number	313202.7630904019	315046.1097978076	311465.3626359916
8	Taiwan (Province of China)	1	male	19	70 to 74	1990	44	Population	1	Number	188971.19264206514	190083.3776761759	187922.93038305052
8	Taiwan (Province of China)	1	male	20	75 to 79	1990	44	Population	1	Number	114254.05078299598	114926.49002408217	113620.25995117215
8	Taiwan (Province of China)	1	male	21	80 plus	1990	44	Population	1	Number	66805.31884064888	67198.49980529622	66434.7359308255
8	Taiwan (Province of China)	1	male	22	All Ages	1990	44	Population	1	Number	10541381.378436837	10603422.404076956	10482906.157412935
8	Taiwan (Province of China)	1	male	23	5-14 years	1990	44	Population	1	Number	2011401.8378358188	2023239.890982158	2000244.1761582014
8	Taiwan (Province of China)	1	male	24	15-49 years	1990	44	Population	1	Number	5754559.730469907	5788428.041933907	5722637.9983881125
8	Taiwan (Province of China)	1	male	25	50-69 years	1990	44	Population	1	Number	1569751.6793025527	1578990.4119399523	1561043.9423272426
8	Taiwan (Province of China)	1	male	26	70+ years	1990	44	Population	1	Number	370030.56226571003	372208.36750555434	367977.926265048
8	Taiwan (Province of China)	1	male	28	<1 year	1990	44	Population	1	Number	169784.24415695984	170783.50490532615	168842.41586643207
8	Taiwan (Province of China)	1	male	30	80 to 84	1990	44	Population	1	Number	46193.819893721	46465.69241797139	45937.573228198664
8	Taiwan (Province of China)	1	male	31	85 to 89	1990	44	Population	1	Number	15508.24785664268	15599.52124561953	15422.22040079466
8	Taiwan (Province of China)	1	male	32	90 to 94	1990	44	Population	1	Number	4195.459886013369	4220.152155936618	4172.186802977649
8	Taiwan (Province of China)	1	male	39	0 to 14	1990	44	Population	1	Number	2847039.406398667	2863795.5826975475	2831246.290432531
8	Taiwan (Province of China)	1	male	42	Neonatal	1990	44	Population	1	Number	13101.850595015274	13178.961195563432	13029.171922091738
8	Taiwan (Province of China)	1	male	157	25 plus	1990	44	Population	1	Number	5798716.227718291	5832844.421097157	5766549.5504207285
8	Taiwan (Province of China)	1	male	158	<20 years	1990	44	Population	1	Number	3768332.813733379	3790511.238393699	3747429.0928391297
8	Taiwan (Province of China)	1	male	159	10 to 24	1990	44	Population	1	Number	2933459.2052161577	2950724.002990894	2917186.7007661713
8	Taiwan (Province of China)	1	male	162	10 to 19	1990	44	Population	1	Number	1959126.8682309915	1970657.2584047893	1948259.1866130952
8	Taiwan (Province of China)	1	male	164	Birth	1990	44	Population	1	Number	172480.553994013	173148.469004237	171812.447024819
8	Taiwan (Province of China)	1	male	235	95 plus	1990	44	Population	1	Number	907.7912042718166	913.1339857686814	902.7554988545044
8	Taiwan (Province of China)	2	female	1	Under 5	1990	44	Population	1	Number	774805.908218279	779366.0082177175	770507.899721369
8	Taiwan (Province of China)	2	female	2	Early Neonatal	1990	44	Population	1	Number	3016.586805038354	3034.340848137476	2999.853174612722
8	Taiwan (Province of China)	2	female	3	Late Neonatal	1990	44	Population	1	Number	9040.216890944996	9093.422852079339	8990.068939568966
8	Taiwan (Province of China)	2	female	4	Post Neonatal	1990	44	Population	1	Number	144346.84103320865	145196.39060779585	143546.1192747885
8	Taiwan (Province of China)	2	female	5	1 to 4	1990	44	Population	1	Number	618402.263489087	622041.853909705	614971.8583323989
8	Taiwan (Province of China)	2	female	6	5 to 9	1990	44	Population	1	Number	916456.3052644779	921850.0849876245	911372.5327412002
8	Taiwan (Province of China)	2	female	7	10 to 14	1990	44	Population	1	Number	979100.5681438145	984863.0390450882	973669.2949480687
8	Taiwan (Province of China)	2	female	8	15 to 19	1990	44	Population	1	Number	878230.7602105315	883399.5644835297	873359.032685489
8	Taiwan (Province of China)	2	female	9	20 to 24	1990	44	Population	1	Number	926834.2782858516	932289.1372990074	921692.9370014771
8	Taiwan (Province of China)	2	female	10	25 to 29	1990	44	Population	1	Number	962220.4446202251	967883.5679940034	956882.8089581684
8	Taiwan (Province of China)	2	female	11	30 to 34	1990	44	Population	1	Number	914378.2169066373	919759.7660948604	909305.9719689455
8	Taiwan (Province of China)	2	female	12	35 to 39	1990	44	Population	1	Number	824441.0426758925	829293.2689668468	819867.6978303806
8	Taiwan (Province of China)	2	female	13	40 to 44	1990	44	Population	1	Number	559095.543681476	562386.0859468167	555994.1251560891
8	Taiwan (Province of China)	2	female	14	45 to 49	1990	44	Population	1	Number	435943.0027111396	438508.7339030838	433524.73678163794
8	Taiwan (Province of China)	2	female	15	50 to 54	1990	44	Population	1	Number	423745.2124246744	426239.1538394776	421394.6101587285
8	Taiwan (Province of China)	2	female	16	55 to 59	1990	44	Population	1	Number	363049.3642335831	365186.0818141766	361035.4543811636
8	Taiwan (Province of China)	2	female	17	60 to 64	1990	44	Population	1	Number	305688.1353883692	307487.25495009066	303992.42012682057
8	Taiwan (Province of China)	2	female	18	65 to 69	1990	44	Population	1	Number	233578.65958388607	234953.38070325216	232282.95048701434
8	Taiwan (Province of China)	2	female	19	70 to 74	1990	44	Population	1	Number	158669.78830534485	159603.6352131801	157789.6141983772
8	Taiwan (Province of China)	2	female	20	75 to 79	1990	44	Population	1	Number	110481.0800268159	111131.31354675224	109868.21864351156
8	Taiwan (Province of China)	2	female	21	80 plus	1990	44	Population	1	Number	90998.11670568548	91533.68375226714	90493.33134633888
8	Taiwan (Province of China)	2	female	22	All Ages	1990	44	Population	1	Number	9857716.427386684	9915733.760757776	9803033.637134783
8	Taiwan (Province of China)	2	female	23	5-14 years	1990	44	Population	1	Number	1895556.8734082924	1906713.124032713	1885041.8276892689
8	Taiwan (Province of China)	2	female	24	15-49 years	1990	44	Population	1	Number	5501143.289091754	5533520.124688146	5470627.310382187
8	Taiwan (Province of China)	2	female	25	50-69 years	1990	44	Population	1	Number	1326061.3716305126	1333865.8713069973	1318705.435153727
8	Taiwan (Province of China)	2	female	26	70+ years	1990	44	Population	1	Number	360148.9850378462	362268.6325121994	358151.1641882276
8	Taiwan (Province of China)	2	female	28	<1 year	1990	44	Population	1	Number	156403.644729192	157324.15430801266	155536.04138897025
8	Taiwan (Province of China)	2	female	30	80 to 84	1990	44	Population	1	Number	58211.59512279368	58554.197950251706	57888.683374441396
8	Taiwan (Province of China)	2	female	31	85 to 89	1990	44	Population	1	Number	22995.295399627426	23130.63361198059	22867.73574375977
8	Taiwan (Province of China)	2	female	32	90 to 94	1990	44	Population	1	Number	7687.101843712034	7732.3440814665255	7644.459901142362
8	Taiwan (Province of China)	2	female	39	0 to 14	1990	44	Population	1	Number	2670362.7816265714	2686079.132250431	2655549.7274106382
8	Taiwan (Province of China)	2	female	42	Neonatal	1990	44	Population	1	Number	12056.80369598335	12127.763700216816	11989.922114181687
8	Taiwan (Province of China)	2	female	157	25 plus	1990	44	Population	1	Number	5382288.60726373	5413965.926724806	5352431.940037177
8	Taiwan (Province of China)	2	female	158	<20 years	1990	44	Population	1	Number	3548593.5418371027	3569478.696733961	3528908.760096127
8	Taiwan (Province of China)	2	female	159	10 to 24	1990	44	Population	1	Number	2784165.6066401973	2800551.740827625	2768721.264635035
8	Taiwan (Province of China)	2	female	162	10 to 19	1990	44	Population	1	Number	1857331.3283543459	1868262.603528618	1847028.3276335578
8	Taiwan (Province of China)	2	female	164	Birth	1990	44	Population	1	Number	158862.047092154	159477.225692586	158246.691689211
8	Taiwan (Province of China)	2	female	235	95 plus	1990	44	Population	1	Number	2104.1243395523315	2116.5081085683364	2092.4523269953456
8	Taiwan (Province of China)	3	both	1	Under 5	1990	44	Population	1	Number	1610443.4767811275	1619921.6999331075	1601510.013995699
8	Taiwan (Province of China)	3	both	2	Early Neonatal	1990	44	Population	1	Number	6295.158095582072	6332.208084648548	6260.237552647104
8	Taiwan (Province of China)	3	both	3	Late Neonatal	1990	44	Population	1	Number	18863.496195416552	18974.5168111317	18758.856483626325
8	Taiwan (Province of China)	3	both	4	Post Neonatal	1990	44	Population	1	Number	301029.2345951532	302800.9343175585	299359.3632191288
8	Taiwan (Province of China)	3	both	5	1 to 4	1990	44	Population	1	Number	1284255.5878949757	1291814.0407197685	1277131.5567402963
8	Taiwan (Province of China)	3	both	6	5 to 9	1990	44	Population	1	Number	1890024.682204017	1901148.3732611449	1879540.3246929047
8	Taiwan (Province of China)	3	both	7	10 to 14	1990	44	Population	1	Number	2016934.029040094	2028804.6417537264	2005745.679154565
8	Taiwan (Province of China)	3	both	8	15 to 19	1990	44	Population	1	Number	1799524.1675452434	1810115.2201796803	1789541.8350920875
8	Taiwan (Province of China)	3	both	9	20 to 24	1990	44	Population	1	Number	1901166.615271018	1912355.8818851125	1890620.4511545536
8	Taiwan (Province of China)	3	both	10	25 to 29	1990	44	Population	1	Number	1971302.6211828028	1982904.671433582	1960367.3981470005
8	Taiwan (Province of China)	3	both	11	30 to 34	1990	44	Population	1	Number	1868563.3176199244	1879560.6983745755	1858198.0107334387
8	Taiwan (Province of China)	3	both	12	35 to 39	1990	44	Population	1	Number	1683944.4081372032	1693855.2191069585	1674603.2204955898
8	Taiwan (Province of China)	3	both	13	40 to 44	1990	44	Population	1	Number	1144484.6362356127	1151220.4707635872	1138135.9434353276
8	Taiwan (Province of China)	3	both	14	45 to 49	1990	44	Population	1	Number	886717.2535698556	891936.00487856	881798.4497123014
8	Taiwan (Province of China)	3	both	15	50 to 54	1990	44	Population	1	Number	851462.1543350839	856473.4126751679	846738.9177989237
8	Taiwan (Province of China)	3	both	16	55 to 59	1990	44	Population	1	Number	766874.3937839126	771387.813061658	762620.383036724
8	Taiwan (Province of China)	3	both	17	60 to 64	1990	44	Population	1	Number	730695.0801397811	734995.5670090636	726641.7635223162
8	Taiwan (Province of China)	3	both	18	65 to 69	1990	44	Population	1	Number	546781.4226742879	549999.4905010598	543748.3131230059
8	Taiwan (Province of China)	3	both	19	70 to 74	1990	44	Population	1	Number	347640.98094741	349687.01288935606	345712.54458142776
8	Taiwan (Province of China)	3	both	20	75 to 79	1990	44	Population	1	Number	224735.13080981188	226057.80357083443	223488.47859468366
8	Taiwan (Province of China)	3	both	21	80 plus	1990	44	Population	1	Number	157803.43554633434	158732.18355756334	156928.06727716434
8	Taiwan (Province of China)	3	both	22	All Ages	1990	44	Population	1	Number	20399097.80582352	20519156.16483474	20285939.794547714
8	Taiwan (Province of China)	3	both	23	5-14 years	1990	44	Population	1	Number	3906958.711244111	3929953.015014871	3885286.00384747
8	Taiwan (Province of China)	3	both	24	15-49 years	1990	44	Population	1	Number	11255703.01956166	11321948.166622054	11193265.3087703
8	Taiwan (Province of China)	3	both	25	50-69 years	1990	44	Population	1	Number	2895813.0509330654	2912856.2832469493	2879749.3774809698
8	Taiwan (Province of China)	3	both	26	70+ years	1990	44	Population	1	Number	730179.5473035562	734477.0000177538	726129.090453276
8	Taiwan (Province of China)	3	both	28	<1 year	1990	44	Population	1	Number	326187.88888615184	328107.65921333875	324378.45725540223
8	Taiwan (Province of China)	3	both	30	80 to 84	1990	44	Population	1	Number	104405.41501651469	105019.89036822309	103826.25660264006
8	Taiwan (Province of China)	3	both	31	85 to 89	1990	44	Population	1	Number	38503.54325627011	38730.15485760013	38289.95614455442
8	Taiwan (Province of China)	3	both	32	90 to 94	1990	44	Population	1	Number	11882.561729725403	11952.496237403142	11816.646704120012
8	Taiwan (Province of China)	3	both	39	0 to 14	1990	44	Population	1	Number	5517402.188025239	5549874.714947978	5486796.017843168
8	Taiwan (Province of China)	3	both	42	Neonatal	1990	44	Population	1	Number	25158.654290998624	25306.724895780244	25019.09403627343
8	Taiwan (Province of China)	3	both	157	25 plus	1990	44	Population	1	Number	11181004.83498202	11246810.347821964	11118981.49045791
8	Taiwan (Province of China)	3	both	158	<20 years	1990	44	Population	1	Number	7316926.355570482	7359989.935127659	7276337.852935256
8	Taiwan (Province of China)	3	both	159	10 to 24	1990	44	Population	1	Number	5717624.8118563555	5751275.743818519	5685907.965401207
8	Taiwan (Province of China)	3	both	162	10 to 19	1990	44	Population	1	Number	3816458.1965853376	3838919.861933407	3795287.514246653
8	Taiwan (Province of China)	3	both	164	Birth	1990	44	Population	1	Number	331342.601086167	332625.694696823	330059.13871403
8	Taiwan (Province of China)	3	both	235	95 plus	1990	44	Population	1	Number	3011.9155438241482	3029.642094337018	2995.20782584985
9	Southeast Asia	1	male	1	Under 5	1990	44	Population	1	Number	30401619.436271373	31465620.333958164	29345757.7326178
9	Southeast Asia	1	male	2	Early Neonatal	1990	44	Population	1	Number	123114.31009867365	127397.78783294147	118913.05248312002
9	Southeast Asia	1	male	3	Late Neonatal	1990	44	Population	1	Number	363755.25213329797	376352.2730657489	351326.70221528545
9	Southeast Asia	1	male	4	Post Neonatal	1990	44	Population	1	Number	5720916.995073752	5918515.151294274	5526420.092234775
9	Southeast Asia	1	male	5	1 to 4	1990	44	Population	1	Number	24193832.87896565	25044818.458770793	23356458.76357542
9	Southeast Asia	1	male	6	5 to 9	1990	44	Population	1	Number	29723273.485449158	30784726.319405116	28701421.263766587
9	Southeast Asia	1	male	7	10 to 14	1990	44	Population	1	Number	27845083.16773093	28843789.669159416	26892210.59678404
9	Southeast Asia	1	male	8	15 to 19	1990	44	Population	1	Number	24464363.547445826	25338356.740363494	23616865.876353987
9	Southeast Asia	1	male	9	20 to 24	1990	44	Population	1	Number	21778372.34738744	22555385.744827468	21034133.935470663
9	Southeast Asia	1	male	10	25 to 29	1990	44	Population	1	Number	19473734.144778512	20174007.258001864	18803082.160558023
9	Southeast Asia	1	male	11	30 to 34	1990	44	Population	1	Number	17154627.74535314	17781116.74099333	16557968.660524743
9	Southeast Asia	1	male	12	35 to 39	1990	44	Population	1	Number	14089528.902901607	14597400.390223106	13595622.213376489
9	Southeast Asia	1	male	13	40 to 44	1990	44	Population	1	Number	10686588.859416295	11082130.952415794	10321089.61538196
9	Southeast Asia	1	male	14	45 to 49	1990	44	Population	1	Number	8769774.097548004	9098782.589065831	8461933.043023309
9	Southeast Asia	1	male	15	50 to 54	1990	44	Population	1	Number	7657832.70661545	7939462.86323604	7384351.150126554
9	Southeast Asia	1	male	16	55 to 59	1990	44	Population	1	Number	6371936.717342453	6602189.83731246	6144807.610402709
9	Southeast Asia	1	male	17	60 to 64	1990	44	Population	1	Number	5088339.097169095	5269683.801637912	4908435.760926178
9	Southeast Asia	1	male	18	65 to 69	1990	44	Population	1	Number	3567862.82458488	3695917.860251462	3441836.3995543723
9	Southeast Asia	1	male	19	70 to 74	1990	44	Population	1	Number	2280024.565520556	2360323.5266205147	2201310.4145003697
9	Southeast Asia	1	male	20	75 to 79	1990	44	Population	1	Number	1344171.010100527	1390830.3528514372	1298649.0034287605
9	Southeast Asia	1	male	21	80 plus	1990	44	Population	1	Number	1159048.4576963072	1199950.5167363982	1120681.2485757614
9	Southeast Asia	1	male	22	All Ages	1990	44	Population	1	Number	231856181.11331156	240115093.12507463	223759087.64699233
9	Southeast Asia	1	male	23	5-14 years	1990	44	Population	1	Number	57568356.65318009	59628598.64945427	55582906.979412846
9	Southeast Asia	1	male	24	15-49 years	1990	44	Population	1	Number	116416989.64483082	120632255.92408109	112349970.1741144
9	Southeast Asia	1	male	25	50-69 years	1990	44	Population	1	Number	22685971.34571188	23508863.677704405	21887924.274648074
9	Southeast Asia	1	male	26	70+ years	1990	44	Population	1	Number	4783244.033317391	4951305.098846842	4619939.21571333
9	Southeast Asia	1	male	28	<1 year	1990	44	Population	1	Number	6207786.557305723	6422253.355997877	5996900.328360503
9	Southeast Asia	1	male	30	80 to 84	1990	44	Population	1	Number	748757.0695624831	774629.9626170743	724464.9134283169
9	Southeast Asia	1	male	31	85 to 89	1990	44	Population	1	Number	320658.6896316672	332242.93988576875	310101.3404530725
9	Southeast Asia	1	male	32	90 to 94	1990	44	Population	1	Number	75987.03802713803	78853.33760210103	73248.79862846369
9	Southeast Asia	1	male	39	0 to 14	1990	44	Population	1	Number	87969976.08945146	91093329.02491327	84916607.07224335
9	Southeast Asia	1	male	42	Neonatal	1990	44	Population	1	Number	486869.5622319716	503746.49680859374	470230.45194139815
9	Southeast Asia	1	male	157	25 plus	1990	44	Population	1	Number	97643469.12902683	101182033.99064077	94241639.27810147
9	Southeast Asia	1	male	158	<20 years	1990	44	Population	1	Number	112434339.6368973	116431988.64480363	108530204.12366706
9	Southeast Asia	1	male	159	10 to 24	1990	44	Population	1	Number	74087819.0625642	76741630.8725912	71520882.63136443
9	Southeast Asia	1	male	162	10 to 19	1990	44	Population	1	Number	52309446.71517676	54182146.40952291	50516621.38816419
9	Southeast Asia	1	male	164	Birth	1990	44	Population	1	Number	6477038.20608347	6647332.04776156	6308392.93766889
9	Southeast Asia	1	male	235	95 plus	1990	44	Population	1	Number	13645.660475018885	14129.147985068714	13167.860856864858
9	Southeast Asia	2	female	1	Under 5	1990	44	Population	1	Number	29082247.897102475	30094131.193662602	28071353.11326646
9	Southeast Asia	2	female	2	Early Neonatal	1990	44	Population	1	Number	116631.73167776827	120689.67809343965	112640.24265159298
9	Southeast Asia	2	female	3	Late Neonatal	1990	44	Population	1	Number	345670.23765989236	357658.36690858286	333892.99371909455
9	Southeast Asia	2	female	4	Post Neonatal	1990	44	Population	1	Number	5459700.261359574	5648589.348559647	5273970.411184902
9	Southeast Asia	2	female	5	1 to 4	1990	44	Population	1	Number	23160245.66640524	23969589.36596532	22352033.337551106
9	Southeast Asia	2	female	6	5 to 9	1990	44	Population	1	Number	28424303.234920446	29434353.06283423	27443405.5358963
9	Southeast Asia	2	female	7	10 to 14	1990	44	Population	1	Number	26753434.81018009	27707270.871480756	25830029.612069108
9	Southeast Asia	2	female	8	15 to 19	1990	44	Population	1	Number	24591943.691531133	25472398.715671137	23740877.36291322
9	Southeast Asia	2	female	9	20 to 24	1990	44	Population	1	Number	22726758.155942176	23545731.72191107	21940131.232402254
9	Southeast Asia	2	female	10	25 to 29	1990	44	Population	1	Number	20639482.838885505	21391222.656086944	19926767.76033515
9	Southeast Asia	2	female	11	30 to 34	1990	44	Population	1	Number	17663296.341099963	18302023.358111765	17053110.6969838
9	Southeast Asia	2	female	12	35 to 39	1990	44	Population	1	Number	14226573.319698326	14734409.141094578	13733082.032721682
9	Southeast Asia	2	female	13	40 to 44	1990	44	Population	1	Number	10908975.674228694	11303418.621285802	10532932.482041137
9	Southeast Asia	2	female	14	45 to 49	1990	44	Population	1	Number	9220281.779998144	9555393.21927015	8893017.5719639
9	Southeast Asia	2	female	15	50 to 54	1990	44	Population	1	Number	8169209.659927414	8465295.621421482	7883305.477512199
9	Southeast Asia	2	female	16	55 to 59	1990	44	Population	1	Number	6874189.400079623	7121796.89412086	6631977.700841613
9	Southeast Asia	2	female	17	60 to 64	1990	44	Population	1	Number	5492459.367315512	5688469.463238578	5302055.057433235
9	Southeast Asia	2	female	18	65 to 69	1990	44	Population	1	Number	4016598.2532632877	4159971.6178722465	3878760.612767152
9	Southeast Asia	2	female	19	70 to 74	1990	44	Population	1	Number	2725966.3598929667	2822670.034125523	2633377.016547529
9	Southeast Asia	2	female	20	75 to 79	1990	44	Population	1	Number	1720978.5265433816	1780286.69375945	1663424.7466130878
9	Southeast Asia	2	female	21	80 plus	1990	44	Population	1	Number	1697162.6672378336	1756941.7023823003	1640845.0675566809
9	Southeast Asia	2	female	22	All Ages	1990	44	Population	1	Number	234933861.97784698	243347709.00180596	226803643.84961212
9	Southeast Asia	2	female	23	5-14 years	1990	44	Population	1	Number	55177738.04510054	57141110.710120015	53265019.32173309
9	Southeast Asia	2	female	24	15-49 years	1990	44	Population	1	Number	119977311.80138394	124316899.16531019	115818005.49011984
9	Southeast Asia	2	female	25	50-69 years	1990	44	Population	1	Number	24552456.680585835	25438933.73295959	23692513.334394205
9	Southeast Asia	2	female	26	70+ years	1990	44	Population	1	Number	6144107.553674182	6358060.319848893	5938889.0317119295
9	Southeast Asia	2	female	28	<1 year	1990	44	Population	1	Number	5922002.230697235	6126923.298545475	5720425.502318325
9	Southeast Asia	2	female	30	80 to 84	1990	44	Population	1	Number	1025059.7710758757	1060723.176627981	991580.503966164
9	Southeast Asia	2	female	31	85 to 89	1990	44	Population	1	Number	472609.4785370034	489736.7546784577	456493.2366587591
9	Southeast Asia	2	female	32	90 to 94	1990	44	Population	1	Number	156265.53446804135	162226.38009787738	150669.8716236973
9	Southeast Asia	2	female	39	0 to 14	1990	44	Population	1	Number	84259985.94220302	87241616.01871711	81324039.6887823
9	Southeast Asia	2	female	42	Neonatal	1990	44	Population	1	Number	462301.96933766064	478356.54326388286	446533.2363706875
9	Southeast Asia	2	female	157	25 plus	1990	44	Population	1	Number	103355174.18817064	107095601.42534783	99769387.85619229
9	Southeast Asia	2	female	158	<20 years	1990	44	Population	1	Number	108851929.63373415	112725912.90651202	105064086.89912581
9	Southeast Asia	2	female	159	10 to 24	1990	44	Population	1	Number	74072136.6576534	76725401.30906296	71512702.40106031
9	Southeast Asia	2	female	162	10 to 19	1990	44	Population	1	Number	51345378.50171123	53179669.587151885	49584169.29154598
9	Southeast Asia	2	female	164	Birth	1990	44	Population	1	Number	6143360.92038058	6305134.99524089	5983458.8619771
9	Southeast Asia	2	female	235	95 plus	1990	44	Population	1	Number	43227.88315691311	44954.118331806276	41502.61168999101
9	Southeast Asia	3	both	1	Under 5	1990	44	Population	1	Number	59483867.33337385	61559791.72539925	57409933.05926605
9	Southeast Asia	3	both	2	Early Neonatal	1990	44	Population	1	Number	239746.0417764419	248092.0700052073	231553.295134713
9	Southeast Asia	3	both	3	Late Neonatal	1990	44	Population	1	Number	709425.4897931903	734007.0758842351	685223.5850766447
9	Southeast Asia	3	both	4	Post Neonatal	1990	44	Population	1	Number	11180617.256433325	11567118.384316016	10801047.020807467
9	Southeast Asia	3	both	5	1 to 4	1990	44	Population	1	Number	47354078.54537089	49014410.06851461	45708095.11789056
9	Southeast Asia	3	both	6	5 to 9	1990	44	Population	1	Number	58147576.7203696	60218466.80646265	56144816.60517388
9	Southeast Asia	3	both	7	10 to 14	1990	44	Population	1	Number	54598517.977911025	56551060.54064017	52722240.208853155
9	Southeast Asia	3	both	8	15 to 19	1990	44	Population	1	Number	49056307.23897696	50810755.45603462	47357743.239267215
9	Southeast Asia	3	both	9	20 to 24	1990	44	Population	1	Number	44505130.50332961	46105216.184979334	42954271.71289971
9	Southeast Asia	3	both	10	25 to 29	1990	44	Population	1	Number	40113216.98366402	41565079.923906736	38737197.41285006
9	Southeast Asia	3	both	11	30 to 34	1990	44	Population	1	Number	34817924.0864531	36084243.62898442	33609050.487615384
9	Southeast Asia	3	both	12	35 to 39	1990	44	Population	1	Number	28316102.22259993	29335892.482079163	27334238.649875514
9	Southeast Asia	3	both	13	40 to 44	1990	44	Population	1	Number	21595564.53364499	22378564.939094022	20856303.085913006
9	Southeast Asia	3	both	14	45 to 49	1990	44	Population	1	Number	17990055.87754615	18653679.864259064	17352990.54641795
9	Southeast Asia	3	both	15	50 to 54	1990	44	Population	1	Number	15827042.366542865	16402779.129775925	15265112.633877235
9	Southeast Asia	3	both	16	55 to 59	1990	44	Population	1	Number	13246126.117422076	13723875.464799818	12775127.369454598
9	Southeast Asia	3	both	17	60 to 64	1990	44	Population	1	Number	10580798.464484608	10957612.033980686	10210391.719146227
9	Southeast Asia	3	both	18	65 to 69	1990	44	Population	1	Number	7584461.077848168	7854850.833570735	7321466.254955385
9	Southeast Asia	3	both	19	70 to 74	1990	44	Population	1	Number	5005990.925413523	5181688.025808569	4835666.896293411
9	Southeast Asia	3	both	20	75 to 79	1990	44	Population	1	Number	3065149.536643909	3171557.6253044857	2963660.6488469294
9	Southeast Asia	3	both	21	80 plus	1990	44	Population	1	Number	2856211.124934141	2954339.1331956307	2760600.242604153
9	Southeast Asia	3	both	22	All Ages	1990	44	Population	1	Number	466790043.0911585	483462802.1268808	450548436.5832014
9	Southeast Asia	3	both	23	5-14 years	1990	44	Population	1	Number	112746094.69828063	116769709.3595743	108847926.30114594
9	Southeast Asia	3	both	24	15-49 years	1990	44	Population	1	Number	236394301.44621477	244949299.3121578	228168253.86221147
9	Southeast Asia	3	both	25	50-69 years	1990	44	Population	1	Number	47238428.02629772	48948061.413467996	45562770.14318024
9	Southeast Asia	3	both	26	70+ years	1990	44	Population	1	Number	10927351.586991573	11309513.660590954	10562360.633982077
9	Southeast Asia	3	both	28	<1 year	1990	44	Population	1	Number	12129788.788002959	12549194.089711173	11717824.376563117
9	Southeast Asia	3	both	30	80 to 84	1990	44	Population	1	Number	1773816.8406383588	1833793.5581610235	1715751.9580916278
9	Southeast Asia	3	both	31	85 to 89	1990	44	Population	1	Number	793268.1681686706	821496.7891175085	767016.5629190829
9	Southeast Asia	3	both	32	90 to 94	1990	44	Population	1	Number	232252.5724951794	240898.42859477823	224036.44136429185
9	Southeast Asia	3	both	39	0 to 14	1990	44	Population	1	Number	172229962.03165448	178328516.47703397	166240646.76102567
9	Southeast Asia	3	both	42	Neonatal	1990	44	Population	1	Number	949171.5315696322	982103.0400724766	916813.969245356
9	Southeast Asia	3	both	157	25 plus	1990	44	Population	1	Number	200998643.31719747	208260240.54100218	193985830.6496674
9	Southeast Asia	3	both	158	<20 years	1990	44	Population	1	Number	221286269.27063143	229144643.45518318	213594291.02279282
9	Southeast Asia	3	both	159	10 to 24	1990	44	Population	1	Number	148159955.72021762	153467032.18165416	143033585.03242475
9	Southeast Asia	3	both	162	10 to 19	1990	44	Population	1	Number	103654825.21688798	107361815.99667479	100100906.55140437
9	Southeast Asia	3	both	164	Birth	1990	44	Population	1	Number	12620399.126464	12952657.6250393	12291851.799646
9	Southeast Asia	3	both	235	95 plus	1990	44	Population	1	Number	56873.54363193199	59010.07935188603	54695.25423190281
10	Cambodia	1	male	1	Under 5	1990	44	Population	1	Number	962058.8727773268	1077672.779782374	852083.5923388728
10	Cambodia	1	male	2	Early Neonatal	1990	44	Population	1	Number	4271.9228153797685	4785.294399058691	3783.588969160402
10	Cambodia	1	male	3	Late Neonatal	1990	44	Population	1	Number	12509.56880357602	14012.886495719615	11079.569687860958
10	Cambodia	1	male	4	Post Neonatal	1990	44	Population	1	Number	192801.04788950412	215970.60959919795	170761.49302394275
10	Cambodia	1	male	5	1 to 4	1990	44	Population	1	Number	752476.3332688669	842903.9892883977	666458.9406579087
10	Cambodia	1	male	6	5 to 9	1990	44	Population	1	Number	809822.9505566586	907142.1458216253	717250.1271951736
10	Cambodia	1	male	7	10 to 14	1990	44	Population	1	Number	640407.5884487613	717367.5598926073	567201.0455567986
10	Cambodia	1	male	8	15 to 19	1990	44	Population	1	Number	495144.4985836759	554647.707413354	438543.331409678
10	Cambodia	1	male	9	20 to 24	1990	44	Population	1	Number	435245.7158751272	487550.683006987	385491.7236637985
10	Cambodia	1	male	10	25 to 29	1990	44	Population	1	Number	374025.3178567656	418973.22025632486	331269.5776559263
10	Cambodia	1	male	11	30 to 34	1990	44	Population	1	Number	285104.96089804085	319366.99970735697	252513.922120299
10	Cambodia	1	male	12	35 to 39	1990	44	Population	1	Number	208864.49502359406	233964.45614614277	184988.68860070343
10	Cambodia	1	male	13	40 to 44	1990	44	Population	1	Number	173569.85951336188	194428.34350481044	153728.66838070325
10	Cambodia	1	male	14	45 to 49	1990	44	Population	1	Number	135568.02444614004	151859.69787141253	120070.9151435556
10	Cambodia	1	male	15	50 to 54	1990	44	Population	1	Number	119225.9820484577	133553.7763146681	105596.97120271082
10	Cambodia	1	male	16	55 to 59	1990	44	Population	1	Number	101404.91410924401	113591.0896556905	89813.07271308587
10	Cambodia	1	male	17	60 to 64	1990	44	Population	1	Number	81471.86829475473	91262.6215127622	72158.62165560207
10	Cambodia	1	male	18	65 to 69	1990	44	Population	1	Number	60009.69885312085	67221.26972359857	53149.8447972593
10	Cambodia	1	male	19	70 to 74	1990	44	Population	1	Number	36706.181357251546	41117.288783241595	32510.208841624823
10	Cambodia	1	male	20	75 to 79	1990	44	Population	1	Number	22376.880870470723	25065.987220639396	19818.92540776228
10	Cambodia	1	male	21	80 plus	1990	44	Population	1	Number	16584.476316777746	18577.489589531106	14688.664651326084
10	Cambodia	1	male	22	All Ages	1990	44	Population	1	Number	4957592.285829529	5553363.1162031265	4390877.901334885
10	Cambodia	1	male	23	5-14 years	1990	44	Population	1	Number	1450230.53900542	1624509.7057142323	1284451.1727519722
10	Cambodia	1	male	24	15-49 years	1990	44	Population	1	Number	2107522.8721967055	2360791.1079063886	1866606.8269746632
10	Cambodia	1	male	25	50-69 years	1990	44	Population	1	Number	362112.4633055773	405628.75720671937	320718.5103686581
10	Cambodia	1	male	26	70+ years	1990	44	Population	1	Number	75667.53854450001	84760.76559341207	67017.7989007132
10	Cambodia	1	male	28	<1 year	1990	44	Population	1	Number	209582.53950845991	234768.79049397627	185624.65168096407
10	Cambodia	1	male	30	80 to 84	1990	44	Population	1	Number	11186.295188726335	12530.590562196427	9907.562685697647
10	Cambodia	1	male	31	85 to 89	1990	44	Population	1	Number	4180.511120505876	4682.897447991679	3702.626766582224
10	Cambodia	1	male	32	90 to 94	1990	44	Population	1	Number	1063.3200232764082	1191.1028292628948	941.7693354083566
10	Cambodia	1	male	39	0 to 14	1990	44	Population	1	Number	2412289.4117827467	2702182.4854966067	2136534.7650908455
10	Cambodia	1	male	42	Neonatal	1990	44	Population	1	Number	16781.491618955788	18798.180894778307	14863.158657021357
10	Cambodia	1	male	157	25 plus	1990	44	Population	1	Number	1614912.6595879798	1808982.2402861798	1430308.081170559
10	Cambodia	1	male	158	<20 years	1990	44	Population	1	Number	2907433.9103664225	3256830.1929099606	2575078.0965005234
10	Cambodia	1	male	159	10 to 24	1990	44	Population	1	Number	1570797.8029075644	1759565.950312948	1391236.1006302752
10	Cambodia	1	male	162	10 to 19	1990	44	Population	1	Number	1135552.087032437	1272015.267305961	1005744.3769664767
10	Cambodia	1	male	164	Birth	1990	44	Population	1	Number	226847.351879028	232757.327223623	220610.49153577
10	Cambodia	1	male	235	95 plus	1990	44	Population	1	Number	154.34998426912608	172.8987500801053	136.70586363785472
10	Cambodia	2	female	1	Under 5	1990	44	Population	1	Number	931088.1405821551	1042980.1887143103	824653.1995708669
10	Cambodia	2	female	2	Early Neonatal	1990	44	Population	1	Number	4057.3769604113572	4544.965834500972	3593.5683706338805
10	Cambodia	2	female	3	Late Neonatal	1990	44	Population	1	Number	11943.080213913101	13378.321033655284	10577.837781262051
10	Cambodia	2	female	4	Post Neonatal	1990	44	Population	1	Number	185258.66431901738	207521.8319842415	164081.29759163526
10	Cambodia	2	female	5	1 to 4	1990	44	Population	1	Number	729829.0190888132	817535.0698619125	646400.4958273357
10	Cambodia	2	female	6	5 to 9	1990	44	Population	1	Number	790913.7721476891	885960.5867341165	700502.5027796556
10	Cambodia	2	female	7	10 to 14	1990	44	Population	1	Number	635454.418632068	711819.1507087906	562814.0845814392
10	Cambodia	2	female	8	15 to 19	1990	44	Population	1	Number	515746.9652628947	577726.0430171526	456790.68021109985
10	Cambodia	2	female	9	20 to 24	1990	44	Population	1	Number	478005.03653443436	535448.5375566712	423363.1227894788
10	Cambodia	2	female	10	25 to 29	1990	44	Population	1	Number	428068.0014148256	479510.39803712146	379134.51113224064
10	Cambodia	2	female	11	30 to 34	1990	44	Population	1	Number	365093.36543502216	408967.8845460101	323358.6583541294
10	Cambodia	2	female	12	35 to 39	1990	44	Population	1	Number	291747.5214637453	326807.81950776064	258397.15549541905
10	Cambodia	2	female	13	40 to 44	1990	44	Population	1	Number	230010.97392501234	257652.17978254793	203717.862269277
10	Cambodia	2	female	14	45 to 49	1990	44	Population	1	Number	177325.6547438087	198635.4855008137	157055.12955953908
10	Cambodia	2	female	15	50 to 54	1990	44	Population	1	Number	156722.0380476041	175555.86167855246	138806.76220235904
10	Cambodia	2	female	16	55 to 59	1990	44	Population	1	Number	131203.8903541412	146971.1108510671	116205.65579219817
10	Cambodia	2	female	17	60 to 64	1990	44	Population	1	Number	104316.78301478784	116852.88781232534	92392.07882972082
10	Cambodia	2	female	18	65 to 69	1990	44	Population	1	Number	76163.2709308294	85316.07183705339	67456.86291699614
10	Cambodia	2	female	19	70 to 74	1990	44	Population	1	Number	49212.40705014913	55126.430415232084	43586.81757788805
10	Cambodia	2	female	20	75 to 79	1990	44	Population	1	Number	30283.044823442648	33922.2619515378	26821.31660573594
10	Cambodia	2	female	21	80 plus	1990	44	Population	1	Number	26421.712094029106	29596.89965415698	23401.382175116243
10	Cambodia	2	female	22	All Ages	1990	44	Population	1	Number	5417776.996456639	6068849.798305219	4798457.78284316
10	Cambodia	2	female	23	5-14 years	1990	44	Population	1	Number	1426368.190779757	1597779.737442907	1263316.587361095
10	Cambodia	2	female	24	15-49 years	1990	44	Population	1	Number	2485997.518779743	2784748.3479480776	2201817.1198111842
10	Cambodia	2	female	25	50-69 years	1990	44	Population	1	Number	468405.98234736256	524695.9321789984	414861.3597412742
10	Cambodia	2	female	26	70+ years	1990	44	Population	1	Number	105917.16396762089	118645.59202092688	93809.51635874025
10	Cambodia	2	female	28	<1 year	1990	44	Population	1	Number	201259.12149334184	225445.11885239772	178252.70374353116
10	Cambodia	2	female	30	80 to 84	1990	44	Population	1	Number	16592.783465452714	18586.795036690255	14696.022189711055
10	Cambodia	2	female	31	85 to 89	1990	44	Population	1	Number	7141.892452317577	8000.158108595566	6325.4854240891755
10	Cambodia	2	female	32	90 to 94	1990	44	Population	1	Number	2216.596093225777	2482.972031166189	1963.2116238662722
10	Cambodia	2	female	39	0 to 14	1990	44	Population	1	Number	2357456.331361912	2640759.9261572175	2087969.7869319615
10	Cambodia	2	female	42	Neonatal	1990	44	Population	1	Number	16000.45717432446	17923.286868156254	14171.406151895933
10	Cambodia	2	female	157	25 plus	1990	44	Population	1	Number	2066568.6632973976	2314915.29157418	1830334.1929106195
10	Cambodia	2	female	158	<20 years	1990	44	Population	1	Number	2873203.2966248067	3218485.96917437	2544760.4671430606
10	Cambodia	2	female	159	10 to 24	1990	44	Population	1	Number	1629206.420429397	1824993.7312826142	1442967.8875820176
10	Cambodia	2	female	162	10 to 19	1990	44	Population	1	Number	1151201.3838949627	1289545.193725943	1019604.7647925392
10	Cambodia	2	female	164	Birth	1990	44	Population	1	Number	216810.84326086	222459.340929001	210849.923112923
10	Cambodia	2	female	235	95 plus	1990	44	Population	1	Number	470.4400830330375	526.9744777049704	416.66293744974166
10	Cambodia	3	both	1	Under 5	1990	44	Population	1	Number	1893147.013359482	2120652.968496685	1676736.7919097396
10	Cambodia	3	both	2	Early Neonatal	1990	44	Population	1	Number	8329.299775791125	9330.260233559662	7377.157339794282
10	Cambodia	3	both	3	Late Neonatal	1990	44	Population	1	Number	24452.649017489122	27391.2075293749	21657.407469123005
10	Cambodia	3	both	4	Post Neonatal	1990	44	Population	1	Number	378059.7122085215	423492.4415834395	334842.79061557795
10	Cambodia	3	both	5	1 to 4	1990	44	Population	1	Number	1482305.3523576802	1660439.0591503105	1312859.4364852447
10	Cambodia	3	both	6	5 to 9	1990	44	Population	1	Number	1600736.7227043477	1793102.7325557417	1417752.629974829
10	Cambodia	3	both	7	10 to 14	1990	44	Population	1	Number	1275862.0070808292	1429186.7106013973	1130015.130138238
10	Cambodia	3	both	8	15 to 19	1990	44	Population	1	Number	1010891.4638465706	1132373.7504305064	895334.0116207779
10	Cambodia	3	both	9	20 to 24	1990	44	Population	1	Number	913250.7524095615	1022999.2205636583	808854.8464532773
10	Cambodia	3	both	10	25 to 29	1990	44	Population	1	Number	802093.3192715911	898483.6182934464	710404.0887881668
10	Cambodia	3	both	11	30 to 34	1990	44	Population	1	Number	650198.326333063	728334.8842533671	575872.5804744285
10	Cambodia	3	both	12	35 to 39	1990	44	Population	1	Number	500612.01648733934	560772.2756539034	443385.8440961224
10	Cambodia	3	both	13	40 to 44	1990	44	Population	1	Number	403580.8334383742	452080.5232873584	357446.5306499803
10	Cambodia	3	both	14	45 to 49	1990	44	Population	1	Number	312893.6791899488	350495.18337222625	277126.0447030947
10	Cambodia	3	both	15	50 to 54	1990	44	Population	1	Number	275948.0200960618	309109.6379932206	244403.73340506988
10	Cambodia	3	both	16	55 to 59	1990	44	Population	1	Number	232608.8044633852	260562.20050675757	206018.72850528406
10	Cambodia	3	both	17	60 to 64	1990	44	Population	1	Number	185788.6513095426	208115.50932508754	164550.7004853229
10	Cambodia	3	both	18	65 to 69	1990	44	Population	1	Number	136172.96978395025	152537.34156065193	120606.70771425546
10	Cambodia	3	both	19	70 to 74	1990	44	Population	1	Number	85918.58840740068	96243.71919847367	76097.02641951287
10	Cambodia	3	both	20	75 to 79	1990	44	Population	1	Number	52659.92569391337	58988.2491721772	46640.24201349822
10	Cambodia	3	both	21	80 plus	1990	44	Population	1	Number	43006.18841080685	48174.38924368809	38090.04682644231
10	Cambodia	3	both	22	All Ages	1990	44	Population	1	Number	10375369.282286167	11622212.914508354	9189335.684178043
10	Cambodia	3	both	23	5-14 years	1990	44	Population	1	Number	2876598.729785177	3222289.4431571397	2547767.760113067
10	Cambodia	3	both	24	15-49 years	1990	44	Population	1	Number	4593520.390976449	5145539.455854466	4068423.9467858477
10	Cambodia	3	both	25	50-69 years	1990	44	Population	1	Number	830518.4456529398	930324.6893857176	735579.8701099321
10	Cambodia	3	both	26	70+ years	1990	44	Population	1	Number	181584.7025121209	203406.35761433898	160827.31525945337
10	Cambodia	3	both	28	<1 year	1990	44	Population	1	Number	410841.6610018017	460213.909346374	363877.3554244953
10	Cambodia	3	both	30	80 to 84	1990	44	Population	1	Number	27779.078654179048	31117.38559888669	24603.584875408706
10	Cambodia	3	both	31	85 to 89	1990	44	Population	1	Number	11322.403572823454	12683.055556587244	10028.1121906714
10	Cambodia	3	both	32	90 to 94	1990	44	Population	1	Number	3279.916116502185	3674.0748604290843	2904.9809592746287
10	Cambodia	3	both	39	0 to 14	1990	44	Population	1	Number	4769745.743144658	5342942.411653825	4224504.552022806
10	Cambodia	3	both	42	Neonatal	1990	44	Population	1	Number	32781.94879328025	36721.46776293456	29034.564808917286
10	Cambodia	3	both	157	25 plus	1990	44	Population	1	Number	3681481.3228853773	4123897.5318603585	3260642.2740811785
10	Cambodia	3	both	158	<20 years	1990	44	Population	1	Number	5780637.206991229	6475316.162084333	5119838.563643585
10	Cambodia	3	both	159	10 to 24	1990	44	Population	1	Number	3200004.2233369616	3584559.6815955616	2834203.9882122925
10	Cambodia	3	both	162	10 to 19	1990	44	Population	1	Number	2286753.4709274	2561560.461031904	2025349.1417590159
10	Cambodia	3	both	164	Birth	1990	44	Population	1	Number	443658.195139887	455216.668152624	431460.414648693
10	Cambodia	3	both	235	95 plus	1990	44	Population	1	Number	624.7900673021636	699.8732277850756	553.3688010875964
11	Indonesia	1	male	1	Under 5	1990	44	Population	1	Number	11602834.093178373	12392249.63358995	10819218.41147532
11	Indonesia	1	male	2	Early Neonatal	1990	44	Population	1	Number	46603.92457621354	49774.68975385766	43456.45510163938
11	Indonesia	1	male	3	Late Neonatal	1990	44	Population	1	Number	137410.67955799025	146759.61318838387	128130.4328122042
11	Indonesia	1	male	4	Post Neonatal	1990	44	Population	1	Number	2157102.9081270574	2303864.5134613663	2011419.5645334935
11	Indonesia	1	male	5	1 to 4	1990	44	Population	1	Number	9261716.58091711	9891850.817186343	8636211.959027983
11	Indonesia	1	male	6	5 to 9	1990	44	Population	1	Number	11942272.348500479	12754782.059836982	11135732.169411335
11	Indonesia	1	male	7	10 to 14	1990	44	Population	1	Number	11360659.029056627	12133597.839939658	10593399.021875786
11	Indonesia	1	male	8	15 to 19	1990	44	Population	1	Number	9835640.374763148	10504822.34352908	9171374.905192444
11	Indonesia	1	male	9	20 to 24	1990	44	Population	1	Number	8429586.78865398	9003105.875178186	7860281.363374329
11	Indonesia	1	male	10	25 to 29	1990	44	Population	1	Number	7582927.4095272785	8098842.804923057	7070802.4593985
11	Indonesia	1	male	11	30 to 34	1990	44	Population	1	Number	6842292.517016635	7307817.75004142	6380187.511284804
11	Indonesia	1	male	12	35 to 39	1990	44	Population	1	Number	5729252.913915113	6119050.893346013	5342318.791464262
11	Indonesia	1	male	13	40 to 44	1990	44	Population	1	Number	4469445.539340059	4773530.708312061	4167594.4928613603
11	Indonesia	1	male	14	45 to 49	1990	44	Population	1	Number	3728962.8120384426	3982668.171418758	3477121.4332395503
11	Indonesia	1	male	15	50 to 54	1990	44	Population	1	Number	3222434.3944366956	3441677.362878405	3004802.210397756
11	Indonesia	1	male	16	55 to 59	1990	44	Population	1	Number	2560566.65046616	2734778.493012974	2387634.747343386
11	Indonesia	1	male	17	60 to 64	1990	44	Population	1	Number	2016051.0869712094	2153216.0283586252	1879893.9003581612
11	Indonesia	1	male	18	65 to 69	1990	44	Population	1	Number	1418315.2142807264	1514812.3340674904	1322527.0616119027
11	Indonesia	1	male	19	70 to 74	1990	44	Population	1	Number	865510.0992402702	924396.326280708	807056.5110056691
11	Indonesia	1	male	20	75 to 79	1990	44	Population	1	Number	469678.8687149877	501634.14748472604	437958.3662985997
11	Indonesia	1	male	21	80 plus	1990	44	Population	1	Number	413119.66943263815	441226.86156180565	385218.981653458
11	Indonesia	1	male	22	All Ages	1990	44	Population	1	Number	92489549.80953282	98782209.63375995	86243122.33824661
11	Indonesia	1	male	23	5-14 years	1990	44	Population	1	Number	23302931.377557106	24888379.899776638	21729131.191287123
11	Indonesia	1	male	24	15-49 years	1990	44	Population	1	Number	46618108.35525466	49789838.54674857	43469680.95681525
11	Indonesia	1	male	25	50-69 years	1990	44	Population	1	Number	9217367.34615479	9844484.218317494	8594857.919711208
11	Indonesia	1	male	26	70+ years	1990	44	Population	1	Number	1748308.6373878962	1867257.3353272395	1630233.858957727
11	Indonesia	1	male	28	<1 year	1990	44	Population	1	Number	2341117.5122612612	2500398.816403608	2183006.4524473376
11	Indonesia	1	male	30	80 to 84	1990	44	Population	1	Number	251453.6177405612	268561.6270375153	234471.3014805782
11	Indonesia	1	male	31	85 to 89	1990	44	Population	1	Number	123315.18428809251	131705.11058230462	114986.89902397213
11	Indonesia	1	male	32	90 to 94	1990	44	Population	1	Number	33214.547319716825	35474.34691793185	30971.350534226254
11	Indonesia	1	male	39	0 to 14	1990	44	Population	1	Number	34905765.470735475	37280629.5333666	32548349.602762446
11	Indonesia	1	male	42	Neonatal	1990	44	Population	1	Number	184014.6041342038	196534.30294224157	171586.88791384362
11	Indonesia	1	male	157	25 plus	1990	44	Population	1	Number	39318557.175380215	41993651.881686054	36663116.46691741
11	Indonesia	1	male	158	<20 years	1990	44	Population	1	Number	44741405.84549863	47785451.87689567	41719724.5079549
11	Indonesia	1	male	159	10 to 24	1990	44	Population	1	Number	29625886.192473754	31641526.05864692	27625055.29044256
11	Indonesia	1	male	162	10 to 19	1990	44	Population	1	Number	21196299.403819777	22638420.183468737	19764773.92706823
11	Indonesia	1	male	164	Birth	1990	44	Population	1	Number	2444323.5016721	2516331.04908447	2369930.77553902
11	Indonesia	1	male	235	95 plus	1990	44	Population	1	Number	5136.320084267625	5485.777024053813	4789.4306146815
11	Indonesia	2	female	1	Under 5	1990	44	Population	1	Number	11064520.160821415	11817310.736986328	10317260.358698003
11	Indonesia	2	female	2	Early Neonatal	1990	44	Population	1	Number	44134.98128502891	47137.768347429446	41154.25578564831
11	Indonesia	2	female	3	Late Neonatal	1990	44	Population	1	Number	130622.3454103301	139509.42494312697	121800.55950678552
11	Indonesia	2	female	4	Post Neonatal	1990	44	Population	1	Number	2060097.7714999476	2200259.4925526897	1920965.8226480742
11	Indonesia	2	female	5	1 to 4	1990	44	Population	1	Number	8829665.062626109	9430404.051143078	8233339.720757497
11	Indonesia	2	female	6	5 to 9	1990	44	Population	1	Number	11295606.87068487	12064119.764214987	10532740.263514696
11	Indonesia	2	female	7	10 to 14	1990	44	Population	1	Number	10847568.12315581	11585598.054750452	10114960.51872194
11	Indonesia	2	female	8	15 to 19	1990	44	Population	1	Number	9900787.570434988	10574401.92255352	9232122.282359818
11	Indonesia	2	female	9	20 to 24	1990	44	Population	1	Number	9102826.810952498	9722150.75271823	8488053.060021842
11	Indonesia	2	female	10	25 to 29	1990	44	Population	1	Number	8208242.717526817	8766702.341154067	7653886.112836545
11	Indonesia	2	female	11	30 to 34	1990	44	Population	1	Number	6918998.117545269	7389742.1266559325	6451712.678225748
11	Indonesia	2	female	12	35 to 39	1990	44	Population	1	Number	5509826.410037544	5884695.391023058	5137711.602250584
11	Indonesia	2	female	13	40 to 44	1990	44	Population	1	Number	4433833.663176848	4735495.9268275555	4134387.7208642727
11	Indonesia	2	female	14	45 to 49	1990	44	Population	1	Number	3852803.6177989943	4114934.664887966	3592598.45506168
11	Indonesia	2	female	15	50 to 54	1990	44	Population	1	Number	3349509.1157200183	3577397.7959739394	3123294.7401625263
11	Indonesia	2	female	16	55 to 59	1990	44	Population	1	Number	2707673.943303929	2891894.442541119	2524806.9173797066
11	Indonesia	2	female	17	60 to 64	1990	44	Population	1	Number	2126238.977478844	2270900.71080807	1982640.078070271
11	Indonesia	2	female	18	65 to 69	1990	44	Population	1	Number	1506036.7812726665	1608502.164300685	1404324.2143644923
11	Indonesia	2	female	19	70 to 74	1990	44	Population	1	Number	965732.1126910836	1031437.0888641946	900509.8728700492
11	Indonesia	2	female	20	75 to 79	1990	44	Population	1	Number	558814.5034900358	596834.253640714	521074.08553858474
11	Indonesia	2	female	21	80 plus	1990	44	Population	1	Number	539004.6591281376	575676.6179662079	502602.13022770797
11	Indonesia	2	female	22	All Ages	1990	44	Population	1	Number	92888024.15521976	99207794.755867	86614685.0911685
11	Indonesia	2	female	23	5-14 years	1990	44	Population	1	Number	22143174.99384068	23649717.81896544	20647700.782236636
11	Indonesia	2	female	24	15-49 years	1990	44	Population	1	Number	47927318.90747296	51188123.12582035	44690471.91162048
11	Indonesia	2	female	25	50-69 years	1990	44	Population	1	Number	9689458.817775458	10348695.113623817	9035065.949976996
11	Indonesia	2	female	26	70+ years	1990	44	Population	1	Number	2063551.275309257	2203947.960471116	1924186.088636342
11	Indonesia	2	female	28	<1 year	1990	44	Population	1	Number	2234855.098195307	2386906.685843246	2083920.6379405078
11	Indonesia	2	female	30	80 to 84	1990	44	Population	1	Number	320038.7337772269	341813.03029379284	298424.4136442114
11	Indonesia	2	female	31	85 to 89	1990	44	Population	1	Number	157853.47844003618	168593.26735607794	147192.5950624387
11	Indonesia	2	female	32	90 to 94	1990	44	Population	1	Number	50855.05492112882	54315.05187883988	47420.47866070502
11	Indonesia	2	female	39	0 to 14	1990	44	Population	1	Number	33207695.154662095	35467028.55595176	30964961.14093464
11	Indonesia	2	female	42	Neonatal	1990	44	Population	1	Number	174757.32669535902	186647.19329055643	162954.81529243384
11	Indonesia	2	female	157	25 plus	1990	44	Population	1	Number	40676714.61917019	43444213.5246435	37929548.60785218
11	Indonesia	2	female	158	<20 years	1990	44	Population	1	Number	43108482.72509708	46041430.478505276	40197083.42329446
11	Indonesia	2	female	159	10 to 24	1990	44	Population	1	Number	29851182.504543293	31882150.730022207	27835135.861103598
11	Indonesia	2	female	162	10 to 19	1990	44	Population	1	Number	20748355.693590797	22159999.977303974	19347082.801081758
11	Indonesia	2	female	164	Birth	1990	44	Population	1	Number	2326302.74656806	2394833.50986696	2255501.96958021
11	Indonesia	2	female	235	95 plus	1990	44	Population	1	Number	10257.39198974575	10955.268437497354	9564.642860352811
11	Indonesia	3	both	1	Under 5	1990	44	Population	1	Number	22667354.25399979	24209560.370576277	21136478.770173326
11	Indonesia	3	both	2	Early Neonatal	1990	44	Population	1	Number	90738.90586124244	96912.45810128712	84610.7108872877
11	Indonesia	3	both	3	Late Neonatal	1990	44	Population	1	Number	268033.0249683204	286269.03813151084	249930.99231898977
11	Indonesia	3	both	4	Post Neonatal	1990	44	Population	1	Number	4217200.679627005	4504124.006014056	3932385.387181568
11	Indonesia	3	both	5	1 to 4	1990	44	Population	1	Number	18091381.64354322	19322254.86832942	16869551.67978548
11	Indonesia	3	both	6	5 to 9	1990	44	Population	1	Number	23237879.21918535	24818901.824051972	21668472.432926036
11	Indonesia	3	both	7	10 to 14	1990	44	Population	1	Number	22208227.152212437	23719195.89469011	20708359.540597726
11	Indonesia	3	both	8	15 to 19	1990	44	Population	1	Number	19736427.945198137	21079224.2660826	18403497.187552266
11	Indonesia	3	both	9	20 to 24	1990	44	Population	1	Number	17532413.599606477	18725256.627896413	16348334.423396172
11	Indonesia	3	both	10	25 to 29	1990	44	Population	1	Number	15791170.127054095	16865545.146077126	14724688.572235044
11	Indonesia	3	both	11	30 to 34	1990	44	Population	1	Number	13761290.634561904	14697559.87669735	12831900.189510552
11	Indonesia	3	both	12	35 to 39	1990	44	Population	1	Number	11239079.323952656	12003746.28436907	10480030.393714847
11	Indonesia	3	both	13	40 to 44	1990	44	Population	1	Number	8903279.202516908	9509026.635139616	8301982.213725633
11	Indonesia	3	both	14	45 to 49	1990	44	Population	1	Number	7581766.429837436	8097602.836306725	7069719.888301229
11	Indonesia	3	both	15	50 to 54	1990	44	Population	1	Number	6571943.510156713	7019075.158852344	6128096.950560283
11	Indonesia	3	both	16	55 to 59	1990	44	Population	1	Number	5268240.593770089	5626672.935554095	4912441.664723093
11	Indonesia	3	both	17	60 to 64	1990	44	Population	1	Number	4142290.0644500535	4424116.739166697	3862533.9784284327
11	Indonesia	3	both	18	65 to 69	1990	44	Population	1	Number	2924351.995553393	3123314.4983681757	2726851.2759763952
11	Indonesia	3	both	19	70 to 74	1990	44	Population	1	Number	1831242.211931354	1955833.4151449027	1707566.3838757183
11	Indonesia	3	both	20	75 to 79	1990	44	Population	1	Number	1028493.3722050235	1098468.40112544	959032.4518371846
11	Indonesia	3	both	21	80 plus	1990	44	Population	1	Number	952124.3285607758	1016903.4795280134	887821.1118811659
11	Indonesia	3	both	22	All Ages	1990	44	Population	1	Number	185377573.96475258	197990004.38962677	172857807.42941517
11	Indonesia	3	both	23	5-14 years	1990	44	Population	1	Number	45446106.371397786	48538097.71874208	42376831.97352376
11	Indonesia	3	both	24	15-49 years	1990	44	Population	1	Number	94545427.26272762	100977961.67256893	88160152.86843573
11	Indonesia	3	both	25	50-69 years	1990	44	Population	1	Number	18906826.16393025	20193179.331941307	17629923.869688205
11	Indonesia	3	both	26	70+ years	1990	44	Population	1	Number	3811859.912697153	4071205.2957983557	3554419.9475940694
11	Indonesia	3	both	28	<1 year	1990	44	Population	1	Number	4575972.610456568	4887305.502246854	4266927.090387845
11	Indonesia	3	both	30	80 to 84	1990	44	Population	1	Number	571492.3515177881	610374.657331308	532895.7151247896
11	Indonesia	3	both	31	85 to 89	1990	44	Population	1	Number	281168.66272812866	300298.3779383825	262179.4940864108
11	Indonesia	3	both	32	90 to 94	1990	44	Population	1	Number	84069.60224084565	89789.39879677174	78391.82919493127
11	Indonesia	3	both	39	0 to 14	1990	44	Population	1	Number	68113460.62539758	72747658.08931834	63513310.74369708
11	Indonesia	3	both	42	Neonatal	1990	44	Population	1	Number	358771.9308295628	383181.496232798	334541.70320627745
11	Indonesia	3	both	157	25 plus	1990	44	Population	1	Number	79995271.7945504	85437865.4063296	74592665.07476956
11	Indonesia	3	both	158	<20 years	1990	44	Population	1	Number	87849888.57059571	93826882.35540092	81916807.93124935
11	Indonesia	3	both	159	10 to 24	1990	44	Population	1	Number	59477068.69701705	63523676.788669124	55460191.151546165
11	Indonesia	3	both	162	10 to 19	1990	44	Population	1	Number	41944655.097410575	44798420.1607727	39111856.728149995
11	Indonesia	3	both	164	Birth	1990	44	Population	1	Number	4770626.24824017	4911164.55895144	4625432.74511923
11	Indonesia	3	both	235	95 plus	1990	44	Population	1	Number	15393.712074013376	16441.045461551166	14354.073475034309
12	Lao People's Democratic Republic	1	male	1	Under 5	1990	44	Population	1	Number	351790.82288022526	386076.2041726751	315076.1901785051
12	Lao People's Democratic Republic	1	male	2	Early Neonatal	1990	44	Population	1	Number	1618.1862187219817	1775.8939470158496	1449.3042900322423
12	Lao People's Democratic Republic	1	male	3	Late Neonatal	1990	44	Population	1	Number	4699.92519738664	5157.977872323122	4209.417724977785
12	Lao People's Democratic Republic	1	male	4	Post Neonatal	1990	44	Population	1	Number	70935.9257734997	77849.31038815578	63532.70121292824
12	Lao People's Democratic Republic	1	male	5	1 to 4	1990	44	Population	1	Number	274536.785690617	301293.02196518035	245884.7669505668
12	Lao People's Democratic Republic	1	male	6	5 to 9	1990	44	Population	1	Number	307954.76780496555	337967.906148304	275815.08293162717
12	Lao People's Democratic Republic	1	male	7	10 to 14	1990	44	Population	1	Number	264442.2471018878	290214.6740159558	236843.74440737907
12	Lao People's Democratic Republic	1	male	8	15 to 19	1990	44	Population	1	Number	206667.49558455322	226809.22022892965	185098.6521177222
12	Lao People's Democratic Republic	1	male	9	20 to 24	1990	44	Population	1	Number	160213.1289517368	175827.4311361827	143492.493275976
12	Lao People's Democratic Republic	1	male	10	25 to 29	1990	44	Population	1	Number	142702.227015466	156609.9242784295	127809.11579757005
12	Lao People's Democratic Republic	1	male	11	30 to 34	1990	44	Population	1	Number	128067.69574764174	140549.1179291644	114701.91669793865
12	Lao People's Democratic Republic	1	male	12	35 to 39	1990	44	Population	1	Number	102397.12146603459	112376.70059197328	91710.45069515186
12	Lao People's Democratic Republic	1	male	13	40 to 44	1990	44	Population	1	Number	82123.27169220289	90126.97019661007	73552.48030044061
12	Lao People's Democratic Republic	1	male	14	45 to 49	1990	44	Population	1	Number	68949.78614899915	75669.60245573714	61753.84495702397
12	Lao People's Democratic Republic	1	male	15	50 to 54	1990	44	Population	1	Number	58808.195309849725	64539.616564137345	52670.6807693204
12	Lao People's Democratic Republic	1	male	16	55 to 59	1990	44	Population	1	Number	49002.88053680879	53778.68005846055	43888.69721188516
12	Lao People's Democratic Republic	1	male	17	60 to 64	1990	44	Population	1	Number	41188.25879829104	45202.44866859449	36889.64810395376
12	Lao People's Democratic Republic	1	male	18	65 to 69	1990	44	Population	1	Number	32800.99202266629	35997.762504227736	29377.718031308446
12	Lao People's Democratic Republic	1	male	19	70 to 74	1990	44	Population	1	Number	22211.094304028495	24375.777938756088	19893.034490531536
12	Lao People's Democratic Republic	1	male	20	75 to 79	1990	44	Population	1	Number	12493.513079428461	13711.12545516759	11189.628173876148
12	Lao People's Democratic Republic	1	male	21	80 plus	1990	44	Population	1	Number	6106.858883939548	6702.030706845054	5469.516843435509
12	Lao People's Democratic Republic	1	male	22	All Ages	1990	44	Population	1	Number	2037920.3573287255	2236535.19305015	1825232.8949836455
12	Lao People's Democratic Republic	1	male	23	5-14 years	1990	44	Population	1	Number	572397.0149068533	628182.5801642598	512658.82733900624
12	Lao People's Democratic Republic	1	male	24	15-49 years	1990	44	Population	1	Number	891120.7266066344	977968.9668170268	798118.9538418237
12	Lao People's Democratic Republic	1	male	25	50-69 years	1990	44	Population	1	Number	181800.32666761585	199518.50779542013	162826.74411646777
12	Lao People's Democratic Republic	1	male	26	70+ years	1990	44	Population	1	Number	40811.4662673965	44788.93410076875	36552.17950784319
12	Lao People's Democratic Republic	1	male	28	<1 year	1990	44	Population	1	Number	77254.03718960831	84783.18220749474	69191.42322793827
12	Lao People's Democratic Republic	1	male	30	80 to 84	1990	44	Population	1	Number	4699.49365275955	5157.50426954351	4209.031218485427
12	Lao People's Democratic Republic	1	male	31	85 to 89	1990	44	Population	1	Number	1143.8177200013104	1255.293699784494	1024.443237393317
12	Lao People's Democratic Republic	1	male	32	90 to 94	1990	44	Population	1	Number	229.89825574979713	252.30404022227776	205.9049350897703
12	Lao People's Democratic Republic	1	male	39	0 to 14	1990	44	Population	1	Number	924187.8377870786	1014258.7843369348	827735.0175175114
12	Lao People's Democratic Republic	1	male	42	Neonatal	1990	44	Population	1	Number	6318.111416108622	6933.871819338972	5658.722015010028
12	Lao People's Democratic Republic	1	male	157	25 plus	1990	44	Population	1	Number	746851.8950053568	819639.7573481036	668906.7320724361
12	Lao People's Democratic Republic	1	male	158	<20 years	1990	44	Population	1	Number	1130855.3333716318	1241068.0045658648	1012833.6696352336
12	Lao People's Democratic Republic	1	male	159	10 to 24	1990	44	Population	1	Number	631322.8716381779	692851.3253810682	565434.8898010774
12	Lao People's Democratic Republic	1	male	162	10 to 19	1990	44	Population	1	Number	471109.74268644105	517023.89424488554	421942.39652510127
12	Lao People's Democratic Republic	1	male	164	Birth	1990	44	Population	1	Number	84719.378040034	86873.032719827	82467.1173693252
12	Lao People's Democratic Republic	1	male	235	95 plus	1990	44	Population	1	Number	33.64925542888976	36.92869729477185	30.13745246699533
12	Lao People's Democratic Republic	2	female	1	Under 5	1990	44	Population	1	Number	342018.05949651357	375350.99150063866	306323.3607861811
12	Lao People's Democratic Republic	2	female	2	Early Neonatal	1990	44	Population	1	Number	1543.634844675247	1694.076828331033	1382.5334666352508
12	Lao People's Democratic Republic	2	female	3	Late Neonatal	1990	44	Population	1	Number	4511.5862822286945	4951.283528033942	4040.734791851579
12	Lao People's Democratic Republic	2	female	4	Post Neonatal	1990	44	Population	1	Number	68653.55355555157	75344.49916198404	61488.528664273654
12	Lao People's Democratic Republic	2	female	5	1 to 4	1990	44	Population	1	Number	267309.28481405805	293361.13198228966	239411.5638634206
12	Lao People's Democratic Republic	2	female	6	5 to 9	1990	44	Population	1	Number	298763.33670486306	327880.68215255346	267582.9151064462
12	Lao People's Democratic Republic	2	female	7	10 to 14	1990	44	Population	1	Number	260012.7158267283	285353.44254045485	232876.50095563912
12	Lao People's Democratic Republic	2	female	8	15 to 19	1990	44	Population	1	Number	220038.1248001645	241482.945179171	197073.85624343797
12	Lao People's Democratic Republic	2	female	9	20 to 24	1990	44	Population	1	Number	183575.61660326787	201466.81671960102	164416.75600139383
12	Lao People's Democratic Republic	2	female	10	25 to 29	1990	44	Population	1	Number	158188.9626797778	173605.9904957077	141679.57902188864
12	Lao People's Democratic Republic	2	female	11	30 to 34	1990	44	Population	1	Number	136032.48230146	149290.14913221734	121835.45867727693
12	Lao People's Democratic Republic	2	female	12	35 to 39	1990	44	Population	1	Number	107781.83799244431	118286.20925977032	96533.19153427279
12	Lao People's Democratic Republic	2	female	13	40 to 44	1990	44	Population	1	Number	86511.09233582931	94942.42594048704	77482.36624874776
12	Lao People's Democratic Republic	2	female	14	45 to 49	1990	44	Population	1	Number	75548.96591847671	82911.93542847774	67664.301639909
12	Lao People's Democratic Republic	2	female	15	50 to 54	1990	44	Population	1	Number	66023.59136741787	72458.2219976192	59133.04235634113
12	Lao People's Democratic Republic	2	female	16	55 to 59	1990	44	Population	1	Number	54806.023142421756	60147.39442998523	49086.19511211216
12	Lao People's Democratic Republic	2	female	17	60 to 64	1990	44	Population	1	Number	42409.59748523265	46542.81849519508	37983.5218362148
12	Lao People's Democratic Republic	2	female	18	65 to 69	1990	44	Population	1	Number	33181.89099456048	36415.783725015106	29718.864499896667
12	Lao People's Democratic Republic	2	female	19	70 to 74	1990	44	Population	1	Number	24110.886361340796	26460.72290747193	21594.554839040302
12	Lao People's Democratic Republic	2	female	20	75 to 79	1990	44	Population	1	Number	14559.777536642254	15978.767151806218	13040.247038092044
12	Lao People's Democratic Republic	2	female	21	80 plus	1990	44	Population	1	Number	10146.97764074831	11135.897688550314	9087.988796006668
12	Lao People's Democratic Republic	2	female	22	All Ages	1990	44	Population	1	Number	2113709.9391878895	2319711.1947447225	1893112.7006928974
12	Lao People's Democratic Republic	2	female	23	5-14 years	1990	44	Population	1	Number	558776.0525315914	613234.1246930083	500459.4160620854
12	Lao People's Democratic Republic	2	female	24	15-49 years	1990	44	Population	1	Number	967677.0826314205	1061986.4721554318	866685.5093669272
12	Lao People's Democratic Republic	2	female	25	50-69 years	1990	44	Population	1	Number	196421.10298963275	215564.21864781462	175921.62380456476
12	Lao People's Democratic Republic	2	female	26	70+ years	1990	44	Population	1	Number	48817.64153873136	53575.387747828456	43722.790673139025
12	Lao People's Democratic Republic	2	female	28	<1 year	1990	44	Population	1	Number	74708.7746824555	81989.85951834903	66911.79692276049
12	Lao People's Democratic Republic	2	female	30	80 to 84	1990	44	Population	1	Number	6536.185598146549	7173.199416744574	5854.036895285338
12	Lao People's Democratic Republic	2	female	31	85 to 89	1990	44	Population	1	Number	2718.762324125239	2983.7317231647294	2435.018821903413
12	Lao People's Democratic Republic	2	female	32	90 to 94	1990	44	Population	1	Number	736.8385716728208	808.6505398587789	659.9384487590448
12	Lao People's Democratic Republic	2	female	39	0 to 14	1990	44	Population	1	Number	900794.112028105	988585.116193647	806782.7768482664
12	Lao People's Democratic Republic	2	female	42	Neonatal	1990	44	Population	1	Number	6055.221126903942	6645.360356364976	5423.26825848683
12	Lao People's Democratic Republic	2	female	157	25 plus	1990	44	Population	1	Number	809302.0857563522	888176.3166523029	724839.3115997986
12	Lao People's Democratic Republic	2	female	158	<20 years	1990	44	Population	1	Number	1120832.2368282694	1230068.0613728182	1003856.6330917042
12	Lao People's Democratic Republic	2	female	159	10 to 24	1990	44	Population	1	Number	663626.4572301607	728303.204439227	594367.1132004709
12	Lao People's Democratic Republic	2	female	162	10 to 19	1990	44	Population	1	Number	480050.8406268928	526836.3877196258	429950.3571990771
12	Lao People's Democratic Republic	2	female	164	Birth	1990	44	Population	1	Number	80863.5572678242	82919.1929743596	78713.8034105442
12	Lao People's Democratic Republic	2	female	235	95 plus	1990	44	Population	1	Number	155.1911468037017	170.31600878223335	138.99463005887299
12	Lao People's Democratic Republic	3	both	1	Under 5	1990	44	Population	1	Number	693808.8823767388	761427.1956733138	621399.5509646862
12	Lao People's Democratic Republic	3	both	2	Early Neonatal	1990	44	Population	1	Number	3161.821063397229	3469.9707753468824	2831.837756667493
12	Lao People's Democratic Republic	3	both	3	Late Neonatal	1990	44	Population	1	Number	9211.511479615334	10109.261400357063	8250.152516829365
12	Lao People's Democratic Republic	3	both	4	Post Neonatal	1990	44	Population	1	Number	139589.47932905125	153193.80955013985	125021.22987720187
12	Lao People's Democratic Republic	3	both	5	1 to 4	1990	44	Population	1	Number	541846.070504675	594654.15394747	485296.33081398736
12	Lao People's Democratic Republic	3	both	6	5 to 9	1990	44	Population	1	Number	606718.1045098286	665848.5883008575	543397.9980380734
12	Lao People's Democratic Republic	3	both	7	10 to 14	1990	44	Population	1	Number	524454.9629286161	575568.1165564107	469720.2453630181
12	Lao People's Democratic Republic	3	both	8	15 to 19	1990	44	Population	1	Number	426705.62038471777	468292.1654081007	382172.5083611602
12	Lao People's Democratic Republic	3	both	9	20 to 24	1990	44	Population	1	Number	343788.7455550047	377294.2478557838	307909.2492773699
12	Lao People's Democratic Republic	3	both	10	25 to 29	1990	44	Population	1	Number	300891.1896952438	330215.9147741371	269488.69481945864
12	Lao People's Democratic Republic	3	both	11	30 to 34	1990	44	Population	1	Number	264100.1780491017	289839.2670613817	236537.37537521558
12	Lao People's Democratic Republic	3	both	12	35 to 39	1990	44	Population	1	Number	210178.9594584789	230662.9098517436	188243.64222942461
12	Lao People's Democratic Republic	3	both	13	40 to 44	1990	44	Population	1	Number	168634.3640280322	185069.39613709712	151034.84654918837
12	Lao People's Democratic Republic	3	both	14	45 to 49	1990	44	Population	1	Number	144498.75206747584	158581.53788421486	129418.14659693297
12	Lao People's Democratic Republic	3	both	15	50 to 54	1990	44	Population	1	Number	124831.7866772676	136997.83856175654	111803.72312566152
12	Lao People's Democratic Republic	3	both	16	55 to 59	1990	44	Population	1	Number	103808.90367923054	113926.07448844577	92974.89232399732
12	Lao People's Democratic Republic	3	both	17	60 to 64	1990	44	Population	1	Number	83597.8562835237	91745.26716378957	74873.16994016856
12	Lao People's Democratic Republic	3	both	18	65 to 69	1990	44	Population	1	Number	65982.88301722676	72413.54622924286	59096.582531205124
12	Lao People's Democratic Republic	3	both	19	70 to 74	1990	44	Population	1	Number	46321.980665369294	50836.50084622801	41487.589329571834
12	Lao People's Democratic Republic	3	both	20	75 to 79	1990	44	Population	1	Number	27053.290616070717	29689.892606973808	24229.875211968192
12	Lao People's Democratic Republic	3	both	21	80 plus	1990	44	Population	1	Number	16253.836524687858	17837.92839539537	14557.505639442179
12	Lao People's Democratic Republic	3	both	22	All Ages	1990	44	Population	1	Number	4151630.296516615	4556246.387794874	3718345.5956765427
12	Lao People's Democratic Republic	3	both	23	5-14 years	1990	44	Population	1	Number	1131173.0674384446	1241416.7048572684	1013118.2434010915
12	Lao People's Democratic Republic	3	both	24	15-49 years	1990	44	Population	1	Number	1858797.809238055	2039955.4389724585	1664804.4632087504
12	Lao People's Democratic Republic	3	both	25	50-69 years	1990	44	Population	1	Number	378221.4296572486	415082.7264432347	338748.3679210324
12	Lao People's Democratic Republic	3	both	26	70+ years	1990	44	Population	1	Number	89629.10780612787	98364.3218485972	80274.9701809822
12	Lao People's Democratic Republic	3	both	28	<1 year	1990	44	Population	1	Number	151962.81187206382	166773.0417258438	136103.2201506987
12	Lao People's Democratic Republic	3	both	30	80 to 84	1990	44	Population	1	Number	11235.6792509061	12330.703686288083	10063.068113770765
12	Lao People's Democratic Republic	3	both	31	85 to 89	1990	44	Population	1	Number	3862.580044126549	4239.025422949222	3459.4620592967294
12	Lao People's Democratic Republic	3	both	32	90 to 94	1990	44	Population	1	Number	966.7368274226179	1060.9545800810565	865.843383848815
12	Lao People's Democratic Republic	3	both	39	0 to 14	1990	44	Population	1	Number	1824981.9498151834	2002843.900530582	1634517.7943657779
12	Lao People's Democratic Republic	3	both	42	Neonatal	1990	44	Population	1	Number	12373.332543012562	13579.232175703946	11081.990273496858
12	Lao People's Democratic Republic	3	both	157	25 plus	1990	44	Population	1	Number	1556153.980761709	1707816.0740004056	1393746.043672235
12	Lao People's Democratic Republic	3	both	158	<20 years	1990	44	Population	1	Number	2251687.5701999012	2471136.0659386828	2016690.302726938
12	Lao People's Democratic Republic	3	both	159	10 to 24	1990	44	Population	1	Number	1294949.3288683386	1421154.529820295	1159802.0030015483
12	Lao People's Democratic Republic	3	both	162	10 to 19	1990	44	Population	1	Number	951160.5833133339	1043860.2819645114	851892.7537241784
12	Lao People's Democratic Republic	3	both	164	Birth	1990	44	Population	1	Number	165582.935307858	169792.225694187	161180.920779869
12	Lao People's Democratic Republic	3	both	235	95 plus	1990	44	Population	1	Number	188.8404022325915	207.2447060770052	169.13208252586833
13	Malaysia	1	male	1	Under 5	1990	44	Population	1	Number	1231817.4307590346	1324823.5435812462	1135721.8095547261
13	Malaysia	1	male	2	Early Neonatal	1990	44	Population	1	Number	4886.510627043869	5255.457637645703	4505.307810374934
13	Malaysia	1	male	3	Late Neonatal	1990	44	Population	1	Number	14561.385186153091	15660.815832004993	13425.433282796464
13	Malaysia	1	male	4	Post Neonatal	1990	44	Population	1	Number	227695.76254173694	244887.51291910183	209932.9308098022
13	Malaysia	1	male	5	1 to 4	1990	44	Population	1	Number	984673.7724041006	1059019.7571924936	907858.1376517526
13	Malaysia	1	male	6	5 to 9	1990	44	Population	1	Number	1123566.0550714084	1208398.84658077	1035915.2593202629
13	Malaysia	1	male	7	10 to 14	1990	44	Population	1	Number	1018136.9543857028	1095009.5152730013	938710.8148785931
13	Malaysia	1	male	8	15 to 19	1990	44	Population	1	Number	888924.3401885994	956040.9399456325	819578.2386145884
13	Malaysia	1	male	9	20 to 24	1990	44	Population	1	Number	805471.658908995	866287.3172305555	742635.8055653464
13	Malaysia	1	male	10	25 to 29	1990	44	Population	1	Number	755673.1970861396	812728.9140048452	696722.1841452915
13	Malaysia	1	male	11	30 to 34	1990	44	Population	1	Number	681841.0592792474	733322.2162288337	628649.7839181991
13	Malaysia	1	male	12	35 to 39	1990	44	Population	1	Number	575577.8377654544	619035.7853317527	530676.2894593698
13	Malaysia	1	male	13	40 to 44	1990	44	Population	1	Number	473042.2566044648	508758.44342633703	436139.6374587985
13	Malaysia	1	male	14	45 to 49	1990	44	Population	1	Number	344555.0104358998	370570.00370833086	317675.84235456114
13	Malaysia	1	male	15	50 to 54	1990	44	Population	1	Number	308571.0997994299	331869.1939852993	284499.0816736177
13	Malaysia	1	male	16	55 to 59	1990	44	Population	1	Number	208488.26417091573	224229.78765921292	192223.83345331598
13	Malaysia	1	male	17	60 to 64	1990	44	Population	1	Number	183330.57038711247	197172.60840948205	169028.7228834332
13	Malaysia	1	male	18	65 to 69	1990	44	Population	1	Number	114774.8789207513	123440.74536451594	105821.14680661597
13	Malaysia	1	male	19	70 to 74	1990	44	Population	1	Number	84714.58723415688	91110.80656118174	78105.89613914887
13	Malaysia	1	male	20	75 to 79	1990	44	Population	1	Number	54190.186901495996	58281.71744081598	49962.74252260938
13	Malaysia	1	male	21	80 plus	1990	44	Population	1	Number	60853.50482131123	65448.13694268851	56106.24666255963
13	Malaysia	1	male	22	All Ages	1990	44	Population	1	Number	8913528.89272012	9586528.5216745	8218173.335411036
13	Malaysia	1	male	23	5-14 years	1990	44	Population	1	Number	2141703.0094571114	2303408.361853772	1974626.0741988563
13	Malaysia	1	male	24	15-49 years	1990	44	Population	1	Number	4525085.3602688005	4866743.619876288	4172077.7815161548
13	Malaysia	1	male	25	50-69 years	1990	44	Population	1	Number	815164.8132782094	876712.3354185103	751572.7848169827
13	Malaysia	1	male	26	70+ years	1990	44	Population	1	Number	199758.2789569641	214840.6609446862	184174.88532431793
13	Malaysia	1	male	28	<1 year	1990	44	Population	1	Number	247143.65835493393	265803.7863887525	227863.6719029736
13	Malaysia	1	male	30	80 to 84	1990	44	Population	1	Number	38028.272472484154	40899.52734491301	35061.63928860537
13	Malaysia	1	male	31	85 to 89	1990	44	Population	1	Number	15907.449443255811	17108.51219873365	14666.489380623912
13	Malaysia	1	male	32	90 to 94	1990	44	Population	1	Number	5391.104023710457	5798.149432019489	4970.537243926964
13	Malaysia	1	male	39	0 to 14	1990	44	Population	1	Number	3373520.440216146	3628231.905435018	3110347.8837535824
13	Malaysia	1	male	42	Neonatal	1990	44	Population	1	Number	19447.89581319696	20916.2734696507	17930.7410931714
13	Malaysia	1	male	157	25 plus	1990	44	Population	1	Number	3845612.4534063796	4135968.3590632975	3545611.407477521
13	Malaysia	1	male	158	<20 years	1990	44	Population	1	Number	4262444.780404746	4584272.845380651	3929926.122368171
13	Malaysia	1	male	159	10 to 24	1990	44	Population	1	Number	2712532.953483297	2917337.772449189	2500924.8590585277
13	Malaysia	1	male	162	10 to 19	1990	44	Population	1	Number	1907061.2945743024	2051050.4552186334	1758289.0534931815
13	Malaysia	1	male	164	Birth	1990	44	Population	1	Number	254145.685363266	255078.399945444	253203.212965045
13	Malaysia	1	male	235	95 plus	1990	44	Population	1	Number	1526.6788818608084	1641.9479670223495	1407.5807494033766
13	Malaysia	2	female	1	Under 5	1990	44	Population	1	Number	1160861.1902271956	1248509.882422328	1070300.954252846
13	Malaysia	2	female	2	Early Neonatal	1990	44	Population	1	Number	4603.101807809142	4950.650556007502	4244.008068231573
13	Malaysia	2	female	3	Late Neonatal	1990	44	Population	1	Number	13733.999952546152	14770.960395864175	12662.593407952423
13	Malaysia	2	female	4	Post Neonatal	1990	44	Population	1	Number	214874.22199505303	231097.9055007674	198111.61470617604
13	Malaysia	2	female	5	1 to 4	1990	44	Population	1	Number	927649.8664717873	997690.3659696887	855282.7380704861
13	Malaysia	2	female	6	5 to 9	1990	44	Population	1	Number	1064989.829360356	1145399.9305252365	981908.6383712074
13	Malaysia	2	female	7	10 to 14	1990	44	Population	1	Number	978497.0101137067	1052376.6298092608	902163.2323269328
13	Malaysia	2	female	8	15 to 19	1990	44	Population	1	Number	877071.6998974107	943293.3878171562	808650.237643523
13	Malaysia	2	female	9	20 to 24	1990	44	Population	1	Number	812219.6837764467	873544.8393225778	748857.4085578128
13	Malaysia	2	female	10	25 to 29	1990	44	Population	1	Number	765046.8969680822	822810.3578811592	705364.629954475
13	Malaysia	2	female	11	30 to 34	1990	44	Population	1	Number	680156.9193712528	731510.9184300834	627097.0258746047
13	Malaysia	2	female	12	35 to 39	1990	44	Population	1	Number	568939.8794392782	611896.6401530629	524556.1665793839
13	Malaysia	2	female	13	40 to 44	1990	44	Population	1	Number	452219.98744630633	486364.027076411	416941.73960735515
13	Malaysia	2	female	14	45 to 49	1990	44	Population	1	Number	324142.06419041473	348615.81544586	298855.3356225041
13	Malaysia	2	female	15	50 to 54	1990	44	Population	1	Number	301614.24511142366	324387.07476064685	278084.939936556
13	Malaysia	2	female	16	55 to 59	1990	44	Population	1	Number	217121.9607168571	233515.35560668964	200184.0045139421
13	Malaysia	2	female	17	60 to 64	1990	44	Population	1	Number	190427.41515604057	204805.28740901843	175571.93389980067
13	Malaysia	2	female	18	65 to 69	1990	44	Population	1	Number	127592.38242843181	137226.01093463114	117638.74080570963
13	Malaysia	2	female	19	70 to 74	1990	44	Population	1	Number	94581.08429299633	101722.2553601902	87202.69539999934
13	Malaysia	2	female	20	75 to 79	1990	44	Population	1	Number	60406.86872406783	64967.778407189675	55694.45320688398
13	Malaysia	2	female	21	80 plus	1990	44	Population	1	Number	65640.08888072724	70596.12324073717	60519.423302052375
13	Malaysia	2	female	22	All Ages	1990	44	Population	1	Number	8741529.206100995	9401542.314602233	8059591.55985559
13	Malaysia	2	female	23	5-14 years	1990	44	Population	1	Number	2043486.839474063	2197776.5603344976	1884071.8706981402
13	Malaysia	2	female	24	15-49 years	1990	44	Population	1	Number	4479797.131089192	4818035.98612631	4130322.543839658
13	Malaysia	2	female	25	50-69 years	1990	44	Population	1	Number	836756.0034127531	899933.7287109861	771479.6191560085
13	Malaysia	2	female	26	70+ years	1990	44	Population	1	Number	220628.0418977914	237286.1570081171	203416.57190893576
13	Malaysia	2	female	28	<1 year	1990	44	Population	1	Number	233211.32375540832	250819.5164526391	215018.21618236008
13	Malaysia	2	female	30	80 to 84	1990	44	Population	1	Number	42664.53189541935	45885.83902088122	39336.218304861504
13	Malaysia	2	female	31	85 to 89	1990	44	Population	1	Number	15746.39841644288	16935.301309918552	14518.002146204832
13	Malaysia	2	female	32	90 to 94	1990	44	Population	1	Number	5727.675317589085	6160.1329233143415	5280.852189456247
13	Malaysia	2	female	39	0 to 14	1990	44	Population	1	Number	3204348.0297012585	3446286.4427568247	2954372.8249509865
13	Malaysia	2	female	42	Neonatal	1990	44	Population	1	Number	18337.101760355294	19721.610951871673	16906.601476183998
13	Malaysia	2	female	157	25 plus	1990	44	Population	1	Number	3847889.792725879	4138417.6447056783	3547711.088703266
13	Malaysia	2	female	158	<20 years	1990	44	Population	1	Number	4081419.7295986693	4389579.830573982	3763023.062594509
13	Malaysia	2	female	159	10 to 24	1990	44	Population	1	Number	2667788.3937875642	2869214.8569489946	2459670.878528269
13	Malaysia	2	female	162	10 to 19	1990	44	Population	1	Number	1855568.7100111174	1995670.0176264169	1710813.4699704559
13	Malaysia	2	female	164	Birth	1990	44	Population	1	Number	239737.765686999	240617.603208676	238848.723535258
13	Malaysia	2	female	235	95 plus	1990	44	Population	1	Number	1501.4832512759283	1614.8499866230493	1384.3506615298027
13	Malaysia	3	both	1	Under 5	1990	44	Population	1	Number	2392678.62098623	2573333.426003574	2206022.7638075724
13	Malaysia	3	both	2	Early Neonatal	1990	44	Population	1	Number	9489.61243485301	10206.108193653205	8749.315878606509
13	Malaysia	3	both	3	Late Neonatal	1990	44	Population	1	Number	28295.385138699243	30431.77622786917	26088.026690748888
13	Malaysia	3	both	4	Post Neonatal	1990	44	Population	1	Number	442569.98453679	475985.41841986927	408044.54551597824
13	Malaysia	3	both	5	1 to 4	1990	44	Population	1	Number	1912323.638875888	2056710.1231621823	1763140.8757222388
13	Malaysia	3	both	6	5 to 9	1990	44	Population	1	Number	2188555.8844317645	2353798.7771060066	2017823.8976914703
13	Malaysia	3	both	7	10 to 14	1990	44	Population	1	Number	1996633.9644994095	2147386.1450822623	1840874.0472055257
13	Malaysia	3	both	8	15 to 19	1990	44	Population	1	Number	1765996.04008601	1899334.3277627886	1628228.4762581112
13	Malaysia	3	both	9	20 to 24	1990	44	Population	1	Number	1617691.3426854417	1739832.1565531332	1491493.2141231594
13	Malaysia	3	both	10	25 to 29	1990	44	Population	1	Number	1520720.0940542219	1635539.2718860044	1402086.814099766
13	Malaysia	3	both	11	30 to 34	1990	44	Population	1	Number	1361997.9786505003	1464833.1346589173	1255746.8097928036
13	Malaysia	3	both	12	35 to 39	1990	44	Population	1	Number	1144517.7172047326	1230932.4254848156	1055232.4560387535
13	Malaysia	3	both	13	40 to 44	1990	44	Population	1	Number	925262.2440507711	995122.4705027482	853081.3770661536
13	Malaysia	3	both	14	45 to 49	1990	44	Population	1	Number	668697.0746263145	719185.8191541908	616531.1779770656
13	Malaysia	3	both	15	50 to 54	1990	44	Population	1	Number	610185.3449108535	656256.2687459461	562584.0216101736
13	Malaysia	3	both	16	55 to 59	1990	44	Population	1	Number	425610.2248877728	457745.1432659026	392407.83796725806
13	Malaysia	3	both	17	60 to 64	1990	44	Population	1	Number	373757.985543153	401977.89581850043	344600.65678323386
13	Malaysia	3	both	18	65 to 69	1990	44	Population	1	Number	242367.26134918313	260666.7562991471	223459.88761232558
13	Malaysia	3	both	19	70 to 74	1990	44	Population	1	Number	179295.6715271532	192833.06192137196	165308.5915391482
13	Malaysia	3	both	20	75 to 79	1990	44	Population	1	Number	114597.05562556382	123249.49584800567	105657.19572949338
13	Malaysia	3	both	21	80 plus	1990	44	Population	1	Number	126493.59370203847	136044.26018342568	116625.66996461203
13	Malaysia	3	both	22	All Ages	1990	44	Population	1	Number	17655058.098821115	18988070.836276744	16277764.895266633
13	Malaysia	3	both	23	5-14 years	1990	44	Population	1	Number	4185189.8489311743	4501184.92218827	3858697.9448969965
13	Malaysia	3	both	24	15-49 years	1990	44	Population	1	Number	9004882.491357991	9684779.606002597	8302400.325355813
13	Malaysia	3	both	25	50-69 years	1990	44	Population	1	Number	1651920.8166909625	1776646.0641294965	1523052.403972991
13	Malaysia	3	both	26	70+ years	1990	44	Population	1	Number	420386.3208547555	452126.81795280316	387591.45723325363
13	Malaysia	3	both	28	<1 year	1990	44	Population	1	Number	480354.98211034224	516623.3028413916	442881.8880853337
13	Malaysia	3	both	30	80 to 84	1990	44	Population	1	Number	80692.8043679035	86785.36636579424	74397.85759346688
13	Malaysia	3	both	31	85 to 89	1990	44	Population	1	Number	31653.847859698693	34043.813508652194	29184.491526828744
13	Malaysia	3	both	32	90 to 94	1990	44	Population	1	Number	11118.779341299543	11958.282355333826	10251.389433383214
13	Malaysia	3	both	39	0 to 14	1990	44	Population	1	Number	6577868.4699174045	7074518.348191843	6064720.708704569
13	Malaysia	3	both	42	Neonatal	1990	44	Population	1	Number	37784.99757355225	40637.88442152237	34837.342569355395
13	Malaysia	3	both	157	25 plus	1990	44	Population	1	Number	7693502.246132258	8274386.003768978	7093322.496180788
13	Malaysia	3	both	158	<20 years	1990	44	Population	1	Number	8343864.510003414	8973852.675954632	7692949.184962681
13	Malaysia	3	both	159	10 to 24	1990	44	Population	1	Number	5380321.347270861	5786552.629398184	4960595.737586795
13	Malaysia	3	both	162	10 to 19	1990	44	Population	1	Number	3762630.00458542	4046720.4728450505	3469102.5234636366
13	Malaysia	3	both	164	Birth	1990	44	Population	1	Number	493883.451050266	495696.00315412	492051.936500303
13	Malaysia	3	both	235	95 plus	1990	44	Population	1	Number	3028.162133136737	3256.797953645399	2791.931410933179
14	Maldives	1	male	1	Under 5	1990	44	Population	1	Number	21072.682344872836	22469.768367976678	19635.834607748457
14	Maldives	1	male	2	Early Neonatal	1990	44	Population	1	Number	85.23629301397585	90.88732650283698	79.42442849983155
14	Maldives	1	male	3	Late Neonatal	1990	44	Population	1	Number	252.08297613302454	268.79568488334445	234.89461596622112
14	Maldives	1	male	4	Post Neonatal	1990	44	Population	1	Number	4026.4395535384324	4293.386225587978	3751.89545580626
14	Maldives	1	male	5	1 to 4	1990	44	Population	1	Number	16708.923522187404	17816.699131002515	15569.620107476147
14	Maldives	1	male	6	5 to 9	1990	44	Population	1	Number	17966.558953903324	19157.713833333128	16741.50325599362
14	Maldives	1	male	7	10 to 14	1990	44	Population	1	Number	14320.917792201612	15270.372339945601	13344.441329143474
14	Maldives	1	male	8	15 to 19	1990	44	Population	1	Number	11623.845237743868	12394.488075262145	10831.269548840175
14	Maldives	1	male	9	20 to 24	1990	44	Population	1	Number	9839.026484164251	10491.33861780769	9168.149245666043
14	Maldives	1	male	10	25 to 29	1990	44	Population	1	Number	8150.866865570422	8691.256645461892	7595.097342748072
14	Maldives	1	male	11	30 to 34	1990	44	Population	1	Number	6241.292486854619	6655.080459205901	5815.727917536732
14	Maldives	1	male	12	35 to 39	1990	44	Population	1	Number	4519.162862152176	4818.776322247773	4211.022264485938
14	Maldives	1	male	13	40 to 44	1990	44	Population	1	Number	3643.0519744104463	3884.5806470109733	3394.649284141082
14	Maldives	1	male	14	45 to 49	1990	44	Population	1	Number	3615.041605551267	3854.7132343168087	3368.5488114428504
14	Maldives	1	male	15	50 to 54	1990	44	Population	1	Number	3594.1223737896335	3832.4070900667725	3349.0559643401393
14	Maldives	1	male	16	55 to 59	1990	44	Population	1	Number	3186.830081064364	3398.111952607651	2969.5350297919126
14	Maldives	1	male	17	60 to 64	1990	44	Population	1	Number	2464.6930184254466	2628.098327295468	2296.637118930881
14	Maldives	1	male	18	65 to 69	1990	44	Population	1	Number	1589.9816214966852	1695.3949269331179	1481.568204660232
14	Maldives	1	male	19	70 to 74	1990	44	Population	1	Number	932.4171748122359	994.2349814546399	868.8400048175088
14	Maldives	1	male	20	75 to 79	1990	44	Population	1	Number	523.0721509766793	557.7510200093245	487.40630530105807
14	Maldives	1	male	21	80 plus	1990	44	Population	1	Number	429.12347630119984	457.5736945085658	399.8635517325393
14	Maldives	1	male	22	All Ages	1990	44	Population	1	Number	113712.68650429106	121251.66053544407	105959.14978732067
14	Maldives	1	male	23	5-14 years	1990	44	Population	1	Number	32287.476746104938	34428.08617327872	30085.94458513709
14	Maldives	1	male	24	15-49 years	1990	44	Population	1	Number	47632.287516447046	50790.2340013132	44384.464414860886
14	Maldives	1	male	25	50-69 years	1990	44	Population	1	Number	10835.62709477613	11554.012296903009	10096.796317723165
14	Maldives	1	male	26	70+ years	1990	44	Population	1	Number	1884.6128020901149	2009.5596959725303	1756.1098618511055
14	Maldives	1	male	28	<1 year	1990	44	Population	1	Number	4363.758822685433	4653.069236974159	4066.214500272313
14	Maldives	1	male	30	80 to 84	1990	44	Population	1	Number	286.30393489718654	305.2854399214775	266.7822074657037
14	Maldives	1	male	31	85 to 89	1990	44	Population	1	Number	120.50009904721982	128.4890679599724	112.28376038630951
14	Maldives	1	male	32	90 to 94	1990	44	Population	1	Number	20.04389588345751	21.372774966292468	18.677196287650716
14	Maldives	1	male	39	0 to 14	1990	44	Population	1	Number	53360.15909097777	56897.854541255416	49721.77919288555
14	Maldives	1	male	42	Neonatal	1990	44	Population	1	Number	337.3192691470004	359.6830113861814	314.3190444660527
14	Maldives	1	male	157	25 plus	1990	44	Population	1	Number	38889.655691405176	41467.97930111888	36237.95179992893
14	Maldives	1	male	158	<20 years	1990	44	Population	1	Number	64984.00432872164	69292.34261651756	60553.04874172572
14	Maldives	1	male	159	10 to 24	1990	44	Population	1	Number	35783.78951410973	38156.19903301544	33343.8601236497
14	Maldives	1	male	162	10 to 19	1990	44	Population	1	Number	25944.76302994548	27664.860415207746	24175.710877983653
14	Maldives	1	male	164	Birth	1990	44	Population	1	Number	4519.0197099221195	4692.8694271577	4351.18865289936
14	Maldives	1	male	235	95 plus	1990	44	Population	1	Number	2.2755464733359827	2.4264116608233484	2.120387592875295
14	Maldives	2	female	1	Under 5	1990	44	Population	1	Number	20366.379394893538	21716.63863233508	18977.691155397086
14	Maldives	2	female	2	Early Neonatal	1990	44	Population	1	Number	81.90670608468213	87.33699314527676	76.32187054419283
14	Maldives	2	female	3	Late Neonatal	1990	44	Population	1	Number	242.6034252086309	258.6876544951111	226.06143132172275
14	Maldives	2	female	4	Post Neonatal	1990	44	Population	1	Number	3885.339010787753	4142.9309365879535	3620.4158997074137
14	Maldives	2	female	5	1 to 4	1990	44	Population	1	Number	16156.530252812472	17227.68304810674	15054.89195382376
14	Maldives	2	female	6	5 to 9	1990	44	Population	1	Number	17180.316870111925	18319.34512379642	16008.871345811775
14	Maldives	2	female	7	10 to 14	1990	44	Population	1	Number	13776.899854033278	14690.286859672562	12837.517432000364
14	Maldives	2	female	8	15 to 19	1990	44	Population	1	Number	11682.088984229278	12456.593291436902	10885.541926423915
14	Maldives	2	female	9	20 to 24	1990	44	Population	1	Number	10383.399964181766	11071.803211800827	9675.404441921073
14	Maldives	2	female	10	25 to 29	1990	44	Population	1	Number	8409.122355482563	8966.634072175488	7835.743597622773
14	Maldives	2	female	11	30 to 34	1990	44	Population	1	Number	6158.6551699932315	6566.9644169272	5738.725253150576
14	Maldives	2	female	12	35 to 39	1990	44	Population	1	Number	4276.1094461767025	4559.608843298745	3984.5415251649715
14	Maldives	2	female	13	40 to 44	1990	44	Population	1	Number	3355.1845563448815	3577.6280674218565	3126.4102001181445
14	Maldives	2	female	14	45 to 49	1990	44	Population	1	Number	3346.8001091334927	3568.6877444174024	3118.5974491818465
14	Maldives	2	female	15	50 to 54	1990	44	Population	1	Number	3067.7037019425497	3271.0876800648525	2858.531321788644
14	Maldives	2	female	16	55 to 59	1990	44	Population	1	Number	2353.5865863486883	2509.625711797399	2193.106515260624
14	Maldives	2	female	17	60 to 64	1990	44	Population	1	Number	1675.0665263666988	1786.1208284938036	1560.8515674662062
14	Maldives	2	female	18	65 to 69	1990	44	Population	1	Number	1064.3336669297992	1134.8973315668393	991.7617277791358
14	Maldives	2	female	19	70 to 74	1990	44	Population	1	Number	614.0933391001408	654.8067711586237	572.2211839454898
14	Maldives	2	female	20	75 to 79	1990	44	Population	1	Number	303.4422392419489	323.5599871549196	282.75193092394636
14	Maldives	2	female	21	80 plus	1990	44	Population	1	Number	195.48028797512833	208.44032664760482	182.15140061125533
14	Maldives	2	female	22	All Ages	1990	44	Population	1	Number	108208.66305248562	115382.72890016653	100830.41997456792
14	Maldives	2	female	23	5-14 years	1990	44	Population	1	Number	30957.216724145204	33009.631983468986	28846.388777812143
14	Maldives	2	female	24	15-49 years	1990	44	Population	1	Number	47611.360585541915	50767.9196474784	44364.964393583316
14	Maldives	2	female	25	50-69 years	1990	44	Population	1	Number	8160.690481587736	8701.731551922896	7604.251132294609
14	Maldives	2	female	26	70+ years	1990	44	Population	1	Number	1113.015866317218	1186.8070849611483	1037.1245154806911
14	Maldives	2	female	28	<1 year	1990	44	Population	1	Number	4209.849142081066	4488.955584228342	3922.7992015733294
14	Maldives	2	female	30	80 to 84	1990	44	Population	1	Number	140.1123951671327	149.40162877052492	130.55878568143973
14	Maldives	2	female	31	85 to 89	1990	44	Population	1	Number	46.48611402046404	49.56807098747558	43.31644313353677
14	Maldives	2	female	32	90 to 94	1990	44	Population	1	Number	7.529959306936343	8.029183882625972	7.016526569056033
14	Maldives	2	female	39	0 to 14	1990	44	Population	1	Number	51323.596119038746	54726.27061580406	47824.079933209236
14	Maldives	2	female	42	Neonatal	1990	44	Population	1	Number	324.51013129331307	346.0246476403878	302.3833018659156
14	Maldives	2	female	157	25 plus	1990	44	Population	1	Number	34819.57798503582	37128.06178112471	32445.393673013616
14	Maldives	2	female	158	<20 years	1990	44	Population	1	Number	63005.68510326802	67182.86390724096	58709.62185963315
14	Maldives	2	female	159	10 to 24	1990	44	Population	1	Number	35842.38880244432	38218.68336291029	33398.46380034535
14	Maldives	2	female	162	10 to 19	1990	44	Population	1	Number	25458.988838262558	27146.880151109468	23723.059358424278
14	Maldives	2	female	164	Birth	1990	44	Population	1	Number	4309.48529935484	4475.27408736981	4149.43610297122
14	Maldives	2	female	235	95 plus	1990	44	Population	1	Number	1.3518194805952695	1.441443006978405	1.2596452272227956
14	Maldives	3	both	1	Under 5	1990	44	Population	1	Number	41439.061739766374	44186.40700031177	38613.52576314555
14	Maldives	3	both	2	Early Neonatal	1990	44	Population	1	Number	167.14299909865798	178.22431964811372	155.7462990440244
14	Maldives	3	both	3	Late Neonatal	1990	44	Population	1	Number	494.6864013416555	527.4833393784555	460.9560472879439
14	Maldives	3	both	4	Post Neonatal	1990	44	Population	1	Number	7911.778564326186	8436.317162175932	7372.311355513674
14	Maldives	3	both	5	1 to 4	1990	44	Population	1	Number	32865.45377499988	35044.382179109256	30624.5120612999
14	Maldives	3	both	6	5 to 9	1990	44	Population	1	Number	35146.87582401525	37477.05895712954	32750.374601805393
14	Maldives	3	both	7	10 to 14	1990	44	Population	1	Number	28097.81764623489	29960.659199618163	26181.95876114384
14	Maldives	3	both	8	15 to 19	1990	44	Population	1	Number	23305.934221973144	24851.081366699047	21716.811475264087
14	Maldives	3	both	9	20 to 24	1990	44	Population	1	Number	20222.426448346017	21563.141829608518	18843.553687587115
14	Maldives	3	both	10	25 to 29	1990	44	Population	1	Number	16559.989221052987	17657.890717637376	15430.840940370845
14	Maldives	3	both	11	30 to 34	1990	44	Population	1	Number	12399.94765684785	13222.0448761331	11554.453170687308
14	Maldives	3	both	12	35 to 39	1990	44	Population	1	Number	8795.272308328878	9378.385165546519	8195.56378965091
14	Maldives	3	both	13	40 to 44	1990	44	Population	1	Number	6998.236530755328	7462.208714432829	6521.059484259225
14	Maldives	3	both	14	45 to 49	1990	44	Population	1	Number	6961.84171468476	7423.400978734211	6487.146260624696
14	Maldives	3	both	15	50 to 54	1990	44	Population	1	Number	6661.826075732183	7103.494770131624	6207.5872861287835
14	Maldives	3	both	16	55 to 59	1990	44	Population	1	Number	5540.416667413052	5907.737664405049	5162.641545052535
14	Maldives	3	both	17	60 to 64	1990	44	Population	1	Number	4139.759544792146	4414.219155789272	3857.488686397088
14	Maldives	3	both	18	65 to 69	1990	44	Population	1	Number	2654.315288426484	2830.2922584999565	2473.3299324393683
14	Maldives	3	both	19	70 to 74	1990	44	Population	1	Number	1546.5105139123766	1649.0417526132637	1441.0611887629984
14	Maldives	3	both	20	75 to 79	1990	44	Population	1	Number	826.5143902186281	881.311007164244	770.1582362250044
14	Maldives	3	both	21	80 plus	1990	44	Population	1	Number	624.6037642763282	666.0140211561705	582.0149523437948
14	Maldives	3	both	22	All Ages	1990	44	Population	1	Number	221921.3495567767	236634.38943561062	206789.56976188842
14	Maldives	3	both	23	5-14 years	1990	44	Population	1	Number	63244.69347025014	67437.71815674771	58932.333362949226
14	Maldives	3	both	24	15-49 years	1990	44	Population	1	Number	95243.64810198896	101558.1536487916	88749.4288084442
14	Maldives	3	both	25	50-69 years	1990	44	Population	1	Number	18996.317576363865	20255.743848825914	17701.04745001777
14	Maldives	3	both	26	70+ years	1990	44	Population	1	Number	2997.628668407333	3196.3667809336785	2793.2343773317975
14	Maldives	3	both	28	<1 year	1990	44	Population	1	Number	8573.6079647665	9142.024821202502	7989.0137018456435
14	Maldives	3	both	30	80 to 84	1990	44	Population	1	Number	426.41633006431925	454.68706869200247	397.34099314714354
14	Maldives	3	both	31	85 to 89	1990	44	Population	1	Number	166.98621306768385	178.05713894744795	155.60020351984627
14	Maldives	3	both	32	90 to 94	1990	44	Population	1	Number	27.57385519039385	29.401958848918444	25.693722856706756
14	Maldives	3	both	39	0 to 14	1990	44	Population	1	Number	104683.75521001652	111624.12515705946	97545.85912609479
14	Maldives	3	both	42	Neonatal	1990	44	Population	1	Number	661.8294004403134	705.7076590265692	616.7023463319682
14	Maldives	3	both	157	25 plus	1990	44	Population	1	Number	73709.233676441	78596.04108224357	68683.34547294253
14	Maldives	3	both	158	<20 years	1990	44	Population	1	Number	127989.68943198967	136475.2065237585	119262.67060135888
14	Maldives	3	both	159	10 to 24	1990	44	Population	1	Number	71626.17831655405	76374.88239592574	66742.32392399506
14	Maldives	3	both	162	10 to 19	1990	44	Population	1	Number	51403.75186820803	54811.74056631721	47898.77023640793
14	Maldives	3	both	164	Birth	1990	44	Population	1	Number	8828.50500927696	9168.14351452751	8500.62475587059
14	Maldives	3	both	235	95 plus	1990	44	Population	1	Number	3.627365953931252	3.8678546678017534	3.3800328200980903
15	Myanmar	1	male	1	Under 5	1990	44	Population	1	Number	2924873.4492366337	3237052.0722191273	2608643.7491708877
15	Myanmar	1	male	2	Early Neonatal	1990	44	Population	1	Number	12899.009361740022	14275.750971342743	11504.402062517252
15	Myanmar	1	male	3	Late Neonatal	1990	44	Population	1	Number	37758.858124488936	41788.94986667039	33676.46871969315
15	Myanmar	1	male	4	Post Neonatal	1990	44	Population	1	Number	580206.3232763698	642133.1088928299	517475.92663858656
15	Myanmar	1	male	5	1 to 4	1990	44	Population	1	Number	2294009.2584740347	2538854.2624882846	2045986.9517500906
15	Myanmar	1	male	6	5 to 9	1990	44	Population	1	Number	2623609.2066715374	2903633.188425919	2339951.4119276297
15	Myanmar	1	male	7	10 to 14	1990	44	Population	1	Number	2376137.2806610907	2629748.001660916	2119235.5060647903
15	Myanmar	1	male	8	15 to 19	1990	44	Population	1	Number	2123089.051556249	2349691.339855943	1893546.1924757217
15	Myanmar	1	male	9	20 to 24	1990	44	Population	1	Number	1911175.8627820949	2115160.1579919984	1704544.5057850222
15	Myanmar	1	male	10	25 to 29	1990	44	Population	1	Number	1697296.4161811015	1878452.85497842	1513789.147942984
15	Myanmar	1	male	11	30 to 34	1990	44	Population	1	Number	1444755.2472604543	1598957.3730837833	1288552.0725115347
15	Myanmar	1	male	12	35 to 39	1990	44	Population	1	Number	1209500.1181827874	1338592.9107239528	1078732.1153133812
15	Myanmar	1	male	13	40 to 44	1990	44	Population	1	Number	871517.2044627764	964536.2856355875	777291.034013819
15	Myanmar	1	male	14	45 to 49	1990	44	Population	1	Number	712574.9586172381	788629.7600347131	635533.2098548424
15	Myanmar	1	male	15	50 to 54	1990	44	Population	1	Number	643249.0704072982	711904.5567111344	573702.6561323287
15	Myanmar	1	male	16	55 to 59	1990	44	Population	1	Number	576569.6152552182	638108.2464704926	514232.41001758096
15	Myanmar	1	male	17	60 to 64	1990	44	Population	1	Number	489438.2809840034	541677.1799464123	436521.48869110586
15	Myanmar	1	male	18	65 to 69	1990	44	Population	1	Number	339691.01105663873	375947.03167143464	302964.5036005617
15	Myanmar	1	male	19	70 to 74	1990	44	Population	1	Number	217396.13487523116	240599.33569910916	193891.8309385979
15	Myanmar	1	male	20	75 to 79	1990	44	Population	1	Number	122078.34480560278	135108.0536934665	108879.55209459712
15	Myanmar	1	male	21	80 plus	1990	44	Population	1	Number	88569.14838453413	98022.3419196706	78993.28272237029
15	Myanmar	1	male	22	All Ages	1990	44	Population	1	Number	20371520.40138049	22545820.690722093	18169004.669257753
15	Myanmar	1	male	23	5-14 years	1990	44	Population	1	Number	4999746.487332628	5533381.190086836	4459186.91799242
15	Myanmar	1	male	24	15-49 years	1990	44	Population	1	Number	9969908.859042702	11034020.682304395	8891988.277897306
15	Myanmar	1	male	25	50-69 years	1990	44	Population	1	Number	2048947.9777031585	2267637.0147994747	1827421.0584415775
15	Myanmar	1	male	26	70+ years	1990	44	Population	1	Number	428043.6280653681	473729.73131224635	381764.6657555654
15	Myanmar	1	male	28	<1 year	1990	44	Population	1	Number	630864.1907625989	698197.8097308431	562656.797420797
15	Myanmar	1	male	30	80 to 84	1990	44	Population	1	Number	60800.01428578597	67289.34282135265	54226.47508305391
15	Myanmar	1	male	31	85 to 89	1990	44	Population	1	Number	22359.49860260227	24745.980481386167	19942.047844667162
15	Myanmar	1	male	32	90 to 94	1990	44	Population	1	Number	4789.220825438801	5300.385629110828	4271.422742389292
15	Myanmar	1	male	39	0 to 14	1990	44	Population	1	Number	7924619.936569261	8770433.262305962	7067830.667163308
15	Myanmar	1	male	42	Neonatal	1990	44	Population	1	Number	50657.86748622896	56064.70083801312	45180.87078221039
15	Myanmar	1	male	157	25 plus	1990	44	Population	1	Number	8412635.550472885	9310535.93056818	7503083.3038337035
15	Myanmar	1	male	158	<20 years	1990	44	Population	1	Number	10047708.98812551	11120124.602161909	8961376.859639028
15	Myanmar	1	male	159	10 to 24	1990	44	Population	1	Number	6410402.194999435	7094599.499508858	5717326.204325533
15	Myanmar	1	male	162	10 to 19	1990	44	Population	1	Number	4499226.33221734	4979439.341516859	4012781.698540512
15	Myanmar	1	male	164	Birth	1990	44	Population	1	Number	688575.920934841	731874.763873766	646731.447191196
15	Myanmar	1	male	235	95 plus	1990	44	Population	1	Number	620.4146707070815	686.632987820946	553.3370522599334
15	Myanmar	2	female	1	Under 5	1990	44	Population	1	Number	2862266.011142886	3167762.3949954542	2552805.2642349037
15	Myanmar	2	female	2	Early Neonatal	1990	44	Population	1	Number	12351.731837042842	13670.061229154982	11016.294758512146
15	Myanmar	2	female	3	Late Neonatal	1990	44	Population	1	Number	36225.85478366965	40092.32547342935	32309.209707673304
15	Myanmar	2	female	4	Post Neonatal	1990	44	Population	1	Number	561658.4330852658	621605.5587541815	500933.38603056135
15	Myanmar	2	female	5	1 to 4	1990	44	Population	1	Number	2252029.991436907	2492394.449538689	2008546.373738157
15	Myanmar	2	female	6	5 to 9	1990	44	Population	1	Number	2567633.1391701857	2841682.663575957	2290027.331065711
15	Myanmar	2	female	7	10 to 14	1990	44	Population	1	Number	2328045.685011029	2576523.4768884038	2076343.448491178
15	Myanmar	2	female	8	15 to 19	1990	44	Population	1	Number	2131713.792902377	2359236.6201326414	1901238.4492489721
15	Myanmar	2	female	9	20 to 24	1990	44	Population	1	Number	1954795.3176670554	2163435.219896397	1743447.9388062323
15	Myanmar	2	female	10	25 to 29	1990	44	Population	1	Number	1741667.5362530795	1927559.8090632772	1553362.9780687576
15	Myanmar	2	female	11	30 to 34	1990	44	Population	1	Number	1479873.4801878722	1637823.8576149486	1319873.4135534675
15	Myanmar	2	female	12	35 to 39	1990	44	Population	1	Number	1242401.7629922822	1375006.2254736177	1108076.519972027
15	Myanmar	2	female	13	40 to 44	1990	44	Population	1	Number	888646.4514295207	983493.7774216764	792568.3114083211
15	Myanmar	2	female	14	45 to 49	1990	44	Population	1	Number	761272.5119843485	842524.9178167181	678965.7105752353
15	Myanmar	2	female	15	50 to 54	1990	44	Population	1	Number	689006.8060379116	762546.1230947296	614513.1845537096
15	Myanmar	2	female	16	55 to 59	1990	44	Population	1	Number	620256.798863602	686458.2659442733	553196.2491090242
15	Myanmar	2	female	17	60 to 64	1990	44	Population	1	Number	514761.5494657537	569703.2604373838	459106.8713341516
15	Myanmar	2	female	18	65 to 69	1990	44	Population	1	Number	386258.3226028456	427484.5819123399	344497.0786979255
15	Myanmar	2	female	19	70 to 74	1990	44	Population	1	Number	271913.0230028202	300934.93952853594	242514.49510049543
15	Myanmar	2	female	20	75 to 79	1990	44	Population	1	Number	158658.18329080823	175592.1443815198	141504.4737078781
15	Myanmar	2	female	21	80 plus	1990	44	Population	1	Number	133065.02599558193	147267.36920919077	118678.38192699643
15	Myanmar	2	female	22	All Ages	1990	44	Population	1	Number	20732235.397999957	22945035.647387065	18490720.099854995
15	Myanmar	2	female	23	5-14 years	1990	44	Population	1	Number	4895678.824181214	5418206.140464361	4366370.779556889
15	Myanmar	2	female	24	15-49 years	1990	44	Population	1	Number	10200370.853416536	11289080.427419279	9097533.321633017
15	Myanmar	2	female	25	50-69 years	1990	44	Population	1	Number	2210283.476970113	2446192.231388727	1971313.3836948113
15	Myanmar	2	female	26	70+ years	1990	44	Population	1	Number	563636.2322892104	623794.4531192466	502697.35073536995
15	Myanmar	2	female	28	<1 year	1990	44	Population	1	Number	610236.0197059783	675367.9454567658	544258.8904967468
15	Myanmar	2	female	30	80 to 84	1990	44	Population	1	Number	83534.56282287999	92450.40319891313	74503.0234400404
15	Myanmar	2	female	31	85 to 89	1990	44	Population	1	Number	35330.85454400048	39101.79975300414	31510.974563062595
15	Myanmar	2	female	32	90 to 94	1990	44	Population	1	Number	11346.075365954235	12557.068677450712	10119.367246040369
15	Myanmar	2	female	39	0 to 14	1990	44	Population	1	Number	7757944.8353241	8585968.535459818	6919176.043791795
15	Myanmar	2	female	42	Neonatal	1990	44	Population	1	Number	48577.58662071249	53762.386702584336	43325.50446618545
15	Myanmar	2	female	157	25 plus	1990	44	Population	1	Number	8887781.452106427	9836395.271898208	7926857.6680079885
15	Myanmar	2	female	158	<20 years	1990	44	Population	1	Number	9889658.628226476	10945205.155592456	8820414.493040767
15	Myanmar	2	female	159	10 to 24	1990	44	Population	1	Number	6414554.795580461	7099195.316917442	5721029.836546384
15	Myanmar	2	female	162	10 to 19	1990	44	Population	1	Number	4459759.477913406	4935760.097021044	3977581.8977401503
15	Myanmar	2	female	164	Birth	1990	44	Population	1	Number	657427.02989455	698767.176777062	617475.461368255
15	Myanmar	2	female	235	95 plus	1990	44	Population	1	Number	2853.533262747232	3158.0975798227855	2545.0166778530383
15	Myanmar	3	both	1	Under 5	1990	44	Population	1	Number	5787139.4603795195	6404814.4672145825	5161449.0134057915
15	Myanmar	3	both	2	Early Neonatal	1990	44	Population	1	Number	25250.741198782864	27945.812200497727	22520.696821029393
15	Myanmar	3	both	3	Late Neonatal	1990	44	Population	1	Number	73984.71290815859	81881.27534009975	65985.67842736644
15	Myanmar	3	both	4	Post Neonatal	1990	44	Population	1	Number	1141864.7563616356	1263738.6676470116	1018409.312669148
15	Myanmar	3	both	5	1 to 4	1990	44	Population	1	Number	4546039.249910942	5031248.712026972	4054533.3254882474
15	Myanmar	3	both	6	5 to 9	1990	44	Population	1	Number	5191242.345841723	5745315.8520018775	4629978.742993341
15	Myanmar	3	both	7	10 to 14	1990	44	Population	1	Number	4704182.9656721195	5206271.478549319	4195578.954555968
15	Myanmar	3	both	8	15 to 19	1990	44	Population	1	Number	4254802.844458626	4708927.959988585	3794784.6417246945
15	Myanmar	3	both	9	20 to 24	1990	44	Population	1	Number	3865971.18044915	4278595.377888395	3447992.444591254
15	Myanmar	3	both	10	25 to 29	1990	44	Population	1	Number	3438963.9524341812	3806012.664041697	3067152.1260117413
15	Myanmar	3	both	11	30 to 34	1990	44	Population	1	Number	2924628.7274483265	3236781.230698732	2608425.4860650017
15	Myanmar	3	both	12	35 to 39	1990	44	Population	1	Number	2451901.8811750696	2713599.1361975702	2186808.6352854082
15	Myanmar	3	both	13	40 to 44	1990	44	Population	1	Number	1760163.6558922972	1948030.0630572638	1569859.34542214
15	Myanmar	3	both	14	45 to 49	1990	44	Population	1	Number	1473847.4706015866	1631154.6778514315	1314498.9204300777
15	Myanmar	3	both	15	50 to 54	1990	44	Population	1	Number	1332255.8764452098	1474450.679805864	1188215.8406860384
15	Myanmar	3	both	16	55 to 59	1990	44	Population	1	Number	1196826.41411882	1324566.5124147658	1067428.6591266051
15	Myanmar	3	both	17	60 to 64	1990	44	Population	1	Number	1004199.830449757	1111380.4403837966	895628.3600252576
15	Myanmar	3	both	18	65 to 69	1990	44	Population	1	Number	725949.3336594844	803431.6135837744	647461.5822984873
15	Myanmar	3	both	19	70 to 74	1990	44	Population	1	Number	489309.15787805134	541534.2752276451	436406.3260390933
15	Myanmar	3	both	20	75 to 79	1990	44	Population	1	Number	280736.528096411	310700.19807498634	250384.02580247525
15	Myanmar	3	both	21	80 plus	1990	44	Population	1	Number	221634.17438011608	245289.71112886138	197671.66464936666
15	Myanmar	3	both	22	All Ages	1990	44	Population	1	Number	41103755.79938045	45490856.338109165	36659724.76911274
15	Myanmar	3	both	23	5-14 years	1990	44	Population	1	Number	9895425.311513843	10951587.330551196	8825557.69754931
15	Myanmar	3	both	24	15-49 years	1990	44	Population	1	Number	20170279.712459236	22323101.109723665	17989521.59953032
15	Myanmar	3	both	25	50-69 years	1990	44	Population	1	Number	4259231.454673272	4713829.2461882	3798734.4421363883
15	Myanmar	3	both	26	70+ years	1990	44	Population	1	Number	991679.8603545785	1097524.1844314928	884462.0164909352
15	Myanmar	3	both	28	<1 year	1990	44	Population	1	Number	1241100.2104685772	1373565.755187609	1106915.6879175438
15	Myanmar	3	both	30	80 to 84	1990	44	Population	1	Number	144334.57710866595	159739.7460202658	128729.4985230943
15	Myanmar	3	both	31	85 to 89	1990	44	Population	1	Number	57690.353146602756	63847.7802343903	51453.02240772976
15	Myanmar	3	both	32	90 to 94	1990	44	Population	1	Number	16135.296191393036	17857.45430656154	14390.78998842966
15	Myanmar	3	both	39	0 to 14	1990	44	Population	1	Number	15682564.771893362	17356401.797765777	13987006.710955098
15	Myanmar	3	both	42	Neonatal	1990	44	Population	1	Number	99235.45410694146	109827.08754059745	88506.37524839584
15	Myanmar	3	both	157	25 plus	1990	44	Population	1	Number	17300417.002579313	19146931.202466395	15429940.971841697
15	Myanmar	3	both	158	<20 years	1990	44	Population	1	Number	19937367.61635199	22065329.757754363	17781791.352679793
15	Myanmar	3	both	159	10 to 24	1990	44	Population	1	Number	12824956.990579896	14193794.8164263	11438356.04087192
15	Myanmar	3	both	162	10 to 19	1990	44	Population	1	Number	8958985.810130745	9915199.438537903	7990363.596280661
15	Myanmar	3	both	164	Birth	1990	44	Population	1	Number	1346002.95082939	1430641.94065083	1264206.90855945
15	Myanmar	3	both	235	95 plus	1990	44	Population	1	Number	3473.9479334543134	3844.730567643732	3098.3537301129722
16	Philippines	1	male	1	Under 5	1990	44	Population	1	Number	4847243.472446872	5178061.386549505	4527640.552573599
16	Philippines	1	male	2	Early Neonatal	1990	44	Population	1	Number	20367.748532284906	21757.820255052353	19024.801362586244
16	Philippines	1	male	3	Late Neonatal	1990	44	Population	1	Number	60426.10474354477	64550.10595005232	56441.910505648084
16	Philippines	1	male	4	Post Neonatal	1990	44	Population	1	Number	950059.5613405781	1014899.861635479	887417.399546157
16	Philippines	1	male	5	1 to 4	1990	44	Population	1	Number	3816390.0578304646	4076853.598708922	3564756.4411592083
16	Philippines	1	male	6	5 to 9	1990	44	Population	1	Number	4263575.524138937	4554558.877777388	3982456.7409870834
16	Philippines	1	male	7	10 to 14	1990	44	Population	1	Number	3897622.8571758247	4163630.4284684556	3640633.1571949855
16	Philippines	1	male	8	15 to 19	1990	44	Population	1	Number	3435949.087755673	3670448.038888489	3209399.840286516
16	Philippines	1	male	9	20 to 24	1990	44	Population	1	Number	2978932.6575232497	3182240.84569573	2782516.7809818396
16	Philippines	1	male	10	25 to 29	1990	44	Population	1	Number	2560665.909779381	2735427.949235863	2391828.4444782375
16	Philippines	1	male	11	30 to 34	1990	44	Population	1	Number	2192033.087876568	2341636.427980551	2047501.4217189923
16	Philippines	1	male	12	35 to 39	1990	44	Population	1	Number	1827423.7234492062	1952142.9598171622	1706932.5698316991
16	Philippines	1	male	13	40 to 44	1990	44	Population	1	Number	1458215.7224361273	1557737.0042430158	1362068.2923875104
16	Philippines	1	male	14	45 to 49	1990	44	Population	1	Number	1160183.3523097837	1239364.3216110796	1083686.6817599563
16	Philippines	1	male	15	50 to 54	1990	44	Population	1	Number	950096.4144821917	1014939.2299549468	887451.8227764748
16	Philippines	1	male	16	55 to 59	1990	44	Population	1	Number	732731.6258027479	782739.5838149608	684418.9779192213
16	Philippines	1	male	17	60 to 64	1990	44	Population	1	Number	556229.6020294381	594191.5318874051	519554.6122256315
16	Philippines	1	male	18	65 to 69	1990	44	Population	1	Number	395766.4082534644	422776.9387528145	369671.55653319083
16	Philippines	1	male	19	70 to 74	1990	44	Population	1	Number	274041.88767946674	292744.8816953842	255972.9402523781
16	Philippines	1	male	20	75 to 79	1990	44	Population	1	Number	177445.03817438404	189555.4258061155	165745.20245539767
16	Philippines	1	male	21	80 plus	1990	44	Population	1	Number	157607.02646381984	168363.4962056543	147215.20972576903
16	Philippines	1	male	22	All Ages	1990	44	Population	1	Number	31865763.397777136	34040559.32838452	29764694.80408848
16	Philippines	1	male	23	5-14 years	1990	44	Population	1	Number	8161198.381314761	8718189.306245843	7623089.898182071
16	Philippines	1	male	24	15-49 years	1990	44	Population	1	Number	15613403.54112999	16678997.54747189	14583934.031444753
16	Philippines	1	male	25	50-69 years	1990	44	Population	1	Number	2634824.050567842	2814647.284410127	2461096.9694545185
16	Philippines	1	male	26	70+ years	1990	44	Population	1	Number	609093.9523176706	650663.8037071541	568933.3524335448
16	Philippines	1	male	28	<1 year	1990	44	Population	1	Number	1030853.4146164078	1101207.7878405836	962884.1114143912
16	Philippines	1	male	30	80 to 84	1990	44	Population	1	Number	105392.43315482572	112585.32641398783	98443.38478118839
16	Philippines	1	male	31	85 to 89	1990	44	Population	1	Number	47514.19424161486	50756.97474534386	44381.34661360407
16	Philippines	1	male	32	90 to 94	1990	44	Population	1	Number	3845.0896884230633	4107.511940883088	3591.5637620733637
16	Philippines	1	male	39	0 to 14	1990	44	Population	1	Number	13008441.853761634	13896250.692795351	12150730.45075567
16	Philippines	1	male	42	Neonatal	1990	44	Population	1	Number	80793.85327582968	86307.92620510468	75466.71186823433
16	Philippines	1	male	157	25 plus	1990	44	Population	1	Number	12442439.79873658	13291619.75100495	11622047.732064467
16	Philippines	1	male	158	<20 years	1990	44	Population	1	Number	16444390.941517306	17566698.731683835	15360130.291042186
16	Philippines	1	male	159	10 to 24	1990	44	Population	1	Number	10312504.602454748	11016319.313052675	9632549.778463343
16	Philippines	1	male	162	10 to 19	1990	44	Population	1	Number	7333571.944931498	7834078.467356945	6850032.997481502
16	Philippines	1	male	164	Birth	1990	44	Population	1	Number	1081714.87668198	1124342.92267213	1039318.51300526
16	Philippines	1	male	235	95 plus	1990	44	Population	1	Number	855.3093789561935	913.6831054395207	798.9145689031708
16	Philippines	2	female	1	Under 5	1990	44	Population	1	Number	4574609.176508591	4886820.162857786	4272982.394523742
16	Philippines	2	female	2	Early Neonatal	1990	44	Population	1	Number	18997.85896722282	20294.43755083997	17745.235443816422
16	Philippines	2	female	3	Late Neonatal	1990	44	Population	1	Number	56489.262280137096	60344.579229437775	52764.64368632313
16	Philippines	2	female	4	Post Neonatal	1990	44	Population	1	Number	891900.1950592566	952771.1960301015	833092.7701389263
16	Philippines	2	female	5	1 to 4	1990	44	Population	1	Number	3607221.860201974	3853409.9500474073	3369379.7452546763
16	Philippines	2	female	6	5 to 9	1990	44	Population	1	Number	4066506.8658844396	4344040.545944632	3798381.8015238266
16	Philippines	2	female	7	10 to 14	1990	44	Population	1	Number	3774438.029274881	4032038.400053049	3525570.518927185
16	Philippines	2	female	8	15 to 19	1990	44	Population	1	Number	3414635.6518426463	3647679.9893479045	3189491.705425325
16	Philippines	2	female	9	20 to 24	1990	44	Population	1	Number	3014177.9882834177	3219891.62335994	2815438.211428999
16	Philippines	2	female	10	25 to 29	1990	44	Population	1	Number	2579632.244676209	2755688.7112404704	2409544.2343907305
16	Philippines	2	female	11	30 to 34	1990	44	Population	1	Number	2173645.506324725	2321993.918466259	2030326.2250590543
16	Philippines	2	female	12	35 to 39	1990	44	Population	1	Number	1786227.637328828	1908135.2956613493	1668452.7469826555
16	Philippines	2	female	13	40 to 44	1990	44	Population	1	Number	1427256.527859936	1524664.8858514202	1333150.3918044348
16	Philippines	2	female	14	45 to 49	1990	44	Population	1	Number	1152070.0242583037	1230697.2697209523	1076108.3058621865
16	Philippines	2	female	15	50 to 54	1990	44	Population	1	Number	964453.2992735364	1030275.9530207011	900862.0866015569
16	Philippines	2	female	16	55 to 59	1990	44	Population	1	Number	761043.7846442696	812984.0098068609	710864.3750259342
16	Philippines	2	female	17	60 to 64	1990	44	Population	1	Number	595336.0314171796	635966.923020434	556082.5598248709
16	Philippines	2	female	18	65 to 69	1990	44	Population	1	Number	442452.16948046786	472648.94103315106	413279.09284958855
16	Philippines	2	female	19	70 to 74	1990	44	Population	1	Number	313380.9012639407	334768.7305869449	292718.13661310414
16	Philippines	2	female	20	75 to 79	1990	44	Population	1	Number	208940.89662107284	223200.8346629358	195164.3819853586
16	Philippines	2	female	21	80 plus	1990	44	Population	1	Number	174094.2332308026	185975.93288589304	162615.33278151776
16	Philippines	2	female	22	All Ages	1990	44	Population	1	Number	31422900.968173247	33567472.1275207	29351032.501610063
16	Philippines	2	female	23	5-14 years	1990	44	Population	1	Number	7840944.89515932	8376078.9459976815	7323952.32045101
16	Philippines	2	female	24	15-49 years	1990	44	Population	1	Number	15547645.580574065	16608751.693648303	14522511.820953388
16	Philippines	2	female	25	50-69 years	1990	44	Population	1	Number	2763285.2848154535	2951875.8268811475	2581088.1143019507
16	Philippines	2	female	26	70+ years	1990	44	Population	1	Number	696416.0311158161	743945.4981357739	650497.8513799807
16	Philippines	2	female	28	<1 year	1990	44	Population	1	Number	967387.3163066165	1033410.2128103792	903602.649269066
16	Philippines	2	female	30	80 to 84	1990	44	Population	1	Number	122997.18851522486	131391.5828914073	114887.37088194108
16	Philippines	2	female	31	85 to 89	1990	44	Population	1	Number	45839.668995903485	48968.165380824066	42817.231162856166
16	Philippines	2	female	32	90 to 94	1990	44	Population	1	Number	4286.655043085876	4579.213543167853	4004.014512225941
16	Philippines	2	female	39	0 to 14	1990	44	Population	1	Number	12415554.071667911	13262899.10885547	11596934.714974752
16	Philippines	2	female	42	Neonatal	1990	44	Population	1	Number	75487.12124735992	80639.01678027774	70509.87913013954
16	Philippines	2	female	157	25 plus	1990	44	Population	1	Number	12578533.25637927	13437001.40595737	11749167.869780995
16	Philippines	2	female	158	<20 years	1990	44	Population	1	Number	15830189.723510558	16910579.098203376	14786426.420400076
16	Philippines	2	female	159	10 to 24	1990	44	Population	1	Number	10203251.669400945	10899610.012760894	9530500.43578151
16	Philippines	2	female	162	10 to 19	1990	44	Population	1	Number	7189073.681117527	7679718.389400953	6715062.224352511
16	Philippines	2	female	164	Birth	1990	44	Population	1	Number	1006896.21686311	1046575.82113314	967432.270202973
16	Philippines	2	female	235	95 plus	1990	44	Population	1	Number	970.7206765883843	1036.9710704938425	906.7162244946263
16	Philippines	3	both	1	Under 5	1990	44	Population	1	Number	9421852.6489554625	10064881.549407292	8800622.947097339
16	Philippines	3	both	2	Early Neonatal	1990	44	Population	1	Number	39365.60749950773	42052.25780589232	36770.03680640267
16	Philippines	3	both	3	Late Neonatal	1990	44	Population	1	Number	116915.36702368187	124894.68517949009	109206.55419197121
16	Philippines	3	both	4	Post Neonatal	1990	44	Population	1	Number	1841959.7563998348	1967671.0576655809	1720510.1696850832
16	Philippines	3	both	5	1 to 4	1990	44	Population	1	Number	7423611.9180324385	7930263.548756328	6934136.186413884
16	Philippines	3	both	6	5 to 9	1990	44	Population	1	Number	8330082.390023376	8898599.423722021	7780838.542510912
16	Philippines	3	both	7	10 to 14	1990	44	Population	1	Number	7672060.886450705	8195668.828521504	7166203.67612217
16	Philippines	3	both	8	15 to 19	1990	44	Population	1	Number	6850584.73959832	7318128.028236392	6398891.545711841
16	Philippines	3	both	9	20 to 24	1990	44	Population	1	Number	5993110.645806667	6402132.469055669	5597954.992410838
16	Philippines	3	both	10	25 to 29	1990	44	Population	1	Number	5140298.15445559	5491116.660476333	4801372.678868967
16	Philippines	3	both	11	30 to 34	1990	44	Population	1	Number	4365678.594201293	4663630.34644681	4077827.6467780466
16	Philippines	3	both	12	35 to 39	1990	44	Population	1	Number	3613651.360778034	3860278.2554785125	3375385.3168143546
16	Philippines	3	both	13	40 to 44	1990	44	Population	1	Number	2885472.2502960633	3082401.890094436	2695218.684191945
16	Philippines	3	both	14	45 to 49	1990	44	Population	1	Number	2312253.3765680874	2470061.591332032	2159794.987622143
16	Philippines	3	both	15	50 to 54	1990	44	Population	1	Number	1914549.7137557282	2045215.1829756475	1788313.9093780315
16	Philippines	3	both	16	55 to 59	1990	44	Population	1	Number	1493775.4104470175	1595723.5936218218	1395283.3529451552
16	Philippines	3	both	17	60 to 64	1990	44	Population	1	Number	1151565.6334466178	1230158.4549078392	1075637.1720505026
16	Philippines	3	both	18	65 to 69	1990	44	Population	1	Number	838218.5777339322	895425.8797859657	782950.6493827794
16	Philippines	3	both	19	70 to 74	1990	44	Population	1	Number	587422.7889434074	627513.6122823292	548691.0768654823
16	Philippines	3	both	20	75 to 79	1990	44	Population	1	Number	386385.9347954569	412756.26046905137	360909.5844407563
16	Philippines	3	both	21	80 plus	1990	44	Population	1	Number	331701.2596946224	354339.4290915473	309830.5425072868
16	Philippines	3	both	22	All Ages	1990	44	Population	1	Number	63288664.36595038	67608031.45590523	59115727.30569855
16	Philippines	3	both	23	5-14 years	1990	44	Population	1	Number	16002143.276474081	17094268.252243526	14947042.218633084
16	Philippines	3	both	24	15-49 years	1990	44	Population	1	Number	31161049.121704057	33287749.241120182	29106445.852398135
16	Philippines	3	both	25	50-69 years	1990	44	Population	1	Number	5398109.335383296	5766523.111291273	5042185.083756469
16	Philippines	3	both	26	70+ years	1990	44	Population	1	Number	1305509.9834334867	1394609.3018429282	1219431.2038135254
16	Philippines	3	both	28	<1 year	1990	44	Population	1	Number	1998240.7309230245	2134618.0006509633	1866486.760683457
16	Philippines	3	both	30	80 to 84	1990	44	Population	1	Number	228389.62167005058	243976.90930539512	213330.7556631295
16	Philippines	3	both	31	85 to 89	1990	44	Population	1	Number	93353.86323751835	99725.14012616794	87198.57777646021
16	Philippines	3	both	32	90 to 94	1990	44	Population	1	Number	8131.744731508939	8686.72548405094	7595.578274299306
16	Philippines	3	both	39	0 to 14	1990	44	Population	1	Number	25423995.925429545	27159149.801650815	23747665.165730424
16	Philippines	3	both	42	Neonatal	1990	44	Population	1	Number	156280.9745231896	166946.94298538243	145976.5909983739
16	Philippines	3	both	157	25 plus	1990	44	Population	1	Number	25020973.05511585	26728621.156962305	23371215.60184545
16	Philippines	3	both	158	<20 years	1990	44	Population	1	Number	32274580.665027864	34477277.82988721	30146556.71144227
16	Philippines	3	both	159	10 to 24	1990	44	Population	1	Number	20515756.271855693	21915929.32581357	19163050.21424485
16	Philippines	3	both	162	10 to 19	1990	44	Population	1	Number	14522645.626049025	15513796.856757896	13565095.22183401
16	Philippines	3	both	164	Birth	1990	44	Population	1	Number	2088611.09354509	2170918.74380527	2006750.78320823
16	Philippines	3	both	235	95 plus	1990	44	Population	1	Number	1826.0300555445779	1950.6541759333631	1705.6307933977969
17	Sri Lanka	1	male	1	Under 5	1990	44	Population	1	Number	916550.4321679161	1027903.123285826	798289.0230392519
17	Sri Lanka	1	male	2	Early Neonatal	1990	44	Population	1	Number	3469.2561300273073	3890.739763330611	3021.622149216395
17	Sri Lanka	1	male	3	Late Neonatal	1990	44	Population	1	Number	10331.950261066031	11587.189935488355	8998.831041394891
17	Sri Lanka	1	male	4	Post Neonatal	1990	44	Population	1	Number	166173.09980080242	186361.6472116168	144731.9829216815
17	Sri Lanka	1	male	5	1 to 4	1990	44	Population	1	Number	736576.1259760204	826063.5463753901	641536.586926959
17	Sri Lanka	1	male	6	5 to 9	1990	44	Population	1	Number	979653.7590695964	1098672.9407835284	853250.2029316857
17	Sri Lanka	1	male	7	10 to 14	1990	44	Population	1	Number	944950.9154361548	1059754.011605413	823025.0258235387
17	Sri Lanka	1	male	8	15 to 19	1990	44	Population	1	Number	858013.9475449855	962254.9786138919	747305.431213035
17	Sri Lanka	1	male	9	20 to 24	1990	44	Population	1	Number	804743.7387853721	902512.9152856594	700908.6139563738
17	Sri Lanka	1	male	10	25 to 29	1990	44	Population	1	Number	755227.2741856322	846980.6425052568	657781.1997275818
17	Sri Lanka	1	male	11	30 to 34	1990	44	Population	1	Number	682106.9343968923	764976.8345240753	594095.490174005
17	Sri Lanka	1	male	12	35 to 39	1990	44	Population	1	Number	602290.6853211664	675463.6240836624	524577.8365227919
17	Sri Lanka	1	male	13	40 to 44	1990	44	Population	1	Number	503279.18876494875	564423.1150408447	438341.67528007174
17	Sri Lanka	1	male	14	45 to 49	1990	44	Population	1	Number	394645.13359049323	442590.99245386844	343724.54268117464
17	Sri Lanka	1	male	15	50 to 54	1990	44	Population	1	Number	317741.02086910006	356343.71692439396	276743.2759036862
17	Sri Lanka	1	male	16	55 to 59	1990	44	Population	1	Number	268513.3296490464	301135.3009100605	233867.37496980827
17	Sri Lanka	1	male	17	60 to 64	1990	44	Population	1	Number	218311.71877033848	244834.64269734384	190143.21806927616
17	Sri Lanka	1	male	18	65 to 69	1990	44	Population	1	Number	163882.7656693426	183793.0579398544	142737.16787161172
17	Sri Lanka	1	male	19	70 to 74	1990	44	Population	1	Number	113481.44524683378	127268.42725751884	98839.06971152964
17	Sri Lanka	1	male	20	75 to 79	1990	44	Population	1	Number	72770.88754157652	81611.9004072044	63381.34671308696
17	Sri Lanka	1	male	21	80 plus	1990	44	Population	1	Number	61696.09862664832	69191.62355625161	53735.524603383026
17	Sri Lanka	1	male	22	All Ages	1990	44	Population	1	Number	8657859.275636043	9709711.847874656	7540746.019191896
17	Sri Lanka	1	male	23	5-14 years	1990	44	Population	1	Number	1924604.674505751	2158426.9523889413	1676275.2287552243
17	Sri Lanka	1	male	24	15-49 years	1990	44	Population	1	Number	4600306.902589491	5159203.102507259	4006734.789555034
17	Sri Lanka	1	male	25	50-69 years	1990	44	Population	1	Number	968448.8349578276	1086106.7184716526	843491.0368143823
17	Sri Lanka	1	male	26	70+ years	1990	44	Population	1	Number	247948.43141505864	278071.9512209748	215955.94102799965
17	Sri Lanka	1	male	28	<1 year	1990	44	Population	1	Number	179974.30619189577	201839.57691043575	156752.4361122928
17	Sri Lanka	1	male	30	80 to 84	1990	44	Population	1	Number	40987.85137940017	45967.50922915064	35699.237800528295
17	Sri Lanka	1	male	31	85 to 89	1990	44	Population	1	Number	15871.135230345075	17799.33640397282	13823.301580457784
17	Sri Lanka	1	male	32	90 to 94	1990	44	Population	1	Number	4122.218273473781	4623.030975117497	3590.3333660564585
17	Sri Lanka	1	male	39	0 to 14	1990	44	Population	1	Number	2841155.106673667	3186330.0756747676	2474564.2517944765
17	Sri Lanka	1	male	42	Neonatal	1990	44	Population	1	Number	13801.20639109334	15477.929698818967	12020.453190611286
17	Sri Lanka	1	male	157	25 plus	1990	44	Population	1	Number	4153946.482632019	4658613.878300335	3617967.7222280083
17	Sri Lanka	1	male	158	<20 years	1990	44	Population	1	Number	3699169.0542186527	4148585.0542886597	3221869.683007512
17	Sri Lanka	1	male	159	10 to 24	1990	44	Population	1	Number	2607708.6017665123	2924521.9055049643	2271239.070992948
17	Sri Lanka	1	male	162	10 to 19	1990	44	Population	1	Number	1802964.8629811401	2022008.9902193048	1570330.457036574
17	Sri Lanka	1	male	164	Birth	1990	44	Population	1	Number	183276.5150751	194577.574557015	171898.901616037
17	Sri Lanka	1	male	235	95 plus	1990	44	Population	1	Number	714.8937434292926	801.7469480106465	622.6518563405033
17	Sri Lanka	2	female	1	Under 5	1990	44	Population	1	Number	888254.5240104996	996169.5150189885	773644.1021639605
17	Sri Lanka	2	female	2	Early Neonatal	1990	44	Population	1	Number	3336.741501384854	3742.125790894357	2906.2057250626467
17	Sri Lanka	2	female	3	Late Neonatal	1990	44	Population	1	Number	9953.833002385609	11163.13480712344	8669.501801636292
17	Sri Lanka	2	female	4	Post Neonatal	1990	44	Population	1	Number	160132.32832657066	179586.97595786827	139470.64498617727
17	Sri Lanka	2	female	5	1 to 4	1990	44	Population	1	Number	714831.6211801585	801677.2784631024	622597.7496510842
17	Sri Lanka	2	female	6	5 to 9	1990	44	Population	1	Number	957533.3896483333	1073865.1440509781	833983.9983947461
17	Sri Lanka	2	female	7	10 to 14	1990	44	Population	1	Number	923284.8922917388	1035455.7601642439	804154.5438052255
17	Sri Lanka	2	female	8	15 to 19	1990	44	Population	1	Number	844998.9108314497	947658.7311865902	735969.7091641199
17	Sri Lanka	2	female	9	20 to 24	1990	44	Population	1	Number	807133.350002748	905192.8429225594	702989.8964883679
17	Sri Lanka	2	female	10	25 to 29	1990	44	Population	1	Number	760192.7000281097	852549.3232377007	662105.9425956742
17	Sri Lanka	2	female	11	30 to 34	1990	44	Population	1	Number	681755.9200312727	764583.1750482022	593789.7667733402
17	Sri Lanka	2	female	12	35 to 39	1990	44	Population	1	Number	601146.6222986542	674180.567622389	523581.390587595
17	Sri Lanka	2	female	13	40 to 44	1990	44	Population	1	Number	503402.15389877115	564561.0193401339	438448.7743693328
17	Sri Lanka	2	female	14	45 to 49	1990	44	Population	1	Number	392669.5042610272	440375.3418066806	342003.82644783345
17	Sri Lanka	2	female	15	50 to 54	1990	44	Population	1	Number	316667.91146270756	355140.23430985934	275808.62852414476
17	Sri Lanka	2	female	16	55 to 59	1990	44	Population	1	Number	266386.7230592898	298750.3306139464	232015.16189200713
17	Sri Lanka	2	female	17	60 to 64	1990	44	Population	1	Number	212520.58517888264	238339.9380994278	185099.30753826664
17	Sri Lanka	2	female	18	65 to 69	1990	44	Population	1	Number	159041.20893760817	178363.29530874197	138520.31143063708
17	Sri Lanka	2	female	19	70 to 74	1990	44	Population	1	Number	112557.5642855155	126232.30301126528	98034.39600877346
17	Sri Lanka	2	female	20	75 to 79	1990	44	Population	1	Number	73003.0861241823	81872.30904365932	63583.58498951331
17	Sri Lanka	2	female	21	80 plus	1990	44	Population	1	Number	63146.03704896864	70817.7165464103	54998.37920035638
17	Sri Lanka	2	female	22	All Ages	1990	44	Population	1	Number	8563695.08339976	9604107.547331782	7458731.720373893
17	Sri Lanka	2	female	23	5-14 years	1990	44	Population	1	Number	1880818.281940072	2109320.904215222	1638138.5421999719
17	Sri Lanka	2	female	24	15-49 years	1990	44	Population	1	Number	4591299.161352033	5149101.001164256	3998889.3064262625
17	Sri Lanka	2	female	25	50-69 years	1990	44	Population	1	Number	954616.4286384882	1070593.7983319755	831443.4093850559
17	Sri Lanka	2	female	26	70+ years	1990	44	Population	1	Number	248706.68745866645	278922.32860133477	216616.3601986432
17	Sri Lanka	2	female	28	<1 year	1990	44	Population	1	Number	173422.90283034113	194492.23655588608	151046.35251287624
17	Sri Lanka	2	female	30	80 to 84	1990	44	Population	1	Number	41266.70613917544	46280.24235158029	35942.11226322895
17	Sri Lanka	2	female	31	85 to 89	1990	44	Population	1	Number	16586.691344042807	18601.826194323403	14446.530342220973
17	Sri Lanka	2	female	32	90 to 94	1990	44	Population	1	Number	4539.155144726168	5090.621952255167	3953.4733700754987
17	Sri Lanka	2	female	39	0 to 14	1990	44	Population	1	Number	2769072.805950572	3105490.4192342097	2411782.6443639323
17	Sri Lanka	2	female	42	Neonatal	1990	44	Population	1	Number	13290.574503770462	14905.2605980178	11575.70752669894
17	Sri Lanka	2	female	157	25 plus	1990	44	Population	1	Number	4142490.01661499	4645765.553988417	3607989.4703574744
17	Sri Lanka	2	female	158	<20 years	1990	44	Population	1	Number	3614071.7167820213	4053149.1504208003	3147752.353528052
17	Sri Lanka	2	female	159	10 to 24	1990	44	Population	1	Number	2575417.153125936	2888307.3342733933	2243114.149457713
17	Sri Lanka	2	female	162	10 to 19	1990	44	Population	1	Number	1768283.8031231884	1983114.4913508343	1540124.2529693455
17	Sri Lanka	2	female	164	Birth	1990	44	Population	1	Number	175529.569458286	186352.942570057	164632.878242209
17	Sri Lanka	2	female	235	95 plus	1990	44	Population	1	Number	753.4844210242253	845.0260482514507	656.2632248309584
17	Sri Lanka	3	both	1	Under 5	1990	44	Population	1	Number	1804804.9561784158	2024072.6383048145	1571933.1252032123
17	Sri Lanka	3	both	2	Early Neonatal	1990	44	Population	1	Number	6805.997631412161	7632.865554224968	5927.827874279043
17	Sri Lanka	3	both	3	Late Neonatal	1990	44	Population	1	Number	20285.78326345164	22750.324742611796	17668.33284303118
17	Sri Lanka	3	both	4	Post Neonatal	1990	44	Population	1	Number	326305.4281273731	365948.623169485	284202.62790785887
17	Sri Lanka	3	both	5	1 to 4	1990	44	Population	1	Number	1451407.7471561788	1627740.8248384926	1264134.3365780432
17	Sri Lanka	3	both	6	5 to 9	1990	44	Population	1	Number	1937187.1487179298	2172538.0848345067	1687234.201326432
17	Sri Lanka	3	both	7	10 to 14	1990	44	Population	1	Number	1868235.8077278936	2095209.7717696568	1627179.5696287642
17	Sri Lanka	3	both	8	15 to 19	1990	44	Population	1	Number	1703012.858376435	1909913.709800482	1483275.1403771553
17	Sri Lanka	3	both	9	20 to 24	1990	44	Population	1	Number	1611877.08878812	1807705.758208219	1403898.5104447417
17	Sri Lanka	3	both	10	25 to 29	1990	44	Population	1	Number	1515419.974213742	1699529.9657429575	1319887.142323256
17	Sri Lanka	3	both	11	30 to 34	1990	44	Population	1	Number	1363862.8544281651	1529560.0095722773	1187885.256947345
17	Sri Lanka	3	both	12	35 to 39	1990	44	Population	1	Number	1203437.3076198206	1349644.1917060514	1048159.227110387
17	Sri Lanka	3	both	13	40 to 44	1990	44	Population	1	Number	1006681.3426637199	1128984.1343809785	876790.4496494045
17	Sri Lanka	3	both	14	45 to 49	1990	44	Population	1	Number	787314.6378515204	882966.3342605492	685728.3691290081
17	Sri Lanka	3	both	15	50 to 54	1990	44	Population	1	Number	634408.9323318077	711483.9512342534	552551.904427831
17	Sri Lanka	3	both	16	55 to 59	1990	44	Population	1	Number	534900.0527083363	599885.6315240068	465882.5368618154
17	Sri Lanka	3	both	17	60 to 64	1990	44	Population	1	Number	430832.30394922115	483174.5807967717	375242.5256075429
17	Sri Lanka	3	both	18	65 to 69	1990	44	Population	1	Number	322923.97460695077	362156.35324859637	281257.4793022488
17	Sri Lanka	3	both	19	70 to 74	1990	44	Population	1	Number	226039.00953234927	253500.73026878416	196873.4657203031
17	Sri Lanka	3	both	20	75 to 79	1990	44	Population	1	Number	145773.97366575882	163484.20945086374	126964.93170260027
17	Sri Lanka	3	both	21	80 plus	1990	44	Population	1	Number	124842.13567561696	140009.34010266198	108733.90380373943
17	Sri Lanka	3	both	22	All Ages	1990	44	Population	1	Number	17221554.359035805	19313819.39520643	14999477.73956579
17	Sri Lanka	3	both	23	5-14 years	1990	44	Population	1	Number	3805422.9564458234	4267747.856604164	3314413.7709551966
17	Sri Lanka	3	both	24	15-49 years	1990	44	Population	1	Number	9191606.063941523	10308304.103671515	8005624.095981297
17	Sri Lanka	3	both	25	50-69 years	1990	44	Population	1	Number	1923065.2635963159	2156700.5168036283	1674934.4461994378
17	Sri Lanka	3	both	26	70+ years	1990	44	Population	1	Number	496655.11887372506	556994.2798223097	432572.3012266428
17	Sri Lanka	3	both	28	<1 year	1990	44	Population	1	Number	353397.2090222369	396331.8134663218	307798.7886251691
17	Sri Lanka	3	both	30	80 to 84	1990	44	Population	1	Number	82254.55751857562	92247.75158073092	71641.35006375724
17	Sri Lanka	3	both	31	85 to 89	1990	44	Population	1	Number	32457.82657438788	36401.16259829622	28269.831922678753
17	Sri Lanka	3	both	32	90 to 94	1990	44	Population	1	Number	8661.37341819995	9713.652927372663	7543.806736131958
17	Sri Lanka	3	both	39	0 to 14	1990	44	Population	1	Number	5610227.912624239	6291820.494908976	4886346.896158409
17	Sri Lanka	3	both	42	Neonatal	1990	44	Population	1	Number	27091.7808948638	30383.19029683676	23596.160717310224
17	Sri Lanka	3	both	157	25 plus	1990	44	Population	1	Number	8296436.499247009	9304379.432288751	7225957.1925854795
17	Sri Lanka	3	both	158	<20 years	1990	44	Population	1	Number	7313240.771000674	8201734.204709459	6369622.036535565
17	Sri Lanka	3	both	159	10 to 24	1990	44	Population	1	Number	5183125.754892449	5812829.239778358	4514353.220450662
17	Sri Lanka	3	both	162	10 to 19	1990	44	Population	1	Number	3571248.666104329	4005123.4815701386	3110454.7100059194
17	Sri Lanka	3	both	164	Birth	1990	44	Population	1	Number	358806.084533386	380930.517127072	336531.779858246
17	Sri Lanka	3	both	235	95 plus	1990	44	Population	1	Number	1468.378164453518	1646.7729962620972	1278.9150811714615
18	Thailand	1	male	1	Under 5	1990	44	Population	1	Number	2735144.7281324123	2924845.887161633	2555603.046943046
18	Thailand	1	male	2	Early Neonatal	1990	44	Population	1	Number	10354.919763078353	11073.10489621089	9675.19715691355
18	Thailand	1	male	3	Late Neonatal	1990	44	Population	1	Number	30831.14333390977	32969.4958548867	28807.310645926133
18	Thailand	1	male	4	Post Neonatal	1990	44	Population	1	Number	496005.86680525873	530407.2960424232	463446.81196255144
18	Thailand	1	male	5	1 to 4	1990	44	Population	1	Number	2197952.7982301656	2350395.9903681125	2053673.7271776546
18	Thailand	1	male	6	5 to 9	1990	44	Population	1	Number	2847423.853222889	3044912.3442880977	2660511.8918893416
18	Thailand	1	male	7	10 to 14	1990	44	Population	1	Number	3083473.7832725663	3297333.965699704	2881066.9192927927
18	Thailand	1	male	8	15 to 19	1990	44	Population	1	Number	2935604.8599121016	3139209.3122283737	2742904.4786726134
18	Thailand	1	male	9	20 to 24	1990	44	Population	1	Number	3055552.30193019	3267475.9369717427	2854978.273211361
18	Thailand	1	male	10	25 to 29	1990	44	Population	1	Number	2585421.605681748	2764738.4330994715	2415708.1214580573
18	Thailand	1	male	11	30 to 34	1990	44	Population	1	Number	2338209.546707467	2500380.5121051422	2184723.6749468404
18	Thailand	1	male	12	35 to 39	1990	44	Population	1	Number	1931795.180557756	2065778.5054581147	1804987.3554129128
18	Thailand	1	male	13	40 to 44	1990	44	Population	1	Number	1536316.5695456578	1642870.7240227435	1435468.9409363852
18	Thailand	1	male	14	45 to 49	1990	44	Population	1	Number	1266967.4204737097	1354840.3529895092	1183800.5378059226
18	Thailand	1	male	15	50 to 54	1990	44	Population	1	Number	1121019.5574302478	1198769.9986232254	1047433.0543406596
18	Thailand	1	male	16	55 to 59	1990	44	Population	1	Number	925677.0830695189	989879.1758286026	864913.3443088824
18	Thailand	1	male	17	60 to 64	1990	44	Population	1	Number	718024.4063818201	767824.353236883	670891.5041515187
18	Thailand	1	male	18	65 to 69	1990	44	Population	1	Number	465591.3487814907	497883.32133759564	435028.77830847166
18	Thailand	1	male	19	70 to 74	1990	44	Population	1	Number	303731.9695245488	324797.8773210906	283794.25000334805
18	Thailand	1	male	20	75 to 79	1990	44	Population	1	Number	184392.62475069176	197181.52556163014	172288.63569806694
18	Thailand	1	male	21	80 plus	1990	44	Population	1	Number	169484.25813366572	181239.16085397525	158358.89122804365
18	Thailand	1	male	22	All Ages	1990	44	Population	1	Number	28203831.097508483	30159961.386787534	26352461.698608268
18	Thailand	1	male	23	5-14 years	1990	44	Population	1	Number	5930897.636495455	6342246.309987803	5541578.811182135
18	Thailand	1	male	24	15-49 years	1990	44	Population	1	Number	15649867.484808631	16735293.776875094	14622571.382444091
18	Thailand	1	male	25	50-69 years	1990	44	Population	1	Number	3230312.3956630775	3454356.849026307	3018266.6811095322
18	Thailand	1	male	26	70+ years	1990	44	Population	1	Number	657608.8524089063	703218.5637366958	614441.7769294588
18	Thailand	1	male	28	<1 year	1990	44	Population	1	Number	537191.9299022469	574449.8967935208	501929.31976539106
18	Thailand	1	male	30	80 to 84	1990	44	Population	1	Number	113380.67267143002	121244.40463268866	105938.08421297226
18	Thailand	1	male	31	85 to 89	1990	44	Population	1	Number	43719.68035631315	46751.94184897743	40849.81214367421
18	Thailand	1	male	32	90 to 94	1990	44	Population	1	Number	10445.123306441508	11169.564677698681	9759.479516049016
18	Thailand	1	male	39	0 to 14	1990	44	Population	1	Number	8666042.364627868	9267092.197149435	8097181.858125179
18	Thailand	1	male	42	Neonatal	1990	44	Population	1	Number	41186.063096988124	44042.6007510976	38482.50780283968
18	Thailand	1	male	157	25 plus	1990	44	Population	1	Number	13546631.571038323	14486183.940437982	12657397.088599108
18	Thailand	1	male	158	<20 years	1990	44	Population	1	Number	11601647.22453997	12406301.50937781	10840086.33679779
18	Thailand	1	male	159	10 to 24	1990	44	Population	1	Number	9074630.945114858	9704019.214899821	8478949.671176767
18	Thailand	1	male	162	10 to 19	1990	44	Population	1	Number	6019078.643184668	6436543.277928078	5623971.397965406
18	Thailand	1	male	164	Birth	1990	44	Population	1	Number	545599.323919203	579862.43522602	514459.904813039
18	Thailand	1	male	235	95 plus	1990	44	Population	1	Number	1938.7817994810584	2073.2496946104857	1811.5153553481896
18	Thailand	2	female	1	Under 5	1990	44	Population	1	Number	2630479.836455964	2812921.763073652	2457808.618251539
18	Thailand	2	female	2	Early Neonatal	1990	44	Population	1	Number	9841.875226513048	10524.47718109602	9195.830135717915
18	Thailand	2	female	3	Late Neonatal	1990	44	Population	1	Number	29371.796192507256	31408.9329199276	27443.758669039547
18	Thailand	2	female	4	Post Neonatal	1990	44	Population	1	Number	473985.0109373655	506859.14187912794	442871.4596700576
18	Thailand	2	female	5	1 to 4	1990	44	Population	1	Number	2117281.154099578	2264129.2110935007	1978297.569776724
18	Thailand	2	female	6	5 to 9	1990	44	Population	1	Number	2763910.3244273686	2955606.5760384155	2582480.3981787595
18	Thailand	2	female	7	10 to 14	1990	44	Population	1	Number	2948034.3949225894	3152500.9212539704	2754518.1081885095
18	Thailand	2	female	8	15 to 19	1990	44	Population	1	Number	2946787.5012446265	3151167.5468960404	2753353.063702988
18	Thailand	2	female	9	20 to 24	1990	44	Population	1	Number	2915020.3874291815	3117197.1645486522	2723671.221998482
18	Thailand	2	female	10	25 to 29	1990	44	Population	1	Number	2722346.682791409	2911160.2090714276	2543645.097028375
18	Thailand	2	female	11	30 to 34	1990	44	Population	1	Number	2452453.3619747018	2622547.9242282235	2291468.2429356426
18	Thailand	2	female	12	35 to 39	1990	44	Population	1	Number	2019252.7819410472	2159301.8949431037	1886704.0230080795
18	Thailand	2	female	13	40 to 44	1990	44	Population	1	Number	1587149.1496399825	1697228.8942846213	1482964.7444442804
18	Thailand	2	female	14	45 to 49	1990	44	Population	1	Number	1329660.2969355925	1421881.4130064962	1242378.098422618
18	Thailand	2	female	15	50 to 54	1990	44	Population	1	Number	1192032.857158677	1274708.5606701025	1113784.8650118893
18	Thailand	2	female	16	55 to 59	1990	44	Population	1	Number	1003688.7205145573	1073301.4586003313	937804.1044580487
18	Thailand	2	female	17	60 to 64	1990	44	Population	1	Number	770168.6876665854	823585.2002173216	719612.9055316179
18	Thailand	2	female	18	65 to 69	1990	44	Population	1	Number	519729.3478250132	555776.1641597474	485613.0248706257
18	Thailand	2	female	19	70 to 74	1990	44	Population	1	Number	366720.5427623954	392155.1427257226	342648.0971265132
18	Thailand	2	female	20	75 to 79	1990	44	Population	1	Number	243557.09753919597	260449.4627649756	227569.4058064634
18	Thailand	2	female	21	80 plus	1990	44	Population	1	Number	261106.87116281714	279216.4342804884	243967.1687783377
18	Thailand	2	female	22	All Ages	1990	44	Population	1	Number	28672098.842391703	30660706.730763305	26789991.187742785
18	Thailand	2	female	23	5-14 years	1990	44	Population	1	Number	5711944.719349958	6108107.4972923845	5336998.506367268
18	Thailand	2	female	24	15-49 years	1990	44	Population	1	Number	15972670.161956541	17080485.046978563	14924184.491540462
18	Thailand	2	female	25	50-69 years	1990	44	Population	1	Number	3485619.613164833	3727371.383647503	3256814.899872182
18	Thailand	2	female	26	70+ years	1990	44	Population	1	Number	871384.5114644085	931821.0397711868	814184.6717113144
18	Thailand	2	female	28	<1 year	1990	44	Population	1	Number	513198.68235638586	548792.5519801516	479511.0484748151
18	Thailand	2	female	30	80 to 84	1990	44	Population	1	Number	154951.70814333024	165698.67824915645	144780.29384957417
18	Thailand	2	female	31	85 to 89	1990	44	Population	1	Number	70651.25432439943	75551.40629601313	66013.53082513821
18	Thailand	2	female	32	90 to 94	1990	44	Population	1	Number	27079.29786885285	28957.434019595585	25301.745619132893
18	Thailand	2	female	39	0 to 14	1990	44	Population	1	Number	8342424.5558059225	8921029.260366037	7794807.124618809
18	Thailand	2	female	42	Neonatal	1990	44	Population	1	Number	39213.671419020306	41933.41010102362	36639.588804757455
18	Thailand	2	female	157	25 plus	1990	44	Population	1	Number	14467866.397911975	15471312.758952556	13518159.777422491
18	Thailand	2	female	158	<20 years	1990	44	Population	1	Number	11289212.057050548	12072196.807262078	10548160.188321795
18	Thailand	2	female	159	10 to 24	1990	44	Population	1	Number	8809842.283596398	9420865.632698664	8231542.3938899785
18	Thailand	2	female	162	10 to 19	1990	44	Population	1	Number	5894821.896167216	6303668.468150011	5507871.171891497
18	Thailand	2	female	164	Birth	1990	44	Population	1	Number	517907.241205225	550431.316426859	488348.314104364
18	Thailand	2	female	235	95 plus	1990	44	Population	1	Number	8424.61082623462	9008.915715723255	7871.598484492434
18	Thailand	3	both	1	Under 5	1990	44	Population	1	Number	5365624.564588376	5737767.650235285	5013411.665194584
18	Thailand	3	both	2	Early Neonatal	1990	44	Population	1	Number	20196.7949895914	21597.58207730691	18871.027292631465
18	Thailand	3	both	3	Late Neonatal	1990	44	Population	1	Number	60202.93952641702	64378.4287748143	56251.06931496568
18	Thailand	3	both	4	Post Neonatal	1990	44	Population	1	Number	969990.8777426243	1037266.4379215512	906318.271632609
18	Thailand	3	both	5	1 to 4	1990	44	Population	1	Number	4315233.952329744	4614525.201461612	4031971.2969543785
18	Thailand	3	both	6	5 to 9	1990	44	Population	1	Number	5611334.177650258	6000518.920326512	5242992.290068101
18	Thailand	3	both	7	10 to 14	1990	44	Population	1	Number	6031508.178195156	6449834.886953674	5635585.027481303
18	Thailand	3	both	8	15 to 19	1990	44	Population	1	Number	5882392.361156728	6290376.859124415	5496257.542375601
18	Thailand	3	both	9	20 to 24	1990	44	Population	1	Number	5970572.689359372	6384673.101520394	5578649.495209843
18	Thailand	3	both	10	25 to 29	1990	44	Population	1	Number	5307768.288473157	5675898.6421709005	4959353.218486431
18	Thailand	3	both	11	30 to 34	1990	44	Population	1	Number	4790662.908682169	5122928.436333366	4476191.917882483
18	Thailand	3	both	12	35 to 39	1990	44	Population	1	Number	3951047.962498803	4225080.400401218	3691691.378420992
18	Thailand	3	both	13	40 to 44	1990	44	Population	1	Number	3123465.71918564	3340099.618307365	2918433.6853806656
18	Thailand	3	both	14	45 to 49	1990	44	Population	1	Number	2596627.717409302	2776721.765996006	2426178.636228541
18	Thailand	3	both	15	50 to 54	1990	44	Population	1	Number	2313052.414588925	2473478.559293328	2161217.919352549
18	Thailand	3	both	16	55 to 59	1990	44	Population	1	Number	1929365.8035840762	2063180.6344289335	1802717.4487669312
18	Thailand	3	both	17	60 to 64	1990	44	Population	1	Number	1488193.0940484055	1591409.5534542045	1390504.4096831367
18	Thailand	3	both	18	65 to 69	1990	44	Population	1	Number	985320.6966065039	1053659.4854973431	920641.8031790972
18	Thailand	3	both	19	70 to 74	1990	44	Population	1	Number	670452.5122869442	716953.0200468133	626442.3471298612
18	Thailand	3	both	20	75 to 79	1990	44	Population	1	Number	427949.7222898877	457630.98832660564	399858.0415045303
18	Thailand	3	both	21	80 plus	1990	44	Population	1	Number	430591.1292964829	460455.5951344637	402326.0600063815
18	Thailand	3	both	22	All Ages	1990	44	Population	1	Number	56875929.93990019	60820668.11755086	53142452.886351034
18	Thailand	3	both	23	5-14 years	1990	44	Population	1	Number	11642842.355845414	12450353.807280185	10878577.317549404
18	Thailand	3	both	24	15-49 years	1990	44	Population	1	Number	31622537.646765172	33815778.823853664	29546755.873984564
18	Thailand	3	both	25	50-69 years	1990	44	Population	1	Number	6715932.008827911	7181728.232673809	6275081.580981714
18	Thailand	3	both	26	70+ years	1990	44	Population	1	Number	1528993.3638733148	1635039.6035078824	1428626.4486407728
18	Thailand	3	both	28	<1 year	1990	44	Population	1	Number	1050390.6122586327	1123242.4487736723	981440.3682402062
18	Thailand	3	both	30	80 to 84	1990	44	Population	1	Number	268332.3808147603	286943.0828818451	250718.37806254652
18	Thailand	3	both	31	85 to 89	1990	44	Population	1	Number	114370.93468071258	122303.34814499055	106863.34296881243
18	Thailand	3	both	32	90 to 94	1990	44	Population	1	Number	37524.42117529436	40126.998697294264	35061.2251351819
18	Thailand	3	both	39	0 to 14	1990	44	Population	1	Number	17008466.92043379	18188121.45751547	15891988.982743984
18	Thailand	3	both	42	Neonatal	1990	44	Population	1	Number	80399.73451600842	85976.01085212121	75122.09660759714
18	Thailand	3	both	157	25 plus	1990	44	Population	1	Number	28014497.968950298	29957496.69939053	26175556.8660216
18	Thailand	3	both	158	<20 years	1990	44	Population	1	Number	22890859.281590518	24478498.316639885	21388246.525119584
18	Thailand	3	both	159	10 to 24	1990	44	Population	1	Number	17884473.228711255	19124884.847598486	16710492.065066746
18	Thailand	3	both	162	10 to 19	1990	44	Population	1	Number	11913900.539351884	12740211.746078089	11131842.569856903
18	Thailand	3	both	164	Birth	1990	44	Population	1	Number	1063506.56512443	1130293.75165288	1002808.2189174
18	Thailand	3	both	235	95 plus	1990	44	Population	1	Number	10363.39262571568	11082.16541033374	9683.113839840624
19	Timor-Leste	1	male	1	Under 5	1990	44	Population	1	Number	71776.81207795673	76766.54346675018	66739.93635646357
19	Timor-Leste	1	male	2	Early Neonatal	1990	44	Population	1	Number	345.1452078296691	369.13877660685137	320.92494132049575
19	Timor-Leste	1	male	3	Late Neonatal	1990	44	Population	1	Number	1019.3799628043222	1090.2445226845725	947.8458553818705
19	Timor-Leste	1	male	4	Post Neonatal	1990	44	Population	1	Number	15599.48853401395	16683.923121367232	14504.807915162446
19	Timor-Leste	1	male	5	1 to 4	1990	44	Population	1	Number	54812.79837330878	58623.23704609153	50966.35764459876
19	Timor-Leste	1	male	6	5 to 9	1990	44	Population	1	Number	57712.2817473245	61724.28472456391	53662.372280053176
19	Timor-Leste	1	male	7	10 to 14	1990	44	Population	1	Number	44056.7961157417	47119.50637138291	40965.148544641175
19	Timor-Leste	1	male	8	15 to 19	1990	44	Population	1	Number	39343.816336905795	42078.89288388264	36582.89804642761
19	Timor-Leste	1	male	9	20 to 24	1990	44	Population	1	Number	37752.992049331915	40377.47876023272	35103.70847763365
19	Timor-Leste	1	male	10	25 to 29	1990	44	Population	1	Number	34281.5117414001	36664.67045574328	31875.836298489623
19	Timor-Leste	1	male	11	30 to 34	1990	44	Population	1	Number	29090.22542509944	31112.49984365465	27048.84401048177
19	Timor-Leste	1	male	12	35 to 39	1990	44	Population	1	Number	23019.77930907404	24620.05260146871	21404.38620147719
19	Timor-Leste	1	male	13	40 to 44	1990	44	Population	1	Number	18061.661937882473	19317.260213929418	16794.200429478755
19	Timor-Leste	1	male	14	45 to 49	1990	44	Population	1	Number	14838.414241674629	15869.94098628944	13797.141353180014
19	Timor-Leste	1	male	15	50 to 54	1990	44	Population	1	Number	11720.399785754104	12535.170531446578	10897.930865527589
19	Timor-Leste	1	male	16	55 to 59	1990	44	Population	1	Number	8344.971344043744	8925.091361198209	7759.370195949865
19	Timor-Leste	1	male	17	60 to 64	1990	44	Population	1	Number	5793.653080519936	6196.412297525179	5387.088485420193
19	Timor-Leste	1	male	18	65 to 69	1990	44	Population	1	Number	3780.736923195195	4043.563609868718	3515.426978848378
19	Timor-Leste	1	male	19	70 to 74	1990	44	Population	1	Number	2136.876704665082	2285.4266396450366	1986.923229692385
19	Timor-Leste	1	male	20	75 to 79	1990	44	Population	1	Number	929.7755319480742	994.4110322159694	864.5293379791743
19	Timor-Leste	1	male	21	80 plus	1990	44	Population	1	Number	1189.7509519083017	1272.4592458227223	1106.261207646858
19	Timor-Leste	1	male	22	All Ages	1990	44	Population	1	Number	403830.45530442573	431903.66502562043	375492.0022993911
19	Timor-Leste	1	male	23	5-14 years	1990	44	Population	1	Number	101769.0778630662	108843.79109594684	94627.52082469437
19	Timor-Leste	1	male	24	15-49 years	1990	44	Population	1	Number	196388.4010413684	210040.79574520088	182607.01481716865
19	Timor-Leste	1	male	25	50-69 years	1990	44	Population	1	Number	29639.761133512977	31700.237800038674	27559.816525746024
19	Timor-Leste	1	male	26	70+ years	1990	44	Population	1	Number	4256.403188521458	4552.296917683728	3957.713775318417
19	Timor-Leste	1	male	28	<1 year	1990	44	Population	1	Number	16964.01370464794	18143.306420658653	15773.578711864813
19	Timor-Leste	1	male	30	80 to 84	1990	44	Population	1	Number	701.3275543974847	750.0819642227935	652.112499712105
19	Timor-Leste	1	male	31	85 to 89	1990	44	Population	1	Number	361.31175738530226	386.4291813105595	335.9570172404281
19	Timor-Leste	1	male	32	90 to 94	1990	44	Population	1	Number	107.498279850891	114.9712718337437	99.95468101711782
19	Timor-Leste	1	male	39	0 to 14	1990	44	Population	1	Number	173545.8899410229	185610.334562697	161367.45718115795
19	Timor-Leste	1	male	42	Neonatal	1990	44	Population	1	Number	1364.5251706339914	1459.383299291424	1268.7707967023662
19	Timor-Leste	1	male	157	25 plus	1990	44	Population	1	Number	153187.75697716512	163836.958818808	142437.93859417184
19	Timor-Leste	1	male	158	<20 years	1990	44	Population	1	Number	212889.70627792872	227689.22744657964	197950.35522758556
19	Timor-Leste	1	male	159	10 to 24	1990	44	Population	1	Number	121153.60450197941	129575.87801549827	112651.75506870242
19	Timor-Leste	1	male	162	10 to 19	1990	44	Population	1	Number	83400.61245264749	89198.39925526554	77548.04659106879
19	Timor-Leste	1	male	164	Birth	1990	44	Population	1	Number	19583.6100203204	20266.8092027012	18867.0754672963
19	Timor-Leste	1	male	235	95 plus	1990	44	Population	1	Number	19.613360274623727	20.97682845562504	18.237009677207183
19	Timor-Leste	2	female	1	Under 5	1990	44	Population	1	Number	70315.48451999303	75203.62833789575	65381.15619625644
19	Timor-Leste	2	female	2	Early Neonatal	1990	44	Population	1	Number	334.13290665679284	357.36092980392584	310.68541885998667
19	Timor-Leste	2	female	3	Late Neonatal	1990	44	Population	1	Number	984.9901604489601	1053.4640335419426	915.8693276696138
19	Timor-Leste	2	female	4	Post Neonatal	1990	44	Population	1	Number	15248.540582349857	16308.578209744132	14178.48743253842
19	Timor-Leste	2	female	5	1 to 4	1990	44	Population	1	Number	53747.82087053741	57484.22516480575	49976.11401718841
19	Timor-Leste	2	female	6	5 to 9	1990	44	Population	1	Number	52656.55946028059	56317.102189309386	48961.43093277246
19	Timor-Leste	2	female	7	10 to 14	1990	44	Population	1	Number	38040.49935190342	40684.97279905813	35371.04020385744
19	Timor-Leste	2	female	8	15 to 19	1990	44	Population	1	Number	34650.24273993367	37059.03464393991	32218.691918046217
19	Timor-Leste	2	female	9	20 to 24	1990	44	Population	1	Number	36235.84181154604	38754.86030863465	33693.02294589047
19	Timor-Leste	2	female	10	25 to 29	1990	44	Population	1	Number	34050.14026070055	36417.21465050639	31660.701111379094
19	Timor-Leste	2	female	11	30 to 34	1990	44	Population	1	Number	27932.434139540583	29874.22201443389	25972.299727234098
19	Timor-Leste	2	female	12	35 to 39	1990	44	Population	1	Number	21784.7198687526	23299.135142687148	20255.995989412917
19	Timor-Leste	2	female	13	40 to 44	1990	44	Population	1	Number	17650.456047291234	18877.468393145136	16411.850556686197
19	Timor-Leste	2	female	14	45 to 49	1990	44	Population	1	Number	13947.7639758754	14917.375103746619	12968.991699629669
19	Timor-Leste	2	female	15	50 to 54	1990	44	Population	1	Number	10490.105932282226	11219.349950325653	9753.971819376555
19	Timor-Leste	2	female	16	55 to 59	1990	44	Population	1	Number	7848.697703732223	8394.318108981332	7297.922129214769
19	Timor-Leste	2	female	17	60 to 64	1990	44	Population	1	Number	5555.410461899643	5941.607691295476	5165.564336550968
19	Timor-Leste	2	female	18	65 to 69	1990	44	Population	1	Number	3586.917026645495	3836.269874155802	3335.208225941185
19	Timor-Leste	2	female	19	70 to 74	1990	44	Population	1	Number	2109.5503135343133	2256.2005911232495	1961.5144444298335
19	Timor-Leste	2	female	20	75 to 79	1990	44	Population	1	Number	908.5367800708575	971.6958192946842	844.7809971495948
19	Timor-Leste	2	female	21	80 plus	1990	44	Population	1	Number	1368.7987077165137	1463.953921205447	1272.74444201549
19	Timor-Leste	2	female	22	All Ages	1990	44	Population	1	Number	379132.1591016984	405488.4095397386	352526.88767584343
19	Timor-Leste	2	female	23	5-14 years	1990	44	Population	1	Number	90697.058812184	97002.07498836753	84332.4711366299
19	Timor-Leste	2	female	24	15-49 years	1990	44	Population	1	Number	186251.59884364007	199199.31025709378	173181.55394827868
19	Timor-Leste	2	female	25	50-69 years	1990	44	Population	1	Number	27481.131124559586	29391.545624758262	25552.66651108348
19	Timor-Leste	2	female	26	70+ years	1990	44	Population	1	Number	4386.885801321685	4691.850331623381	4079.0398835949177
19	Timor-Leste	2	female	28	<1 year	1990	44	Population	1	Number	16567.663649455608	17719.40317309	15405.042179068021
19	Timor-Leste	2	female	30	80 to 84	1990	44	Population	1	Number	641.1666644500842	685.7388506260303	596.1733481950819
19	Timor-Leste	2	female	31	85 to 89	1990	44	Population	1	Number	487.63205265825474	521.5309245765009	453.41289502293614
19	Timor-Leste	2	female	32	90 to 94	1990	44	Population	1	Number	192.74652083885746	206.14574180266706	179.2207004087012
19	Timor-Leste	2	female	39	0 to 14	1990	44	Population	1	Number	161012.54333217704	172205.70332626326	149713.62733288633
19	Timor-Leste	2	female	42	Neonatal	1990	44	Population	1	Number	1319.1230671057529	1410.8249633458686	1226.5547465296004
19	Timor-Leste	2	female	157	25 plus	1990	44	Population	1	Number	147233.53121804164	157468.81126090087	136901.5454790204
19	Timor-Leste	2	female	158	<20 years	1990	44	Population	1	Number	195662.7860721107	209264.73797020322	181932.31925093255
19	Timor-Leste	2	female	159	10 to 24	1990	44	Population	1	Number	108926.58390338311	116498.86775163269	101282.75506779415
19	Timor-Leste	2	female	162	10 to 19	1990	44	Population	1	Number	72690.74209183708	77744.00744299805	67589.73212190365
19	Timor-Leste	2	female	164	Birth	1990	44	Population	1	Number	18642.6111079747	19292.9823445954	17960.506276251
19	Timor-Leste	2	female	235	95 plus	1990	44	Population	1	Number	47.25346976931737	50.53840420024867	43.93749838877064
19	Timor-Leste	3	both	1	Under 5	1990	44	Population	1	Number	142092.29659794975	151970.1718046459	132121.09255272002
19	Timor-Leste	3	both	2	Early Neonatal	1990	44	Population	1	Number	679.278114486462	726.4997064107772	631.6103601804823
19	Timor-Leste	3	both	3	Late Neonatal	1990	44	Population	1	Number	2004.3701232532824	2143.708556226515	1863.715183051484
19	Timor-Leste	3	both	4	Post Neonatal	1990	44	Population	1	Number	30848.029116363807	32992.501331111365	28683.295347700867
19	Timor-Leste	3	both	5	1 to 4	1990	44	Population	1	Number	108560.61924384619	116107.46221089725	100942.47166178717
19	Timor-Leste	3	both	6	5 to 9	1990	44	Population	1	Number	110368.84120760509	118041.3869138733	102623.80321282563
19	Timor-Leste	3	both	7	10 to 14	1990	44	Population	1	Number	82097.29546764512	87804.47917044105	76336.18874849861
19	Timor-Leste	3	both	8	15 to 19	1990	44	Population	1	Number	73994.05907683946	79137.92752782255	68801.58996447384
19	Timor-Leste	3	both	9	20 to 24	1990	44	Population	1	Number	73988.83386087796	79132.33906886735	68796.73142352412
19	Timor-Leste	3	both	10	25 to 29	1990	44	Population	1	Number	68331.65200210064	73081.88510624967	63536.53740986871
19	Timor-Leste	3	both	11	30 to 34	1990	44	Population	1	Number	57022.659564640024	60986.72185808853	53021.14373771586
19	Timor-Leste	3	both	12	35 to 39	1990	44	Population	1	Number	44804.49917782664	47919.18774415585	41660.38219089011
19	Timor-Leste	3	both	13	40 to 44	1990	44	Population	1	Number	35712.1179851737	38194.728607074554	33206.05098616495
19	Timor-Leste	3	both	14	45 to 49	1990	44	Population	1	Number	28786.17821755003	30787.31609003606	26766.133052809677
19	Timor-Leste	3	both	15	50 to 54	1990	44	Population	1	Number	22210.50571803633	23754.520481772226	20651.902684904147
19	Timor-Leste	3	both	16	55 to 59	1990	44	Population	1	Number	16193.669047775966	17319.409470179537	15057.292325164633
19	Timor-Leste	3	both	17	60 to 64	1990	44	Population	1	Number	11349.06354241958	12138.019988820655	10552.652821971164
19	Timor-Leste	3	both	18	65 to 69	1990	44	Population	1	Number	7367.653949840689	7879.833484024521	6850.635204789563
19	Timor-Leste	3	both	19	70 to 74	1990	44	Population	1	Number	4246.427018199395	4541.627230768286	3948.437674122218
19	Timor-Leste	3	both	20	75 to 79	1990	44	Population	1	Number	1838.3123120189316	1966.1068515106538	1709.3103351287689
19	Timor-Leste	3	both	21	80 plus	1990	44	Population	1	Number	2558.5496596248154	2736.4131670281686	2379.005649662348
19	Timor-Leste	3	both	22	All Ages	1990	44	Population	1	Number	782962.6144061241	837392.0745653587	728018.8899752346
19	Timor-Leste	3	both	23	5-14 years	1990	44	Population	1	Number	192466.1366752502	205845.86608431436	178959.99196132424
19	Timor-Leste	3	both	24	15-49 years	1990	44	Population	1	Number	382639.99988500844	409240.1060022946	355788.5687654473
19	Timor-Leste	3	both	25	50-69 years	1990	44	Population	1	Number	57120.89225807256	61091.783424796944	53112.48303682949
19	Timor-Leste	3	both	26	70+ years	1990	44	Population	1	Number	8643.288989843142	9244.14724930711	8036.753658913337
19	Timor-Leste	3	both	28	<1 year	1990	44	Population	1	Number	33531.67735410355	35862.70959374866	31178.62089093283
19	Timor-Leste	3	both	30	80 to 84	1990	44	Population	1	Number	1342.4942188475688	1435.8208148488238	1248.285847907187
19	Timor-Leste	3	both	31	85 to 89	1990	44	Population	1	Number	848.9438100435569	907.9601058870604	789.3699122633643
19	Timor-Leste	3	both	32	90 to 94	1990	44	Population	1	Number	300.24480068974844	321.1170136364107	279.175381425819
19	Timor-Leste	3	both	39	0 to 14	1990	44	Population	1	Number	334558.43327319995	357816.0378889602	311081.0845140443
19	Timor-Leste	3	both	42	Neonatal	1990	44	Population	1	Number	2683.648237739744	2870.208262637292	2495.325543231966
19	Timor-Leste	3	both	157	25 plus	1990	44	Population	1	Number	300421.2881952068	321305.77007970883	279339.48407319206
19	Timor-Leste	3	both	158	<20 years	1990	44	Population	1	Number	408552.4923500394	436953.96541678277	379882.67447851814
19	Timor-Leste	3	both	159	10 to 24	1990	44	Population	1	Number	230080.18840536254	246074.74576713098	213934.51013649657
19	Timor-Leste	3	both	162	10 to 19	1990	44	Population	1	Number	156091.35454448458	166942.40669826357	145137.77871297245
19	Timor-Leste	3	both	164	Birth	1990	44	Population	1	Number	38226.221128295	39559.7915472966	36827.5817435473
19	Timor-Leste	3	both	235	95 plus	1990	44	Population	1	Number	66.86683004394109	71.51523265587372	62.174508065977825
20	Viet Nam	1	male	1	Under 5	1990	44	Population	1	Number	4638730.737760685	5006668.653090106	4265777.832216577
20	Viet Nam	1	male	2	Early Neonatal	1990	44	Population	1	Number	17814.819009579965	19227.8666165467	16382.511577445488
20	Viet Nam	1	male	3	Late Neonatal	1990	44	Population	1	Number	52774.88296386087	56960.91606584924	48531.79427132257
20	Viet Nam	1	male	4	Post Neonatal	1990	44	Population	1	Number	841657.6347794732	908416.7922017782	773988.550689475
20	Viet Nam	1	male	5	1 to 4	1990	44	Population	1	Number	3726483.401007771	4022063.0782059324	3426874.975678334
20	Viet Nam	1	male	6	5 to 9	1990	44	Population	1	Number	4651564.387799292	5020520.251077887	4277579.659685343
20	Viet Nam	1	male	7	10 to 14	1990	44	Population	1	Number	4100557.772901226	4425808.5287529165	3770873.8524042023
20	Viet Nam	1	male	8	15 to 19	1990	44	Population	1	Number	3546753.256585969	3828076.9792140364	3261595.0943490453
20	Viet Nam	1	male	9	20 to 24	1990	44	Population	1	Number	3063078.8818774135	3306038.200277432	2816808.030325797
20	Viet Nam	1	male	10	25 to 29	1990	44	Population	1	Number	2892153.6161634326	3121555.371191215	2659625.1174412244
20	Viet Nam	1	male	11	30 to 34	1990	44	Population	1	Number	2449575.482664566	2643872.5323287924	2252630.166099288
20	Viet Nam	1	male	12	35 to 39	1990	44	Population	1	Number	1811134.8709815652	1954791.6655837605	1665520.0356632927
20	Viet Nam	1	male	13	40 to 44	1990	44	Population	1	Number	1050283.5846765966	1133590.6732956634	965841.0212482412
20	Viet Nam	1	male	14	45 to 49	1990	44	Population	1	Number	903302.7080405193	974951.4701905495	830677.3739578162
20	Viet Nam	1	male	15	50 to 54	1990	44	Population	1	Number	871065.9721621544	940157.7595562331	801032.4643765081
20	Viet Nam	1	male	16	55 to 59	1990	44	Population	1	Number	911857.4985581483	984184.8152454173	838544.3612464499
20	Viet Nam	1	male	17	60 to 64	1990	44	Population	1	Number	753298.817247978	813049.4714909833	692733.7621675879
20	Viet Nam	1	male	18	65 to 69	1990	44	Population	1	Number	554663.1411480835	598658.279344575	510068.3496449963
20	Viet Nam	1	male	19	70 to 74	1990	44	Population	1	Number	348853.35440058925	376523.9356932193	320805.62335351494
20	Viet Nam	1	male	20	75 to 79	1990	44	Population	1	Number	221188.89912884694	238733.30664898793	203405.3615044947
20	Viet Nam	1	male	21	80 plus	1990	44	Population	1	Number	178719.0938275012	192894.85321727727	164350.11897483416
20	Viet Nam	1	male	22	All Ages	1990	44	Population	1	Number	32946782.075924568	35560076.746199034	30297868.22465921
20	Viet Nam	1	male	23	5-14 years	1990	44	Population	1	Number	8752122.160700517	9446328.779830802	8048453.512089544
20	Viet Nam	1	male	24	15-49 years	1990	44	Population	1	Number	15716282.400990061	16962876.892081447	14452696.839084703
20	Viet Nam	1	male	25	50-69 years	1990	44	Population	1	Number	3090885.429116364	3336050.3256372088	2842378.9374355427
20	Viet Nam	1	male	26	70+ years	1990	44	Population	1	Number	748761.3473569374	808152.0955594843	688561.103832844
20	Viet Nam	1	male	28	<1 year	1990	44	Population	1	Number	912247.336752914	984605.5748841743	838902.856538243
20	Viet Nam	1	male	30	80 to 84	1990	44	Population	1	Number	118814.39204940778	128238.59064880642	109261.7417145718
20	Viet Nam	1	male	31	85 to 89	1990	44	Population	1	Number	44911.64807694037	48473.97990899132	41300.76169659502
20	Viet Nam	1	male	32	90 to 94	1990	44	Population	1	Number	12413.618315521757	13398.249910437977	11415.566201523789
20	Viet Nam	1	male	39	0 to 14	1990	44	Population	1	Number	13390852.898461202	14452997.43292091	12314231.34430612
20	Viet Nam	1	male	42	Neonatal	1990	44	Population	1	Number	70589.70197344084	76188.78268239593	64914.30584876806
20	Viet Nam	1	male	157	25 plus	1990	44	Population	1	Number	12946097.03899998	13972964.133786673	11905233.755678246
20	Viet Nam	1	male	158	<20 years	1990	44	Population	1	Number	16937606.15504717	18281074.412134945	15575826.438655166
20	Viet Nam	1	male	159	10 to 24	1990	44	Population	1	Number	10710389.91136461	11559923.708244381	9849276.977079045
20	Viet Nam	1	male	162	10 to 19	1990	44	Population	1	Number	7647311.0294871945	8253885.507966951	7032468.946753248
20	Viet Nam	1	male	164	Birth	1990	44	Population	1	Number	922974.23792485	951310.602595527	895434.35945653
20	Viet Nam	1	male	235	95 plus	1990	44	Population	1	Number	2579.4353856312937	2784.032749041587	2372.049362143566
20	Viet Nam	2	female	1	Under 5	1990	44	Population	1	Number	4443040.056975713	4795456.04934649	4085820.6380495173
20	Viet Nam	2	female	2	Early Neonatal	1990	44	Population	1	Number	16966.719839718946	18312.497355319723	15602.59938964282
20	Viet Nam	2	female	3	Late Neonatal	1990	44	Population	1	Number	50455.95393693806	54458.052691321944	46399.306615376794
20	Viet Nam	2	female	4	Post Neonatal	1990	44	Population	1	Number	806020.0857666014	869952.5204855368	741216.2525829831
20	Viet Nam	2	female	5	1 to 4	1990	44	Population	1	Number	3569597.2974324543	3852732.978814311	3282602.4794615144
20	Viet Nam	2	female	6	5 to 9	1990	44	Population	1	Number	4453825.510243385	4807096.990336026	4095738.9433059786
20	Viet Nam	2	female	7	10 to 14	1990	44	Population	1	Number	3908582.002186088	4218605.4967751885	3594332.8903748654
20	Viet Nam	2	female	8	15 to 19	1990	44	Population	1	Number	3607300.2297180397	3893426.4572409	3317274.104491221
20	Viet Nam	2	female	9	20 to 24	1990	44	Population	1	Number	3326291.9263213295	3590128.951218051	3058858.8053361014
20	Viet Nam	2	female	10	25 to 29	1990	44	Population	1	Number	3148677.087637907	3398425.9411853473	2895524.159640709
20	Viet Nam	2	female	11	30 to 34	1990	44	Population	1	Number	2667194.5342690996	2878752.835924424	2452752.6950156256
20	Viet Nam	2	female	12	35 to 39	1990	44	Population	1	Number	2011006.3561505333	2170516.689521044	1849321.8984844103
20	Viet Nam	2	female	13	40 to 44	1990	44	Population	1	Number	1231686.2703405523	1329381.9772631198	1132658.9718808774
20	Viet Nam	2	female	14	45 to 49	1990	44	Population	1	Number	1100479.8209859468	1187768.4079046887	1012001.4914747364
20	Viet Nam	2	female	15	50 to 54	1990	44	Population	1	Number	1087441.8875954608	1173696.3230828964	1000011.8049895276
20	Viet Nam	2	female	16	55 to 59	1990	44	Population	1	Number	1074583.3358140374	1159817.8481793785	988187.0778724534
20	Viet Nam	2	female	17	60 to 64	1990	44	Population	1	Number	904314.960957988	976044.0136550008	831608.2419689263
20	Viet Nam	2	female	18	65 to 69	1990	44	Population	1	Number	742047.3723303447	800905.5770173242	682386.9308847669
20	Viet Nam	2	female	19	70 to 74	1990	44	Population	1	Number	512117.5857422032	552738.0674113946	470943.4473021283
20	Viet Nam	2	female	20	75 to 79	1990	44	Population	1	Number	362531.8838736264	391287.4278216898	333384.4021406559
20	Viet Nam	2	female	21	80 plus	1990	44	Population	1	Number	414150.33598162484	447000.186483536	380852.74233621755
20	Viet Nam	2	female	22	All Ages	1990	44	Population	1	Number	34995271.15712388	37771049.24036652	32181659.245548733
20	Viet Nam	2	female	23	5-14 years	1990	44	Population	1	Number	8362407.512429473	9025702.487111215	7690071.833680845
[truncated: 93,176 more rows]
