# Supplementary material for: Hematological malignancy burden in mainland China and Taiwan from 1990 to 2021 and decadal projections: Insights from the global burden of disease study 2021
Source: PLoS One. 2025 Jul 21;20(7):e0328526. doi: 10.1371/journal.pone.0328526 (PMC12279097; doi:10.1371/journal.pone.0328526)
Supplement: S1 Data — (ZIP) [file pone.0328526.s021.zip › The raw data used in this study/GBD_Population/IHME_GBD_2019_POP_1991_Y2020M10D15.CSV]

location_id	location_name	sex_id	sex_name	age_group_id	age_group_name	year_id	measure_id	measure_name	metric_id	metric_name	val	upper	lower
1	Global	1	male	1	Under 5	1991	44	Population	1	Number	327106817.12571603	333844796.85609263	320136057.9937915
1	Global	1	male	2	Early Neonatal	1991	44	Population	1	Number	1343638.026018125	1371106.6276887842	1316090.8083075348
1	Global	1	male	3	Late Neonatal	1991	44	Population	1	Number	3962839.7037084736	4043869.5964630074	3880805.40330769
1	Global	1	male	4	Post Neonatal	1991	44	Population	1	Number	62475500.912738174	63755997.15197882	61170751.76297257
1	Global	1	male	5	1 to 4	1991	44	Population	1	Number	259324838.48325127	264678677.20279244	253769137.61548978
1	Global	1	male	6	5 to 9	1991	44	Population	1	Number	304890692.7526118	311276173.9428448	298374118.0631146
1	Global	1	male	7	10 to 14	1991	44	Population	1	Number	278230615.89816016	283903164.65992194	272359699.84676313
1	Global	1	male	8	15 to 19	1991	44	Population	1	Number	263232815.595359	269003403.1686343	257203053.92133272
1	Global	1	male	9	20 to 24	1991	44	Population	1	Number	251305463.94363192	257186235.83827513	245028281.9935186
1	Global	1	male	10	25 to 29	1991	44	Population	1	Number	229414911.19629636	234747376.06842092	223838322.51004243
1	Global	1	male	11	30 to 34	1991	44	Population	1	Number	198142214.1458255	202346039.69866645	193807700.31827366
1	Global	1	male	12	35 to 39	1991	44	Population	1	Number	183440214.08294097	187668938.90696496	179115601.79646352
1	Global	1	male	13	40 to 44	1991	44	Population	1	Number	153294069.00136465	156622072.24216154	149770534.668906
1	Global	1	male	14	45 to 49	1991	44	Population	1	Number	120274894.36543529	122823159.13607268	117538522.81696986
1	Global	1	male	15	50 to 54	1991	44	Population	1	Number	108803449.92704266	111039613.89139044	106449671.59593393
1	Global	1	male	16	55 to 59	1991	44	Population	1	Number	94268305.87875049	96243978.55871913	92143138.68796813
1	Global	1	male	17	60 to 64	1991	44	Population	1	Number	80514975.5788269	82156053.12901053	78793692.87861858
1	Global	1	male	18	65 to 69	1991	44	Population	1	Number	59237300.11452046	60436772.747042276	57962415.88071848
1	Global	1	male	19	70 to 74	1991	44	Population	1	Number	38904451.116382316	39709975.241378106	38061197.34370983
1	Global	1	male	20	75 to 79	1991	44	Population	1	Number	25244744.081624787	25729369.05668907	24755494.004187327
1	Global	1	male	21	80 plus	1991	44	Population	1	Number	20388937.703742236	20725269.04581696	20035984.682822764
1	Global	1	male	22	All Ages	1991	44	Population	1	Number	2736694872.5082316	2794412720.2189827	2676562104.0879326
1	Global	1	male	23	5-14 years	1991	44	Population	1	Number	583121308.650772	595263650.0054694	570642332.7838539
1	Global	1	male	24	15-49 years	1991	44	Population	1	Number	1399104582.3308537	1430004298.496801	1366812444.9461029
1	Global	1	male	25	50-69 years	1991	44	Population	1	Number	342824031.4991405	349816443.85603875	335436587.9035107
1	Global	1	male	26	70+ years	1991	44	Population	1	Number	84538132.90174934	86181189.42248042	82890234.07955381
1	Global	1	male	28	<1 year	1991	44	Population	1	Number	67781978.64246477	69171021.20032617	66367437.55226278
1	Global	1	male	30	80 to 84	1991	44	Population	1	Number	13592662.622006036	13825826.737498032	13348046.0262173
1	Global	1	male	31	85 to 89	1991	44	Population	1	Number	5206325.973358291	5285970.910748567	5119206.3254980305
1	Global	1	male	32	90 to 94	1991	44	Population	1	Number	1321739.187428125	1343165.5409431083	1299925.6618137278
1	Global	1	male	39	0 to 14	1991	44	Population	1	Number	910228125.776488	929108647.5296549	890801738.8241571
1	Global	1	male	42	Neonatal	1991	44	Population	1	Number	5306477.729726599	5415032.10463585	5196804.531130922
1	Global	1	male	157	25 plus	1991	44	Population	1	Number	1311928467.1927526	1340076702.9443264	1282358240.471405
1	Global	1	male	158	<20 years	1991	44	Population	1	Number	1173460941.371847	1197697592.8309577	1148131725.9911017
1	Global	1	male	159	10 to 24	1991	44	Population	1	Number	792768895.4371511	809985832.7466545	774852003.9014707
1	Global	1	male	162	10 to 19	1991	44	Population	1	Number	541463431.4935192	552737537.0844998	529619416.4860599
1	Global	1	male	164	Birth	1991	44	Population	1	Number	71267598.229949	72815587.1767581	69774659.551079
1	Global	1	male	235	95 plus	1991	44	Population	1	Number	268209.9209497828	274000.1997109706	262260.30636264244
1	Global	2	female	1	Under 5	1991	44	Population	1	Number	307967461.3266621	314146211.11316365	301577835.45232207
1	Global	2	female	2	Early Neonatal	1991	44	Population	1	Number	1256431.8788204568	1281345.7489488323	1231216.8123432226
1	Global	2	female	3	Late Neonatal	1991	44	Population	1	Number	3717073.0012930646	3790526.608075888	3642357.5677497257
1	Global	2	female	4	Post Neonatal	1991	44	Population	1	Number	58707675.91612068	59877807.8604167	57514313.58518969
1	Global	2	female	5	1 to 4	1991	44	Population	1	Number	244286280.5304279	249195467.55779836	239188108.81760094
1	Global	2	female	6	5 to 9	1991	44	Population	1	Number	287999099.8422006	293909715.9879333	281955436.08283687
1	Global	2	female	7	10 to 14	1991	44	Population	1	Number	264998369.2567311	270308920.4186718	259479212.68623543
1	Global	2	female	8	15 to 19	1991	44	Population	1	Number	255198374.2418099	260621327.66971195	249519096.47579977
1	Global	2	female	9	20 to 24	1991	44	Population	1	Number	246415967.70479888	251955414.23381463	240410029.6399944
1	Global	2	female	10	25 to 29	1991	44	Population	1	Number	226417241.5244547	231479029.13478458	221097071.3807625
1	Global	2	female	11	30 to 34	1991	44	Population	1	Number	193087869.90781942	197027451.74994475	189034767.03160065
1	Global	2	female	12	35 to 39	1991	44	Population	1	Number	177729438.1361259	181659254.09752238	173614822.2114743
1	Global	2	female	13	40 to 44	1991	44	Population	1	Number	147123799.00740936	150119984.5929224	143940680.16440338
1	Global	2	female	14	45 to 49	1991	44	Population	1	Number	115544060.71511766	117851816.99786948	113100261.8840987
1	Global	2	female	15	50 to 54	1991	44	Population	1	Number	106088034.01168522	108144423.9849626	103938650.58700486
1	Global	2	female	16	55 to 59	1991	44	Population	1	Number	93688485.68654272	95527035.22312194	91744580.1020117
1	Global	2	female	17	60 to 64	1991	44	Population	1	Number	83471995.62724489	85093617.04488373	81773515.8015957
1	Global	2	female	18	65 to 69	1991	44	Population	1	Number	68035393.4674231	69346063.5013912	66661378.23698383
1	Global	2	female	19	70 to 74	1991	44	Population	1	Number	48635398.6495408	49608182.72298941	47651697.968308605
1	Global	2	female	20	75 to 79	1991	44	Population	1	Number	36220758.74456268	36893658.04855689	35538909.15361735
1	Global	2	female	21	80 plus	1991	44	Population	1	Number	37432522.84549343	38088415.687359236	36777363.36582133
1	Global	2	female	22	All Ages	1991	44	Population	1	Number	2696054270.6956224	2749832536.0997286	2639487717.4073863
1	Global	2	female	23	5-14 years	1991	44	Population	1	Number	552997469.0989317	564219598.9180269	541415532.3623569
1	Global	2	female	24	15-49 years	1991	44	Population	1	Number	1361516751.2375357	1390623331.814517	1331026143.9429545
1	Global	2	female	25	50-69 years	1991	44	Population	1	Number	351283908.7928959	358096296.46722865	344108773.5458703
1	Global	2	female	26	70+ years	1991	44	Population	1	Number	122288680.2395969	124530784.53210843	120003574.61869939
1	Global	2	female	28	<1 year	1991	44	Population	1	Number	63681180.7962342	64950177.7504687	62387651.36604959
1	Global	2	female	30	80 to 84	1991	44	Population	1	Number	22726240.2298694	23117242.85584878	22322416.402419902
1	Global	2	female	31	85 to 89	1991	44	Population	1	Number	10507268.36927183	10685094.78949444	10322900.138203813
1	Global	2	female	32	90 to 94	1991	44	Population	1	Number	3384248.430590687	3445979.5366446534	3318183.4188280087
1	Global	2	female	39	0 to 14	1991	44	Population	1	Number	860964930.4255937	878368591.8794547	842913856.2971433
1	Global	2	female	42	Neonatal	1991	44	Population	1	Number	4973504.880113522	5071872.35702472	4873588.057737195
1	Global	2	female	157	25 plus	1991	44	Population	1	Number	1333474998.3234198	1360641471.083839	1305549498.0414484
1	Global	2	female	158	<20 years	1991	44	Population	1	Number	1116163304.6674037	1138617450.8350244	1092529738.7582946
1	Global	2	female	159	10 to 24	1991	44	Population	1	Number	766612711.2033399	782841820.3176212	749681279.0470928
1	Global	2	female	162	10 to 19	1991	44	Population	1	Number	520196743.498541	530754090.6768996	509075148.5153931
1	Global	2	female	164	Birth	1991	44	Population	1	Number	66599402.2807286	68045462.9509115	65193982.3514728
1	Global	2	female	235	95 plus	1991	44	Population	1	Number	814765.8157615127	832533.1060190429	795695.2316199022
1	Global	3	both	1	Under 5	1991	44	Population	1	Number	635074278.4523782	647991389.3981376	621709639.2529417
1	Global	3	both	2	Early Neonatal	1991	44	Population	1	Number	2600069.904838582	2652411.388132557	2547193.416574479
1	Global	3	both	3	Late Neonatal	1991	44	Population	1	Number	7679912.705001538	7834296.602597955	7523071.290573113
1	Global	3	both	4	Post Neonatal	1991	44	Population	1	Number	121183176.82885885	123628732.83273353	118685117.74288821
1	Global	3	both	5	1 to 4	1991	44	Population	1	Number	503611119.01367915	513874144.76059073	492954485.37912095
1	Global	3	both	6	5 to 9	1991	44	Population	1	Number	592889792.5948124	605183260.4339063	580329203.225588
1	Global	3	both	7	10 to 14	1991	44	Population	1	Number	543228985.1548913	554164603.910249	531837471.89997977
1	Global	3	both	8	15 to 19	1991	44	Population	1	Number	518431189.83716893	529625668.9756687	506685286.00417864
1	Global	3	both	9	20 to 24	1991	44	Population	1	Number	497721431.64843076	509107338.8185641	485392189.5757904
1	Global	3	both	10	25 to 29	1991	44	Population	1	Number	455832152.72075105	466284103.73906994	444935393.8908049
1	Global	3	both	11	30 to 34	1991	44	Population	1	Number	391230084.0536449	399372571.72816944	382820363.84520257
1	Global	3	both	12	35 to 39	1991	44	Population	1	Number	361169652.21906686	369328193.0044873	352730424.00793785
1	Global	3	both	13	40 to 44	1991	44	Population	1	Number	300417868.008774	306725084.9437363	293732738.5636285
1	Global	3	both	14	45 to 49	1991	44	Population	1	Number	235818955.08055297	240649046.43039533	230624980.11115915
1	Global	3	both	15	50 to 54	1991	44	Population	1	Number	214891483.9387279	219185550.28342485	210406920.22538447
1	Global	3	both	16	55 to 59	1991	44	Population	1	Number	187956791.5652932	191743308.68911558	183909548.7686103
1	Global	3	both	17	60 to 64	1991	44	Population	1	Number	163986971.2060718	167288967.70039573	160569595.63481212
1	Global	3	both	18	65 to 69	1991	44	Population	1	Number	127272693.58194356	129807655.97635859	124685077.48472673
1	Global	3	both	19	70 to 74	1991	44	Population	1	Number	87539849.76592311	89315959.73622432	85743804.5753014
1	Global	3	both	20	75 to 79	1991	44	Population	1	Number	61465502.82618747	62626784.56019764	60295966.67183083
1	Global	3	both	21	80 plus	1991	44	Population	1	Number	57821460.549235664	58787884.9592679	56801698.016139746
1	Global	3	both	22	All Ages	1991	44	Population	1	Number	5432749143.203854	5544209751.461404	5316079608.871949
1	Global	3	both	23	5-14 years	1991	44	Population	1	Number	1136118777.7497036	1159451657.2461405	1112041595.6057694
1	Global	3	both	24	15-49 years	1991	44	Population	1	Number	2760621333.5683894	2820627630.311317	2697994351.1147513
1	Global	3	both	25	50-69 years	1991	44	Population	1	Number	694107940.2920364	707910035.4090189	679586446.2761673
1	Global	3	both	26	70+ years	1991	44	Population	1	Number	206826813.14134625	210739694.2316684	202876177.6734487
1	Global	3	both	28	<1 year	1991	44	Population	1	Number	131463159.43869898	134115456.95805435	128755153.87382084
1	Global	3	both	30	80 to 84	1991	44	Population	1	Number	36318902.85187543	36938808.494148895	35680793.13540331
1	Global	3	both	31	85 to 89	1991	44	Population	1	Number	15713594.342630122	15976283.84234711	15441768.861383501
1	Global	3	both	32	90 to 94	1991	44	Population	1	Number	4705987.618018812	4787302.6977031985	4617641.229218686
1	Global	3	both	39	0 to 14	1991	44	Population	1	Number	1771193056.2020817	1807479055.5140636	1733664632.313683
1	Global	3	both	42	Neonatal	1991	44	Population	1	Number	10279982.60984012	10486768.682502573	10070591.560189787
1	Global	3	both	157	25 plus	1991	44	Population	1	Number	2645403465.5161724	2699649104.3763375	2588117380.862196
1	Global	3	both	158	<20 years	1991	44	Population	1	Number	2289624246.039251	2336365187.2735486	2240670265.7049217
1	Global	3	both	159	10 to 24	1991	44	Population	1	Number	1559381606.640491	1592829339.1018693	1524421633.3682392
1	Global	3	both	162	10 to 19	1991	44	Population	1	Number	1061660174.9920602	1083434652.2068214	1038627419.5731628
1	Global	3	both	164	Birth	1991	44	Population	1	Number	137867000.510678	140869484.231954	134969486.1691
1	Global	3	both	235	95 plus	1991	44	Population	1	Number	1082975.7367112956	1106195.6900593115	1058267.506628498
4	Southeast Asia, East Asia, and Oceania	1	male	1	Under 5	1991	44	Population	1	Number	94376854.842449307	99121044.37763852	89286811.53928317
4	Southeast Asia, East Asia, and Oceania	1	male	2	Early Neonatal	1991	44	Population	1	Number	371160.9510182496	389368.54330778564	351335.51226133987
4	Southeast Asia, East Asia, and Oceania	1	male	3	Late Neonatal	1991	44	Population	1	Number	1102784.396846631	1157043.1621476107	1043770.2635452136
4	Southeast Asia, East Asia, and Oceania	1	male	4	Post Neonatal	1991	44	Population	1	Number	17597868.263462964	18469843.87380486	16652258.813298002
4	Southeast Asia, East Asia, and Oceania	1	male	5	1 to 4	1991	44	Population	1	Number	75305041.23112147	79101235.31459981	71232410.39530803
4	Southeast Asia, East Asia, and Oceania	1	male	6	5 to 9	1991	44	Population	1	Number	87954204.46346971	92234920.85380723	83286838.15915461
4	Southeast Asia, East Asia, and Oceania	1	male	7	10 to 14	1991	44	Population	1	Number	82900100.5531393	86901888.77447768	78505221.54142712
4	Southeast Asia, East Asia, and Oceania	1	male	8	15 to 19	1991	44	Population	1	Number	89001814.67583843	93772700.92576659	83847826.6410959
4	Southeast Asia, East Asia, and Oceania	1	male	9	20 to 24	1991	44	Population	1	Number	92120642.5891128	97272858.03210443	86481936.23596016
4	Southeast Asia, East Asia, and Oceania	1	male	10	25 to 29	1991	44	Population	1	Number	83365294.90199341	88028226.96523897	78289900.7598417
4	Southeast Asia, East Asia, and Oceania	1	male	11	30 to 34	1991	44	Population	1	Number	64875097.488498434	68334417.84761652	61128004.5184079
4	Southeast Asia, East Asia, and Oceania	1	male	12	35 to 39	1991	44	Population	1	Number	65241383.48684735	68916849.51347338	61201878.85519119
4	Southeast Asia, East Asia, and Oceania	1	male	13	40 to 44	1991	44	Population	1	Number	49924442.29716219	52706953.023820736	46813218.26068514
4	Southeast Asia, East Asia, and Oceania	1	male	14	45 to 49	1991	44	Population	1	Number	38509074.94532168	40626399.97629485	36139630.25617969
4	Southeast Asia, East Asia, and Oceania	1	male	15	50 to 54	1991	44	Population	1	Number	34144376.868729904	36033782.194271974	32032295.628016636
4	Southeast Asia, East Asia, and Oceania	1	male	16	55 to 59	1991	44	Population	1	Number	30698642.542191956	32446067.62887949	28771498.85329565
4	Southeast Asia, East Asia, and Oceania	1	male	17	60 to 64	1991	44	Population	1	Number	24778231.845196925	26192614.902054947	23228786.58576661
4	Southeast Asia, East Asia, and Oceania	1	male	18	65 to 69	1991	44	Population	1	Number	18113959.284838855	19155721.154852483	16970591.289320238
4	Southeast Asia, East Asia, and Oceania	1	male	19	70 to 74	1991	44	Population	1	Number	11744315.99545983	12422553.961173404	10999406.27554936
4	Southeast Asia, East Asia, and Oceania	1	male	20	75 to 79	1991	44	Population	1	Number	6689167.714938671	7073113.102818144	6268417.4630904235
4	Southeast Asia, East Asia, and Oceania	1	male	21	80 plus	1991	44	Population	1	Number	4304461.273714684	4533664.292432239	4058632.3951824354
4	Southeast Asia, East Asia, and Oceania	1	male	22	All Ages	1991	44	Population	1	Number	878742065.7689034	926105523.7501293	827545207.4266205
4	Southeast Asia, East Asia, and Oceania	1	male	23	5-14 years	1991	44	Population	1	Number	170854305.016609	179136809.62828487	161787031.575093
4	Southeast Asia, East Asia, and Oceania	1	male	24	15-49 years	1991	44	Population	1	Number	483037750.38477427	509658406.28431535	453836706.67437273
4	Southeast Asia, East Asia, and Oceania	1	male	25	50-69 years	1991	44	Population	1	Number	107735210.54095764	113832027.29332465	101005658.19540694
4	Southeast Asia, East Asia, and Oceania	1	male	26	70+ years	1991	44	Population	1	Number	22737944.984113187	24029331.356423788	21335354.273449846
4	Southeast Asia, East Asia, and Oceania	1	male	28	<1 year	1991	44	Population	1	Number	19071813.611327846	20015924.72613938	18047352.55171937
4	Southeast Asia, East Asia, and Oceania	1	male	30	80 to 84	1991	44	Population	1	Number	3109679.2773627006	3281776.3694655388	2925059.206055649
4	Southeast Asia, East Asia, and Oceania	1	male	31	85 to 89	1991	44	Population	1	Number	1001843.3504565671	1050717.491379802	948734.0438785031
4	Southeast Asia, East Asia, and Oceania	1	male	32	90 to 94	1991	44	Population	1	Number	168868.08013728668	175062.84150829312	161848.6368106614
4	Southeast Asia, East Asia, and Oceania	1	male	39	0 to 14	1991	44	Population	1	Number	265231159.85905832	278204484.6217277	251037532.7186985
4	Southeast Asia, East Asia, and Oceania	1	male	42	Neonatal	1991	44	Population	1	Number	1473945.3478648807	1546411.7054553966	1395093.7384213672
4	Southeast Asia, East Asia, and Oceania	1	male	157	25 plus	1991	44	Population	1	Number	432388448.6448939	456481677.34009	405952828.8654375
4	Southeast Asia, East Asia, and Oceania	1	male	158	<20 years	1991	44	Population	1	Number	354232974.53489673	372090443.81289995	335026428.9740479
4	Southeast Asia, East Asia, and Oceania	1	male	159	10 to 24	1991	44	Population	1	Number	264022557.81809053	278063479.9374981	248857585.29672834
4	Southeast Asia, East Asia, and Oceania	1	male	162	10 to 19	1991	44	Population	1	Number	171901915.2289777	180777872.85379362	162409228.045642
4	Southeast Asia, East Asia, and Oceania	1	male	164	Birth	1991	44	Population	1	Number	19868644.6312742	20216326.2292722	19548061.4125627
4	Southeast Asia, East Asia, and Oceania	1	male	235	95 plus	1991	44	Population	1	Number	24070.56575812976	24837.325364560234	23226.078699377365
4	Southeast Asia, East Asia, and Oceania	2	female	1	Under 5	1991	44	Population	1	Number	86194868.24639624	90393507.51783118	81621985.72922987
4	Southeast Asia, East Asia, and Oceania	2	female	2	Early Neonatal	1991	44	Population	1	Number	335756.3624524798	351803.52653449884	318184.42747284356
4	Southeast Asia, East Asia, and Oceania	2	female	3	Late Neonatal	1991	44	Population	1	Number	999585.1743830524	1047489.797212576	947163.303510795
4	Southeast Asia, East Asia, and Oceania	2	female	4	Post Neonatal	1991	44	Population	1	Number	15990024.930156618	16762144.882063258	15146504.834423104
4	Southeast Asia, East Asia, and Oceania	2	female	5	1 to 4	1991	44	Population	1	Number	68869501.77940409	72231276.93346101	65210135.516026646
4	Southeast Asia, East Asia, and Oceania	2	female	6	5 to 9	1991	44	Population	1	Number	81873429.15081564	85798661.61431363	77577403.11135106
4	Southeast Asia, East Asia, and Oceania	2	female	7	10 to 14	1991	44	Population	1	Number	78421302.67456535	82173205.18065654	74286998.87831837
4	Southeast Asia, East Asia, and Oceania	2	female	8	15 to 19	1991	44	Population	1	Number	86119239.75410938	90673832.90594165	81215422.34306054
4	Southeast Asia, East Asia, and Oceania	2	female	9	20 to 24	1991	44	Population	1	Number	89220153.62869076	94106681.24483302	83902470.08728437
4	Southeast Asia, East Asia, and Oceania	2	female	10	25 to 29	1991	44	Population	1	Number	81158005.81538549	85594829.83176379	76345098.80014433
4	Southeast Asia, East Asia, and Oceania	2	female	11	30 to 34	1991	44	Population	1	Number	61716243.54311624	64932208.829935886	58312887.216589734
4	Southeast Asia, East Asia, and Oceania	2	female	12	35 to 39	1991	44	Population	1	Number	62081774.084907085	65541521.20071026	58301712.5224233
4	Southeast Asia, East Asia, and Oceania	2	female	13	40 to 44	1991	44	Population	1	Number	46743609.29952358	49305731.52941646	43910353.34998922
4	Southeast Asia, East Asia, and Oceania	2	female	14	45 to 49	1991	44	Population	1	Number	36219874.88081046	38157583.18315493	34077948.805158444
4	Southeast Asia, East Asia, and Oceania	2	female	15	50 to 54	1991	44	Population	1	Number	31937108.432807278	33647662.968446426	30058010.080770284
4	Southeast Asia, East Asia, and Oceania	2	female	16	55 to 59	1991	44	Population	1	Number	29151730.88779795	30758593.381336592	27403841.69449197
4	Southeast Asia, East Asia, and Oceania	2	female	17	60 to 64	1991	44	Population	1	Number	24031432.988633107	25357372.30685083	22585970.35417603
4	Southeast Asia, East Asia, and Oceania	2	female	18	65 to 69	1991	44	Population	1	Number	18993189.25860371	20054822.364443947	17833566.424246047
4	Southeast Asia, East Asia, and Oceania	2	female	19	70 to 74	1991	44	Population	1	Number	13619568.26393841	14390000.309861638	12773597.083213912
4	Southeast Asia, East Asia, and Oceania	2	female	20	75 to 79	1991	44	Population	1	Number	8757072.82080926	9260573.203381903	8211134.270625115
4	Southeast Asia, East Asia, and Oceania	2	female	21	80 plus	1991	44	Population	1	Number	7300703.597785086	7703829.935011861	6868948.958350423
4	Southeast Asia, East Asia, and Oceania	2	female	22	All Ages	1991	44	Population	1	Number	843539307.328695	888324010.7974552	795522757.00929594
4	Southeast Asia, East Asia, and Oceania	2	female	23	5-14 years	1991	44	Population	1	Number	160294731.82538098	167964679.26894444	151836858.87495875
4	Southeast Asia, East Asia, and Oceania	2	female	24	15-49 years	1991	44	Population	1	Number	463258901.00654304	488312388.72575593	436086217.81580204
4	Southeast Asia, East Asia, and Oceania	2	female	25	50-69 years	1991	44	Population	1	Number	104113461.56784205	109847578.0822316	97873082.93917137
4	Southeast Asia, East Asia, and Oceania	2	female	26	70+ years	1991	44	Population	1	Number	29677344.682532758	31354528.98749056	27867617.52864205
4	Southeast Asia, East Asia, and Oceania	2	female	28	<1 year	1991	44	Population	1	Number	17325366.46699215	18161388.66488963	16411854.211109072
4	Southeast Asia, East Asia, and Oceania	2	female	30	80 to 84	1991	44	Population	1	Number	4744919.804872053	5013338.035146076	4458394.521760084
4	Southeast Asia, East Asia, and Oceania	2	female	31	85 to 89	1991	44	Population	1	Number	1946514.693896053	2052683.6781298905	1832764.1297393956
4	Southeast Asia, East Asia, and Oceania	2	female	32	90 to 94	1991	44	Population	1	Number	505525.4735326209	529528.968933109	479722.4008102297
4	Southeast Asia, East Asia, and Oceania	2	female	39	0 to 14	1991	44	Population	1	Number	246489600.07177722	258325833.95484456	233499764.87126857
4	Southeast Asia, East Asia, and Oceania	2	female	42	Neonatal	1991	44	Population	1	Number	1335341.5368355322	1399293.5418300896	1265347.7309836387
4	Southeast Asia, East Asia, and Oceania	2	female	157	25 plus	1991	44	Population	1	Number	421710313.8741177	444803120.5161571	396636672.4275186
4	Southeast Asia, East Asia, and Oceania	2	female	158	<20 years	1991	44	Population	1	Number	332608839.8258866	349034934.8858187	314718041.444959
4	Southeast Asia, East Asia, and Oceania	2	female	159	10 to 24	1991	44	Population	1	Number	253760696.0573655	267068651.3993467	239523337.58234018
4	Southeast Asia, East Asia, and Oceania	2	female	162	10 to 19	1991	44	Population	1	Number	164540542.42867473	172906466.36722672	155578182.2557628
4	Southeast Asia, East Asia, and Oceania	2	female	164	Birth	1991	44	Population	1	Number	17976163.5097946	18285373.2137985	17686201.1413762
4	Southeast Asia, East Asia, and Oceania	2	female	235	95 plus	1991	44	Population	1	Number	103743.62548435996	107804.09294909466	99162.27115182027
4	Southeast Asia, East Asia, and Oceania	3	both	1	Under 5	1991	44	Population	1	Number	180571723.08884555	189494953.99689043	170916079.7839415
4	Southeast Asia, East Asia, and Oceania	3	both	2	Early Neonatal	1991	44	Population	1	Number	706917.3134707294	741164.5977672865	669486.7264020329
4	Southeast Asia, East Asia, and Oceania	3	both	3	Late Neonatal	1991	44	Population	1	Number	2102369.5712296837	2204504.2929927264	1990908.2613003263
4	Southeast Asia, East Asia, and Oceania	3	both	4	Post Neonatal	1991	44	Population	1	Number	33587893.19361959	35233420.23678572	31797688.39201033
4	Southeast Asia, East Asia, and Oceania	3	both	5	1 to 4	1991	44	Population	1	Number	144174543.01052555	151329185.84814593	136455936.0985345
4	Southeast Asia, East Asia, and Oceania	3	both	6	5 to 9	1991	44	Population	1	Number	169827633.61428535	178025581.60009685	160864241.27050567
4	Southeast Asia, East Asia, and Oceania	3	both	7	10 to 14	1991	44	Population	1	Number	161321403.22770464	169063750.7302861	152792220.4197455
4	Southeast Asia, East Asia, and Oceania	3	both	8	15 to 19	1991	44	Population	1	Number	175121054.4299478	184446533.83170825	165039901.47914383
4	Southeast Asia, East Asia, and Oceania	3	both	9	20 to 24	1991	44	Population	1	Number	181340796.21780357	191379539.27693748	170360299.40193522
4	Southeast Asia, East Asia, and Oceania	3	both	10	25 to 29	1991	44	Population	1	Number	164523300.7173789	173623056.7970028	154616029.9641006
4	Southeast Asia, East Asia, and Oceania	3	both	11	30 to 34	1991	44	Population	1	Number	126591341.03161468	133266626.6775524	119434784.70415927
4	Southeast Asia, East Asia, and Oceania	3	both	12	35 to 39	1991	44	Population	1	Number	127323157.57175443	134458370.71418366	119504892.08382973
4	Southeast Asia, East Asia, and Oceania	3	both	13	40 to 44	1991	44	Population	1	Number	96668051.59668577	102012684.55323721	90732587.60068767
4	Southeast Asia, East Asia, and Oceania	3	both	14	45 to 49	1991	44	Population	1	Number	74728949.82613215	78783983.15944979	70204230.60304026
4	Southeast Asia, East Asia, and Oceania	3	both	15	50 to 54	1991	44	Population	1	Number	66081485.301537186	69681445.16271842	62097214.82162699
4	Southeast Asia, East Asia, and Oceania	3	both	16	55 to 59	1991	44	Population	1	Number	59850373.42998991	63207978.28868197	56192584.385532975
4	Southeast Asia, East Asia, and Oceania	3	both	17	60 to 64	1991	44	Population	1	Number	48809664.833830036	51550818.13986549	45828677.709582075
4	Southeast Asia, East Asia, and Oceania	3	both	18	65 to 69	1991	44	Population	1	Number	37107148.54344257	39210543.51929644	34804778.84472211
4	Southeast Asia, East Asia, and Oceania	3	both	19	70 to 74	1991	44	Population	1	Number	25363884.25939824	26811136.174883362	23773003.358763278
4	Southeast Asia, East Asia, and Oceania	3	both	20	75 to 79	1991	44	Population	1	Number	15446240.535747932	16333066.126964096	14481040.598669145
4	Southeast Asia, East Asia, and Oceania	3	both	21	80 plus	1991	44	Population	1	Number	11605164.87149977	12235847.35258193	10929331.161776178
4	Southeast Asia, East Asia, and Oceania	3	both	22	All Ages	1991	44	Population	1	Number	1722281373.0975986	1814429534.5475848	1622936546.169457
4	Southeast Asia, East Asia, and Oceania	3	both	23	5-14 years	1991	44	Population	1	Number	331149036.84199	347087185.0710595	313623654.29016674
4	Southeast Asia, East Asia, and Oceania	3	both	24	15-49 years	1991	44	Population	1	Number	946296651.3913172	997970795.0100716	890003306.4447961
4	Southeast Asia, East Asia, and Oceania	3	both	25	50-69 years	1991	44	Population	1	Number	211848672.1087997	223699516.3685655	198934933.1246256
4	Southeast Asia, East Asia, and Oceania	3	both	26	70+ years	1991	44	Population	1	Number	52415289.666645944	55374017.91857876	49202930.647313036
4	Southeast Asia, East Asia, and Oceania	3	both	28	<1 year	1991	44	Population	1	Number	36397180.07832	38179089.965143345	34457881.66578415
4	Southeast Asia, East Asia, and Oceania	3	both	30	80 to 84	1991	44	Population	1	Number	7854599.082234753	8294521.981938999	7380901.4052812625
4	Southeast Asia, East Asia, and Oceania	3	both	31	85 to 89	1991	44	Population	1	Number	2948358.04435262	3104217.061028188	2782243.326433923
4	Southeast Asia, East Asia, and Oceania	3	both	32	90 to 94	1991	44	Population	1	Number	674393.5536699076	703734.9523473865	641384.619934339
4	Southeast Asia, East Asia, and Oceania	3	both	39	0 to 14	1991	44	Population	1	Number	511720759.93083555	536580810.3333977	484540190.96230173
4	Southeast Asia, East Asia, and Oceania	3	both	42	Neonatal	1991	44	Population	1	Number	2809286.884700413	2945669.7283576317	2660399.5396592054
4	Southeast Asia, East Asia, and Oceania	3	both	157	25 plus	1991	44	Population	1	Number	854098762.5190116	901284797.8562471	802500925.3203201
4	Southeast Asia, East Asia, and Oceania	3	both	158	<20 years	1991	44	Population	1	Number	686841814.3607833	721125378.6987188	649763564.0107119
4	Southeast Asia, East Asia, and Oceania	3	both	159	10 to 24	1991	44	Population	1	Number	517783253.87545604	545132345.8545909	488359879.8849994
4	Southeast Asia, East Asia, and Oceania	3	both	162	10 to 19	1991	44	Population	1	Number	336442457.65765244	353684812.10305184	317974227.98072475
4	Southeast Asia, East Asia, and Oceania	3	both	164	Birth	1991	44	Population	1	Number	37844808.1410688	38502629.2382429	37232901.090296
4	Southeast Asia, East Asia, and Oceania	3	both	235	95 plus	1991	44	Population	1	Number	127814.19124248972	132602.84340891242	122416.11772198246
5	East Asia	1	male	1	Under 5	1991	44	Population	1	Number	63419662.457104854	67960619.43812415	58484760.62273437
5	East Asia	1	male	2	Early Neonatal	1991	44	Population	1	Number	245948.0363615093	263430.2320762242	226917.48931420496
5	East Asia	1	male	3	Late Neonatal	1991	44	Population	1	Number	732682.2611531741	784768.01984331	675986.4288720689
5	East Asia	1	male	4	Post Neonatal	1991	44	Population	1	Number	11770769.808778834	12608196.690024547	10859367.133507157
5	East Asia	1	male	5	1 to 4	1991	44	Population	1	Number	50670262.35081134	54304224.49618006	46722489.57104093
5	East Asia	1	male	6	5 to 9	1991	44	Population	1	Number	57654303.44942857	61805513.99124403	53124987.404361546
5	East Asia	1	male	7	10 to 14	1991	44	Population	1	Number	54267593.35090197	58166756.56724198	50009997.24881853
5	East Asia	1	male	8	15 to 19	1991	44	Population	1	Number	63840090.229521945	68470897.11368656	58760918.23787303
5	East Asia	1	male	9	20 to 24	1991	44	Population	1	Number	69653165.134072	74713784.59437896	64098670.1234092
5	East Asia	1	male	10	25 to 29	1991	44	Population	1	Number	63204243.61785324	67772361.78913687	58209909.38286292
5	East Asia	1	male	11	30 to 34	1991	44	Population	1	Number	46934472.620862104	50296697.69921915	43278764.44625669
5	East Asia	1	male	12	35 to 39	1991	44	Population	1	Number	50417269.07149868	54062578.13388608	46428297.80514785
5	East Asia	1	male	13	40 to 44	1991	44	Population	1	Number	38565901.872330785	41345834.0472068	35533395.14225599
5	East Asia	1	male	14	45 to 49	1991	44	Population	1	Number	29393142.703647222	31501863.786153484	27103096.027034864
5	East Asia	1	male	15	50 to 54	1991	44	Population	1	Number	26298939.56387807	28176065.2716345	24262477.977457244
5	East Asia	1	male	16	55 to 59	1991	44	Population	1	Number	24043109.38760652	25773540.42345213	22159071.345984273
5	East Asia	1	male	17	60 to 64	1991	44	Population	1	Number	19483851.6364929	20881237.870365083	17960460.48636224
5	East Asia	1	male	18	65 to 69	1991	44	Population	1	Number	14378150.820840582	15412049.315291911	13247612.17166787
5	East Asia	1	male	19	70 to 74	1991	44	Population	1	Number	9344738.633202387	10018448.61301629	8607449.3918069
5	East Asia	1	male	20	75 to 79	1991	44	Population	1	Number	5292797.936810098	5674278.458844095	4875204.369404858
5	East Asia	1	male	21	80 plus	1991	44	Population	1	Number	3102511.4024547474	3325435.5951979016	2859251.4850290054
5	East Asia	1	male	22	All Ages	1991	44	Population	1	Number	639293943.8885067	685357962.7080796	589019703.4264011
5	East Asia	1	male	23	5-14 years	1991	44	Population	1	Number	111921896.80033053	119972270.558486	103134984.65318008
5	East Asia	1	male	24	15-49 years	1991	44	Population	1	Number	362008285.24978596	388164017.1636679	333413051.16484046
5	East Asia	1	male	25	50-69 years	1991	44	Population	1	Number	84204051.40881807	90242892.88074362	77634488.66819215
5	East Asia	1	male	26	70+ years	1991	44	Population	1	Number	17740047.972467232	19018162.66705828	16341905.246240763
5	East Asia	1	male	28	<1 year	1991	44	Population	1	Number	12749400.106293518	13656394.941944083	11762271.05169343
5	East Asia	1	male	30	80 to 84	1991	44	Population	1	Number	2341938.6920784456	2510932.7328229076	2156973.2556541087
5	East Asia	1	male	31	85 to 89	1991	44	Population	1	Number	667507.8486767586	715238.1184614793	615649.9019841587
5	East Asia	1	male	32	90 to 94	1991	44	Population	1	Number	82909.13611490461	88479.35216608373	76948.65941747394
5	East Asia	1	male	39	0 to 14	1991	44	Population	1	Number	175341559.25743538	187932889.99661016	161630258.34712803
5	East Asia	1	male	42	Neonatal	1991	44	Population	1	Number	978630.2975146833	1048198.2519195343	902903.9181862738
5	East Asia	1	male	157	25 plus	1991	44	Population	1	Number	330459129.26747733	354240391.00340444	304529856.71799105
5	East Asia	1	male	158	<20 years	1991	44	Population	1	Number	239181649.48695734	256403787.11029673	220391176.58500105
5	East Asia	1	male	159	10 to 24	1991	44	Population	1	Number	187760848.71449593	201351438.2753075	172869585.61010078
5	East Asia	1	male	162	10 to 19	1991	44	Population	1	Number	118107683.5804239	126637653.68092853	108770915.48669156
5	East Asia	1	male	164	Birth	1991	44	Population	1	Number	13282304.6825377	13549045.8211997	13023687.2307325
5	East Asia	1	male	235	95 plus	1991	44	Population	1	Number	10155.725584638567	10785.299776653392	9482.385307195602
5	East Asia	2	female	1	Under 5	1991	44	Population	1	Number	56613964.94146007	60657814.67741549	52218011.97826712
5	East Asia	2	female	2	Early Neonatal	1991	44	Population	1	Number	217205.7769925249	232595.42294939279	200445.94425613873
5	East Asia	2	female	3	Late Neonatal	1991	44	Population	1	Number	648111.5519873982	694037.2051637474	598099.3016960421
5	East Asia	2	female	4	Post Neonatal	1991	44	Population	1	Number	10433523.57779672	11173517.871715201	9627825.73924389
5	East Asia	2	female	5	1 to 4	1991	44	Population	1	Number	45315124.03468343	48557664.17758715	41791640.99307105
5	East Asia	2	female	6	5 to 9	1991	44	Population	1	Number	52937286.22914198	56743847.37272603	48787257.26750562
5	East Asia	2	female	7	10 to 14	1991	44	Population	1	Number	50932806.187898345	54584766.05156313	46951221.386435516
5	East Asia	2	female	8	15 to 19	1991	44	Population	1	Number	60895317.14085795	65292231.952508375	56090074.0061112
5	East Asia	2	female	9	20 to 24	1991	44	Population	1	Number	65856385.74765764	70615180.04934865	60657205.15441083
5	East Asia	2	female	10	25 to 29	1991	44	Population	1	Number	59867310.45461947	64181813.1886452	55163401.707443066
5	East Asia	2	female	11	30 to 34	1991	44	Population	1	Number	43245735.70574336	46334030.51670063	39895478.7802177
5	East Asia	2	female	12	35 to 39	1991	44	Population	1	Number	47090091.434655726	50487703.879592024	43376911.642191544
5	East Asia	2	female	13	40 to 44	1991	44	Population	1	Number	35201346.8733832	37731398.50371073	32445077.868908577
5	East Asia	2	female	14	45 to 49	1991	44	Population	1	Number	26672085.24315005	28572723.82539967	24607381.088412024
5	East Asia	2	female	15	50 to 54	1991	44	Population	1	Number	23570470.367466785	25239365.212819673	21756974.913376708
5	East Asia	2	female	16	55 to 59	1991	44	Population	1	Number	21994717.199963246	23561981.339529596	20294267.817550935
5	East Asia	2	female	17	60 to 64	1991	44	Population	1	Number	18311918.03197087	19616825.66022535	16897255.185455862
5	East Asia	2	female	18	65 to 69	1991	44	Population	1	Number	14800793.379976928	15858857.448629221	13654484.867038881
5	East Asia	2	female	19	70 to 74	1991	44	Population	1	Number	10754693.904120967	11524915.944578348	9920717.779831361
5	East Asia	2	female	20	75 to 79	1991	44	Population	1	Number	6967908.106229617	7467633.771845393	6426409.904366601
5	East Asia	2	female	21	80 plus	1991	44	Population	1	Number	5543385.79999379	5938388.36615968	5116391.2248157365
5	East Asia	2	female	22	All Ages	1991	44	Population	1	Number	601256216.7482901	644409477.7613972	554317471.888301
5	East Asia	2	female	23	5-14 years	1991	44	Population	1	Number	103870092.41704032	111328613.42428915	95738478.65394114
5	East Asia	2	female	24	15-49 years	1991	44	Population	1	Number	338828272.6000674	363215081.9159055	312244708.45129955
5	East Asia	2	female	25	50-69 years	1991	44	Population	1	Number	78677898.97937782	84277029.66120383	72602982.78342237
5	East Asia	2	female	26	70+ years	1991	44	Population	1	Number	23265987.810344376	24930938.082583416	21464249.240735326
5	East Asia	2	female	28	<1 year	1991	44	Population	1	Number	11298840.906776644	12100150.49982834	10426370.98519607
5	East Asia	2	female	30	80 to 84	1991	44	Population	1	Number	3688771.807024254	3952801.571907198	3403199.5467891493
5	East Asia	2	female	31	85 to 89	1991	44	Population	1	Number	1456001.1372586822	1559609.1658126784	1344100.4331987847
5	East Asia	2	female	32	90 to 94	1991	44	Population	1	Number	338312.7113363097	361710.3688142574	313083.4785871857
5	East Asia	2	female	39	0 to 14	1991	44	Population	1	Number	160484057.3585004	171986428.10170466	147974691.51838112
5	East Asia	2	female	42	Neonatal	1991	44	Population	1	Number	865317.328979923	926632.6281131404	798545.2459521808
5	East Asia	2	female	157	25 plus	1991	44	Population	1	Number	314020456.501274	336515637.6578356	289595501.2093977
5	East Asia	2	female	158	<20 years	1991	44	Population	1	Number	221379374.49935836	237278660.054213	204064765.52449235
5	East Asia	2	female	159	10 to 24	1991	44	Population	1	Number	177684509.07641393	190492178.05342016	163698500.54695755
5	East Asia	2	female	162	10 to 19	1991	44	Population	1	Number	111828123.32875629	119876998.0040715	103041295.39254671
5	East Asia	2	female	164	Birth	1991	44	Population	1	Number	11732918.9939486	11966893.5999299	11503771.6034929
5	East Asia	2	female	235	95 plus	1991	44	Population	1	Number	60300.14437454384	64266.26307581796	56005.92743168369
5	East Asia	3	both	1	Under 5	1991	44	Population	1	Number	120033627.39856493	128618434.11553964	110702772.6010015
5	East Asia	3	both	2	Early Neonatal	1991	44	Population	1	Number	463153.81335403415	496025.655025617	427363.4335703437
5	East Asia	3	both	3	Late Neonatal	1991	44	Population	1	Number	1380793.8131405723	1478805.2250070577	1274085.7305681107
5	East Asia	3	both	4	Post Neonatal	1991	44	Population	1	Number	22204293.386575554	23781714.561739754	20487192.87275105
5	East Asia	3	both	5	1 to 4	1991	44	Population	1	Number	95985386.38549477	102861888.67376722	88514130.564112
5	East Asia	3	both	6	5 to 9	1991	44	Population	1	Number	110591589.67857055	118549361.36397006	101912244.67186718
5	East Asia	3	both	7	10 to 14	1991	44	Population	1	Number	105200399.53880031	112751522.61880511	96961218.63525404
5	East Asia	3	both	8	15 to 19	1991	44	Population	1	Number	124735407.3703799	133763129.06619494	114850992.24398422
5	East Asia	3	both	9	20 to 24	1991	44	Population	1	Number	135509550.88172966	145328964.6437276	124755875.27782004
5	East Asia	3	both	10	25 to 29	1991	44	Population	1	Number	123071554.0724727	131954174.97778209	113373311.09030597
5	East Asia	3	both	11	30 to 34	1991	44	Population	1	Number	90180208.32660545	96630728.2159198	83174243.22647439
5	East Asia	3	both	12	35 to 39	1991	44	Population	1	Number	97507360.5061544	104550282.0134781	89805209.4473394
5	East Asia	3	both	13	40 to 44	1991	44	Population	1	Number	73767248.745714	79077232.55091752	67978473.01116458
5	East Asia	3	both	14	45 to 49	1991	44	Population	1	Number	56065227.946797274	60074587.611553155	51713410.76540242
5	East Asia	3	both	15	50 to 54	1991	44	Population	1	Number	49869409.93134485	53415430.48445418	46019452.89083395
5	East Asia	3	both	16	55 to 59	1991	44	Population	1	Number	46037826.587569766	49335521.76298173	42460222.26354221
5	East Asia	3	both	17	60 to 64	1991	44	Population	1	Number	37795769.66846377	40498063.53059044	34863043.39663994
5	East Asia	3	both	18	65 to 69	1991	44	Population	1	Number	29178944.20081751	31270906.763921138	26903788.118103955
5	East Asia	3	both	19	70 to 74	1991	44	Population	1	Number	20099432.537323356	21543364.55759464	18528408.999688912
5	East Asia	3	both	20	75 to 79	1991	44	Population	1	Number	12260706.043039715	13141912.230689485	11301614.273771461
5	East Asia	3	both	21	80 plus	1991	44	Population	1	Number	8645897.202448538	9263823.961357582	7977441.342491735
5	East Asia	3	both	22	All Ages	1991	44	Population	1	Number	1240550160.6367967	1329767440.469477	1143337175.3147025
5	East Asia	3	both	23	5-14 years	1991	44	Population	1	Number	215791989.21737087	231300883.98277518	198873463.3071212
5	East Asia	3	both	24	15-49 years	1991	44	Population	1	Number	700836557.8498534	751379099.0795729	645657759.6161401
5	East Asia	3	both	25	50-69 years	1991	44	Population	1	Number	162881950.3881959	174519922.54194748	150267001.21710104
5	East Asia	3	both	26	70+ years	1991	44	Population	1	Number	41006035.782811604	43949100.749641694	37807464.61595212
5	East Asia	3	both	28	<1 year	1991	44	Population	1	Number	24048241.013070162	25756545.44177242	22188642.0368895
5	East Asia	3	both	30	80 to 84	1991	44	Population	1	Number	6030710.4991027	6463734.304730106	5560172.8024432585
5	East Asia	3	both	31	85 to 89	1991	44	Population	1	Number	2123508.9859354408	2274847.2842741576	1960139.0974829304
5	East Asia	3	both	32	90 to 94	1991	44	Population	1	Number	421221.84745121433	450189.7209803411	390032.1380046595
5	East Asia	3	both	39	0 to 14	1991	44	Population	1	Number	335825616.6159358	359919318.0983148	309604949.86550915
5	East Asia	3	both	42	Neonatal	1991	44	Population	1	Number	1843947.6264946065	1974830.8800326744	1701449.1641384545
5	East Asia	3	both	157	25 plus	1991	44	Population	1	Number	644479585.7687514	690756028.6612397	594125357.9273891
5	East Asia	3	both	158	<20 years	1991	44	Population	1	Number	460561023.98631567	493682447.1645098	424455942.10949343
5	East Asia	3	both	159	10 to 24	1991	44	Population	1	Number	365445357.7909098	391843616.3287277	336568086.15705836
5	East Asia	3	both	162	10 to 19	1991	44	Population	1	Number	229935806.9091802	246514651.68500006	211812210.87923828
5	East Asia	3	both	164	Birth	1991	44	Population	1	Number	25015223.6764863	25515939.4211297	24527247.877299
5	East Asia	3	both	235	95 plus	1991	44	Population	1	Number	70455.8699591824	75051.56285247135	65488.24668685124
6	China	1	male	1	Under 5	1991	44	Population	1	Number	61085447.944993235	65638857.33998567	56027194.76651925
6	China	1	male	2	Early Neonatal	1991	44	Population	1	Number	235589.4105474529	253153.39214537287	216079.64444480094
6	China	1	male	3	Late Neonatal	1991	44	Population	1	Number	701873.454797965	754199.6349467394	643749.9428357537
6	China	1	male	4	Post Neonatal	1991	44	Population	1	Number	11282163.32087291	12123300.557218501	10347854.666827725
6	China	1	male	5	1 to 4	1991	44	Population	1	Number	48865821.75877491	52508203.75567506	44819510.51241097
6	China	1	male	6	5 to 9	1991	44	Population	1	Number	55744610.90257257	59896205.537322424	51130242.25217422
6	China	1	male	7	10 to 14	1991	44	Population	1	Number	52352408.684268534	56250324.4076827	48019076.005622864
6	China	1	male	8	15 to 19	1991	44	Population	1	Number	62089424.93758362	66715716.73297342	56948527.28940962
6	China	1	male	9	20 to 24	1991	44	Population	1	Number	67837366.25142524	72893240.35224508	62219936.68497968
6	China	1	male	10	25 to 29	1991	44	Population	1	Number	61305736.4242353	65866821.8331032	56233058.83608288
6	China	1	male	11	30 to 34	1991	44	Population	1	Number	45195190.45867541	48548813.67675127	41459982.34346884
6	China	1	male	12	35 to 39	1991	44	Population	1	Number	48907488.28225701	52543457.980003834	44862170.20304059
6	China	1	male	13	40 to 44	1991	44	Population	1	Number	37331603.938768186	40105382.81834921	34244435.85511214
6	China	1	male	14	45 to 49	1991	44	Population	1	Number	28355636.358744778	30465257.160954494	26009353.25332531
6	China	1	male	15	50 to 54	1991	44	Population	1	Number	25267631.052647714	27146090.020571038	23177434.4450689
6	China	1	male	16	55 to 59	1991	44	Population	1	Number	23251953.492666937	24979788.861701358	21328836.670520805
6	China	1	male	17	60 to 64	1991	44	Population	1	Number	18771172.573450953	20165074.429578256	17219121.469914317
6	China	1	male	18	65 to 69	1991	44	Population	1	Number	13876261.662272474	14906615.386696031	12728967.529325675
6	China	1	male	19	70 to 74	1991	44	Population	1	Number	9039519.43760774	9710337.111046243	8292324.259998121
6	China	1	male	20	75 to 79	1991	44	Population	1	Number	5118136.037771679	5497909.066884275	4695101.493683255
6	China	1	male	21	80 plus	1991	44	Population	1	Number	2993428.628477134	3215215.457477451	2746446.1482871887
6	China	1	male	22	All Ages	1991	44	Population	1	Number	618523017.0684185	664545108.1733263	567341953.3348937
6	China	1	male	23	5-14 years	1991	44	Population	1	Number	108097019.5868411	116146529.94500513	99149318.25779708
6	China	1	male	24	15-49 years	1991	44	Population	1	Number	351022446.6516895	377138690.5543805	321977464.465419
6	China	1	male	25	50-69 years	1991	44	Population	1	Number	81167018.78103808	87197568.69854666	74454360.11482967
6	China	1	male	26	70+ years	1991	44	Population	1	Number	17151084.103856552	18423461.635407966	15733615.730328657
6	China	1	male	28	<1 year	1991	44	Population	1	Number	12219626.186218329	13130653.584310614	11207684.254108282
6	China	1	male	30	80 to 84	1991	44	Population	1	Number	2267235.7776329434	2435478.7742550625	2079852.384377718
6	China	1	male	31	85 to 89	1991	44	Population	1	Number	641733.0259418307	689168.9204623138	588962.8677847869
6	China	1	male	32	90 to 94	1991	44	Population	1	Number	75807.53124786595	81295.62139217433	69759.0500087128
6	China	1	male	39	0 to 14	1991	44	Population	1	Number	169182467.53183433	181785387.28499082	155176513.02431634
6	China	1	male	42	Neonatal	1991	44	Population	1	Number	937462.8653454179	1007353.0270921122	859829.5872805547
6	China	1	male	157	25 plus	1991	44	Population	1	Number	319413758.3475753	343150763.80311656	292996976.33618814
6	China	1	male	158	<20 years	1991	44	Population	1	Number	231271892.46941796	248501104.01796424	212125040.31372595
6	China	1	male	159	10 to 24	1991	44	Population	1	Number	182279199.8732774	195859281.49290124	167187539.98001215
6	China	1	male	162	10 to 19	1991	44	Population	1	Number	114441833.62185216	122966041.14065614	104967603.2950325
6	China	1	male	164	Birth	1991	44	Population	1	Number	12712154.3600012	12975621.3549132	12455794.2906605
6	China	1	male	235	95 plus	1991	44	Population	1	Number	8652.293654493737	9275.361060528408	7972.376214919933
6	China	2	female	1	Under 5	1991	44	Population	1	Number	54425800.76000974	58482133.27362155	49919353.04232626
6	China	2	female	2	Early Neonatal	1991	44	Population	1	Number	207533.16264980353	223002.52657071908	190348.27785450534
6	China	2	female	3	Late Neonatal	1991	44	Population	1	Number	619292.6846033988	665453.7563356011	568012.1354598288
6	China	2	female	4	Post Neonatal	1991	44	Population	1	Number	9976141.919773111	10719775.571173025	9150056.113433897
6	China	2	female	5	1 to 4	1991	44	Population	1	Number	43622832.99298343	46873901.41954221	40010936.515578024
6	China	2	female	6	5 to 9	1991	44	Population	1	Number	51128367.58766743	54935948.89162912	46896252.21303215
6	China	2	female	7	10 to 14	1991	44	Population	1	Number	49055559.19832098	52708271.31113184	44994999.62123777
6	China	2	female	8	15 to 19	1991	44	Population	1	Number	59016064.73805832	63413826.763200365	54129527.22726899
6	China	2	female	9	20 to 24	1991	44	Population	1	Number	63875827.45044064	68634865.30063507	58587574.72015558
6	China	2	female	10	25 to 29	1991	44	Population	1	Number	57947488.4633372	62256100.32729125	53154179.93061841
6	China	2	female	11	30 to 34	1991	44	Population	1	Number	41540310.17569453	44621257.49153415	38107938.742105685
6	China	2	female	12	35 to 39	1991	44	Population	1	Number	45602242.37083805	48992410.13833428	41830297.75514206
6	China	2	female	13	40 to 44	1991	44	Population	1	Number	33990492.32046336	36516703.55181248	31179231.500885
6	China	2	female	14	45 to 49	1991	44	Population	1	Number	25589554.004363034	27494457.02812482	23471632.29825227
6	China	2	female	15	50 to 54	1991	44	Population	1	Number	22496046.20935307	24169223.903010946	20634767.374550812
6	China	2	female	16	55 to 59	1991	44	Population	1	Number	21106060.422900114	22674626.349006098	19360385.632754788
6	China	2	female	17	60 to 64	1991	44	Population	1	Number	17575081.41881054	18879908.303132396	16122112.651230767
6	China	2	female	18	65 to 69	1991	44	Population	1	Number	14243299.8238128	15300516.22736513	13065899.161500832
6	China	2	female	19	70 to 74	1991	44	Population	1	Number	10366400.613166515	11135503.150691133	9509644.301207894
6	China	2	female	20	75 to 79	1991	44	Population	1	Number	6723750.28896347	7222405.844324564	6168226.764880806
6	China	2	female	21	80 plus	1991	44	Population	1	Number	5324222.122160662	5717966.36010608	4886090.15331937
6	China	2	female	22	All Ages	1991	44	Population	1	Number	580006567.9683604	623156124.2149509	532016796.3544239
6	China	2	female	23	5-14 years	1991	44	Population	1	Number	100183926.7859884	107644220.20276095	91891251.83426993
6	China	2	female	24	15-49 years	1991	44	Population	1	Number	327561979.52319515	351929620.6009324	300460382.174428
6	China	2	female	25	50-69 years	1991	44	Population	1	Number	75420487.87487653	81024274.78251456	69183164.8200372
6	China	2	female	26	70+ years	1991	44	Population	1	Number	22414373.024290647	24075875.355121784	20563755.30905152
6	China	2	female	28	<1 year	1991	44	Population	1	Number	10802967.767026315	11608231.854079343	9908416.52674823
6	China	2	female	30	80 to 84	1991	44	Population	1	Number	3554097.2932883794	3817434.0543505168	3260833.0115647065
6	China	2	female	31	85 to 89	1991	44	Population	1	Number	1397760.069485375	1500944.9654750854	1283028.6590024587
6	China	2	female	32	90 to 94	1991	44	Population	1	Number	317903.73912167735	341165.1477205441	292142.04808302753
6	China	2	female	39	0 to 14	1991	44	Population	1	Number	154609727.54599816	166126353.4763825	141810604.87659615
6	China	2	female	42	Neonatal	1991	44	Population	1	Number	826825.8472532022	888456.2829063201	758360.4133143342
6	China	2	female	157	25 plus	1991	44	Population	1	Number	302504948.23386335	324981078.67473346	277489089.5304031
6	China	2	female	158	<20 years	1991	44	Population	1	Number	213625792.28405645	229540180.2395828	195940132.10386515
6	China	2	female	159	10 to 24	1991	44	Population	1	Number	171947451.38681993	184756963.37496725	157712101.56866238
6	China	2	female	162	10 to 19	1991	44	Population	1	Number	108071623.9363793	116122098.07433221	99124526.84850676
6	China	2	female	164	Birth	1991	44	Population	1	Number	11200634.8391376	11432731.5317344	10974786.1726916
6	China	2	female	235	95 plus	1991	44	Population	1	Number	54461.02026523032	58422.1925599336	50086.43466917643
6	China	3	both	1	Under 5	1991	44	Population	1	Number	115511248.70500298	124120990.61360721	105946547.8088455
6	China	3	both	2	Early Neonatal	1991	44	Population	1	Number	443122.5731972564	476155.918716092	406427.9222993063
6	China	3	both	3	Late Neonatal	1991	44	Population	1	Number	1321166.1394013637	1419653.3912823405	1211762.0782955824
6	China	3	both	4	Post Neonatal	1991	44	Population	1	Number	21258305.240646023	22843076.128391527	19497910.78026162
6	China	3	both	5	1 to 4	1991	44	Population	1	Number	92488654.75175834	99382105.17521727	84830447.027989
6	China	3	both	6	5 to 9	1991	44	Population	1	Number	106872978.49024	114832154.42895155	98026494.46520635
6	China	3	both	7	10 to 14	1991	44	Population	1	Number	101407967.8825895	108958595.71881455	93014075.62686062
6	China	3	both	8	15 to 19	1991	44	Population	1	Number	121105489.67564194	130129543.49617378	111078054.51667862
6	China	3	both	9	20 to 24	1991	44	Population	1	Number	131713193.70186587	141528105.65288016	120807511.40513526
6	China	3	both	10	25 to 29	1991	44	Population	1	Number	119253224.8875725	128122922.16039445	109387238.7667013
6	China	3	both	11	30 to 34	1991	44	Population	1	Number	86735500.63436994	93170071.16828541	79567921.08557454
6	China	3	both	12	35 to 39	1991	44	Population	1	Number	94509730.65309507	101535868.11833811	86692467.95818265
6	China	3	both	13	40 to 44	1991	44	Population	1	Number	71322096.25923155	76622086.37016168	65423667.35599713
6	China	3	both	14	45 to 49	1991	44	Population	1	Number	53945190.36310781	57959714.18907931	49480985.55157758
6	China	3	both	15	50 to 54	1991	44	Population	1	Number	47763677.262000784	51315313.92358199	43812201.81961971
6	China	3	both	16	55 to 59	1991	44	Population	1	Number	44358013.915567055	47654415.21070745	40689222.3032756
6	China	3	both	17	60 to 64	1991	44	Population	1	Number	36346253.99226149	39044982.73271065	33341234.121145085
6	China	3	both	18	65 to 69	1991	44	Population	1	Number	28119561.486085273	30207131.614061162	25794866.690826505
6	China	3	both	19	70 to 74	1991	44	Population	1	Number	19405920.050774254	20845840.261737376	17801968.561206013
6	China	3	both	20	75 to 79	1991	44	Population	1	Number	11841886.32673515	12720314.91120884	10863235.92704274
6	China	3	both	21	80 plus	1991	44	Population	1	Number	8317650.750637796	8933181.817583533	7632536.30160656
6	China	3	both	22	All Ages	1991	44	Population	1	Number	1198529585.036779	1287701232.3882775	1099358749.689318
6	China	3	both	23	5-14 years	1991	44	Population	1	Number	208280946.3728295	223790750.14776608	191040570.092067
6	China	3	both	24	15-49 years	1991	44	Population	1	Number	678584426.1748847	729068311.1553129	622437846.6398472
6	China	3	both	25	50-69 years	1991	44	Population	1	Number	156587506.6559146	168221843.48106128	143637524.93486688
6	China	3	both	26	70+ years	1991	44	Population	1	Number	39565457.1281472	42499336.99052974	36297163.611373566
6	China	3	both	28	<1 year	1991	44	Population	1	Number	23022593.95324464	24738885.438389957	21116100.78085651
6	China	3	both	30	80 to 84	1991	44	Population	1	Number	5821333.070921322	6252912.828605579	5340584.865843477
6	China	3	both	31	85 to 89	1991	44	Population	1	Number	2039493.0954272058	2190113.8859373988	1871991.5267872454
6	China	3	both	32	90 to 94	1991	44	Population	1	Number	393711.27036954334	422460.76911271835	361901.09809174034
6	China	3	both	39	0 to 14	1991	44	Population	1	Number	323792195.07783246	347911740.7613732	296987117.90091246
6	China	3	both	42	Neonatal	1991	44	Population	1	Number	1764288.7125986202	1895809.3099984326	1618190.0005948888
6	China	3	both	157	25 plus	1991	44	Population	1	Number	621918706.5814387	668131842.47785	570486065.8665915
6	China	3	both	158	<20 years	1991	44	Population	1	Number	444897684.7534744	478041284.2575471	408065172.41759115
6	China	3	both	159	10 to 24	1991	44	Population	1	Number	354226651.2600973	380616244.8678685	324899641.5486744
6	China	3	both	162	10 to 19	1991	44	Population	1	Number	222513457.55823144	239088139.21498835	204092130.14353922
6	China	3	both	164	Birth	1991	44	Population	1	Number	23912789.1991388	24408352.8866476	23430580.4633522
6	China	3	both	235	95 plus	1991	44	Population	1	Number	63113.31391972405	67694.33392783398	58058.81088409636
7	Democratic People's Republic of Korea	1	male	1	Under 5	1991	44	Population	1	Number	1490647.3201103879	1605991.725756811	1363237.7786660187
7	Democratic People's Republic of Korea	1	male	2	Early Neonatal	1991	44	Population	1	Number	7144.316289151145	7697.134454122032	6533.67281228441
7	Democratic People's Republic of Korea	1	male	3	Late Neonatal	1991	44	Population	1	Number	21167.520293477155	22805.436260802617	19358.276740208905
7	Democratic People's Republic of Korea	1	male	4	Post Neonatal	1991	44	Population	1	Number	332690.59846094204	358433.7764923414	304254.65924117906
7	Democratic People's Republic of Korea	1	male	5	1 to 4	1991	44	Population	1	Number	1129644.8850668177	1217055.3785495448	1033091.1698723461
7	Democratic People's Republic of Korea	1	male	6	5 to 9	1991	44	Population	1	Number	984535.6726003018	1060717.7986214813	900384.8229061305
7	Democratic People's Republic of Korea	1	male	7	10 to 14	1991	44	Population	1	Number	877451.5228424721	945347.612695784	802453.4366709259
7	Democratic People's Republic of Korea	1	male	8	15 to 19	1991	44	Population	1	Number	809855.6471272467	872521.2535500816	740635.1579850031
7	Democratic People's Republic of Korea	1	male	9	20 to 24	1991	44	Population	1	Number	855121.7293131924	921289.9679651541	782032.2292409405
7	Democratic People's Republic of Korea	1	male	10	25 to 29	1991	44	Population	1	Number	892095.1508727703	961124.3461554315	815845.4353538586
7	Democratic People's Republic of Korea	1	male	11	30 to 34	1991	44	Population	1	Number	774631.9799396438	834572.0235136215	708422.1501423815
7	Democratic People's Republic of Korea	1	male	12	35 to 39	1991	44	Population	1	Number	632040.8465836401	680947.3684751182	578018.6554516898
7	Democratic People's Republic of Korea	1	male	13	40 to 44	1991	44	Population	1	Number	571382.5636446105	615595.4242664217	522544.9952666812
7	Democratic People's Republic of Korea	1	male	14	45 to 49	1991	44	Population	1	Number	594877.6946480408	640908.5788121173	544031.9357162917
7	Democratic People's Republic of Korea	1	male	15	50 to 54	1991	44	Population	1	Number	593192.1187874204	639092.5752217501	542490.4304514279
7	Democratic People's Republic of Korea	1	male	16	55 to 59	1991	44	Population	1	Number	400932.0468495302	431955.66190895153	366663.33180855843
7	Democratic People's Republic of Korea	1	male	17	60 to 64	1991	44	Population	1	Number	290385.70116049825	312855.37970665965	265565.67262140627
7	Democratic People's Republic of Korea	1	male	18	65 to 69	1991	44	Population	1	Number	173854.04350241052	187306.64965979985	158994.28179884987
7	Democratic People's Republic of Korea	1	male	19	70 to 74	1991	44	Population	1	Number	99790.82908783108	107512.51732005978	91261.44483784467
7	Democratic People's Republic of Korea	1	male	20	75 to 79	1991	44	Population	1	Number	54704.22709803055	58937.171051870675	50028.513134306
7	Democratic People's Republic of Korea	1	male	21	80 plus	1991	44	Population	1	Number	36264.998034025826	39071.13774767295	33165.33340667853
7	Democratic People's Republic of Korea	1	male	22	All Ages	1991	44	Population	1	Number	10131764.092202052	10915747.192428779	9265775.605458988
7	Democratic People's Republic of Korea	1	male	23	5-14 years	1991	44	Population	1	Number	1861987.1954427739	2006065.4113172654	1702838.2595770566
7	Democratic People's Republic of Korea	1	male	24	15-49 years	1991	44	Population	1	Number	5130005.612129144	5526958.962737946	4691530.559156848
7	Democratic People's Republic of Korea	1	male	25	50-69 years	1991	44	Population	1	Number	1458363.9102998592	1571210.2664971608	1333713.7166802422
7	Democratic People's Republic of Korea	1	male	26	70+ years	1991	44	Population	1	Number	190760.05421988745	205520.82611960339	174455.29137882913
7	Democratic People's Republic of Korea	1	male	28	<1 year	1991	44	Population	1	Number	361002.43504357035	388936.347207266	330146.6087936724
7	Democratic People's Republic of Korea	1	male	30	80 to 84	1991	44	Population	1	Number	24560.55683202829	26461.021678351368	22461.301534433576
7	Democratic People's Republic of Korea	1	male	31	85 to 89	1991	44	Population	1	Number	8859.627301678567	9545.174064869512	8102.371687526125
7	Democratic People's Republic of Korea	1	male	32	90 to 94	1991	44	Population	1	Number	2399.2198307805324	2584.8684289855046	2194.1522105996914
7	Democratic People's Republic of Korea	1	male	39	0 to 14	1991	44	Population	1	Number	3352634.515553162	3612057.137074076	3066076.0382430768
7	Democratic People's Republic of Korea	1	male	42	Neonatal	1991	44	Population	1	Number	28311.836582628297	30502.57071492465	25891.949552493315
7	Democratic People's Republic of Korea	1	male	157	25 plus	1991	44	Population	1	Number	5114152.2002084525	5509878.833839474	4677032.179989974
7	Democratic People's Republic of Korea	1	male	158	<20 years	1991	44	Population	1	Number	4162490.1626804085	4484578.390624158	3806711.1962280795
7	Democratic People's Republic of Korea	1	male	159	10 to 24	1991	44	Population	1	Number	2542428.899282911	2739158.8342110203	2325120.8238968696
7	Democratic People's Republic of Korea	1	male	162	10 to 19	1991	44	Population	1	Number	1687307.1699697187	1817868.8662458658	1543088.5946559291
7	Democratic People's Republic of Korea	1	male	164	Birth	1991	44	Population	1	Number	403541.894219485	430699.359381068	374492.286563883
7	Democratic People's Republic of Korea	1	male	235	95 plus	1991	44	Population	1	Number	445.5940695384358	480.0735754665553	407.50797411915283
7	Democratic People's Republic of Korea	2	female	1	Under 5	1991	44	Population	1	Number	1409025.9767102615	1518054.6259631107	1288592.8258543196
7	Democratic People's Republic of Korea	2	female	2	Early Neonatal	1991	44	Population	1	Number	6717.956320444666	7237.783289900416	6143.754949883201
7	Democratic People's Republic of Korea	2	female	3	Late Neonatal	1991	44	Population	1	Number	19954.556909535237	21498.61530323873	18248.988522385698
7	Democratic People's Republic of Korea	2	female	4	Post Neonatal	1991	44	Population	1	Number	313922.8062957263	338213.75628942176	287090.9995635301
7	Democratic People's Republic of Korea	2	female	5	1 to 4	1991	44	Population	1	Number	1068430.6571845552	1151104.47108055	977109.0828185208
7	Democratic People's Republic of Korea	2	female	6	5 to 9	1991	44	Population	1	Number	939172.0181841654	1011843.9619603644	858898.5191747779
7	Democratic People's Republic of Korea	2	female	7	10 to 14	1991	44	Population	1	Number	898693.614593876	968233.3906596788	821879.9110507001
7	Democratic People's Republic of Korea	2	female	8	15 to 19	1991	44	Population	1	Number	983601.5691249322	1059711.4153997723	899530.559708104
7	Democratic People's Republic of Korea	2	female	9	20 to 24	1991	44	Population	1	Number	1067348.2767944103	1149938.3374638031	976119.2163230556
7	Democratic People's Republic of Korea	2	female	10	25 to 29	1991	44	Population	1	Number	960268.9361140052	1034573.3327358636	878192.2281207973
7	Democratic People's Republic of Korea	2	female	11	30 to 34	1991	44	Population	1	Number	781734.9103080225	842224.5696567282	714917.9743972367
7	Democratic People's Republic of Korea	2	female	12	35 to 39	1991	44	Population	1	Number	645644.4016756596	695603.5494670395	590459.4789619969
7	Democratic People's Republic of Korea	2	female	13	40 to 44	1991	44	Population	1	Number	575280.0667560402	619794.5112426784	526109.3685508836
7	Democratic People's Republic of Korea	2	female	14	45 to 49	1991	44	Population	1	Number	655500.4104993901	706222.2037968411	599473.0688260166
7	Democratic People's Republic of Korea	2	female	15	50 to 54	1991	44	Population	1	Number	640518.3693949515	690080.871287086	585771.5821231891
7	Democratic People's Republic of Korea	2	female	16	55 to 59	1991	44	Population	1	Number	519566.90375538304	559770.3341031992	475158.15591538954
7	Democratic People's Republic of Korea	2	female	17	60 to 64	1991	44	Population	1	Number	421801.51321578986	454439.98120634997	385749.03007350967
7	Democratic People's Republic of Korea	2	female	18	65 to 69	1991	44	Population	1	Number	315285.37279527436	339681.75646259857	288337.10392575513
7	Democratic People's Republic of Korea	2	female	19	70 to 74	1991	44	Population	1	Number	218000.55820563322	234869.1658753234	199367.47794521356
7	Democratic People's Republic of Korea	2	female	20	75 to 79	1991	44	Population	1	Number	131906.46454007545	142113.22005362596	120632.07258037674
7	Democratic People's Republic of Korea	2	female	21	80 plus	1991	44	Population	1	Number	121490.85816714852	130891.66722352938	111106.71543940186
7	Democratic People's Republic of Korea	2	female	22	All Ages	1991	44	Population	1	Number	11284840.220835019	12158046.894557592	10320295.288970722
7	Democratic People's Republic of Korea	2	female	23	5-14 years	1991	44	Population	1	Number	1837865.6327780413	1980077.3526200438	1680778.4302254783
7	Democratic People's Republic of Korea	2	female	24	15-49 years	1991	44	Population	1	Number	5669378.57127246	6108067.919762727	5184801.89488809
7	Democratic People's Republic of Korea	2	female	25	50-69 years	1991	44	Population	1	Number	1897172.1591613987	2043972.9430592337	1735015.8720378436
7	Democratic People's Republic of Korea	2	female	26	70+ years	1991	44	Population	1	Number	471397.8809128572	507874.0531524787	431106.26596499217
7	Democratic People's Republic of Korea	2	female	28	<1 year	1991	44	Population	1	Number	340595.3195257062	366950.1548825609	311483.74303579895
7	Democratic People's Republic of Korea	2	female	30	80 to 84	1991	44	Population	1	Number	72364.32763441077	77963.78784769312	66179.15849584644
7	Democratic People's Republic of Korea	2	female	31	85 to 89	1991	44	Population	1	Number	33615.66343128193	36216.80098178198	30742.444390569653
7	Democratic People's Republic of Korea	2	female	32	90 to 94	1991	44	Population	1	Number	12014.499065228745	12944.165818136928	10987.588275578486
7	Democratic People's Republic of Korea	2	female	39	0 to 14	1991	44	Population	1	Number	3246891.609488303	3498131.9785831547	2969371.256079798
7	Democratic People's Republic of Korea	2	female	42	Neonatal	1991	44	Population	1	Number	26672.5132299799	28736.398593139143	24392.743472268896
7	Democratic People's Republic of Korea	2	female	157	25 plus	1991	44	Population	1	Number	5986998.765427373	6450265.163110863	5475274.256859766
7	Democratic People's Republic of Korea	2	female	158	<20 years	1991	44	Population	1	Number	4230493.178613235	4557843.393982926	3868901.815787902
7	Democratic People's Republic of Korea	2	female	159	10 to 24	1991	44	Population	1	Number	2949643.4605132183	3177883.1435232544	2697529.6870818594
7	Democratic People's Republic of Korea	2	female	162	10 to 19	1991	44	Population	1	Number	1882295.183718808	2027944.8060594515	1721410.4707588044
7	Democratic People's Republic of Korea	2	female	164	Birth	1991	44	Population	1	Number	378981.719582105	404486.340028848	351700.115316954
7	Democratic People's Republic of Korea	2	female	235	95 plus	1991	44	Population	1	Number	3496.368036227065	3766.912575917309	3197.524277407271
7	Democratic People's Republic of Korea	3	both	1	Under 5	1991	44	Population	1	Number	2899673.2968206494	3124046.3517199215	2651830.6045203386
7	Democratic People's Republic of Korea	3	both	2	Early Neonatal	1991	44	Population	1	Number	13862.27260959581	14934.917744022448	12677.42776216761
7	Democratic People's Republic of Korea	3	both	3	Late Neonatal	1991	44	Population	1	Number	41122.07720301239	44304.05156404135	37607.2652625946
7	Democratic People's Republic of Korea	3	both	4	Post Neonatal	1991	44	Population	1	Number	646613.4047566683	696647.5327817631	591345.6588047092
7	Democratic People's Republic of Korea	3	both	5	1 to 4	1991	44	Population	1	Number	2198075.5422513727	2368159.849630095	2010200.252690867
7	Democratic People's Republic of Korea	3	both	6	5 to 9	1991	44	Population	1	Number	1923707.6907844672	2072561.7605818457	1759283.3420809086
7	Democratic People's Republic of Korea	3	both	7	10 to 14	1991	44	Population	1	Number	1776145.137436348	1913581.003355463	1624333.347721626
7	Democratic People's Republic of Korea	3	both	8	15 to 19	1991	44	Population	1	Number	1793457.216252179	1932232.668949854	1640165.7176931072
7	Democratic People's Republic of Korea	3	both	9	20 to 24	1991	44	Population	1	Number	1922470.0061076027	2071228.3054289573	1758151.445563996
7	Democratic People's Republic of Korea	3	both	10	25 to 29	1991	44	Population	1	Number	1852364.0869867755	1995697.678891295	1694037.663474656
7	Democratic People's Republic of Korea	3	both	11	30 to 34	1991	44	Population	1	Number	1556366.8902476663	1676796.59317035	1423340.124539618
7	Democratic People's Republic of Korea	3	both	12	35 to 39	1991	44	Population	1	Number	1277685.2482592997	1376550.9179421577	1168478.1344136868
7	Democratic People's Republic of Korea	3	both	13	40 to 44	1991	44	Population	1	Number	1146662.6304006507	1235389.9355091	1048654.3638175647
7	Democratic People's Republic of Korea	3	both	14	45 to 49	1991	44	Population	1	Number	1250378.105147431	1347130.7826089584	1143505.0045423084
7	Democratic People's Republic of Korea	3	both	15	50 to 54	1991	44	Population	1	Number	1233710.488182372	1329173.4465088362	1128262.012574617
7	Democratic People's Republic of Korea	3	both	16	55 to 59	1991	44	Population	1	Number	920498.9506049132	991725.9960121508	841821.4877239479
7	Democratic People's Republic of Korea	3	both	17	60 to 64	1991	44	Population	1	Number	712187.2143762881	767295.3609130096	651314.7026949158
7	Democratic People's Republic of Korea	3	both	18	65 to 69	1991	44	Population	1	Number	489139.4162976849	526988.4061223983	447331.3857246051
7	Democratic People's Republic of Korea	3	both	19	70 to 74	1991	44	Population	1	Number	317791.38729346433	342381.6831953832	290628.92278305825
7	Democratic People's Republic of Korea	3	both	20	75 to 79	1991	44	Population	1	Number	186610.69163810601	201050.39110549662	170660.5857146827
7	Democratic People's Republic of Korea	3	both	21	80 plus	1991	44	Population	1	Number	157755.85620117435	169962.8049712023	144272.04884608043
7	Democratic People's Republic of Korea	3	both	22	All Ages	1991	44	Population	1	Number	21416604.31303707	23073794.086986374	19586070.89442972
7	Democratic People's Republic of Korea	3	both	23	5-14 years	1991	44	Population	1	Number	3699852.8282208154	3986142.7639373085	3383616.6898025353
7	Democratic People's Republic of Korea	3	both	24	15-49 years	1991	44	Population	1	Number	10799384.183401605	11635026.882500673	9876332.454044938
7	Democratic People's Republic of Korea	3	both	25	50-69 years	1991	44	Population	1	Number	3355536.069461258	3615183.209556395	3068729.5887180865
7	Democratic People's Republic of Korea	3	both	26	70+ years	1991	44	Population	1	Number	662157.9351327446	713394.8792720821	605561.5573438214
7	Democratic People's Republic of Korea	3	both	28	<1 year	1991	44	Population	1	Number	701597.7545692765	755886.5020898269	641630.3518294714
7	Democratic People's Republic of Korea	3	both	30	80 to 84	1991	44	Population	1	Number	96924.88446643906	104424.80952604451	88640.46003028001
7	Democratic People's Republic of Korea	3	both	31	85 to 89	1991	44	Population	1	Number	42475.2907329605	45761.97504665149	38844.816078095784
7	Democratic People's Republic of Korea	3	both	32	90 to 94	1991	44	Population	1	Number	14413.718896009279	15529.034247122434	13181.740486178178
7	Democratic People's Republic of Korea	3	both	39	0 to 14	1991	44	Population	1	Number	6599526.125041464	7110189.11565723	6035447.2943228725
7	Democratic People's Republic of Korea	3	both	42	Neonatal	1991	44	Population	1	Number	54984.3498126082	59238.969308063795	50284.693024762215
7	Democratic People's Republic of Korea	3	both	157	25 plus	1991	44	Population	1	Number	11101150.965635825	11960143.996950341	10152306.436849741
7	Democratic People's Republic of Korea	3	both	158	<20 years	1991	44	Population	1	Number	8392983.341293644	9042421.784607086	7675613.012015982
7	Democratic People's Republic of Korea	3	both	159	10 to 24	1991	44	Population	1	Number	5492072.359796129	5917041.977734274	5022650.5109787285
7	Democratic People's Republic of Korea	3	both	162	10 to 19	1991	44	Population	1	Number	3569602.353688527	3845813.672305317	3264499.065414733
7	Democratic People's Republic of Korea	3	both	164	Birth	1991	44	Population	1	Number	782523.61380159	835185.699409916	726192.401880836
7	Democratic People's Republic of Korea	3	both	235	95 plus	1991	44	Population	1	Number	3941.962105765501	4246.986151383864	3605.032251526424
8	Taiwan (Province of China)	1	male	1	Under 5	1991	44	Population	1	Number	843567.1920012333	848219.6763812196	838642.8079614228
8	Taiwan (Province of China)	1	male	2	Early Neonatal	1991	44	Population	1	Number	3214.309524905258	3232.0372471292408	3195.545762310481
8	Taiwan (Province of China)	1	male	3	Late Neonatal	1991	44	Population	1	Number	9641.286061731946	9694.460169533333	9585.004362235068
8	Taiwan (Province of China)	1	male	4	Post Neonatal	1991	44	Population	1	Number	155915.88944498112	156775.80463266588	155005.7192477331
8	Taiwan (Province of China)	1	male	5	1 to 4	1991	44	Population	1	Number	674795.706969615	678517.3743318911	670856.5385891442
8	Taiwan (Province of China)	1	male	6	5 to 9	1991	44	Population	1	Number	925156.8742557012	930259.3461717796	919756.2045887152
8	Taiwan (Province of China)	1	male	7	10 to 14	1991	44	Population	1	Number	1037733.1437909573	1043456.5020342144	1031675.3020691337
8	Taiwan (Province of China)	1	male	8	15 to 19	1991	44	Population	1	Number	940809.6448110766	945998.4456778337	935317.6009723203
8	Taiwan (Province of China)	1	male	9	20 to 24	1991	44	Population	1	Number	960677.1533335878	965975.5284867169	955069.1314876179
8	Taiwan (Province of China)	1	male	10	25 to 29	1991	44	Population	1	Number	1006412.0427451668	1011962.657270127	1000537.0401991217
8	Taiwan (Province of China)	1	male	11	30 to 34	1991	44	Population	1	Number	964650.1822470468	969970.469649889	959018.9675595858
8	Taiwan (Province of China)	1	male	12	35 to 39	1991	44	Population	1	Number	877739.9426580238	882580.8983182583	872616.0727331216
8	Taiwan (Province of China)	1	male	13	40 to 44	1991	44	Population	1	Number	662915.3699179947	666571.5142453712	659045.5538579074
8	Taiwan (Province of China)	1	male	14	45 to 49	1991	44	Population	1	Number	442628.6502544038	445069.8581403549	440044.7737339044
8	Taiwan (Province of China)	1	male	15	50 to 54	1991	44	Population	1	Number	438116.3924429359	440532.7140967227	435558.8565513289
8	Taiwan (Province of China)	1	male	16	55 to 59	1991	44	Population	1	Number	390223.8480900523	392376.0303645076	387945.88836413017
8	Taiwan (Province of China)	1	male	17	60 to 64	1991	44	Population	1	Number	422293.3618814469	424622.41555797064	419828.1940666182
8	Taiwan (Province of China)	1	male	18	65 to 69	1991	44	Population	1	Number	328035.1150656985	329844.31089906127	326120.18653310026
8	Taiwan (Province of China)	1	male	19	70 to 74	1991	44	Population	1	Number	205428.3665068177	206561.35540852175	204229.1636704075
8	Taiwan (Province of China)	1	male	20	75 to 79	1991	44	Population	1	Number	119957.67194038759	120619.26855089371	119257.41041912729
8	Taiwan (Province of China)	1	male	21	80 plus	1991	44	Population	1	Number	72817.77594358753	73219.38421898666	72392.69694920369
8	Taiwan (Province of China)	1	male	22	All Ages	1991	44	Population	1	Number	10639162.727886118	10697840.37547243	10577055.851716764
8	Taiwan (Province of China)	1	male	23	5-14 years	1991	44	Population	1	Number	1962890.0180466585	1973715.8482059939	1951431.506657849
8	Taiwan (Province of China)	1	male	24	15-49 years	1991	44	Population	1	Number	5855832.985967301	5888129.371788552	5821649.140543579
8	Taiwan (Province of China)	1	male	25	50-69 years	1991	44	Population	1	Number	1578668.7174801335	1587375.4709182626	1569453.1255151776
8	Taiwan (Province of China)	1	male	26	70+ years	1991	44	Population	1	Number	398203.8143907928	400400.00817840215	395879.27103873855
8	Taiwan (Province of China)	1	male	28	<1 year	1991	44	Population	1	Number	168771.48503161833	169702.30204932843	167786.26937227868
8	Taiwan (Province of China)	1	male	30	80 to 84	1991	44	Population	1	Number	50142.35761347375	50418.90527652231	49849.648001374604
8	Taiwan (Province of China)	1	male	31	85 to 89	1991	44	Population	1	Number	16915.195433249257	17008.486973370575	16816.45176562966
8	Taiwan (Province of China)	1	male	32	90 to 94	1991	44	Population	1	Number	4702.385036258129	4728.31986769458	4674.934526042507
8	Taiwan (Province of China)	1	male	39	0 to 14	1991	44	Population	1	Number	2806457.210047892	2821935.524587214	2790074.314619272
8	Taiwan (Province of China)	1	male	42	Neonatal	1991	44	Population	1	Number	12855.595586637204	12926.497416662573	12780.550124545547
8	Taiwan (Province of China)	1	male	157	25 plus	1991	44	Population	1	Number	5931218.719693563	5963930.876720661	5896594.804637558
8	Taiwan (Province of China)	1	male	158	<20 years	1991	44	Population	1	Number	3747266.8548589684	3767933.970265048	3725391.9155915934
8	Taiwan (Province of China)	1	male	159	10 to 24	1991	44	Population	1	Number	2939219.9419356217	2955430.4761987645	2922062.0345290722
8	Taiwan (Province of China)	1	male	162	10 to 19	1991	44	Population	1	Number	1978542.7886020339	1989454.947712048	1966992.903041454
8	Taiwan (Province of China)	1	male	164	Birth	1991	44	Population	1	Number	166608.428316953	167287.519795295	165952.399011435
8	Taiwan (Province of China)	1	male	235	95 plus	1991	44	Population	1	Number	1057.8378606063943	1063.67210139918	1051.6626561569194
8	Taiwan (Province of China)	2	female	1	Under 5	1991	44	Population	1	Number	779138.2047400726	783435.3471156599	774589.9295385128
8	Taiwan (Province of China)	2	female	2	Early Neonatal	1991	44	Population	1	Number	2954.658022276686	2970.953701420196	2937.409993967904
8	Taiwan (Province of China)	2	female	3	Late Neonatal	1991	44	Population	1	Number	8864.310474464191	8913.199367267094	8812.564425734132
8	Taiwan (Province of China)	2	female	4	Post Neonatal	1991	44	Population	1	Number	143458.85172788252	144250.06323203235	142621.40038255177
8	Taiwan (Province of China)	2	female	5	1 to 4	1991	44	Population	1	Number	623860.3845154493	627301.1308149403	620218.554736259
8	Taiwan (Province of China)	2	female	6	5 to 9	1991	44	Population	1	Number	869746.6232903887	874543.4937919603	864669.4149411053
8	Taiwan (Province of China)	2	female	7	10 to 14	1991	44	Population	1	Number	978553.374983491	983950.341977066	972840.9994103733
8	Taiwan (Province of China)	2	female	8	15 to 19	1991	44	Population	1	Number	895650.8336746924	900590.5723856154	890422.4076377252
8	Taiwan (Province of China)	2	female	9	20 to 24	1991	44	Population	1	Number	913210.0204225926	918246.602447059	907879.0913724769
8	Taiwan (Province of China)	2	female	10	25 to 29	1991	44	Population	1	Number	959553.0551682682	964845.2306384256	953951.5953260331
8	Taiwan (Province of China)	2	female	11	30 to 34	1991	44	Population	1	Number	923690.6197408057	928785.0048959334	918298.5094398073
8	Taiwan (Province of China)	2	female	12	35 to 39	1991	44	Population	1	Number	842204.6621420167	846849.6318285115	837288.2319680701
8	Taiwan (Province of China)	2	female	13	40 to 44	1991	44	Population	1	Number	635574.486163796	639079.8386682951	631864.2744753226
8	Taiwan (Province of China)	2	female	14	45 to 49	1991	44	Population	1	Number	427030.8282876293	429386.0102781327	424538.00517256965
8	Taiwan (Province of China)	2	female	15	50 to 54	1991	44	Population	1	Number	433905.7887187617	436298.88783824083	431372.8325286579
8	Taiwan (Province of China)	2	female	16	55 to 59	1991	44	Population	1	Number	369089.8733077454	371125.49641715246	366935.28467674315
8	Taiwan (Province of China)	2	female	17	60 to 64	1991	44	Population	1	Number	315035.0999445424	316772.5974379694	313196.059933436
8	Taiwan (Province of China)	2	female	18	65 to 69	1991	44	Population	1	Number	242208.1833688547	243544.02217400676	240794.27571122817
8	Taiwan (Province of China)	2	female	19	70 to 74	1991	44	Population	1	Number	170292.73274881995	171231.93982876753	169298.6366967265
8	Taiwan (Province of China)	2	female	20	75 to 79	1991	44	Population	1	Number	112251.35272607241	112870.44705565558	111596.07739643325
8	Taiwan (Province of China)	2	female	21	80 plus	1991	44	Population	1	Number	97672.81966597904	98211.50973376978	97102.64756961599
8	Taiwan (Province of China)	2	female	22	All Ages	1991	44	Population	1	Number	9964808.55909453	10019766.974512227	9906638.273794843
8	Taiwan (Province of China)	2	female	23	5-14 years	1991	44	Population	1	Number	1848299.9982738798	1858493.8357690268	1837510.4143514787
8	Taiwan (Province of China)	2	female	24	15-49 years	1991	44	Population	1	Number	5596914.505599801	5627782.8911419725	5564242.115392005
8	Taiwan (Province of China)	2	female	25	50-69 years	1991	44	Population	1	Number	1360238.9453399042	1367741.0038673696	1352298.452850065
8	Taiwan (Province of China)	2	female	26	70+ years	1991	44	Population	1	Number	380216.9051408714	382313.8966181928	377997.3616627758
8	Taiwan (Province of China)	2	female	28	<1 year	1991	44	Population	1	Number	155277.8202246234	156134.21630071965	154371.37480225382
8	Taiwan (Province of China)	2	female	30	80 to 84	1991	44	Population	1	Number	62310.18610146377	62653.84238670093	61946.4459170835
8	Taiwan (Province of China)	2	female	31	85 to 89	1991	44	Population	1	Number	24625.404342025246	24761.2196157088	24481.651776413888
8	Taiwan (Province of China)	2	female	32	90 to 94	1991	44	Population	1	Number	8394.473149403579	8440.770771663118	8345.46980978641
8	Taiwan (Province of China)	2	female	39	0 to 14	1991	44	Population	1	Number	2627438.2030139524	2641929.182884686	2612100.3438899918
8	Taiwan (Province of China)	2	female	42	Neonatal	1991	44	Population	1	Number	11818.968496740878	11884.153068687288	11749.974419702037
8	Taiwan (Province of China)	2	female	157	25 plus	1991	44	Population	1	Number	5528509.5019832915	5559000.616794859	5496236.430894644
8	Taiwan (Province of China)	2	female	158	<20 years	1991	44	Population	1	Number	3523089.036688645	3542519.7552703023	3502522.7515277173
8	Taiwan (Province of China)	2	female	159	10 to 24	1991	44	Population	1	Number	2787414.229080776	2802787.5168097406	2771142.498420575
8	Taiwan (Province of China)	2	female	162	10 to 19	1991	44	Population	1	Number	1874204.2086581835	1884540.9143626816	1863263.4070480983
8	Taiwan (Province of China)	2	female	164	Birth	1991	44	Population	1	Number	153302.435228951	153927.291836894	152698.798959565
8	Taiwan (Province of China)	2	female	235	95 plus	1991	44	Population	1	Number	2342.7560730864525	2355.6769596969134	2329.0800663321984
8	Taiwan (Province of China)	3	both	1	Under 5	1991	44	Population	1	Number	1622705.396741306	1631655.0234968795	1613232.7374999356
8	Taiwan (Province of China)	3	both	2	Early Neonatal	1991	44	Population	1	Number	6168.967547181945	6202.990948549436	6132.955756278385
8	Taiwan (Province of China)	3	both	3	Late Neonatal	1991	44	Population	1	Number	18505.59653619614	18607.659536800427	18397.568787969198
8	Taiwan (Province of China)	3	both	4	Post Neonatal	1991	44	Population	1	Number	299374.74117286364	301025.86786469823	297627.11963028484
8	Taiwan (Province of China)	3	both	5	1 to 4	1991	44	Population	1	Number	1298656.0914850642	1305818.5051468315	1291075.0933254035
8	Taiwan (Province of China)	3	both	6	5 to 9	1991	44	Population	1	Number	1794903.49754609	1804802.83996374	1784425.6195298205
8	Taiwan (Province of China)	3	both	7	10 to 14	1991	44	Population	1	Number	2016286.5187744482	2027406.8440112805	2004516.3014795075
8	Taiwan (Province of China)	3	both	8	15 to 19	1991	44	Population	1	Number	1836460.4784857691	1846589.0180634493	1825740.0086100453
8	Taiwan (Province of China)	3	both	9	20 to 24	1991	44	Population	1	Number	1873887.1737561806	1884222.130933776	1862948.2228600949
8	Taiwan (Province of China)	3	both	10	25 to 29	1991	44	Population	1	Number	1965965.097913435	1976807.887908552	1954488.6355251549
8	Taiwan (Province of China)	3	both	11	30 to 34	1991	44	Population	1	Number	1888340.8019878524	1898755.4745458227	1877317.4769993932
8	Taiwan (Province of China)	3	both	12	35 to 39	1991	44	Population	1	Number	1719944.6048000406	1729430.53014677	1709904.304701192
8	Taiwan (Province of China)	3	both	13	40 to 44	1991	44	Population	1	Number	1298489.8560817908	1305651.3529136665	1290909.82833323
8	Taiwan (Province of China)	3	both	14	45 to 49	1991	44	Population	1	Number	869659.4785420331	874455.8684184876	864582.778906474
8	Taiwan (Province of China)	3	both	15	50 to 54	1991	44	Population	1	Number	872022.1811616976	876831.6019349635	866931.6890799868
8	Taiwan (Province of China)	3	both	16	55 to 59	1991	44	Population	1	Number	759313.7213977977	763501.52678166	754881.1730408733
8	Taiwan (Province of China)	3	both	17	60 to 64	1991	44	Population	1	Number	737328.4618259893	741395.01299594	733024.2540000542
8	Taiwan (Province of China)	3	both	18	65 to 69	1991	44	Population	1	Number	570243.2984345532	573388.3330730681	566914.4622443286
8	Taiwan (Province of China)	3	both	19	70 to 74	1991	44	Population	1	Number	375721.0992556377	377793.2952372893	373527.8003671339
8	Taiwan (Province of China)	3	both	20	75 to 79	1991	44	Population	1	Number	232209.02466646	233489.71560654926	230853.48781556054
8	Taiwan (Province of China)	3	both	21	80 plus	1991	44	Population	1	Number	170490.59560956658	171430.8939527564	169495.34451881968
8	Taiwan (Province of China)	3	both	22	All Ages	1991	44	Population	1	Number	20603971.286980648	20717607.34998464	20483694.125511598
8	Taiwan (Province of China)	3	both	23	5-14 years	1991	44	Population	1	Number	3811190.0163205382	3832209.683975021	3788941.9210093273
8	Taiwan (Province of China)	3	both	24	15-49 years	1991	44	Population	1	Number	11452747.491567101	11515912.262930527	11385891.255935585
8	Taiwan (Province of China)	3	both	25	50-69 years	1991	44	Population	1	Number	2938907.662820038	2955116.474785632	2921751.578365243
8	Taiwan (Province of China)	3	both	26	70+ years	1991	44	Population	1	Number	778420.7195316643	782713.9047965952	773876.6327015142
8	Taiwan (Province of China)	3	both	28	<1 year	1991	44	Population	1	Number	324049.3052562417	325836.51835004805	322157.64417453244
8	Taiwan (Province of China)	3	both	30	80 to 84	1991	44	Population	1	Number	112452.54371493752	113072.74766322324	111796.09391845811
8	Taiwan (Province of China)	3	both	31	85 to 89	1991	44	Population	1	Number	41540.5997752745	41769.70658907938	41298.10354204355
8	Taiwan (Province of China)	3	both	32	90 to 94	1991	44	Population	1	Number	13096.858185661707	13169.090639357699	13020.404335828915
8	Taiwan (Province of China)	3	both	39	0 to 14	1991	44	Population	1	Number	5433895.413061844	5463864.707471901	5402174.658509264
8	Taiwan (Province of China)	3	both	42	Neonatal	1991	44	Population	1	Number	24674.56408337808	24810.650485349863	24530.52454424758
8	Taiwan (Province of China)	3	both	157	25 plus	1991	44	Population	1	Number	11459728.221676854	11522931.493515525	11392831.2355322
8	Taiwan (Province of China)	3	both	158	<20 years	1991	44	Population	1	Number	7270355.891547613	7310453.725535349	7227914.667119309
8	Taiwan (Province of China)	3	both	159	10 to 24	1991	44	Population	1	Number	5726634.171016398	5758217.993008505	5693204.532949648
8	Taiwan (Province of China)	3	both	162	10 to 19	1991	44	Population	1	Number	3852746.9972602176	3873995.8620747295	3830256.3100895532
8	Taiwan (Province of China)	3	both	164	Birth	1991	44	Population	1	Number	319910.863545904	321214.811632189	318651.197970999
8	Taiwan (Province of China)	3	both	235	95 plus	1991	44	Population	1	Number	3400.593933692847	3419.3490610960935	3380.7427224891176
9	Southeast Asia	1	male	1	Under 5	1991	44	Population	1	Number	30435900.233790003	31560940.794532165	29309527.15895134
9	Southeast Asia	1	male	2	Early Neonatal	1991	44	Population	1	Number	122970.10845996125	127538.29273718677	118393.90077616919
9	Southeast Asia	1	male	3	Late Neonatal	1991	44	Population	1	Number	363461.7818096075	376927.2885485735	349971.74667825643
9	Southeast Asia	1	male	4	Post Neonatal	1991	44	Population	1	Number	5723780.090609212	5934838.884986089	5510683.122742208
9	Southeast Asia	1	male	5	1 to 4	1991	44	Population	1	Number	24225688.25291122	25119922.328617357	23331993.843931716
9	Southeast Asia	1	male	6	5 to 9	1991	44	Population	1	Number	29839940.954950362	30964872.11757665	28751351.822705545
9	Southeast Asia	1	male	7	10 to 14	1991	44	Population	1	Number	28214385.705333114	29284629.36646713	27195430.76317777
9	Southeast Asia	1	male	8	15 to 19	1991	44	Population	1	Number	24800452.912150607	25739647.01083782	23872835.906965565
9	Southeast Asia	1	male	9	20 to 24	1991	44	Population	1	Number	22150312.272513155	22978251.501644503	21339463.75126731
9	Southeast Asia	1	male	10	25 to 29	1991	44	Population	1	Number	19881439.34056656	20622027.366285928	19147511.293214276
9	Southeast Asia	1	male	11	30 to 34	1991	44	Population	1	Number	17706113.50878841	18373113.962297693	17046464.91450277
9	Southeast Asia	1	male	12	35 to 39	1991	44	Population	1	Number	14632870.948502904	15189561.866702203	14089412.176822383
9	Southeast Asia	1	male	13	40 to 44	1991	44	Population	1	Number	11200622.870869085	11624870.079937087	10788759.55468996
9	Southeast Asia	1	male	14	45 to 49	1991	44	Population	1	Number	8985992.559191562	9328117.608338544	8650120.393027877
9	Southeast Asia	1	male	15	50 to 54	1991	44	Population	1	Number	7743062.396016916	8038601.984251404	7450087.694753326
9	Southeast Asia	1	male	16	55 to 59	1991	44	Population	1	Number	6573743.508165128	6824084.628001368	6321022.019634901
9	Southeast Asia	1	male	17	60 to 64	1991	44	Population	1	Number	5228405.84449664	5425370.7171122115	5027189.311424977
9	Southeast Asia	1	male	18	65 to 69	1991	44	Population	1	Number	3687166.0138287684	3825473.413485679	3545921.348032381
9	Southeast Asia	1	male	19	70 to 74	1991	44	Population	1	Number	2368335.2994437264	2455969.646041361	2278448.6593060815
9	Southeast Asia	1	male	20	75 to 79	1991	44	Population	1	Number	1380442.11696874	1431434.7224943854	1329993.397987985
9	Southeast Asia	1	male	21	80 plus	1991	44	Population	1	Number	1192197.9940013802	1235397.0233792367	1150295.1837217305
9	Southeast Asia	1	male	22	All Ages	1991	44	Population	1	Number	236021384.47957706	244892573.8860263	227208093.87197697
9	Southeast Asia	1	male	23	5-14 years	1991	44	Population	1	Number	58054326.660283476	60258586.55789588	55953815.598303214
9	Southeast Asia	1	male	24	15-49 years	1991	44	Population	1	Number	119357804.41258228	123831101.53373161	114961097.24575308
9	Southeast Asia	1	male	25	50-69 years	1991	44	Population	1	Number	23232377.762507454	24118946.166978065	22340068.625955593
9	Southeast Asia	1	male	26	70+ years	1991	44	Population	1	Number	4940975.410413846	5123298.195641286	4758380.111706686
9	Southeast Asia	1	male	28	<1 year	1991	44	Population	1	Number	6210211.9808787815	6439269.517682895	5979048.453418245
9	Southeast Asia	1	male	30	80 to 84	1991	44	Population	1	Number	760832.6561024702	788359.6512674466	734120.5529447084
9	Southeast Asia	1	male	31	85 to 89	1991	44	Population	1	Number	332021.01471961825	344265.324411492	320611.2412613218
9	Southeast Asia	1	male	32	90 to 94	1991	44	Population	1	Number	85525.69115984016	88920.92483896298	82133.50745637614
9	Southeast Asia	1	male	39	0 to 14	1991	44	Population	1	Number	88490226.89407349	91799025.20939307	85258738.98816912
9	Southeast Asia	1	male	42	Neonatal	1991	44	Population	1	Number	486431.8902695688	504465.5812857603	468365.3961745713
9	Southeast Asia	1	male	157	25 plus	1991	44	Population	1	Number	100580392.40083982	104392858.37740655	96841552.98570105
9	Southeast Asia	1	male	158	<20 years	1991	44	Population	1	Number	113290679.8062241	117548393.93303354	109174826.2482771
9	Southeast Asia	1	male	159	10 to 24	1991	44	Population	1	Number	75165150.88999687	78007569.66624576	72354477.47689593
9	Southeast Asia	1	male	162	10 to 19	1991	44	Population	1	Number	53014838.61748372	55023130.51408954	51069474.74355688
9	Southeast Asia	1	male	164	Birth	1991	44	Population	1	Number	6467765.55520533	6638753.64188405	6294423.23421419
9	Southeast Asia	1	male	235	95 plus	1991	44	Population	1	Number	13818.632019451636	14314.833567288317	13324.14807114168
9	Southeast Asia	2	female	1	Under 5	1991	44	Population	1	Number	29094020.271606073	30168620.324613877	28015663.355441246
9	Southeast Asia	2	female	2	Early Neonatal	1991	44	Population	1	Number	116453.71857787161	120781.33865703302	112079.6820629339
9	Southeast Asia	2	female	3	Late Neonatal	1991	44	Population	1	Number	345249.4975091203	358050.90426710556	332301.9717655133
9	Southeast Asia	2	female	4	Post Neonatal	1991	44	Population	1	Number	5459380.165956793	5660953.67152098	5254182.762647733
9	Southeast Asia	2	female	5	1 to 4	1991	44	Population	1	Number	23172936.889562286	24029704.367574647	22310511.270387497
9	Southeast Asia	2	female	6	5 to 9	1991	44	Population	1	Number	28515948.805248458	29584566.08646799	27467659.350260973
9	Southeast Asia	2	female	7	10 to 14	1991	44	Population	1	Number	27109020.532462303	28138020.18270762	26121340.505020574
9	Southeast Asia	2	female	8	15 to 19	1991	44	Population	1	Number	24886596.069503184	25830057.30210741	23958374.563631766
9	Southeast Asia	2	female	9	20 to 24	1991	44	Population	1	Number	23060585.77730463	23929511.969539598	22195460.814083945
9	Southeast Asia	2	female	10	25 to 29	1991	44	Population	1	Number	21017289.815008655	21805175.045385312	20239165.042462796
9	Southeast Asia	2	female	11	30 to 34	1991	44	Population	1	Number	18246151.51318719	18926246.523223836	17571933.31641466
9	Southeast Asia	2	female	12	35 to 39	1991	44	Population	1	Number	14810381.990548251	15364016.154565226	14262377.677411009
9	Southeast Asia	2	female	13	40 to 44	1991	44	Population	1	Number	11395094.063646307	11823742.97853205	10977534.481342841
9	Southeast Asia	2	female	14	45 to 49	1991	44	Population	1	Number	9428687.400381878	9788376.802340245	9075252.805355586
9	Southeast Asia	2	female	15	50 to 54	1991	44	Population	1	Number	8274527.03705184	8590019.542059455	7961175.118586024
9	Southeast Asia	2	female	16	55 to 59	1991	44	Population	1	Number	7083111.228174163	7351611.9808144765	6812009.586862851
9	Southeast Asia	2	female	17	60 to 64	1991	44	Population	1	Number	5658843.369092651	5870557.207158044	5445417.027001326
9	Southeast Asia	2	female	18	65 to 69	1991	44	Population	1	Number	4147565.161613683	4300537.743021498	3993110.50360203
9	Southeast Asia	2	female	19	70 to 74	1991	44	Population	1	Number	2834940.298303781	2938514.483010978	2729877.6731744134
9	Southeast Asia	2	female	20	75 to 79	1991	44	Population	1	Number	1773184.990748657	1838086.1667434233	1708404.674479351
9	Southeast Asia	2	female	21	80 plus	1991	44	Population	1	Number	1745593.989712545	1810081.3657837734	1683601.587544036
9	Southeast Asia	2	female	22	All Ages	1991	44	Population	1	Number	239081542.31359425	248020045.90050104	230179574.41394204
9	Southeast Asia	2	female	23	5-14 years	1991	44	Population	1	Number	55624969.33771076	57722632.41018088	53596022.19834507
9	Southeast Asia	2	female	24	15-49 years	1991	44	Population	1	Number	122844786.6295801	127439604.59560406	118260060.69243324
9	Southeast Asia	2	female	25	50-69 years	1991	44	Population	1	Number	25164046.795932338	26113755.227608874	24204258.46184013
9	Southeast Asia	2	female	26	70+ years	1991	44	Population	1	Number	6353719.278764983	6587670.973637376	6121760.2612847695
9	Southeast Asia	2	female	28	<1 year	1991	44	Population	1	Number	5921083.3820437845	6139785.914445118	5698563.48662824
9	Southeast Asia	2	female	30	80 to 84	1991	44	Population	1	Number	1048490.9804104513	1086702.835794337	1011998.580573903
9	Southeast Asia	2	female	31	85 to 89	1991	44	Population	1	Number	487493.57913477434	505746.25996745547	470347.2926071908
9	Southeast Asia	2	female	32	90 to 94	1991	44	Population	1	Number	166449.17030993968	173019.5997003805	160084.40589297275
9	Southeast Asia	2	female	39	0 to 14	1991	44	Population	1	Number	84718989.60931683	87866829.33686182	81597868.74675193
9	Southeast Asia	2	female	42	Neonatal	1991	44	Population	1	Number	461703.21608699195	478832.2429241386	444381.65382844716
9	Southeast Asia	2	female	157	25 plus	1991	44	Population	1	Number	106415370.8574696	110403555.24027488	102414651.59590496
9	Southeast Asia	2	female	158	<20 years	1991	44	Population	1	Number	109605585.67882001	113720008.47119214	105596397.62812111
9	Southeast Asia	2	female	159	10 to 24	1991	44	Population	1	Number	75056202.37927012	77901504.40193622	72274541.5303833
9	Southeast Asia	2	female	162	10 to 19	1991	44	Population	1	Number	51995616.60196549	53971907.366794564	50079599.63382961
9	Southeast Asia	2	female	164	Birth	1991	44	Population	1	Number	6132072.57011185	6294138.54718667	5967834.37528349
9	Southeast Asia	2	female	235	95 plus	1991	44	Population	1	Number	43160.25985737971	44995.353372018726	41375.061840051385
9	Southeast Asia	3	both	1	Under 5	1991	44	Population	1	Number	59529920.505396076	61732094.950205445	57321031.38036617
9	Southeast Asia	3	both	2	Early Neonatal	1991	44	Population	1	Number	239423.82703783287	248319.6313942198	230473.5828391031
9	Southeast Asia	3	both	3	Late Neonatal	1991	44	Population	1	Number	708711.2793187278	734978.1928156791	682273.4671639154
9	Southeast Asia	3	both	4	Post Neonatal	1991	44	Population	1	Number	11183160.256566007	11595757.607918113	10764865.885389939
9	Southeast Asia	3	both	5	1 to 4	1991	44	Population	1	Number	47398625.14247351	49149626.696192	45642438.04638365
9	Southeast Asia	3	both	6	5 to 9	1991	44	Population	1	Number	58355889.76019882	60553708.51050828	56219011.172966525
9	Southeast Asia	3	both	7	10 to 14	1991	44	Population	1	Number	55323406.23779542	57427109.22508859	53318182.09651871
9	Southeast Asia	3	both	8	15 to 19	1991	44	Population	1	Number	49687048.98165379	51569773.54259918	47831210.470597334
9	Southeast Asia	3	both	9	20 to 24	1991	44	Population	1	Number	45210898.049817786	46906113.67904831	43539994.242303275
9	Southeast Asia	3	both	10	25 to 29	1991	44	Population	1	Number	40898729.155575216	42429922.56036041	39385823.84508158
9	Southeast Asia	3	both	11	30 to 34	1991	44	Population	1	Number	35952265.0219756	37301906.2245983	34612116.81349235
9	Southeast Asia	3	both	12	35 to 39	1991	44	Population	1	Number	29443252.939051155	30548196.49596893	28351789.85423339
9	Southeast Asia	3	both	13	40 to 44	1991	44	Population	1	Number	22595716.934515394	23451620.475284573	21766294.036032803
9	Southeast Asia	3	both	14	45 to 49	1991	44	Population	1	Number	18414679.95957344	19114871.57456965	17725372.719537657
9	Southeast Asia	3	both	15	50 to 54	1991	44	Population	1	Number	16017589.433068756	16629577.273111088	15411153.605723044
9	Southeast Asia	3	both	16	55 to 59	1991	44	Population	1	Number	13656854.736339292	14176182.244435785	13133088.846058428
9	Southeast Asia	3	both	17	60 to 64	1991	44	Population	1	Number	10887249.21358929	11295398.712184504	10471245.202508813
9	Southeast Asia	3	both	18	65 to 69	1991	44	Population	1	Number	7834731.175442452	8126384.729270832	7540538.806695852
9	Southeast Asia	3	both	19	70 to 74	1991	44	Population	1	Number	5203275.5977475075	5395881.524507835	5008751.724350334
9	Southeast Asia	3	both	20	75 to 79	1991	44	Population	1	Number	3153627.1077173967	3267344.64707761	3038546.787639593
9	Southeast Asia	3	both	21	80 plus	1991	44	Population	1	Number	2937791.9837139254	3044650.3458400583	2833700.117766724
9	Southeast Asia	3	both	22	All Ages	1991	44	Population	1	Number	475102926.79317135	492875497.8801607	457322188.12651974
9	Southeast Asia	3	both	23	5-14 years	1991	44	Population	1	Number	113679295.99799423	117971462.71313864	109549837.79664828
9	Southeast Asia	3	both	24	15-49 years	1991	44	Population	1	Number	242202591.0421624	251319516.73369572	233250609.17005014
9	Southeast Asia	3	both	25	50-69 years	1991	44	Population	1	Number	48396424.55843979	50231818.907530695	46544512.62912078
9	Southeast Asia	3	both	26	70+ years	1991	44	Population	1	Number	11294694.68917883	11704377.805838093	10880214.073034544
9	Southeast Asia	3	both	28	<1 year	1991	44	Population	1	Number	12131295.362922566	12579055.43212801	11677611.940046484
9	Southeast Asia	3	both	30	80 to 84	1991	44	Population	1	Number	1809323.6365129214	1874294.1626483765	1744495.7187842585
9	Southeast Asia	3	both	31	85 to 89	1991	44	Population	1	Number	819514.5938543925	849254.3770280938	790375.551544058
9	Southeast Asia	3	both	32	90 to 94	1991	44	Population	1	Number	251974.86146977983	261727.5316779052	242457.6591475507
9	Southeast Asia	3	both	39	0 to 14	1991	44	Population	1	Number	173209216.5033903	179666015.4406002	166856607.73492104
9	Southeast Asia	3	both	42	Neonatal	1991	44	Population	1	Number	948135.1063565607	983297.824209899	912747.0500030185
9	Southeast Asia	3	both	157	25 plus	1991	44	Population	1	Number	206995763.25830942	214786486.38091472	199310521.1245576
9	Southeast Asia	3	both	158	<20 years	1991	44	Population	1	Number	222896265.4850441	231268913.32004863	214771779.64703497
9	Southeast Asia	3	both	159	10 to 24	1991	44	Population	1	Number	150221353.269267	155914159.8675797	144629019.00727922
9	Southeast Asia	3	both	162	10 to 19	1991	44	Population	1	Number	105010455.2194492	108993321.13288476	101149074.37738648
9	Southeast Asia	3	both	164	Birth	1991	44	Population	1	Number	12599838.1253172	12932699.5867086	12262257.6094977
9	Southeast Asia	3	both	235	95 plus	1991	44	Population	1	Number	56978.891876831345	59261.8547265185	54741.42281700594
10	Cambodia	1	male	1	Under 5	1991	44	Population	1	Number	972404.1030839599	1081273.559146179	860250.4979801478
10	Cambodia	1	male	2	Early Neonatal	1991	44	Population	1	Number	4270.588103480187	4748.719162797124	3778.0337732385346
10	Cambodia	1	male	3	Late Neonatal	1991	44	Population	1	Number	12517.412741990145	13918.850592987252	11073.699206501931
10	Cambodia	1	male	4	Post Neonatal	1991	44	Population	1	Number	193452.4511628469	215111.20709076553	171140.33859023152
10	Cambodia	1	male	5	1 to 4	1991	44	Population	1	Number	762163.6510756427	847494.7822996291	674258.4264101759
10	Cambodia	1	male	6	5 to 9	1991	44	Population	1	Number	833592.4865547047	926920.7235509726	737448.9159362159
10	Cambodia	1	male	7	10 to 14	1991	44	Population	1	Number	671230.6701013808	746381.029622135	593813.3296465583
10	Cambodia	1	male	8	15 to 19	1991	44	Population	1	Number	502763.7658004629	559052.7279067482	444776.79446698027
10	Cambodia	1	male	9	20 to 24	1991	44	Population	1	Number	438720.51280461036	487839.25206218386	388120.06080324535
10	Cambodia	1	male	10	25 to 29	1991	44	Population	1	Number	387917.2127006785	431348.06188154465	343176.231303928
10	Cambodia	1	male	11	30 to 34	1991	44	Population	1	Number	302890.0461705478	336801.33312282094	267955.79350712197
10	Cambodia	1	male	12	35 to 39	1991	44	Population	1	Number	217591.03822714914	241952.32783984617	192494.8675116405
10	Cambodia	1	male	13	40 to 44	1991	44	Population	1	Number	180552.93807625154	200767.4765551166	159728.6091237969
10	Cambodia	1	male	14	45 to 49	1991	44	Population	1	Number	137496.42304517626	152890.39427581456	121638.07826393885
10	Cambodia	1	male	15	50 to 54	1991	44	Population	1	Number	120783.1600491624	134305.92994937627	106852.46313788592
10	Cambodia	1	male	16	55 to 59	1991	44	Population	1	Number	102133.08287933667	113567.80754140532	90353.41904517963
10	Cambodia	1	male	17	60 to 64	1991	44	Population	1	Number	82956.9140768415	92244.69277245048	73388.96084371778
10	Cambodia	1	male	18	65 to 69	1991	44	Population	1	Number	61585.45874876292	68480.5092468593	54482.41259877204
10	Cambodia	1	male	19	70 to 74	1991	44	Population	1	Number	37993.623128360836	42247.3537231817	33611.57476874658
10	Cambodia	1	male	20	75 to 79	1991	44	Population	1	Number	22788.586917854387	25339.975845878267	20160.232954771345
10	Cambodia	1	male	21	80 plus	1991	44	Population	1	Number	17120.818105227892	19037.648925403297	15146.164289249358
10	Cambodia	1	male	22	All Ages	1991	44	Population	1	Number	5090520.840470469	5660450.803967912	4503398.406181896
10	Cambodia	1	male	23	5-14 years	1991	44	Population	1	Number	1504823.1566560855	1673301.7531731077	1331262.245582774
10	Cambodia	1	male	24	15-49 years	1991	44	Population	1	Number	2167931.9368248763	2410651.5736440746	1917890.4349806516
10	Cambodia	1	male	25	50-69 years	1991	44	Population	1	Number	367458.61575410346	408598.9395100915	325077.2556255554
10	Cambodia	1	male	26	70+ years	1991	44	Population	1	Number	77903.02815144311	86624.97849446326	68917.97201276728
10	Cambodia	1	male	28	<1 year	1991	44	Population	1	Number	210240.45200831722	233778.7768465499	185992.071569972
10	Cambodia	1	male	30	80 to 84	1991	44	Population	1	Number	11566.170468812312	12861.108122478068	10232.169808789855
10	Cambodia	1	male	31	85 to 89	1991	44	Population	1	Number	4274.6803843721	4753.269611639321	3781.6540651151095
10	Cambodia	1	male	32	90 to 94	1991	44	Population	1	Number	1118.6469519626198	1243.8896209307845	989.6262206605779
10	Cambodia	1	male	39	0 to 14	1991	44	Population	1	Number	2477227.2597400453	2754575.3123192852	2191512.7435629214
10	Cambodia	1	male	42	Neonatal	1991	44	Population	1	Number	16788.00084547033	18667.569755784378	14851.732979740467
10	Cambodia	1	male	157	25 plus	1991	44	Population	1	Number	1671809.3021253499	1858983.5116796975	1478988.8073487487
10	Cambodia	1	male	158	<20 years	1991	44	Population	1	Number	2979991.0255405083	3313628.040226034	2636289.5380299017
10	Cambodia	1	male	159	10 to 24	1991	44	Population	1	Number	1612714.9487064541	1793273.0095910672	1426710.1849167838
10	Cambodia	1	male	162	10 to 19	1991	44	Population	1	Number	1173994.4359018437	1305433.7575288832	1038590.1241135383
10	Cambodia	1	male	164	Birth	1991	44	Population	1	Number	227174.672424696	233161.58071714	221125.249219649
10	Cambodia	1	male	235	95 plus	1991	44	Population	1	Number	161.32030008086062	179.381570355119	142.7141946838175
10	Cambodia	2	female	1	Under 5	1991	44	Population	1	Number	939879.8646946573	1045107.9373741328	831477.4887115858
10	Cambodia	2	female	2	Early Neonatal	1991	44	Population	1	Number	4057.6168446672036	4511.903840564088	3589.625856336205
10	Cambodia	2	female	3	Late Neonatal	1991	44	Population	1	Number	11952.22136462365	13290.38091637274	10573.694977507403
10	Cambodia	2	female	4	Post Neonatal	1991	44	Population	1	Number	185846.3368228968	206653.5192863358	164411.48622537154
10	Cambodia	2	female	5	1 to 4	1991	44	Population	1	Number	738023.6896624697	820652.1333308603	652902.6816523706
10	Cambodia	2	female	6	5 to 9	1991	44	Population	1	Number	810785.171891705	901559.9232190768	717272.1152273223
10	Cambodia	2	female	7	10 to 14	1991	44	Population	1	Number	665980.1914609713	740542.7122921983	589168.4223999497
10	Cambodia	2	female	8	15 to 19	1991	44	Population	1	Number	521241.2667613645	579598.952634469	461123.1666723552
10	Cambodia	2	female	9	20 to 24	1991	44	Population	1	Number	480189.75285750197	533951.3495377802	424806.3872936615
10	Cambodia	2	female	10	25 to 29	1991	44	Population	1	Number	436784.78549284284	485686.80252675596	386407.5933438625
10	Cambodia	2	female	11	30 to 34	1991	44	Population	1	Number	377055.09103787364	419269.8272124693	333566.9078344835
10	Cambodia	2	female	12	35 to 39	1991	44	Population	1	Number	301526.4745708484	335285.0973191241	266749.49137002404
10	Cambodia	2	female	13	40 to 44	1991	44	Population	1	Number	242981.8353461684	270185.8549129729	214957.18106675235
10	Cambodia	2	female	14	45 to 49	1991	44	Population	1	Number	180713.23965387823	200945.72534780213	159870.42209182438
10	Cambodia	2	female	15	50 to 54	1991	44	Population	1	Number	159581.11357500133	177447.66615084282	141175.5997179995
10	Cambodia	2	female	16	55 to 59	1991	44	Population	1	Number	133021.53557239048	147914.50257694954	117679.30827864115
10	Cambodia	2	female	17	60 to 64	1991	44	Population	1	Number	107283.82914048704	119295.22654795805	94910.09668780927
10	Cambodia	2	female	18	65 to 69	1991	44	Population	1	Number	78556.5507778059	87351.66890429263	69496.11968099173
10	Cambodia	2	female	19	70 to 74	1991	44	Population	1	Number	51174.364371404605	56903.79845727001	45272.096543711625
10	Cambodia	2	female	20	75 to 79	1991	44	Population	1	Number	31110.526523144094	34593.63204444144	27522.34986368474
10	Cambodia	2	female	21	80 plus	1991	44	Population	1	Number	27131.372535610808	30168.97568928481	24002.137239674816
10	Cambodia	2	female	22	All Ages	1991	44	Population	1	Number	5544996.966263656	6165809.652747823	4905456.884024332
10	Cambodia	2	female	23	5-14 years	1991	44	Population	1	Number	1476765.3633526764	1642102.6355112754	1306440.537627272
10	Cambodia	2	female	24	15-49 years	1991	44	Population	1	Number	2540492.445720478	2824923.609491375	2247481.149672963
10	Cambodia	2	female	25	50-69 years	1991	44	Population	1	Number	478443.02906568476	532009.0641800431	423261.1243654416
10	Cambodia	2	female	26	70+ years	1991	44	Population	1	Number	109416.26343015951	121666.40619099628	96796.58364707117
10	Cambodia	2	female	28	<1 year	1991	44	Population	1	Number	201856.17503218763	224455.8040432726	178574.80705921518
10	Cambodia	2	female	30	80 to 84	1991	44	Population	1	Number	16997.790874753802	18900.847680998082	15037.3265787288
10	Cambodia	2	female	31	85 to 89	1991	44	Population	1	Number	7315.385844065012	8134.409617414773	6471.655452003467
10	Cambodia	2	female	32	90 to 94	1991	44	Population	1	Number	2329.117300392784	2589.883100120155	2060.48525624544
10	Cambodia	2	female	39	0 to 14	1991	44	Population	1	Number	2416645.2280473337	2687210.572885408	2137918.0263388576
10	Cambodia	2	female	42	Neonatal	1991	44	Population	1	Number	16009.838209290854	17802.284756936828	14163.320833843607
10	Cambodia	2	female	157	25 plus	1991	44	Population	1	Number	2126920.718597456	2365048.7776901643	1881609.3037194598
10	Cambodia	2	female	158	<20 years	1991	44	Population	1	Number	2937886.494808698	3266809.525519877	2599041.193011212
10	Cambodia	2	female	159	10 to 24	1991	44	Population	1	Number	1667411.2110798378	1854093.0144644475	1475097.9763659665
10	Cambodia	2	female	162	10 to 19	1991	44	Population	1	Number	1187221.4582223357	1320141.6649266677	1050291.5890723048
10	Cambodia	2	female	164	Birth	1991	44	Population	1	Number	217139.425122283	222861.866849637	211357.230025244
10	Cambodia	2	female	235	95 plus	1991	44	Population	1	Number	489.0785163992114	543.8352907517996	432.66995269711094
10	Cambodia	3	both	1	Under 5	1991	44	Population	1	Number	1912283.9677786173	2126381.4965203116	1691727.9866917338
10	Cambodia	3	both	2	Early Neonatal	1991	44	Population	1	Number	8328.20494814739	9260.623003361212	7367.6596295747395
10	Cambodia	3	both	3	Late Neonatal	1991	44	Population	1	Number	24469.634106613794	27209.231509359994	21647.394184009336
10	Cambodia	3	both	4	Post Neonatal	1991	44	Population	1	Number	379298.78798574366	421764.7263771013	335551.8248156031
10	Cambodia	3	both	5	1 to 4	1991	44	Population	1	Number	1500187.3407381123	1668146.9156304896	1327161.1080625467
10	Cambodia	3	both	6	5 to 9	1991	44	Population	1	Number	1644377.6584464097	1828480.6467700496	1454721.0311635379
10	Cambodia	3	both	7	10 to 14	1991	44	Population	1	Number	1337210.8615623522	1486923.7419143333	1182981.752046508
10	Cambodia	3	both	8	15 to 19	1991	44	Population	1	Number	1024005.0325618273	1138651.6805412173	905899.9611393352
10	Cambodia	3	both	9	20 to 24	1991	44	Population	1	Number	918910.2656621123	1021790.6015999642	812926.4480969069
10	Cambodia	3	both	10	25 to 29	1991	44	Population	1	Number	824701.9981935214	917034.8644083007	729583.8246477905
10	Cambodia	3	both	11	30 to 34	1991	44	Population	1	Number	679945.1372084215	756071.1603352901	601522.7013416054
10	Cambodia	3	both	12	35 to 39	1991	44	Population	1	Number	519117.51279799757	577237.4251589702	459244.3588816645
10	Cambodia	3	both	13	40 to 44	1991	44	Population	1	Number	423534.7734224199	470953.3314680895	374685.7901905492
10	Cambodia	3	both	14	45 to 49	1991	44	Population	1	Number	318209.66269905446	353836.1196236166	281508.5003557632
10	Cambodia	3	both	15	50 to 54	1991	44	Population	1	Number	280364.2736241637	311753.59610021906	248028.06285588545
10	Cambodia	3	both	16	55 to 59	1991	44	Population	1	Number	235154.61845172718	261482.3101183549	208032.72732382076
10	Cambodia	3	both	17	60 to 64	1991	44	Population	1	Number	190240.74321732853	211539.91932040855	168299.057531527
10	Cambodia	3	both	18	65 to 69	1991	44	Population	1	Number	140142.0095265688	155832.17815115192	123978.53227976375
10	Cambodia	3	both	19	70 to 74	1991	44	Population	1	Number	89167.98749976544	99151.15218045171	78883.6713124582
10	Cambodia	3	both	20	75 to 79	1991	44	Population	1	Number	53899.11344099848	59933.607890319705	47682.58281845609
10	Cambodia	3	both	21	80 plus	1991	44	Population	1	Number	44252.1906408387	49206.6246146881	39148.30152892419
10	Cambodia	3	both	22	All Ages	1991	44	Population	1	Number	10635517.806734124	11826260.456715733	9408855.290206233
10	Cambodia	3	both	23	5-14 years	1991	44	Population	1	Number	2981588.520008762	3315404.388684382	2637702.783210046
10	Cambodia	3	both	24	15-49 years	1991	44	Population	1	Number	4708424.382545355	5235575.183135453	4165371.5846536146
10	Cambodia	3	both	25	50-69 years	1991	44	Population	1	Number	845901.6448197883	940608.0036901347	748338.379990997
10	Cambodia	3	both	26	70+ years	1991	44	Population	1	Number	187319.29158160262	208291.38468545955	165714.5556598385
10	Cambodia	3	both	28	<1 year	1991	44	Population	1	Number	412096.6270405049	458234.58088982257	364566.8786291872
10	Cambodia	3	both	30	80 to 84	1991	44	Population	1	Number	28563.961343566112	31761.95580347615	25269.49638751866
10	Cambodia	3	both	31	85 to 89	1991	44	Population	1	Number	11590.066228437112	12887.679229054093	10253.309517118578
10	Cambodia	3	both	32	90 to 94	1991	44	Population	1	Number	3447.7642523554036	3833.7727210509397	3050.1114769060177
10	Cambodia	3	both	39	0 to 14	1991	44	Population	1	Number	4893872.487787379	5441785.885204696	4329430.76990178
10	Cambodia	3	both	42	Neonatal	1991	44	Population	1	Number	32797.839054761185	36469.85451272121	29015.05381358408
10	Cambodia	3	both	157	25 plus	1991	44	Population	1	Number	3798730.0207228055	4224032.2893698625	3360598.1110682082
10	Cambodia	3	both	158	<20 years	1991	44	Population	1	Number	5917877.520349206	6580437.5657459125	5235330.731041116
10	Cambodia	3	both	159	10 to 24	1991	44	Population	1	Number	3280126.159786292	3647366.024055514	2901808.1612827503
10	Cambodia	3	both	162	10 to 19	1991	44	Population	1	Number	2361215.8941241796	2625575.42245555	2088881.713185843
10	Cambodia	3	both	164	Birth	1991	44	Population	1	Number	444314.097546979	456023.447566776	432482.479244893
10	Cambodia	3	both	235	95 plus	1991	44	Population	1	Number	650.398816480072	723.2168611069186	575.3841473809284
11	Indonesia	1	male	1	Under 5	1991	44	Population	1	Number	11549549.268698828	12383281.710953532	10683781.19538767
11	Indonesia	1	male	2	Early Neonatal	1991	44	Population	1	Number	46402.14918831965	49751.80173913329	42923.78839989085
11	Indonesia	1	male	3	Late Neonatal	1991	44	Population	1	Number	136838.00087531403	146715.98641473413	126580.46011615693
11	Indonesia	1	male	4	Post Neonatal	1991	44	Population	1	Number	2150168.2769647636	2305383.4292712556	1988989.08259675
11	Indonesia	1	male	5	1 to 4	1991	44	Population	1	Number	9216140.841670431	9881430.493528409	8525287.864274872
11	Indonesia	1	male	6	5 to 9	1991	44	Population	1	Number	11883996.203290451	12741871.514941571	10993157.586406572
11	Indonesia	1	male	7	10 to 14	1991	44	Population	1	Number	11471923.037804537	12300051.840855593	10611973.919917198
11	Indonesia	1	male	8	15 to 19	1991	44	Population	1	Number	10027020.082620645	10750845.034359397	9275382.624221303
11	Indonesia	1	male	9	20 to 24	1991	44	Population	1	Number	8614949.875183672	9236841.087752864	7969162.894100014
11	Indonesia	1	male	10	25 to 29	1991	44	Population	1	Number	7739272.598920288	8297950.907056519	7159127.437328893
11	Indonesia	1	male	11	30 to 34	1991	44	Population	1	Number	7037725.07529743	7545760.460786195	6510168.757974553
11	Indonesia	1	male	12	35 to 39	1991	44	Population	1	Number	5934840.835281255	6363261.826341232	5489958.044115093
11	Indonesia	1	male	13	40 to 44	1991	44	Population	1	Number	4612948.60886963	4945945.5787246805	4267156.445342682
11	Indonesia	1	male	14	45 to 49	1991	44	Population	1	Number	3797737.7873394857	4071886.7715827683	3513054.8052947405
11	Indonesia	1	male	15	50 to 54	1991	44	Population	1	Number	3270131.067370492	3506193.4710073867	3024998.1182133104
11	Indonesia	1	male	16	55 to 59	1991	44	Population	1	Number	2678214.9702428165	2871548.463704351	2477452.7620599987
11	Indonesia	1	male	17	60 to 64	1991	44	Population	1	Number	2078453.8133810305	2228492.0818561595	1922650.4212647723
11	Indonesia	1	male	18	65 to 69	1991	44	Population	1	Number	1450536.7084622134	1555247.2460243904	1341802.736067642
11	Indonesia	1	male	19	70 to 74	1991	44	Population	1	Number	906026.0211666515	971429.723925927	838109.2233361852
11	Indonesia	1	male	20	75 to 79	1991	44	Population	1	Number	490113.2738834816	525493.2984463242	453373.7947087995
11	Indonesia	1	male	21	80 plus	1991	44	Population	1	Number	420303.57477892714	450644.2155897781	388797.1144248132
11	Indonesia	1	male	22	All Ages	1991	44	Population	1	Number	93963742.80259183	100746745.2339087	86920107.8801642
11	Indonesia	1	male	23	5-14 years	1991	44	Population	1	Number	23355919.241094988	25041923.355797168	21605131.506323766
11	Indonesia	1	male	24	15-49 years	1991	44	Population	1	Number	47764494.863512404	51212491.666603655	44184011.00837728
11	Indonesia	1	male	25	50-69 years	1991	44	Population	1	Number	9477336.559456553	10161481.262592288	8766904.037605723
11	Indonesia	1	male	26	70+ years	1991	44	Population	1	Number	1816442.8698290603	1947567.2379620294	1680280.132469798
11	Indonesia	1	male	28	<1 year	1991	44	Population	1	Number	2333408.4270283976	2501851.2174251233	2158493.331112798
11	Indonesia	1	male	30	80 to 84	1991	44	Population	1	Number	256542.4578355425	275061.6021707178	237311.72733035032
11	Indonesia	1	male	31	85 to 89	1991	44	Population	1	Number	119742.4544698135	128386.35620866789	110766.41638486067
11	Indonesia	1	male	32	90 to 94	1991	44	Population	1	Number	39116.95785018956	41940.7110584987	36184.70374711946
11	Indonesia	1	male	39	0 to 14	1991	44	Population	1	Number	34905468.50979382	37425205.066750705	32288912.70171144
11	Indonesia	1	male	42	Neonatal	1991	44	Population	1	Number	183240.1500636337	196467.7881538674	169504.24851604778
11	Indonesia	1	male	157	25 plus	1991	44	Population	1	Number	40416304.3349937	43333854.04504571	37386649.660131484
11	Indonesia	1	male	158	<20 years	1991	44	Population	1	Number	44932488.59241446	48176050.10111011	41564295.325932734
11	Indonesia	1	male	159	10 to 24	1991	44	Population	1	Number	30113892.995608855	32287737.962967854	27856519.438238516
11	Indonesia	1	male	162	10 to 19	1991	44	Population	1	Number	21498943.12042518	23050896.87521499	19887356.544138502
11	Indonesia	1	male	164	Birth	1991	44	Population	1	Number	2434264.35374876	2506260.75712994	2361253.86914893
11	Indonesia	1	male	235	95 plus	1991	44	Population	1	Number	4901.704623381588	5255.546151893766	4534.266962482845
11	Indonesia	2	female	1	Under 5	1991	44	Population	1	Number	11008494.828018816	11803169.933079986	10183284.844877766
11	Indonesia	2	female	2	Early Neonatal	1991	44	Population	1	Number	43930.669969187	47101.912752016564	40637.57422894291
11	Indonesia	2	female	3	Late Neonatal	1991	44	Population	1	Number	130040.91813753717	139428.2396467572	120292.89485729762
11	Indonesia	2	female	4	Post Neonatal	1991	44	Population	1	Number	2052182.7291058423	2200324.555153319	1898348.6489936784
11	Indonesia	2	female	5	1 to 4	1991	44	Population	1	Number	8782340.51080625	9416315.225527892	8124005.726797845
11	Indonesia	2	female	6	5 to 9	1991	44	Population	1	Number	11231889.325742919	12042690.708621575	10389933.422966106
11	Indonesia	2	female	7	10 to 14	1991	44	Population	1	Number	10948502.629620202	11738847.051212827	10127789.73366523
11	Indonesia	2	female	8	15 to 19	1991	44	Population	1	Number	10073017.869363794	10800163.28376195	9317932.36167017
11	Indonesia	2	female	9	20 to 24	1991	44	Population	1	Number	9249442.821627779	9917136.458302464	8556093.487850308
11	Indonesia	2	female	10	25 to 29	1991	44	Population	1	Number	8371359.52681412	8975666.574726233	7743832.370566802
11	Indonesia	2	female	11	30 to 34	1991	44	Population	1	Number	7146247.9031388145	7662117.274196332	6610556.584407255
11	Indonesia	2	female	12	35 to 39	1991	44	Population	1	Number	5754220.191793165	6169602.640247409	5322876.940818126
11	Indonesia	2	female	13	40 to 44	1991	44	Population	1	Number	4538806.678840405	4866451.532265746	4198572.283363068
11	Indonesia	2	female	14	45 to 49	1991	44	Population	1	Number	3899048.8840270992	4180511.2573995814	3606771.500595454
11	Indonesia	2	female	15	50 to 54	1991	44	Population	1	Number	3412151.2642737036	3658465.7429361157	3156372.310724177
11	Indonesia	2	female	16	55 to 59	1991	44	Population	1	Number	2812480.4013524298	3015506.1731172204	2601653.4953273246
11	Indonesia	2	female	17	60 to 64	1991	44	Population	1	Number	2195688.2376709348	2354189.3595964964	2031096.812421792
11	Indonesia	2	female	18	65 to 69	1991	44	Population	1	Number	1545455.3101429914	1657017.7789583807	1429606.1254585974
11	Indonesia	2	female	19	70 to 74	1991	44	Population	1	Number	1006328.0780804507	1078972.329966656	930892.517695436
11	Indonesia	2	female	20	75 to 79	1991	44	Population	1	Number	581889.7131711324	623894.8443150695	538270.5619703938
11	Indonesia	2	female	21	80 plus	1991	44	Population	1	Number	551052.8509820139	590831.947860347	509745.2679769961
11	Indonesia	2	female	22	All Ages	1991	44	Population	1	Number	94326076.51466078	101135234.89056435	87255280.622355
11	Indonesia	2	female	23	5-14 years	1991	44	Population	1	Number	22180391.95536312	23781537.759834398	20517723.156631336
11	Indonesia	2	female	24	15-49 years	1991	44	Population	1	Number	49032143.87560518	52571649.02089973	45356635.529271185
11	Indonesia	2	female	25	50-69 years	1991	44	Population	1	Number	9965775.213440059	10685179.054608213	9218728.743931891
11	Indonesia	2	female	26	70+ years	1991	44	Population	1	Number	2139270.642233597	2293699.1221420728	1978908.3476428261
11	Indonesia	2	female	28	<1 year	1991	44	Population	1	Number	2226154.3172125667	2386854.7075520926	2059279.118079919
11	Indonesia	2	female	30	80 to 84	1991	44	Population	1	Number	326425.2840682115	349989.09101585153	301956.05304517073
11	Indonesia	2	female	31	85 to 89	1991	44	Population	1	Number	156651.52177638057	167959.79474833974	144908.73571310443
11	Indonesia	2	female	32	90 to 94	1991	44	Population	1	Number	58554.4166430832	62781.31032151826	54165.10730281904
11	Indonesia	2	female	39	0 to 14	1991	44	Population	1	Number	33188886.783381935	35584707.69291439	30701008.0015091
11	Indonesia	2	female	42	Neonatal	1991	44	Population	1	Number	173971.58810672417	186530.15239877376	160930.46908624054
11	Indonesia	2	female	157	25 plus	1991	44	Population	1	Number	41814729.04028726	44833227.45558559	38680246.771325424
11	Indonesia	2	female	158	<20 years	1991	44	Population	1	Number	43261904.65274573	46384870.97667634	40018940.36317927
11	Indonesia	2	female	159	10 to 24	1991	44	Population	1	Number	30270963.320611775	32456146.79327724	28001815.58318571
11	Indonesia	2	female	162	10 to 19	1991	44	Population	1	Number	21021520.498983994	22539010.334974777	19445722.0953354
11	Indonesia	2	female	164	Birth	1991	44	Population	1	Number	2315820.29574383	2384313.56842965	2246362.28401309
11	Indonesia	2	female	235	95 plus	1991	44	Population	1	Number	9421.628494338582	10101.7517746375	8715.371915901907
11	Indonesia	3	both	1	Under 5	1991	44	Population	1	Number	22558044.096717644	24186451.644033518	20867066.040265437
11	Indonesia	3	both	2	Early Neonatal	1991	44	Population	1	Number	90332.81915750664	96853.71449114988	83561.36262883377
11	Indonesia	3	both	3	Late Neonatal	1991	44	Population	1	Number	266878.9190128512	286144.22606149135	246873.35497345455
11	Indonesia	3	both	4	Post Neonatal	1991	44	Population	1	Number	4202351.006070606	4505707.984424574	3887337.731590429
11	Indonesia	3	both	5	1 to 4	1991	44	Population	1	Number	17998481.35247668	19297745.719056305	16649293.591072718
11	Indonesia	3	both	6	5 to 9	1991	44	Population	1	Number	23115885.52903337	24784562.22356315	21383091.009372674
11	Indonesia	3	both	7	10 to 14	1991	44	Population	1	Number	22420425.66742474	24038898.89206842	20739763.653582424
11	Indonesia	3	both	8	15 to 19	1991	44	Population	1	Number	20100037.95198444	21551008.318121348	18593314.985891476
11	Indonesia	3	both	9	20 to 24	1991	44	Population	1	Number	17864392.696811453	19153977.546055328	16525256.381950324
11	Indonesia	3	both	10	25 to 29	1991	44	Population	1	Number	16110632.125734407	17273617.481782757	14902959.807895698
11	Indonesia	3	both	11	30 to 34	1991	44	Population	1	Number	14183972.978436245	15207877.734982528	13120725.342381807
11	Indonesia	3	both	12	35 to 39	1991	44	Population	1	Number	11689061.02707442	12532864.466588642	10812834.98493322
11	Indonesia	3	both	13	40 to 44	1991	44	Population	1	Number	9151755.287710035	9812397.110990427	8465728.72870575
11	Indonesia	3	both	14	45 to 49	1991	44	Population	1	Number	7696786.6713665845	8252398.02898235	7119826.305890194
11	Indonesia	3	both	15	50 to 54	1991	44	Population	1	Number	6682282.331644196	7164659.213943501	6181370.428937488
11	Indonesia	3	both	16	55 to 59	1991	44	Population	1	Number	5490695.371595247	5887054.636821573	5079106.257387323
11	Indonesia	3	both	17	60 to 64	1991	44	Population	1	Number	4274142.051051965	4582681.441452656	3953747.233686564
11	Indonesia	3	both	18	65 to 69	1991	44	Population	1	Number	2995992.0186052048	3212265.024982772	2771408.8615262387
11	Indonesia	3	both	19	70 to 74	1991	44	Population	1	Number	1912354.0992471022	2050402.053892583	1769001.7410316213
11	Indonesia	3	both	20	75 to 79	1991	44	Population	1	Number	1072002.987054614	1149388.142761394	991644.3566791933
11	Indonesia	3	both	21	80 plus	1991	44	Population	1	Number	971356.425760941	1041476.1634501249	898542.3824018093
11	Indonesia	3	both	22	All Ages	1991	44	Population	1	Number	188289819.3172526	201881980.12447304	174175388.50251925
11	Indonesia	3	both	23	5-14 years	1991	44	Population	1	Number	45536311.19645811	48823461.11563157	42122854.6629551
11	Indonesia	3	both	24	15-49 years	1991	44	Population	1	Number	96796638.73911758	103784140.68750337	89540646.53764844
11	Indonesia	3	both	25	50-69 years	1991	44	Population	1	Number	19443111.772896614	20846660.317200504	17985632.781537615
11	Indonesia	3	both	26	70+ years	1991	44	Population	1	Number	3955713.512062657	4241266.360104101	3659188.4801126244
11	Indonesia	3	both	28	<1 year	1991	44	Population	1	Number	4559562.744240964	4888705.924977216	4217772.449192717
11	Indonesia	3	both	30	80 to 84	1991	44	Population	1	Number	582967.7419037541	625050.6931865693	539267.7803755209
11	Indonesia	3	both	31	85 to 89	1991	44	Population	1	Number	276393.9762461941	296346.1509570077	255675.1520979651
11	Indonesia	3	both	32	90 to 94	1991	44	Population	1	Number	97671.37449327276	104722.02138001696	90349.8110499385
11	Indonesia	3	both	39	0 to 14	1991	44	Population	1	Number	68094355.29317576	73009912.75966509	62989920.70322053
11	Indonesia	3	both	42	Neonatal	1991	44	Population	1	Number	357211.7381703578	382997.9405526412	330434.71760228835
11	Indonesia	3	both	157	25 plus	1991	44	Population	1	Number	82231033.37528096	88167081.50063129	76066896.43145692
11	Indonesia	3	both	158	<20 years	1991	44	Population	1	Number	88194393.24516019	94560921.07778643	81583235.689112
11	Indonesia	3	both	159	10 to 24	1991	44	Population	1	Number	60384856.316220626	64743884.75624511	55858335.02142421
11	Indonesia	3	both	162	10 to 19	1991	44	Population	1	Number	42520463.619409174	45589907.21018977	39333078.6394739
11	Indonesia	3	both	164	Birth	1991	44	Population	1	Number	4750084.64949259	4890574.32555959	4607616.15316202
11	Indonesia	3	both	235	95 plus	1991	44	Population	1	Number	14323.333117720169	15357.297926531266	13249.638878384752
12	Lao People's Democratic Republic	1	male	1	Under 5	1991	44	Population	1	Number	360898.30297168647	395160.9641011773	328193.2868067392
12	Lao People's Democratic Republic	1	male	2	Early Neonatal	1991	44	Population	1	Number	1651.9338288358822	1808.763740530387	1502.2336996564463
12	Lao People's Democratic Republic	1	male	3	Late Neonatal	1991	44	Population	1	Number	4801.102592117537	5256.905652999617	4366.021194970893
12	Lao People's Democratic Republic	1	male	4	Post Neonatal	1991	44	Population	1	Number	72485.41153630898	79366.97088931895	65916.7008039567
12	Lao People's Democratic Republic	1	male	5	1 to 4	1991	44	Population	1	Number	281959.8550144241	308728.32381832827	256408.33110815517
12	Lao People's Democratic Republic	1	male	6	5 to 9	1991	44	Population	1	Number	316637.8306789334	346698.5281219483	287943.74903455185
12	Lao People's Democratic Republic	1	male	7	10 to 14	1991	44	Population	1	Number	273512.38748998515	299478.8776899199	248726.38273319625
12	Lao People's Democratic Republic	1	male	8	15 to 19	1991	44	Population	1	Number	214920.3368403968	235324.2639588245	195444.0105937408
12	Lao People's Democratic Republic	1	male	9	20 to 24	1991	44	Population	1	Number	165835.34669137813	181579.28408369134	150807.15828039896
12	Lao People's Democratic Republic	1	male	10	25 to 29	1991	44	Population	1	Number	146125.3318609368	159998.0563563425	132883.28749201345
12	Lao People's Democratic Republic	1	male	11	30 to 34	1991	44	Population	1	Number	134224.8884907135	146967.8186503541	122061.27588383619
12	Lao People's Democratic Republic	1	male	12	35 to 39	1991	44	Population	1	Number	106666.82675960066	116793.47271201742	97000.55716312089
12	Lao People's Democratic Republic	1	male	13	40 to 44	1991	44	Population	1	Number	84179.80137122486	92171.59292186677	76551.33168339719
12	Lao People's Democratic Republic	1	male	14	45 to 49	1991	44	Population	1	Number	70591.12631335865	77292.84760079136	64194.07787015401
12	Lao People's Democratic Republic	1	male	15	50 to 54	1991	44	Population	1	Number	60177.006061608445	65890.04031391404	54723.6970828809
12	Lao People's Democratic Republic	1	male	16	55 to 59	1991	44	Population	1	Number	49357.40191481613	54043.25364122921	44884.57781397657
12	Lao People's Democratic Republic	1	male	17	60 to 64	1991	44	Population	1	Number	41859.6688196015	45833.70703465855	38066.2978501852
12	Lao People's Democratic Republic	1	male	18	65 to 69	1991	44	Population	1	Number	33706.2385232688	36906.213194701806	30651.740714090807
12	Lao People's Democratic Republic	1	male	19	70 to 74	1991	44	Population	1	Number	22801.927971448833	24966.678331181345	20735.591231271083
12	Lao People's Democratic Republic	1	male	20	75 to 79	1991	44	Population	1	Number	12833.32839508991	14051.688188815331	11670.357527242908
12	Lao People's Democratic Republic	1	male	21	80 plus	1991	44	Population	1	Number	6515.3276313650385	7133.874354757592	5924.901204448761
12	Lao People's Democratic Republic	1	male	22	All Ages	1991	44	Population	1	Number	2100843.078785413	2300291.16125619	1910462.2809652456
12	Lao People's Democratic Republic	1	male	23	5-14 years	1991	44	Population	1	Number	590150.2181689186	646177.4058118683	536670.131767748
12	Lao People's Democratic Republic	1	male	24	15-49 years	1991	44	Population	1	Number	922543.6583276094	1010127.3362838881	838941.6989666617
12	Lao People's Democratic Republic	1	male	25	50-69 years	1991	44	Population	1	Number	185100.31531929487	202673.21418450365	168326.31346113345
12	Lao People's Democratic Republic	1	male	26	70+ years	1991	44	Population	1	Number	42150.583997903785	46152.24087475426	38330.84996296276
12	Lao People's Democratic Republic	1	male	28	<1 year	1991	44	Population	1	Number	78938.4479572624	86432.64028284897	71784.95569858405
12	Lao People's Democratic Republic	1	male	30	80 to 84	1991	44	Population	1	Number	4982.7287946342585	5455.774931967035	4531.18822369717
12	Lao People's Democratic Republic	1	male	31	85 to 89	1991	44	Population	1	Number	1250.6341574750725	1369.36581673116	1137.3002625804038
12	Lao People's Democratic Republic	1	male	32	90 to 94	1991	44	Population	1	Number	246.79521856324186	270.22525653345184	224.430354151076
12	Lao People's Democratic Republic	1	male	39	0 to 14	1991	44	Population	1	Number	951048.5211406051	1041338.3699130455	864863.4185744876
12	Lao People's Democratic Republic	1	male	42	Neonatal	1991	44	Population	1	Number	6453.036420953419	7065.6693935300045	5868.25489462734
12	Lao People's Democratic Republic	1	male	157	25 plus	1991	44	Population	1	Number	769038.8741130332	842049.2433006299	699347.6935166176
12	Lao People's Democratic Republic	1	male	158	<20 years	1991	44	Population	1	Number	1165968.857981002	1276662.6338718696	1060307.4291682283
12	Lao People's Democratic Republic	1	male	159	10 to 24	1991	44	Population	1	Number	654268.0710217601	716382.4257324359	594977.5516073362
12	Lao People's Democratic Republic	1	male	162	10 to 19	1991	44	Population	1	Number	488432.72433038196	534803.1416487445	444170.39332693705
12	Lao People's Democratic Republic	1	male	164	Birth	1991	44	Population	1	Number	86236.509280387	88430.2292553806	83843.2152196042
12	Lao People's Democratic Republic	1	male	235	95 plus	1991	44	Population	1	Number	35.1694606924663	38.50834952594319	31.98236402011142
12	Lao People's Democratic Republic	2	female	1	Under 5	1991	44	Population	1	Number	350779.5011953224	384081.511988014	318991.4623975197
12	Lao People's Democratic Republic	2	female	2	Early Neonatal	1991	44	Population	1	Number	1575.901627074753	1725.513257213428	1433.0916228063488
12	Lao People's Democratic Republic	2	female	3	Late Neonatal	1991	44	Population	1	Number	4607.971665474737	5045.4394240328675	4190.392013350984
12	Lao People's Democratic Republic	2	female	4	Post Neonatal	1991	44	Population	1	Number	70136.34041777054	76794.88562236023	63780.505191542325
12	Lao People's Democratic Republic	2	female	5	1 to 4	1991	44	Population	1	Number	274459.28748500237	300515.67368440743	249587.47356982002
12	Lao People's Democratic Republic	2	female	6	5 to 9	1991	44	Population	1	Number	307092.5360010275	336247.030244312	279263.4598558948
12	Lao People's Democratic Republic	2	female	7	10 to 14	1991	44	Population	1	Number	267329.17643417715	292708.6501162927	243103.50132113099
12	Lao People's Democratic Republic	2	female	8	15 to 19	1991	44	Population	1	Number	226217.8948925966	247694.3801248918	205717.77103958107
12	Lao People's Democratic Republic	2	female	9	20 to 24	1991	44	Population	1	Number	190329.70665300434	208399.0690973018	173081.81138306035
12	Lao People's Democratic Republic	2	female	10	25 to 29	1991	44	Population	1	Number	162248.65002388303	177652.0766089113	147545.4921589699
12	Lao People's Democratic Republic	2	female	11	30 to 34	1991	44	Population	1	Number	141168.52307980208	154570.66221042976	128375.67038060591
12	Lao People's Democratic Republic	2	female	12	35 to 39	1991	44	Population	1	Number	111233.924129898	121794.15735123621	101153.77895657964
12	Lao People's Democratic Republic	2	female	13	40 to 44	1991	44	Population	1	Number	89363.88082111118	97847.83416912719	81265.62393613449
12	Lao People's Democratic Republic	2	female	14	45 to 49	1991	44	Population	1	Number	74846.13083246372	81951.81017883468	68063.48902283593
12	Lao People's Democratic Republic	2	female	15	50 to 54	1991	44	Population	1	Number	68295.57714657932	74779.36550786687	62106.55398913736
12	Lao People's Democratic Republic	2	female	16	55 to 59	1991	44	Population	1	Number	55971.35235175325	61285.11377095811	50899.16451278284
12	Lao People's Democratic Republic	2	female	17	60 to 64	1991	44	Population	1	Number	42885.780447248704	46957.23478947958	38999.4220708734
12	Lao People's Democratic Republic	2	female	18	65 to 69	1991	44	Population	1	Number	33842.45520553633	37055.36190238006	30775.613285125855
12	Lao People's Democratic Republic	2	female	19	70 to 74	1991	44	Population	1	Number	24695.92945069404	27040.49093818135	22457.956134547112
12	Lao People's Democratic Republic	2	female	20	75 to 79	1991	44	Population	1	Number	14953.84577278743	16373.521471112566	13598.711199695494
12	Lao People's Democratic Republic	2	female	21	80 plus	1991	44	Population	1	Number	10606.69512315641	11613.664670300668	9645.50430401667
12	Lao People's Democratic Republic	2	female	22	All Ages	1991	44	Population	1	Number	2171861.5595610416	2378051.9351396295	1975044.9859484914
12	Lao People's Democratic Republic	2	female	23	5-14 years	1991	44	Population	1	Number	574421.7124352047	628955.6803606048	522366.9611770258
12	Lao People's Democratic Republic	2	female	24	15-49 years	1991	44	Population	1	Number	995408.7104327589	1089909.9897407328	905203.6368777673
12	Lao People's Democratic Republic	2	female	25	50-69 years	1991	44	Population	1	Number	200995.1651511176	220077.07597068461	182780.75385791948
12	Lao People's Democratic Republic	2	female	26	70+ years	1991	44	Population	1	Number	50256.47034663788	55027.67707959457	45702.171638259286
12	Lao People's Democratic Republic	2	female	28	<1 year	1991	44	Population	1	Number	76320.21371032002	83565.83830360654	69403.98882769966
12	Lao People's Democratic Republic	2	female	30	80 to 84	1991	44	Population	1	Number	6901.118845932584	7556.2914928681985	6275.731578788371
12	Lao People's Democratic Republic	2	female	31	85 to 89	1991	44	Population	1	Number	2764.3306264344287	3026.7683345741284	2513.823829704245
12	Lao People's Democratic Republic	2	female	32	90 to 94	1991	44	Population	1	Number	779.1040473869484	853.0699755734494	708.5007492994953
12	Lao People's Democratic Republic	2	female	39	0 to 14	1991	44	Population	1	Number	925201.213630527	1013037.1923486189	841358.4235745452
12	Lao People's Democratic Republic	2	female	42	Neonatal	1991	44	Population	1	Number	6183.87329254949	6770.9526812462955	5623.483636157332
12	Lao People's Democratic Republic	2	female	157	25 plus	1991	44	Population	1	Number	830112.7443849135	908921.2935688184	754886.9799513046
12	Lao People's Democratic Republic	2	female	158	<20 years	1991	44	Population	1	Number	1151419.1085231237	1260731.572473511	1047076.1946141262
12	Lao People's Democratic Republic	2	female	159	10 to 24	1991	44	Population	1	Number	683876.7779797781	748802.0993384863	621903.0837437725
12	Lao People's Democratic Republic	2	female	162	10 to 19	1991	44	Population	1	Number	493547.0713267738	540403.0302411845	448821.27236071206
12	Lao People's Democratic Republic	2	female	164	Birth	1991	44	Population	1	Number	82322.2107387811	84416.357169223	80037.5489444238
12	Lao People's Democratic Republic	2	female	235	95 plus	1991	44	Population	1	Number	162.1416034024487	177.53486728489548	147.448146224559
12	Lao People's Democratic Republic	3	both	1	Under 5	1991	44	Population	1	Number	711677.8041670088	779242.4760891913	647184.7492042588
12	Lao People's Democratic Republic	3	both	2	Early Neonatal	1991	44	Population	1	Number	3227.835455910635	3534.276997743815	2935.3253224627947
12	Lao People's Democratic Republic	3	both	3	Late Neonatal	1991	44	Population	1	Number	9409.074257592274	10302.345077032485	8556.413208321877
12	Lao People's Democratic Republic	3	both	4	Post Neonatal	1991	44	Population	1	Number	142621.75195407952	156161.8565116792	129697.20599549904
12	Lao People's Democratic Republic	3	both	5	1 to 4	1991	44	Population	1	Number	556419.1424994264	609243.9975027357	505995.8046779752
12	Lao People's Democratic Republic	3	both	6	5 to 9	1991	44	Population	1	Number	623730.366679961	682945.5583662603	567207.2088904466
12	Lao People's Democratic Republic	3	both	7	10 to 14	1991	44	Population	1	Number	540841.5639241623	592187.5278062125	491829.88405432727
12	Lao People's Democratic Republic	3	both	8	15 to 19	1991	44	Population	1	Number	441138.2317329934	483018.6440837164	401161.78163332184
12	Lao People's Democratic Republic	3	both	9	20 to 24	1991	44	Population	1	Number	356165.05334438244	389978.3531809932	323888.9696634593
12	Lao People's Democratic Republic	3	both	10	25 to 29	1991	44	Population	1	Number	308373.98188481986	337650.1329652539	280428.77965098334
12	Lao People's Democratic Republic	3	both	11	30 to 34	1991	44	Population	1	Number	275393.41157051554	301538.48086078383	250436.94626444211
12	Lao People's Democratic Republic	3	both	12	35 to 39	1991	44	Population	1	Number	217900.75088949868	238587.6300632537	198154.33611970054
12	Lao People's Democratic Republic	3	both	13	40 to 44	1991	44	Population	1	Number	173543.68219233604	190019.427090994	157816.9556195317
12	Lao People's Democratic Republic	3	both	14	45 to 49	1991	44	Population	1	Number	145437.25714582237	159244.65777962605	132257.56689298994
12	Lao People's Democratic Republic	3	both	15	50 to 54	1991	44	Population	1	Number	128472.58320818777	140669.4058217809	116830.25107201823
12	Lao People's Democratic Republic	3	both	16	55 to 59	1991	44	Population	1	Number	105328.75426656939	115328.36741218733	95783.74232675941
12	Lao People's Democratic Republic	3	both	17	60 to 64	1991	44	Population	1	Number	84745.4492668502	92790.94182413812	77065.71992105861
12	Lao People's Democratic Republic	3	both	18	65 to 69	1991	44	Population	1	Number	67548.69372880514	73961.57509708185	61427.353999216655
12	Lao People's Democratic Republic	3	both	19	70 to 74	1991	44	Population	1	Number	47497.85742214287	52007.1692693627	43193.547365818195
12	Lao People's Democratic Republic	3	both	20	75 to 79	1991	44	Population	1	Number	27787.17416787734	30425.209659927892	25269.068726938403
12	Lao People's Democratic Republic	3	both	21	80 plus	1991	44	Population	1	Number	17122.022754521447	18747.53902505826	15570.405508465432
12	Lao People's Democratic Republic	3	both	22	All Ages	1991	44	Population	1	Number	4272704.638346455	4678343.096395819	3885507.266913737
12	Lao People's Democratic Republic	3	both	23	5-14 years	1991	44	Population	1	Number	1164571.9306041233	1275133.086172473	1059037.0929447738
12	Lao People's Democratic Republic	3	both	24	15-49 years	1991	44	Population	1	Number	1917952.3687603683	2100037.326024621	1744145.3358444285
12	Lao People's Democratic Republic	3	both	25	50-69 years	1991	44	Population	1	Number	386095.4804704125	422750.2901551883	351107.06731905293
12	Lao People's Democratic Republic	3	both	26	70+ years	1991	44	Population	1	Number	92407.05434454166	101179.91795434887	84033.02160122199
12	Lao People's Democratic Republic	3	both	28	<1 year	1991	44	Population	1	Number	155258.66166758243	169998.4785864555	141188.9445262837
12	Lao People's Democratic Republic	3	both	30	80 to 84	1991	44	Population	1	Number	11883.847640566843	13012.066424835231	10806.91980248554
12	Lao People's Democratic Republic	3	both	31	85 to 89	1991	44	Population	1	Number	4014.9647839095014	4396.1341513052885	3651.124092284648
12	Lao People's Democratic Republic	3	both	32	90 to 94	1991	44	Population	1	Number	1025.8992659501903	1123.2952321069013	932.9311034505713
12	Lao People's Democratic Republic	3	both	39	0 to 14	1991	44	Population	1	Number	1876249.7347711322	2054375.562261664	1706221.8421490325
12	Lao People's Democratic Republic	3	both	42	Neonatal	1991	44	Population	1	Number	12636.90971350291	13836.6220747763	11491.738530784673
12	Lao People's Democratic Republic	3	both	157	25 plus	1991	44	Population	1	Number	1599151.6184979468	1750970.5368694481	1454234.6734679223
12	Lao People's Democratic Republic	3	both	158	<20 years	1991	44	Population	1	Number	2317387.9665041254	2537394.2063453803	2107383.623782355
12	Lao People's Democratic Republic	3	both	159	10 to 24	1991	44	Population	1	Number	1338144.8490015382	1465184.525070922	1216880.6353511082
12	Lao People's Democratic Republic	3	both	162	10 to 19	1991	44	Population	1	Number	981979.7956571558	1075206.171889929	892991.6656876489
12	Lao People's Democratic Republic	3	both	164	Birth	1991	44	Population	1	Number	168558.720019168	172846.586424604	163880.764164028
12	Lao People's Democratic Republic	3	both	235	95 plus	1991	44	Population	1	Number	197.311064094915	216.04321681083866	179.43051024467042
13	Malaysia	1	male	1	Under 5	1991	44	Population	1	Number	1259262.8469494816	1349654.365011035	1170217.4578328729
13	Malaysia	1	male	2	Early Neonatal	1991	44	Population	1	Number	5036.035539281494	5397.528692605543	4679.925815813744
13	Malaysia	1	male	3	Late Neonatal	1991	44	Population	1	Number	15019.800003900227	16097.940700755025	13957.715198459608
13	Malaysia	1	male	4	Post Neonatal	1991	44	Population	1	Number	236711.44794237666	253702.90224748268	219973.03384444173
13	Malaysia	1	male	5	1 to 4	1991	44	Population	1	Number	1002495.5634639233	1074455.9933701921	931606.7829741576
13	Malaysia	1	male	6	5 to 9	1991	44	Population	1	Number	1158641.8948070174	1241810.710606697	1076711.6459953212
13	Malaysia	1	male	7	10 to 14	1991	44	Population	1	Number	1041543.7823109704	1116307.143938551	967893.8119314457
13	Malaysia	1	male	8	15 to 19	1991	44	Population	1	Number	912578.5090207676	978084.5763049442	848047.9714669435
13	Malaysia	1	male	9	20 to 24	1991	44	Population	1	Number	825057.0239590954	884280.6856939533	766715.3330882803
13	Malaysia	1	male	10	25 to 29	1991	44	Population	1	Number	775067.2084308694	830702.5364638638	720260.4130636911
13	Malaysia	1	male	11	30 to 34	1991	44	Population	1	Number	709488.7480059648	760416.7692171099	659319.1572862115
13	Malaysia	1	male	12	35 to 39	1991	44	Population	1	Number	607533.9267409653	651143.4988370882	564573.797297584
13	Malaysia	1	male	13	40 to 44	1991	44	Population	1	Number	487783.31202274613	522797.0299019312	453291.0255800284
13	Malaysia	1	male	14	45 to 49	1991	44	Population	1	Number	378739.4361212591	405925.84336237644	351957.8944082481
13	Malaysia	1	male	15	50 to 54	1991	44	Population	1	Number	302149.3286462461	323837.99877875665	280783.6506181811
13	Malaysia	1	male	16	55 to 59	1991	44	Population	1	Number	236468.72621511592	253442.7576402833	219747.47553203386
13	Malaysia	1	male	17	60 to 64	1991	44	Population	1	Number	175516.22628239178	188115.00832105303	163105.06787852495
13	Malaysia	1	male	18	65 to 69	1991	44	Population	1	Number	126241.565256964	135303.34831018976	117314.73212738537
13	Malaysia	1	male	19	70 to 74	1991	44	Population	1	Number	85585.7376239872	91729.19271518658	79533.7721205011
13	Malaysia	1	male	20	75 to 79	1991	44	Population	1	Number	54478.0350219742	58388.53893192104	50625.76713478023
13	Malaysia	1	male	21	80 plus	1991	44	Population	1	Number	63092.44724712562	67621.30482336678	58631.03434270378
13	Malaysia	1	male	22	All Ages	1991	44	Population	1	Number	9199228.754662942	9859561.308858307	8548730.007704735
13	Malaysia	1	male	23	5-14 years	1991	44	Population	1	Number	2200185.677117988	2358117.854545248	2044605.4579267667
13	Malaysia	1	male	24	15-49 years	1991	44	Population	1	Number	4696248.164301667	5033350.939781266	4364165.592190986
13	Malaysia	1	male	25	50-69 years	1991	44	Population	1	Number	840375.8464007177	900699.1130502827	780950.926156125
13	Malaysia	1	male	26	70+ years	1991	44	Population	1	Number	203156.21989308702	217739.03647047444	188790.57359798506
13	Malaysia	1	male	28	<1 year	1991	44	Population	1	Number	256767.28348555838	275198.3716408433	238610.6748587151
13	Malaysia	1	male	30	80 to 84	1991	44	Population	1	Number	37892.2493265179	40612.20405851695	35212.800715803256
13	Malaysia	1	male	31	85 to 89	1991	44	Population	1	Number	17838.686226428905	19119.170227157407	16577.271454914426
13	Malaysia	1	male	32	90 to 94	1991	44	Population	1	Number	5714.79985492784	6125.015589916166	5310.693136431122
13	Malaysia	1	male	39	0 to 14	1991	44	Population	1	Number	3459448.5240674694	3707772.2195562827	3214822.91575964
13	Malaysia	1	male	42	Neonatal	1991	44	Population	1	Number	20055.83554318172	21495.46939336057	18637.64101427335
13	Malaysia	1	male	157	25 plus	1991	44	Population	1	Number	4002144.6976156095	4289423.827303125	3719143.787389874
13	Malaysia	1	male	158	<20 years	1991	44	Population	1	Number	4372027.033088237	4685856.795861227	4062870.8872265834
13	Malaysia	1	male	159	10 to 24	1991	44	Population	1	Number	2779179.3152908334	2978672.405937448	2582657.1164866695
13	Malaysia	1	male	162	10 to 19	1991	44	Population	1	Number	1954122.291331738	2094391.720243495	1815941.7833983894
13	Malaysia	1	male	164	Birth	1991	44	Population	1	Number	259980.27877615	261293.16237956	258699.690857944
13	Malaysia	1	male	235	95 plus	1991	44	Population	1	Number	1646.7118392509774	1764.9149477762626	1530.2690355549569
13	Malaysia	2	female	1	Under 5	1991	44	Population	1	Number	1186057.8415548995	1271194.609519323	1102188.947723953
13	Malaysia	2	female	2	Early Neonatal	1991	44	Population	1	Number	4742.833725574962	5083.280472977057	4407.456980654493
13	Malaysia	2	female	3	Late Neonatal	1991	44	Population	1	Number	14161.531886347202	15178.064986156327	13160.137205036763
13	Malaysia	2	female	4	Post Neonatal	1991	44	Population	1	Number	223289.97670944798	239318.02042692108	207500.62589194626
13	Malaysia	2	female	5	1 to 4	1991	44	Population	1	Number	943863.4992335294	1011615.2436332683	877120.7276463157
13	Malaysia	2	female	6	5 to 9	1991	44	Population	1	Number	1097671.3355919027	1176463.6056863968	1020052.4560730584
13	Malaysia	2	female	7	10 to 14	1991	44	Population	1	Number	1001420.0995586565	1073303.3312729408	930607.367609636
13	Malaysia	2	female	8	15 to 19	1991	44	Population	1	Number	900083.8128959644	964692.9947100622	836436.804210654
13	Malaysia	2	female	9	20 to 24	1991	44	Population	1	Number	829366.1417577226	888899.1175490284	770719.7431985504
13	Malaysia	2	female	10	25 to 29	1991	44	Population	1	Number	779540.8625903849	835497.3153129073	724417.7247881286
13	Malaysia	2	female	11	30 to 34	1991	44	Population	1	Number	705729.8648148534	756388.068522303	655826.0734214339
13	Malaysia	2	female	12	35 to 39	1991	44	Population	1	Number	594868.6946389277	637569.1399716603	552804.1530575326
13	Malaysia	2	female	13	40 to 44	1991	44	Population	1	Number	467775.37404177216	501352.8962198271	434697.8951805318
13	Malaysia	2	female	14	45 to 49	1991	44	Population	1	Number	359415.9706278014	385215.31448942254	334000.8358632003
13	Malaysia	2	female	15	50 to 54	1991	44	Population	1	Number	293443.4176722172	314507.1662397363	272693.3547495886
13	Malaysia	2	female	16	55 to 59	1991	44	Population	1	Number	240224.5239350699	257468.1513848172	223237.69210645757
13	Malaysia	2	female	17	60 to 64	1991	44	Population	1	Number	185353.32116414487	198658.22261372278	172246.55902381853
13	Malaysia	2	female	18	65 to 69	1991	44	Population	1	Number	137715.75415638846	147601.1693493669	127977.55458506828
13	Malaysia	2	female	19	70 to 74	1991	44	Population	1	Number	96097.45181695314	102995.4513669469	89302.1786848312
13	Malaysia	2	female	20	75 to 79	1991	44	Population	1	Number	62237.005538273705	66704.45840074631	57836.08289608409
13	Malaysia	2	female	21	80 plus	1991	44	Population	1	Number	68902.14028783973	73848.02515484387	64029.91054822603
13	Malaysia	2	female	22	All Ages	1991	44	Population	1	Number	9005903.612643773	9652359.03776405	8369075.333720755
13	Malaysia	2	female	23	5-14 years	1991	44	Population	1	Number	2099091.435150559	2249766.9369593374	1950659.8236826947
13	Malaysia	2	female	24	15-49 years	1991	44	Population	1	Number	4636780.721367426	4969614.84677521	4308903.229720032
13	Malaysia	2	female	25	50-69 years	1991	44	Population	1	Number	856737.0169278204	918234.7095876435	796155.160464933
13	Malaysia	2	female	26	70+ years	1991	44	Population	1	Number	227236.59764306658	243547.93492253707	211168.17212914128
13	Malaysia	2	female	28	<1 year	1991	44	Population	1	Number	242194.34232137012	259579.36588605447	225068.2200776375
13	Malaysia	2	female	30	80 to 84	1991	44	Population	1	Number	42818.974068675336	45892.57548340931	39791.1453538398
13	Malaysia	2	female	31	85 to 89	1991	44	Population	1	Number	18441.47427771799	19765.227185456155	17137.43496859255
13	Malaysia	2	female	32	90 to 94	1991	44	Population	1	Number	5981.923234483192	6411.31343161517	5558.927603848493
13	Malaysia	2	female	39	0 to 14	1991	44	Population	1	Number	3285149.2767054588	3520961.546478661	3052848.7714066473
13	Malaysia	2	female	42	Neonatal	1991	44	Population	1	Number	18904.365611922163	20261.345459133383	17567.594185691258
13	Malaysia	2	female	157	25 plus	1991	44	Population	1	Number	3991304.3812846267	4277805.379026299	3709070.0149049023
13	Malaysia	2	female	158	<20 years	1991	44	Population	1	Number	4185233.089601423	4485654.541188724	3889285.5756173013
13	Malaysia	2	female	159	10 to 24	1991	44	Population	1	Number	2730870.0542123434	2926895.443532032	2537763.91501884
13	Malaysia	2	female	162	10 to 19	1991	44	Population	1	Number	1901503.9124546207	2037996.325983003	1767044.1718202904
13	Malaysia	2	female	164	Birth	1991	44	Population	1	Number	245214.374887655	246452.691630856	244006.519555975
13	Malaysia	2	female	235	95 plus	1991	44	Population	1	Number	1659.7687069632157	1778.9090543632096	1542.4026219451925
13	Malaysia	3	both	1	Under 5	1991	44	Population	1	Number	2445320.688504381	2620848.9745303583	2272406.405556826
13	Malaysia	3	both	2	Early Neonatal	1991	44	Population	1	Number	9778.869264856456	10480.809165582601	9087.382796468235
13	Malaysia	3	both	3	Late Neonatal	1991	44	Population	1	Number	29181.331890247428	31276.00568691135	27117.85240349637
13	Malaysia	3	both	4	Post Neonatal	1991	44	Population	1	Number	460001.42465182464	493020.9226744038	427473.65973638796
13	Malaysia	3	both	5	1 to 4	1991	44	Population	1	Number	1946359.0626974527	2086071.2370034605	1808727.5106204734
13	Malaysia	3	both	6	5 to 9	1991	44	Population	1	Number	2256313.2303989204	2418274.316293094	2096764.1020683795
13	Malaysia	3	both	7	10 to 14	1991	44	Population	1	Number	2042963.8818696267	2189610.475211492	1898501.179541082
13	Malaysia	3	both	8	15 to 19	1991	44	Population	1	Number	1812662.321916732	1942777.5710150066	1684484.7756775976
13	Malaysia	3	both	9	20 to 24	1991	44	Population	1	Number	1654423.1657168178	1773179.8032429814	1537435.0762868307
13	Malaysia	3	both	10	25 to 29	1991	44	Population	1	Number	1554608.0710212542	1666199.8517767712	1444678.1378518196
13	Malaysia	3	both	11	30 to 34	1991	44	Population	1	Number	1415218.6128208183	1516804.8377394131	1315145.2307076456
13	Malaysia	3	both	12	35 to 39	1991	44	Population	1	Number	1202402.621379893	1288712.6388087487	1117377.9503551165
13	Malaysia	3	both	13	40 to 44	1991	44	Population	1	Number	955558.6860645183	1024149.9261217582	887988.9207605602
13	Malaysia	3	both	14	45 to 49	1991	44	Population	1	Number	738155.4067490605	791141.157851799	685958.7302714483
13	Malaysia	3	both	15	50 to 54	1991	44	Population	1	Number	595592.7463184632	638345.165018493	553477.0053677696
13	Malaysia	3	both	16	55 to 59	1991	44	Population	1	Number	476693.25015018584	510910.9090251005	442985.1676384915
13	Malaysia	3	both	17	60 to 64	1991	44	Population	1	Number	360869.54744653666	386773.2309347758	335351.62690234336
13	Malaysia	3	both	18	65 to 69	1991	44	Population	1	Number	263957.31941335247	282904.5176595567	245292.2867124536
13	Malaysia	3	both	19	70 to 74	1991	44	Population	1	Number	181683.18944094033	194724.64408213345	168835.9508053323
13	Malaysia	3	both	20	75 to 79	1991	44	Population	1	Number	116715.0405602479	125092.99733266736	108461.85003086431
13	Malaysia	3	both	21	80 plus	1991	44	Population	1	Number	131994.58753496537	141469.32997821062	122660.94489092981
13	Malaysia	3	both	22	All Ages	1991	44	Population	1	Number	18205132.367306713	19511920.34662235	16917805.341425486
13	Malaysia	3	both	23	5-14 years	1991	44	Population	1	Number	4299277.112268547	4607884.791504585	3995265.2816094616
13	Malaysia	3	both	24	15-49 years	1991	44	Population	1	Number	9333028.885669094	10002965.786556479	8673068.821911016
13	Malaysia	3	both	25	50-69 years	1991	44	Population	1	Number	1697112.8633285381	1818933.8226379263	1577106.0866210577
13	Malaysia	3	both	26	70+ years	1991	44	Population	1	Number	430392.8175361536	461286.9713930114	399958.7457271264
13	Malaysia	3	both	28	<1 year	1991	44	Population	1	Number	498961.6258069285	534777.7375268977	463678.89493635256
13	Malaysia	3	both	30	80 to 84	1991	44	Population	1	Number	80711.22339519323	86504.77954192627	75003.94606964306
13	Malaysia	3	both	31	85 to 89	1991	44	Population	1	Number	36280.160504146894	38884.397412613565	33714.70642350698
13	Malaysia	3	both	32	90 to 94	1991	44	Population	1	Number	11696.72308941103	12536.329021531335	10869.620740279617
13	Malaysia	3	both	39	0 to 14	1991	44	Population	1	Number	6744597.800772929	7228733.766034945	6267671.687166288
13	Malaysia	3	both	42	Neonatal	1991	44	Population	1	Number	38960.20115510388	41756.81485249395	36205.235199964605
13	Malaysia	3	both	157	25 plus	1991	44	Population	1	Number	7993449.078900236	8567229.206329428	7428213.802294776
13	Malaysia	3	both	158	<20 years	1991	44	Population	1	Number	8557260.12268966	9171511.337049952	7952156.462843885
13	Malaysia	3	both	159	10 to 24	1991	44	Population	1	Number	5510049.369503177	5905567.849469479	5120421.03150551
13	Malaysia	3	both	162	10 to 19	1991	44	Population	1	Number	3855626.2037863587	4132388.046226498	3582985.9552186793
13	Malaysia	3	both	164	Birth	1991	44	Population	1	Number	505194.653663805	507745.854010415	502706.21041392
13	Malaysia	3	both	235	95 plus	1991	44	Population	1	Number	3306.480546214193	3543.824002139472	3072.671657500149
14	Maldives	1	male	1	Under 5	1991	44	Population	1	Number	21420.000285567698	23076.938491192	19907.105930179736
14	Maldives	1	male	2	Early Neonatal	1991	44	Population	1	Number	85.60613495225309	92.22817387602421	79.55977469878908
14	Maldives	1	male	3	Late Neonatal	1991	44	Population	1	Number	253.3564980054595	272.9548199285116	235.4619316831807
14	Maldives	1	male	4	Post Neonatal	1991	44	Population	1	Number	4053.645787016718	4367.214437204902	3767.3368351885574
14	Maldives	1	male	5	1 to 4	1991	44	Population	1	Number	17027.39186559327	18344.541060182564	15824.747388609208
14	Maldives	1	male	6	5 to 9	1991	44	Population	1	Number	18742.863396415007	20192.71241743682	17419.055186414676
14	Maldives	1	male	7	10 to 14	1991	44	Population	1	Number	15056.378436329716	16221.060431516318	13992.94661349001
14	Maldives	1	male	8	15 to 19	1991	44	Population	1	Number	11830.339040876059	12745.471649698839	10994.762340658806
14	Maldives	1	male	9	20 to 24	1991	44	Population	1	Number	10052.42376161664	10830.02622509423	9342.421195595918
14	Maldives	1	male	10	25 to 29	1991	44	Population	1	Number	8411.83031709098	9062.525127819245	7817.7028457770375
14	Maldives	1	male	11	30 to 34	1991	44	Population	1	Number	6484.58873778756	6986.20230847648	6026.582315396368
14	Maldives	1	male	12	35 to 39	1991	44	Population	1	Number	4902.924177648601	5282.188523163048	4556.630703588399
14	Maldives	1	male	13	40 to 44	1991	44	Population	1	Number	3712.309943139008	3999.474653405163	3450.109537744533
14	Maldives	1	male	14	45 to 49	1991	44	Population	1	Number	3491.5926699093225	3761.683856469603	3244.981522794681
14	Maldives	1	male	15	50 to 54	1991	44	Population	1	Number	3545.2688542167357	3819.5121471880984	3294.8665588679755
14	Maldives	1	male	16	55 to 59	1991	44	Population	1	Number	3238.6499247600987	3489.1747951352377	3009.9041206086144
14	Maldives	1	male	17	60 to 64	1991	44	Population	1	Number	2570.8515551354008	2769.7190670822897	2389.2723415755713
14	Maldives	1	male	18	65 to 69	1991	44	Population	1	Number	1672.2219499810876	1801.576217033741	1554.1129343249659
14	Maldives	1	male	19	70 to 74	1991	44	Population	1	Number	981.2122600208328	1057.1136633719295	911.9092502247412
14	Maldives	1	male	20	75 to 79	1991	44	Population	1	Number	563.2434094029064	606.812947762557	523.4615343592692
14	Maldives	1	male	21	80 plus	1991	44	Population	1	Number	433.55072376629613	467.08792025123097	402.9290415059865
14	Maldives	1	male	22	All Ages	1991	44	Population	1	Number	117110.24944366395	126169.28044209686	108838.75397310733
14	Maldives	1	male	23	5-14 years	1991	44	Population	1	Number	33799.24183274472	36413.77284895313	31412.00179990468
14	Maldives	1	male	24	15-49 years	1991	44	Population	1	Number	48886.00864806817	52667.5723441266	45433.19046155573
14	Maldives	1	male	25	50-69 years	1991	44	Population	1	Number	11026.992284093323	11879.982226439366	10248.155955377126
14	Maldives	1	male	26	70+ years	1991	44	Population	1	Number	1978.0063931900354	2131.014531385718	1838.2998260899967
14	Maldives	1	male	28	<1 year	1991	44	Population	1	Number	4392.608419974431	4732.397431009438	4082.358541570527
14	Maldives	1	male	30	80 to 84	1991	44	Population	1	Number	282.860984058839	304.74161735105065	262.88251625132744
14	Maldives	1	male	31	85 to 89	1991	44	Population	1	Number	125.30079690030526	134.99340543491735	116.45080316413284
14	Maldives	1	male	32	90 to 94	1991	44	Population	1	Number	22.943538988005283	24.718330109136637	21.323037112897257
14	Maldives	1	male	39	0 to 14	1991	44	Population	1	Number	55219.24211831242	59490.711340145135	51319.10773008441
14	Maldives	1	male	42	Neonatal	1991	44	Population	1	Number	338.9626329577126	365.18299380453584	315.0217063819698
14	Maldives	1	male	157	25 plus	1991	44	Population	1	Number	40008.24452285883	43103.0712271586	37182.46270676812
14	Maldives	1	male	158	<20 years	1991	44	Population	1	Number	67049.58115918848	72236.18298984398	62313.87007074323
14	Maldives	1	male	159	10 to 24	1991	44	Population	1	Number	36939.14123882241	39796.55830630939	34330.130149744735
14	Maldives	1	male	162	10 to 19	1991	44	Population	1	Number	26886.717477205773	28966.53208121516	24987.70895414882
14	Maldives	1	male	164	Birth	1991	44	Population	1	Number	4550.17739943523	4743.69099371955	4360.05630547149
14	Maldives	1	male	235	95 plus	1991	44	Population	1	Number	2.445403819146582	2.634567356126253	2.2726849776289293
14	Maldives	2	female	1	Under 5	1991	44	Population	1	Number	20693.542043206216	22294.28527214929	19231.957424496188
14	Maldives	2	female	2	Early Neonatal	1991	44	Population	1	Number	82.4745450046768	88.85434065303657	76.6493689104992
14	Maldives	2	female	3	Late Neonatal	1991	44	Population	1	Number	244.416910074272	263.32371264213043	227.153746737067
14	Maldives	2	female	4	Post Neonatal	1991	44	Population	1	Number	3920.9910665243647	4224.298247449718	3644.0515159647775
14	Maldives	2	female	5	1 to 4	1991	44	Population	1	Number	16445.6595216029	17717.8089714044	15284.102792883841
14	Maldives	2	female	6	5 to 9	1991	44	Population	1	Number	17877.20700330971	19260.093413147737	16614.540093653664
14	Maldives	2	female	7	10 to 14	1991	44	Population	1	Number	14547.865191695839	15673.211285301362	13520.349653038676
14	Maldives	2	female	8	15 to 19	1991	44	Population	1	Number	11969.546416425685	12895.44737333333	11124.137500994164
14	Maldives	2	female	9	20 to 24	1991	44	Population	1	Number	10668.826572340808	11494.11070498398	9915.287483418253
14	Maldives	2	female	10	25 to 29	1991	44	Population	1	Number	8701.218302275105	9374.29864066479	8086.651361144855
14	Maldives	2	female	11	30 to 34	1991	44	Population	1	Number	6517.283977505483	7021.4266794319565	6056.968290737174
14	Maldives	2	female	12	35 to 39	1991	44	Population	1	Number	4718.7583294080105	5083.776576600663	4385.47248693249
14	Maldives	2	female	13	40 to 44	1991	44	Population	1	Number	3408.2345408182637	3671.8775823272385	3167.510977330898
14	Maldives	2	female	14	45 to 49	1991	44	Population	1	Number	3243.7124460240693	3494.6289263332524	3014.6090760582915
14	Maldives	2	female	15	50 to 54	1991	44	Population	1	Number	3130.22585210589	3372.363608288916	2909.1380388656967
14	Maldives	2	female	16	55 to 59	1991	44	Population	1	Number	2477.7864625397197	2669.454949954585	2302.780435319505
14	Maldives	2	female	17	60 to 64	1991	44	Population	1	Number	1714.628434107312	1847.2630430263603	1593.5242490015598
14	Maldives	2	female	18	65 to 69	1991	44	Population	1	Number	1138.6724706430912	1226.754165094439	1058.2480481171815
14	Maldives	2	female	19	70 to 74	1991	44	Population	1	Number	626.8982325506736	675.3917721726798	582.6204181349736
14	Maldives	2	female	20	75 to 79	1991	44	Population	1	Number	340.4643444501962	366.80086977472934	316.41735201030264
14	Maldives	2	female	21	80 plus	1991	44	Population	1	Number	202.91395011726522	218.61030268127402	188.58214032878794
14	Maldives	2	female	22	All Ages	1991	44	Population	1	Number	111977.78456952334	120639.79516526652	104068.79502958264
14	Maldives	2	female	23	5-14 years	1991	44	Population	1	Number	32425.072195005552	34933.304698449094	30134.88974669234
14	Maldives	2	female	24	15-49 years	1991	44	Population	1	Number	49227.580584797426	53035.56648367521	45750.63717661613
14	Maldives	2	female	25	50-69 years	1991	44	Population	1	Number	8461.313219396014	9115.8357663643	7863.6907713039445
14	Maldives	2	female	26	70+ years	1991	44	Population	1	Number	1170.2765271181352	1260.8029446286835	1087.619910474065
14	Maldives	2	female	28	<1 year	1991	44	Population	1	Number	4247.882521603314	4576.4763007448855	3947.854631612344
14	Maldives	2	female	30	80 to 84	1991	44	Population	1	Number	141.88255135605087	152.857836926504	131.8613885076432
14	Maldives	2	female	31	85 to 89	1991	44	Population	1	Number	50.89464797248649	54.83158940867458	47.299959615320034
14	Maldives	2	female	32	90 to 94	1991	44	Population	1	Number	8.84832801063143	9.532787979877519	8.223370712618456
14	Maldives	2	female	39	0 to 14	1991	44	Population	1	Number	53118.61423821177	57227.58997059837	49366.84717118852
14	Maldives	2	female	42	Neonatal	1991	44	Population	1	Number	326.8914550789488	352.17805329516705	303.8031156475662
14	Maldives	2	female	157	25 plus	1991	44	Population	1	Number	36220.79734254508	39022.6471163509	33662.522873981696
14	Maldives	2	female	158	<20 years	1991	44	Population	1	Number	65088.16065463745	70123.03734393172	60490.98467218268
14	Maldives	2	female	159	10 to 24	1991	44	Population	1	Number	37186.23818046233	40062.76936361867	34559.7746374511
14	Maldives	2	female	162	10 to 19	1991	44	Population	1	Number	26517.411608121525	28568.65865863469	24644.48715403284
14	Maldives	2	female	164	Birth	1991	44	Population	1	Number	4344.89971913871	4529.68309957566	4163.35578903437
14	Maldives	2	female	235	95 plus	1991	44	Population	1	Number	1.2884227780964166	1.3880883662179517	1.1974214932062055
14	Maldives	3	both	1	Under 5	1991	44	Population	1	Number	42113.54232877391	45371.22376334129	39139.06335467592
14	Maldives	3	both	2	Early Neonatal	1991	44	Population	1	Number	168.08067995692988	181.08251452906083	156.2091436092883
14	Maldives	3	both	3	Late Neonatal	1991	44	Population	1	Number	497.7734080797315	536.278532570642	462.61567842024766
14	Maldives	3	both	4	Post Neonatal	1991	44	Population	1	Number	7974.636853541083	8591.51268465462	7411.388351153335
14	Maldives	3	both	5	1 to 4	1991	44	Population	1	Number	33473.05138719617	36062.35003158697	31108.850181493053
14	Maldives	3	both	6	5 to 9	1991	44	Population	1	Number	36620.07039972472	39452.80583058456	34033.59528006834
14	Maldives	3	both	7	10 to 14	1991	44	Population	1	Number	29604.243628025557	31894.27171681768	27513.296266528683
14	Maldives	3	both	8	15 to 19	1991	44	Population	1	Number	23799.885457301745	25640.919023032173	22118.899841652972
14	Maldives	3	both	9	20 to 24	1991	44	Population	1	Number	20721.250333957447	22324.13693007821	19257.70867901417
14	Maldives	3	both	10	25 to 29	1991	44	Population	1	Number	17113.048619366087	18436.823768484035	15904.354206921891
14	Maldives	3	both	11	30 to 34	1991	44	Population	1	Number	13001.872715293042	14007.628987908436	12083.550606133544
14	Maldives	3	both	12	35 to 39	1991	44	Population	1	Number	9621.682507056612	10365.965099763709	8942.10319052089
14	Maldives	3	both	13	40 to 44	1991	44	Population	1	Number	7120.544483957271	7671.352235732402	6617.620515075431
14	Maldives	3	both	14	45 to 49	1991	44	Population	1	Number	6735.305115933392	7256.312782802855	6259.590598852972
14	Maldives	3	both	15	50 to 54	1991	44	Population	1	Number	6675.494706322626	7191.875755477014	6204.004597733673
14	Maldives	3	both	16	55 to 59	1991	44	Population	1	Number	5716.436387299818	6158.629745089822	5312.68455592812
14	Maldives	3	both	17	60 to 64	1991	44	Population	1	Number	4285.479989242713	4616.98211010865	3982.7965905771307
14	Maldives	3	both	18	65 to 69	1991	44	Population	1	Number	2810.8944206241786	3028.3303821281797	2612.3609824421474
14	Maldives	3	both	19	70 to 74	1991	44	Population	1	Number	1608.1104925715065	1732.5054355446096	1494.5296683597148
14	Maldives	3	both	20	75 to 79	1991	44	Population	1	Number	903.7077538531026	973.6138175372864	839.8788863695718
14	Maldives	3	both	21	80 plus	1991	44	Population	1	Number	636.4646738835613	685.6982229325051	591.5111818347742
14	Maldives	3	both	22	All Ages	1991	44	Population	1	Number	229088.03401318728	246809.07560736343	212907.5490026901
14	Maldives	3	both	23	5-14 years	1991	44	Population	1	Number	66224.31402775027	71347.07754740225	61546.89154659703
14	Maldives	3	both	24	15-49 years	1991	44	Population	1	Number	98113.58923286559	105703.13882780184	91183.82763817188
14	Maldives	3	both	25	50-69 years	1991	44	Population	1	Number	19488.305503489337	20995.81799280367	18111.84672668107
14	Maldives	3	both	26	70+ years	1991	44	Population	1	Number	3148.2829203081706	3391.8174760144	2925.9197365640607
14	Maldives	3	both	28	<1 year	1991	44	Population	1	Number	8640.490941577744	9308.873731754324	8030.213173182871
14	Maldives	3	both	30	80 to 84	1991	44	Population	1	Number	424.7435354148899	457.59945427755474	394.7439047589706
14	Maldives	3	both	31	85 to 89	1991	44	Population	1	Number	176.19544487279174	189.82499484359195	163.7507627794529
14	Maldives	3	both	32	90 to 94	1991	44	Population	1	Number	31.79186699863671	34.251118089014156	29.54640782551571
14	Maldives	3	both	39	0 to 14	1991	44	Population	1	Number	108337.85635652418	116718.30131074353	100685.95490127294
14	Maldives	3	both	42	Neonatal	1991	44	Population	1	Number	665.8540880366614	717.3610470997029	618.824822029536
14	Maldives	3	both	157	25 plus	1991	44	Population	1	Number	76229.04186540391	82125.71834350952	70844.98558074988
14	Maldives	3	both	158	<20 years	1991	44	Population	1	Number	132137.74181382594	142359.2203337757	122804.85474292592
14	Maldives	3	both	159	10 to 24	1991	44	Population	1	Number	74125.37941928474	79859.32766992805	68889.90478719583
14	Maldives	3	both	162	10 to 19	1991	44	Population	1	Number	53404.1290853273	57535.19073984985	49632.19610818166
14	Maldives	3	both	164	Birth	1991	44	Population	1	Number	8895.07711857394	9273.3740932952	8523.41209450586
14	Maldives	3	both	235	95 plus	1991	44	Population	1	Number	3.7338265972429983	4.022655722344204	3.4701064708351352
15	Myanmar	1	male	1	Under 5	1991	44	Population	1	Number	2920556.5393610713	3273765.059785258	2571245.7696376005
15	Myanmar	1	male	2	Early Neonatal	1991	44	Population	1	Number	12828.440087738321	14379.895874220594	11294.105031728885
15	Myanmar	1	male	3	Late Neonatal	1991	44	Population	1	Number	37568.85411713533	42112.38518661035	33075.46213090921
15	Myanmar	1	male	4	Post Neonatal	1991	44	Population	1	Number	578279.3749645231	648215.7722471202	509114.74457244854
15	Myanmar	1	male	5	1 to 4	1991	44	Population	1	Number	2291879.8701916747	2569057.0064773066	2017761.4579025141
15	Myanmar	1	male	6	5 to 9	1991	44	Population	1	Number	2650604.641103163	2971165.5105456514	2333581.246781578
15	Myanmar	1	male	7	10 to 14	1991	44	Population	1	Number	2409199.7498954977	2700565.4083234183	2121049.389609134
15	Myanmar	1	male	8	15 to 19	1991	44	Population	1	Number	2140184.057995247	2399015.2890883824	1884209.09891715
15	Myanmar	1	male	9	20 to 24	1991	44	Population	1	Number	1930621.2090192246	2164108.166572327	1699710.8426290918
15	Myanmar	1	male	10	25 to 29	1991	44	Population	1	Number	1729633.1030218787	1938812.8059180612	1522761.7542179471
15	Myanmar	1	male	11	30 to 34	1991	44	Population	1	Number	1482422.3312007054	1661704.6670125376	1305118.4240213344
15	Myanmar	1	male	12	35 to 39	1991	44	Population	1	Number	1241409.5458655036	1391544.0914653437	1092931.7752200463
15	Myanmar	1	male	13	40 to 44	1991	44	Population	1	Number	923401.1246737767	1035076.1224382118	812958.490444247
15	Myanmar	1	male	14	45 to 49	1991	44	Population	1	Number	723707.9714738866	811232.3245820795	637149.4730632174
15	Myanmar	1	male	15	50 to 54	1991	44	Population	1	Number	640621.0828220958	718097.0096759667	564000.1235885435
15	Myanmar	1	male	16	55 to 59	1991	44	Population	1	Number	580983.8223203475	651247.2921441682	511495.7287202138
15	Myanmar	1	male	17	60 to 64	1991	44	Population	1	Number	497895.84778548224	558110.7600296154	438345.4232386199
15	Myanmar	1	male	18	65 to 69	1991	44	Population	1	Number	349394.8945223203	391650.2838889619	307605.80470393156
15	Myanmar	1	male	19	70 to 74	1991	44	Population	1	Number	226675.54955046147	254089.41207769516	199564.20634452425
15	Myanmar	1	male	20	75 to 79	1991	44	Population	1	Number	124574.20450079406	139640.05577322704	109674.60893556621
15	Myanmar	1	male	21	80 plus	1991	44	Population	1	Number	90496.35589255126	101440.87401360132	79672.61346265406
15	Myanmar	1	male	22	All Ages	1991	44	Population	1	Number	20662382.031004008	23161265.133334495	18191074.77353542
15	Myanmar	1	male	23	5-14 years	1991	44	Population	1	Number	5059804.390998661	5671730.918869071	4454630.636390711
15	Myanmar	1	male	24	15-49 years	1991	44	Population	1	Number	10171379.343250223	11401493.467076942	8954839.858513033
15	Myanmar	1	male	25	50-69 years	1991	44	Population	1	Number	2068895.647450246	2319105.3457387122	1821447.080251309
15	Myanmar	1	male	26	70+ years	1991	44	Population	1	Number	441746.1099438068	495170.34186452365	388911.42874274455
15	Myanmar	1	male	28	<1 year	1991	44	Population	1	Number	628676.6691693967	704708.0533079511	553484.3117350866
15	Myanmar	1	male	30	80 to 84	1991	44	Population	1	Number	61746.19315886279	69213.7019139712	54361.09036453887
15	Myanmar	1	male	31	85 to 89	1991	44	Population	1	Number	22874.022147882828	25640.378289295273	20138.193488014917
15	Myanmar	1	male	32	90 to 94	1991	44	Population	1	Number	5214.643822192196	5845.296440675168	4590.950624401137
15	Myanmar	1	male	39	0 to 14	1991	44	Population	1	Number	7980360.930359732	8945495.978654329	7025876.406028312
15	Myanmar	1	male	42	Neonatal	1991	44	Population	1	Number	50397.29420487365	56492.281060830945	44369.567162638086
15	Myanmar	1	male	157	25 plus	1991	44	Population	1	Number	8611215.833629804	9652645.699019466	7581278.425960844
15	Myanmar	1	male	158	<20 years	1991	44	Population	1	Number	10120544.98835498	11344511.267742712	8910085.504945463
15	Myanmar	1	male	159	10 to 24	1991	44	Population	1	Number	6480005.01690997	7263688.8639841275	5704969.331155376
15	Myanmar	1	male	162	10 to 19	1991	44	Population	1	Number	4549383.807890745	5099580.697411801	4005258.4885262833
15	Myanmar	1	male	164	Birth	1991	44	Population	1	Number	686107.909047515	728243.921171806	644121.64736676
15	Myanmar	1	male	235	95 plus	1991	44	Population	1	Number	661.4967636134409	741.4973696597137	582.3789856991169
15	Myanmar	2	female	1	Under 5	1991	44	Population	1	Number	2856862.2646339345	3202367.677711058	2515169.596403127
15	Myanmar	2	female	2	Early Neonatal	1991	44	Population	1	Number	12278.06384735625	13762.9578073777	10809.556090210688
15	Myanmar	2	female	3	Late Neonatal	1991	44	Population	1	Number	36020.84240292983	40377.1588371787	31712.599088247105
15	Myanmar	2	female	4	Post Neonatal	1991	44	Population	1	Number	559225.3995935216	626857.4324995731	492339.7042994104
15	Myanmar	2	female	5	1 to 4	1991	44	Population	1	Number	2249337.958790127	2521370.1285669287	1980307.736925259
15	Myanmar	2	female	6	5 to 9	1991	44	Population	1	Number	2595374.189205552	2909255.5556375	2284956.5877883392
15	Myanmar	2	female	7	10 to 14	1991	44	Population	1	Number	2362543.744231793	2648266.8826443385	2079973.637239952
15	Myanmar	2	female	8	15 to 19	1991	44	Population	1	Number	2148770.9443531013	2408640.6629347103	1891768.9577743318
15	Myanmar	2	female	9	20 to 24	1991	44	Population	1	Number	1973433.2997323207	2212097.898948319	1737402.4283429135
15	Myanmar	2	female	10	25 to 29	1991	44	Population	1	Number	1775200.461300391	1989891.024534416	1562879.0659796356
15	Myanmar	2	female	11	30 to 34	1991	44	Population	1	Number	1521725.4661381457	1705761.074811568	1339720.7397373305
15	Myanmar	2	female	12	35 to 39	1991	44	Population	1	Number	1275663.7902090915	1429941.0020438724	1123089.0687610412
15	Myanmar	2	female	13	40 to 44	1991	44	Population	1	Number	943479.7571879202	1057583.0401051615	830635.6345831493
15	Myanmar	2	female	14	45 to 49	1991	44	Population	1	Number	775930.9113357493	869771.0426431362	683126.3310312639
15	Myanmar	2	female	15	50 to 54	1991	44	Population	1	Number	690002.2630789904	773450.2892160866	607475.108278629
15	Myanmar	2	female	16	55 to 59	1991	44	Population	1	Number	626655.7521461019	702442.7290622388	551705.1048349962
15	Myanmar	2	female	17	60 to 64	1991	44	Population	1	Number	527177.3392016488	590933.5190499285	464124.72588789143
15	Myanmar	2	female	18	65 to 69	1991	44	Population	1	Number	396011.12413196254	443904.2230468595	348646.538401376
15	Myanmar	2	female	19	70 to 74	1991	44	Population	1	Number	283800.96731395106	318123.50769587536	249857.18536532653
15	Myanmar	2	female	20	75 to 79	1991	44	Population	1	Number	164709.30320790428	184629.0440182944	145009.38207685968
15	Myanmar	2	female	21	80 plus	1991	44	Population	1	Number	136799.22841997765	153343.55906867015	120437.46889471496
15	Myanmar	2	female	22	All Ages	1991	44	Population	1	Number	21054140.805828534	23600402.733172026	18535977.561380874
15	Myanmar	2	female	23	5-14 years	1991	44	Population	1	Number	4957917.933437346	5557522.438281839	4364930.225028291
15	Myanmar	2	female	24	15-49 years	1991	44	Population	1	Number	10414204.63025672	11673685.746021183	9168622.226209668
15	Myanmar	2	female	25	50-69 years	1991	44	Population	1	Number	2239846.478558704	2510730.7603751128	1971951.4774028927
15	Myanmar	2	female	26	70+ years	1991	44	Population	1	Number	585309.4989418329	656096.1107828397	515304.0363369011
15	Myanmar	2	female	28	<1 year	1991	44	Population	1	Number	607524.3058438076	680997.5491441295	534861.8594778682
15	Myanmar	2	female	30	80 to 84	1991	44	Population	1	Number	85966.30677461703	96362.96631979977	75684.37715434853
15	Myanmar	2	female	31	85 to 89	1991	44	Population	1	Number	36290.118292645646	40679.0006222335	31949.668456008316
15	Myanmar	2	female	32	90 to 94	1991	44	Population	1	Number	11638.964271401057	13046.566313740183	10246.895494908029
15	Myanmar	2	female	39	0 to 14	1991	44	Population	1	Number	7814780.19807128	8759890.115992896	6880099.821431421
15	Myanmar	2	female	42	Neonatal	1991	44	Population	1	Number	48298.90625028608	54140.116644556394	42522.1551784578
15	Myanmar	2	female	157	25 plus	1991	44	Population	1	Number	9117156.363671834	10219774.055296112	8026706.353832215
15	Myanmar	2	female	158	<20 years	1991	44	Population	1	Number	9963551.14242438	11168530.778927606	8771868.779205753
15	Myanmar	2	female	159	10 to 24	1991	44	Population	1	Number	6484747.988317215	7269005.444527368	5709145.023357197
15	Myanmar	2	female	162	10 to 19	1991	44	Population	1	Number	4511314.688584894	5056907.545579049	3971742.595014285
15	Myanmar	2	female	164	Birth	1991	44	Population	1	Number	654915.029750094	695135.39052722	614837.611234513
15	Myanmar	2	female	235	95 plus	1991	44	Population	1	Number	2903.8390813139217	3255.0258128966634	2556.5277894500878
15	Myanmar	3	both	1	Under 5	1991	44	Population	1	Number	5777418.803995006	6476132.7374963155	5086415.366040727
15	Myanmar	3	both	2	Early Neonatal	1991	44	Population	1	Number	25106.503935094574	28142.85368159829	22103.66112193957
15	Myanmar	3	both	3	Late Neonatal	1991	44	Population	1	Number	73589.69652006516	82489.54402378904	64788.06121915632
15	Myanmar	3	both	4	Post Neonatal	1991	44	Population	1	Number	1137504.7745580447	1275073.2047466931	1001454.4488718588
15	Myanmar	3	both	5	1 to 4	1991	44	Population	1	Number	4541217.828981802	5090427.135044236	3998069.194827773
15	Myanmar	3	both	6	5 to 9	1991	44	Population	1	Number	5245978.830308715	5880421.066183152	4618537.834569918
15	Myanmar	3	both	7	10 to 14	1991	44	Population	1	Number	4771743.494127291	5348832.290967757	4201023.0268490855
15	Myanmar	3	both	8	15 to 19	1991	44	Population	1	Number	4288955.0023483485	4807655.952023093	3775978.056691482
15	Myanmar	3	both	9	20 to 24	1991	44	Population	1	Number	3904054.508751545	4376206.065520645	3437113.2709720056
15	Myanmar	3	both	10	25 to 29	1991	44	Population	1	Number	3504833.5643222695	3928703.830452477	3085640.8201975827
15	Myanmar	3	both	11	30 to 34	1991	44	Population	1	Number	3004147.797338851	3367465.741824106	2644839.163758665
15	Myanmar	3	both	12	35 to 39	1991	44	Population	1	Number	2517073.3360745953	2821485.0935092163	2216020.8439810877
15	Myanmar	3	both	13	40 to 44	1991	44	Population	1	Number	1866880.8818616967	2092659.1625433734	1643594.1250273963
15	Myanmar	3	both	14	45 to 49	1991	44	Population	1	Number	1499638.882809636	1681003.3672252158	1320275.8040944813
15	Myanmar	3	both	15	50 to 54	1991	44	Population	1	Number	1330623.3459010862	1491547.2988920535	1171475.2318671725
15	Myanmar	3	both	16	55 to 59	1991	44	Population	1	Number	1207639.5744664494	1353690.0212064066	1063200.83355521
15	Myanmar	3	both	17	60 to 64	1991	44	Population	1	Number	1025073.186987131	1149044.279079544	902470.1491265114
15	Myanmar	3	both	18	65 to 69	1991	44	Population	1	Number	745406.0186542828	835554.5069358214	656252.3431053074
15	Myanmar	3	both	19	70 to 74	1991	44	Population	1	Number	510476.5168644125	572212.9197735705	449421.3917098508
15	Myanmar	3	both	20	75 to 79	1991	44	Population	1	Number	289283.50770869834	324269.0997915214	254683.99101242595
15	Myanmar	3	both	21	80 plus	1991	44	Population	1	Number	227295.58431252892	254784.43308227148	200110.082357369
15	Myanmar	3	both	22	All Ages	1991	44	Population	1	Number	41716522.836832546	46761667.86650653	36727052.33491628
15	Myanmar	3	both	23	5-14 years	1991	44	Population	1	Number	10017722.324436005	11229253.35715091	8819560.861419002
15	Myanmar	3	both	24	15-49 years	1991	44	Population	1	Number	20585583.973506942	23075179.21309813	18123462.084722694
15	Myanmar	3	both	25	50-69 years	1991	44	Population	1	Number	4308742.126008949	4829836.106113826	3793398.5576542006
15	Myanmar	3	both	26	70+ years	1991	44	Population	1	Number	1027055.6088856398	1151266.452647363	904215.4650796459
15	Myanmar	3	both	28	<1 year	1991	44	Population	1	Number	1236200.9750132044	1385705.6024520805	1088346.171212955
15	Myanmar	3	both	30	80 to 84	1991	44	Population	1	Number	147712.49993347982	165576.66823377094	130045.46751888741
15	Myanmar	3	both	31	85 to 89	1991	44	Population	1	Number	59164.14044052848	66319.37891152878	52087.861944023236
15	Myanmar	3	both	32	90 to 94	1991	44	Population	1	Number	16853.608093593255	18891.862754415353	14837.846119309166
15	Myanmar	3	both	39	0 to 14	1991	44	Population	1	Number	15795141.128431013	17705386.094647225	13905976.227459732
15	Myanmar	3	both	42	Neonatal	1991	44	Population	1	Number	98696.20045515973	110632.39770538734	86891.7223410959
15	Myanmar	3	both	157	25 plus	1991	44	Population	1	Number	17728372.197301637	19872419.754315563	15607984.779793056
15	Myanmar	3	both	158	<20 years	1991	44	Population	1	Number	20084096.13077936	22513042.046670318	17681954.28415121
15	Myanmar	3	both	159	10 to 24	1991	44	Population	1	Number	12964753.005227184	14532694.308511492	11414114.354512574
15	Myanmar	3	both	162	10 to 19	1991	44	Population	1	Number	9060698.496475639	10156488.242990848	7977001.083540567
15	Myanmar	3	both	164	Birth	1991	44	Population	1	Number	1341022.93879761	1423379.31169903	1258959.25860127
15	Myanmar	3	both	235	95 plus	1991	44	Population	1	Number	3565.335844927363	3996.5231825563774	3138.9067751492043
16	Philippines	1	male	1	Under 5	1991	44	Population	1	Number	4930858.641214746	5275987.869065939	4554346.378260513
16	Philippines	1	male	2	Early Neonatal	1991	44	Population	1	Number	20687.653175120835	22135.659351307582	19107.97797472649
16	Philippines	1	male	3	Late Neonatal	1991	44	Population	1	Number	61385.524762604975	65682.12709986826	56698.22696667633
16	Philippines	1	male	4	Post Neonatal	1991	44	Population	1	Number	965159.1790218414	1032714.277727173	891461.2101595581
16	Philippines	1	male	5	1 to 4	1991	44	Population	1	Number	3883626.284255179	4155455.8048875905	3587078.963159551
16	Philippines	1	male	6	5 to 9	1991	44	Population	1	Number	4323504.588733594	4626122.8361618165	3993368.8831608067
16	Philippines	1	male	7	10 to 14	1991	44	Population	1	Number	3987846.997542578	4266971.3154750625	3683341.554046411
16	Philippines	1	male	8	15 to 19	1991	44	Population	1	Number	3488715.9593726555	3732904.230191506	3222323.341728206
16	Philippines	1	male	9	20 to 24	1991	44	Population	1	Number	3080560.7396896114	3296180.7009983887	2845334.1838979484
16	Philippines	1	male	10	25 to 29	1991	44	Population	1	Number	2622716.8120329403	2806290.56542415	2422450.4661813863
16	Philippines	1	male	11	30 to 34	1991	44	Population	1	Number	2262799.851834578	2421181.67181169	2090016.173611579
16	Philippines	1	male	12	35 to 39	1991	44	Population	1	Number	1900470.6303888257	2033491.6737701013	1755353.8160991597
16	Philippines	1	male	13	40 to 44	1991	44	Population	1	Number	1523216.8854682369	1629832.5290677946	1406906.5471989454
16	Philippines	1	male	14	45 to 49	1991	44	Population	1	Number	1188670.0516854804	1271869.5118523168	1097905.159882423
16	Philippines	1	male	15	50 to 54	1991	44	Population	1	Number	978476.376319688	1046963.5954435874	903761.5281559158
16	Philippines	1	male	16	55 to 59	1991	44	Population	1	Number	761603.8260429967	814911.3247033068	703449.0094312982
16	Philippines	1	male	17	60 to 64	1991	44	Population	1	Number	568480.2121844308	608270.2672145949	525071.9973665886
16	Philippines	1	male	18	65 to 69	1991	44	Population	1	Number	410123.3129365408	438829.37665016024	378806.9707170885
16	Philippines	1	male	19	70 to 74	1991	44	Population	1	Number	277120.018370544	296516.6843310941	255959.58915959668
16	Philippines	1	male	20	75 to 79	1991	44	Population	1	Number	181548.45439210648	194255.70934324194	167685.7127536287
16	Philippines	1	male	21	80 plus	1991	44	Population	1	Number	164635.3301624389	176158.77232747132	152064.0468967709
16	Philippines	1	male	22	All Ages	1991	44	Population	1	Number	32651348.68837199	34936738.633832194	30158145.358548254
16	Philippines	1	male	23	5-14 years	1991	44	Population	1	Number	8311351.586276172	8893094.15163688	7676710.437207217
16	Philippines	1	male	24	15-49 years	1991	44	Population	1	Number	16067150.930472327	17191750.883115947	14840289.688599646
16	Philippines	1	male	25	50-69 years	1991	44	Population	1	Number	2718683.7274836563	2908974.5640116497	2511089.5056708907
16	Philippines	1	male	26	70+ years	1991	44	Population	1	Number	623303.8029250894	666931.1660018072	575709.3488099963
16	Philippines	1	male	28	<1 year	1991	44	Population	1	Number	1047232.3569595672	1120532.0641783488	967267.4151009611
16	Philippines	1	male	30	80 to 84	1991	44	Population	1	Number	105122.76270158231	112480.69781201637	97095.76129011555
16	Philippines	1	male	31	85 to 89	1991	44	Population	1	Number	53568.277245986996	57317.72120868626	49477.89162433031
16	Philippines	1	male	32	90 to 94	1991	44	Population	1	Number	5174.9445591689755	5537.1582728110925	4779.794296626586
16	Philippines	1	male	39	0 to 14	1991	44	Population	1	Number	13242210.227490919	14169082.020702818	12231056.81546773
16	Philippines	1	male	42	Neonatal	1991	44	Population	1	Number	82073.1779377258	87817.78645117584	75806.20494140283
16	Philippines	1	male	157	25 plus	1991	44	Population	1	Number	12839861.761818808	13738571.68193951	11859431.017454384
16	Philippines	1	male	158	<20 years	1991	44	Population	1	Number	16730926.186863573	17901986.250894327	15453380.157195933
16	Philippines	1	male	159	10 to 24	1991	44	Population	1	Number	10557123.696604844	11296056.246664958	9750999.079672568
16	Philippines	1	male	162	10 to 19	1991	44	Population	1	Number	7476562.956915233	7999875.545666569	6905664.895774617
16	Philippines	1	male	164	Birth	1991	44	Population	1	Number	1098473.98138839	1142219.77364169	1051573.53757175
16	Philippines	1	male	235	95 plus	1991	44	Population	1	Number	769.3456557006391	823.1950339576514	710.5996856984459
16	Philippines	2	female	1	Under 5	1991	44	Population	1	Number	4649068.682468414	4974474.377775916	4294073.437698101
16	Philippines	2	female	2	Early Neonatal	1991	44	Population	1	Number	19238.150999328725	20584.701099991773	17769.15740310832
16	Philippines	2	female	3	Late Neonatal	1991	44	Population	1	Number	57219.07896060437	61224.05618200871	52849.92411938857
16	Philippines	2	female	4	Post Neonatal	1991	44	Population	1	Number	904156.9857665296	967442.3129396866	835117.0441362073
16	Philippines	2	female	5	1 to 4	1991	44	Population	1	Number	3668454.4667419516	3925223.307554228	3388337.3120393963
16	Philippines	2	female	6	5 to 9	1991	44	Population	1	Number	4117156.0725169126	4405331.215964252	3802776.800549542
16	Philippines	2	female	7	10 to 14	1991	44	Population	1	Number	3868835.037669532	4139629.2636637245	3573417.151856702
16	Philippines	2	female	8	15 to 19	1991	44	Population	1	Number	3472200.5358825205	3715232.830476634	3207069.008835952
16	Philippines	2	female	9	20 to 24	1991	44	Population	1	Number	3102588.4606114887	3319750.2244472224	2865679.9042484243
16	Philippines	2	female	10	25 to 29	1991	44	Population	1	Number	2633887.2016203785	2818242.812333736	2432767.9031762485
16	Philippines	2	female	11	30 to 34	1991	44	Population	1	Number	2236822.950832057	2393386.550406331	2066022.8260817218
16	Philippines	2	female	12	35 to 39	1991	44	Population	1	Number	1859629.562838798	1989791.9872383124	1717631.3053530513
16	Philippines	2	female	13	40 to 44	1991	44	Population	1	Number	1484085.0854849906	1587961.748129029	1370762.7871570617
16	Philippines	2	female	14	45 to 49	1991	44	Population	1	Number	1180979.3300562059	1263640.487868287	1090801.689118583
16	Philippines	2	female	15	50 to 54	1991	44	Population	1	Number	989327.2790599288	1058573.9934272987	913783.8737942197
16	Philippines	2	female	16	55 to 59	1991	44	Population	1	Number	787547.6947863811	842671.1017982375	727411.8469910441
16	Philippines	2	female	17	60 to 64	1991	44	Population	1	Number	608020.0315906903	650577.6263809673	561592.6211388428
16	Philippines	2	female	18	65 to 69	1991	44	Population	1	Number	456577.26815652015	488534.8178408985	421713.7782543389
16	Philippines	2	female	19	70 to 74	1991	44	Population	1	Number	321398.22407599003	343894.08716582385	296856.7838398304
16	Philippines	2	female	20	75 to 79	1991	44	Population	1	Number	214213.28881596372	229206.8776295957	197856.3140990617
16	Philippines	2	female	21	80 plus	1991	44	Population	1	Number	183870.09779543494	196739.85324667383	169830.07928183975
16	Philippines	2	female	22	All Ages	1991	44	Population	1	Number	32166206.804262206	34417639.85579292	29710048.11147456
16	Philippines	2	female	23	5-14 years	1991	44	Population	1	Number	7985991.110186445	8544960.479627976	7376193.9524062425
16	Philippines	2	female	24	15-49 years	1991	44	Population	1	Number	15970193.127326438	17088006.640899543	14750735.423971038
16	Philippines	2	female	25	50-69 years	1991	44	Population	1	Number	2841472.2735935203	3040357.539447402	2624502.120178446
16	Philippines	2	female	26	70+ years	1991	44	Population	1	Number	719481.6106873887	769840.8180420933	664543.177220732
16	Philippines	2	female	28	<1 year	1991	44	Population	1	Number	980614.2157264627	1049251.0702216872	905736.1256587043
16	Philippines	2	female	30	80 to 84	1991	44	Population	1	Number	126999.78455852246	135888.97420504465	117302.28970860933
16	Philippines	2	female	31	85 to 89	1991	44	Population	1	Number	51313.17635791435	54904.77737988893	47394.98653425953
16	Philippines	2	female	32	90 to 94	1991	44	Population	1	Number	4631.619324515872	4955.803674034563	4277.956484044254
16	Philippines	2	female	39	0 to 14	1991	44	Population	1	Number	12635059.792654859	13519434.857403893	11670267.390104348
16	Philippines	2	female	42	Neonatal	1991	44	Population	1	Number	76457.22995993309	81808.75728200049	70619.08152249688
16	Philippines	2	female	157	25 plus	1991	44	Population	1	Number	12956358.015113339	13863221.943465192	11967031.808285842
16	Philippines	2	female	158	<20 years	1991	44	Population	1	Number	16107260.32853738	17234667.68788053	14877336.398940302
16	Philippines	2	female	159	10 to 24	1991	44	Population	1	Number	10443624.03416354	11174612.318587583	9646166.06494108
16	Philippines	2	female	162	10 to 19	1991	44	Population	1	Number	7341035.5735520525	7854862.094140359	6780486.160692654
16	Philippines	2	female	164	Birth	1991	44	Population	1	Number	1018904.91896968	1059481.94097141	975401.755748436
16	Philippines	2	female	235	95 plus	1991	44	Population	1	Number	925.5175544822577	990.2979877056473	854.8465549266638
16	Philippines	3	both	1	Under 5	1991	44	Population	1	Number	9579927.323683161	10250462.246841855	8848419.815958615
16	Philippines	3	both	2	Early Neonatal	1991	44	Population	1	Number	39925.804174449564	42720.360451299355	36877.13537783481
16	Philippines	3	both	3	Late Neonatal	1991	44	Population	1	Number	118604.60372320935	126906.18328187696	109548.15108606489
16	Philippines	3	both	4	Post Neonatal	1991	44	Population	1	Number	1869316.164788371	2000156.5906668596	1726578.2542957657
16	Philippines	3	both	5	1 to 4	1991	44	Population	1	Number	7552080.750997131	8080679.112441819	6975416.275198948
16	Philippines	3	both	6	5 to 9	1991	44	Population	1	Number	8440660.661250507	9031454.052126067	7796145.68371035
16	Philippines	3	both	7	10 to 14	1991	44	Population	1	Number	7856682.03521211	8406600.579138787	7256758.705903113
16	Philippines	3	both	8	15 to 19	1991	44	Population	1	Number	6960916.495255176	7448137.06066814	6429392.350564158
16	Philippines	3	both	9	20 to 24	1991	44	Population	1	Number	6183149.2003011	6615930.925445611	5711014.088146372
16	Philippines	3	both	10	25 to 29	1991	44	Population	1	Number	5256604.013653318	5624533.3777578855	4855218.369357634
16	Philippines	3	both	11	30 to 34	1991	44	Population	1	Number	4499622.802666634	4814568.22221802	4156038.9996933006
16	Philippines	3	both	12	35 to 39	1991	44	Population	1	Number	3760100.1932276236	4023283.661008414	3472985.1214522105
16	Philippines	3	both	13	40 to 44	1991	44	Population	1	Number	3007301.9709532275	3217794.2771968236	2777669.3343560067
16	Philippines	3	both	14	45 to 49	1991	44	Population	1	Number	2369649.3817416863	2535509.9997206037	2188706.849001006
16	Philippines	3	both	15	50 to 54	1991	44	Population	1	Number	1967803.655379617	2105537.588870886	1817545.4019501354
16	Philippines	3	both	16	55 to 59	1991	44	Population	1	Number	1549151.5208293777	1657582.4265015444	1430860.8564223424
16	Philippines	3	both	17	60 to 64	1991	44	Population	1	Number	1176500.2437751212	1258847.893595562	1086664.6185054316
16	Philippines	3	both	18	65 to 69	1991	44	Population	1	Number	866700.5810930609	927364.1944910587	800520.7489714273
16	Philippines	3	both	19	70 to 74	1991	44	Population	1	Number	598518.242446534	640410.7714969179	552816.3729994271
16	Philippines	3	both	20	75 to 79	1991	44	Population	1	Number	395761.7432080702	423462.58697283774	365542.0268526904
16	Philippines	3	both	21	80 plus	1991	44	Population	1	Number	348505.42795787385	372898.62557414506	321894.12617861055
16	Philippines	3	both	22	All Ages	1991	44	Population	1	Number	64817555.4926342	69354378.48962517	59868193.47002279
16	Philippines	3	both	23	5-14 years	1991	44	Population	1	Number	16297342.696462616	17438054.631264854	15052904.38961346
16	Philippines	3	both	24	15-49 years	1991	44	Population	1	Number	32037344.057798766	34279757.52401549	29591025.11257069
16	Philippines	3	both	25	50-69 years	1991	44	Population	1	Number	5560156.001077177	5949332.103459051	5135591.625849336
16	Philippines	3	both	26	70+ years	1991	44	Population	1	Number	1342785.4136124782	1436771.9840439006	1240252.526030728
16	Philippines	3	both	28	<1 year	1991	44	Population	1	Number	2027846.5726860298	2169783.134400036	1873003.5407596657
16	Philippines	3	both	30	80 to 84	1991	44	Population	1	Number	232122.54726010477	248369.67201706106	214398.05099872488
16	Philippines	3	both	31	85 to 89	1991	44	Population	1	Number	104881.45360390135	112222.49858857518	96872.87815858984
16	Philippines	3	both	32	90 to 94	1991	44	Population	1	Number	9806.563883684847	10492.961946845657	9057.75078067084
16	Philippines	3	both	39	0 to 14	1991	44	Population	1	Number	25877270.020145778	27688516.878106717	23901324.205572076
16	Philippines	3	both	42	Neonatal	1991	44	Population	1	Number	158530.4078976589	169626.5437331763	146425.28646389968
16	Philippines	3	both	157	25 plus	1991	44	Population	1	Number	25796219.776932146	27601793.625404697	23826462.825740214
16	Philippines	3	both	158	<20 years	1991	44	Population	1	Number	32838186.515400954	35136653.93877486	30330716.556136236
16	Philippines	3	both	159	10 to 24	1991	44	Population	1	Number	21000747.730768386	22470668.56525254	19397165.144613642
16	Philippines	3	both	162	10 to 19	1991	44	Population	1	Number	14817598.530467287	15854737.639806926	13686151.05646727
16	Philippines	3	both	164	Birth	1991	44	Population	1	Number	2117378.90035807	2201701.7146131	2026975.29332019
16	Philippines	3	both	235	95 plus	1991	44	Population	1	Number	1694.8632101828969	1813.4930216632988	1565.4462406251096
17	Sri Lanka	1	male	1	Under 5	1991	44	Population	1	Number	903073.0717748876	1026068.4891543618	786420.0785224298
17	Sri Lanka	1	male	2	Early Neonatal	1991	44	Population	1	Number	3455.611145296101	3926.2533872151516	3009.238203599277
17	Sri Lanka	1	male	3	Late Neonatal	1991	44	Population	1	Number	10294.578362695642	11696.664198315684	8964.792969006276
17	Sri Lanka	1	male	4	Post Neonatal	1991	44	Population	1	Number	165025.2040599211	187501.06397188894	143708.34209452948
17	Sri Lanka	1	male	5	1 to 4	1991	44	Population	1	Number	724297.6782069748	822944.5075969418	630737.7052552948
17	Sri Lanka	1	male	6	5 to 9	1991	44	Population	1	Number	964990.4831098645	1096418.8369683707	840339.4090902844
17	Sri Lanka	1	male	7	10 to 14	1991	44	Population	1	Number	959235.6500585696	1089880.2156332529	835327.9472257557
17	Sri Lanka	1	male	8	15 to 19	1991	44	Population	1	Number	861016.2400965232	978283.663000675	749795.8695800679
17	Sri Lanka	1	male	9	20 to 24	1991	44	Population	1	Number	806302.9299272147	916118.5899222362	702150.0621427987
17	Sri Lanka	1	male	10	25 to 29	1991	44	Population	1	Number	754623.9725655994	857401.1379702159	657146.6499312011
17	Sri Lanka	1	male	11	30 to 34	1991	44	Population	1	Number	693735.894237216	788220.3147449937	604123.6899552413
17	Sri Lanka	1	male	12	35 to 39	1991	44	Population	1	Number	608819.2908323513	691738.3647423157	530176.0504953876
17	Sri Lanka	1	male	13	40 to 44	1991	44	Population	1	Number	521664.91931513906	592713.870378746	454279.7029745481
17	Sri Lanka	1	male	14	45 to 49	1991	44	Population	1	Number	412162.78526321106	468297.92580294795	358922.3287476295
17	Sri Lanka	1	male	15	50 to 54	1991	44	Population	1	Number	325136.7370649796	369419.23194893304	283137.7285900356
17	Sri Lanka	1	male	16	55 to 59	1991	44	Population	1	Number	271509.84633335203	308488.54486410826	236438.0041289867
17	Sri Lanka	1	male	17	60 to 64	1991	44	Population	1	Number	221567.08546908927	251743.7533452159	192946.51805986057
17	Sri Lanka	1	male	18	65 to 69	1991	44	Population	1	Number	168231.97427852158	191144.5851620378	146500.8829928632
17	Sri Lanka	1	male	19	70 to 74	1991	44	Population	1	Number	116173.5035683639	131995.9314608751	101166.98045142516
17	Sri Lanka	1	male	20	75 to 79	1991	44	Population	1	Number	73837.09558296704	83893.45167768068	64299.30901615864
17	Sri Lanka	1	male	21	80 plus	1991	44	Population	1	Number	62713.29371108943	71254.62660686173	54612.40613425032
17	Sri Lanka	1	male	22	All Ages	1991	44	Population	1	Number	8724794.77318894	9913081.533383828	7597783.618038925
17	Sri Lanka	1	male	23	5-14 years	1991	44	Population	1	Number	1924226.133168434	2186299.0526016233	1675667.35631604
17	Sri Lanka	1	male	24	15-49 years	1991	44	Population	1	Number	4658326.032237255	5292773.866562129	4056594.3538268744
17	Sri Lanka	1	male	25	50-69 years	1991	44	Population	1	Number	986445.6431459425	1120796.1153202949	859023.1337717462
17	Sri Lanka	1	male	26	70+ years	1991	44	Population	1	Number	252723.89286242038	287144.00974541745	220078.69560183416
17	Sri Lanka	1	male	28	<1 year	1991	44	Population	1	Number	178775.39356791283	203123.9815574198	155682.37326713506
17	Sri Lanka	1	male	30	80 to 84	1991	44	Population	1	Number	41308.80074625557	46934.91600539568	35972.80368762412
17	Sri Lanka	1	male	31	85 to 89	1991	44	Population	1	Number	16482.850868443988	18727.757936909045	14353.705452382726
17	Sri Lanka	1	male	32	90 to 94	1991	44	Population	1	Number	4158.774310066262	4725.184934013136	3621.5714117701364
17	Sri Lanka	1	male	39	0 to 14	1991	44	Population	1	Number	2827299.2049433216	3212367.5417559855	2462087.4348384696
17	Sri Lanka	1	male	42	Neonatal	1991	44	Population	1	Number	13750.189507991741	15622.917585530835	11974.031172605552
17	Sri Lanka	1	male	157	25 plus	1991	44	Population	1	Number	4230176.398221879	4806311.738704933	3683750.2514775875
17	Sri Lanka	1	male	158	<20 years	1991	44	Population	1	Number	3688315.445039845	4190651.2047566604	3211883.3044185378
17	Sri Lanka	1	male	159	10 to 24	1991	44	Population	1	Number	2626554.8200823073	2984282.468556164	2287273.8789486224
17	Sri Lanka	1	male	162	10 to 19	1991	44	Population	1	Number	1820251.8901550928	2068163.878633928	1585123.8168058237
17	Sri Lanka	1	male	164	Birth	1991	44	Population	1	Number	181961.172225168	192631.291030299	170891.967185423
17	Sri Lanka	1	male	235	95 plus	1991	44	Population	1	Number	762.867786323607	866.7677305438643	664.3255824733429
17	Sri Lanka	2	female	1	Under 5	1991	44	Population	1	Number	875698.4812399899	994965.574418838	762581.5561361262
17	Sri Lanka	2	female	2	Early Neonatal	1991	44	Population	1	Number	3326.0558867638347	3779.053152218728	2896.418034587155
17	Sri Lanka	2	female	3	Late Neonatal	1991	44	Population	1	Number	9923.541942463724	11275.093905692112	8641.684574067665
17	Sri Lanka	2	female	4	Post Neonatal	1991	44	Population	1	Number	159105.8480472445	180775.51221918664	138553.60925420432
17	Sri Lanka	2	female	5	1 to 4	1991	44	Population	1	Number	703343.0353635178	799135.9151417403	612489.844273267
17	Sri Lanka	2	female	6	5 to 9	1991	44	Population	1	Number	944923.334710949	1073618.612620142	822864.4019033464
17	Sri Lanka	2	female	7	10 to 14	1991	44	Population	1	Number	939108.3454317879	1067011.6419877536	817800.5543937122
17	Sri Lanka	2	female	8	15 to 19	1991	44	Population	1	Number	850365.760236188	966182.6247562447	740521.1481097391
17	Sri Lanka	2	female	9	20 to 24	1991	44	Population	1	Number	810723.9952488419	921141.7889930479	706000.0435518929
17	Sri Lanka	2	female	10	25 to 29	1991	44	Population	1	Number	763272.6865329704	867227.776756142	664678.1803576044
17	Sri Lanka	2	female	11	30 to 34	1991	44	Population	1	Number	695434.0957953669	790149.8054600992	605602.5290929016
17	Sri Lanka	2	female	12	35 to 39	1991	44	Population	1	Number	609890.8145720459	692955.8262955879	531109.1619011493
17	Sri Lanka	2	female	13	40 to 44	1991	44	Population	1	Number	523772.67687258514	595108.697198487	456115.1943823199
17	Sri Lanka	2	female	14	45 to 49	1991	44	Population	1	Number	412100.7015634531	468227.386518805	358868.2646086748
17	Sri Lanka	2	female	15	50 to 54	1991	44	Population	1	Number	325225.15951874614	369519.6972339461	283214.72921734647
17	Sri Lanka	2	female	16	55 to 59	1991	44	Population	1	Number	273096.97606079513	310291.83615074673	237820.11895877338
17	Sri Lanka	2	female	17	60 to 64	1991	44	Population	1	Number	218027.71693940397	247722.33510861947	189864.34169558872
17	Sri Lanka	2	female	18	65 to 69	1991	44	Population	1	Number	165277.06162532137	187787.22366337935	143927.6663691082
17	Sri Lanka	2	female	19	70 to 74	1991	44	Population	1	Number	117158.21669695537	133114.75909917298	102024.49486538833
17	Sri Lanka	2	female	20	75 to 79	1991	44	Population	1	Number	75641.4598844843	85943.56413325769	65870.59749771352
17	Sri Lanka	2	female	21	80 plus	1991	44	Population	1	Number	66099.31074480276	75101.8074060908	57561.03993228578
17	Sri Lanka	2	female	22	All Ages	1991	44	Population	1	Number	8665816.793674687	9846070.957800364	7546424.022973672
17	Sri Lanka	2	female	23	5-14 years	1991	44	Population	1	Number	1884031.680142737	2140630.2546078954	1640664.9562970586
17	Sri Lanka	2	female	24	15-49 years	1991	44	Population	1	Number	4665560.730821451	5300993.905978415	4062894.522004283
17	Sri Lanka	2	female	25	50-69 years	1991	44	Population	1	Number	981626.9141442666	1115321.0921566915	854826.8562408168
17	Sri Lanka	2	female	26	70+ years	1991	44	Population	1	Number	258898.98732624244	294160.1306385215	225456.13229538756
17	Sri Lanka	2	female	28	<1 year	1991	44	Population	1	Number	172355.44587647205	195829.6592770975	150091.71186285917
17	Sri Lanka	2	female	30	80 to 84	1991	44	Population	1	Number	42918.80340182053	48764.19543356343	37374.83687229462
17	Sri Lanka	2	female	31	85 to 89	1991	44	Population	1	Number	17574.6206054636	19968.222922058565	15304.447611738573
17	Sri Lanka	2	female	32	90 to 94	1991	44	Population	1	Number	4765.682498233839	5414.7519105420815	4150.0832231749455
17	Sri Lanka	2	female	39	0 to 14	1991	44	Population	1	Number	2759730.161382727	3135595.8290267335	2403246.5124331852
17	Sri Lanka	2	female	42	Neonatal	1991	44	Population	1	Number	13249.597829227558	15054.14705791084	11538.10260865482
17	Sri Lanka	2	female	157	25 plus	1991	44	Population	1	Number	4244996.876806931	4823150.715024334	3696656.3188788537
17	Sri Lanka	2	female	158	<20 years	1991	44	Population	1	Number	3610095.9216189147	4101778.453782978	3143767.6605429244
17	Sri Lanka	2	female	159	10 to 24	1991	44	Population	1	Number	2600198.100916818	2954336.0557370465	2264321.746055344
17	Sri Lanka	2	female	162	10 to 19	1991	44	Population	1	Number	1789474.1056679757	2033194.2667439985	1558321.7025034514
17	Sri Lanka	2	female	164	Birth	1991	44	Population	1	Number	174449.563398577	184679.204943547	163837.310450661
17	Sri Lanka	2	female	235	95 plus	1991	44	Population	1	Number	840.2042392847883	954.637139926738	731.6722250776293
17	Sri Lanka	3	both	1	Under 5	1991	44	Population	1	Number	1778771.5530148775	2021034.0635731998	1549001.6346585562
17	Sri Lanka	3	both	2	Early Neonatal	1991	44	Population	1	Number	6781.667032059936	7705.306539433879	5905.656238186432
17	Sri Lanka	3	both	3	Late Neonatal	1991	44	Population	1	Number	20218.120305159366	22971.7581040078	17606.47754307394
17	Sri Lanka	3	both	4	Post Neonatal	1991	44	Population	1	Number	324131.05210716557	368276.57619107567	282261.9513487338
17	Sri Lanka	3	both	5	1 to 4	1991	44	Population	1	Number	1427640.7135704926	1622080.4227386822	1243227.5495285618
17	Sri Lanka	3	both	6	5 to 9	1991	44	Population	1	Number	1909913.8178208135	2170037.4495885125	1663203.8109936311
17	Sri Lanka	3	both	7	10 to 14	1991	44	Population	1	Number	1898343.9954903575	2156891.8576210057	1653128.501619468
17	Sri Lanka	3	both	8	15 to 19	1991	44	Population	1	Number	1711382.000332711	1944466.2877569199	1490317.017689807
17	Sri Lanka	3	both	9	20 to 24	1991	44	Population	1	Number	1617026.9251760568	1837260.378915284	1408150.1056946917
17	Sri Lanka	3	both	10	25 to 29	1991	44	Population	1	Number	1517896.6590985698	1724628.9147263581	1321824.8302888055
17	Sri Lanka	3	both	11	30 to 34	1991	44	Population	1	Number	1389169.9900325828	1578370.1202050927	1209726.219048143
17	Sri Lanka	3	both	12	35 to 39	1991	44	Population	1	Number	1218710.1054043972	1384694.1910379038	1061285.212396537
17	Sri Lanka	3	both	13	40 to 44	1991	44	Population	1	Number	1045437.5961877243	1187822.5675772333	910394.8973568681
17	Sri Lanka	3	both	14	45 to 49	1991	44	Population	1	Number	824263.4868266642	936525.3123217529	717790.5933563045
17	Sri Lanka	3	both	15	50 to 54	1991	44	Population	1	Number	650361.8965837258	738938.929182879	566352.4578073821
17	Sri Lanka	3	both	16	55 to 59	1991	44	Population	1	Number	544606.8223941472	618780.3810148549	474258.1230877601
17	Sri Lanka	3	both	17	60 to 64	1991	44	Population	1	Number	439594.80240849324	499466.0884538354	382810.85975544923
17	Sri Lanka	3	both	18	65 to 69	1991	44	Population	1	Number	333509.03590384295	378931.8088254171	290428.5493619714
17	Sri Lanka	3	both	19	70 to 74	1991	44	Population	1	Number	233331.72026531925	265110.69056004804	203191.4753168135
17	Sri Lanka	3	both	20	75 to 79	1991	44	Population	1	Number	149478.55546745134	169837.01581093835	130169.90651387215
17	Sri Lanka	3	both	21	80 plus	1991	44	Population	1	Number	128812.60445589219	146356.43401295255	112173.44606653608
17	Sri Lanka	3	both	22	All Ages	1991	44	Population	1	Number	17390611.566863626	19759152.49118419	15144207.6410126
17	Sri Lanka	3	both	23	5-14 years	1991	44	Population	1	Number	3808257.8133111713	4326929.307209518	3316332.312613099
17	Sri Lanka	3	both	24	15-49 years	1991	44	Population	1	Number	9323886.763058705	10593767.772540545	8119488.875831156
17	Sri Lanka	3	both	25	50-69 years	1991	44	Population	1	Number	1968072.5572902092	2236117.2074769866	1713849.990012563
17	Sri Lanka	3	both	26	70+ years	1991	44	Population	1	Number	511622.8801886628	581304.1403839387	445534.8278972219
17	Sri Lanka	3	both	28	<1 year	1991	44	Population	1	Number	351130.8394443849	398953.6408345173	305774.08512999414
17	Sri Lanka	3	both	30	80 to 84	1991	44	Population	1	Number	84227.6041480761	95699.11143895912	73347.64055991873
17	Sri Lanka	3	both	31	85 to 89	1991	44	Population	1	Number	34057.471473907586	38695.98085896761	29658.153064121303
17	Sri Lanka	3	both	32	90 to 94	1991	44	Population	1	Number	8924.456808300101	10139.936844555217	7771.654634945083
17	Sri Lanka	3	both	39	0 to 14	1991	44	Population	1	Number	5587029.366326048	6347963.370782719	4865333.947271654
17	Sri Lanka	3	both	42	Neonatal	1991	44	Population	1	Number	26999.7873372193	30677.064643441678	23512.133781260374
17	Sri Lanka	3	both	157	25 plus	1991	44	Population	1	Number	8475173.27502881	9629462.453729266	7380406.57035644
17	Sri Lanka	3	both	158	<20 years	1991	44	Population	1	Number	7298411.366658759	8292429.658539638	6355650.964961462
17	Sri Lanka	3	both	159	10 to 24	1991	44	Population	1	Number	5226752.920999126	5938618.524293209	4551595.625003967
17	Sri Lanka	3	both	162	10 to 19	1991	44	Population	1	Number	3609725.9958230685	4101358.1453779265	3143445.5193092753
17	Sri Lanka	3	both	164	Birth	1991	44	Population	1	Number	356410.735623746	377310.495973845	334729.277636084
17	Sri Lanka	3	both	235	95 plus	1991	44	Population	1	Number	1603.0720256083953	1821.4048704706024	1395.997807550972
18	Thailand	1	male	1	Under 5	1991	44	Population	1	Number	2700402.7136291126	2898188.6496925107	2517758.3857276933
18	Thailand	1	male	2	Early Neonatal	1991	44	Population	1	Number	10244.656271340733	10995.00692091173	9551.749117227617
18	Thailand	1	male	3	Late Neonatal	1991	44	Population	1	Number	30515.563017788918	32750.618243260724	28451.613640983876
18	Thailand	1	male	4	Post Neonatal	1991	44	Population	1	Number	490596.0711889195	526528.8610203746	457414.13530908345
18	Thailand	1	male	5	1 to 4	1991	44	Population	1	Number	2169046.4231510633	2327914.1635079635	2022340.887660399
18	Thailand	1	male	6	5 to 9	1991	44	Population	1	Number	2817379.06333809	3023732.7129161055	2626822.9278143765
18	Thailand	1	male	7	10 to 14	1991	44	Population	1	Number	3048351.791769677	3271622.605986653	2842173.5941975764
18	Thailand	1	male	8	15 to 19	1991	44	Population	1	Number	2926292.8992905417	3140623.738672651	2728370.271996433
18	Thailand	1	male	9	20 to 24	1991	44	Population	1	Number	3044255.213637742	3267225.981666647	2838354.0920572435
18	Thailand	1	male	10	25 to 29	1991	44	Population	1	Number	2657382.926967587	2852017.959378299	2477648.283603812
18	Thailand	1	male	11	30 to 34	1991	44	Population	1	Number	2407456.547165101	2583786.190262328	2244625.9142414993
18	Thailand	1	male	12	35 to 39	1991	44	Population	1	Number	2021567.058293907	2169632.948955912	1884836.431115145
18	Thailand	1	male	13	40 to 44	1991	44	Population	1	Number	1617599.5212897204	1736077.566760213	1508191.6259826669
18	Thailand	1	male	14	45 to 49	1991	44	Population	1	Number	1305780.9954750673	1401420.4773865433	1217463.2452738485
18	Thailand	1	male	15	50 to 54	1991	44	Population	1	Number	1140111.7676604004	1223617.1174534159	1062999.2146008674
18	Thailand	1	male	16	55 to 59	1991	44	Population	1	Number	953984.1427880853	1023856.9235102626	889460.510179978
18	Thailand	1	male	17	60 to 64	1991	44	Population	1	Number	750894.3916417453	805892.2441420582	700106.9291665512
18	Thailand	1	male	18	65 to 69	1991	44	Population	1	Number	491710.4012455694	527724.8080937108	458453.09658342914
18	Thailand	1	male	19	70 to 74	1991	44	Population	1	Number	318227.10131983465	341535.04898172175	296703.5060622716
18	Thailand	1	male	20	75 to 79	1991	44	Population	1	Number	188087.54714058404	201863.6670449645	175366.0654664856
18	Thailand	1	male	21	80 plus	1991	44	Population	1	Number	178497.06735517035	191570.7505407304	166424.24698103964
18	Thailand	1	male	22	All Ages	1991	44	Population	1	Number	28567981.150007937	30660389.391444713	26635758.341050915
18	Thailand	1	male	23	5-14 years	1991	44	Population	1	Number	5865730.855107767	6295355.318902757	5468996.5220119525
18	Thailand	1	male	24	15-49 years	1991	44	Population	1	Number	15980335.162119666	17150784.863082595	14899489.864270652
18	Thailand	1	male	25	50-69 years	1991	44	Population	1	Number	3336700.7033358	3581091.093199448	3111019.750530826
18	Thailand	1	male	26	70+ years	1991	44	Population	1	Number	684811.7158155891	734969.4665674168	638493.8185097969
18	Thailand	1	male	28	<1 year	1991	44	Population	1	Number	531356.2904780492	570274.4861845471	495417.4980672949
18	Thailand	1	male	30	80 to 84	1991	44	Population	1	Number	116986.29997874434	125554.74228222344	109073.81936040864
18	Thailand	1	male	31	85 to 89	1991	44	Population	1	Number	47854.83032029608	51359.86768464336	44618.12296676935
18	Thailand	1	male	32	90 to 94	1991	44	Population	1	Number	11533.26436907879	12377.996703849427	10753.200970176025
18	Thailand	1	male	39	0 to 14	1991	44	Population	1	Number	8566133.56873688	9193543.968595268	7986754.907739646
18	Thailand	1	male	42	Neonatal	1991	44	Population	1	Number	40760.21928912965	43745.62516417246	38003.36275821149
18	Thailand	1	male	157	25 plus	1991	44	Population	1	Number	14031299.468342772	15058995.702510161	13082279.0692576
18	Thailand	1	male	158	<20 years	1991	44	Population	1	Number	11492426.46802742	12334167.70726792	10715125.17973608
18	Thailand	1	male	159	10 to 24	1991	44	Population	1	Number	9018899.90469796	9679472.326325951	8408897.958251255
18	Thailand	1	male	162	10 to 19	1991	44	Population	1	Number	5974644.691060218	6412246.344659303	5570543.86619401
18	Thailand	1	male	164	Birth	1991	44	Population	1	Number	537930.929252278	572236.867016275	505106.973467025
18	Thailand	1	male	235	95 plus	1991	44	Population	1	Number	2122.672687051137	2278.1438700142126	1979.103683685663
18	Thailand	2	female	1	Under 5	1991	44	Population	1	Number	2589330.4989549015	2778981.1588096446	2414198.6468391516
18	Thailand	2	female	2	Early Neonatal	1991	44	Population	1	Number	9725.851603487783	10438.20337742906	9068.034300749012
18	Thailand	2	female	3	Late Neonatal	1991	44	Population	1	Number	29031.29209428003	31157.63467756101	27067.732805175492
18	Thailand	2	female	4	Post Neonatal	1991	44	Population	1	Number	467902.9232338159	502173.5959714494	436255.86018435744
18	Thailand	2	female	5	1 to 4	1991	44	Population	1	Number	2082670.4320233176	2235211.724783206	1941807.0195488697
18	Thailand	2	female	6	5 to 9	1991	44	Population	1	Number	2733573.5039790897	2933788.97241787	2548685.637853223
18	Thailand	2	female	7	10 to 14	1991	44	Population	1	Number	2909403.272614094	3122497.062942334	2712622.9914216455
18	Thailand	2	female	8	15 to 19	1991	44	Population	1	Number	2936551.67515253	3151633.899347167	2737935.185712251
18	Thailand	2	female	9	20 to 24	1991	44	Population	1	Number	2926047.880245749	3140360.7736671013	2728141.825049769
18	Thailand	2	female	10	25 to 29	1991	44	Population	1	Number	2784562.3935295716	2988512.4476276236	2596225.8449477945
18	Thailand	2	female	11	30 to 34	1991	44	Population	1	Number	2534501.806868348	2720136.6419230574	2363078.345936373
18	Thailand	2	female	12	35 to 39	1991	44	Population	1	Number	2113993.5112874736	2268829.00428697	1971011.5323002865
18	Thailand	2	female	13	40 to 44	1991	44	Population	1	Number	1669593.6462738842	1791879.9039891239	1556669.078448089
18	Thailand	2	female	14	45 to 49	1991	44	Population	1	Number	1377764.2326423733	1478675.9918598053	1284577.8271453222
18	Thailand	2	female	15	50 to 54	1991	44	Population	1	Number	1211381.359492769	1300106.716976592	1129448.4192241973
18	Thailand	2	female	16	55 to 59	1991	44	Population	1	Number	1037237.0525077612	1113207.5365820355	967082.5294902925
18	Thailand	2	female	17	60 to 64	1991	44	Population	1	Number	811580.4598470689	871023.1496842048	756688.4369356112
18	Thailand	2	female	18	65 to 69	1991	44	Population	1	Number	548897.0242581205	589099.9581380843	511771.8474921774
18	Thailand	2	female	19	70 to 74	1991	44	Population	1	Number	382290.14376151096	410290.26890953595	356433.5831758413
18	Thailand	2	female	20	75 to 79	1991	44	Population	1	Number	249999.04204540417	268309.75336869835	233090.1170247294
18	Thailand	2	female	21	80 plus	1991	44	Population	1	Number	273160.0964542263	293167.19580266357	254684.6513013367
18	Thailand	2	female	22	All Ages	1991	44	Population	1	Number	29089867.599914875	31220500.43633251	27122346.50029809
18	Thailand	2	female	23	5-14 years	1991	44	Population	1	Number	5642976.776593183	6056286.035360204	5261308.629274868
18	Thailand	2	female	24	15-49 years	1991	44	Population	1	Number	16343015.145999929	17540028.66270084	15237639.639539884
18	Thailand	2	female	25	50-69 years	1991	44	Population	1	Number	3609095.8961057197	3873437.3613809175	3364991.2331422786
18	Thailand	2	female	26	70+ years	1991	44	Population	1	Number	905449.2822611415	971767.2180808979	844208.3515019076
18	Thailand	2	female	28	<1 year	1991	44	Population	1	Number	506660.0669315837	543769.4340264394	472391.62729028193
18	Thailand	2	female	30	80 to 84	1991	44	Population	1	Number	160692.63151750786	172462.2621665853	149824.0312401877
18	Thailand	2	female	31	85 to 89	1991	44	Population	1	Number	75407.44286807474	80930.51970344255	70307.18813499653
18	Thailand	2	female	32	90 to 94	1991	44	Population	1	Number	28257.97925499432	30327.681988590655	26346.7237215763
18	Thailand	2	female	39	0 to 14	1991	44	Population	1	Number	8232307.275548085	8835267.194169851	7675507.27611402
18	Thailand	2	female	42	Neonatal	1991	44	Population	1	Number	38757.14369776782	41595.83805499007	36135.767105924504
18	Thailand	2	female	157	25 plus	1991	44	Population	1	Number	14994960.768968511	16093238.56914839	13980762.21342205
18	Thailand	2	female	158	<20 years	1991	44	Population	1	Number	11168858.950700615	11986901.093517017	10413442.461826269
18	Thailand	2	female	159	10 to 24	1991	44	Population	1	Number	8772002.828012373	9414491.735956602	8178700.0021836655
18	Thailand	2	female	162	10 to 19	1991	44	Population	1	Number	5845954.947766624	6274130.962289501	5450558.177133895
18	Thailand	2	female	164	Birth	1991	44	Population	1	Number	510386.325988831	542935.63777372	479243.111708622
18	Thailand	2	female	235	95 plus	1991	44	Population	1	Number	8802.04281364938	9446.731944045083	8206.708204576214
18	Thailand	3	both	1	Under 5	1991	44	Population	1	Number	5289733.212584014	5677169.808502155	4931957.032566845
18	Thailand	3	both	2	Early Neonatal	1991	44	Population	1	Number	19970.507874828516	21433.21029834079	18619.78341797663
18	Thailand	3	both	3	Late Neonatal	1991	44	Population	1	Number	59546.855112068944	63908.25292082174	55519.34644615937
18	Thailand	3	both	4	Post Neonatal	1991	44	Population	1	Number	958498.9944227354	1028702.456991824	893669.9954934409
18	Thailand	3	both	5	1 to 4	1991	44	Population	1	Number	4251716.855174381	4563125.888291169	3964147.907209269
18	Thailand	3	both	6	5 to 9	1991	44	Population	1	Number	5550952.567317179	5957521.685333976	5175508.565667599
18	Thailand	3	both	7	10 to 14	1991	44	Population	1	Number	5957755.064383771	6394119.668928986	5554796.585619222
18	Thailand	3	both	8	15 to 19	1991	44	Population	1	Number	5862844.574443071	6292257.638019818	5466305.457708682
18	Thailand	3	both	9	20 to 24	1991	44	Population	1	Number	5970303.093883491	6407586.755333749	5566495.917107014
18	Thailand	3	both	10	25 to 29	1991	44	Population	1	Number	5441945.320497159	5840530.407005922	5073874.128551606
18	Thailand	3	both	11	30 to 34	1991	44	Population	1	Number	4941958.354033449	5303922.832185386	4607704.260177872
18	Thailand	3	both	12	35 to 39	1991	44	Population	1	Number	4135560.5695813806	4438461.953242883	3855847.963415432
18	Thailand	3	both	13	40 to 44	1991	44	Population	1	Number	3287193.1675636047	3527957.470749337	3064860.704430756
18	Thailand	3	both	14	45 to 49	1991	44	Population	1	Number	2683545.228117441	2880096.4692463484	2502041.0724191708
18	Thailand	3	both	15	50 to 54	1991	44	Population	1	Number	2351493.1271531694	2523723.8344300077	2192447.633825064
18	Thailand	3	both	16	55 to 59	1991	44	Population	1	Number	1991221.1952958466	2137064.4600922987	1856543.0396702704
18	Thailand	3	both	17	60 to 64	1991	44	Population	1	Number	1562474.8514888142	1676915.393826263	1456795.3661021623
18	Thailand	3	both	18	65 to 69	1991	44	Population	1	Number	1040607.4255036899	1116824.766231795	970224.9440756066
18	Thailand	3	both	19	70 to 74	1991	44	Population	1	Number	700517.2450813456	751825.3178912577	653137.0892381129
18	Thailand	3	both	20	75 to 79	1991	44	Population	1	Number	438086.5891859882	470173.4204136629	408456.18249121506
18	Thailand	3	both	21	80 plus	1991	44	Population	1	Number	451657.1638093967	484737.9463433941	421108.8982823763
18	Thailand	3	both	22	All Ages	1991	44	Population	1	Number	57657848.74992281	61880889.82777724	53758104.84134903
18	Thailand	3	both	23	5-14 years	1991	44	Population	1	Number	11508707.63170095	12351641.354262963	10730305.151286822
18	Thailand	3	both	24	15-49 years	1991	44	Population	1	Number	32323350.308119595	34690813.52578344	30137129.503810536
18	Thailand	3	both	25	50-69 years	1991	44	Population	1	Number	6945796.59944152	7454528.454580364	6476010.983673104
18	Thailand	3	both	26	70+ years	1991	44	Population	1	Number	1590260.9980767304	1706736.6846483145	1482702.1700117043
18	Thailand	3	both	28	<1 year	1991	44	Population	1	Number	1038016.3574096329	1114043.9202109864	967809.1253575768
18	Thailand	3	both	30	80 to 84	1991	44	Population	1	Number	277678.93149625225	298017.00444880873	258897.8506005963
18	Thailand	3	both	31	85 to 89	1991	44	Population	1	Number	123262.27318837082	132290.38738808592	114925.31110176587
18	Thailand	3	both	32	90 to 94	1991	44	Population	1	Number	39791.24362407311	42705.67869244008	37099.92469175233
18	Thailand	3	both	39	0 to 14	1991	44	Population	1	Number	16798440.844284963	18028811.162765115	15662262.183853667
18	Thailand	3	both	42	Neonatal	1991	44	Population	1	Number	79517.36298689747	85341.46321916253	74139.12986413599
18	Thailand	3	both	157	25 plus	1991	44	Population	1	Number	29026260.237311285	31152234.27165855	27063041.28267965
18	Thailand	3	both	158	<20 years	1991	44	Population	1	Number	22661285.418728035	24321068.800784938	21128567.641562343
18	Thailand	3	both	159	10 to 24	1991	44	Population	1	Number	17790902.732710335	19093964.062282555	16587597.96043492
18	Thailand	3	both	162	10 to 19	1991	44	Population	1	Number	11820599.638826843	12686377.306948805	11021102.043327905
18	Thailand	3	both	164	Birth	1991	44	Population	1	Number	1048317.25524111	1115172.50479	984350.085175647
18	Thailand	3	both	235	95 plus	1991	44	Population	1	Number	10924.715500700517	11724.875814059294	10185.811888261878
19	Timor-Leste	1	male	1	Under 5	1991	44	Population	1	Number	73267.30278921494	78839.68153208723	67885.89994627069
19	Timor-Leste	1	male	2	Early Neonatal	1991	44	Population	1	Number	349.2992758405669	375.86539449781293	323.64362803468794
19	Timor-Leste	1	male	3	Late Neonatal	1991	44	Population	1	Number	1031.9959758209268	1110.4849090758953	956.1970059288993
19	Timor-Leste	1	male	4	Post Neonatal	1991	44	Population	1	Number	15837.067627602062	17041.56316159722	14673.852420946148
19	Timor-Leste	1	male	5	1 to 4	1991	44	Population	1	Number	56048.93990995139	60311.768066916295	51932.206891360955
19	Timor-Leste	1	male	6	5 to 9	1991	44	Population	1	Number	59427.93309767469	63947.75215091634	55063.01674416586
19	Timor-Leste	1	male	7	10 to 14	1991	44	Population	1	Number	45739.37506059699	49218.10447463312	42379.86824629916
19	Timor-Leste	1	male	8	15 to 19	1991	44	Population	1	Number	39995.52865894551	43037.40716715579	37057.90104831113
19	Timor-Leste	1	male	9	20 to 24	1991	44	Population	1	Number	38270.97468074235	41181.69143516563	35460.01366390646
19	Timor-Leste	1	male	10	25 to 29	1991	44	Population	1	Number	34816.889519057346	37464.90422224753	32259.627260074456
19	Timor-Leste	1	male	11	30 to 34	1991	44	Population	1	Number	29370.96608232004	31604.7885491522	27213.700912751345
19	Timor-Leste	1	male	12	35 to 39	1991	44	Population	1	Number	23835.431445882336	25648.246254943042	22084.745209831137
19	Timor-Leste	1	male	13	40 to 44	1991	44	Population	1	Number	18426.895936644156	19828.362065537745	17073.460687835035
19	Timor-Leste	1	male	14	45 to 49	1991	44	Population	1	Number	15460.51321458237	16636.369727803387	14324.955515595015
19	Timor-Leste	1	male	15	50 to 54	1991	44	Population	1	Number	11553.92860985691	12432.668016539528	10705.305255355435
19	Timor-Leste	1	male	16	55 to 59	1991	44	Population	1	Number	8540.845123795898	9190.42306650966	7913.529438891124
19	Timor-Leste	1	male	17	60 to 64	1991	44	Population	1	Number	6215.44566718032	6688.164274181798	5758.928015919746
19	Timor-Leste	1	male	18	65 to 69	1991	44	Population	1	Number	4030.5099010667477	4337.052203575892	3734.473379802745
19	Timor-Leste	1	male	19	70 to 74	1991	44	Population	1	Number	2303.9919496695543	2479.2231274982732	2134.7662738760473
19	Timor-Leste	1	male	20	75 to 79	1991	44	Population	1	Number	1000.5800220713675	1076.679600372671	927.0885194448958
19	Timor-Leste	1	male	21	80 plus	1991	44	Population	1	Number	1167.4499682931148	1256.2409178576058	1081.702051566302
19	Timor-Leste	1	male	22	All Ages	1991	44	Population	1	Number	413424.56172759464	444867.75878617726	383058.9821698968
19	Timor-Leste	1	male	23	5-14 years	1991	44	Population	1	Number	105167.30815827168	113165.85662554947	97442.88499046504
19	Timor-Leste	1	male	24	15-49 years	1991	44	Population	1	Number	200177.1995381741	215401.76942200528	185474.40429830455
19	Timor-Leste	1	male	25	50-69 years	1991	44	Population	1	Number	30340.729301899875	32648.307560806872	28112.236089969054
19	Timor-Leste	1	male	26	70+ years	1991	44	Population	1	Number	4472.021940034037	4812.14364572855	4143.5568448872455
19	Timor-Leste	1	male	28	<1 year	1991	44	Population	1	Number	17218.362879263557	18527.913465170932	15953.693054909734
19	Timor-Leste	1	male	30	80 to 84	1991	44	Population	1	Number	667.8569615674697	718.6511329678349	618.8036019535773
19	Timor-Leste	1	male	31	85 to 89	1991	44	Population	1	Number	364.35317374361523	392.06422359770966	337.5918336863657
19	Timor-Leste	1	male	32	90 to 94	1991	44	Population	1	Number	114.18339243872707	122.86766338350472	105.79674779241651
19	Timor-Leste	1	male	39	0 to 14	1991	44	Population	1	Number	178434.61094748662	192005.53815763662	165328.78493673576
19	Timor-Leste	1	male	42	Neonatal	1991	44	Population	1	Number	1381.2952516614937	1486.3503035737083	1279.8406339635872
19	Timor-Leste	1	male	157	25 plus	1991	44	Population	1	Number	156723.44744042016	168643.12202621935	145212.28252094323
19	Timor-Leste	1	male	158	<20 years	1991	44	Population	1	Number	218430.13960643215	235042.9453247924	202386.68598504688
19	Timor-Leste	1	male	159	10 to 24	1991	44	Population	1	Number	124005.87840028486	133437.20307695452	114897.78295851676
19	Timor-Leste	1	male	162	10 to 19	1991	44	Population	1	Number	85734.9037195425	92255.51164178891	79437.76929461029
19	Timor-Leste	1	male	164	Birth	1991	44	Population	1	Number	19836.8061079254	20521.0998604562	19098.6011364858
19	Timor-Leste	1	male	235	95 plus	1991	44	Population	1	Number	21.05644054330284	22.65789790855645	19.509868133942952
19	Timor-Leste	2	female	1	Under 5	1991	44	Population	1	Number	71778.59813620719	77237.75275526122	66506.53901340844
19	Timor-Leste	2	female	2	Early Neonatal	1991	44	Population	1	Number	337.93408667341157	363.63582058995024	313.11319951745963
19	Timor-Leste	2	female	3	Late Neonatal	1991	44	Population	1	Number	997.1311505173153	1072.9684232907357	923.8929637149477
19	Timor-Leste	2	female	4	Post Neonatal	1991	44	Population	1	Number	15461.019308671504	16636.914313113528	14325.424437629681
19	Timor-Leste	2	female	5	1 to 4	1991	44	Population	1	Number	54982.513590344955	59164.234198267	50944.10841254636
19	Timor-Leste	2	female	6	5 to 9	1991	44	Population	1	Number	54521.11438885168	58667.74306620578	50516.59847516031
19	Timor-Leste	2	female	7	10 to 14	1991	44	Population	1	Number	39540.68000051292	42547.96478275015	36636.46052379934
19	Timor-Leste	2	female	8	15 to 19	1991	44	Population	1	Number	34886.69738294503	37540.02135564568	32324.307813103358
19	Timor-Leste	2	female	9	20 to 24	1991	44	Population	1	Number	36216.26372258633	38970.70848076983	33556.218966766086
19	Timor-Leste	2	female	10	25 to 29	1991	44	Population	1	Number	34490.986447204086	37114.21444089771	31957.661410564993
19	Timor-Leste	2	female	11	30 to 34	1991	44	Population	1	Number	28540.797672105327	30711.48129492418	26444.507459615437
19	Timor-Leste	2	female	12	35 to 39	1991	44	Population	1	Number	22680.360313059962	24405.3256506373	21014.51278187901
19	Timor-Leste	2	female	13	40 to 44	1991	44	Population	1	Number	18062.375710317185	19436.118084094862	16735.714071393908
19	Timor-Leste	2	female	14	45 to 49	1991	44	Population	1	Number	14920.756971364679	16055.56207281622	13824.843775056848
19	Timor-Leste	2	female	15	50 to 54	1991	44	Population	1	Number	10247.946127444733	11027.358429859658	9495.245750535421
19	Timor-Leste	2	female	16	55 to 59	1991	44	Population	1	Number	7897.126355623057	8497.745968446146	7317.091106563833
19	Timor-Leste	2	female	17	60 to 64	1991	44	Population	1	Number	5979.446253757424	6434.215815760325	5540.262499965151
19	Timor-Leste	2	female	18	65 to 69	1991	44	Population	1	Number	3793.5343973462873	4082.053417855924	3514.903466309869
19	Timor-Leste	2	female	19	70 to 74	1991	44	Population	1	Number	2242.423609787975	2412.972178931382	2077.7200608731832
19	Timor-Leste	2	female	20	75 to 79	1991	44	Population	1	Number	968.8966203537362	1042.5865028219455	897.7322287520545
19	Timor-Leste	2	female	21	80 plus	1991	44	Population	1	Number	1301.2837310099912	1400.2534695574432	1205.7058715427108
19	Timor-Leste	2	female	22	All Ages	1991	44	Population	1	Number	388069.2878404776	417584.07776723587	359566.02527529
19	Timor-Leste	2	female	23	5-14 years	1991	44	Population	1	Number	94061.7943893646	101215.70784895595	87153.05899895966
19	Timor-Leste	2	female	24	15-49 years	1991	44	Population	1	Number	189798.2382195826	204233.4313797858	175857.76627837965
19	Timor-Leste	2	female	25	50-69 years	1991	44	Population	1	Number	27918.053134171503	30041.37363192205	25867.502823374278
19	Timor-Leste	2	female	26	70+ years	1991	44	Population	1	Number	4512.603961151702	4855.812151310772	4181.1581611679485
19	Timor-Leste	2	female	28	<1 year	1991	44	Population	1	Number	16796.08454586223	18073.51855699422	15562.430600862088
19	Timor-Leste	2	female	30	80 to 84	1991	44	Population	1	Number	605.1733717406222	651.200113603108	560.7240528878674
19	Timor-Leste	2	female	31	85 to 89	1991	44	Population	1	Number	448.28907416220716	482.38390790694126	415.3627344947333
19	Timor-Leste	2	female	32	90 to 94	1991	44	Population	1	Number	198.09714223736364	213.1635123970923	183.54712491951304
19	Timor-Leste	2	female	39	0 to 14	1991	44	Population	1	Number	165840.39252557178	178453.46060421717	153659.5980123681
19	Timor-Leste	2	female	42	Neonatal	1991	44	Population	1	Number	1335.0652371907267	1436.6042438806858	1237.0061632324073
19	Timor-Leste	2	female	157	25 plus	1991	44	Population	1	Number	151125.93420937445	162619.8873266031	140025.9004830524
19	Timor-Leste	2	female	158	<20 years	1991	44	Population	1	Number	200727.08990851682	215993.4819598628	185983.9058254715
19	Timor-Leste	2	female	159	10 to 24	1991	44	Population	1	Number	110643.64110604428	119058.69461916566	102516.98730366878
19	Timor-Leste	2	female	162	10 to 19	1991	44	Population	1	Number	74427.37738345795	80087.98613839583	68960.76833690269
19	Timor-Leste	2	female	164	Birth	1991	44	Population	1	Number	18881.7381682595	19533.0857387891	18179.0750021534
19	Timor-Leste	2	female	235	95 plus	1991	44	Population	1	Number	49.724142869798264	53.50593565030164	46.07195924059706
19	Timor-Leste	3	both	1	Under 5	1991	44	Population	1	Number	145045.90092542215	156077.4342873484	134392.43895967913
19	Timor-Leste	3	both	2	Early Neonatal	1991	44	Population	1	Number	687.2333625139785	739.5012150877631	636.7568275521476
19	Timor-Leste	3	both	3	Late Neonatal	1991	44	Population	1	Number	2029.127126338242	2183.453332366631	1880.0899696438469
19	Timor-Leste	3	both	4	Post Neonatal	1991	44	Population	1	Number	31298.08693627357	33678.477474710744	28999.276858575828
19	Timor-Leste	3	both	5	1 to 4	1991	44	Population	1	Number	111031.45350029634	119476.0022651833	102876.31530390734
19	Timor-Leste	3	both	6	5 to 9	1991	44	Population	1	Number	113949.04748652638	122615.49521712214	105579.61521932618
19	Timor-Leste	3	both	7	10 to 14	1991	44	Population	1	Number	85280.0550611099	91766.06925738325	79016.32877009848
19	Timor-Leste	3	both	8	15 to 19	1991	44	Population	1	Number	74882.22604189055	80577.42852280146	69382.20886141447
19	Timor-Leste	3	both	9	20 to 24	1991	44	Population	1	Number	74487.23840332868	80152.39991593546	69016.23263067254
19	Timor-Leste	3	both	10	25 to 29	1991	44	Population	1	Number	69307.87596626143	74579.11866314523	64217.288670639435
19	Timor-Leste	3	both	11	30 to 34	1991	44	Population	1	Number	57911.76375442537	62316.26984407638	53658.20837236679
19	Timor-Leste	3	both	12	35 to 39	1991	44	Population	1	Number	46515.791758942294	50053.57190558035	43099.25799171015
19	Timor-Leste	3	both	13	40 to 44	1991	44	Population	1	Number	36489.271646961344	39264.4801496326	33809.17475922893
19	Timor-Leste	3	both	14	45 to 49	1991	44	Population	1	Number	30381.27018594705	32691.931800619604	28149.799290651867
19	Timor-Leste	3	both	15	50 to 54	1991	44	Population	1	Number	21801.87473730164	23460.02644639918	20200.551005890855
19	Timor-Leste	3	both	16	55 to 59	1991	44	Population	1	Number	16437.971479418953	17688.169034955805	15230.620545454956
19	Timor-Leste	3	both	17	60 to 64	1991	44	Population	1	Number	12194.891920937744	13122.380089942122	11299.190515884897
19	Timor-Leste	3	both	18	65 to 69	1991	44	Population	1	Number	7824.044298413035	8419.105621431814	7249.3768461126165
19	Timor-Leste	3	both	19	70 to 74	1991	44	Population	1	Number	4546.415559457529	4892.195306429655	4212.48633474923
19	Timor-Leste	3	both	20	75 to 79	1991	44	Population	1	Number	1969.4766424251036	2119.2661031946163	1824.8207481969503
19	Timor-Leste	3	both	21	80 plus	1991	44	Population	1	Number	2468.7336993031063	2656.4943874150495	2287.407923109013
19	Timor-Leste	3	both	22	All Ages	1991	44	Population	1	Number	801493.8495680722	862451.8365534128	742625.0074451868
19	Timor-Leste	3	both	23	5-14 years	1991	44	Population	1	Number	199229.10254763628	214381.56447450537	184595.94398942468
19	Timor-Leste	3	both	24	15-49 years	1991	44	Population	1	Number	389975.4377577567	419635.2008017911	361332.1705766842
19	Timor-Leste	3	both	25	50-69 years	1991	44	Population	1	Number	58258.78243607138	62689.68119272893	53979.738913343324
19	Timor-Leste	3	both	26	70+ years	1991	44	Population	1	Number	8984.625901185738	9667.955797039318	8324.715006055196
19	Timor-Leste	3	both	28	<1 year	1991	44	Population	1	Number	34014.447425125785	36601.43202216514	31516.123655771822
19	Timor-Leste	3	both	30	80 to 84	1991	44	Population	1	Number	1273.030333308092	1369.8512465709432	1179.5276548414445
19	Timor-Leste	3	both	31	85 to 89	1991	44	Population	1	Number	812.6422479058224	874.4481315046511	752.9545681810989
19	Timor-Leste	3	both	32	90 to 94	1991	44	Population	1	Number	312.2805346760907	336.03117578059704	289.3438727119295
19	Timor-Leste	3	both	39	0 to 14	1991	44	Population	1	Number	344275.0034730584	370458.9987618537	318988.3829491038
19	Timor-Leste	3	both	42	Neonatal	1991	44	Population	1	Number	2716.3604888522204	2922.954547454394	2516.846797195994
19	Timor-Leste	3	both	157	25 plus	1991	44	Population	1	Number	307849.3816497946	331263.0093528222	285238.1830039957
19	Timor-Leste	3	both	158	<20 years	1991	44	Population	1	Number	419157.22951494897	451036.42728465516	388370.5918105183
19	Timor-Leste	3	both	159	10 to 24	1991	44	Population	1	Number	234649.51950632912	252495.8976961202	217414.77026218554
19	Timor-Leste	3	both	162	10 to 19	1991	44	Population	1	Number	160162.28110300045	172343.49778018476	148398.53763151297
19	Timor-Leste	3	both	164	Birth	1991	44	Population	1	Number	38718.5442761849	40054.1855992453	37277.6761386392
19	Timor-Leste	3	both	235	95 plus	1991	44	Population	1	Number	70.7805834131011	76.1638335588581	65.58182737454001
20	Viet Nam	1	male	1	Under 5	1991	44	Population	1	Number	4645138.078531548	5032434.540031017	4278270.901327234
20	Viet Nam	1	male	2	Early Neonatal	1991	44	Population	1	Number	17558.523599169323	19022.496024562326	16171.77343592359
20	Viet Nam	1	male	3	Late Neonatal	1991	44	Population	1	Number	52049.92339128444	56389.676227466145	47939.08574869322
20	Viet Nam	1	male	4	Post Neonatal	1991	44	Population	1	Number	833255.2939477075	902729.4024490562	767445.83631415
20	Viet Nam	1	male	5	1 to 4	1991	44	Population	1	Number	3742274.337593387	4054292.965329933	3446714.205828467
20	Viet Nam	1	male	6	5 to 9	1991	44	Population	1	Number	4716227.6126401	5109451.287614048	4343745.873227676
20	Viet Nam	1	male	7	10 to 14	1991	44	Population	1	Number	4189127.323311491	4538403.095454346	3858275.3033993957
20	Viet Nam	1	male	8	15 to 19	1991	44	Population	1	Number	3586669.6030943175	3885714.4156190874	3303398.9380234308
20	Viet Nam	1	male	9	20 to 24	1991	44	Population	1	Number	3110047.366003285	3369352.9710434685	2864419.727201635
20	Viet Nam	1	male	10	25 to 29	1991	44	Population	1	Number	2939389.678638707	3184466.402356835	2707240.3698615218
20	Viet Nam	1	male	11	30 to 34	1991	44	Population	1	Number	2562371.503268189	2776013.6812799494	2359998.6169384136
20	Viet Nam	1	male	12	35 to 39	1991	44	Population	1	Number	1899860.2065541372	2058264.3536219625	1749811.6311882867
20	Viet Nam	1	male	13	40 to 44	1991	44	Population	1	Number	1176175.273952643	1274240.9318521023	1083282.426558766
20	Viet Nam	1	male	14	45 to 49	1991	44	Population	1	Number	915541.8624395457	991876.7566198203	843233.5148711654
20	Viet Nam	1	male	15	50 to 54	1991	44	Population	1	Number	859773.0691543501	931458.1432568801	791869.2709067293
20	Viet Nam	1	male	16	55 to 59	1991	44	Population	1	Number	901569.1787097737	976739.0760966908	830364.3761708947
20	Viet Nam	1	male	17	60 to 64	1991	44	Population	1	Number	779169.5657523231	844134.1826533023	717631.7310704676
20	Viet Nam	1	male	18	65 to 69	1991	44	Population	1	Number	572642.284998785	620387.3308802006	527415.7158218046
20	Viet Nam	1	male	19	70 to 74	1991	44	Population	1	Number	363482.8829264274	393788.90009815677	334775.4608935693
20	Viet Nam	1	male	20	75 to 79	1991	44	Population	1	Number	224375.6856813882	243083.3984859966	206654.7755496412
20	Viet Nam	1	male	21	80 plus	1991	44	Population	1	Number	182344.9878933889	197548.3182119568	167943.60953717216
20	Viet Nam	1	male	22	All Ages	1991	44	Population	1	Number	33623906.1635504	36427357.785175815	30968332.2425478
20	Viet Nam	1	male	23	5-14 years	1991	44	Population	1	Number	8905354.93595159	9647854.383068394	8202021.176627072
20	Viet Nam	1	male	24	15-49 years	1991	44	Population	1	Number	16190055.493950823	17539929.512393225	14911385.224643216
20	Viet Nam	1	male	25	50-69 years	1991	44	Population	1	Number	3113154.098615232	3372718.732887075	2867281.093969896
20	Viet Nam	1	male	26	70+ years	1991	44	Population	1	Number	770203.5565012045	834420.6167961104	709373.8459803826
20	Viet Nam	1	male	28	<1 year	1991	44	Population	1	Number	902863.7409381613	978141.5747010846	831556.6954987668
20	Viet Nam	1	male	30	80 to 84	1991	44	Population	1	Number	120608.53040846804	130664.47627361602	111083.02000389827
20	Viet Nam	1	male	31	85 to 89	1991	44	Population	1	Number	46338.79906486496	50202.37698322698	42679.01885584711
20	Viet Nam	1	male	32	90 to 94	1991	44	Population	1	Number	12731.751017584666	13793.282889068152	11726.21329669822
20	Viet Nam	1	male	39	0 to 14	1991	44	Population	1	Number	13550493.014483139	14680288.923099412	12480292.077954302
20	Viet Nam	1	male	42	Neonatal	1991	44	Population	1	Number	69608.44699045377	75412.17225202847	64110.85918461681
20	Viet Nam	1	male	157	25 plus	1991	44	Population	1	Number	13376696.179969657	14492001.47541386	12320221.499368442
20	Viet Nam	1	male	158	<20 years	1991	44	Population	1	Number	17137162.617577456	18566003.338718496	15783691.015977733
20	Viet Nam	1	male	159	10 to 24	1991	44	Population	1	Number	10885844.292409094	11793470.482116902	10026093.968624461
20	Viet Nam	1	male	162	10 to 19	1991	44	Population	1	Number	7775796.926405808	8424117.511073433	7161674.241422827
20	Viet Nam	1	male	164	Birth	1991	44	Population	1	Number	910349.147798459	939337.221308424	881671.625212651
20	Viet Nam	1	male	235	95 plus	1991	44	Population	1	Number	2665.907402471243	2888.182066045669	2455.357380728532
20	Viet Nam	2	female	1	Under 5	1991	44	Population	1	Number	4449649.27086864	4820646.513229607	4098221.5544144358
20	Viet Nam	2	female	2	Early Neonatal	1991	44	Population	1	Number	16774.492771924797	18173.095264290034	15449.664379694166
20	Viet Nam	2	female	3	Late Neonatal	1991	44	Population	1	Number	49909.30448740959	54070.579501646396	45967.53024001953
20	Viet Nam	2	female	4	Post Neonatal	1991	44	Population	1	Number	800063.8621619779	866770.5773446813	736875.8221656869
20	Viet Nam	2	female	5	1 to 4	1991	44	Population	1	Number	3582901.6114473282	3881632.2611189885	3299928.5376290353
20	Viet Nam	2	female	6	5 to 9	1991	44	Population	1	Number	4512250.663483194	4888467.405767447	4155878.7675860347
20	Viet Nam	2	female	7	10 to 14	1991	44	Population	1	Number	3992984.1190510276	4325906.110601583	3677623.243311248
20	Viet Nam	2	female	8	15 to 19	1991	44	Population	1	Number	3623738.809394891	3925874.331428847	3337540.4649209855
20	Viet Nam	2	female	9	20 to 24	1991	44	Population	1	Number	3366484.6239931337	3647171.1311587263	3100603.8923063544
20	Viet Nam	2	female	10	25 to 29	1991	44	Population	1	Number	3181414.451952492	3446670.4118343107	2930150.330246601
20	Viet Nam	2	female	11	30 to 34	1991	44	Population	1	Number	2776655.0444689807	3008163.485197065	2557358.312915958
20	Viet Nam	2	female	12	35 to 39	1991	44	Population	1	Number	2098200.183007066	2273141.2703671795	1932486.9651574213
20	Viet Nam	2	female	13	40 to 44	1991	44	Population	1	Number	1363134.7289278132	1476788.4563596735	1255476.0583573561
20	Viet Nam	2	female	14	45 to 49	1991	44	Population	1	Number	1111546.5501371669	1204223.6758505448	1023757.9982608081
20	Viet Nam	2	female	15	50 to 54	1991	44	Population	1	Number	1079270.7767113831	1169256.853713478	994031.3249238954
20	Viet Nam	2	female	16	55 to 59	1991	44	Population	1	Number	1078500.6478275198	1168422.5139952807	993322.0198530018
20	Viet Nam	2	female	17	60 to 64	1991	44	Population	1	Number	930185.8705848478	1007741.734398524	856720.9576269361
20	Viet Nam	2	female	18	65 to 69	1991	44	Population	1	Number	760430.4872442442	823832.7009022539	700372.6414711021
20	Viet Nam	2	female	19	70 to 74	1991	44	Population	1	Number	535485.8137669901	580132.8742738935	493193.8160678055
20	Viet Nam	2	female	20	75 to 79	1991	44	Population	1	Number	367960.69345584186	398640.0558638135	338899.6195656634
20	Viet Nam	2	female	21	80 plus	1991	44	Population	1	Number	417287.28208023775	452079.3345544879	384330.4561103986
20	Viet Nam	2	female	22	All Ages	1991	44	Population	1	Number	35645180.01695547	38617158.85949671	32829968.423096
20	Viet Nam	2	female	23	5-14 years	1991	44	Population	1	Number	8505234.782534221	9214373.51636903	7833502.010897283
[truncated: 93,176 more rows]
