# Supplementary material for: Hematological malignancy burden in mainland China and Taiwan from 1990 to 2021 and decadal projections: Insights from the global burden of disease study 2021
Source: PLoS One. 2025 Jul 21;20(7):e0328526. doi: 10.1371/journal.pone.0328526 (PMC12279097; doi:10.1371/journal.pone.0328526)
Supplement: S1 Data — (ZIP) [file pone.0328526.s021.zip › The raw data used in this study/GBD_Population/IHME_GBD_2019_POP_1992_Y2020M10D15.CSV]

location_id	location_name	sex_id	sex_name	age_group_id	age_group_name	year_id	measure_id	measure_name	metric_id	metric_name	val	upper	lower
1	Global	1	male	1	Under 5	1992	44	Population	1	Number	327768384.08610594	335300487.53631073	320381111.56214243
1	Global	1	male	2	Early Neonatal	1992	44	Population	1	Number	1336380.9074800326	1366168.7576102386	1306922.4889927038
1	Global	1	male	3	Late Neonatal	1992	44	Population	1	Number	3942650.694512855	4030534.587093804	3855996.4226435693
1	Global	1	male	4	Post Neonatal	1992	44	Population	1	Number	62321652.48824064	63727097.05123445	60940669.310352795
1	Global	1	male	5	1 to 4	1992	44	Population	1	Number	260167699.9958724	266163432.15928924	254296686.93047696
1	Global	1	male	6	5 to 9	1992	44	Population	1	Number	309239271.021303	316386628.3808012	302111353.9307154
1	Global	1	male	7	10 to 14	1992	44	Population	1	Number	282579134.73153704	289012477.36578816	276169898.5687532
1	Global	1	male	8	15 to 19	1992	44	Population	1	Number	262751742.06453618	268849698.0903746	256555674.2416224
1	Global	1	male	9	20 to 24	1992	44	Population	1	Number	253359863.25919542	259821130.6541376	246914864.30646992
1	Global	1	male	10	25 to 29	1992	44	Population	1	Number	235287126.1303368	241374133.18824354	229247997.97424108
1	Global	1	male	11	30 to 34	1992	44	Population	1	Number	202276715.68633044	206866997.83106613	197677053.15819928
1	Global	1	male	12	35 to 39	1992	44	Population	1	Number	187214667.14437926	191943212.24438047	182567809.7786224
1	Global	1	male	13	40 to 44	1992	44	Population	1	Number	158343141.17749354	162120366.9932049	154567643.66537455
1	Global	1	male	14	45 to 49	1992	44	Population	1	Number	124719859.95832357	127618837.43421246	121757306.37466723
1	Global	1	male	15	50 to 54	1992	44	Population	1	Number	109500430.63511293	111977848.08741069	106996334.82898985
1	Global	1	male	16	55 to 59	1992	44	Population	1	Number	95759256.40724093	97947690.26045948	93511297.43117577
1	Global	1	male	17	60 to 64	1992	44	Population	1	Number	81866703.24743326	83718523.44781442	79986118.55008203
1	Global	1	male	18	65 to 69	1992	44	Population	1	Number	61326596.54713099	62677350.41400419	59945684.08880476
1	Global	1	male	19	70 to 74	1992	44	Population	1	Number	40541506.4341583	41460533.640827626	39615070.996547446
1	Global	1	male	20	75 to 79	1992	44	Population	1	Number	25364817.64253956	25899718.70441132	24824588.46113075
1	Global	1	male	21	80 plus	1992	44	Population	1	Number	21116352.67838407	21495259.007690363	20722133.797040448
1	Global	1	male	22	All Ages	1992	44	Population	1	Number	2779015568.851541	2842821611.413793	2714210175.692195
1	Global	1	male	23	5-14 years	1992	44	Population	1	Number	591818405.75284	605405738.921939	578249351.4026102
1	Global	1	male	24	15-49 years	1992	44	Population	1	Number	1423953115.4205952	1458238076.540446	1388742765.5408282
1	Global	1	male	25	50-69 years	1992	44	Population	1	Number	348452986.8369181	356274053.2032171	340509628.3625361
1	Global	1	male	26	70+ years	1992	44	Population	1	Number	87022676.75508192	88847908.54137391	85185642.8755364
1	Global	1	male	28	<1 year	1992	44	Population	1	Number	67600684.09023352	69122516.42716889	66103726.65749377
1	Global	1	male	30	80 to 84	1992	44	Population	1	Number	13979504.885446055	14238236.268030677	13714173.777785469
1	Global	1	male	31	85 to 89	1992	44	Population	1	Number	5455660.12201145	5548422.077985862	5357440.415649196
1	Global	1	male	32	90 to 94	1992	44	Population	1	Number	1398472.3488502963	1422127.2334496416	1373668.2024176726
1	Global	1	male	39	0 to 14	1992	44	Population	1	Number	919586789.838946	940771793.2033491	898618549.9365484
1	Global	1	male	42	Neonatal	1992	44	Population	1	Number	5279031.601992887	5396982.495079172	5163056.350251243
1	Global	1	male	157	25 plus	1992	44	Population	1	Number	1343317173.6888635	1374889724.7137897	1311731421.1648505
1	Global	1	male	158	<20 years	1992	44	Population	1	Number	1182338531.9034822	1209690361.0975146	1155051663.644058
1	Global	1	male	159	10 to 24	1992	44	Population	1	Number	798690740.0552686	817543307.765518	779767364.4320315
1	Global	1	male	162	10 to 19	1992	44	Population	1	Number	545330876.7960732	557916950.7127639	532797912.72975147
1	Global	1	male	164	Birth	1992	44	Population	1	Number	71063741.9789657	72666948.8259407	69577573.851203
1	Global	1	male	235	95 plus	1992	44	Population	1	Number	282715.32207626675	289038.5161503346	276037.6508567235
1	Global	2	female	1	Under 5	1992	44	Population	1	Number	308187866.15173304	315038529.0752933	301481908.1854407
1	Global	2	female	2	Early Neonatal	1992	44	Population	1	Number	1248320.2518574765	1275193.9219126527	1221519.65372176
1	Global	2	female	3	Late Neonatal	1992	44	Population	1	Number	3693896.9029096984	3773734.2397545637	3614258.851182377
1	Global	2	female	4	Post Neonatal	1992	44	Population	1	Number	58489395.46893366	59754785.65612728	57224200.755187355
1	Global	2	female	5	1 to 4	1992	44	Population	1	Number	244756253.5280322	250240690.38247696	239409370.88223165
1	Global	2	female	6	5 to 9	1992	44	Population	1	Number	291346892.15699226	297926564.6773961	284762690.70186037
1	Global	2	female	7	10 to 14	1992	44	Population	1	Number	268798227.0429882	274701240.17981005	262811823.7299174
1	Global	2	female	8	15 to 19	1992	44	Population	1	Number	255000370.24646145	260803105.82963598	249166349.42789862
1	Global	2	female	9	20 to 24	1992	44	Population	1	Number	247995433.37465957	254052859.1996745	241904298.5487192
1	Global	2	female	10	25 to 29	1992	44	Population	1	Number	231779167.21672934	237511374.12894988	225982359.16879663
1	Global	2	female	11	30 to 34	1992	44	Population	1	Number	197474783.7196337	201762782.36969963	193107399.88515803
1	Global	2	female	12	35 to 39	1992	44	Population	1	Number	181112866.62077937	185479425.7325315	176802743.1920833
1	Global	2	female	13	40 to 44	1992	44	Population	1	Number	152362992.28534293	155828582.3722096	148884604.5758359
1	Global	2	female	14	45 to 49	1992	44	Population	1	Number	119537044.02752422	122173774.52584074	116835423.41289179
1	Global	2	female	15	50 to 54	1992	44	Population	1	Number	106776243.70869462	109052022.064456	104438794.3553125
1	Global	2	female	16	55 to 59	1992	44	Population	1	Number	95450983.42453869	97515536.1949257	93306952.4925555
1	Global	2	female	17	60 to 64	1992	44	Population	1	Number	84474881.8007634	86281502.90978754	82615089.39178824
1	Global	2	female	18	65 to 69	1992	44	Population	1	Number	69780607.05206376	71246732.54155727	68291952.03482984
1	Global	2	female	19	70 to 74	1992	44	Population	1	Number	50649695.943916626	51701272.203899585	49587926.73484224
1	Global	2	female	20	75 to 79	1992	44	Population	1	Number	36048158.42294251	36781974.51847371	35335140.74272392
1	Global	2	female	21	80 plus	1992	44	Population	1	Number	38710897.72332973	39429951.742328174	37987506.074762024
1	Global	2	female	22	All Ages	1992	44	Population	1	Number	2735487110.9190936	2794609136.6382174	2674139766.184637
1	Global	2	female	23	5-14 years	1992	44	Population	1	Number	560145119.1999804	572663822.3553935	547515933.8968551
1	Global	2	female	24	15-49 years	1992	44	Population	1	Number	1385262657.4911306	1417229225.7245898	1352069435.4087758
1	Global	2	female	25	50-69 years	1992	44	Population	1	Number	356482715.9860605	364153831.03645605	348653234.33970636
1	Global	2	female	26	70+ years	1992	44	Population	1	Number	125408752.09018886	127914785.88717027	122960888.58369899
1	Global	2	female	28	<1 year	1992	44	Population	1	Number	63431612.62370083	64805040.67015659	62057855.802192345
1	Global	2	female	30	80 to 84	1992	44	Population	1	Number	23305218.112407435	23742960.387049675	22867704.861018572
1	Global	2	female	31	85 to 89	1992	44	Population	1	Number	10976493.181647677	11175876.6010223	10770242.814678682
1	Global	2	female	32	90 to 94	1992	44	Population	1	Number	3568466.327638501	3638446.987899018	3493600.7573762857
1	Global	2	female	39	0 to 14	1992	44	Population	1	Number	868332985.3517134	887795561.1136202	848988064.3349016
1	Global	2	female	42	Neonatal	1992	44	Population	1	Number	4942217.154767174	5048928.161667217	4835778.504904138
1	Global	2	female	157	25 plus	1992	44	Population	1	Number	1364158321.946259	1394420187.6186676	1334100075.7025466
1	Global	2	female	158	<20 years	1992	44	Population	1	Number	1123333355.5981748	1148535460.2960954	1097914896.5091865
1	Global	2	female	159	10 to 24	1992	44	Population	1	Number	771794030.6641092	789275169.7332301	753959767.9749587
1	Global	2	female	162	10 to 19	1992	44	Population	1	Number	523798597.28944963	535481808.34361523	511990555.1775603
1	Global	2	female	164	Birth	1992	44	Population	1	Number	66329803.7025773	67839768.1582113	64930045.6100952
1	Global	2	female	235	95 plus	1992	44	Population	1	Number	860720.1016361162	881269.6840447026	839274.725769891
1	Global	3	both	1	Under 5	1992	44	Population	1	Number	635956250.237839	650360623.5628923	621973988.3618733
1	Global	3	both	2	Early Neonatal	1992	44	Population	1	Number	2584701.159337509	2641363.1516677104	2528081.659502242
1	Global	3	both	3	Late Neonatal	1992	44	Population	1	Number	7636547.597422553	7804654.725789988	7469322.846223894
1	Global	3	both	4	Post Neonatal	1992	44	Population	1	Number	120811047.95717429	123480644.214175	118175263.00190787
1	Global	3	both	5	1 to 4	1992	44	Population	1	Number	504923953.5239046	516379038.0215441	493685945.1732817
1	Global	3	both	6	5 to 9	1992	44	Population	1	Number	600586163.1782953	614346254.4958283	586845141.327744
1	Global	3	both	7	10 to 14	1992	44	Population	1	Number	551377361.7745253	563713911.3396182	538945433.3429713
1	Global	3	both	8	15 to 19	1992	44	Population	1	Number	517752112.3109976	529645040.20686775	505664457.50371516
1	Global	3	both	9	20 to 24	1992	44	Population	1	Number	501355296.633855	513963392.14858973	488822164.19567364
1	Global	3	both	10	25 to 29	1992	44	Population	1	Number	467066293.3470661	478885507.31719345	455232836.3441593
1	Global	3	both	11	30 to 34	1992	44	Population	1	Number	399751499.40596414	408609391.4276617	390772117.77463824
1	Global	3	both	12	35 to 39	1992	44	Population	1	Number	368327533.7651586	377433002.89027286	359401450.79563195
1	Global	3	both	13	40 to 44	1992	44	Population	1	Number	310706133.4628365	317936104.04823214	303474218.7310732
1	Global	3	both	14	45 to 49	1992	44	Population	1	Number	244256903.9858478	249728441.04421324	238590364.22327855
1	Global	3	both	15	50 to 54	1992	44	Population	1	Number	216276674.34380755	221008909.37913814	211496934.9596279
1	Global	3	both	16	55 to 59	1992	44	Population	1	Number	191210239.8317796	195461414.38501403	186818320.9683032
1	Global	3	both	17	60 to 64	1992	44	Population	1	Number	166341585.04819664	169999005.69858736	162628978.33822525
1	Global	3	both	18	65 to 69	1992	44	Population	1	Number	131107203.59919475	133946177.86291981	128251855.8017169
1	Global	3	both	19	70 to 74	1992	44	Population	1	Number	91191202.37807493	93172842.34926358	89212482.11202668
1	Global	3	both	20	75 to 79	1992	44	Population	1	Number	61412976.06548207	62684408.77427246	60148936.53077565
1	Global	3	both	21	80 plus	1992	44	Population	1	Number	59827250.401713796	60903502.28142345	58708792.99269879
1	Global	3	both	22	All Ages	1992	44	Population	1	Number	5514502679.770635	5637573527.002405	5388349941.876825
1	Global	3	both	23	5-14 years	1992	44	Population	1	Number	1151963524.9528205	1178141591.9443154	1125765285.2994657
1	Global	3	both	24	15-49 years	1992	44	Population	1	Number	2809215772.9117255	2875387536.449751	2740769705.0267153
1	Global	3	both	25	50-69 years	1992	44	Population	1	Number	704935702.8229786	720363502.3800688	689134070.9269645
1	Global	3	both	26	70+ years	1992	44	Population	1	Number	212431428.84527078	216744035.98509377	208152738.96286905
1	Global	3	both	28	<1 year	1992	44	Population	1	Number	131032296.71393436	133922705.59922184	128175411.53860745
1	Global	3	both	30	80 to 84	1992	44	Population	1	Number	37284722.99785349	37980959.7352798	36607141.63154953
1	Global	3	both	31	85 to 89	1992	44	Population	1	Number	16432153.303659126	16720152.697654184	16127631.64603664
1	Global	3	both	32	90 to 94	1992	44	Population	1	Number	4966938.676488797	5060319.558841902	4868892.919644417
1	Global	3	both	39	0 to 14	1992	44	Population	1	Number	1787919775.1906595	1828564972.3287835	1747606614.2714496
1	Global	3	both	42	Neonatal	1992	44	Population	1	Number	10221248.756760063	10446025.332336878	9997398.234828334
1	Global	3	both	157	25 plus	1992	44	Population	1	Number	2707475495.6351223	2768864613.677457	2646569090.76793
1	Global	3	both	158	<20 years	1992	44	Population	1	Number	2305671887.501657	2358250083.7411995	2252966560.1532445
1	Global	3	both	159	10 to 24	1992	44	Population	1	Number	1570484770.7193778	1606792053.595463	1533739721.3917944
1	Global	3	both	162	10 to 19	1992	44	Population	1	Number	1069129474.0855229	1093398898.119606	1044879141.6135101
1	Global	3	both	164	Birth	1992	44	Population	1	Number	137393545.681543	140510486.880515	134512031.032279
1	Global	3	both	235	95 plus	1992	44	Population	1	Number	1143435.4237123828	1170023.8091142483	1115506.6619256386
4	Southeast Asia, East Asia, and Oceania	1	male	1	Under 5	1992	44	Population	1	Number	93815876.54110102	98710503.81479712	88835532.98554209
4	Southeast Asia, East Asia, and Oceania	1	male	2	Early Neonatal	1992	44	Population	1	Number	362670.0661392045	381321.59380075237	343811.1361765916
4	Southeast Asia, East Asia, and Oceania	1	male	3	Late Neonatal	1992	44	Population	1	Number	1078228.1927017283	1133737.3156743522	1022027.4439935089
4	Southeast Asia, East Asia, and Oceania	1	male	4	Post Neonatal	1992	44	Population	1	Number	17330402.233760677	18227515.85787927	16419065.206006603
4	Southeast Asia, East Asia, and Oceania	1	male	5	1 to 4	1992	44	Population	1	Number	75044576.0484994	78969552.97983636	71053451.89086434
4	Southeast Asia, East Asia, and Oceania	1	male	6	5 to 9	1992	44	Population	1	Number	89686500.53357245	94333574.90292735	84971469.66995652
4	Southeast Asia, East Asia, and Oceania	1	male	7	10 to 14	1992	44	Population	1	Number	83223214.50107294	87503030.521768	78885573.69681582
4	Southeast Asia, East Asia, and Oceania	1	male	8	15 to 19	1992	44	Population	1	Number	86264237.94468388	91032275.62716265	81470097.39609414
4	Southeast Asia, East Asia, and Oceania	1	male	9	20 to 24	1992	44	Population	1	Number	91874565.89605412	97325342.82970506	86455774.97773844
4	Southeast Asia, East Asia, and Oceania	1	male	10	25 to 29	1992	44	Population	1	Number	87598331.45691207	92851837.00725268	82353966.26349126
4	Southeast Asia, East Asia, and Oceania	1	male	11	30 to 34	1992	44	Population	1	Number	66217356.07675551	69937502.15051815	62524600.6997725
4	Southeast Asia, East Asia, and Oceania	1	male	12	35 to 39	1992	44	Population	1	Number	66540264.02369118	70520445.30226135	62564828.838545196
4	Southeast Asia, East Asia, and Oceania	1	male	13	40 to 44	1992	44	Population	1	Number	52511675.89849336	55651558.277355485	49338971.9070525
4	Southeast Asia, East Asia, and Oceania	1	male	14	45 to 49	1992	44	Population	1	Number	40149357.33246724	42518822.103058316	37729991.11136139
4	Southeast Asia, East Asia, and Oceania	1	male	15	50 to 54	1992	44	Population	1	Number	34273736.344490886	36284061.50273392	32221514.62865061
4	Southeast Asia, East Asia, and Oceania	1	male	16	55 to 59	1992	44	Population	1	Number	31237593.767918035	33120525.544570353	29344693.662415467
4	Southeast Asia, East Asia, and Oceania	1	male	17	60 to 64	1992	44	Population	1	Number	25414426.71233666	26949522.333334036	23880370.533751123
4	Southeast Asia, East Asia, and Oceania	1	male	18	65 to 69	1992	44	Population	1	Number	18687816.010513857	19823330.479783848	17548535.169750147
4	Southeast Asia, East Asia, and Oceania	1	male	19	70 to 74	1992	44	Population	1	Number	12183638.954176622	12926761.340020888	11435283.856091157
4	Southeast Asia, East Asia, and Oceania	1	male	20	75 to 79	1992	44	Population	1	Number	6948077.253812494	7373021.652315753	6522751.781755627
4	Southeast Asia, East Asia, and Oceania	1	male	21	80 plus	1992	44	Population	1	Number	4498289.511997409	4752016.8110245615	4248365.454342376
4	Southeast Asia, East Asia, and Oceania	1	male	22	All Ages	1992	44	Population	1	Number	891124958.7600497	941989189.8998048	840706723.6407366
4	Southeast Asia, East Asia, and Oceania	1	male	23	5-14 years	1992	44	Population	1	Number	172909715.03464538	181826400.35090667	163856581.65575475
4	Southeast Asia, East Asia, and Oceania	1	male	24	15-49 years	1992	44	Population	1	Number	491155788.62905735	519894082.28639257	462558274.6830724
4	Southeast Asia, East Asia, and Oceania	1	male	25	50-69 years	1992	44	Population	1	Number	109613572.83525944	116190624.97725707	103001012.33331178
4	Southeast Asia, East Asia, and Oceania	1	male	26	70+ years	1992	44	Population	1	Number	23630005.719986524	25052345.432034463	22205331.984441787
4	Southeast Asia, East Asia, and Oceania	1	male	28	<1 year	1992	44	Population	1	Number	18771300.49260161	19742577.820688475	17784903.786176708
4	Southeast Asia, East Asia, and Oceania	1	male	30	80 to 84	1992	44	Population	1	Number	3231596.19238053	3422163.7228413373	3041671.4459936004
4	Southeast Asia, East Asia, and Oceania	1	male	31	85 to 89	1992	44	Population	1	Number	1060888.4184271465	1115773.73999865	1004809.442484322
4	Southeast Asia, East Asia, and Oceania	1	male	32	90 to 94	1992	44	Population	1	Number	180355.56626549916	187407.65640447455	172743.58424435562
4	Southeast Asia, East Asia, and Oceania	1	male	39	0 to 14	1992	44	Population	1	Number	266725591.57574642	280541228.96732277	252727755.4357483
4	Southeast Asia, East Asia, and Oceania	1	male	42	Neonatal	1992	44	Population	1	Number	1440898.2588409327	1515058.9094751049	1365838.5801701006
4	Southeast Asia, East Asia, and Oceania	1	male	157	25 plus	1992	44	Population	1	Number	446260563.34356534	472744631.9290004	419844033.0645605
4	Southeast Asia, East Asia, and Oceania	1	male	158	<20 years	1992	44	Population	1	Number	352989829.52043027	371509418.2376579	334158496.5139412
4	Southeast Asia, East Asia, and Oceania	1	male	159	10 to 24	1992	44	Population	1	Number	261362018.34181094	275796885.2718042	246868009.36469638
4	Southeast Asia, East Asia, and Oceania	1	male	162	10 to 19	1992	44	Population	1	Number	169487452.44575682	178459075.19297576	160373415.52203846
4	Southeast Asia, East Asia, and Oceania	1	male	164	Birth	1992	44	Population	1	Number	19568646.5705724	19929782.9619036	19261433.9236789
4	Southeast Asia, East Asia, and Oceania	1	male	235	95 plus	1992	44	Population	1	Number	25449.334924234176	26306.623734850564	24538.43826462948
4	Southeast Asia, East Asia, and Oceania	2	female	1	Under 5	1992	44	Population	1	Number	85467210.08684954	89855389.57745744	81009470.14248417
4	Southeast Asia, East Asia, and Oceania	2	female	2	Early Neonatal	1992	44	Population	1	Number	327212.13058772124	343566.56020664924	310701.31469267653
4	Southeast Asia, East Asia, and Oceania	2	female	3	Late Neonatal	1992	44	Population	1	Number	974712.6772321964	1023573.3585932865	925447.3330795334
4	Southeast Asia, East Asia, and Oceania	2	female	4	Post Neonatal	1992	44	Population	1	Number	15705117.59198724	16502683.985189548	14900965.080672994
4	Southeast Asia, East Asia, and Oceania	2	female	5	1 to 4	1992	44	Population	1	Number	68460167.68704239	71983980.22197515	64878617.19562775
4	Southeast Asia, East Asia, and Oceania	2	female	6	5 to 9	1992	44	Population	1	Number	83107500.38668285	87364888.71531929	78797605.7377941
4	Southeast Asia, East Asia, and Oceania	2	female	7	10 to 14	1992	44	Population	1	Number	78729534.19056863	82734880.41767898	74657803.61655137
4	Southeast Asia, East Asia, and Oceania	2	female	8	15 to 19	1992	44	Population	1	Number	83577177.03286356	88113329.30967534	79002049.07733071
4	Southeast Asia, East Asia, and Oceania	2	female	9	20 to 24	1992	44	Population	1	Number	88350865.24232599	93434823.50658442	83301951.63417214
4	Southeast Asia, East Asia, and Oceania	2	female	10	25 to 29	1992	44	Population	1	Number	84792885.45453957	89732756.8986018	79873061.22140548
4	Southeast Asia, East Asia, and Oceania	2	female	11	30 to 34	1992	44	Population	1	Number	63244017.195001885	66639226.41569219	59807464.52881567
4	Southeast Asia, East Asia, and Oceania	2	female	12	35 to 39	1992	44	Population	1	Number	63224685.34754887	66935292.11956121	59529972.61880243
4	Southeast Asia, East Asia, and Oceania	2	female	13	40 to 44	1992	44	Population	1	Number	49474944.247969285	52374692.17521016	46560851.81952828
4	Southeast Asia, East Asia, and Oceania	2	female	14	45 to 49	1992	44	Population	1	Number	37694399.3025777	39837604.453918956	35524098.84140109
4	Southeast Asia, East Asia, and Oceania	2	female	15	50 to 54	1992	44	Population	1	Number	32086848.23228937	33890222.45799893	30252317.044012845
4	Southeast Asia, East Asia, and Oceania	2	female	16	55 to 59	1992	44	Population	1	Number	29710101.961858083	31432701.496889032	27985175.861315202
4	Southeast Asia, East Asia, and Oceania	2	female	17	60 to 64	1992	44	Population	1	Number	24623581.104262494	26060949.319745697	23182628.562533773
4	Southeast Asia, East Asia, and Oceania	2	female	18	65 to 69	1992	44	Population	1	Number	19497041.021166608	20667941.319049038	18330201.090682894
4	Southeast Asia, East Asia, and Oceania	2	female	19	70 to 74	1992	44	Population	1	Number	14025637.078660397	14881464.673987811	13176848.356427366
4	Southeast Asia, East Asia, and Oceania	2	female	20	75 to 79	1992	44	Population	1	Number	9053203.685020424	9614549.160154613	8500730.182993481
4	Southeast Asia, East Asia, and Oceania	2	female	21	80 plus	1992	44	Population	1	Number	7565272.147579166	8017504.058128042	7126559.990285491
4	Southeast Asia, East Asia, and Oceania	2	female	22	All Ages	1992	44	Population	1	Number	854224903.7177644	901712064.6454372	806762153.7289367
4	Southeast Asia, East Asia, and Oceania	2	female	23	5-14 years	1992	44	Population	1	Number	161837034.57725146	170100579.58167848	153456872.65543905
4	Southeast Asia, East Asia, and Oceania	2	female	24	15-49 years	1992	44	Population	1	Number	470358973.82282686	497172779.86606914	443739485.0876194
4	Southeast Asia, East Asia, and Oceania	2	female	25	50-69 years	1992	44	Population	1	Number	105917572.31957656	112063139.64798161	99765616.21676248
4	Southeast Asia, East Asia, and Oceania	2	female	26	70+ years	1992	44	Population	1	Number	30644112.911259986	32515095.442468017	28799316.191397816
4	Southeast Asia, East Asia, and Oceania	2	female	28	<1 year	1992	44	Population	1	Number	17007042.39980716	17869836.51100212	16137138.02658653
4	Southeast Asia, East Asia, and Oceania	2	female	30	80 to 84	1992	44	Population	1	Number	4882584.608182528	5181395.348256534	4591742.822426809
4	Southeast Asia, East Asia, and Oceania	2	female	31	85 to 89	1992	44	Population	1	Number	2042983.3230883882	2163755.066784231	1925636.7725568542
4	Southeast Asia, East Asia, and Oceania	2	female	32	90 to 94	1992	44	Population	1	Number	532163.9897606309	558753.6887051414	505283.8524725312
4	Southeast Asia, East Asia, and Oceania	2	female	39	0 to 14	1992	44	Population	1	Number	247304244.66410103	259955346.9581418	234517700.13346
4	Southeast Asia, East Asia, and Oceania	2	female	42	Neonatal	1992	44	Population	1	Number	1301924.8078199176	1367139.9187999358	1236172.945913536
4	Southeast Asia, East Asia, and Oceania	2	female	157	25 plus	1992	44	Population	1	Number	434992616.77847385	460121267.69573796	409895110.53963387
4	Southeast Asia, East Asia, and Oceania	2	female	158	<20 years	1992	44	Population	1	Number	330881421.69696456	348037671.6057046	313475270.98963785
4	Southeast Asia, East Asia, and Oceania	2	female	159	10 to 24	1992	44	Population	1	Number	250657576.46575817	264205628.24972972	236966128.34771606
4	Southeast Asia, East Asia, and Oceania	2	female	162	10 to 19	1992	44	Population	1	Number	162306711.22343218	170815056.8501462	153641834.33158028
4	Southeast Asia, East Asia, and Oceania	2	female	164	Birth	1992	44	Population	1	Number	17661507.2406098	17983569.5579758	17384060.0521712
4	Southeast Asia, East Asia, and Oceania	2	female	235	95 plus	1992	44	Population	1	Number	107540.22654761942	112020.66211347222	102837.41508397675
4	Southeast Asia, East Asia, and Oceania	3	both	1	Under 5	1992	44	Population	1	Number	179283086.62795055	188565893.39225456	169840077.24096146
4	Southeast Asia, East Asia, and Oceania	3	both	2	Early Neonatal	1992	44	Population	1	Number	689882.1967269257	724898.1904651534	654421.0778842509
4	Southeast Asia, East Asia, and Oceania	3	both	3	Late Neonatal	1992	44	Population	1	Number	2052940.8699339246	2157456.8944590134	1947062.8909859587
4	Southeast Asia, East Asia, and Oceania	3	both	4	Post Neonatal	1992	44	Population	1	Number	33035519.82574792	34731181.13056541	31315631.12801782
4	Southeast Asia, East Asia, and Oceania	3	both	5	1 to 4	1992	44	Population	1	Number	143504743.7355418	150951906.2160838	135931857.9896068
4	Southeast Asia, East Asia, and Oceania	3	both	6	5 to 9	1992	44	Population	1	Number	172794000.9202553	181698523.10801294	163769075.4077506
4	Southeast Asia, East Asia, and Oceania	3	both	7	10 to 14	1992	44	Population	1	Number	161952748.69164157	170251870.82445687	153545177.01248986
4	Southeast Asia, East Asia, and Oceania	3	both	8	15 to 19	1992	44	Population	1	Number	169841414.97754744	179121541.49044612	160488111.83353862
4	Southeast Asia, East Asia, and Oceania	3	both	9	20 to 24	1992	44	Population	1	Number	180225431.1383801	190760189.354785	169749396.8967426
4	Southeast Asia, East Asia, and Oceania	3	both	10	25 to 29	1992	44	Population	1	Number	172391216.91145164	182587352.89559942	162221490.9550349
4	Southeast Asia, East Asia, and Oceania	3	both	11	30 to 34	1992	44	Population	1	Number	129461373.2717574	136581763.93930689	122314852.89437808
4	Southeast Asia, East Asia, and Oceania	3	both	12	35 to 39	1992	44	Population	1	Number	129764949.37124005	137455737.42182255	122118843.13956518
4	Southeast Asia, East Asia, and Oceania	3	both	13	40 to 44	1992	44	Population	1	Number	101986620.14646265	108026250.45256566	95903836.47861224
4	Southeast Asia, East Asia, and Oceania	3	both	14	45 to 49	1992	44	Population	1	Number	77843756.63504495	82356611.6689074	73230615.57291722
4	Southeast Asia, East Asia, and Oceania	3	both	15	50 to 54	1992	44	Population	1	Number	66360584.57678026	70169756.96144886	62488894.586686976
4	Southeast Asia, East Asia, and Oceania	3	both	16	55 to 59	1992	44	Population	1	Number	60947695.72977612	64545582.024142146	57318772.10183038
4	Southeast Asia, East Asia, and Oceania	3	both	17	60 to 64	1992	44	Population	1	Number	50038007.81659915	53014004.629282586	47060741.09893825
4	Southeast Asia, East Asia, and Oceania	3	both	18	65 to 69	1992	44	Population	1	Number	38184857.031680465	40494594.97925083	35882132.027134486
4	Southeast Asia, East Asia, and Oceania	3	both	19	70 to 74	1992	44	Population	1	Number	26209276.03283702	27809155.82702931	24617430.472368177
4	Southeast Asia, East Asia, and Oceania	3	both	20	75 to 79	1992	44	Population	1	Number	16001280.938832916	16987570.812470365	15022810.739328511
4	Southeast Asia, East Asia, and Oceania	3	both	21	80 plus	1992	44	Population	1	Number	12063561.659576576	12773480.442619182	11375287.185315056
4	Southeast Asia, East Asia, and Oceania	3	both	22	All Ages	1992	44	Population	1	Number	1745349862.4778142	1843760815.5603282	1647334663.1000922
4	Southeast Asia, East Asia, and Oceania	3	both	23	5-14 years	1992	44	Population	1	Number	334746749.6118969	351927657.777629	317313368.21322757
4	Southeast Asia, East Asia, and Oceania	3	both	24	15-49 years	1992	44	Population	1	Number	961514762.4518843	1017066932.3970661	906168729.3709319
4	Southeast Asia, East Asia, and Oceania	3	both	25	50-69 years	1992	44	Population	1	Number	215531145.154836	228229282.00113654	202734621.0589253
4	Southeast Asia, East Asia, and Oceania	3	both	26	70+ years	1992	44	Population	1	Number	54274118.63124651	57570207.082118876	51011735.10087415
4	Southeast Asia, East Asia, and Oceania	3	both	28	<1 year	1992	44	Population	1	Number	35778342.892408766	37613987.1761708	33917020.47674678
4	Southeast Asia, East Asia, and Oceania	3	both	30	80 to 84	1992	44	Population	1	Number	8114180.800563057	8603559.071097871	7633498.6248561805
4	Southeast Asia, East Asia, and Oceania	3	both	31	85 to 89	1992	44	Population	1	Number	3103871.7415155345	3277896.574692548	2931731.679007372
4	Southeast Asia, East Asia, and Oceania	3	both	32	90 to 94	1992	44	Population	1	Number	712519.55602613	745898.9852003808	677762.566165329
4	Southeast Asia, East Asia, and Oceania	3	both	39	0 to 14	1992	44	Population	1	Number	514029836.2398474	540496575.9254646	487245248.73003465
4	Southeast Asia, East Asia, and Oceania	3	both	42	Neonatal	1992	44	Population	1	Number	2742823.0666608503	2882355.0849241666	2601483.9688702095
4	Southeast Asia, East Asia, and Oceania	3	both	157	25 plus	1992	44	Population	1	Number	881253180.1220392	932865899.6247382	829736893.2836064
4	Southeast Asia, East Asia, and Oceania	3	both	158	<20 years	1992	44	Population	1	Number	683871251.2173948	719557397.8126751	647633597.7335994
4	Southeast Asia, East Asia, and Oceania	3	both	159	10 to 24	1992	44	Population	1	Number	512019594.80756915	539941051.6911057	483901525.7668347
4	Southeast Asia, East Asia, and Oceania	3	both	162	10 to 19	1992	44	Population	1	Number	331794163.66918904	349274132.04312193	314015249.85361874
4	Southeast Asia, East Asia, and Oceania	3	both	164	Birth	1992	44	Population	1	Number	37230153.8111822	37914446.2454671	36645568.0030593
4	Southeast Asia, East Asia, and Oceania	3	both	235	95 plus	1992	44	Population	1	Number	132989.56147185358	138265.67364669582	127192.36674285823
5	East Asia	1	male	1	Under 5	1992	44	Population	1	Number	62800131.3337457	67680995.04212983	58102771.86718127
5	East Asia	1	male	2	Early Neonatal	1992	44	Population	1	Number	237549.46526794447	255863.48954266493	219926.95579116538
5	East Asia	1	male	3	Late Neonatal	1992	44	Population	1	Number	708261.2190583011	762873.6368595195	655711.3309942053
5	East Asia	1	male	4	Post Neonatal	1992	44	Population	1	Number	11499872.229454817	12387844.636780227	10645359.731790632
5	East Asia	1	male	5	1 to 4	1992	44	Population	1	Number	50354448.41996464	54274413.27894741	46581773.84860526
5	East Asia	1	male	6	5 to 9	1992	44	Population	1	Number	59284778.78287169	63903645.91539849	54790955.653452165
5	East Asia	1	male	7	10 to 14	1992	44	Population	1	Number	54252648.636193216	58459222.97985709	50157891.70758531
5	East Asia	1	male	8	15 to 19	1992	44	Population	1	Number	60729989.64727322	65461547.914604336	56089492.23702289
5	East Asia	1	male	9	20 to 24	1992	44	Population	1	Number	69054682.67720166	74448647.17837813	63753287.68201739
5	East Asia	1	male	10	25 to 29	1992	44	Population	1	Number	67029728.418881536	72252298.86808556	61914865.40269567
5	East Asia	1	male	11	30 to 34	1992	44	Population	1	Number	47752348.514668815	51437112.503266774	44175911.670780785
5	East Asia	1	male	12	35 to 39	1992	44	Population	1	Number	51116991.641983494	55083409.07985649	47228316.469667606
5	East Asia	1	male	13	40 to 44	1992	44	Population	1	Number	40533209.209422454	43675323.79823963	37461482.40858073
5	East Asia	1	male	14	45 to 49	1992	44	Population	1	Number	30806092.011435173	33202697.642678045	28488444.67189154
5	East Asia	1	male	15	50 to 54	1992	44	Population	1	Number	26339166.874104496	28380823.747169003	24377019.50993254
5	East Asia	1	male	16	55 to 59	1992	44	Population	1	Number	24458406.288588215	26357269.142191708	22617500.32323
5	East Asia	1	male	17	60 to 64	1992	44	Population	1	Number	19990218.541458607	21534227.28226495	18485617.429852914
5	East Asia	1	male	18	65 to 69	1992	44	Population	1	Number	14818298.64205823	15960702.693941658	13697542.870435212
5	East Asia	1	male	19	70 to 74	1992	44	Population	1	Number	9686346.13024607	10433237.292376013	8951455.174148116
5	East Asia	1	male	20	75 to 79	1992	44	Population	1	Number	5510163.565200003	5935159.083191682	5091425.998759023
5	East Asia	1	male	21	80 plus	1992	44	Population	1	Number	3259535.887085502	3509681.7596329204	3014170.189123509
5	East Asia	1	male	22	All Ages	1992	44	Population	1	Number	647422736.8024181	697730176.3115702	598411232.0908365
5	East Asia	1	male	23	5-14 years	1992	44	Population	1	Number	113537427.41906491	122362868.8952556	104948847.36103746
5	East Asia	1	male	24	15-49 years	1992	44	Population	1	Number	367023042.12086636	395561036.985109	339111800.54265666
5	East Asia	1	male	25	50-69 years	1992	44	Population	1	Number	85606090.34620956	92233022.86556731	79180295.14078845
5	East Asia	1	male	26	70+ years	1992	44	Population	1	Number	18456045.582531575	19878078.135200616	17057051.362030648
5	East Asia	1	male	28	<1 year	1992	44	Population	1	Number	12445682.913781062	13406581.763182413	11520998.018576004
5	East Asia	1	male	30	80 to 84	1992	44	Population	1	Number	2450457.8246709947	2639165.613316463	2264801.634326075
5	East Asia	1	male	31	85 to 89	1992	44	Population	1	Number	710141.9688219774	764497.2969204772	656999.2162965218
5	East Asia	1	male	32	90 to 94	1992	44	Population	1	Number	88466.51505787633	94854.19490887028	82390.45222186336
5	East Asia	1	male	39	0 to 14	1992	44	Population	1	Number	176337558.75281063	190058038.3256934	163062085.04536107
5	East Asia	1	male	42	Neonatal	1992	44	Population	1	Number	945810.6843262456	1018737.1264021845	875638.2867853708
5	East Asia	1	male	157	25 plus	1992	44	Population	1	Number	341300505.7251326	367761942.89289445	315506367.1264355
5	East Asia	1	male	158	<20 years	1992	44	Population	1	Number	237067548.40008384	255519586.24029782	219151577.28238398
5	East Asia	1	male	159	10 to 24	1992	44	Population	1	Number	184037320.9606681	198369418.07283953	170000671.6266256
5	East Asia	1	male	162	10 to 19	1992	44	Population	1	Number	114982638.28346643	123920770.89446144	106247383.94460821
5	East Asia	1	male	164	Birth	1992	44	Population	1	Number	12985034.6452152	13252194.2990054	12732334.7368579
5	East Asia	1	male	235	95 plus	1992	44	Population	1	Number	10469.578534653358	11157.977699138633	9820.605520449095
5	East Asia	2	female	1	Under 5	1992	44	Population	1	Number	55853318.08288607	60183116.70055324	51687065.03214185
5	East Asia	2	female	2	Early Neonatal	1992	44	Population	1	Number	208848.75993443534	224892.83819211487	193414.07440897965
5	East Asia	2	female	3	Late Neonatal	1992	44	Population	1	Number	623696.8675681235	671617.8035820635	577596.280862512
5	East Asia	2	female	4	Post Neonatal	1992	44	Population	1	Number	10150213.203091739	10931331.055149952	9398691.954290397
5	East Asia	2	female	5	1 to 4	1992	44	Population	1	Number	44870559.25229177	48355275.00362911	41517362.72257997
5	East Asia	2	female	6	5 to 9	1992	44	Population	1	Number	54097500.13725232	58309522.62059773	50005940.37831029
5	East Asia	2	female	7	10 to 14	1992	44	Population	1	Number	50914999.84524855	54861763.15658666	47082855.289700806
5	East Asia	2	female	8	15 to 19	1992	44	Population	1	Number	58027648.47589866	62546439.96440979	53626690.769179866
5	East Asia	2	female	9	20 to 24	1992	44	Population	1	Number	64661804.716321625	69705046.69281106	59751426.211756505
5	East Asia	2	female	10	25 to 29	1992	44	Population	1	Number	63147982.77747344	68061265.68659317	58361671.31656449
5	East Asia	2	female	11	30 to 34	1992	44	Population	1	Number	44215782.63923421	47622004.11068658	40923009.67740193
5	East Asia	2	female	12	35 to 39	1992	44	Population	1	Number	47598366.595917895	51288234.63439666	43991527.505668454
5	East Asia	2	female	13	40 to 44	1992	44	Population	1	Number	37374210.55152802	40269487.4852456	34552004.482372195
5	East Asia	2	female	14	45 to 49	1992	44	Population	1	Number	27923312.320376713	30090401.087171063	25840134.66871572
5	East Asia	2	female	15	50 to 54	1992	44	Population	1	Number	23634186.04194838	25452901.367454108	21886926.003737975
5	East Asia	2	female	16	55 to 59	1992	44	Population	1	Number	22397310.915858574	24129741.355744734	20733631.5622694
5	East Asia	2	female	17	60 to 64	1992	44	Population	1	Number	18731727.546940513	20180882.450081524	17340587.84042918
5	East Asia	2	female	18	65 to 69	1992	44	Population	1	Number	15150175.010255937	16323071.972884905	14021885.591889562
5	East Asia	2	female	19	70 to 74	1992	44	Population	1	Number	11040161.521785034	11894896.368119052	10217066.569253562
5	East Asia	2	female	20	75 to 79	1992	44	Population	1	Number	7204566.919167725	7762433.118064045	6665962.092319536
5	East Asia	2	female	21	80 plus	1992	44	Population	1	Number	5753162.28297007	6196120.665916295	5327189.94092261
5	East Asia	2	female	22	All Ages	1992	44	Population	1	Number	607726216.3810637	654910436.2217633	562058637.0397272
5	East Asia	2	female	23	5-14 years	1992	44	Population	1	Number	105012499.98250087	113171285.77718441	97088795.66801113
5	East Asia	2	female	24	15-49 years	1992	44	Population	1	Number	342949108.0767506	369584804.73723376	317050019.87635356
5	East Asia	2	female	25	50-69 years	1992	44	Population	1	Number	79913399.51500341	86090348.43724364	73983030.99832611
5	East Asia	2	female	26	70+ years	1992	44	Population	1	Number	23997890.72392283	25853450.152099397	22210724.239070795
5	East Asia	2	female	28	<1 year	1992	44	Population	1	Number	10982758.830594297	11827841.69692413	10169702.30956189
5	East Asia	2	female	30	80 to 84	1992	44	Population	1	Number	3801086.7695234152	4094659.2677878477	3517960.506080921
5	East Asia	2	female	31	85 to 89	1992	44	Population	1	Number	1530953.6562291	1648728.5607390446	1417795.852775865
5	East Asia	2	female	32	90 to 94	1992	44	Population	1	Number	359112.5130678609	386127.78315150604	333478.58526705985
5	East Asia	2	female	39	0 to 14	1992	44	Population	1	Number	160865818.06538692	173373928.11625922	148792218.81458437
5	East Asia	2	female	42	Neonatal	1992	44	Population	1	Number	832545.6275025589	896510.6417741784	771010.3552714916
5	East Asia	2	female	157	25 plus	1992	44	Population	1	Number	324170945.12345654	349285021.44828314	299888301.2442065
5	East Asia	2	female	158	<20 years	1992	44	Population	1	Number	218893466.5412856	235920368.080669	202418909.58376423
5	East Asia	2	female	159	10 to 24	1992	44	Population	1	Number	173604453.03746882	187113249.8138075	160460972.2706372
5	East Asia	2	female	162	10 to 19	1992	44	Population	1	Number	108942648.3211472	117408203.12099645	100709546.05888067
5	East Asia	2	female	164	Birth	1992	44	Population	1	Number	11426860.2215703	11661664.1727064	11205090.4453068
5	East Asia	2	female	235	95 plus	1992	44	Population	1	Number	62009.344149694145	66420.24104603719	57820.27789783843
5	East Asia	3	both	1	Under 5	1992	44	Population	1	Number	118653449.41663177	127864111.74268304	109789836.89932315
5	East Asia	3	both	2	Early Neonatal	1992	44	Population	1	Number	446398.2252023798	480756.3277347798	413341.03020014503
5	East Asia	3	both	3	Late Neonatal	1992	44	Population	1	Number	1331958.0866264247	1434491.4404415833	1233307.6118567174
5	East Asia	3	both	4	Post Neonatal	1992	44	Population	1	Number	21650085.432546556	23319175.69193018	20044051.68608103
5	East Asia	3	both	5	1 to 4	1992	44	Population	1	Number	95225007.67225641	102629688.28257652	88099136.57118523
5	East Asia	3	both	6	5 to 9	1992	44	Population	1	Number	113382278.92012401	122213168.53599623	104796896.03176248
5	East Asia	3	both	7	10 to 14	1992	44	Population	1	Number	105167648.48144177	113320986.13644376	97240746.99728613
5	East Asia	3	both	8	15 to 19	1992	44	Population	1	Number	118757638.12317188	128007987.87901412	109716183.00620274
5	East Asia	3	both	9	20 to 24	1992	44	Population	1	Number	133716487.39352329	144153693.87118918	123504713.8937739
5	East Asia	3	both	10	25 to 29	1992	44	Population	1	Number	130177711.19635497	140313564.5546787	120276536.71926019
5	East Asia	3	both	11	30 to 34	1992	44	Population	1	Number	91968131.15390302	99059116.61395335	85098921.34818272
5	East Asia	3	both	12	35 to 39	1992	44	Population	1	Number	98715358.23790139	106371643.71425311	91219843.97533606
5	East Asia	3	both	13	40 to 44	1992	44	Population	1	Number	77907419.76095048	83944811.28348523	72013486.89095293
5	East Asia	3	both	14	45 to 49	1992	44	Population	1	Number	58729404.33181189	63295023.80576892	54332134.585301556
5	East Asia	3	both	15	50 to 54	1992	44	Population	1	Number	49973352.916052885	53834910.582746044	46263945.51367052
5	East Asia	3	both	16	55 to 59	1992	44	Population	1	Number	46855717.20444679	50489382.31313611	43356817.98640459
5	East Asia	3	both	17	60 to 64	1992	44	Population	1	Number	38721946.08839912	41715109.73234648	35830230.7596119
5	East Asia	3	both	18	65 to 69	1992	44	Population	1	Number	29968473.652314167	32283774.66682656	27720770.153872978
5	East Asia	3	both	19	70 to 74	1992	44	Population	1	Number	20726507.652031105	22328133.660495073	19168863.999765676
5	East Asia	3	both	20	75 to 79	1992	44	Population	1	Number	12714730.484367728	13697592.201255728	11757388.09107856
5	East Asia	3	both	21	80 plus	1992	44	Population	1	Number	9012698.170055572	9705802.425549217	8342615.984260241
5	East Asia	3	both	22	All Ages	1992	44	Population	1	Number	1255148953.1834817	1352640612.533334	1160469869.1305642
5	East Asia	3	both	23	5-14 years	1992	44	Population	1	Number	218549927.4015658	235534154.67243993	202037643.02904856
5	East Asia	3	both	24	15-49 years	1992	44	Population	1	Number	709972150.1976169	765145841.7223428	656161820.41901
5	East Asia	3	both	25	50-69 years	1992	44	Population	1	Number	165519489.86121297	178331276.0817383	153184876.77650407
5	East Asia	3	both	26	70+ years	1992	44	Population	1	Number	42453936.306454405	45731528.287300035	39268868.07510448
5	East Asia	3	both	28	<1 year	1992	44	Population	1	Number	23428441.74437536	25234423.46010654	21690700.328137893
5	East Asia	3	both	30	80 to 84	1992	44	Population	1	Number	6251544.59419441	6733824.881104311	5782762.140406996
5	East Asia	3	both	31	85 to 89	1992	44	Population	1	Number	2241095.6250510775	2413225.857659522	2075168.8859407064
5	East Asia	3	both	32	90 to 94	1992	44	Population	1	Number	447579.0281257372	481037.5716055044	415869.0374889233
5	East Asia	3	both	39	0 to 14	1992	44	Population	1	Number	337203376.81819755	363431966.4419527	311854303.85994536
5	East Asia	3	both	42	Neonatal	1992	44	Population	1	Number	1778356.3118288044	1915247.7681763628	1646648.6420568624
5	East Asia	3	both	157	25 plus	1992	44	Population	1	Number	665471450.8485892	717046964.3411773	615394668.370642
5	East Asia	3	both	158	<20 years	1992	44	Population	1	Number	455961014.9413694	491439954.3209668	421570486.8661481
5	East Asia	3	both	159	10 to 24	1992	44	Population	1	Number	357641773.99813694	385482667.88664705	330461643.89726275
5	East Asia	3	both	162	10 to 19	1992	44	Population	1	Number	223925286.60461363	241328974.01545793	206956930.0034889
5	East Asia	3	both	164	Birth	1992	44	Population	1	Number	24411894.8667854	24913858.4717118	23937940.1855423
5	East Asia	3	both	235	95 plus	1992	44	Population	1	Number	72478.9226843475	77582.29643976479	67640.88341828753
6	China	1	male	1	Under 5	1992	44	Population	1	Number	60428664.20052711	65228243.195148975	55653158.82095558
6	China	1	male	2	Early Neonatal	1992	44	Population	1	Number	227131.3122877454	245171.23848533453	209181.56116639936
6	China	1	male	3	Late Neonatal	1992	44	Population	1	Number	677275.4880162611	731067.5662815111	623752.0379338188
6	China	1	male	4	Post Neonatal	1992	44	Population	1	Number	11009194.016327694	11883643.818298066	10139140.100686997
6	China	1	male	5	1 to 4	1992	44	Population	1	Number	48515063.383895405	52368360.57208408	44681085.12116837
6	China	1	male	6	5 to 9	1992	44	Population	1	Number	57403717.87527956	61960821.64811641	52868284.00627018
6	China	1	male	7	10 to 14	1992	44	Population	1	Number	52321938.665046446	56473638.25941837	48188673.370509684
6	China	1	male	8	15 to 19	1992	44	Population	1	Number	58974312.28301758	63656412.69115154	54314227.181659564
6	China	1	male	9	20 to 24	1992	44	Population	1	Number	67255711.73395847	72596945.67729482	61940434.541163646
6	China	1	male	10	25 to 29	1992	44	Population	1	Number	65125775.10241346	70292989.84415312	59981322.809956245
6	China	1	male	11	30 to 34	1992	44	Population	1	Number	45956616.91738594	49594270.54765968	42330861.1189642
6	China	1	male	12	35 to 39	1992	44	Population	1	Number	49572046.230381615	53500411.104235634	45658864.546997555
6	China	1	male	13	40 to 44	1992	44	Population	1	Number	39244405.331599824	42353466.72728667	36146818.90746914
6	China	1	male	14	45 to 49	1992	44	Population	1	Number	29759278.781869657	32119652.11775549	27408918.875606738
6	China	1	male	15	50 to 54	1992	44	Population	1	Number	25304217.27080064	27309928.76408768	23306210.732840348
6	China	1	male	16	55 to 59	1992	44	Population	1	Number	23633667.027066898	25506466.59877065	21767771.88423781
6	China	1	male	17	60 to 64	1992	44	Population	1	Number	19270946.447311945	20797058.983776245	17749976.033014342
6	China	1	male	18	65 to 69	1992	44	Population	1	Number	14294988.929014968	15426982.431972044	13166781.631132625
6	China	1	male	19	70 to 74	1992	44	Population	1	Number	9363150.84586334	10104261.6891506	8624357.687207747
6	China	1	male	20	75 to 79	1992	44	Population	1	Number	5332269.258210033	5754245.379190542	4911571.253976413
6	China	1	male	21	80 plus	1992	44	Population	1	Number	3138366.005544055	3386451.313895686	2890926.9462723085
6	China	1	male	22	All Ages	1992	44	Population	1	Number	626380072.9052916	676062246.9730642	576909160.3482342
6	China	1	male	23	5-14 years	1992	44	Population	1	Number	109725656.54032601	118434459.9075348	101056957.37677984
6	China	1	male	24	15-49 years	1992	44	Population	1	Number	355888146.38062656	384114148.7095369	327781447.98181707
6	China	1	male	25	50-69 years	1992	44	Population	1	Number	82503819.67419446	89040436.77860662	75990740.28122513
6	China	1	male	26	70+ years	1992	44	Population	1	Number	17833786.109617427	19244958.38223683	16426855.887456471
6	China	1	male	28	<1 year	1992	44	Population	1	Number	11913600.8166317	12859882.623064913	10972073.699787216
6	China	1	male	30	80 to 84	1992	44	Population	1	Number	2366137.1383261746	2553391.279893307	2179476.5817790627
6	China	1	male	31	85 to 89	1992	44	Population	1	Number	682751.4746356216	736649.572919201	628962.9749570638
6	China	1	male	32	90 to 94	1992	44	Population	1	Number	80688.28580582717	87010.23235888849	74496.0357652592
6	China	1	male	39	0 to 14	1992	44	Population	1	Number	170154320.74085313	183662703.10268375	156710116.19773543
6	China	1	male	42	Neonatal	1992	44	Population	1	Number	904406.8003040064	976238.8047668457	832933.5991002182
6	China	1	male	157	25 plus	1992	44	Population	1	Number	329995728.14746237	356146185.50193405	303944382.4276754
6	China	1	male	158	<20 years	1992	44	Population	1	Number	229128633.0238707	247319115.7938353	211024343.379395
6	China	1	male	159	10 to 24	1992	44	Population	1	Number	178551962.68202248	192726996.62786472	164443335.0933329
6	China	1	male	162	10 to 19	1992	44	Population	1	Number	111296250.94806403	120130050.9505699	102502900.55216925
6	China	1	male	164	Birth	1992	44	Population	1	Number	12410442.5136081	12676676.5325034	12159140.8937327
6	China	1	male	235	95 plus	1992	44	Population	1	Number	8789.106776431692	9472.557089549016	8135.127633296387
6	China	2	female	1	Under 5	1992	44	Population	1	Number	53632620.63513244	57891858.42053024	49394499.22171086
6	China	2	female	2	Early Neonatal	1992	44	Population	1	Number	199116.81028068194	214929.13813836427	183382.33207671225
6	China	2	female	3	Late Neonatal	1992	44	Population	1	Number	594702.8467162232	641929.2438012288	547708.8241908551
6	China	2	female	4	Post Neonatal	1992	44	Population	1	Number	9690763.106530558	10460376.044163832	8924965.510854287
6	China	2	female	5	1 to 4	1992	44	Population	1	Number	43148037.87160497	46574623.99442682	39738442.55458901
6	China	2	female	6	5 to 9	1992	44	Population	1	Number	52321374.71458918	56474730.84667556	48187671.313876845
6	China	2	female	7	10 to 14	1992	44	Population	1	Number	49040021.645907655	52931483.18675652	45165939.4674436
6	China	2	female	8	15 to 19	1992	44	Population	1	Number	56166337.69110242	60625906.295517795	51728069.57488896
6	China	2	female	9	20 to 24	1992	44	Population	1	Number	62687403.39140739	67664454.96102759	57734282.044757895
6	China	2	female	10	25 to 29	1992	44	Population	1	Number	61199295.38445909	66052253.15045394	56366686.53997257
6	China	2	female	11	30 to 34	1992	44	Population	1	Number	42449268.690339126	45807703.996985145	39101155.58569947
6	China	2	female	12	35 to 39	1992	44	Population	1	Number	46069730.616878025	49720226.15418336	42433123.18045133
6	China	2	female	13	40 to 44	1992	44	Population	1	Number	36104897.28661878	38966051.71320077	33254658.31787963
6	China	2	female	14	45 to 49	1992	44	Population	1	Number	26838007.034972113	28967086.910012286	24718135.519591864
6	China	2	female	15	50 to 54	1992	44	Population	1	Number	22553945.425070357	24342455.90404986	20772713.62662924
6	China	2	female	16	55 to 59	1992	44	Population	1	Number	21471881.42230935	23173584.4489184	19776610.39302404
6	China	2	female	17	60 to 64	1992	44	Population	1	Number	17970019.468553565	19393000.03360493	16551856.181359353
6	China	2	female	18	65 to 69	1992	44	Population	1	Number	14572024.560634883	15725585.706449434	13422196.88855317
6	China	2	female	19	70 to 74	1992	44	Population	1	Number	10631980.512016889	11473362.09938714	9793192.601904014
6	China	2	female	20	75 to 79	1992	44	Population	1	Number	6950587.391693218	7500457.764713821	6402308.07217821
6	China	2	female	21	80 plus	1992	44	Population	1	Number	5523632.564723635	5959684.856923879	5088490.071822219
6	China	2	female	22	All Ages	1992	44	Population	1	Number	586183028.4364082	632669847.4459436	539891588.6017433
6	China	2	female	23	5-14 years	1992	44	Population	1	Number	101361396.36049683	109406214.03343208	93353610.78132045
6	China	2	female	24	15-49 years	1992	44	Population	1	Number	331514940.095777	357803683.1813809	305336110.76324177
6	China	2	female	25	50-69 years	1992	44	Population	1	Number	76567870.87656815	82634626.0930226	70523377.08956581
6	China	2	female	26	70+ years	1992	44	Population	1	Number	23106200.46843374	24933465.717577823	21283990.74590444
6	China	2	female	28	<1 year	1992	44	Population	1	Number	10484582.763527464	11317234.426103424	9656056.667121854
6	China	2	female	30	80 to 84	1992	44	Population	1	Number	3659906.6028206157	3949254.0343895317	3371343.775074375
6	China	2	female	31	85 to 89	1992	44	Population	1	Number	1470243.732757474	1586226.7634529364	1354513.1308767654
6	China	2	female	32	90 to 94	1992	44	Population	1	Number	337687.32405186136	364234.313273417	311407.71241243335
6	China	2	female	39	0 to 14	1992	44	Population	1	Number	154994016.99562928	167298072.4539623	142748110.00303134
6	China	2	female	42	Neonatal	1992	44	Population	1	Number	793819.6569969051	856858.3819395932	731091.1562675674
6	China	2	female	157	25 plus	1992	44	Population	1	Number	312335270.35826904	337081413.735436	287681126.97906506
6	China	2	female	158	<20 years	1992	44	Population	1	Number	211160354.6867317	227923978.74948004	194476179.57792032
6	China	2	female	159	10 to 24	1992	44	Population	1	Number	167893762.7284175	181221844.44330195	154628291.08709046
6	China	2	female	162	10 to 19	1992	44	Population	1	Number	105206359.33701007	113557389.48227432	96894009.04233256
6	China	2	female	164	Birth	1992	44	Population	1	Number	10890427.7904815	11124021.7044185	10669945.8553118
6	China	2	female	235	95 plus	1992	44	Population	1	Number	55794.90509368425	60164.74965573827	51521.93719796252
6	China	3	both	1	Under 5	1992	44	Population	1	Number	114061284.83565955	123120101.61567922	105047658.04266644
6	China	3	both	2	Early Neonatal	1992	44	Population	1	Number	426248.12256842735	460100.3766236988	392563.89324311167
6	China	3	both	3	Late Neonatal	1992	44	Population	1	Number	1271978.3347324843	1372996.81008274	1171460.862124674
6	China	3	both	4	Post Neonatal	1992	44	Population	1	Number	20699957.122858252	22344019.8624619	19064105.611541282
6	China	3	both	5	1 to 4	1992	44	Population	1	Number	91663101.25550038	98942984.56651089	84419527.67575738
6	China	3	both	6	5 to 9	1992	44	Population	1	Number	109725092.58986874	118435552.49479195	101055955.32014704
6	China	3	both	7	10 to 14	1992	44	Population	1	Number	101361960.3109541	109405121.44617487	93354612.83795328
6	China	3	both	8	15 to 19	1992	44	Population	1	Number	115140649.97412	124282318.98666933	106042296.75654852
6	China	3	both	9	20 to 24	1992	44	Population	1	Number	129943115.12536585	140261400.6383224	119674716.58592154
6	China	3	both	10	25 to 29	1992	44	Population	1	Number	126325070.48687255	136345242.99460706	116348009.34992883
6	China	3	both	11	30 to 34	1992	44	Population	1	Number	88405885.60772507	95401974.54464483	81432016.70466368
6	China	3	both	12	35 to 39	1992	44	Population	1	Number	95641776.84725964	103220637.25841898	88091987.7274489
6	China	3	both	13	40 to 44	1992	44	Population	1	Number	75349302.6182186	81319518.44048744	69401477.22534877
6	China	3	both	14	45 to 49	1992	44	Population	1	Number	56597285.81684177	61086739.02776777	52127054.39519861
6	China	3	both	15	50 to 54	1992	44	Population	1	Number	47858162.695870996	51652384.668137535	44078924.35946958
6	China	3	both	16	55 to 59	1992	44	Population	1	Number	45105548.44937625	48680051.04768905	41544382.27726185
6	China	3	both	17	60 to 64	1992	44	Population	1	Number	37240965.91586551	40190059.01738118	34301832.21437369
6	China	3	both	18	65 to 69	1992	44	Population	1	Number	28867013.48964985	31152568.13842148	26588978.519685797
6	China	3	both	19	70 to 74	1992	44	Population	1	Number	19995131.35788023	21577623.788537737	18417550.289111763
6	China	3	both	20	75 to 79	1992	44	Population	1	Number	12282856.64990325	13254703.143904362	11313879.326154623
6	China	3	both	21	80 plus	1992	44	Population	1	Number	8661998.57026769	9346097.167372545	7979417.018094529
6	China	3	both	22	All Ages	1992	44	Population	1	Number	1212563101.3416996	1308732094.419008	1116800748.9499776
6	China	3	both	23	5-14 years	1992	44	Population	1	Number	211087052.90082285	227840673.9409668	194410568.1581003
6	China	3	both	24	15-49 years	1992	44	Population	1	Number	687403086.4764035	741917831.890918	633117558.7450589
6	China	3	both	25	50-69 years	1992	44	Population	1	Number	159071690.5507626	171675062.87162918	146514117.37079093
6	China	3	both	26	70+ years	1992	44	Population	1	Number	40939986.57805117	44178424.09981464	37710846.633360915
6	China	3	both	28	<1 year	1992	44	Population	1	Number	22398183.580159165	24177117.049168337	20628130.36690907
6	China	3	both	30	80 to 84	1992	44	Population	1	Number	6026043.74114679	6502645.314282837	5550820.356853437
6	China	3	both	31	85 to 89	1992	44	Population	1	Number	2152995.207393096	2322876.3363721375	1983476.1058338291
6	China	3	both	32	90 to 94	1992	44	Population	1	Number	418375.60985768854	451244.5456323056	385903.74817769247
6	China	3	both	39	0 to 14	1992	44	Population	1	Number	325148337.7364824	350960775.5566461	299458226.2007668
6	China	3	both	42	Neonatal	1992	44	Population	1	Number	1698226.4573009117	1833097.186706439	1564024.7553677857
6	China	3	both	157	25 plus	1992	44	Population	1	Number	642330998.5057315	693227599.2373704	591625509.4067407
6	China	3	both	158	<20 years	1992	44	Population	1	Number	440288987.7106024	475243094.54331535	405500522.95731527
6	China	3	both	159	10 to 24	1992	44	Population	1	Number	346445725.41043997	373948841.0711667	319071626.1804233
6	China	3	both	162	10 to 19	1992	44	Population	1	Number	216502610.2850741	233687440.43284422	199396909.5945018
6	China	3	both	164	Birth	1992	44	Population	1	Number	23300870.3040896	23800698.2369219	22829086.7490445
6	China	3	both	235	95 plus	1992	44	Population	1	Number	64584.01187011594	69637.32045536897	59657.18052227102
7	Democratic People's Republic of Korea	1	male	1	Under 5	1992	44	Population	1	Number	1524455.6245563268	1640344.245219671	1402540.5437829932
7	Democratic People's Republic of Korea	1	male	2	Early Neonatal	1992	44	Population	1	Number	7188.371336930355	7734.828987539389	6613.496700992272
7	Democratic People's Republic of Korea	1	male	3	Late Neonatal	1992	44	Population	1	Number	21309.28079255593	22929.20538635702	19605.11659964792
7	Democratic People's Republic of Korea	1	male	4	Post Neonatal	1992	44	Population	1	Number	336396.12597002496	361968.850034397	309493.5646826749
7	Democratic People's Republic of Korea	1	male	5	1 to 4	1992	44	Population	1	Number	1159561.8464568155	1247711.3608113776	1066828.365799678
7	Democratic People's Republic of Korea	1	male	6	5 to 9	1992	44	Population	1	Number	997786.4635701148	1073637.8659442246	917990.6234412212
7	Democratic People's Republic of Korea	1	male	7	10 to 14	1992	44	Population	1	Number	890735.826578396	958449.2743526706	819501.1323729729
7	Democratic People's Republic of Korea	1	male	8	15 to 19	1992	44	Population	1	Number	798401.3412925375	859095.5515323958	734550.9002267004
7	Democratic People's Republic of Korea	1	male	9	20 to 24	1992	44	Population	1	Number	846720.5194176643	911087.9378600486	779005.8553405865
7	Democratic People's Republic of Korea	1	male	10	25 to 29	1992	44	Population	1	Number	912343.9214830324	981700.0096027023	839381.166064661
7	Democratic People's Republic of Korea	1	male	11	30 to 34	1992	44	Population	1	Number	811068.3983886322	872725.5541882587	746204.936501359
7	Democratic People's Republic of Korea	1	male	12	35 to 39	1992	44	Population	1	Number	652265.2288238294	701850.2193328538	600101.711056077
7	Democratic People's Republic of Korea	1	male	13	40 to 44	1992	44	Population	1	Number	566893.4343719627	609988.4888387617	521557.3434237957
7	Democratic People's Republic of Korea	1	male	14	45 to 49	1992	44	Population	1	Number	595037.7723300823	640272.3502129193	547450.8980988828
7	Democratic People's Republic of Korea	1	male	15	50 to 54	1992	44	Population	1	Number	592656.5329296176	637710.0897678641	545260.0932307009
7	Democratic People's Republic of Korea	1	male	16	55 to 59	1992	44	Population	1	Number	437169.843966055	470403.3532901328	402208.1199379786
7	Democratic People's Republic of Korea	1	male	17	60 to 64	1992	44	Population	1	Number	305952.77062808495	329211.20072278613	281484.8516259796
7	Democratic People's Republic of Korea	1	male	18	65 to 69	1992	44	Population	1	Number	180895.7667106215	194647.40404938188	166429.01434680767
7	Democratic People's Republic of Korea	1	male	19	70 to 74	1992	44	Population	1	Number	103891.18413694068	111788.9581585463	95582.70870369961
7	Democratic People's Republic of Korea	1	male	20	75 to 79	1992	44	Population	1	Number	55319.994157887355	59525.4021178125	50895.89584534905
7	Democratic People's Republic of Korea	1	male	21	80 plus	1992	44	Population	1	Number	38356.345784202866	41272.18271314676	35288.87899860067
7	Democratic People's Republic of Korea	1	male	22	All Ages	1992	44	Population	1	Number	10309950.969125988	11093710.087904172	9485434.672998361
7	Democratic People's Republic of Korea	1	male	23	5-14 years	1992	44	Population	1	Number	1888522.2901485108	2032087.1402968953	1737491.7558141944
7	Democratic People's Republic of Korea	1	male	24	15-49 years	1992	44	Population	1	Number	5182730.61610774	5576720.1115679415	4768252.810712064
7	Democratic People's Republic of Korea	1	male	25	50-69 years	1992	44	Population	1	Number	1516674.914234379	1631972.047830165	1395382.0791414669
7	Democratic People's Republic of Korea	1	male	26	70+ years	1992	44	Population	1	Number	197567.5240790309	212586.5429895056	181767.48354764935
7	Democratic People's Republic of Korea	1	male	28	<1 year	1992	44	Population	1	Number	364893.7780995113	392632.8844082934	335712.1779833151
7	Democratic People's Republic of Korea	1	male	30	80 to 84	1992	44	Population	1	Number	26314.428277512074	28314.84255491218	24209.988110622562
7	Democratic People's Republic of Korea	1	male	31	85 to 89	1992	44	Population	1	Number	9084.282498714128	9774.86669908961	8357.786419222906
7	Democratic People's Republic of Korea	1	male	32	90 to 94	1992	44	Population	1	Number	2490.7094318043546	2680.052352565984	2291.520267705395
7	Democratic People's Republic of Korea	1	male	39	0 to 14	1992	44	Population	1	Number	3412977.9147048374	3672431.3855165658	3140032.299597187
7	Democratic People's Republic of Korea	1	male	42	Neonatal	1992	44	Population	1	Number	28497.652129486283	30664.03437389641	26218.613300640194
7	Democratic People's Republic of Korea	1	male	157	25 plus	1992	44	Population	1	Number	5251851.193710949	5651095.212995162	4831845.617833891
7	Democratic People's Republic of Korea	1	male	158	<20 years	1992	44	Population	1	Number	4211379.255997375	4531526.937048961	3874583.199823887
7	Democratic People's Republic of Korea	1	male	159	10 to 24	1992	44	Population	1	Number	2535857.6872885977	2728632.7637451147	2333057.88794026
7	Democratic People's Republic of Korea	1	male	162	10 to 19	1992	44	Population	1	Number	1689137.1678709334	1817544.8258850663	1554052.0325996734
7	Democratic People's Republic of Korea	1	male	164	Birth	1992	44	Population	1	Number	405217.484539136	432872.955277764	376487.198559849
7	Democratic People's Republic of Korea	1	male	235	95 plus	1992	44	Population	1	Number	466.9255761723132	502.4211065789756	429.58420104979996
7	Democratic People's Republic of Korea	2	female	1	Under 5	1992	44	Population	1	Number	1440698.5024552424	1550219.9339432043	1325481.7185308365
7	Democratic People's Republic of Korea	2	female	2	Early Neonatal	1992	44	Population	1	Number	6761.564994519814	7275.576965821706	6220.823283719973
7	Democratic People's Republic of Korea	2	female	3	Late Neonatal	1992	44	Population	1	Number	20093.0424788234	21620.509031664857	18486.144345923854
7	Democratic People's Republic of Korea	2	female	4	Post Neonatal	1992	44	Population	1	Number	317473.8703337396	341608.13068017527	292084.5760035585
7	Democratic People's Republic of Korea	2	female	5	1 to 4	1992	44	Population	1	Number	1096370.0246481597	1179715.7172655424	1008690.1748976342
7	Democratic People's Republic of Korea	2	female	6	5 to 9	1992	44	Population	1	Number	948208.8807520017	1020291.4114081919	872377.9018604273
7	Democratic People's Republic of Korea	2	female	7	10 to 14	1992	44	Population	1	Number	895381.6720904903	963448.2955292702	823775.4363185278
7	Democratic People's Republic of Korea	2	female	8	15 to 19	1992	44	Population	1	Number	951520.1295596582	1023854.3802730354	875424.3406209147
7	Democratic People's Republic of Korea	2	female	9	20 to 24	1992	44	Population	1	Number	1068455.7292970398	1149679.3862625342	983008.2656636589
7	Democratic People's Republic of Korea	2	female	10	25 to 29	1992	44	Population	1	Number	1004492.115345306	1080853.279185973	924160.0050458402
7	Democratic People's Republic of Korea	2	female	11	30 to 34	1992	44	Population	1	Number	825173.3229648395	887902.7305423246	759181.8498771678
7	Democratic People's Republic of Korea	2	female	12	35 to 39	1992	44	Population	1	Number	670795.7138807266	721789.3858356876	617150.2601706681
7	Democratic People's Republic of Korea	2	female	13	40 to 44	1992	44	Population	1	Number	575481.8479385535	619229.7908108173	529458.9169690573
7	Democratic People's Republic of Korea	2	female	14	45 to 49	1992	44	Population	1	Number	649164.4344021427	698513.7035279392	597248.8960417879
7	Democratic People's Republic of Korea	2	female	15	50 to 54	1992	44	Population	1	Number	641568.9300536802	690340.791409774	590260.8259218072
7	Democratic People's Republic of Korea	2	female	16	55 to 59	1992	44	Population	1	Number	545426.1470397415	586889.2653069947	501806.8565198282
7	Democratic People's Republic of Korea	2	female	17	60 to 64	1992	44	Population	1	Number	438416.1991253725	471744.45596321416	403354.8005069224
7	Democratic People's Republic of Korea	2	female	18	65 to 69	1992	44	Population	1	Number	327543.7187678763	352443.48571648705	301349.10982869804
7	Democratic People's Republic of Korea	2	female	19	70 to 74	1992	44	Population	1	Number	228522.4160930938	245894.61582464783	210246.8242242815
7	Democratic People's Republic of Korea	2	female	20	75 to 79	1992	44	Population	1	Number	138652.76972291662	149193.10817259602	127564.3107688323
7	Democratic People's Republic of Korea	2	female	21	80 plus	1992	44	Population	1	Number	124659.4605025574	134136.03213742052	114690.08654931256
7	Democratic People's Republic of Korea	2	female	22	All Ages	1992	44	Population	1	Number	11474161.989991238	12346424.051850114	10556540.40541857
7	Democratic People's Republic of Korea	2	female	23	5-14 years	1992	44	Population	1	Number	1843590.552842492	1983739.7069374623	1696153.3381789553
7	Democratic People's Republic of Korea	2	female	24	15-49 years	1992	44	Population	1	Number	5745083.293388266	6181822.656438311	5285632.534389094
7	Democratic People's Republic of Korea	2	female	25	50-69 years	1992	44	Population	1	Number	1952954.9949866706	2101417.9983964697	1796771.5927772562
7	Democratic People's Republic of Korea	2	female	26	70+ years	1992	44	Population	1	Number	491834.64631856786	529223.7561346643	452501.22154242627
7	Democratic People's Republic of Korea	2	female	28	<1 year	1992	44	Population	1	Number	344328.4778070829	370504.21667766187	316791.5436332023
7	Democratic People's Republic of Korea	2	female	30	80 to 84	1992	44	Population	1	Number	74254.0912248928	79898.86308446556	68315.77896206918
7	Democratic People's Republic of Korea	2	female	31	85 to 89	1992	44	Population	1	Number	34443.85854626728	37062.269468141094	31689.284566433937
7	Democratic People's Republic of Korea	2	female	32	90 to 94	1992	44	Population	1	Number	12371.566649364924	13312.049121497754	11382.177044935495
7	Democratic People's Republic of Korea	2	female	39	0 to 14	1992	44	Population	1	Number	3284289.055297734	3533959.6408806657	3021635.0567097925
7	Democratic People's Republic of Korea	2	female	42	Neonatal	1992	44	Population	1	Number	26854.607473343214	28896.085997486567	24706.967629643827
7	Democratic People's Republic of Korea	2	female	157	25 plus	1992	44	Population	1	Number	6169897.075836807	6638930.644433874	5676472.742424203
7	Democratic People's Republic of Korea	2	female	158	<20 years	1992	44	Population	1	Number	4235809.184857393	4557814.0211537015	3897059.397330707
7	Democratic People's Republic of Korea	2	female	159	10 to 24	1992	44	Population	1	Number	2915357.5309471884	3136982.0620648395	2682208.042603102
7	Democratic People's Republic of Korea	2	female	162	10 to 19	1992	44	Population	1	Number	1846901.8016501486	1987302.675802306	1699199.7769394428
7	Democratic People's Republic of Korea	2	female	164	Birth	1992	44	Population	1	Number	380620.862949199	406597.652054868	353634.499676522
7	Democratic People's Republic of Korea	2	female	235	95 plus	1992	44	Population	1	Number	3589.9440820323903	3862.850463316103	3302.8459758739327
7	Democratic People's Republic of Korea	3	both	1	Under 5	1992	44	Population	1	Number	2965154.127011569	3190564.1791628753	2728022.2623138297
7	Democratic People's Republic of Korea	3	both	2	Early Neonatal	1992	44	Population	1	Number	13949.936331450168	15010.405953361096	12834.319984712245
7	Democratic People's Republic of Korea	3	both	3	Late Neonatal	1992	44	Population	1	Number	41402.323271379326	44549.71441802188	38091.260945571776
7	Democratic People's Republic of Korea	3	both	4	Post Neonatal	1992	44	Population	1	Number	653869.9963037646	703576.9807145722	601578.1406862334
7	Democratic People's Republic of Korea	3	both	5	1 to 4	1992	44	Population	1	Number	2255931.871104975	2427427.0780769205	2075518.5406973124
7	Democratic People's Republic of Korea	3	both	6	5 to 9	1992	44	Population	1	Number	1945995.3443221163	2093929.2773524164	1790368.5253016488
7	Democratic People's Republic of Korea	3	both	7	10 to 14	1992	44	Population	1	Number	1786117.4986688863	1921897.569881941	1643276.5686915007
7	Democratic People's Republic of Korea	3	both	8	15 to 19	1992	44	Population	1	Number	1749921.4708521958	1882949.9318054311	1609975.2408476153
7	Democratic People's Republic of Korea	3	both	9	20 to 24	1992	44	Population	1	Number	1915176.248714704	2060767.3241225828	1762014.1210042452
7	Democratic People's Republic of Korea	3	both	10	25 to 29	1992	44	Population	1	Number	1916836.0368283384	2062553.2887886756	1763541.1711105015
7	Democratic People's Republic of Korea	3	both	11	30 to 34	1992	44	Population	1	Number	1636241.7213534717	1760628.2847305832	1505386.7863785268
7	Democratic People's Republic of Korea	3	both	12	35 to 39	1992	44	Population	1	Number	1323060.942704556	1423639.6051685417	1217251.971226745
7	Democratic People's Republic of Korea	3	both	13	40 to 44	1992	44	Population	1	Number	1142375.2823105163	1229218.279649579	1051016.260392853
7	Democratic People's Republic of Korea	3	both	14	45 to 49	1992	44	Population	1	Number	1244202.206732225	1338786.0537408588	1144699.7941406704
7	Democratic People's Republic of Korea	3	both	15	50 to 54	1992	44	Population	1	Number	1234225.4629832976	1328050.8811776382	1135520.9191525078
7	Democratic People's Republic of Korea	3	both	16	55 to 59	1992	44	Population	1	Number	982595.9910057965	1057292.6185971273	904014.9764578069
7	Democratic People's Republic of Korea	3	both	17	60 to 64	1992	44	Population	1	Number	744368.9697534575	800955.6566860001	684839.6521329021
7	Democratic People's Republic of Korea	3	both	18	65 to 69	1992	44	Population	1	Number	508439.48547849775	547090.889765869	467778.1241755057
7	Democratic People's Republic of Korea	3	both	19	70 to 74	1992	44	Population	1	Number	332413.6002300345	357683.57398319413	305829.53292798105
7	Democratic People's Republic of Korea	3	both	20	75 to 79	1992	44	Population	1	Number	193972.76388080398	208718.51029040857	178460.20661418134
7	Democratic People's Republic of Korea	3	both	21	80 plus	1992	44	Population	1	Number	163015.80628676026	175408.21485056725	149978.9655479132
7	Democratic People's Republic of Korea	3	both	22	All Ages	1992	44	Population	1	Number	21784112.959117226	23440134.139754284	20041975.07841694
7	Democratic People's Republic of Korea	3	both	23	5-14 years	1992	44	Population	1	Number	3732112.842991003	4015826.847234357	3433645.0939931492
7	Democratic People's Republic of Korea	3	both	24	15-49 years	1992	44	Population	1	Number	10927813.909496007	11758542.768006252	10053885.345101157
7	Democratic People's Republic of Korea	3	both	25	50-69 years	1992	44	Population	1	Number	3469629.9092210494	3733390.0462266346	3192153.671918723
7	Democratic People's Republic of Korea	3	both	26	70+ years	1992	44	Population	1	Number	689402.1703975988	741810.2991241699	634268.7050900756
7	Democratic People's Republic of Korea	3	both	28	<1 year	1992	44	Population	1	Number	709222.2559065941	763137.1010859553	652503.7216165175
7	Democratic People's Republic of Korea	3	both	30	80 to 84	1992	44	Population	1	Number	100568.51950240487	108213.70563937775	92525.76707269174
7	Democratic People's Republic of Korea	3	both	31	85 to 89	1992	44	Population	1	Number	43528.14104498141	46837.1361672307	40047.070985656836
7	Democratic People's Republic of Korea	3	both	32	90 to 94	1992	44	Population	1	Number	14862.276081169279	15992.101474063738	13673.697312640888
7	Democratic People's Republic of Korea	3	both	39	0 to 14	1992	44	Population	1	Number	6697266.970002572	7206391.026397234	6161667.356306981
7	Democratic People's Republic of Korea	3	both	42	Neonatal	1992	44	Population	1	Number	55352.259602829494	59560.120371382975	50925.58093028401
7	Democratic People's Republic of Korea	3	both	157	25 plus	1992	44	Population	1	Number	11421748.269547755	12290025.857429042	10508318.360258095
7	Democratic People's Republic of Korea	3	both	158	<20 years	1992	44	Population	1	Number	8447188.440854767	9089340.958202666	7771642.597154597
7	Democratic People's Republic of Korea	3	both	159	10 to 24	1992	44	Population	1	Number	5451215.218235786	5865614.825809956	5015265.930543362
7	Democratic People's Republic of Korea	3	both	162	10 to 19	1992	44	Population	1	Number	3536038.969521082	3804847.5016873726	3253251.8095391155
7	Democratic People's Republic of Korea	3	both	164	Birth	1992	44	Population	1	Number	785838.347488336	839470.607332632	730121.698236371
7	Democratic People's Republic of Korea	3	both	235	95 plus	1992	44	Population	1	Number	4056.8696582047032	4365.271569895079	3732.4301769237327
8	Taiwan (Province of China)	1	male	1	Under 5	1992	44	Population	1	Number	847011.5086622679	852257.2134856996	842422.4022044258
8	Taiwan (Province of China)	1	male	2	Early Neonatal	1992	44	Population	1	Number	3229.7816432687328	3249.784300814064	3212.282693555577
8	Taiwan (Province of China)	1	male	3	Late Neonatal	1992	44	Population	1	Number	9676.450249484049	9736.378362890187	9624.023263693705
8	Taiwan (Province of China)	1	male	4	Post Neonatal	1992	44	Population	1	Number	154282.08715709837	155237.58573119366	153446.18715425162
8	Taiwan (Province of China)	1	male	5	1 to 4	1992	44	Population	1	Number	679823.1896124168	684033.4650908016	676139.9090929249
8	Taiwan (Province of China)	1	male	6	5 to 9	1992	44	Population	1	Number	883274.4440220158	888744.7321633634	878488.8650615715
8	Taiwan (Province of China)	1	male	7	10 to 14	1992	44	Population	1	Number	1039974.1445683746	1046414.9040275024	1034339.5669811526
8	Taiwan (Province of China)	1	male	8	15 to 19	1992	44	Population	1	Number	957276.0229630991	963204.6170844989	952089.5036136092
8	Taiwan (Province of China)	1	male	9	20 to 24	1992	44	Population	1	Number	952250.4238255363	958147.8934470126	947091.1331609238
8	Taiwan (Province of China)	1	male	10	25 to 29	1992	44	Population	1	Number	991609.394985042	997750.6222683034	986236.8575027947
8	Taiwan (Province of China)	1	male	11	30 to 34	1992	44	Population	1	Number	984663.1988942389	990761.407052063	979328.2958868621
8	Taiwan (Province of China)	1	male	12	35 to 39	1992	44	Population	1	Number	892680.1827780514	898208.7224645739	887843.6435460823
8	Taiwan (Province of China)	1	male	13	40 to 44	1992	44	Population	1	Number	721910.4434506681	726381.3733690536	717999.1342840956
8	Taiwan (Province of China)	1	male	14	45 to 49	1992	44	Population	1	Number	451775.4572354336	454573.3893424848	449327.73881946056
8	Taiwan (Province of China)	1	male	15	50 to 54	1992	44	Population	1	Number	442293.07037424226	445032.2762396937	439896.7275090563
8	Taiwan (Province of China)	1	male	16	55 to 59	1992	44	Population	1	Number	387569.4175552615	389969.70933676895	385469.56731854624
8	Taiwan (Province of China)	1	male	17	60 to 64	1992	44	Population	1	Number	413319.3235185751	415879.08940938715	411079.9603489935
8	Taiwan (Province of China)	1	male	18	65 to 69	1992	44	Population	1	Number	342413.946332641	344534.5816150638	340558.74833792646
8	Taiwan (Province of China)	1	male	19	70 to 74	1992	44	Population	1	Number	219304.1002457886	220662.2926253403	218115.9111215833
8	Taiwan (Province of China)	1	male	20	75 to 79	1992	44	Population	1	Number	122574.31283208232	123333.4390747323	121910.2054795486
8	Taiwan (Province of China)	1	male	21	80 plus	1992	44	Population	1	Number	82813.53575724413	83326.41587696449	82364.85220589481
8	Taiwan (Province of China)	1	male	22	All Ages	1992	44	Population	1	Number	10732712.928000564	10799182.678882498	10674563.113382524
8	Taiwan (Province of China)	1	male	23	5-14 years	1992	44	Population	1	Number	1923248.5885903905	1935159.6361908657	1912828.432042724
8	Taiwan (Province of China)	1	male	24	15-49 years	1992	44	Population	1	Number	5952165.12413207	5989028.02502799	5919916.306813827
8	Taiwan (Province of China)	1	male	25	50-69 years	1992	44	Population	1	Number	1585595.7577807198	1595415.6566009135	1577005.0035145225
8	Taiwan (Province of China)	1	male	26	70+ years	1992	44	Population	1	Number	424691.94883511506	427322.14757703705	422390.9688070266
8	Taiwan (Province of China)	1	male	28	<1 year	1992	44	Population	1	Number	167188.31904985115	168223.7483948979	166282.4931115009
8	Taiwan (Province of China)	1	male	30	80 to 84	1992	44	Population	1	Number	58006.25806730834	58365.50195552124	57691.980290950414
8	Taiwan (Province of China)	1	male	31	85 to 89	1992	44	Population	1	Number	18306.211687641615	18419.585569774914	18207.02867369761
8	Taiwan (Province of China)	1	male	32	90 to 94	1992	44	Population	1	Number	5287.519820244818	5320.266445221445	5258.872049695188
8	Taiwan (Province of China)	1	male	39	0 to 14	1992	44	Population	1	Number	2770260.0972526586	2787416.849676565	2755250.83424715
8	Taiwan (Province of China)	1	male	42	Neonatal	1992	44	Population	1	Number	12906.231892752781	12986.162663704252	12836.305957249282
8	Taiwan (Province of China)	1	male	157	25 plus	1992	44	Population	1	Number	6052926.383959269	6090413.318674431	6020131.642360843
8	Taiwan (Province of China)	1	male	158	<20 years	1992	44	Population	1	Number	3727536.1202157573	3750621.4667610643	3707340.337860759
8	Taiwan (Province of China)	1	male	159	10 to 24	1992	44	Population	1	Number	2949500.59135701	2967767.4145590137	2933520.2037556856
8	Taiwan (Province of China)	1	male	162	10 to 19	1992	44	Population	1	Number	1997250.1675314738	2009619.5211120013	1986429.070594762
8	Taiwan (Province of China)	1	male	164	Birth	1992	44	Population	1	Number	169374.647067919	170055.999441796	168746.556473524
8	Taiwan (Province of China)	1	male	235	95 plus	1992	44	Population	1	Number	1213.5461820493522	1221.0619064468724	1206.97119155161
8	Taiwan (Province of China)	2	female	1	Under 5	1992	44	Population	1	Number	779998.9452983865	784829.6284565004	775772.9127588379
8	Taiwan (Province of China)	2	female	2	Early Neonatal	1992	44	Population	1	Number	2970.384659233593	2988.7808214758256	2954.2911217992632
8	Taiwan (Province of China)	2	female	3	Late Neonatal	1992	44	Population	1	Number	8900.978373077005	8956.103840331465	8852.752892177088
8	Taiwan (Province of China)	2	female	4	Post Neonatal	1992	44	Population	1	Number	141976.2262274409	142855.5122431766	141206.9993515636
8	Taiwan (Province of China)	2	female	5	1 to 4	1992	44	Population	1	Number	626151.356038635	630029.2315515166	622758.869393298
8	Taiwan (Province of China)	2	female	6	5 to 9	1992	44	Population	1	Number	827916.5419111415	833043.9879409614	823430.8919404115
8	Taiwan (Province of China)	2	female	7	10 to 14	1992	44	Population	1	Number	979596.5272504056	985663.3565383927	974289.0754586529
8	Taiwan (Province of China)	2	female	8	15 to 19	1992	44	Population	1	Number	909790.6552365748	915425.1633627102	904861.4115031282
8	Taiwan (Province of China)	2	female	9	20 to 24	1992	44	Population	1	Number	905945.5956171931	911556.2905511988	901037.184408157
8	Taiwan (Province of China)	2	female	10	25 to 29	1992	44	Population	1	Number	944195.2776690453	950042.8602245082	939079.6297682765
8	Taiwan (Province of China)	2	female	11	30 to 34	1992	44	Population	1	Number	941340.6259302448	947170.5290796523	936240.4445262064
8	Taiwan (Province of China)	2	female	12	35 to 39	1992	44	Population	1	Number	857840.265159138	863153.0345497055	853192.4885228365
8	Taiwan (Province of China)	2	female	13	40 to 44	1992	44	Population	1	Number	693831.4169706912	698128.44808943	690072.2399067305
8	Taiwan (Province of China)	2	female	14	45 to 49	1992	44	Population	1	Number	436140.8510024546	438841.954992662	433777.8408480528
8	Taiwan (Province of China)	2	female	15	50 to 54	1992	44	Population	1	Number	438671.686824347	441388.46476649295	436294.96460712753
8	Taiwan (Province of China)	2	female	16	55 to 59	1992	44	Population	1	Number	380003.34650948446	382356.780160998	377944.48922875815
8	Taiwan (Province of China)	2	female	17	60 to 64	1992	44	Population	1	Number	323291.87926157366	325294.0879129026	321540.2845834442
8	Taiwan (Province of China)	2	female	18	65 to 69	1992	44	Population	1	Number	250606.73085317799	252158.78643138046	249248.9441464148
8	Taiwan (Province of China)	2	female	19	70 to 74	1992	44	Population	1	Number	179658.59367505054	180771.25382402606	178685.2038166965
8	Taiwan (Province of China)	2	female	20	75 to 79	1992	44	Population	1	Number	115326.75775159165	116040.99849474723	114701.91763625991
8	Taiwan (Province of China)	2	female	21	80 plus	1992	44	Population	1	Number	104870.25774387752	105519.73937577462	104302.07092218004
8	Taiwan (Province of China)	2	female	22	All Ages	1992	44	Population	1	Number	10069025.954664377	10131385.364752041	10014471.994582169
8	Taiwan (Province of China)	2	female	23	5-14 years	1992	44	Population	1	Number	1807513.069161547	1818707.3444793543	1797719.9673990645
8	Taiwan (Province of China)	2	female	24	15-49 years	1992	44	Population	1	Number	5689084.687585342	5724318.280849867	5658261.239483387
8	Taiwan (Province of China)	2	female	25	50-69 years	1992	44	Population	1	Number	1392573.643448583	1401198.119271774	1385028.682565745
8	Taiwan (Province of China)	2	female	26	70+ years	1992	44	Population	1	Number	399855.6091705197	402331.99169454776	397689.19237513636
8	Taiwan (Province of China)	2	female	28	<1 year	1992	44	Population	1	Number	153847.58925975152	154800.39690498388	153014.04336553995
8	Taiwan (Province of China)	2	female	30	80 to 84	1992	44	Population	1	Number	66926.07547790682	67340.56150714894	66563.47015078586
8	Taiwan (Province of China)	2	female	31	85 to 89	1992	44	Population	1	Number	26266.06492535859	26428.735706171396	26123.755444391285
8	Taiwan (Province of China)	2	female	32	90 to 94	1992	44	Population	1	Number	9053.622366634601	9109.693187435125	9004.569860919295
8	Taiwan (Province of China)	2	female	39	0 to 14	1992	44	Population	1	Number	2587512.0144599336	2603536.9729358545	2573492.880157903
8	Taiwan (Province of China)	2	female	42	Neonatal	1992	44	Population	1	Number	11871.363032310599	11944.884661807291	11807.044013976352
8	Taiwan (Province of China)	2	female	157	25 plus	1992	44	Population	1	Number	5665777.689350677	5700866.937902279	5635080.518512982
8	Taiwan (Province of China)	2	female	158	<20 years	1992	44	Population	1	Number	3497302.6696965084	3518962.136298565	3478354.2916610315
8	Taiwan (Province of China)	2	female	159	10 to 24	1992	44	Population	1	Number	2795332.7781041735	2812644.8104523015	2780187.6713699377
8	Taiwan (Province of China)	2	female	162	10 to 19	1992	44	Population	1	Number	1889387.1824869805	1901088.5199011029	1879150.486961781
8	Taiwan (Province of China)	2	female	164	Birth	1992	44	Population	1	Number	155811.568139513	156438.3595966	155233.773397853
8	Taiwan (Province of China)	2	female	235	95 plus	1992	44	Population	1	Number	2624.4949739775075	2640.748975019134	2610.275466083599
8	Taiwan (Province of China)	3	both	1	Under 5	1992	44	Population	1	Number	1627010.4539606546	1637086.8419422	1618195.3149632637
8	Taiwan (Province of China)	3	both	2	Early Neonatal	1992	44	Population	1	Number	6200.166302502325	6238.5651222898905	6166.573815354841
8	Taiwan (Province of China)	3	both	3	Late Neonatal	1992	44	Population	1	Number	18577.428622561056	18692.48220322165	18476.776155870793
8	Taiwan (Province of China)	3	both	4	Post Neonatal	1992	44	Population	1	Number	296258.3133845393	298093.09797437023	294653.1865058152
8	Taiwan (Province of China)	3	both	5	1 to 4	1992	44	Population	1	Number	1305974.545651052	1314062.696642318	1298898.778486223
8	Taiwan (Province of China)	3	both	6	5 to 9	1992	44	Population	1	Number	1711190.9859331574	1721788.7201043246	1701919.7570019835
8	Taiwan (Province of China)	3	both	7	10 to 14	1992	44	Population	1	Number	2019570.6718187802	2032078.2605658954	2008628.6424398054
8	Taiwan (Province of China)	3	both	8	15 to 19	1992	44	Population	1	Number	1867066.678199674	1878629.7804472088	1856950.9151167371
8	Taiwan (Province of China)	3	both	9	20 to 24	1992	44	Population	1	Number	1858196.0194427294	1869704.1839982115	1848128.3175690805
8	Taiwan (Province of China)	3	both	10	25 to 29	1992	44	Population	1	Number	1935804.6726540874	1947793.4824928115	1925316.4872710712
8	Taiwan (Province of China)	3	both	11	30 to 34	1992	44	Population	1	Number	1926003.8248244838	1937931.9361317155	1915568.740413068
8	Taiwan (Province of China)	3	both	12	35 to 39	1992	44	Population	1	Number	1750520.4479371894	1761361.7570142793	1741036.1320689186
8	Taiwan (Province of China)	3	both	13	40 to 44	1992	44	Population	1	Number	1415741.8604213593	1424509.8214584833	1408071.3741908262
8	Taiwan (Province of China)	3	both	14	45 to 49	1992	44	Population	1	Number	887916.3082378883	893415.3443351467	883105.5796675135
8	Taiwan (Province of China)	3	both	15	50 to 54	1992	44	Population	1	Number	880964.7571985893	886420.7410061868	876191.6921161838
8	Taiwan (Province of China)	3	both	16	55 to 59	1992	44	Population	1	Number	767572.764064746	772326.489497767	763414.0565473044
8	Taiwan (Province of China)	3	both	17	60 to 64	1992	44	Population	1	Number	736611.2027801487	741173.1773222897	732620.2449324377
8	Taiwan (Province of China)	3	both	18	65 to 69	1992	44	Population	1	Number	593020.677185819	596693.3680464441	589807.6924843413
8	Taiwan (Province of China)	3	both	19	70 to 74	1992	44	Population	1	Number	398962.6939208391	401433.54644936643	396801.1149382798
8	Taiwan (Province of China)	3	both	20	75 to 79	1992	44	Population	1	Number	237901.07058367395	239374.43756947952	236612.12311580853
8	Taiwan (Province of China)	3	both	21	80 plus	1992	44	Population	1	Number	187683.79350112166	188846.1552527391	186666.92312807488
8	Taiwan (Province of China)	3	both	22	All Ages	1992	44	Population	1	Number	20801738.88266494	20930568.043634556	20689035.107964713
8	Taiwan (Province of China)	3	both	23	5-14 years	1992	44	Population	1	Number	3730761.6577519374	3753866.9806702198	3710548.39944179
8	Taiwan (Province of China)	3	both	24	15-49 years	1992	44	Population	1	Number	11641249.811717412	11713346.305877859	11578177.546297215
8	Taiwan (Province of China)	3	both	25	50-69 years	1992	44	Population	1	Number	2978169.401229303	2996613.775872687	2962033.686080267
8	Taiwan (Province of China)	3	both	26	70+ years	1992	44	Population	1	Number	824547.5580056347	829654.1392715853	820080.1611821634
8	Taiwan (Province of China)	3	both	28	<1 year	1992	44	Population	1	Number	321035.90830960264	323024.1452998818	319296.53647704085
8	Taiwan (Province of China)	3	both	30	80 to 84	1992	44	Population	1	Number	124932.33354521517	125706.06346267021	124255.45044173626
8	Taiwan (Province of China)	3	both	31	85 to 89	1992	44	Population	1	Number	44572.276613000206	44848.32127594631	44330.78411808889
8	Taiwan (Province of China)	3	both	32	90 to 94	1992	44	Population	1	Number	14341.14218687942	14429.95963265657	14263.44191061448
8	Taiwan (Province of China)	3	both	39	0 to 14	1992	44	Population	1	Number	5357772.111712592	5390953.822612419	5328743.714405052
8	Taiwan (Province of China)	3	both	42	Neonatal	1992	44	Population	1	Number	24777.594925063382	24931.047325511543	24643.34997122563
8	Taiwan (Province of China)	3	both	157	25 plus	1992	44	Population	1	Number	11718704.073309945	11791280.25657671	11655212.160873828
8	Taiwan (Province of China)	3	both	158	<20 years	1992	44	Population	1	Number	7224838.789912266	7269583.603059628	7185694.629521791
8	Taiwan (Province of China)	3	both	159	10 to 24	1992	44	Population	1	Number	5744833.369461183	5780412.225011315	5713707.875125623
8	Taiwan (Province of China)	3	both	162	10 to 19	1992	44	Population	1	Number	3886637.3500184542	3910708.0410131044	3865579.557556543
8	Taiwan (Province of China)	3	both	164	Birth	1992	44	Population	1	Number	325186.215207432	326494.359038396	323980.329871377
8	Taiwan (Province of China)	3	both	235	95 plus	1992	44	Population	1	Number	3838.04115602686	3861.8108814660063	3817.2466576352094
9	Southeast Asia	1	male	1	Under 5	1992	44	Population	1	Number	30480886.985615186	31702524.586288217	29260440.589131635
9	Southeast Asia	1	male	2	Early Neonatal	1992	44	Population	1	Number	122819.94307649869	127752.42514027297	117778.2959306088
9	Southeast Asia	1	male	3	Late Neonatal	1992	44	Population	1	Number	363154.0351594566	377715.0000360263	348289.07660332165
9	Southeast Asia	1	male	4	Post Neonatal	1992	44	Population	1	Number	5724436.691780441	5954043.997913367	5492279.703025114
9	Southeast Asia	1	male	5	1 to 4	1992	44	Population	1	Number	24270476.31559879	25247036.686914902	23304846.454907365
9	Southeast Asia	1	male	6	5 to 9	1992	44	Population	1	Number	29932155.844462786	31174121.064500563	28756461.576876607
9	Southeast Asia	1	male	7	10 to 14	1992	44	Population	1	Number	28543221.252008278	29736211.55503072	27392893.320876863
9	Southeast Asia	1	male	8	15 to 19	1992	44	Population	1	Number	25164489.627313532	26207300.283674147	24136154.862712577
9	Southeast Asia	1	male	9	20 to 24	1992	44	Population	1	Number	22496834.469348248	23425676.346094605	21574706.405087233
9	Southeast Asia	1	male	10	25 to 29	1992	44	Population	1	Number	20282569.83942578	21124676.629794523	19460665.58813108
9	Southeast Asia	1	male	11	30 to 34	1992	44	Population	1	Number	18222300.189321414	18985409.429489683	17479553.91303742
9	Southeast Asia	1	male	12	35 to 39	1992	44	Population	1	Number	15226277.072893754	15868320.067455009	14598920.906203695
9	Southeast Asia	1	male	13	40 to 44	1992	44	Population	1	Number	11817256.503570318	12318153.698555985	11326053.515540363
9	Southeast Asia	1	male	14	45 to 49	1992	44	Population	1	Number	9208597.077242807	9611435.527186679	8824950.101087507
9	Southeast Asia	1	male	15	50 to 54	1992	44	Population	1	Number	7830494.356808104	8175330.867232418	7499447.50541071
9	Southeast Asia	1	male	16	55 to 59	1992	44	Population	1	Number	6696677.768504361	6977465.617828203	6417230.834492107
9	Southeast Asia	1	male	17	60 to 64	1992	44	Population	1	Number	5357076.618049859	5578953.943851515	5132870.704766562
9	Southeast Asia	1	male	18	65 to 69	1992	44	Population	1	Number	3820038.8738190806	3978363.1196138053	3659291.1475575804
9	Southeast Asia	1	male	19	70 to 74	1992	44	Population	1	Number	2464941.6357970685	2566445.5990577373	2362298.8004215746
9	Southeast Asia	1	male	20	75 to 79	1992	44	Population	1	Number	1421167.477970432	1479145.2451038922	1363936.5923700791
9	Southeast Asia	1	male	21	80 plus	1992	44	Population	1	Number	1228565.77622393	1278672.8875356931	1181601.442020414
9	Southeast Asia	1	male	22	All Ages	1992	44	Population	1	Number	240193551.36837494	250048987.15259615	230432064.60779676
9	Southeast Asia	1	male	23	5-14 years	1992	44	Population	1	Number	58475377.096471064	60892730.27493864	56153537.592371084
9	Southeast Asia	1	male	24	15-49 years	1992	44	Population	1	Number	122418324.77911586	127502617.5756976	117371413.42324463
9	Southeast Asia	1	male	25	50-69 years	1992	44	Population	1	Number	23704287.617181405	24693976.024105493	22710639.70064362
9	Southeast Asia	1	male	26	70+ years	1992	44	Population	1	Number	5114674.889991431	5327026.483240264	4906049.498263797
9	Southeast Asia	1	male	28	<1 year	1992	44	Population	1	Number	6210410.670016397	6459512.439618484	5958347.075559045
9	Southeast Asia	1	male	30	80 to 84	1992	44	Population	1	Number	773930.4632188171	805401.0214208711	743953.4176024902
9	Southeast Asia	1	male	31	85 to 89	1992	44	Population	1	Number	348338.52869925695	362656.49564674933	335432.9469751187
9	Southeast Asia	1	male	32	90 to 94	1992	44	Population	1	Number	91408.58886488598	95376.37134883169	87509.15793805069
9	Southeast Asia	1	male	39	0 to 14	1992	44	Population	1	Number	88956264.08208625	92647077.27258427	85454102.11740984
9	Southeast Asia	1	male	42	Neonatal	1992	44	Population	1	Number	485973.9782359553	505467.42517629924	466067.37253393047
9	Southeast Asia	1	male	157	25 plus	1992	44	Population	1	Number	103575963.1896269	107926080.30369309	99292480.0378862
9	Southeast Asia	1	male	158	<20 years	1992	44	Population	1	Number	114120753.70939977	118853650.36889787	109635385.45619148
9	Southeast Asia	1	male	159	10 to 24	1992	44	Population	1	Number	76204545.34867005	79342281.00746223	73103136.13588794
9	Southeast Asia	1	male	162	10 to 19	1992	44	Population	1	Number	53707710.87932181	55933055.869328246	51528201.68262817
9	Southeast Asia	1	male	164	Birth	1992	44	Population	1	Number	6461863.61895188	6639983.96101923	6293864.00790003
9	Southeast Asia	1	male	235	95 plus	1992	44	Population	1	Number	14888.195440970088	15498.929239051355	14285.429486079662
9	Southeast Asia	2	female	1	Under 5	1992	44	Population	1	Number	29114471.36249156	30287995.751581248	27936294.60111373
9	Southeast Asia	2	female	2	Early Neonatal	1992	44	Population	1	Number	116213.46895966439	120901.73898006532	111440.97604924333
9	Southeast Asia	2	female	3	Late Neonatal	1992	44	Population	1	Number	344633.3041646276	358516.86614146846	330537.0979241107
9	Southeast Asia	2	female	4	Post Neonatal	1992	44	Population	1	Number	5455240.181973591	5675058.164223878	5233331.219881387
9	Southeast Asia	2	female	5	1 to 4	1992	44	Population	1	Number	23198384.407393675	24136617.17229873	22264623.350947887
9	Southeast Asia	2	female	6	5 to 9	1992	44	Population	1	Number	28581208.367498785	29768390.035547566	27448741.33816013
9	Southeast Asia	2	female	7	10 to 14	1992	44	Population	1	Number	27427711.086070184	28564105.815876696	26330586.720852975
9	Southeast Asia	2	female	8	15 to 19	1992	44	Population	1	Number	25204137.350058362	26247322.59494372	24174771.931735072
9	Southeast Asia	2	female	9	20 to 24	1992	44	Population	1	Number	23379494.45244403	24347904.941124078	22426565.283788152
9	Southeast Asia	2	female	10	25 to 29	1992	44	Population	1	Number	21362739.70773563	22257724.754310157	20496025.8445861
9	Southeast Asia	2	female	11	30 to 34	1992	44	Population	1	Number	18795731.89752717	19585386.70680451	18033132.917674314
9	Southeast Asia	2	female	12	35 to 39	1992	44	Population	1	Number	15438617.30016188	16084629.713508274	14808303.412242018
9	Southeast Asia	2	female	13	40 to 44	1992	44	Population	1	Number	11953530.030446569	12456893.32804008	11465722.599791992
9	Southeast Asia	2	female	14	45 to 49	1992	44	Population	1	Number	9644539.486434234	10051148.953047773	9241973.535385529
9	Southeast Asia	2	female	15	50 to 54	1992	44	Population	1	Number	8358271.997642712	8711626.826132424	8005688.70136124
9	Southeast Asia	2	female	16	55 to 59	1992	44	Population	1	Number	7238401.172261792	7540995.126151934	6936891.394008894
9	Southeast Asia	2	female	17	60 to 64	1992	44	Population	1	Number	5830962.882229909	6073583.607276762	5587420.306501004
9	Southeast Asia	2	female	18	65 to 69	1992	44	Population	1	Number	4301166.303166686	4480858.205203519	4124994.1751392833
9	Southeast Asia	2	female	19	70 to 74	1992	44	Population	1	Number	2954052.925570215	3074765.524648091	2833330.687266868
9	Southeast Asia	2	female	20	75 to 79	1992	44	Population	1	Number	1831618.4034662554	1905887.2666474816	1758915.8186135867
9	Southeast Asia	2	female	21	80 plus	1992	44	Population	1	Number	1799821.0485346944	1872309.5194008832	1730438.1349108764
9	Southeast Asia	2	female	22	All Ages	1992	44	Population	1	Number	243216475.77374068	253282381.90834045	233346871.68579668
9	Southeast Asia	2	female	23	5-14 years	1992	44	Population	1	Number	56008919.45356897	58333612.67976548	53797738.31689629
9	Southeast Asia	2	female	24	15-49 years	1992	44	Population	1	Number	125778790.22480787	131013746.62253521	120649289.24558756
9	Southeast Asia	2	female	25	50-69 years	1992	44	Population	1	Number	25728802.355301097	26798779.83748425	24653474.83255745
9	Southeast Asia	2	female	26	70+ years	1992	44	Population	1	Number	6585492.377571165	6852824.225871768	6323816.125550353
9	Southeast Asia	2	female	28	<1 year	1992	44	Population	1	Number	5916086.955097883	6154476.769345412	5675308.941065658
9	Southeast Asia	2	female	30	80 to 84	1992	44	Population	1	Number	1073438.385227249	1116111.996990281	1032203.0616782793
9	Southeast Asia	2	female	31	85 to 89	1992	44	Population	1	Number	508905.6533395164	529508.1220604045	489225.89609929203
9	Southeast Asia	2	female	32	90 to 94	1992	44	Population	1	Number	172208.96788260943	179561.68877082868	165015.18903189895
9	Southeast Asia	2	female	39	0 to 14	1992	44	Population	1	Number	85123390.81606053	88655754.02967024	81740554.24850586
9	Southeast Asia	2	female	42	Neonatal	1992	44	Population	1	Number	460846.773124292	479418.60512153374	441977.72118426993
9	Southeast Asia	2	female	157	25 plus	1992	44	Population	1	Number	109509453.15517774	114084549.03695592	105012649.8501889
9	Southeast Asia	2	female	158	<20 years	1992	44	Population	1	Number	110327528.16611889	114901100.86409345	105974053.45227823
9	Southeast Asia	2	female	159	10 to 24	1992	44	Population	1	Number	76011342.88857257	79157764.45313244	72915745.19176048
9	Southeast Asia	2	female	162	10 to 19	1992	44	Population	1	Number	52631848.43612855	54813982.39716233	50503112.18772991
9	Southeast Asia	2	female	164	Birth	1992	44	Population	1	Number	6120541.01947287	6289500.94319863	5961725.83716784
9	Southeast Asia	2	female	235	95 plus	1992	44	Population	1	Number	45268.04208531967	47246.744981066935	43187.793333068956
9	Southeast Asia	3	both	1	Under 5	1992	44	Population	1	Number	59595358.34810674	61990520.33786946	57196707.06758434
9	Southeast Asia	3	both	2	Early Neonatal	1992	44	Population	1	Number	239033.41203616306	248654.20735010126	229220.6899666096
9	Southeast Asia	3	both	3	Late Neonatal	1992	44	Population	1	Number	707787.3393240842	736232.2450902732	678830.2690170581
9	Southeast Asia	3	both	4	Post Neonatal	1992	44	Population	1	Number	11179676.873754032	11629102.162137244	10725694.065771043
9	Southeast Asia	3	both	5	1 to 4	1992	44	Population	1	Number	47468860.722992465	49383653.85921363	45569469.80585525
9	Southeast Asia	3	both	6	5 to 9	1992	44	Population	1	Number	58513364.211961575	60942511.100048125	56205202.91503673
9	Southeast Asia	3	both	7	10 to 14	1992	44	Population	1	Number	55970932.33807846	58301338.37214279	53723480.04172984
9	Southeast Asia	3	both	8	15 to 19	1992	44	Population	1	Number	50368626.977371894	52453840.46692468	48310926.79444765
9	Southeast Asia	3	both	9	20 to 24	1992	44	Population	1	Number	45876328.921792276	47773414.27677682	43995794.133442834
9	Southeast Asia	3	both	10	25 to 29	1992	44	Population	1	Number	41645309.547161415	43375398.81643715	39944862.45589871
9	Southeast Asia	3	both	11	30 to 34	1992	44	Population	1	Number	37018032.08684858	38574502.29750777	35512821.03134351
9	Southeast Asia	3	both	12	35 to 39	1992	44	Population	1	Number	30664894.373055633	31944822.45739699	29407224.318445712
9	Southeast Asia	3	both	13	40 to 44	1992	44	Population	1	Number	23770786.53401689	24772703.53226129	22794676.0949582
9	Southeast Asia	3	both	14	45 to 49	1992	44	Population	1	Number	18853136.563677043	19659318.540946633	18068225.69756928
9	Southeast Asia	3	both	15	50 to 54	1992	44	Population	1	Number	16188766.354450814	16884892.783484414	15503977.43876895
9	Southeast Asia	3	both	16	55 to 59	1992	44	Population	1	Number	13935078.940766152	14515174.40487006	13354099.53577097
9	Southeast Asia	3	both	17	60 to 64	1992	44	Population	1	Number	11188039.50027977	11650792.77384462	10720172.36240005
9	Southeast Asia	3	both	18	65 to 69	1992	44	Population	1	Number	8121205.176985766	8457553.246534888	7784537.961732804
9	Southeast Asia	3	both	19	70 to 74	1992	44	Population	1	Number	5418994.561367284	5644321.717340727	5196535.2695974205
9	Southeast Asia	3	both	20	75 to 79	1992	44	Population	1	Number	3252785.8814366874	3382783.97121978	3122579.174700041
9	Southeast Asia	3	both	21	80 plus	1992	44	Population	1	Number	3028386.8247586247	3151370.307414524	2912199.7518257215
9	Southeast Asia	3	both	22	All Ages	1992	44	Population	1	Number	483410027.1421156	503307546.73552424	463755795.6139549
9	Southeast Asia	3	both	23	5-14 years	1992	44	Population	1	Number	114484296.55004004	119227410.33528681	109951275.90926735
9	Southeast Asia	3	both	24	15-49 years	1992	44	Population	1	Number	248197115.00392374	258503098.4871561	238019879.95374724
9	Southeast Asia	3	both	25	50-69 years	1992	44	Population	1	Number	49433089.9724825	51488071.582339875	47364021.32414703
9	Southeast Asia	3	both	26	70+ years	1992	44	Population	1	Number	11700167.267562596	12174468.516465263	11234275.773356697
9	Southeast Asia	3	both	28	<1 year	1992	44	Population	1	Number	12126497.62511428	12613989.208963897	11633776.012026118
9	Southeast Asia	3	both	30	80 to 84	1992	44	Population	1	Number	1847368.848446066	1921993.864879861	1776019.3891803906
9	Southeast Asia	3	both	31	85 to 89	1992	44	Population	1	Number	857244.1820387733	892516.676783821	824545.3659626353
9	Southeast Asia	3	both	32	90 to 94	1992	44	Population	1	Number	263617.55674749543	274738.88447871903	252857.21143071633
9	Southeast Asia	3	both	39	0 to 14	1992	44	Population	1	Number	174079654.89814678	181302911.52812427	167194656.36591572
9	Southeast Asia	3	both	42	Neonatal	1992	44	Population	1	Number	946820.7513602474	984887.0468266512	908050.9093202526
9	Southeast Asia	3	both	157	25 plus	1992	44	Population	1	Number	213085416.34480464	221949830.93756825	204277897.88831434
9	Southeast Asia	3	both	158	<20 years	1992	44	Population	1	Number	224448281.87551868	233754751.2329914	215624941.8636512
9	Southeast Asia	3	both	159	10 to 24	1992	44	Population	1	Number	152215888.23724264	158504728.29734915	146018653.27947587
9	Southeast Asia	3	both	162	10 to 19	1992	44	Population	1	Number	106339559.31545036	110744389.32089531	102031313.87035806
9	Southeast Asia	3	both	164	Birth	1992	44	Population	1	Number	12582404.6384248	12929484.9042179	12255585.5781349
9	Southeast Asia	3	both	235	95 plus	1992	44	Population	1	Number	60156.237526289755	62721.55315506495	57674.584362438385
10	Cambodia	1	male	1	Under 5	1992	44	Population	1	Number	980106.3764140608	1090347.9245933467	874599.3607396907
10	Cambodia	1	male	2	Early Neonatal	1992	44	Population	1	Number	4255.393945850738	4734.037109483375	3797.307021257751
10	Cambodia	1	male	3	Late Neonatal	1992	44	Population	1	Number	12483.026703892321	13887.107141400957	11139.247165461135
10	Cambodia	1	male	4	Post Neonatal	1992	44	Population	1	Number	193446.5804219929	215205.29052623146	172622.33941724504
10	Cambodia	1	male	5	1 to 4	1992	44	Population	1	Number	769921.3753423248	856521.489816231	687040.4671357267
10	Cambodia	1	male	6	5 to 9	1992	44	Population	1	Number	855959.9135404256	952237.5710671016	763817.0827336708
10	Cambodia	1	male	7	10 to 14	1992	44	Population	1	Number	702407.0606020038	781413.2212354422	626793.9694762549
10	Cambodia	1	male	8	15 to 19	1992	44	Population	1	Number	514551.5341309534	572427.8617477209	459160.81524240423
10	Cambodia	1	male	9	20 to 24	1992	44	Population	1	Number	442156.056599301	491889.4012538839	394558.60481572855
10	Cambodia	1	male	10	25 to 29	1992	44	Population	1	Number	400193.4462596656	445206.87148426706	357113.2080086077
10	Cambodia	1	male	11	30 to 34	1992	44	Population	1	Number	319385.2853151011	355309.4759602448	285003.9272147762
10	Cambodia	1	male	12	35 to 39	1992	44	Population	1	Number	229289.03463356898	255079.27410841125	204606.4059381455
10	Cambodia	1	male	13	40 to 44	1992	44	Population	1	Number	187446.1980166457	208529.99010999093	167267.88938794204
10	Cambodia	1	male	14	45 to 49	1992	44	Population	1	Number	140114.51315382036	155874.47679060267	125031.39106495687
10	Cambodia	1	male	15	50 to 54	1992	44	Population	1	Number	122621.49360315297	136413.85698346945	109421.46944359485
10	Cambodia	1	male	16	55 to 59	1992	44	Population	1	Number	103023.9031975531	114611.94594606082	91933.53093687214
10	Cambodia	1	male	17	60 to 64	1992	44	Population	1	Number	84386.96162902858	93878.73672610224	75302.82882715705
10	Cambodia	1	male	18	65 to 69	1992	44	Population	1	Number	62823.077565064414	69889.36495878521	56060.265293991906
10	Cambodia	1	male	19	70 to 74	1992	44	Population	1	Number	39804.40019382576	44281.565945741444	35519.51482197028
10	Cambodia	1	male	20	75 to 79	1992	44	Population	1	Number	23203.503053587832	25813.41373406855	20705.679940414924
10	Cambodia	1	male	21	80 plus	1992	44	Population	1	Number	17680.029697166716	19668.66469901471	15776.800399539687
10	Cambodia	1	male	22	All Ages	1992	44	Population	1	Number	5225152.787604925	5812873.617344253	4662672.744285717
10	Cambodia	1	male	23	5-14 years	1992	44	Population	1	Number	1558366.9741424294	1733650.7923025435	1390611.0522099258
10	Cambodia	1	male	24	15-49 years	1992	44	Population	1	Number	2233136.068109056	2484317.351455121	1992742.241672562
10	Cambodia	1	male	25	50-69 years	1992	44	Population	1	Number	372855.435994799	414793.9046144178	332718.0945016158
10	Cambodia	1	male	26	70+ years	1992	44	Population	1	Number	80687.9329445803	89763.64437882471	72001.9951619249
10	Cambodia	1	male	28	<1 year	1992	44	Population	1	Number	210185.00107173595	233826.43477711576	187558.89360396392
10	Cambodia	1	male	30	80 to 84	1992	44	Population	1	Number	11949.70541246627	13293.798315704498	10663.337129800846
10	Cambodia	1	male	31	85 to 89	1992	44	Population	1	Number	4393.813008649188	4888.0254330760035	3920.825474714447
10	Cambodia	1	male	32	90 to 94	1992	44	Population	1	Number	1166.797393013196	1298.0377911095225	1041.1933628834606
10	Cambodia	1	male	39	0 to 14	1992	44	Population	1	Number	2538473.35055649	2823998.71689589	2265210.412949616
10	Cambodia	1	male	42	Neonatal	1992	44	Population	1	Number	16738.42064974306	18621.144250884336	14936.554186718888
10	Cambodia	1	male	157	25 plus	1992	44	Population	1	Number	1729971.8463181811	1924557.6374467595	1543742.9112779698
10	Cambodia	1	male	158	<20 years	1992	44	Population	1	Number	3053024.8846874437	3396426.578643611	2724371.2281920207
10	Cambodia	1	male	159	10 to 24	1992	44	Population	1	Number	1659114.6513322582	1845730.4842370474	1480513.3895343877
10	Cambodia	1	male	162	10 to 19	1992	44	Population	1	Number	1216958.5947329572	1353841.0829831632	1085954.7847186595
10	Cambodia	1	male	164	Birth	1992	44	Population	1	Number	226601.313772627	232698.935517147	220661.905580738
10	Cambodia	1	male	235	95 plus	1992	44	Population	1	Number	169.7138830380611	188.8031591246907	151.44443214093695
10	Cambodia	2	female	1	Under 5	1992	44	Population	1	Number	946200.1442310343	1052627.9476794074	844343.0847823159
10	Cambodia	2	female	2	Early Neonatal	1992	44	Population	1	Number	4044.8156518988426	4499.773144570797	3609.3971721760463
10	Cambodia	2	female	3	Late Neonatal	1992	44	Population	1	Number	11922.131670203311	13263.123101897923	10638.731660500036
10	Cambodia	2	female	4	Post Neonatal	1992	44	Population	1	Number	185834.18220625666	206736.65610506368	165829.40471811788
10	Cambodia	2	female	5	1 to 4	1992	44	Population	1	Number	744399.0147026755	828128.395327875	664265.5512315219
10	Cambodia	2	female	6	5 to 9	1992	44	Population	1	Number	829456.8729107622	922753.4905209728	740167.0556037902
10	Cambodia	2	female	7	10 to 14	1992	44	Population	1	Number	695586.3276488448	773825.2979256355	620707.4784338898
10	Cambodia	2	female	8	15 to 19	1992	44	Population	1	Number	531376.6551318514	591145.4583329826	474174.7366144826
10	Cambodia	2	female	9	20 to 24	1992	44	Population	1	Number	481992.0656977187	536206.1314474558	430106.32589001494
10	Cambodia	2	female	10	25 to 29	1992	44	Population	1	Number	445198.5266952389	495274.0858499382	397273.55746271834
10	Cambodia	2	female	11	30 to 34	1992	44	Population	1	Number	387410.04397147725	430985.6027632485	345705.9202504832
10	Cambodia	2	female	12	35 to 39	1992	44	Population	1	Number	313046.1674942582	348257.3394513515	279347.206141246
10	Cambodia	2	female	13	40 to 44	1992	44	Population	1	Number	255244.57496444703	283954.2719785565	227767.87037437825
10	Cambodia	2	female	14	45 to 49	1992	44	Population	1	Number	185623.84007422894	206502.65486537165	165641.70560847514
10	Cambodia	2	female	15	50 to 54	1992	44	Population	1	Number	162602.10139479197	180891.45021073538	145098.2233735983
10	Cambodia	2	female	16	55 to 59	1992	44	Population	1	Number	134937.0507479548	150114.65772938	120411.27490267735
10	Cambodia	2	female	17	60 to 64	1992	44	Population	1	Number	110053.04044380215	122431.71469011356	98205.99185546512
10	Cambodia	2	female	18	65 to 69	1992	44	Population	1	Number	80838.82640896754	89931.51021429789	72136.64516591295
10	Cambodia	2	female	19	70 to 74	1992	44	Population	1	Number	53581.867186607	59608.710940649624	47813.857675432206
10	Cambodia	2	female	20	75 to 79	1992	44	Population	1	Number	32013.64281501699	35614.510671523174	28567.421062399044
10	Cambodia	2	female	21	80 plus	1992	44	Population	1	Number	27852.188500709264	30984.979445028483	24853.941208959786
10	Cambodia	2	female	22	All Ages	1992	44	Population	1	Number	5673013.936317712	6311109.814716649	5062322.29640624
10	Cambodia	2	female	23	5-14 years	1992	44	Population	1	Number	1525043.200559607	1696578.7884466082	1360874.5340376801
10	Cambodia	2	female	24	15-49 years	1992	44	Population	1	Number	2599891.8740292205	2892325.5446889056	2320017.3223417993
10	Cambodia	2	female	25	50-69 years	1992	44	Population	1	Number	488431.01899551647	543369.3328445269	435852.1352976537
10	Cambodia	2	female	26	70+ years	1992	44	Population	1	Number	113447.69850233325	126208.2010572013	101235.21994679104
10	Cambodia	2	female	28	<1 year	1992	44	Population	1	Number	201801.1295283588	224499.55235153242	180077.53355079397
10	Cambodia	2	female	30	80 to 84	1992	44	Population	1	Number	17404.248994763144	19361.864413102077	15530.707085761871
10	Cambodia	2	female	31	85 to 89	1992	44	Population	1	Number	7505.132440195929	8349.303480613937	6697.215927191375
10	Cambodia	2	female	32	90 to 94	1992	44	Population	1	Number	2432.0522900005626	2705.607504163735	2170.2454236675417
10	Cambodia	2	female	39	0 to 14	1992	44	Population	1	Number	2471243.3447906417	2749206.736126015	2205217.618819996
10	Cambodia	2	female	42	Neonatal	1992	44	Population	1	Number	15966.947322102154	17762.896246468717	14248.128832676084
10	Cambodia	2	female	157	25 plus	1992	44	Population	1	Number	2188401.8706975	2434551.488810196	1952823.615081745
10	Cambodia	2	female	158	<20 years	1992	44	Population	1	Number	3002619.999922493	3340352.1944589973	2679392.3554344787
10	Cambodia	2	female	159	10 to 24	1992	44	Population	1	Number	1708955.048478415	1901176.8877060742	1524988.5409383876
10	Cambodia	2	female	162	10 to 19	1992	44	Population	1	Number	1226962.9827806964	1364970.756258618	1094882.2150483725
10	Cambodia	2	female	164	Birth	1992	44	Population	1	Number	216614.444669146	222443.329444797	210936.800591405
10	Cambodia	2	female	235	95 plus	1992	44	Population	1	Number	510.75477574962963	568.2040471487331	455.77277233900213
10	Cambodia	3	both	1	Under 5	1992	44	Population	1	Number	1926306.5206450953	2142975.872272754	1718942.4455220066
10	Cambodia	3	both	2	Early Neonatal	1992	44	Population	1	Number	8300.209597749581	9233.810254054171	7406.704193433798
10	Cambodia	3	both	3	Late Neonatal	1992	44	Population	1	Number	24405.158374095634	27150.23024329888	21777.978825961174
10	Cambodia	3	both	4	Post Neonatal	1992	44	Population	1	Number	379280.7626282496	421941.94663129514	338451.74413536297
10	Cambodia	3	both	5	1 to 4	1992	44	Population	1	Number	1514320.3900450005	1684649.885144106	1351306.0183672481
10	Cambodia	3	both	6	5 to 9	1992	44	Population	1	Number	1685416.786451188	1874991.0615880743	1503984.1383374608
10	Cambodia	3	both	7	10 to 14	1992	44	Population	1	Number	1397993.3882508487	1555238.5191610774	1247501.447910145
10	Cambodia	3	both	8	15 to 19	1992	44	Population	1	Number	1045928.1892628048	1163573.3200807036	933335.5518568871
10	Cambodia	3	both	9	20 to 24	1992	44	Population	1	Number	924148.1222970197	1028095.5327013398	824664.9307057435
10	Cambodia	3	both	10	25 to 29	1992	44	Population	1	Number	845391.9729549045	940480.9573342052	754386.765471326
10	Cambodia	3	both	11	30 to 34	1992	44	Population	1	Number	706795.3292865783	786295.0787234934	630709.8474652595
10	Cambodia	3	both	12	35 to 39	1992	44	Population	1	Number	542335.2021278272	603336.6135597628	483953.61207939155
10	Cambodia	3	both	13	40 to 44	1992	44	Population	1	Number	442690.77298109274	492484.26208854746	395035.75976232026
10	Cambodia	3	both	14	45 to 49	1992	44	Population	1	Number	325738.3532280493	362377.1316559743	290673.096673432
10	Cambodia	3	both	15	50 to 54	1992	44	Population	1	Number	285223.59499794495	317305.3071942048	254519.6928171931
10	Cambodia	3	both	16	55 to 59	1992	44	Population	1	Number	237960.9539455079	264726.60367544077	212344.8058395495
10	Cambodia	3	both	17	60 to 64	1992	44	Population	1	Number	194440.0020728307	216310.4514162158	173508.82068262217
10	Cambodia	3	both	18	65 to 69	1992	44	Population	1	Number	143661.90397403194	159820.87517308307	128196.91045990486
10	Cambodia	3	both	19	70 to 74	1992	44	Population	1	Number	93386.26738043275	103890.27688639106	83333.37249740248
10	Cambodia	3	both	20	75 to 79	1992	44	Population	1	Number	55217.14586860482	61427.92440559172	49273.10100281397
10	Cambodia	3	both	21	80 plus	1992	44	Population	1	Number	45532.218197875976	50653.644144043195	40630.74160849949
10	Cambodia	3	both	22	All Ages	1992	44	Population	1	Number	10898166.723922636	12123983.432060894	9724995.040691959
10	Cambodia	3	both	23	5-14 years	1992	44	Population	1	Number	3083410.1747020367	3430229.5807491513	2751485.5862476053
10	Cambodia	3	both	24	15-49 years	1992	44	Population	1	Number	4833027.942138276	5376642.896144026	4312759.564014358
10	Cambodia	3	both	25	50-69 years	1992	44	Population	1	Number	861286.4549903155	958163.2374589443	768570.2297992698
10	Cambodia	3	both	26	70+ years	1992	44	Population	1	Number	194135.63144691355	215971.845436026	173237.21510871602
10	Cambodia	3	both	28	<1 year	1992	44	Population	1	Number	411986.1306000948	458325.98712864815	367636.42715475784
10	Cambodia	3	both	30	80 to 84	1992	44	Population	1	Number	29353.954407229412	32655.662728806576	26194.04421556272
10	Cambodia	3	both	31	85 to 89	1992	44	Population	1	Number	11898.945448845117	13237.32891368994	10618.041401905823
10	Cambodia	3	both	32	90 to 94	1992	44	Population	1	Number	3598.8496830137583	4003.645295273258	3211.4387865510016
10	Cambodia	3	both	39	0 to 14	1992	44	Population	1	Number	5009716.695347132	5573205.453021906	4470428.031769611
10	Cambodia	3	both	42	Neonatal	1992	44	Population	1	Number	32705.367971845215	36384.04049735305	29184.68301939497
10	Cambodia	3	both	157	25 plus	1992	44	Population	1	Number	3918373.7170156813	4359109.126256957	3496566.526359715
10	Cambodia	3	both	158	<20 years	1992	44	Population	1	Number	6055644.884609937	6736778.7731026085	5403763.5836264985
10	Cambodia	3	both	159	10 to 24	1992	44	Population	1	Number	3368069.699810673	3746907.3719431204	3005501.9304727763
10	Cambodia	3	both	162	10 to 19	1992	44	Population	1	Number	2443921.5775136533	2718811.839241781	2180836.9997670315
10	Cambodia	3	both	164	Birth	1992	44	Population	1	Number	443215.758441773	455142.264961945	431598.706172143
10	Cambodia	3	both	235	95 plus	1992	44	Population	1	Number	680.4686587876907	757.0072062734239	607.2172044799391
11	Indonesia	1	male	1	Under 5	1992	44	Population	1	Number	11519215.06971845	12459530.952715103	10554784.016225712
11	Indonesia	1	male	2	Early Neonatal	1992	44	Population	1	Number	46243.11424766171	50017.94912513638	42371.470639939085
11	Indonesia	1	male	3	Late Neonatal	1992	44	Population	1	Number	136414.84255987304	147550.414068798	124993.69020480373
11	Indonesia	1	male	4	Post Neonatal	1992	44	Population	1	Number	2145207.5915477187	2320321.326159726	1965602.9218757635
11	Indonesia	1	male	5	1 to 4	1992	44	Population	1	Number	9191349.521363197	9941641.263361441	8421815.933505205
11	Indonesia	1	male	6	5 to 9	1992	44	Population	1	Number	11801564.81619186	12764928.966762483	10813494.403437518
11	Indonesia	1	male	7	10 to 14	1992	44	Population	1	Number	11552029.404117158	12495023.927944655	10584851.013856914
11	Indonesia	1	male	8	15 to 19	1992	44	Population	1	Number	10212609.879004868	11046267.31294941	9357572.617793303
11	Indonesia	1	male	9	20 to 24	1992	44	Population	1	Number	8806211.047596276	9525063.857180787	8068922.66930747
11	Indonesia	1	male	10	25 to 29	1992	44	Population	1	Number	7899652.75528491	8544503.02598432	7238264.771564204
11	Indonesia	1	male	11	30 to 34	1992	44	Population	1	Number	7213395.313990637	7802226.249347484	6609463.32732085
11	Indonesia	1	male	12	35 to 39	1992	44	Population	1	Number	6152381.359126826	6654601.508262463	5637281.36318441
11	Indonesia	1	male	13	40 to 44	1992	44	Population	1	Number	4840121.917189605	5235222.059588875	4434889.108237235
11	Indonesia	1	male	14	45 to 49	1992	44	Population	1	Number	3859541.601135359	4174596.7717063357	3536406.5828330214
11	Indonesia	1	male	15	50 to 54	1992	44	Population	1	Number	3314007.8806196256	3584531.02196756	3036546.9518805505
11	Indonesia	1	male	16	55 to 59	1992	44	Population	1	Number	2735646.8540391596	2958958.2664534533	2506608.4376664395
11	Indonesia	1	male	17	60 to 64	1992	44	Population	1	Number	2126120.365202687	2299676.005622863	1948113.7483234594
11	Indonesia	1	male	18	65 to 69	1992	44	Population	1	Number	1494631.6614516007	1616638.749780664	1369495.6014758921
11	Indonesia	1	male	19	70 to 74	1992	44	Population	1	Number	950622.3311538813	1028221.8265452929	871032.7331856516
11	Indonesia	1	male	20	75 to 79	1992	44	Population	1	Number	511122.5091677909	552845.5441678937	468329.4527835598
11	Indonesia	1	male	21	80 plus	1992	44	Population	1	Number	432386.6228872536	467682.4313807489	396185.6244942689
11	Indonesia	1	male	22	All Ages	1992	44	Population	1	Number	95421261.38787794	103210518.47836035	87432242.42357044
11	Indonesia	1	male	23	5-14 years	1992	44	Population	1	Number	23353594.220309015	25259952.89470714	21398345.41729443
11	Indonesia	1	male	24	15-49 years	1992	44	Population	1	Number	48983913.87332848	52982480.78501965	44882800.440240495
11	Indonesia	1	male	25	50-69 years	1992	44	Population	1	Number	9670406.761313073	10459804.043824539	8860764.739346342
11	Indonesia	1	male	26	70+ years	1992	44	Population	1	Number	1894131.4632089257	2048749.8020939352	1735547.8104634802
11	Indonesia	1	male	28	<1 year	1992	44	Population	1	Number	2327865.5483552534	2517889.68935366	2132968.082720506
11	Indonesia	1	male	30	80 to 84	1992	44	Population	1	Number	264190.39744925546	285756.3136469469	242071.40567832754
11	Indonesia	1	male	31	85 to 89	1992	44	Population	1	Number	122745.95424746478	132765.7316067647	112469.2114962985
11	Indonesia	1	male	32	90 to 94	1992	44	Population	1	Number	39951.0757383124	43212.29022490463	36606.22473681003
11	Indonesia	1	male	39	0 to 14	1992	44	Population	1	Number	34872809.29002747	37719483.84742225	31953129.433520135
11	Indonesia	1	male	42	Neonatal	1992	44	Population	1	Number	182657.95680753473	197568.36319393438	167365.16084474282
11	Indonesia	1	male	157	25 plus	1992	44	Population	1	Number	41529631.17124934	44919703.460807934	38052617.702949554
11	Indonesia	1	male	158	<20 years	1992	44	Population	1	Number	45085419.169032335	48765751.16037165	41310702.051313445
11	Indonesia	1	male	159	10 to 24	1992	44	Population	1	Number	30570850.3307183	33066355.09807485	28011346.300957683
11	Indonesia	1	male	162	10 to 19	1992	44	Population	1	Number	21764639.283122025	23541291.240894064	19942423.631650217
11	Indonesia	1	male	164	Birth	1992	44	Population	1	Number	2426085.86447387	2501286.67509803	2356270.38638053
11	Indonesia	1	male	235	95 plus	1992	44	Population	1	Number	5499.195452220968	5948.095902132674	5038.782582832848
11	Indonesia	2	female	1	Under 5	1992	44	Population	1	Number	10973780.760370713	11869572.729098305	10055015.473372614
11	Indonesia	2	female	2	Early Neonatal	1992	44	Population	1	Number	43769.25760463181	47342.1510581797	40104.73437394766
11	Indonesia	2	female	3	Late Neonatal	1992	44	Population	1	Number	129591.75938592677	140170.36121934542	118741.86064958849
11	Indonesia	2	female	4	Post Neonatal	1992	44	Population	1	Number	2046380.230487672	2213426.6673960625	1875049.7509722668
11	Indonesia	2	female	5	1 to 4	1992	44	Population	1	Number	8754039.512892481	9468633.549424717	8021119.127376811
11	Indonesia	2	female	6	5 to 9	1992	44	Population	1	Number	11148528.446944328	12058585.105080666	10215132.640901519
11	Indonesia	2	female	7	10 to 14	1992	44	Population	1	Number	11016103.738755988	11915350.540868543	10093795.016342888
11	Indonesia	2	female	8	15 to 19	1992	44	Population	1	Number	10242660.755094524	11078771.248202737	9385107.524009136
11	Indonesia	2	female	9	20 to 24	1992	44	Population	1	Number	9404998.653793082	10172730.618184635	8617577.574763155
11	Indonesia	2	female	10	25 to 29	1992	44	Population	1	Number	8520318.226099817	9215833.546171304	7806965.84634503
11	Indonesia	2	female	11	30 to 34	1992	44	Population	1	Number	7361700.896701307	7962638.047118458	6745352.221176697
11	Indonesia	2	female	12	35 to 39	1992	44	Population	1	Number	6005072.479805553	6495267.77498249	5502305.725044311
11	Indonesia	2	female	13	40 to 44	1992	44	Population	1	Number	4689719.907498608	5072542.7030742355	4297079.307978549
11	Indonesia	2	female	14	45 to 49	1992	44	Population	1	Number	3952683.2864454556	4275341.631845279	3621750.103672359
11	Indonesia	2	female	15	50 to 54	1992	44	Population	1	Number	3456857.000103366	3739040.944301987	3167436.217679783
11	Indonesia	2	female	16	55 to 59	1992	44	Population	1	Number	2878992.8084790017	3114005.5804831022	2637952.9415718815
11	Indonesia	2	female	17	60 to 64	1992	44	Population	1	Number	2263010.7640312915	2447740.7957159085	2073543.1794770726
11	Indonesia	2	female	18	65 to 69	1992	44	Population	1	Number	1604565.4933952242	1735546.5029185375	1470225.3686708163
11	Indonesia	2	female	19	70 to 74	1992	44	Population	1	Number	1053811.2196575534	1139834.0451301828	965582.2684134262
11	Indonesia	2	female	20	75 to 79	1992	44	Population	1	Number	605964.4011885094	655429.3992391132	555230.8327743192
11	Indonesia	2	female	21	80 plus	1992	44	Population	1	Number	568773.2497890592	615202.3265415384	521153.46135967615
11	Indonesia	2	female	22	All Ages	1992	44	Population	1	Number	95747542.08815338	103563433.53895704	87731205.70355329
11	Indonesia	2	female	23	5-14 years	1992	44	Population	1	Number	22164632.185700316	23973935.645949207	20308927.65724441
11	Indonesia	2	female	24	15-49 years	1992	44	Population	1	Number	50177154.205438346	54273125.56957913	45976138.302989244
11	Indonesia	2	female	25	50-69 years	1992	44	Population	1	Number	10203426.066008883	11036333.823419536	9349157.707399555
11	Indonesia	2	female	26	70+ years	1992	44	Population	1	Number	2228548.870635122	2410465.7709108335	2041966.5625474215
11	Indonesia	2	female	28	<1 year	1992	44	Population	1	Number	2219741.2474782304	2400939.1796735874	2033896.345995803
11	Indonesia	2	female	30	80 to 84	1992	44	Population	1	Number	335694.2253801861	363097.0136817124	307588.6701426663
11	Indonesia	2	female	31	85 to 89	1992	44	Population	1	Number	161542.08611360972	174728.7996549129	148017.18850982087
11	Indonesia	2	female	32	90 to 94	1992	44	Population	1	Number	60724.72674259599	65681.69861100038	55640.629273196784
11	Indonesia	2	female	39	0 to 14	1992	44	Population	1	Number	33138412.94607103	35843508.375047505	30363943.13061702
11	Indonesia	2	female	42	Neonatal	1992	44	Population	1	Number	173361.0169905586	187512.5122775251	158846.59502353615
11	Indonesia	2	female	157	25 plus	1992	44	Population	1	Number	42961469.733194746	46468423.29752211	39364577.474163905
11	Indonesia	2	female	158	<20 years	1992	44	Population	1	Number	43381073.70116556	46922279.62325024	39749050.65462616
11	Indonesia	2	female	159	10 to 24	1992	44	Population	1	Number	30663763.147643596	33166852.407255918	28096480.11511518
11	Indonesia	2	female	162	10 to 19	1992	44	Population	1	Number	21258764.493850514	22994121.78907128	19478902.54035202
11	Indonesia	2	female	164	Birth	1992	44	Population	1	Number	2307157.61650688	2378672.03631356	2240764.53685879
11	Indonesia	2	female	235	95 plus	1992	44	Population	1	Number	10812.211552667284	11694.814593912646	9906.973433992229
11	Indonesia	3	both	1	Under 5	1992	44	Population	1	Number	22492995.830089163	24329103.681813404	20609799.489598323
11	Indonesia	3	both	2	Early Neonatal	1992	44	Population	1	Number	90012.37185229352	97360.10018331608	82476.20501388675
11	Indonesia	3	both	3	Late Neonatal	1992	44	Population	1	Number	266006.6019457998	287720.77528814337	243735.5508543922
11	Indonesia	3	both	4	Post Neonatal	1992	44	Population	1	Number	4191587.822035391	4533747.993555788	3840652.67284803
11	Indonesia	3	both	5	1 to 4	1992	44	Population	1	Number	17945389.03425568	19410274.81278616	16442935.060882019
11	Indonesia	3	both	6	5 to 9	1992	44	Population	1	Number	22950093.263136186	24823514.07184315	21028627.04433903
11	Indonesia	3	both	7	10 to 14	1992	44	Population	1	Number	22568133.142873146	24410374.4688132	20678646.0301998
11	Indonesia	3	both	8	15 to 19	1992	44	Population	1	Number	20455270.634099394	22125038.561152153	18742680.141802438
11	Indonesia	3	both	9	20 to 24	1992	44	Population	1	Number	18211209.701389357	19697794.475365423	16686500.244070627
11	Indonesia	3	both	10	25 to 29	1992	44	Population	1	Number	16419970.981384728	17760336.572155625	15045230.617909236
11	Indonesia	3	both	11	30 to 34	1992	44	Population	1	Number	14575096.210691944	15764864.296465944	13354815.548497548
11	Indonesia	3	both	12	35 to 39	1992	44	Population	1	Number	12157453.83893238	13149869.283244953	11139587.08822872
11	Indonesia	3	both	13	40 to 44	1992	44	Population	1	Number	9529841.824688213	10307764.76266311	8731968.416215785
11	Indonesia	3	both	14	45 to 49	1992	44	Population	1	Number	7812224.887580815	8449938.403551614	7158156.686505381
11	Indonesia	3	both	15	50 to 54	1992	44	Population	1	Number	6770864.880722991	7323571.966269547	6203983.169560333
11	Indonesia	3	both	16	55 to 59	1992	44	Population	1	Number	5614639.662518161	6072963.846936556	5144561.3792383205
11	Indonesia	3	both	17	60 to 64	1992	44	Population	1	Number	4389131.129233979	4747416.80133877	4021656.9278005324
11	Indonesia	3	both	18	65 to 69	1992	44	Population	1	Number	3099197.1548468247	3352185.252699202	2839720.9701467087
11	Indonesia	3	both	19	70 to 74	1992	44	Population	1	Number	2004433.5508114346	2168055.8716754755	1836615.001599078
11	Indonesia	3	both	20	75 to 79	1992	44	Population	1	Number	1117086.9103563004	1208274.943407007	1023560.285557879
11	Indonesia	3	both	21	80 plus	1992	44	Population	1	Number	1001159.8726763127	1082884.7579222876	917339.0858539452
11	Indonesia	3	both	22	All Ages	1992	44	Population	1	Number	191168803.47603133	206773952.01731747	175163448.12712365
11	Indonesia	3	both	23	5-14 years	1992	44	Population	1	Number	45518226.40600933	49233888.54065635	41707273.074538834
11	Indonesia	3	both	24	15-49 years	1992	44	Population	1	Number	99161068.07876682	107255606.35459884	90858938.74322972
11	Indonesia	3	both	25	50-69 years	1992	44	Population	1	Number	19873832.827321958	21496137.867244076	18209922.446745895
11	Indonesia	3	both	26	70+ years	1992	44	Population	1	Number	4122680.333844048	4459215.573004768	3777514.3730109017
11	Indonesia	3	both	28	<1 year	1992	44	Population	1	Number	4547606.795833484	4918828.869027247	4166864.4287163094
11	Indonesia	3	both	30	80 to 84	1992	44	Population	1	Number	599884.6228294416	648853.3273286595	549660.0758209937
11	Indonesia	3	both	31	85 to 89	1992	44	Population	1	Number	284288.0403610745	307494.5312616776	260486.4000061194
11	Indonesia	3	both	32	90 to 94	1992	44	Population	1	Number	100675.80248090839	108893.98883590501	92246.85401000683
11	Indonesia	3	both	39	0 to 14	1992	44	Population	1	Number	68011222.2360985	73562992.22246975	62317072.56413716
11	Indonesia	3	both	42	Neonatal	1992	44	Population	1	Number	356018.9737980933	385080.8754714595	326211.75586827897
11	Indonesia	3	both	157	25 plus	1992	44	Population	1	Number	84491100.90444408	91388126.75833005	77417195.17711346
11	Indonesia	3	both	158	<20 years	1992	44	Population	1	Number	88466492.87019789	95688030.7836219	81059752.7059396
11	Indonesia	3	both	159	10 to 24	1992	44	Population	1	Number	61234613.4783619	66233207.50533078	56107826.41607286
11	Indonesia	3	both	162	10 to 19	1992	44	Population	1	Number	43023403.77697254	46535413.02996535	39421326.17200224
11	Indonesia	3	both	164	Birth	1992	44	Population	1	Number	4733243.48098075	4879958.71141159	4597034.92323933
11	Indonesia	3	both	235	95 plus	1992	44	Population	1	Number	16311.407004888251	17642.91049604532	14945.756016825073
12	Lao People's Democratic Republic	1	male	1	Under 5	1992	44	Population	1	Number	370074.80361941265	402235.206070868	336886.19568393315
12	Lao People's Democratic Republic	1	male	2	Early Neonatal	1992	44	Population	1	Number	1680.7014000675472	1826.7584482595778	1529.9747381118793
12	Lao People's Democratic Republic	1	male	3	Late Neonatal	1992	44	Population	1	Number	4888.081362126384	5312.867546659798	4449.7142690476185
12	Lao People's Democratic Republic	1	male	4	Post Neonatal	1992	44	Population	1	Number	73918.07239857696	80341.73305724427	67289.03983491805
12	Lao People's Democratic Republic	1	male	5	1 to 4	1992	44	Population	1	Number	289587.94845864177	314753.84701870434	263617.4668418556
12	Lao People's Democratic Republic	1	male	6	5 to 9	1992	44	Population	1	Number	325679.5114811001	353981.85483705864	296472.3092791349
12	Lao People's Democratic Republic	1	male	7	10 to 14	1992	44	Population	1	Number	282209.90611502697	306734.6348122568	256901.09330756997
12	Lao People's Democratic Republic	1	male	8	15 to 19	1992	44	Population	1	Number	223997.14149266158	243463.03905694987	203908.89653526264
12	Lao People's Democratic Republic	1	male	9	20 to 24	1992	44	Population	1	Number	171914.20888157157	186853.9726554944	156496.80347783523
12	Lao People's Democratic Republic	1	male	10	25 to 29	1992	44	Population	1	Number	149466.85358255624	162455.88746801694	136062.5451714311
12	Lao People's Democratic Republic	1	male	11	30 to 34	1992	44	Population	1	Number	140105.44687274416	152280.95169771544	127540.67699268863
12	Lao People's Democratic Republic	1	male	12	35 to 39	1992	44	Population	1	Number	111758.26316479998	121470.3286323856	101735.69166452257
12	Lao People's Democratic Republic	1	male	13	40 to 44	1992	44	Population	1	Number	86368.23803519273	93873.84843360134	78622.66453979733
12	Lao People's Democratic Republic	1	male	14	45 to 49	1992	44	Population	1	Number	72475.72172791239	78774.03859772666	65976.04033986983
12	Lao People's Democratic Republic	1	male	15	50 to 54	1992	44	Population	1	Number	61374.422358377575	66708.00925477412	55870.31448343692
12	Lao People's Democratic Republic	1	male	16	55 to 59	1992	44	Population	1	Number	49934.62069872566	54274.060947630926	45456.44349625601
12	Lao People's Democratic Republic	1	male	17	60 to 64	1992	44	Population	1	Number	42368.110138450465	46050.00217712444	38568.50372753055
12	Lao People's Democratic Republic	1	male	18	65 to 69	1992	44	Population	1	Number	34463.562106797755	37458.52965504832	31372.841961475868
12	Lao People's Democratic Republic	1	male	19	70 to 74	1992	44	Population	1	Number	23437.71669942777	25474.511407483522	21335.803294806712
12	Lao People's Democratic Republic	1	male	20	75 to 79	1992	44	Population	1	Number	13214.085896707875	14362.422169023424	12029.035977712034
12	Lao People's Democratic Republic	1	male	21	80 plus	1992	44	Population	1	Number	6973.857756295549	7579.9029933344955	6348.436547913248
12	Lao People's Democratic Republic	1	male	22	All Ages	1992	44	Population	1	Number	2165816.470627761	2354031.2008664943	1971584.2964811784
12	Lao People's Democratic Republic	1	male	23	5-14 years	1992	44	Population	1	Number	607889.417596127	660716.4896493152	553373.4025867048
12	Lao People's Democratic Republic	1	male	24	15-49 years	1992	44	Population	1	Number	956085.8737574387	1039172.06654189	870343.3187214076
12	Lao People's Democratic Republic	1	male	25	50-69 years	1992	44	Population	1	Number	188140.71530235145	204490.60203457784	171268.10366869936
12	Lao People's Democratic Republic	1	male	26	70+ years	1992	44	Population	1	Number	43625.660352431194	47416.83656984145	39713.27582043199
12	Lao People's Democratic Republic	1	male	28	<1 year	1992	44	Population	1	Number	80486.8551607709	87481.35905216362	73268.72884207754
12	Lao People's Democratic Republic	1	male	30	80 to 84	1992	44	Population	1	Number	5301.646757454913	5762.372782862873	4826.190784973927
12	Lao People's Democratic Republic	1	male	31	85 to 89	1992	44	Population	1	Number	1370.2996114139557	1489.3819876015193	1247.410033110949
12	Lao People's Democratic Republic	1	male	32	90 to 94	1992	44	Population	1	Number	265.03877841253524	288.07129425966946	241.26988623613565
12	Lao People's Democratic Republic	1	male	39	0 to 14	1992	44	Population	1	Number	977964.2212155397	1062951.6957201834	890259.5982706381
12	Lao People's Democratic Republic	1	male	42	Neonatal	1992	44	Population	1	Number	6568.782762193931	7139.625994919375	5979.689007159497
12	Lao People's Democratic Republic	1	male	157	25 plus	1992	44	Population	1	Number	791940.8990379882	860762.4934338656	720918.9981974406
12	Lao People's Democratic Republic	1	male	158	<20 years	1992	44	Population	1	Number	1201961.3627082014	1306414.7347771337	1094168.494805901
12	Lao People's Democratic Republic	1	male	159	10 to 24	1992	44	Population	1	Number	678121.2564892601	737051.646524701	617306.7933206676
12	Lao People's Democratic Republic	1	male	162	10 to 19	1992	44	Population	1	Number	506207.0476076885	550197.6738692067	460809.98984283255
12	Lao People's Democratic Republic	1	male	164	Birth	1992	44	Population	1	Number	87756.9836591747	90155.032813663	85240.0730449186
12	Lao People's Democratic Republic	1	male	235	95 plus	1992	44	Population	1	Number	36.87260901414537	40.07692861043326	33.56584359223566
12	Lao People's Democratic Republic	2	female	1	Under 5	1992	44	Population	1	Number	359614.9490478478	390866.36464228074	327364.3893367884
12	Lao People's Democratic Republic	2	female	2	Early Neonatal	1992	44	Population	1	Number	1603.7331415776243	1743.101460505154	1459.9090553431768
12	Lao People's Democratic Republic	2	female	3	Late Neonatal	1992	44	Population	1	Number	4691.973460693168	5099.7173906004355	4271.193482949089
12	Lao People's Democratic Republic	2	female	4	Post Neonatal	1992	44	Population	1	Number	71516.90545904949	77731.89885808963	65103.21149008608
12	Lao People's Democratic Republic	2	female	5	1 to 4	1992	44	Population	1	Number	281802.33698652755	306291.6469330855	256530.07530841004
12	Lao People's Democratic Republic	2	female	6	5 to 9	1992	44	Population	1	Number	315831.577345733	343278.1112220639	287507.5458481675
12	Lao People's Democratic Republic	2	female	7	10 to 14	1992	44	Population	1	Number	274708.4839587488	298581.3207867006	250072.40476208713
12	Lao People's Democratic Republic	2	female	8	15 to 19	1992	44	Population	1	Number	232770.79148042295	252999.14061346155	211895.7184905314
12	Lao People's Democratic Republic	2	female	9	20 to 24	1992	44	Population	1	Number	196948.35154533826	214063.6433347319	179285.86396431574
12	Lao People's Democratic Republic	2	female	10	25 to 29	1992	44	Population	1	Number	166546.6449458746	181019.95433093433	151610.60702051883
12	Lao People's Democratic Republic	2	female	11	30 to 34	1992	44	Population	1	Number	145966.4773769444	158651.32003835257	132876.08553722192
12	Lao People's Democratic Republic	2	female	12	35 to 39	1992	44	Population	1	Number	115457.84104847377	125491.40885146782	105103.48840906672
12	Lao People's Democratic Republic	2	female	13	40 to 44	1992	44	Population	1	Number	92815.00132495657	100880.8511665273	84491.27687957959
12	Lao People's Democratic Republic	2	female	14	45 to 49	1992	44	Population	1	Number	73963.86607189054	80391.50631238587	67330.72669454245
12	Lao People's Democratic Republic	2	female	15	50 to 54	1992	44	Population	1	Number	70052.75743984434	76140.51280731459	63770.369450357655
12	Lao People's Democratic Republic	2	female	16	55 to 59	1992	44	Population	1	Number	57254.29033595221	62229.82771722803	52119.67923571043
12	Lao People's Democratic Republic	2	female	17	60 to 64	1992	44	Population	1	Number	43535.204341734396	47318.51971133846	39630.93197799161
12	Lao People's Democratic Republic	2	female	18	65 to 69	1992	44	Population	1	Number	34342.75766238279	37327.22700996605	31262.87135741788
12	Lao People's Democratic Republic	2	female	19	70 to 74	1992	44	Population	1	Number	25267.291806191246	27463.081050414316	23001.30062509629
12	Lao People's Democratic Republic	2	female	20	75 to 79	1992	44	Population	1	Number	15406.660003990333	16745.536310388725	14024.978264334479
12	Lao People's Democratic Republic	2	female	21	80 plus	1992	44	Population	1	Number	11094.000908012178	12058.096627334386	10099.08192684716
12	Lao People's Democratic Republic	2	female	22	All Ages	1992	44	Population	1	Number	2231576.9466443383	2425506.4225328905	2031447.3197805746
12	Lao People's Democratic Republic	2	female	23	5-14 years	1992	44	Population	1	Number	590540.0613044818	641859.4320087644	537579.9506102547
12	Lao People's Democratic Republic	2	female	24	15-49 years	1992	44	Population	1	Number	1024468.973793901	1113497.824647861	932593.7669957766
12	Lao People's Democratic Republic	2	female	25	50-69 years	1992	44	Population	1	Number	205185.00977991373	223016.08724584713	186783.85202147756
12	Lao People's Democratic Republic	2	female	26	70+ years	1992	44	Population	1	Number	51767.95271819376	56266.713988137424	47125.360816277935
12	Lao People's Democratic Republic	2	female	28	<1 year	1992	44	Population	1	Number	77812.6120613203	84574.7177091952	70834.31402837834
12	Lao People's Democratic Republic	2	female	30	80 to 84	1992	44	Population	1	Number	7288.4408750426	7921.824151862671	6634.807597940394
12	Lao People's Democratic Republic	2	female	31	85 to 89	1992	44	Population	1	Number	2813.97566595639	3058.517010086451	2561.6160505380667
12	Lao People's Democratic Republic	2	female	32	90 to 94	1992	44	Population	1	Number	822.1990758608905	893.6501795736801	748.4635972312145
12	Lao People's Democratic Republic	2	female	39	0 to 14	1992	44	Population	1	Number	950155.0103523296	1032725.7966510453	864944.3399470428
12	Lao People's Democratic Republic	2	female	42	Neonatal	1992	44	Population	1	Number	6295.706602270791	6842.81885110559	5731.102538292266
12	Lao People's Democratic Republic	2	female	157	25 plus	1992	44	Population	1	Number	851702.7932662474	925717.8419336523	775321.3973786854
12	Lao People's Democratic Republic	2	female	158	<20 years	1992	44	Population	1	Number	1182925.8018327525	1285724.9372645067	1076840.058437574
12	Lao People's Democratic Republic	2	female	159	10 to 24	1992	44	Population	1	Number	704427.62698451	765644.104734894	641253.9872169342
12	Lao People's Democratic Republic	2	female	162	10 to 19	1992	44	Population	1	Number	507479.27543917176	551580.4614001622	461968.12325261853
12	Lao People's Democratic Republic	2	female	164	Birth	1992	44	Population	1	Number	83785.1759365566	86074.6913908894	81382.1785927665
12	Lao People's Democratic Republic	2	female	235	95 plus	1992	44	Population	1	Number	169.38529115229744	184.10528581158547	154.1946811374854
12	Lao People's Democratic Republic	3	both	1	Under 5	1992	44	Population	1	Number	729689.7526672605	793101.5707131487	664250.5850207215
12	Lao People's Democratic Republic	3	both	2	Early Neonatal	1992	44	Population	1	Number	3284.4345416451715	3569.8599087647317	2989.883793455056
12	Lao People's Democratic Republic	3	both	3	Late Neonatal	1992	44	Population	1	Number	9580.054822819551	10412.584937260233	8720.907751996707
12	Lao People's Democratic Republic	3	both	4	Post Neonatal	1992	44	Population	1	Number	145434.97785762645	158073.63191533386	132392.25132500412
12	Lao People's Democratic Republic	3	both	5	1 to 4	1992	44	Population	1	Number	571390.2854451693	621045.4939517899	520147.54215026565
12	Lao People's Democratic Republic	3	both	6	5 to 9	1992	44	Population	1	Number	641511.0888268331	697259.9660591226	583979.8551273025
12	Lao People's Democratic Republic	3	both	7	10 to 14	1992	44	Population	1	Number	556918.3900737758	605315.9555989573	506973.4980696571
12	Lao People's Democratic Republic	3	both	8	15 to 19	1992	44	Population	1	Number	456767.9329730845	496462.17967041145	415804.61502579396
12	Lao People's Democratic Republic	3	both	9	20 to 24	1992	44	Population	1	Number	368862.5604269098	400917.61599022633	335782.667442151
12	Lao People's Democratic Republic	3	both	10	25 to 29	1992	44	Population	1	Number	316013.4985284309	343475.8417989512	287673.1521919499
12	Lao People's Democratic Republic	3	both	11	30 to 34	1992	44	Population	1	Number	286071.92424968857	310932.271736068	260416.7625299106
12	Lao People's Democratic Republic	3	both	12	35 to 39	1992	44	Population	1	Number	227216.10421327376	246961.73748385342	206839.1800735893
12	Lao People's Democratic Republic	3	both	13	40 to 44	1992	44	Population	1	Number	179183.23936014928	194754.69960012863	163113.94141937693
12	Lao People's Democratic Republic	3	both	14	45 to 49	1992	44	Population	1	Number	146439.58779980292	159165.5449101125	133306.7670344123
12	Lao People's Democratic Republic	3	both	15	50 to 54	1992	44	Population	1	Number	131427.1797982219	142848.52206208868	119640.68393379459
12	Lao People's Democratic Republic	3	both	16	55 to 59	1992	44	Population	1	Number	107188.91103467788	116503.88866485897	97576.12273196643
12	Lao People's Democratic Republic	3	both	17	60 to 64	1992	44	Population	1	Number	85903.31448018485	93368.5218884629	78199.43570552218
12	Lao People's Democratic Republic	3	both	18	65 to 69	1992	44	Population	1	Number	68806.31976918054	74785.75666501437	62635.71331889375
12	Lao People's Democratic Republic	3	both	19	70 to 74	1992	44	Population	1	Number	48705.008505619015	52937.59245789784	44337.103919903
12	Lao People's Democratic Republic	3	both	20	75 to 79	1992	44	Population	1	Number	28620.74590069821	31107.958479412155	26054.014242046513
12	Lao People's Democratic Republic	3	both	21	80 plus	1992	44	Population	1	Number	18067.85866430773	19637.999620668877	16447.51847476041
12	Lao People's Democratic Republic	3	both	22	All Ages	1992	44	Population	1	Number	4397393.417272099	4779537.623399386	4003031.6162617505
12	Lao People's Democratic Republic	3	both	23	5-14 years	1992	44	Population	1	Number	1198429.4789006088	1302575.9216580798	1090953.3531969595
12	Lao People's Democratic Republic	3	both	24	15-49 years	1992	44	Population	1	Number	1980554.8475513398	2152669.8911897517	1802937.085717184
12	Lao People's Democratic Republic	3	both	25	50-69 years	1992	44	Population	1	Number	393325.7250822652	427506.68928042485	358051.955690177
12	Lao People's Democratic Republic	3	both	26	70+ years	1992	44	Population	1	Number	95393.61307062495	103683.55055797892	86838.6366367099
12	Lao People's Democratic Republic	3	both	28	<1 year	1992	44	Population	1	Number	158299.4672220912	172056.0767613588	144103.0428704559
12	Lao People's Democratic Republic	3	both	30	80 to 84	1992	44	Population	1	Number	12590.087632497514	13684.196934725544	11460.99838291432
12	Lao People's Democratic Republic	3	both	31	85 to 89	1992	44	Population	1	Number	4184.275277370346	4547.89899768797	3809.0260836490156
12	Lao People's Democratic Republic	3	both	32	90 to 94	1992	44	Population	1	Number	1087.2378542734257	1181.7214738333498	989.7334834673503
12	Lao People's Democratic Republic	3	both	39	0 to 14	1992	44	Population	1	Number	1928119.2315678694	2095677.4923712285	1755203.9382176807
12	Lao People's Democratic Republic	3	both	42	Neonatal	1992	44	Population	1	Number	12864.489364464724	13982.444846024964	11710.791545451764
12	Lao People's Democratic Republic	3	both	157	25 plus	1992	44	Population	1	Number	1643643.6923042354	1786480.335367518	1496240.3955761257
12	Lao People's Democratic Republic	3	both	158	<20 years	1992	44	Population	1	Number	2384887.164540954	2592139.67204164	2171008.5532434746
12	Lao People's Democratic Republic	3	both	159	10 to 24	1992	44	Population	1	Number	1382548.8834737702	1502695.7512595947	1258560.7805376023
12	Lao People's Democratic Republic	3	both	162	10 to 19	1992	44	Population	1	Number	1013686.3230468603	1101778.1352693688	922778.1130954513
12	Lao People's Democratic Republic	3	both	164	Birth	1992	44	Population	1	Number	171542.159595731	176229.724204552	166622.251637685
12	Lao People's Democratic Republic	3	both	235	95 plus	1992	44	Population	1	Number	206.2579001664428	224.18221442201875	187.76052472972106
13	Malaysia	1	male	1	Under 5	1992	44	Population	1	Number	1281976.4234920505	1377588.6613827003	1185475.9228267088
13	Malaysia	1	male	2	Early Neonatal	1992	44	Population	1	Number	5193.381355716345	5580.713606559954	4802.45068664247
13	Malaysia	1	male	3	Late Neonatal	1992	44	Population	1	Number	15489.103169909913	16644.309919313466	14323.164246726034
13	Malaysia	1	male	4	Post Neonatal	1992	44	Population	1	Number	243831.25401164097	262016.65230487334	225476.90859716976
13	Malaysia	1	male	5	1 to 4	1992	44	Population	1	Number	1017462.6849547832	1093346.9855519533	940873.3992961703
13	Malaysia	1	male	6	5 to 9	1992	44	Population	1	Number	1199384.5299368259	1288836.9074511584	1109101.116366789
13	Malaysia	1	male	7	10 to 14	1992	44	Population	1	Number	1068036.015058854	1147692.1707231097	987639.8328100035
13	Malaysia	1	male	8	15 to 19	1992	44	Population	1	Number	938744.6406792095	1008757.9999410772	868080.8389411957
13	Malaysia	1	male	9	20 to 24	1992	44	Population	1	Number	843058.2033395526	905935.0862652118	779597.1776752262
13	Malaysia	1	male	10	25 to 29	1992	44	Population	1	Number	796377.6453329267	855773.0035322263	736430.4886730756
13	Malaysia	1	male	11	30 to 34	1992	44	Population	1	Number	740519.5016239581	795748.8533144295	684777.0547663897
13	Malaysia	1	male	12	35 to 39	1992	44	Population	1	Number	641735.495052057	689597.3478064588	593428.9931286005
13	Malaysia	1	male	13	40 to 44	1992	44	Population	1	Number	513433.5291496825	551726.3774661708	474784.9302258778
13	Malaysia	1	male	14	45 to 49	1992	44	Population	1	Number	407682.23282157484	438087.94849156303	376994.040075813
13	Malaysia	1	male	15	50 to 54	1992	44	Population	1	Number	303456.69095843274	326089.06764941243	280614.0535501963
13	Malaysia	1	male	16	55 to 59	1992	44	Population	1	Number	252294.97771768685	271111.61660910345	233303.5273142629
13	Malaysia	1	male	17	60 to 64	1992	44	Population	1	Number	177982.5277913298	191256.80294625767	164584.93113759308
13	Malaysia	1	male	18	65 to 69	1992	44	Population	1	Number	133728.93146770657	143702.68931071262	123662.51479763827
13	Malaysia	1	male	19	70 to 74	1992	44	Population	1	Number	85932.15492041175	92341.13833706935	79463.6303663618
13	Malaysia	1	male	20	75 to 79	1992	44	Population	1	Number	56076.22623999745	60258.497758426645	51855.10032190735
13	Malaysia	1	male	21	80 plus	1992	44	Population	1	Number	64540.68436398003	69354.25125487884	59682.39817378436
13	Malaysia	1	male	22	All Ages	1992	44	Population	1	Number	9504960.409946237	10213858.420239965	8789476.551151425
13	Malaysia	1	male	23	5-14 years	1992	44	Population	1	Number	2267420.5449956795	2436529.078174268	2096740.9491767928
13	Malaysia	1	male	24	15-49 years	1992	44	Population	1	Number	4881551.247998961	5245626.616817138	4514093.523486178
13	Malaysia	1	male	25	50-69 years	1992	44	Population	1	Number	867463.127935156	932160.1765154863	802165.0267996904
13	Malaysia	1	male	26	70+ years	1992	44	Population	1	Number	206549.06552438924	221953.88735037483	191001.12886205345
13	Malaysia	1	male	28	<1 year	1992	44	Population	1	Number	264513.73853726726	284241.67583074677	244602.52353053825
13	Malaysia	1	male	30	80 to 84	1992	44	Population	1	Number	37193.530987778955	39967.49521023317	34393.795909924906
13	Malaysia	1	male	31	85 to 89	1992	44	Population	1	Number	19525.994768985198	20982.280565426267	18056.179695426163
13	Malaysia	1	male	32	90 to 94	1992	44	Population	1	Number	6070.110684783271	6522.831075096807	5613.184403268656
13	Malaysia	1	male	39	0 to 14	1992	44	Population	1	Number	3549396.9684877302	3814117.739556968	3282216.8720035013
13	Malaysia	1	male	42	Neonatal	1992	44	Population	1	Number	20682.48452562626	22225.02352587342	19125.614933368506
13	Malaysia	1	male	157	25 plus	1992	44	Population	1	Number	4173760.5974397445	4485047.594476711	3859581.6625314993
13	Malaysia	1	male	158	<20 years	1992	44	Population	1	Number	4488141.60916694	4822875.739498045	4150297.7109446973
13	Malaysia	1	male	159	10 to 24	1992	44	Population	1	Number	2849838.859077616	3062385.256929398	2635317.849426425
13	Malaysia	1	male	162	10 to 19	1992	44	Population	1	Number	2006780.6557380634	2156450.1706641866	1855720.6717511993
13	Malaysia	1	male	164	Birth	1992	44	Population	1	Number	269602.602032976	270904.581620829	268294.596754463
13	Malaysia	1	male	235	95 plus	1992	44	Population	1	Number	1751.0479224326052	1881.6444041225764	1619.2381651646308
13	Malaysia	2	female	1	Under 5	1992	44	Population	1	Number	1206818.8994801752	1296825.7464030867	1115975.8653352838
13	Malaysia	2	female	2	Early Neonatal	1992	44	Population	1	Number	4890.75779473591	5255.519805305551	4522.607049389643
13	Malaysia	2	female	3	Late Neonatal	1992	44	Population	1	Number	14602.51218982783	15691.595299087981	13503.31121275239
13	Malaysia	2	female	4	Post Neonatal	1992	44	Population	1	Number	229951.66425199845	247101.89636463232	212642.10198352815
13	Malaysia	2	female	5	1 to 4	1992	44	Population	1	Number	957373.965243613	1028776.7349340607	885307.8450896139
13	Malaysia	2	female	6	5 to 9	1992	44	Population	1	Number	1135149.3004612534	1219810.8924907413	1049701.1800301191
13	Malaysia	2	female	7	10 to 14	1992	44	Population	1	Number	1027323.6353488619	1103943.3843658546	949992.0687616556
13	Malaysia	2	female	8	15 to 19	1992	44	Population	1	Number	925862.4597710222	994915.0414998763	856168.3614413717
13	Malaysia	2	female	9	20 to 24	1992	44	Population	1	Number	845073.2104455025	908100.376430378	781460.5055529117
13	Malaysia	2	female	10	25 to 29	1992	44	Population	1	Number	796045.3925127764	855415.9706653467	736123.2461127901
13	Malaysia	2	female	11	30 to 34	1992	44	Population	1	Number	734078.171520344	788827.1165707923	678820.5944065235
13	Malaysia	2	female	12	35 to 39	1992	44	Population	1	Number	624783.637269125	671381.1882553124	577753.1828090101
13	Malaysia	2	female	13	40 to 44	1992	44	Population	1	Number	504732.7788530402	542376.7086777799	466739.1270440218
13	Malaysia	2	female	14	45 to 49	1992	44	Population	1	Number	375420.1522710335	403419.70066374587	347160.48072783195
13	Malaysia	2	female	15	50 to 54	1992	44	Population	1	Number	289073.0237606412	310632.63921775285	267313.11381958355
13	Malaysia	2	female	16	55 to 59	1992	44	Population	1	Number	254830.01562790718	273835.72246417217	235647.74078882358
13	Malaysia	2	female	17	60 to 64	1992	44	Population	1	Number	189956.53355457203	204123.85281433654	175657.596181967
13	Malaysia	2	female	18	65 to 69	1992	44	Population	1	Number	144927.6021231557	155736.57810523742	134018.2079183732
13	Malaysia	2	female	19	70 to 74	1992	44	Population	1	Number	97223.34404916622	104474.44580845768	89904.87765214243
13	Malaysia	2	female	20	75 to 79	1992	44	Population	1	Number	64685.533940921734	69509.90398853632	59816.34422985008
13	Malaysia	2	female	21	80 plus	1992	44	Population	1	Number	71799.3885095845	77154.32334986953	66394.70491972029
13	Malaysia	2	female	22	All Ages	1992	44	Population	1	Number	9287783.079499083	9980483.591771273	8588647.19773198
13	Malaysia	2	female	23	5-14 years	1992	44	Population	1	Number	2162472.9358101157	2323754.2768565957	1999693.2487917745
13	Malaysia	2	female	24	15-49 years	1992	44	Population	1	Number	4805995.802642844	5164436.102763232	4444225.498094462
13	Malaysia	2	female	25	50-69 years	1992	44	Population	1	Number	878787.1750662761	944328.7926014988	812636.6587087474
13	Malaysia	2	female	26	70+ years	1992	44	Population	1	Number	233708.26649967246	251138.67314686338	216115.92680171283
13	Malaysia	2	female	28	<1 year	1992	44	Population	1	Number	249444.93423656217	268049.0114690258	230668.0202456702
13	Malaysia	2	female	30	80 to 84	1992	44	Population	1	Number	42713.08070423021	45898.703433711475	39497.862703816696
13	Malaysia	2	female	31	85 to 89	1992	44	Population	1	Number	20999.522866296084	22565.70718847983	19418.788280857403
13	Malaysia	2	female	32	90 to 94	1992	44	Population	1	Number	6284.150416884813	6752.834297172681	5811.11234038585
13	Malaysia	2	female	39	0 to 14	1992	44	Population	1	Number	3369291.8352902904	3620580.023259682	3115669.1141270585
13	Malaysia	2	female	42	Neonatal	1992	44	Population	1	Number	19493.26998456374	20947.11510439353	18025.91826214203
13	Malaysia	2	female	157	25 plus	1992	44	Population	1	Number	4147555.5739922677	4456888.15058134	3835349.216610636
13	Malaysia	2	female	158	<20 years	1992	44	Population	1	Number	4295154.295061313	4615495.064759559	3971837.47556843
13	Malaysia	2	female	159	10 to 24	1992	44	Population	1	Number	2798259.3055653865	3006958.8022961086	2587620.935755939
13	Malaysia	2	female	162	10 to 19	1992	44	Population	1	Number	1953186.095119884	2098858.4258657307	1806160.4302030273
13	Malaysia	2	female	164	Birth	1992	44	Population	1	Number	254285.695602374	255513.705950423	253052.001900644
13	Malaysia	2	female	235	95 plus	1992	44	Population	1	Number	1802.6345221733961	1937.0784305055442	1666.9415946603335
13	Malaysia	3	both	1	Under 5	1992	44	Population	1	Number	2488795.3229722255	2674414.4077857872	2301451.7881619926
13	Malaysia	3	both	2	Early Neonatal	1992	44	Population	1	Number	10084.139150452254	10836.233411865507	9325.057736032113
13	Malaysia	3	both	3	Late Neonatal	1992	44	Population	1	Number	30091.615359737745	32335.905218401447	27826.47545947842
13	Malaysia	3	both	4	Post Neonatal	1992	44	Population	1	Number	473782.9182636394	509118.54866950563	438119.01058069785
13	Malaysia	3	both	5	1 to 4	1992	44	Population	1	Number	1974836.6501983963	2122123.7204860146	1826181.2443857843
13	Malaysia	3	both	6	5 to 9	1992	44	Population	1	Number	2334533.8303980795	2508647.7999418993	2158802.2963969084
13	Malaysia	3	both	7	10 to 14	1992	44	Population	1	Number	2095359.6504077157	2251635.5550889643	1937631.901571659
13	Malaysia	3	both	8	15 to 19	1992	44	Population	1	Number	1864607.1004502317	2003673.0414409537	1724249.2003825675
13	Malaysia	3	both	9	20 to 24	1992	44	Population	1	Number	1688131.4137850553	1814035.4626955902	1561057.6832281377
13	Malaysia	3	both	10	25 to 29	1992	44	Population	1	Number	1592423.037845703	1711188.974197573	1472553.7347858658
13	Malaysia	3	both	11	30 to 34	1992	44	Population	1	Number	1474597.673144302	1584575.969885222	1363597.6491729128
13	Malaysia	3	both	12	35 to 39	1992	44	Population	1	Number	1266519.132321182	1360978.536061771	1171182.1759376104
13	Malaysia	3	both	13	40 to 44	1992	44	Population	1	Number	1018166.3080027227	1094103.086143951	941524.0572698996
13	Malaysia	3	both	14	45 to 49	1992	44	Population	1	Number	783102.3850926084	841507.6491553088	724154.5208036449
13	Malaysia	3	both	15	50 to 54	1992	44	Population	1	Number	592529.714719074	636721.7068671653	547927.1673697799
13	Malaysia	3	both	16	55 to 59	1992	44	Population	1	Number	507124.99334559403	544947.3390732757	468951.26810308656
13	Malaysia	3	both	17	60 to 64	1992	44	Population	1	Number	367939.06134590186	395380.65576059424	340242.52731956006
13	Malaysia	3	both	18	65 to 69	1992	44	Population	1	Number	278656.53359086224	299439.2674159501	257680.7227160115
13	Malaysia	3	both	19	70 to 74	1992	44	Population	1	Number	183155.49896957798	196815.58414552704	169368.50801850422
13	Malaysia	3	both	20	75 to 79	1992	44	Population	1	Number	120761.76018091918	129768.40174696295	111671.44455175743
13	Malaysia	3	both	21	80 plus	1992	44	Population	1	Number	136340.07287356452	146508.57460474834	126077.10309350463
13	Malaysia	3	both	22	All Ages	1992	44	Population	1	Number	18792743.48944532	20194342.012011264	17378123.7488834
13	Malaysia	3	both	23	5-14 years	1992	44	Population	1	Number	4429893.480805795	4760283.355030864	4096434.197968568
13	Malaysia	3	both	24	15-49 years	1992	44	Population	1	Number	9687547.050641805	10410062.719580367	8958319.021580638
13	Malaysia	3	both	25	50-69 years	1992	44	Population	1	Number	1746250.3030014322	1876488.9691169856	1614801.685508438
13	Malaysia	3	both	26	70+ years	1992	44	Population	1	Number	440257.3320240617	473092.56049723836	407117.05566376616
13	Malaysia	3	both	28	<1 year	1992	44	Population	1	Number	513958.6727738294	552290.6872997726	475270.54377620836
13	Malaysia	3	both	30	80 to 84	1992	44	Population	1	Number	79906.61169200916	85866.19864394465	73891.6586137416
13	Malaysia	3	both	31	85 to 89	1992	44	Population	1	Number	40525.517635281285	43547.9877539061	37474.967976283566
13	Malaysia	3	both	32	90 to 94	1992	44	Population	1	Number	12354.261101668084	13275.665372269485	11424.296743654506
13	Malaysia	3	both	39	0 to 14	1992	44	Population	1	Number	6918688.803778021	7434697.762816651	6397885.986130559
13	Malaysia	3	both	42	Neonatal	1992	44	Population	1	Number	40175.754510189996	43172.13863026696	37151.533195510536
13	Malaysia	3	both	157	25 plus	1992	44	Population	1	Number	8321316.171432012	8941935.745058045	7694930.87914214
13	Malaysia	3	both	158	<20 years	1992	44	Population	1	Number	8783295.904228251	9438370.804257607	8122135.186513126
13	Malaysia	3	both	159	10 to 24	1992	44	Population	1	Number	5648098.164643003	6069344.059225508	5222938.785182365
13	Malaysia	3	both	162	10 to 19	1992	44	Population	1	Number	3959966.7508579474	4255308.596529918	3661881.1019542264
13	Malaysia	3	both	164	Birth	1992	44	Population	1	Number	523888.29763535	526418.287571251	521346.598655106
13	Malaysia	3	both	235	95 plus	1992	44	Population	1	Number	3553.6824446060014	3818.722834628121	3286.179759824964
14	Maldives	1	male	1	Under 5	1992	44	Population	1	Number	21609.693619854945	23321.141468008514	19871.801377891217
14	Maldives	1	male	2	Early Neonatal	1992	44	Population	1	Number	85.77916197022603	92.57271326960559	78.88064028210565
14	Maldives	1	male	3	Late Neonatal	1992	44	Population	1	Number	254.02770753929153	274.14623309950827	233.59832108233863
14	Maldives	1	male	4	Post Neonatal	1992	44	Population	1	Number	4066.1087555618274	4388.137063897991	3739.1046348380128
14	Maldives	1	male	5	1 to 4	1992	44	Population	1	Number	17203.7779947836	18566.28545774141	15820.217781688758
14	Maldives	1	male	6	5 to 9	1992	44	Population	1	Number	19450.036204061405	20990.443171116473	17885.827677111505
14	Maldives	1	male	7	10 to 14	1992	44	Population	1	Number	15862.060505186091	17118.306419470588	14586.403738437944
14	Maldives	1	male	8	15 to 19	1992	44	Population	1	Number	12156.851316423736	13119.651501924745	11179.174447830483
14	Maldives	1	male	9	20 to 24	1992	44	Population	1	Number	10274.36968296875	11088.080797729534	9448.085531179902
14	Maldives	1	male	10	25 to 29	1992	44	Population	1	Number	8638.369991870257	9322.512950776305	7943.656015070044
14	Maldives	1	male	11	30 to 34	1992	44	Population	1	Number	6773.609094396589	7310.066432143718	6228.862699453216
14	Maldives	1	male	12	35 to 39	1992	44	Population	1	Number	5289.094217712894	5707.980717300711	4863.7353038071
14	Maldives	1	male	13	40 to 44	1992	44	Population	1	Number	3858.3246312622646	4163.8968204757475	3548.0309009759917
14	Maldives	1	male	14	45 to 49	1992	44	Population	1	Number	3352.5537062411363	3618.069771730092	3082.935025877711
14	Maldives	1	male	15	50 to 54	1992	44	Population	1	Number	3478.2277459370225	3753.6969634044344	3198.502122715183
14	Maldives	1	male	16	55 to 59	1992	44	Population	1	Number	3285.3782772985223	3545.57417280566	3021.1619713909145
14	Maldives	1	male	17	60 to 64	1992	44	Population	1	Number	2668.7456290337122	2880.1053569607407	2454.120081533542
14	Maldives	1	male	18	65 to 69	1992	44	Population	1	Number	1755.6881370254068	1894.735396880128	1614.4923918973604
14	Maldives	1	male	19	70 to 74	1992	44	Population	1	Number	1037.7406367034378	1119.9277796991068	954.2835811142567
14	Maldives	1	male	20	75 to 79	1992	44	Population	1	Number	603.4953134635948	651.291028375955	554.9610842523947
14	Maldives	1	male	21	80 plus	1992	44	Population	1	Number	439.71082989341573	474.53511601561576	404.34845718133425
14	Maldives	1	male	22	All Ages	1992	44	Population	1	Number	120533.94953933317	130080.0158648181	110840.38240772011
14	Maldives	1	male	23	5-14 years	1992	44	Population	1	Number	35312.0967092475	38108.74959058706	32472.23141554945
14	Maldives	1	male	24	15-49 years	1992	44	Population	1	Number	50343.17264087563	54330.25899208086	46294.47992419444
14	Maldives	1	male	25	50-69 years	1992	44	Population	1	Number	11188.039789294664	12074.111890050963	10288.276567536996
14	Maldives	1	male	26	70+ years	1992	44	Population	1	Number	2080.9467800604484	2245.753924090678	1913.5931225479853
14	Maldives	1	male	28	<1 year	1992	44	Population	1	Number	4405.915625071345	4754.856010267105	4051.5835962024566
14	Maldives	1	male	30	80 to 84	1992	44	Population	1	Number	281.79809091128067	304.11597957679953	259.13535794476894
14	Maldives	1	male	31	85 to 89	1992	44	Population	1	Number	128.89888738700165	139.10744135026482	118.53259620637127
14	Maldives	1	male	32	90 to 94	1992	44	Population	1	Number	26.35269733957298	28.439782327831004	24.233363809587946
14	Maldives	1	male	39	0 to 14	1992	44	Population	1	Number	56921.79032910244	61429.891058595575	52344.03279344067
14	Maldives	1	male	42	Neonatal	1992	44	Population	1	Number	339.8068695095176	366.71894636911384	312.4789613644443
14	Maldives	1	male	157	25 plus	1992	44	Population	1	Number	41180.938210838256	44442.39250656822	37869.089635269054
14	Maldives	1	male	158	<20 years	1992	44	Population	1	Number	69078.64164552618	74549.54256052032	63523.20724127116
14	Maldives	1	male	159	10 to 24	1992	44	Population	1	Number	38293.281504578576	41326.038719124874	35213.66371744834
14	Maldives	1	male	162	10 to 19	1992	44	Population	1	Number	28018.91182160983	30237.957921395333	25765.57818626843
14	Maldives	1	male	164	Birth	1992	44	Population	1	Number	4552.53441587633	4763.03827220589	4340.87491236689
14	Maldives	1	male	235	95 plus	1992	44	Population	1	Number	2.6611542555603993	2.8719127607202766	2.447139220605997
14	Maldives	2	female	1	Under 5	1992	44	Population	1	Number	20904.92828559389	22560.560020109177	19223.714598558487
14	Maldives	2	female	2	Early Neonatal	1992	44	Population	1	Number	82.56286769978479	89.10169442948708	75.92300645168733
14	Maldives	2	female	3	Late Neonatal	1992	44	Population	1	Number	244.80470629790736	264.19278718335187	225.11705096343073
14	Maldives	2	female	4	Post Neonatal	1992	44	Population	1	Number	3929.829700446646	4241.064959157571	3613.785397885603
14	Maldives	2	female	5	1 to 4	1992	44	Population	1	Number	16647.73101114955	17966.200579338765	15308.889143257766
14	Maldives	2	female	6	5 to 9	1992	44	Population	1	Number	18506.314368448777	19971.980308017417	17018.00172811043
14	Maldives	2	female	7	10 to 14	1992	44	Population	1	Number	15362.004675706925	16578.64709128506	14126.563340139259
14	Maldives	2	female	8	15 to 19	1992	44	Population	1	Number	12338.465303308838	13315.648981353377	11346.182695995172
14	Maldives	2	female	9	20 to 24	1992	44	Population	1	Number	10936.039272310283	11802.153397256589	10056.542406528883
14	Maldives	2	female	10	25 to 29	1992	44	Population	1	Number	8986.901322644382	9698.647319638832	8264.157800100074
14	Maldives	2	female	11	30 to 34	1992	44	Population	1	Number	6921.304914733485	7469.459488838682	6364.680543875723
14	Maldives	2	female	12	35 to 39	1992	44	Population	1	Number	5143.361034009892	5550.705734438471	4729.722257085652
14	Maldives	2	female	13	40 to 44	1992	44	Population	1	Number	3492.037317003305	3768.6002270098643	3211.2011020792806
14	Maldives	2	female	14	45 to 49	1992	44	Population	1	Number	3169.1866240221293	3420.1803550529235	2914.3146696061353
14	Maldives	2	female	15	50 to 54	1992	44	Population	1	Number	3183.7733539948026	3435.9223271156743	2927.728307294342
14	Maldives	2	female	16	55 to 59	1992	44	Population	1	Number	2585.9074463479665	2790.7065431065735	2377.943901445355
14	Maldives	2	female	17	60 to 64	1992	44	Population	1	Number	1767.7829978524007	1907.7881483602805	1625.6145612476207
14	Maldives	2	female	18	65 to 69	1992	44	Population	1	Number	1211.7731030277723	1307.7432961323045	1114.3200288741732
14	Maldives	2	female	19	70 to 74	1992	44	Population	1	Number	645.5072228370558	696.6302034274433	593.5943167850539
14	Maldives	2	female	20	75 to 79	1992	44	Population	1	Number	375.9763964384228	405.75303307013604	345.73966684724223
14	Maldives	2	female	21	80 plus	1992	44	Population	1	Number	209.38582628613398	225.9687972497763	192.54662395956808
14	Maldives	2	female	22	All Ages	1992	44	Population	1	Number	115740.64946456645	124907.09527146256	106432.56854853252
14	Maldives	2	female	23	5-14 years	1992	44	Population	1	Number	33868.3190441557	36550.62739930247	31144.565068249693
14	Maldives	2	female	24	15-49 years	1992	44	Population	1	Number	50987.295788032316	55025.39550358875	46886.80147527093
14	Maldives	2	female	25	50-69 years	1992	44	Population	1	Number	8749.236901222943	9442.160314714834	8045.606798861492
14	Maldives	2	female	26	70+ years	1992	44	Population	1	Number	1230.8694455616126	1328.3520337473556	1131.8806075918644
14	Maldives	2	female	28	<1 year	1992	44	Population	1	Number	4257.197274444338	4594.359440770411	3914.8254553007205
14	Maldives	2	female	30	80 to 84	1992	44	Population	1	Number	143.3688602632142	154.7234093700217	131.83886662361468
14	Maldives	2	female	31	85 to 89	1992	44	Population	1	Number	54.50212901741297	58.8185970371602	50.11896519954001
14	Maldives	2	female	32	90 to 94	1992	44	Population	1	Number	10.273319145071923	11.086947059170331	9.447119479518413
14	Maldives	2	female	39	0 to 14	1992	44	Population	1	Number	54773.24732974959	59111.18741941163	50368.27966680819
14	Maldives	2	female	42	Neonatal	1992	44	Population	1	Number	327.36757399769215	353.2944816128389	301.04005741511804
14	Maldives	2	female	157	25 plus	1992	44	Population	1	Number	37692.89755919775	40678.105473440955	34661.563779200216
14	Maldives	2	female	158	<20 years	1992	44	Population	1	Number	67111.71263305843	72426.83640076501	61714.462362803366
14	Maldives	2	female	159	10 to 24	1992	44	Population	1	Number	38636.509251326046	41696.44946989503	35529.28844266332
14	Maldives	2	female	162	10 to 19	1992	44	Population	1	Number	27700.46997901576	29894.296072638437	25472.746036134435
14	Maldives	2	female	164	Birth	1992	44	Population	1	Number	4347.7429647061	4548.77750432619	4145.60476360055
14	Maldives	2	female	235	95 plus	1992	44	Population	1	Number	1.241517860434857	1.3398437834240289	1.1416726568949638
14	Maldives	3	both	1	Under 5	1992	44	Population	1	Number	42514.62190544883	45881.701488117695	39095.51597644971
14	Maldives	3	both	2	Early Neonatal	1992	44	Population	1	Number	168.34202967001082	181.67440769909268	154.80364673379296
14	Maldives	3	both	3	Late Neonatal	1992	44	Population	1	Number	498.8324138371989	538.3390202828601	458.71537204576936
14	Maldives	3	both	4	Post Neonatal	1992	44	Population	1	Number	7995.938456008473	8629.202023055564	7352.890032723614
14	Maldives	3	both	5	1 to 4	1992	44	Population	1	Number	33851.50900593315	36532.486037080176	31129.106924946525
14	Maldives	3	both	6	5 to 9	1992	44	Population	1	Number	37956.350572510186	40962.42347913389	34903.82940522193
14	Maldives	3	both	7	10 to 14	1992	44	Population	1	Number	31224.065180893016	33696.953510755644	28712.967078577203
14	Maldives	3	both	8	15 to 19	1992	44	Population	1	Number	24495.316619732574	26435.30048327812	22525.357143825655
14	Maldives	3	both	9	20 to 24	1992	44	Population	1	Number	21210.408955279036	22890.234194986122	19504.62793770879
14	Maldives	3	both	10	25 to 29	1992	44	Population	1	Number	17625.27131451464	19021.16027041514	16207.813815170119
14	Maldives	3	both	11	30 to 34	1992	44	Population	1	Number	13694.914009130074	14779.525920982402	12593.543243328939
14	Maldives	3	both	12	35 to 39	1992	44	Population	1	Number	10432.455251722786	11258.68645173918	9593.457560892753
14	Maldives	3	both	13	40 to 44	1992	44	Population	1	Number	7350.3619482655695	7932.497047485613	6759.232003055274
14	Maldives	3	both	14	45 to 49	1992	44	Population	1	Number	6521.740330263266	7038.250126783016	5997.249695483846
14	Maldives	3	both	15	50 to 54	1992	44	Population	1	Number	6662.001099931826	7189.61929052011	6126.230430009524
14	Maldives	3	both	16	55 to 59	1992	44	Population	1	Number	5871.285723646489	6336.280715912233	5399.1058728362705
14	Maldives	3	both	17	60 to 64	1992	44	Population	1	Number	4436.528626886113	4787.8935053210225	4079.734642781162
14	Maldives	3	both	18	65 to 69	1992	44	Population	1	Number	2967.461240053179	3202.478693012433	2728.8124207715337
14	Maldives	3	both	19	70 to 74	1992	44	Population	1	Number	1683.2478595404934	1816.55798312655	1547.877897899311
14	Maldives	3	both	20	75 to 79	1992	44	Population	1	Number	979.4717099020177	1057.044061446091	900.700751099637
14	Maldives	3	both	21	80 plus	1992	44	Population	1	Number	649.0966561795497	700.5039132653919	596.8950811409022
14	Maldives	3	both	22	All Ages	1992	44	Population	1	Number	236274.59900389964	254987.1111362806	217272.9509562526
14	Maldives	3	both	23	5-14 years	1992	44	Population	1	Number	69180.4157534032	74659.37698988954	63616.79648379914
14	Maldives	3	both	24	15-49 years	1992	44	Population	1	Number	101330.46842890795	109355.65449566962	93181.28139946537
14	Maldives	3	both	25	50-69 years	1992	44	Population	1	Number	19937.276690517607	21516.27220476579	18333.88336639849
14	Maldives	3	both	26	70+ years	1992	44	Population	1	Number	3311.8162256220608	3574.1059578380327	3045.4737301398495
14	Maldives	3	both	28	<1 year	1992	44	Population	1	Number	8663.112899515683	9349.215451037517	7966.409051503177
14	Maldives	3	both	30	80 to 84	1992	44	Population	1	Number	425.1669511744949	458.8393889468213	390.97422456838365
14	Maldives	3	both	31	85 to 89	1992	44	Population	1	Number	183.40101640441463	197.92603838742502	168.6515614059113
14	Maldives	3	both	32	90 to 94	1992	44	Population	1	Number	36.6260164846449	39.526729387001346	33.68048328910636
14	Maldives	3	both	39	0 to 14	1992	44	Population	1	Number	111695.03765885203	120541.07847800723	102712.31246024885
14	Maldives	3	both	42	Neonatal	1992	44	Population	1	Number	667.1744435072097	720.0134279819528	613.5190187795623
14	Maldives	3	both	157	25 plus	1992	44	Population	1	Number	78873.835770036	85120.49798000918	72530.65341446927
14	Maldives	3	both	158	<20 years	1992	44	Population	1	Number	136190.3542785846	146976.3789612853	125237.66960407452
14	Maldives	3	both	159	10 to 24	1992	44	Population	1	Number	76929.79075590463	83022.48818901987	70742.95216011166
14	Maldives	3	both	162	10 to 19	1992	44	Population	1	Number	55719.38180062559	60132.25399403376	51238.32422240286
14	Maldives	3	both	164	Birth	1992	44	Population	1	Number	8900.27738058243	9311.81577653208	8486.47967596744
14	Maldives	3	both	235	95 plus	1992	44	Population	1	Number	3.9026721159952564	4.211756544144306	3.5888118775009605
15	Myanmar	1	male	1	Under 5	1992	44	Population	1	Number	2913166.8683065223	3266407.3797793933	2571713.767585137
15	Myanmar	1	male	2	Early Neonatal	1992	44	Population	1	Number	12752.399546841354	14298.711290065075	11257.68724104123
15	Myanmar	1	male	3	Late Neonatal	1992	44	Population	1	Number	37364.09987623662	41894.74104705215	32984.64331396251
15	Myanmar	1	male	4	Post Neonatal	1992	44	Population	1	Number	576507.9906630008	646413.3502582713	508935.3283674936
15	Myanmar	1	male	5	1 to 4	1992	44	Population	1	Number	2286542.378220443	2563800.5771840047	2018536.1086626395
15	Myanmar	1	male	6	5 to 9	1992	44	Population	1	Number	2671398.4811208257	2995322.996425893	2358283.1204578923
15	Myanmar	1	male	7	10 to 14	1992	44	Population	1	Number	2442105.2275415454	2738226.438115666	2155865.3930494334
15	Myanmar	1	male	8	15 to 19	1992	44	Population	1	Number	2158496.6675932766	2420228.487753779	1905498.6714726673
15	Myanmar	1	male	9	20 to 24	1992	44	Population	1	Number	1948857.235319171	2185168.904959962	1720431.1354954175
15	Myanmar	1	male	10	25 to 29	1992	44	Population	1	Number	1757565.1347456493	1970681.3876794698	1551560.4353555434
15	Myanmar	1	male	11	30 to 34	1992	44	Population	1	Number	1519180.982195795	1703391.5995170944	1341117.3557790697
15	Myanmar	1	male	12	35 to 39	1992	44	Population	1	Number	1274858.2442003188	1429443.1336332106	1125431.7540125218
15	Myanmar	1	male	13	40 to 44	1992	44	Population	1	Number	973598.375782129	1091653.5383517758	859482.6387521508
15	Myanmar	1	male	14	45 to 49	1992	44	Population	1	Number	739853.9100711996	829566.0293637959	653135.4270268321
15	Myanmar	1	male	15	50 to 54	1992	44	Population	1	Number	639518.4299659252	717064.2169083713	564560.2965146557
15	Myanmar	1	male	16	55 to 59	1992	44	Population	1	Number	584155.2827215045	654987.9264306776	515686.2791920272
15	Myanmar	1	male	17	60 to 64	1992	44	Population	1	Number	501350.3079122277	562142.3075469573	442586.89856322395
15	Myanmar	1	male	18	65 to 69	1992	44	Population	1	Number	361868.38404535875	405747.28932082333	319453.6898753838
15	Myanmar	1	male	19	70 to 74	1992	44	Population	1	Number	235938.64677353413	264547.7488367294	208284.21221391583
15	Myanmar	1	male	20	75 to 79	1992	44	Population	1	Number	127515.16969572206	142977.2169453708	112569.08110899829
15	Myanmar	1	male	21	80 plus	1992	44	Population	1	Number	92423.87914808397	103630.87820391041	81590.85050865101
15	Myanmar	1	male	22	All Ages	1992	44	Population	1	Number	20941851.227138788	23481187.479772884	18487251.00696351
15	Myanmar	1	male	23	5-14 years	1992	44	Population	1	Number	5113503.708662371	5733549.434541559	4514148.513507325
15	Myanmar	1	male	24	15-49 years	1992	44	Population	1	Number	10372410.549907539	11630133.08125909	9156657.4178942
15	Myanmar	1	male	25	50-69 years	1992	44	Population	1	Number	2086892.404645016	2339941.740206829	1842287.1641452909
15	Myanmar	1	male	26	70+ years	1992	44	Population	1	Number	455877.69561734016	511155.8439860105	402444.1438315651
15	Myanmar	1	male	28	<1 year	1992	44	Population	1	Number	626624.4900860788	702606.8025953885	553177.6589224972
15	Myanmar	1	male	30	80 to 84	1992	44	Population	1	Number	62773.944632075	70385.69545563636	55416.193082609265
15	Myanmar	1	male	31	85 to 89	1992	44	Population	1	Number	23291.412363709023	26115.648251392628	20561.419427742385
15	Myanmar	1	male	32	90 to 94	1992	44	Population	1	Number	5650.532533637745	6335.69651239623	4988.232040202824
15	Myanmar	1	male	39	0 to 14	1992	44	Population	1	Number	8026670.576968893	8999956.814320952	7085862.281092464
15	Myanmar	1	male	42	Neonatal	1992	44	Population	1	Number	50116.49942307798	56193.45233711723	44242.33055500374
15	Myanmar	1	male	157	25 plus	1992	44	Population	1	Number	8807826.747257449	9875833.272738187	7775458.918902971
15	Myanmar	1	male	158	<20 years	1992	44	Population	1	Number	10185167.24456217	11420185.302074732	8991360.952565132
15	Myanmar	1	male	159	10 to 24	1992	44	Population	1	Number	6549459.130453994	7343623.830829407	5781795.200017518
15	Myanmar	1	male	162	10 to 19	1992	44	Population	1	Number	4600601.8951348225	5158454.925869445	4061364.0645221006
15	Myanmar	1	male	164	Birth	1992	44	Population	1	Number	682175.874088559	724386.014948684	640314.628651486
15	Myanmar	1	male	235	95 plus	1992	44	Population	1	Number	707.9896186622028	793.8379844851678	625.0059580965136
15	Myanmar	2	female	1	Under 5	1992	44	Population	1	Number	2848392.0925025977	3193778.23930297	2514531.2613100912
15	Myanmar	2	female	2	Early Neonatal	1992	44	Population	1	Number	12198.983603054143	13678.19004820262	10769.137334297975
15	Myanmar	2	female	3	Late Neonatal	1992	44	Population	1	Number	35801.26165198841	40142.3984797164	31604.985793642074
15	Myanmar	2	female	4	Post Neonatal	1992	44	Population	1	Number	556972.6192875963	624509.1874993263	491689.70331676607
15	Myanmar	2	female	5	1 to 4	1992	44	Population	1	Number	2243419.227959959	2515448.463275726	1980467.4348653853
15	Myanmar	2	female	6	5 to 9	1992	44	Population	1	Number	2617601.7791736373	2935003.09296968	2310791.944942538
15	Myanmar	2	female	7	10 to 14	1992	44	Population	1	Number	2396792.4781850874	2687419.221918652	2115863.763676626
15	Myanmar	2	female	8	15 to 19	1992	44	Population	1	Number	2167494.0908592916	2430316.907361611	1913441.5042495113
15	Myanmar	2	female	9	20 to 24	1992	44	Population	1	Number	1991467.5568110445	2232946.0062616593	1758047.0893269882
15	Myanmar	2	female	10	25 to 29	1992	44	Population	1	Number	1804272.5173319813	2023052.3454951693	1592793.2326085763
15	Myanmar	2	female	11	30 to 34	1992	44	Population	1	Number	1563336.9656054284	1752901.7843402822	1380097.8040641446
15	Myanmar	2	female	12	35 to 39	1992	44	Population	1	Number	1311810.7664553376	1470876.3905840635	1158053.0608329829
15	Myanmar	2	female	13	40 to 44	1992	44	Population	1	Number	999034.9596010128	1120174.4741094583	881937.7934908095
15	Myanmar	2	female	14	45 to 49	1992	44	Population	1	Number	793474.7342299311	889688.7287008751	700471.3394383426
15	Myanmar	2	female	15	50 to 54	1992	44	Population	1	Number	691824.8123418655	775713.0898106142	610735.8332311554
15	Myanmar	2	female	16	55 to 59	1992	44	Population	1	Number	631965.6829539478	708595.6499869471	557892.809085389
15	Myanmar	2	female	17	60 to 64	1992	44	Population	1	Number	536365.0810322422	601402.8506228859	473497.58036496973
15	Myanmar	2	female	18	65 to 69	1992	44	Population	1	Number	407610.3929131545	457035.81554883113	359834.2651325421
15	Myanmar	2	female	19	70 to 74	1992	44	Population	1	Number	294769.73220054904	330512.4876540918	260219.6897180188
15	Myanmar	2	female	20	75 to 79	1992	44	Population	1	Number	171860.14332651687	192699.30828851246	151716.36801872824
15	Myanmar	2	female	21	80 plus	1992	44	Population	1	Number	140688.06631946997	157747.41332958767	124197.97884734227
15	Myanmar	2	female	22	All Ages	1992	44	Population	1	Number	21368761.851843096	23959863.806285873	18864123.31833876
15	Myanmar	2	female	23	5-14 years	1992	44	Population	1	Number	5014394.257358725	5622422.314888333	4426655.708619165
15	Myanmar	2	female	24	15-49 years	1992	44	Population	1	Number	10630891.590894027	11919956.636853114	9384841.824011354
15	Myanmar	2	female	25	50-69 years	1992	44	Population	1	Number	2267765.96924121	2542747.405969279	2001960.4878140565
15	Myanmar	2	female	26	70+ years	1992	44	Population	1	Number	607317.9418465359	680959.2092721916	536134.0365840892
15	Myanmar	2	female	28	<1 year	1992	44	Population	1	Number	604972.8645426389	678329.7760272452	534063.8264447062
15	Myanmar	2	female	30	80 to 84	1992	44	Population	1	Number	88526.77941093824	99261.22966793446	78150.53091806872
15	Myanmar	2	female	31	85 to 89	1992	44	Population	1	Number	37260.07444617769	41778.10185410858	32892.81073355937
15	Myanmar	2	female	32	90 to 94	1992	44	Population	1	Number	11945.124085684025	13393.548406151052	10545.032761725803
15	Myanmar	2	female	39	0 to 14	1992	44	Population	1	Number	7862786.349861323	8816200.554191303	6941186.9699292565
15	Myanmar	2	female	42	Neonatal	1992	44	Population	1	Number	48000.24525504256	53820.588527919026	42374.12312794005
15	Myanmar	2	female	157	25 plus	1992	44	Population	1	Number	9347013.854311436	10480400.338471321	8251447.754833005
15	Myanmar	2	female	158	<20 years	1992	44	Population	1	Number	10030280.440720614	11246517.461552916	8854628.474178767
15	Myanmar	2	female	159	10 to 24	1992	44	Population	1	Number	6555754.1258554235	7350682.13554192	5787352.357253126
15	Myanmar	2	female	162	10 to 19	1992	44	Population	1	Number	4564286.569044379	5117736.129280263	4029305.267926137
15	Myanmar	2	female	164	Birth	1992	44	Population	1	Number	651014.629375529	691296.644984271	611065.571927807
15	Myanmar	2	female	235	95 plus	1992	44	Population	1	Number	2956.088376670032	3314.5334013935735	2609.604433988372
15	Myanmar	3	both	1	Under 5	1992	44	Population	1	Number	5761558.96080912	6460185.619082363	5086245.028895228
15	Myanmar	3	both	2	Early Neonatal	1992	44	Population	1	Number	24951.383149895497	27976.901338267697	22026.824575339204
15	Myanmar	3	both	3	Late Neonatal	1992	44	Population	1	Number	73165.36152822504	82037.13952676856	64589.62910760458
15	Myanmar	3	both	4	Post Neonatal	1992	44	Population	1	Number	1133480.6099505972	1270922.5377575974	1000625.0316842598
15	Myanmar	3	both	5	1 to 4	1992	44	Population	1	Number	4529961.606180402	5079249.040459729	3999003.543528025
15	Myanmar	3	both	6	5 to 9	1992	44	Population	1	Number	5289000.2602944635	5930326.089395572	4669075.065400432
15	Myanmar	3	both	7	10 to 14	1992	44	Population	1	Number	4838897.705726633	5425645.660034318	4271729.1567260595
15	Myanmar	3	both	8	15 to 19	1992	44	Population	1	Number	4325990.758452568	4850545.39511539	3818940.175722178
15	Myanmar	3	both	9	20 to 24	1992	44	Population	1	Number	3940324.7921302156	4418114.911221622	3478478.224822406
15	Myanmar	3	both	10	25 to 29	1992	44	Population	1	Number	3561837.6520776306	3993733.733174639	3144353.6679641204
15	Myanmar	3	both	11	30 to 34	1992	44	Population	1	Number	3082517.9478012235	3456293.383857377	2721215.159843215
15	Myanmar	3	both	12	35 to 39	1992	44	Population	1	Number	2586669.0106556565	2900319.524217274	2283484.8148455047
15	Myanmar	3	both	13	40 to 44	1992	44	Population	1	Number	1972633.3353831419	2211828.012461234	1741420.4322429602
15	Myanmar	3	both	14	45 to 49	1992	44	Population	1	Number	1533328.6443011307	1719254.7580646712	1353606.766465175
15	Myanmar	3	both	15	50 to 54	1992	44	Population	1	Number	1331343.2423077906	1492777.3067189858	1175296.129745811
15	Myanmar	3	both	16	55 to 59	1992	44	Population	1	Number	1216120.9656754523	1363583.5764176245	1073579.0882774163
15	Myanmar	3	both	17	60 to 64	1992	44	Population	1	Number	1037715.3889444697	1163545.1581698433	916084.4789281937
15	Myanmar	3	both	18	65 to 69	1992	44	Population	1	Number	769478.7769585132	862783.1048696545	679287.9550079259
15	Myanmar	3	both	19	70 to 74	1992	44	Population	1	Number	530708.3789740831	595060.2364908211	468503.9019319347
15	Myanmar	3	both	20	75 to 79	1992	44	Population	1	Number	299375.3130222389	335676.52523388324	264285.4491277265
15	Myanmar	3	both	21	80 plus	1992	44	Population	1	Number	233111.94546755395	261378.29153349804	205788.82935599325
15	Myanmar	3	both	22	All Ages	1992	44	Population	1	Number	42310613.078981884	47441051.28605874	37351374.325302266
15	Myanmar	3	both	23	5-14 years	1992	44	Population	1	Number	10127897.966021096	11355971.749429889	8940804.222126491
15	Myanmar	3	both	24	15-49 years	1992	44	Population	1	Number	21003302.140801568	23550089.718112193	18541499.24190556
15	Myanmar	3	both	25	50-69 years	1992	44	Population	1	Number	4354658.373886226	4882689.146176109	3844247.651959347
15	Myanmar	3	both	26	70+ years	1992	44	Population	1	Number	1063195.637463876	1192115.0532582025	938578.1804156546
15	Myanmar	3	both	28	<1 year	1992	44	Population	1	Number	1231597.3546287178	1380936.5786226336	1087241.4853672034
15	Myanmar	3	both	30	80 to 84	1992	44	Population	1	Number	151300.72404301324	169646.9251235708	133566.724000678
15	Myanmar	3	both	31	85 to 89	1992	44	Population	1	Number	60551.486809886715	67893.7501055012	53454.230161301755
15	Myanmar	3	both	32	90 to 94	1992	44	Population	1	Number	17595.65661932177	19729.24491854728	15533.264801928626
15	Myanmar	3	both	39	0 to 14	1992	44	Population	1	Number	15889456.926830215	17816157.36851225	14027049.251021719
15	Myanmar	3	both	42	Neonatal	1992	44	Population	1	Number	98116.74467812054	110014.04086503625	86616.45368294377
15	Myanmar	3	both	157	25 plus	1992	44	Population	1	Number	18154840.601568885	20356233.611209515	16026906.673735974
15	Myanmar	3	both	158	<20 years	1992	44	Population	1	Number	20215447.685282785	22666702.76362764	17845989.426743895
15	Myanmar	3	both	159	10 to 24	1992	44	Population	1	Number	13105213.256309416	14694305.966371326	11569147.557270646
15	Myanmar	3	both	162	10 to 19	1992	44	Population	1	Number	9164888.464179201	10276191.055149708	8090669.332448239
15	Myanmar	3	both	164	Birth	1992	44	Population	1	Number	1333190.50346409	1415682.65993295	1251380.20057929
15	Myanmar	3	both	235	95 plus	1992	44	Population	1	Number	3664.0779953322353	4108.371385878741	3234.6103920848855
16	Philippines	1	male	1	Under 5	1992	44	Population	1	Number	5021028.721198109	5428590.1069767745	4608546.064881394
16	Philippines	1	male	2	Early Neonatal	1992	44	Population	1	Number	21002.386461721504	22707.168928880103	19277.01888512379
16	Philippines	1	male	3	Late Neonatal	1992	44	Population	1	Number	62333.822736041555	67393.51480032451	57213.03530218629
16	Philippines	1	male	4	Post Neonatal	1992	44	Population	1	Number	981103.4086102394	1060740.4485493274	900504.7579001975
16	Philippines	1	male	5	1 to 4	1992	44	Population	1	Number	3956589.103390107	4277748.974698243	3631551.2527938862
16	Philippines	1	male	6	5 to 9	1992	44	Population	1	Number	4392638.550969611	4749192.945390755	4031778.791276621
16	Philippines	1	male	7	10 to 14	1992	44	Population	1	Number	4068962.7493156693	4399244.089828924	3734693.288516608
16	Philippines	1	male	8	15 to 19	1992	44	Population	1	Number	3547736.7986562625	3835709.763227015	3256286.583993259
16	Philippines	1	male	9	20 to 24	1992	44	Population	1	Number	3170036.9538585553	3427351.684688432	2909615.168611784
16	Philippines	1	male	10	25 to 29	1992	44	Population	1	Number	2687657.0057724	2905816.5253835446	2466863.227730698
16	Philippines	1	male	11	30 to 34	1992	44	Population	1	Number	2338740.2759633837	2528577.912984622	2146610.3649370894
16	Philippines	1	male	12	35 to 39	1992	44	Population	1	Number	1975281.3537721613	2135616.705459622	1813009.9657721343
16	Philippines	1	male	13	40 to 44	1992	44	Population	1	Number	1596294.923779643	1725867.6084568654	1465157.6594884326
16	Philippines	1	male	14	45 to 49	1992	44	Population	1	Number	1219667.2065078502	1318668.6829930353	1119470.2952576196
16	Philippines	1	male	15	50 to 54	1992	44	Population	1	Number	1006404.2190957412	1088094.9484190904	923727.0808693928
16	Philippines	1	male	16	55 to 59	1992	44	Population	1	Number	791404.94054013	855643.9863987749	726390.2134349104
16	Philippines	1	male	17	60 to 64	1992	44	Population	1	Number	583334.7210840455	630684.5213937109	535413.175792207
16	Philippines	1	male	18	65 to 69	1992	44	Population	1	Number	424896.7468637131	459385.9952987031	389991.0435629651
16	Philippines	1	male	19	70 to 74	1992	44	Population	1	Number	282350.83315269236	305269.5024583746	259155.4227818332
16	Philippines	1	male	20	75 to 79	1992	44	Population	1	Number	184894.31693734895	199902.35377956892	169705.05927263995
16	Philippines	1	male	21	80 plus	1992	44	Population	1	Number	171940.4726009847	185897.03432883212	157815.38652701338
16	Philippines	1	male	22	All Ages	1992	44	Population	1	Number	33463270.790068302	36179514.36746663	30714228.792706616
16	Philippines	1	male	23	5-14 years	1992	44	Population	1	Number	8461601.30028528	9148437.035219679	7766472.079793229
16	Philippines	1	male	24	15-49 years	1992	44	Population	1	Number	16535414.518310256	17877608.883193135	15177013.26579102
16	Philippines	1	male	25	50-69 years	1992	44	Population	1	Number	2806040.62758363	3033809.45151028	2575521.513659475
16	Philippines	1	male	26	70+ years	1992	44	Population	1	Number	639185.622691026	691068.8905667758	586675.8685814866
16	Philippines	1	male	28	<1 year	1992	44	Population	1	Number	1064439.6178080025	1150841.132278532	976994.8120875076
16	Philippines	1	male	30	80 to 84	1992	44	Population	1	Number	105620.16279943478	114193.4457474029	96943.35815815024
16	Philippines	1	male	31	85 to 89	1992	44	Population	1	Number	58073.94424714119	62787.858169814404	53303.11019779251
16	Philippines	1	male	32	90 to 94	1992	44	Population	1	Number	7494.751927576005	8103.107635396239	6879.050374133449
16	Philippines	1	male	39	0 to 14	1992	44	Population	1	Number	13482630.02148339	14577027.142196454	12375018.144674627
16	Philippines	1	male	42	Neonatal	1992	44	Population	1	Number	83336.20919776306	90100.68372920461	76490.05418731007
16	Philippines	1	male	157	25 plus	1992	44	Population	1	Number	13262867.016070094	14339425.77735474	12173308.895426938
16	Philippines	1	male	158	<20 years	1992	44	Population	1	Number	17030366.820139654	18412736.905423477	15631304.728667885
16	Philippines	1	male	159	10 to 24	1992	44	Population	1	Number	10786736.501830487	11662305.53774437	9900595.04112165
16	Philippines	1	male	162	10 to 19	1992	44	Population	1	Number	7616699.547971931	8234953.853055939	6990979.872509867
16	Philippines	1	male	164	Birth	1992	44	Population	1	Number	1115174.39426793	1160005.67552941	1066222.84161818
16	Philippines	1	male	235	95 plus	1992	44	Population	1	Number	751.6136268327427	812.6227762185654	689.8677969371846
16	Philippines	2	female	1	Under 5	1992	44	Population	1	Number	4727815.643107076	5111576.661456915	4339420.74171739
16	Philippines	2	female	2	Early Neonatal	1992	44	Population	1	Number	19479.45047945658	21060.614872740476	17879.193654907114
16	Philippines	2	female	3	Late Neonatal	1992	44	Population	1	Number	57947.840285866936	62651.518237375094	53187.36580620143
16	Philippines	2	female	4	Post Neonatal	1992	44	Population	1	Number	916276.9021401437	990651.9166499414	841003.8153878672
16	Philippines	2	female	5	1 to 4	1992	44	Population	1	Number	3734111.450201609	4037212.611696859	3427350.3668684135
16	Philippines	2	female	6	5 to 9	1992	44	Population	1	Number	4177395.79333251	4516478.740874445	3834218.4468167736
16	Philippines	2	female	7	10 to 14	1992	44	Population	1	Number	3953140.6406175955	4274020.5971225295	3628386.0847730287
16	Philippines	2	female	8	15 to 19	1992	44	Population	1	Number	3535857.5676380573	3822866.2844172516	3245383.2439801586
16	Philippines	2	female	9	20 to 24	1992	44	Population	1	Number	3183902.248788561	3442342.4379915493	2922341.4153504902
16	Philippines	2	female	10	25 to 29	1992	44	Population	1	Number	2692045.2936323206	2910561.0144884083	2470891.0132446545
16	Philippines	2	female	11	30 to 34	1992	44	Population	1	Number	2304131.029158257	2491159.4027054375	2114844.3032336584
16	Philippines	2	female	12	35 to 39	1992	44	Population	1	Number	1932624.6558064586	2089497.5252216624	1773857.5592701128
16	Philippines	2	female	13	40 to 44	1992	44	Population	1	Number	1549084.505722142	1674825.0786001487	1421825.6256680035
16	Philippines	2	female	14	45 to 49	1992	44	Population	1	Number	1209785.1754530175	1307984.5186514498	1110400.0831836448
16	Philippines	2	female	15	50 to 54	1992	44	Population	1	Number	1013541.6233277197	1095811.702127276	930278.1400274262
16	Philippines	2	female	16	55 to 59	1992	44	Population	1	Number	814685.3564770251	880814.0944899265	747758.1193386989
16	Philippines	2	female	17	60 to 64	1992	44	Population	1	Number	623997.4875687907	674647.9209515451	572735.4543283368
16	Philippines	2	female	18	65 to 69	1992	44	Population	1	Number	471660.2000387603	509945.27973425545	432912.831124201
16	Philippines	2	female	19	70 to 74	1992	44	Population	1	Number	330428.1579215063	357249.30661843036	303283.1460386069
16	Philippines	2	female	20	75 to 79	1992	44	Population	1	Number	219709.3813539487	237543.3880695728	201660.03045978496
16	Philippines	2	female	21	80 plus	1992	44	Population	1	Number	194124.69955221863	209881.9747953068	178177.1564939753
16	Philippines	2	female	22	All Ages	1992	44	Population	1	Number	32933929.459495965	35607205.92831611	30228373.395048928
16	Philippines	2	female	23	5-14 years	1992	44	Population	1	Number	8130536.433950106	8790499.337996973	7462604.531589802
16	Philippines	2	female	24	15-49 years	1992	44	Population	1	Number	16407430.476198815	17739236.262075912	15059543.243930724
16	Philippines	2	female	25	50-69 years	1992	44	Population	1	Number	2923884.667412296	3161218.997303003	2683684.544818663
16	Philippines	2	female	26	70+ years	1992	44	Population	1	Number	744262.2388276736	804674.6694833101	683120.3329923671
16	Philippines	2	female	28	<1 year	1992	44	Population	1	Number	993704.1929054672	1074364.049760057	912070.3748489757
16	Philippines	2	female	30	80 to 84	1992	44	Population	1	Number	130911.76110442693	141537.9856757364	120157.22573690802
16	Philippines	2	female	31	85 to 89	1992	44	Population	1	Number	56634.138714249275	61231.18233587048	51981.586165318906
16	Philippines	2	female	32	90 to 94	1992	44	Population	1	Number	5728.0341064905815	6192.983750847864	5257.4702330470955
16	Philippines	2	female	39	0 to 14	1992	44	Population	1	Number	12858352.077057183	13902075.999453887	11802025.27330719
16	Philippines	2	female	42	Neonatal	1992	44	Population	1	Number	77427.29076532352	83712.13311011557	71066.55946110853
16	Philippines	2	female	157	25 plus	1992	44	Population	1	Number	13355817.566012165	14439921.206453418	12258623.462411111
16	Philippines	2	female	158	<20 years	1992	44	Population	1	Number	16394209.64469524	17724942.28387114	15047408.517287347
16	Philippines	2	female	159	10 to 24	1992	44	Population	1	Number	10672900.457044214	11539229.319531329	9796110.744103676
16	Philippines	2	female	162	10 to 19	1992	44	Population	1	Number	7488998.208255652	8096886.881539782	6873769.328753187
16	Philippines	2	female	164	Birth	1992	44	Population	1	Number	1030912.66758312	1072356.5314254	985659.856916121
16	Philippines	2	female	235	95 plus	1992	44	Population	1	Number	850.7656270518582	919.8230328520332	780.8743587012624
16	Philippines	3	both	1	Under 5	1992	44	Population	1	Number	9748844.364305185	10540166.76843369	8947966.806598784
16	Philippines	3	both	2	Early Neonatal	1992	44	Population	1	Number	40481.83694117809	43767.78380162058	37156.21254003091
16	Philippines	3	both	3	Late Neonatal	1992	44	Population	1	Number	120281.66302190849	130045.03303769961	110400.40110838773
16	Philippines	3	both	4	Post Neonatal	1992	44	Population	1	Number	1897380.3107503832	2051392.3651992686	1741508.5732880645
16	Philippines	3	both	5	1 to 4	1992	44	Population	1	Number	7690700.553591716	8314961.586395103	7058901.619662301
16	Philippines	3	both	6	5 to 9	1992	44	Population	1	Number	8570034.344302122	9265671.686265202	7865997.238093396
16	Philippines	3	both	7	10 to 14	1992	44	Population	1	Number	8022103.389933265	8673264.686951453	7363079.373289636
16	Philippines	3	both	8	15 to 19	1992	44	Population	1	Number	7083594.36629432	7658576.047644267	6501669.827973418
16	Philippines	3	both	9	20 to 24	1992	44	Population	1	Number	6353939.202647117	6869694.122679982	5831956.583962273
16	Philippines	3	both	10	25 to 29	1992	44	Population	1	Number	5379702.299404721	5816377.539871953	4937754.240975353
16	Philippines	3	both	11	30 to 34	1992	44	Population	1	Number	4642871.305121641	5019737.315690059	4261454.668170748
16	Philippines	3	both	12	35 to 39	1992	44	Population	1	Number	3907906.00957862	4225114.230681284	3586867.525042247
16	Philippines	3	both	13	40 to 44	1992	44	Population	1	Number	3145379.429501785	3400692.687057015	2886983.285156436
16	Philippines	3	both	14	45 to 49	1992	44	Population	1	Number	2429452.381960868	2626653.2016444854	2229870.3784412644
16	Philippines	3	both	15	50 to 54	1992	44	Population	1	Number	2019945.842423461	2183906.6505463663	1854005.2208968191
16	Philippines	3	both	16	55 to 59	1992	44	Population	1	Number	1606090.2970171552	1736458.0808887011	1474148.332773609
16	Philippines	3	both	17	60 to 64	1992	44	Population	1	Number	1207332.2086528363	1305332.4423452562	1108148.6301205435
16	Philippines	3	both	18	65 to 69	1992	44	Population	1	Number	896556.9469024733	969331.2750329587	822903.874687166
16	Philippines	3	both	19	70 to 74	1992	44	Population	1	Number	612778.9910741986	662518.8090768049	562438.56882044
16	Philippines	3	both	20	75 to 79	1992	44	Population	1	Number	404603.6982912976	437445.7418491417	371365.08973242494
16	Philippines	3	both	21	80 plus	1992	44	Population	1	Number	366065.17215320334	395779.00912413886	335992.54302098864
16	Philippines	3	both	22	All Ages	1992	44	Population	1	Number	66397200.24956427	71786720.29578279	60942602.18775553
16	Philippines	3	both	23	5-14 years	1992	44	Population	1	Number	16592137.734235385	17938936.373216655	15229076.611383034
16	Philippines	3	both	24	15-49 years	1992	44	Population	1	Number	32942844.99450907	35616845.145269044	30236556.50972175
16	Philippines	3	both	25	50-69 years	1992	44	Population	1	Number	5729925.294995925	6195028.448813283	5259206.058478138
16	Philippines	3	both	26	70+ years	1992	44	Population	1	Number	1383447.8615186997	1495743.560050086	1269796.2015738536
16	Philippines	3	both	28	<1 year	1992	44	Population	1	Number	2058143.8107134697	2225205.1820385884	1889065.1869364833
16	Philippines	3	both	30	80 to 84	1992	44	Population	1	Number	236531.92390386172	255731.43142313932	217100.58389505828
16	Philippines	3	both	31	85 to 89	1992	44	Population	1	Number	114708.08296139046	124019.0405056849	105284.69636311142
16	Philippines	3	both	32	90 to 94	1992	44	Population	1	Number	13222.786034066587	14296.091386244105	12136.520607180542
16	Philippines	3	both	39	0 to 14	1992	44	Population	1	Number	26340982.09854057	28479103.141650353	24177043.41798181
16	Philippines	3	both	42	Neonatal	1992	44	Population	1	Number	160763.4999630866	173812.8168393202	147556.6136484186
16	Philippines	3	both	157	25 plus	1992	44	Population	1	Number	26618684.58208226	28779346.983808156	24431932.357838035
16	Philippines	3	both	158	<20 years	1992	44	Population	1	Number	33424576.46483489	36137679.18929462	30678713.24595523
16	Philippines	3	both	159	10 to 24	1992	44	Population	1	Number	21459636.9588747	23201534.8572757	19696705.78522533
16	Philippines	3	both	162	10 to 19	1992	44	Population	1	Number	15105697.756227585	16331840.73459572	13864749.201263055
16	Philippines	3	both	164	Birth	1992	44	Population	1	Number	2146087.06185105	2232362.20695482	2051882.6985343
16	Philippines	3	both	235	95 plus	1992	44	Population	1	Number	1602.379253884601	1732.445809070599	1470.742155638447
17	Sri Lanka	1	male	1	Under 5	1992	44	Population	1	Number	893206.9636623099	1009400.9136796985	776122.2857839981
17	Sri Lanka	1	male	2	Early Neonatal	1992	44	Population	1	Number	3436.587937608437	3883.640796909477	2986.108028645817
17	Sri Lanka	1	male	3	Late Neonatal	1992	44	Population	1	Number	10236.54745622954	11568.181592402088	8894.705184216293
17	Sri Lanka	1	male	4	Post Neonatal	1992	44	Population	1	Number	164098.88962701167	185445.89984405096	142588.23597806488
17	Sri Lanka	1	male	5	1 to 4	1992	44	Population	1	Number	715434.9386414603	808503.1914463362	621653.236593071
17	Sri Lanka	1	male	6	5 to 9	1992	44	Population	1	Number	947071.4916549129	1070272.4764670385	822926.0639552802
17	Sri Lanka	1	male	7	10 to 14	1992	44	Population	1	Number	968336.2406383083	1094303.4770371635	841403.3556234353
17	Sri Lanka	1	male	8	15 to 19	1992	44	Population	1	Number	868434.5256896608	981405.9219913901	754597.1052088905
17	Sri Lanka	1	male	9	20 to 24	1992	44	Population	1	Number	807003.5518039954	911983.6226911491	701218.7172095499
17	Sri Lanka	1	male	10	25 to 29	1992	44	Population	1	Number	754018.7680500996	852106.2467770451	655179.363339945
17	Sri Lanka	1	male	11	30 to 34	1992	44	Population	1	Number	703758.5739086748	795307.8921380932	611507.4503926365
17	Sri Lanka	1	male	12	35 to 39	1992	44	Population	1	Number	616431.0870379629	696620.2994269661	535627.1544711046
17	Sri Lanka	1	male	13	40 to 44	1992	44	Population	1	Number	548672.1382688772	620046.8426806648	476750.2845625246
17	Sri Lanka	1	male	14	45 to 49	1992	44	Population	1	Number	421691.34782634274	476547.59658553154	366414.5781268793
17	Sri Lanka	1	male	15	50 to 54	1992	44	Population	1	Number	331572.6142304149	374705.6543122535	288108.9218166653
17	Sri Lanka	1	male	16	55 to 59	1992	44	Population	1	Number	275612.1561344052	311465.50972085696	239483.95535546006
17	Sri Lanka	1	male	17	60 to 64	1992	44	Population	1	Number	225690.3569539322	255049.57057648312	196106.07937973423
17	Sri Lanka	1	male	18	65 to 69	1992	44	Population	1	Number	172866.19019906846	195353.70572551567	150206.28827385133
17	Sri Lanka	1	male	19	70 to 74	1992	44	Population	1	Number	118522.82037127252	133941.01036127596	102986.43652188961
17	Sri Lanka	1	male	20	75 to 79	1992	44	Population	1	Number	75271.7463984693	85063.56609374422	65404.863874102084
17	Sri Lanka	1	male	21	80 plus	1992	44	Population	1	Number	64452.328647606315	72836.69079216255	56003.69306233215
17	Sri Lanka	1	male	22	All Ages	1992	44	Population	1	Number	8792612.901476314	9936410.997057032	7640046.596958279
17	Sri Lanka	1	male	23	5-14 years	1992	44	Population	1	Number	1915407.7322932214	2164575.9535042015	1664329.4195787155
17	Sri Lanka	1	male	24	15-49 years	1992	44	Population	1	Number	4720009.992585613	5334018.42229084	4101294.65331153
17	Sri Lanka	1	male	25	50-69 years	1992	44	Population	1	Number	1005741.3175178207	1136574.4403351096	873905.2448257111
17	Sri Lanka	1	male	26	70+ years	1992	44	Population	1	Number	258246.89541734813	291841.26724718267	224394.99345832382
17	Sri Lanka	1	male	28	<1 year	1992	44	Population	1	Number	177772.02502084966	200897.7222333625	154469.049190927
17	Sri Lanka	1	male	30	80 to 84	1992	44	Population	1	Number	42178.05517615321	47664.84047266983	36649.20888997424
17	Sri Lanka	1	male	31	85 to 89	1992	44	Population	1	Number	17178.62715711167	19413.330452612874	14926.79291386403
17	Sri Lanka	1	male	32	90 to 94	1992	44	Population	1	Number	4308.330009224933	4868.784531094914	3743.5791151485214
17	Sri Lanka	1	male	39	0 to 14	1992	44	Population	1	Number	2808614.695955531	3173976.867183901	2440451.705362713
17	Sri Lanka	1	male	42	Neonatal	1992	44	Population	1	Number	13673.135393837978	15451.822389311565	11880.81321286211
17	Sri Lanka	1	male	157	25 plus	1992	44	Population	1	Number	4308560.128027126	4869044.585190592	3743779.0691771223
17	Sri Lanka	1	male	158	<20 years	1992	44	Population	1	Number	3677049.2216451922	4155382.7891752915	3195048.8105716035
17	Sri Lanka	1	male	159	10 to 24	1992	44	Population	1	Number	2643774.3181319647	2987693.021719702	2297219.1780418754
17	Sri Lanka	1	male	162	10 to 19	1992	44	Population	1	Number	1836770.7663279693	2075709.3990285536	1596000.4608323257
17	Sri Lanka	1	male	164	Birth	1992	44	Population	1	Number	180700.624871743	191286.010976539	169864.972663071
17	Sri Lanka	1	male	235	95 plus	1992	44	Population	1	Number	787.3163051164942	889.7353357849195	684.1121433453613
17	Sri Lanka	2	female	1	Under 5	1992	44	Population	1	Number	866578.6666750434	979308.6412253125	752984.518653797
17	Sri Lanka	2	female	2	Early Neonatal	1992	44	Population	1	Number	3308.864418860699	3739.302203764457	2875.1269533165078
17	Sri Lanka	2	female	3	Late Neonatal	1992	44	Population	1	Number	9871.245338845218	11155.358690143266	8577.288139925038
17	Sri Lanka	2	female	4	Post Neonatal	1992	44	Population	1	Number	158283.34915323154	178873.83748158795	137535.0167923645
17	Sri Lanka	2	female	5	1 to 4	1992	44	Population	1	Number	695115.207764106	785540.1428498168	603997.0867681911
17	Sri Lanka	2	female	6	5 to 9	1992	44	Population	1	Number	928956.6163427285	1049801.1048418775	807185.7495534098
17	Sri Lanka	2	female	7	10 to 14	1992	44	Population	1	Number	950190.8995560299	1073797.676463931	825636.5690106604
17	Sri Lanka	2	female	8	15 to 19	1992	44	Population	1	Number	859938.2589641152	971804.4077348639	747214.5586995978
17	Sri Lanka	2	female	9	20 to 24	1992	44	Population	1	Number	813314.3122656536	919115.3263557659	706702.2412233519
17	Sri Lanka	2	female	10	25 to 29	1992	44	Population	1	Number	766053.5761830022	865706.6180454271	665636.6069319368
17	Sri Lanka	2	female	11	30 to 34	1992	44	Population	1	Number	707662.6565983782	799719.8423292446	614899.7723340134
17	Sri Lanka	2	female	12	35 to 39	1992	44	Population	1	Number	619760.7732336107	700383.1320345097	538520.3738102303
17	Sri Lanka	2	female	13	40 to 44	1992	44	Population	1	Number	548698.574239759	620076.7176080308	476773.2552143247
17	Sri Lanka	2	female	14	45 to 49	1992	44	Population	1	Number	429274.15731118544	485116.8253686079	373003.4065501491
17	Sri Lanka	2	female	15	50 to 54	1992	44	Population	1	Number	330933.2700354382	373983.14022445545	287553.3850842001
17	Sri Lanka	2	female	16	55 to 59	1992	44	Population	1	Number	281666.90409356775	318307.89717495843	244745.02587672384
17	Sri Lanka	2	female	17	60 to 64	1992	44	Population	1	Number	223579.2127994392	252663.79558239065	194271.67134949844
17	Sri Lanka	2	female	18	65 to 69	1992	44	Population	1	Number	172387.66789210096	194812.93424307153	149790.49233652515
17	Sri Lanka	2	female	19	70 to 74	1992	44	Population	1	Number	120941.28788111715	136674.08725549595	105087.88289232411
17	Sri Lanka	2	female	20	75 to 79	1992	44	Population	1	Number	78370.82264193104	88565.78956375287	68097.70241628315
17	Sri Lanka	2	female	21	80 plus	1992	44	Population	1	Number	69581.5493722712	78633.15263871281	60460.55768057824
17	Sri Lanka	2	female	22	All Ages	1992	44	Population	1	Number	8767889.206085373	9908471.088690408	7618563.769617601
17	Sri Lanka	2	female	23	5-14 years	1992	44	Population	1	Number	1879147.5158987585	2123598.7813058086	1632822.3185640702
17	Sri Lanka	2	female	24	15-49 years	1992	44	Population	1	Number	4744702.3087957045	5361922.869476452	4122750.2147636036
17	Sri Lanka	2	female	25	50-69 years	1992	44	Population	1	Number	1008567.0548205462	1139767.767224876	876360.5746469477
17	Sri Lanka	2	female	26	70+ years	1992	44	Population	1	Number	268893.6598953194	303873.02945796144	233646.14298918546
17	Sri Lanka	2	female	28	<1 year	1992	44	Population	1	Number	171463.45891093745	193768.4983754957	148987.43188560606
17	Sri Lanka	2	female	30	80 to 84	1992	44	Population	1	Number	44907.423848087834	50749.26249724008	39020.80241598486
17	Sri Lanka	2	female	31	85 to 89	1992	44	Population	1	Number	18723.73544952436	21159.436098386916	16269.363033082805
17	Sri Lanka	2	female	32	90 to 94	1992	44	Population	1	Number	5065.922486209263	5724.929377222604	4401.863733216206
17	Sri Lanka	2	female	39	0 to 14	1992	44	Population	1	Number	2745726.182573802	3102907.4225311214	2385806.8372178674
17	Sri Lanka	2	female	42	Neonatal	1992	44	Population	1	Number	13180.109757705915	14894.660893907721	11452.415093241545
17	Sri Lanka	2	female	157	25 plus	1992	44	Population	1	Number	4348910.452281801	4914643.932068657	3778840.1324767885
17	Sri Lanka	2	female	158	<20 years	1992	44	Population	1	Number	3605664.441537917	4074711.830265985	3133021.3959174654
17	Sri Lanka	2	female	159	10 to 24	1992	44	Population	1	Number	2623443.470785799	2964717.4105545604	2279553.3689336097
17	Sri Lanka	2	female	162	10 to 19	1992	44	Population	1	Number	1810129.158520145	2045602.0841987948	1572851.1277102586
17	Sri Lanka	2	female	164	Birth	1992	44	Population	1	Number	173323.550451963	183476.789843859	162930.262030283
17	Sri Lanka	2	female	235	95 plus	1992	44	Population	1	Number	884.4675884497401	999.5246658631928	768.5284982943742
17	Sri Lanka	3	both	1	Under 5	1992	44	Population	1	Number	1759785.6303373533	1988709.5549050113	1529106.8044377952
17	Sri Lanka	3	both	2	Early Neonatal	1992	44	Population	1	Number	6745.452356469136	7622.943000673935	5861.234981962325
17	Sri Lanka	3	both	3	Late Neonatal	1992	44	Population	1	Number	20107.792795074758	22723.540282545353	17471.993324141335
17	Sri Lanka	3	both	4	Post Neonatal	1992	44	Population	1	Number	322382.2387802432	364319.7373256389	280123.2527704294
17	Sri Lanka	3	both	5	1 to 4	1992	44	Population	1	Number	1410550.1464055663	1594043.334296153	1225650.3233612622
17	Sri Lanka	3	both	6	5 to 9	1992	44	Population	1	Number	1876028.1079976414	2120073.5813089153	1630111.8135086903
17	Sri Lanka	3	both	7	10 to 14	1992	44	Population	1	Number	1918527.1401943383	2168101.153501095	1667039.924634096
17	Sri Lanka	3	both	8	15 to 19	1992	44	Population	1	Number	1728372.784653776	1953210.329726254	1501811.6639084886
17	Sri Lanka	3	both	9	20 to 24	1992	44	Population	1	Number	1620317.864069649	1831098.949046915	1407920.9584329017
17	Sri Lanka	3	both	10	25 to 29	1992	44	Population	1	Number	1520072.344233102	1717812.8648224724	1320815.9702718817
17	Sri Lanka	3	both	11	30 to 34	1992	44	Population	1	Number	1411421.230507053	1595027.7344673378	1226407.2227266498
17	Sri Lanka	3	both	12	35 to 39	1992	44	Population	1	Number	1236191.8602715735	1397003.4314614758	1074147.528281335
17	Sri Lanka	3	both	13	40 to 44	1992	44	Population	1	Number	1097370.712508636	1240123.5602886956	953523.5397768492
17	Sri Lanka	3	both	14	45 to 49	1992	44	Population	1	Number	850965.5051375282	961664.4219541395	739417.9846770284
17	Sri Lanka	3	both	15	50 to 54	1992	44	Population	1	Number	662505.8842658531	748688.7945367091	575662.3069008654
17	Sri Lanka	3	both	16	55 to 59	1992	44	Population	1	Number	557279.0602279729	629773.4068958154	484228.9812321839
17	Sri Lanka	3	both	17	60 to 64	1992	44	Population	1	Number	449269.5697533714	507713.36615887383	390377.75072923256
17	Sri Lanka	3	both	18	65 to 69	1992	44	Population	1	Number	345253.85809116944	390166.6399685872	299996.7806103765
17	Sri Lanka	3	both	19	70 to 74	1992	44	Population	1	Number	239464.10825238968	270615.0976167719	208074.31941421368
17	Sri Lanka	3	both	20	75 to 79	1992	44	Population	1	Number	153642.56904040035	173629.35565749713	133502.5662903852
17	Sri Lanka	3	both	21	80 plus	1992	44	Population	1	Number	134033.8780198775	151469.84343087536	116464.25074291036
17	Sri Lanka	3	both	22	All Ages	1992	44	Population	1	Number	17560502.107561685	19844882.085747443	15258610.366575882
17	Sri Lanka	3	both	23	5-14 years	1992	44	Population	1	Number	3794555.2481919797	4288174.7348100105	3297151.7381427865
17	Sri Lanka	3	both	24	15-49 years	1992	44	Population	1	Number	9464712.301381318	10695941.291767288	8224044.868075134
17	Sri Lanka	3	both	25	50-69 years	1992	44	Population	1	Number	2014308.372338367	2276342.2075599856	1750265.8194726584
17	Sri Lanka	3	both	26	70+ years	1992	44	Population	1	Number	527140.5553126675	595714.2967051441	458041.1364475092
17	Sri Lanka	3	both	28	<1 year	1992	44	Population	1	Number	349235.4839317871	394666.2206088582	303456.4810765331
17	Sri Lanka	3	both	30	80 to 84	1992	44	Population	1	Number	87085.47902424105	98414.10296990992	75670.0113059591
17	Sri Lanka	3	both	31	85 to 89	1992	44	Population	1	Number	35902.36260663603	40572.7665509998	31196.155946946834
17	Sri Lanka	3	both	32	90 to 94	1992	44	Population	1	Number	9374.252495434195	10593.713908317515	8145.442848364726
17	Sri Lanka	3	both	39	0 to 14	1992	44	Population	1	Number	5554340.8785293335	6276884.289715022	4826258.542580581
17	Sri Lanka	3	both	42	Neonatal	1992	44	Population	1	Number	26853.245151543895	30346.483283219288	23333.228306103658
17	Sri Lanka	3	both	157	25 plus	1992	44	Population	1	Number	8657470.580308927	9783688.51725925	7522619.201653914
17	Sri Lanka	3	both	158	<20 years	1992	44	Population	1	Number	7282713.663183109	8230094.619441277	6328070.20648907
17	Sri Lanka	3	both	159	10 to 24	1992	44	Population	1	Number	5267217.788917763	5952410.432274264	4576772.546975487
17	Sri Lanka	3	both	162	10 to 19	1992	44	Population	1	Number	3646899.924848114	4121311.48322735	3168851.588542585
17	Sri Lanka	3	both	164	Birth	1992	44	Population	1	Number	354024.175323706	374762.800820399	332795.234693353
17	Sri Lanka	3	both	235	95 plus	1992	44	Population	1	Number	1671.7838935662342	1889.2600016481122	1452.6406416397358
18	Thailand	1	male	1	Under 5	1992	44	Population	1	Number	2674483.8415907817	2875573.717996187	2459931.6524088727
18	Thailand	1	male	2	Early Neonatal	1992	44	Population	1	Number	10177.870725114586	10943.127457780478	9361.382544731732
18	Thailand	1	male	3	Late Neonatal	1992	44	Population	1	Number	30325.399348820756	32605.514379679113	27892.638037301618
18	Thailand	1	male	4	Post Neonatal	1992	44	Population	1	Number	486712.402320242	523307.4773420229	447667.4061247586
18	Thailand	1	male	5	1 to 4	1992	44	Population	1	Number	2147268.1691966043	2308717.598816704	1975010.2257020804
18	Thailand	1	male	6	5 to 9	1992	44	Population	1	Number	2788156.7577820993	2997793.5067885215	2564485.51069441
18	Thailand	1	male	7	10 to 14	1992	44	Population	1	Number	3009073.316648971	3235320.40475246	2767679.7223201673
18	Thailand	1	male	8	15 to 19	1992	44	Population	1	Number	2925531.3257766147	3145497.0341394832	2690839.6291192574
18	Thailand	1	male	9	20 to 24	1992	44	Population	1	Number	3010174.3990353025	3236504.2756445715	2768692.473779693
18	Thailand	1	male	10	25 to 29	1992	44	Population	1	Number	2727465.2161523965	2932538.6717055626	2508662.7601633784
18	Thailand	1	male	11	30 to 34	1992	44	Population	1	Number	2464052.1715343925	2649320.049741352	2266381.211837478
18	Thailand	1	male	12	35 to 39	1992	44	Population	1	Number	2119966.6115090186	2279363.2835929934	1949898.8509869454
18	Thailand	1	male	13	40 to 44	1992	44	Population	1	Number	1693160.3604804773	1820466.1988365748	1557331.8105644519
18	Thailand	1	male	14	45 to 49	1992	44	Population	1	Number	1351859.0917717924	1453503.0701179917	1243410.3798765705
18	Thailand	1	male	15	50 to 54	1992	44	Population	1	Number	1154984.2320566378	1241825.525641091	1062329.1964924878
18	Thailand	1	male	16	55 to 59	1992	44	Population	1	Number	981118.9082791269	1054887.5648463343	902411.6802355109
18	Thailand	1	male	17	60 to 64	1992	44	Population	1	Number	779234.5304988162	837823.8451890214	716722.8518695612
18	Thailand	1	male	18	65 to 69	1992	44	Population	1	Number	520782.32288562186	559939.0570990167	479004.17275258893
18	Thailand	1	male	19	70 to 74	1992	44	Population	1	Number	332324.7175338444	357311.64597817307	305664.99555035465
18	Thailand	1	male	20	75 to 79	1992	44	Population	1	Number	193494.58674895123	208043.1145543457	177972.08235530218
18	Thailand	1	male	21	80 plus	1992	44	Population	1	Number	185638.5333604265	199596.37791682698	170746.25653690746
18	Thailand	1	male	22	All Ages	1992	44	Population	1	Number	28911500.923645273	31085307.344540507	26592165.237543944
18	Thailand	1	male	23	5-14 years	1992	44	Population	1	Number	5797230.07443107	6233113.91154098	5332165.233014577
18	Thailand	1	male	24	15-49 years	1992	44	Population	1	Number	16292209.176259995	17517192.583778534	14985217.116327776
18	Thailand	1	male	25	50-69 years	1992	44	Population	1	Number	3436119.9937202027	3694475.992775464	3160467.901350149
18	Thailand	1	male	26	70+ years	1992	44	Population	1	Number	711457.8376432222	764951.1384493456	654383.334442564
18	Thailand	1	male	28	<1 year	1992	44	Population	1	Number	527215.6723941773	566856.1191794826	484921.4267067919
18	Thailand	1	male	30	80 to 84	1992	44	Population	1	Number	118382.238951335	127283.19749485707	108885.39020157498
18	Thailand	1	male	31	85 to 89	1992	44	Population	1	Number	52048.94052050982	55962.41154379189	47873.47534864618
18	Thailand	1	male	32	90 to 94	1992	44	Population	1	Number	12880.37206971344	13848.82526702785	11847.084082678602
18	Thailand	1	male	39	0 to 14	1992	44	Population	1	Number	8471713.916021852	9108687.629537169	7792096.885423449
18	Thailand	1	male	42	Neonatal	1992	44	Population	1	Number	40503.270073935346	43548.64183745959	37254.02058203335
18	Thailand	1	male	157	25 plus	1992	44	Population	1	Number	14504081.282811502	15594618.405219281	13340536.249221537
18	Thailand	1	male	158	<20 years	1992	44	Population	1	Number	11397245.241798466	12254184.663676651	10482936.514542706
18	Thailand	1	male	159	10 to 24	1992	44	Population	1	Number	8944779.041460888	9617321.714536514	8227211.825219117
18	Thailand	1	male	162	10 to 19	1992	44	Population	1	Number	5934604.642425586	6380817.438891944	5458519.351439425
18	Thailand	1	male	164	Birth	1992	44	Population	1	Number	532980.714422923	568352.125076206	499040.673830125
18	Thailand	1	male	235	95 plus	1992	44	Population	1	Number	2326.9818188682143	2501.9436111501627	2140.3069040077385
18	Thailand	2	female	1	Under 5	1992	44	Population	1	Number	2556993.718145673	2749249.7126501957	2351866.810507961
18	Thailand	2	female	2	Early Neonatal	1992	44	Population	1	Number	9655.858213096213	10381.865715726972	8881.24687096237
18	Thailand	2	female	3	Late Neonatal	1992	44	Population	1	Number	28825.18935624365	30992.50615766494	26512.77774851952
18	Thailand	2	female	4	Post Neonatal	1992	44	Population	1	Number	463625.6807827913	498484.9046065292	426432.7453737162
18	Thailand	2	female	5	1 to 4	1992	44	Population	1	Number	2054886.989793542	2209390.4361702744	1890040.0405147634
18	Thailand	2	female	6	5 to 9	1992	44	Population	1	Number	2699913.8570622313	2902915.7729380643	2483321.6235900996
18	Thailand	2	female	7	10 to 14	1992	44	Population	1	Number	2871355.1302679353	3087247.4229348334	2641009.5512304255
18	Thailand	2	female	8	15 to 19	1992	44	Population	1	Number	2924045.964185245	3143899.9907446266	2689473.426064649
18	Thailand	2	female	9	20 to 24	1992	44	Population	1	Number	2927256.6388466656	3147352.070555258	2692426.5342877735
18	Thailand	2	female	10	25 to 29	1992	44	Population	1	Number	2838207.601861334	3051607.588429099	2610521.1807050607
18	Thailand	2	female	11	30 to 34	1992	44	Population	1	Number	2605556.7564249206	2801464.1229114234	2396534.029334458
18	Thailand	2	female	12	35 to 39	1992	44	Population	1	Number	2215773.126108643	2382373.326544545	2038019.58445543
18	Thailand	2	female	13	40 to 44	1992	44	Population	1	Number	1745847.7423749124	1877115.055071784	1605792.5103036524
18	Thailand	2	female	14	45 to 49	1992	44	Population	1	Number	1433487.4564936284	1541268.9322955338	1318490.3616625827
18	Thailand	2	female	15	50 to 54	1992	44	Population	1	Number	1226782.7176060716	1319022.4168046128	1128367.870741131
18	Thailand	2	female	16	55 to 59	1992	44	Population	1	Number	1067885.3973394108	1148177.87816382	982217.5962364193
18	Thailand	2	female	17	60 to 64	1992	44	Population	1	Number	850065.5004888977	913980.474949217	781871.6265003276
18	Thailand	2	female	18	65 to 69	1992	44	Population	1	Number	581838.9704642416	625586.4498241879	535162.7397377177
18	Thailand	2	female	19	70 to 74	1992	44	Population	1	Number	397966.9465093418	427889.4021407806	366041.27985628316
18	Thailand	2	female	20	75 to 79	1992	44	Population	1	Number	257941.35525728096	277335.5256171503	237248.80831032278
18	Thailand	2	female	21	80 plus	1992	44	Population	1	Number	283791.5222593524	305129.3225663047	261025.22566591535
18	Thailand	2	female	22	All Ages	1992	44	Population	1	Number	29484710.401695784	31701615.46514145	27119390.759190217
18	Thailand	2	female	23	5-14 years	1992	44	Population	1	Number	5571268.987330167	5990163.195872897	5124331.174820525
18	Thailand	2	female	24	15-49 years	1992	44	Population	1	Number	16690175.286295349	17945081.086552266	15351257.626813604
18	Thailand	2	female	25	50-69 years	1992	44	Population	1	Number	3726572.585898622	4006767.2197418376	3427619.833215595
18	Thailand	2	female	26	70+ years	1992	44	Population	1	Number	939699.8240259752	1010354.2503242356	864315.3138325214
18	Thailand	2	female	28	<1 year	1992	44	Population	1	Number	502106.72835213115	539859.2764799212	461826.7699931981
18	Thailand	2	female	30	80 to 84	1992	44	Population	1	Number	164533.16270503172	176904.13045530455	151333.9989253056
18	Thailand	2	female	31	85 to 89	1992	44	Population	1	Number	80498.8882163789	86551.46226093765	74041.11403769438
18	Thailand	2	female	32	90 to 94	1992	44	Population	1	Number	29574.685129063597	31798.355238730375	27202.147542509305
18	Thailand	2	female	39	0 to 14	1992	44	Population	1	Number	8128262.705475839	8739412.908523094	7476197.985328487
18	Thailand	2	female	42	Neonatal	1992	44	Population	1	Number	38481.04756933986	41374.37187339191	35394.02461948189
18	Thailand	2	female	157	25 plus	1992	44	Population	1	Number	15505145.093188034	16670950.49531846	14261292.81350931
18	Thailand	2	female	158	<20 years	1992	44	Population	1	Number	11052308.669661084	11883312.899267722	10165671.411393136
18	Thailand	2	female	159	10 to 24	1992	44	Population	1	Number	8722657.733299846	9378499.484234719	8022909.51158285
18	Thailand	2	female	162	10 to 19	1992	44	Population	1	Number	5795401.09445318	6231147.41367946	5330482.977295075
18	Thailand	2	female	164	Birth	1992	44	Population	1	Number	505619.761865357	539175.355430725	473422.05793753
18	Thailand	2	female	235	95 plus	1992	44	Population	1	Number	9184.786208878175	9875.37461133224	8447.965160406071
18	Thailand	3	both	1	Under 5	1992	44	Population	1	Number	5231477.559736455	5624823.430646381	4811798.462916834
18	Thailand	3	both	2	Early Neonatal	1992	44	Population	1	Number	19833.7289382108	21324.99317350745	18242.629415694104
18	Thailand	3	both	3	Late Neonatal	1992	44	Population	1	Number	59150.58870506441	63598.020537344055	54405.41578582113
18	Thailand	3	both	4	Post Neonatal	1992	44	Population	1	Number	950338.0831030332	1021792.381948552	874100.1514984748
18	Thailand	3	both	5	1 to 4	1992	44	Population	1	Number	4202155.158990147	4518108.034986979	3865050.266216845
18	Thailand	3	both	6	5 to 9	1992	44	Population	1	Number	5488070.614844331	5900709.279726586	5047807.134284509
18	Thailand	3	both	7	10 to 14	1992	44	Population	1	Number	5880428.446916906	6322567.827687293	5408689.273550593
18	Thailand	3	both	8	15 to 19	1992	44	Population	1	Number	5849577.28996186	6289397.02488411	5380313.055183907
18	Thailand	3	both	9	20 to 24	1992	44	Population	1	Number	5937431.037881968	6383856.34619983	5461119.008067465
18	Thailand	3	both	10	25 to 29	1992	44	Population	1	Number	5565672.81801373	5984146.2601346625	5119183.940868439
18	Thailand	3	both	11	30 to 34	1992	44	Population	1	Number	5069608.927959314	5450784.172652775	4662915.2411719365
18	Thailand	3	both	12	35 to 39	1992	44	Population	1	Number	4335739.737617661	4661736.610137539	3987918.4354423755
18	Thailand	3	both	13	40 to 44	1992	44	Population	1	Number	3439008.1028553895	3697581.253908359	3163124.3208681038
18	Thailand	3	both	14	45 to 49	1992	44	Population	1	Number	2785346.548265421	2994772.002413526	2561900.7415391533
18	Thailand	3	both	15	50 to 54	1992	44	Population	1	Number	2381766.9496627096	2560847.9424457042	2190697.067233619
18	Thailand	3	both	16	55 to 59	1992	44	Population	1	Number	2049004.3056185378	2203065.443010154	1884629.2764719306
18	Thailand	3	both	17	60 to 64	1992	44	Population	1	Number	1629300.030987714	1751804.3201382384	1498594.4783698888
18	Thailand	3	both	18	65 to 69	1992	44	Population	1	Number	1102621.2933498635	1185525.5069232045	1014166.9124903068
18	Thailand	3	both	19	70 to 74	1992	44	Population	1	Number	730291.6640431862	785201.0481189538	671706.2754066378
18	Thailand	3	both	20	75 to 79	1992	44	Population	1	Number	451435.94200623216	485378.64017149596	415220.89066562505
18	Thailand	3	both	21	80 plus	1992	44	Population	1	Number	469430.05561977887	504725.7004831319	431771.48220282287
18	Thailand	3	both	22	All Ages	1992	44	Population	1	Number	58396211.32534106	62786922.80968191	53711555.99673415
18	Thailand	3	both	23	5-14 years	1992	44	Population	1	Number	11368499.061761236	12223277.107413879	10456496.407835104
18	Thailand	3	both	24	15-49 years	1992	44	Population	1	Number	32982384.462555345	35462273.67033081	30336474.74314138
18	Thailand	3	both	25	50-69 years	1992	44	Population	1	Number	7162692.579618825	7701243.2125173025	6588087.734565744
18	Thailand	3	both	26	70+ years	1992	44	Population	1	Number	1651157.6616691973	1775305.3887735817	1518698.6482750855
18	Thailand	3	both	28	<1 year	1992	44	Population	1	Number	1029322.4007463085	1106715.3956594036	946748.1966999901
18	Thailand	3	both	30	80 to 84	1992	44	Population	1	Number	282915.4016563667	304187.3279501616	260219.38912688053
18	Thailand	3	both	31	85 to 89	1992	44	Population	1	Number	132547.8287368887	142513.87380472955	121914.58938634058
18	Thailand	3	both	32	90 to 94	1992	44	Population	1	Number	42455.05719877704	45647.18050575822	39049.2316251879
18	Thailand	3	both	39	0 to 14	1992	44	Population	1	Number	16599976.62149769	17848100.538060263	15268294.870751938
18	Thailand	3	both	42	Neonatal	1992	44	Population	1	Number	78984.31764327521	84923.01371085149	72648.04520151524
18	Thailand	3	both	157	25 plus	1992	44	Population	1	Number	30009226.375999536	32265568.900537767	27601829.062730834
18	Thailand	3	both	158	<20 years	1992	44	Population	1	Number	22449553.91145955	24137497.562944375	20648607.925935842
18	Thailand	3	both	159	10 to 24	1992	44	Population	1	Number	17667436.774760734	18995821.19877123	16250121.336801963
18	Thailand	3	both	162	10 to 19	1992	44	Population	1	Number	11730005.736878766	12611964.852571404	10789002.328734497
18	Thailand	3	both	164	Birth	1992	44	Population	1	Number	1038600.47628828	1107527.48050693	972462.731767654
18	Thailand	3	both	235	95 plus	1992	44	Population	1	Number	11511.768027746388	12377.318222482401	10588.27206441381
19	Timor-Leste	1	male	1	Under 5	1992	44	Population	1	Number	74552.32038880432	80582.53472134318	68607.42505346918
19	Timor-Leste	1	male	2	Early Neonatal	1992	44	Population	1	Number	352.24537838149547	380.73698156982033	324.15689104920875
19	Timor-Leste	1	male	3	Late Neonatal	1992	44	Population	1	Number	1041.09040738136	1125.2997017845234	958.0725552980724
19	Timor-Leste	1	male	4	Post Neonatal	1992	44	Population	1	Number	16029.250192994401	17325.786823236722	14751.057720858249
19	Timor-Leste	1	male	5	1 to 4	1992	44	Population	1	Number	57129.73441004706	61750.711214752104	52574.13788626364
19	Timor-Leste	1	male	6	5 to 9	1992	44	Population	1	Number	60676.97410657763	65584.87176830515	55838.51624977007
19	Timor-Leste	1	male	7	10 to 14	1992	44	Population	1	Number	47441.00729117235	51278.304918199254	43658.001993979145
19	Timor-Leste	1	male	8	15 to 19	1992	44	Population	1	Number	40558.12878001381	43838.700171953	37323.97282971244
19	Timor-Leste	1	male	9	20 to 24	1992	44	Population	1	Number	38629.39163637288	41753.955833544336	35549.035599857154
19	Timor-Leste	1	male	10	25 to 29	1992	44	Population	1	Number	35218.32073881338	38066.97818340495	32409.967764866917
19	Timor-Leste	1	male	11	30 to 34	1992	44	Population	1	Number	29563.525977706377	31954.791563289975	27206.09341538845
19	Timor-Leste	1	male	12	35 to 39	1992	44	Population	1	Number	24594.047577122852	26583.353576201866	22632.88744212316
19	Timor-Leste	1	male	13	40 to 44	1992	44	Population	1	Number	18926.196939888127	20457.055046680274	17416.99830841975
19	Timor-Leste	1	male	14	45 to 49	1992	44	Population	1	Number	15865.818461988469	17149.13580728347	14600.658240629164
19	Timor-Leste	1	male	15	50 to 54	1992	44	Population	1	Number	11324.655604269945	12240.657952416717	10421.613392773446
19	Timor-Leste	1	male	16	55 to 59	1992	44	Population	1	Number	8754.431555658808	9462.53961138194	8056.342226616779
19	Timor-Leste	1	male	17	60 to 64	1992	44	Population	1	Number	6648.77031645015	7186.560553520191	6118.589050007436
19	Timor-Leste	1	male	18	65 to 69	1992	44	Population	1	Number	4287.940404683985	4634.77333423665	3946.0146701520653
19	Timor-Leste	1	male	19	70 to 74	1992	44	Population	1	Number	2486.6222798302592	2687.7543872313686	2288.3359070519373
19	Timor-Leste	1	male	20	75 to 79	1992	44	Population	1	Number	1097.4428298392054	1186.2102276495652	1009.9313650600643
19	Timor-Leste	1	male	21	80 plus	1992	44	Population	1	Number	1143.6261578359029	1236.1291250417908	1052.4319766805852
19	Timor-Leste	1	male	22	All Ages	1992	44	Population	1	Number	421769.22104702843	455884.3067816838	388136.81548655796
19	Timor-Leste	1	male	23	5-14 years	1992	44	Population	1	Number	108117.98139774997	116863.17668650439	99496.5182437492
19	Timor-Leste	1	male	24	15-49 years	1992	44	Population	1	Number	203355.4301119059	219803.97018235788	187139.613600997
19	Timor-Leste	1	male	25	50-69 years	1992	44	Population	1	Number	31015.79788106289	33524.5314515555	28542.559339549724
19	Timor-Leste	1	male	26	70+ years	1992	44	Population	1	Number	4727.691267505367	5110.093739922724	4350.699248792588
19	Timor-Leste	1	male	28	<1 year	1992	44	Population	1	Number	17422.585978757255	18831.823506591067	16033.28716720553
19	Timor-Leste	1	male	30	80 to 84	1992	44	Population	1	Number	636.2588527810844	687.7230759365239	585.5227755371093
19	Timor-Leste	1	male	31	85 to 89	1992	44	Population	1	Number	364.68350359005683	394.1811728607171	335.60318458644093
19	Timor-Leste	1	male	32	90 to 94	1992	44	Population	1	Number	120.17315368810202	129.893439656092	110.59039600776298
19	Timor-Leste	1	male	39	0 to 14	1992	44	Population	1	Number	182670.30178655428	197445.7114078476	168103.94329721841
19	Timor-Leste	1	male	42	Neonatal	1992	44	Population	1	Number	1393.3357857628553	1506.0366833543437	1282.2294463472813
19	Timor-Leste	1	male	157	25 plus	1992	44	Population	1	Number	159911.39884408747	172845.93936833885	147159.86375976977
19	Timor-Leste	1	male	158	<20 years	1992	44	Population	1	Number	223228.4305665681	241284.41157980065	205427.91612693082
19	Timor-Leste	1	male	159	10 to 24	1992	44	Population	1	Number	126628.52770755904	136870.96092369655	116531.01042354874
19	Timor-Leste	1	male	162	10 to 19	1992	44	Population	1	Number	87999.13607118616	95117.00509015223	80981.97482369159
19	Timor-Leste	1	male	164	Birth	1992	44	Population	1	Number	20008.599442351	20687.3955987181	19289.8352102145
19	Timor-Leste	1	male	235	95 plus	1992	44	Population	1	Number	22.510647776659507	24.33143658845793	20.7156205492718
19	Timor-Leste	2	female	1	Under 5	1992	44	Population	1	Number	73014.54601383625	78920.37643682297	67192.27473179507
19	Timor-Leste	2	female	2	Early Neonatal	1992	44	Population	1	Number	340.5607746349798	368.10726082875885	313.4040322295529
19	Timor-Leste	2	female	3	Late Neonatal	1992	44	Population	1	Number	1005.8715234207947	1087.2321148227984	925.6620692234612
19	Timor-Leste	2	female	4	Post Neonatal	1992	44	Population	1	Number	15632.977898899942	16897.461779409266	14386.384675457844
19	Timor-Leste	2	female	5	1 to 4	1992	44	Population	1	Number	56035.13581688053	60567.57528176215	51566.82395488421
19	Timor-Leste	2	female	6	5 to 9	1992	44	Population	1	Number	56054.725238741514	60588.74920712157	51584.85129172845
19	Timor-Leste	2	female	7	10 to 14	1992	44	Population	1	Number	41206.94170597753	44539.992765683994	37921.04860092428
19	Timor-Leste	2	female	8	15 to 19	1992	44	Population	1	Number	35202.29814692173	38049.659593444216	32395.22283450611
19	Timor-Leste	2	female	9	20 to 24	1992	44	Population	1	Number	36068.656985544665	38986.094446583396	33192.49713502755
19	Timor-Leste	2	female	10	25 to 29	1992	44	Population	1	Number	34751.22541249955	37562.10153899518	31980.11920447637
19	Timor-Leste	2	female	11	30 to 34	1992	44	Population	1	Number	29036.51046818528	31385.148051549626	26721.102782193964
19	Timor-Leste	2	female	12	35 to 39	1992	44	Population	1	Number	23575.497970986304	25482.417903457404	21695.558256367218
19	Timor-Leste	2	female	13	40 to 44	1992	44	Population	1	Number	18616.608409322744	20122.425240612418	17132.09675475372
19	Timor-Leste	2	female	14	45 to 49	1992	44	Population	1	Number	15660.107813294208	16926.786115087372	14411.351216523295
19	Timor-Leste	2	female	15	50 to 54	1992	44	Population	1	Number	9991.538573196107	10799.71085802884	9194.800782248225
19	Timor-Leste	2	female	16	55 to 59	1992	44	Population	1	Number	7910.263988178907	8550.09098520482	7279.489637503482
19	Timor-Leste	2	female	17	60 to 64	1992	44	Population	1	Number	6447.691483173237	6969.217324231551	5933.544494560486
19	Timor-Leste	2	female	18	65 to 69	1992	44	Population	1	Number	4012.3753636647107	4336.919030438767	3692.423530392918
19	Timor-Leste	2	female	19	70 to 74	1992	44	Population	1	Number	2381.1936571136853	2573.7980998029557	2191.3142946622033
19	Timor-Leste	2	female	20	75 to 79	1992	44	Population	1	Number	1050.353557593869	1135.3121081018005	966.5970503191446
19	Timor-Leste	2	female	21	80 plus	1992	44	Population	1	Number	1239.0923287894464	1339.3171411284484	1140.2855556795896
19	Timor-Leste	2	female	22	All Ages	1992	44	Population	1	Number	396219.6271170197	428268.11684629554	364624.57815366186
19	Timor-Leste	2	female	23	5-14 years	1992	44	Population	1	Number	97261.66694471905	105128.74197280555	89505.89989265273
19	Timor-Leste	2	female	24	15-49 years	1992	44	Population	1	Number	192910.90520675448	208514.63288972963	177527.9481838483
19	Timor-Leste	2	female	25	50-69 years	1992	44	Population	1	Number	28361.869408212962	30655.93819790399	26100.258444705112
19	Timor-Leste	2	female	26	70+ years	1992	44	Population	1	Number	4670.639543497001	5048.427349033204	4298.196900660938
19	Timor-Leste	2	female	28	<1 year	1992	44	Population	1	Number	16979.410196955716	18352.801155060824	15625.450776910857
19	Timor-Leste	2	female	30	80 to 84	1992	44	Population	1	Number	576.2923968003303	622.9061930281993	530.3381198085456
19	Timor-Leste	2	female	31	85 to 89	1992	44	Population	1	Number	410.25766622167725	443.4416321395969	377.54320645050973
19	Timor-Leste	2	female	32	90 to 94	1992	44	Population	1	Number	200.63157367953596	216.85979279937771	184.63296088964438
19	Timor-Leste	2	female	39	0 to 14	1992	44	Population	1	Number	170276.2129585553	184049.11840962854	156698.1746244478
19	Timor-Leste	2	female	42	Neonatal	1992	44	Population	1	Number	1346.4322980557745	1455.3393756515572	1239.0661014530142
19	Timor-Leste	2	female	157	25 plus	1992	44	Population	1	Number	154672.45902599805	167183.24439663914	142338.68355968062
19	Timor-Leste	2	female	158	<20 years	1992	44	Population	1	Number	205478.51110547702	222098.77800307272	189093.3974589539
19	Timor-Leste	2	female	159	10 to 24	1992	44	Population	1	Number	112477.89683844392	121575.74680571159	103508.76857045795
19	Timor-Leste	2	female	162	10 to 19	1992	44	Population	1	Number	76409.23985289925	82589.6523591282	70316.2714354304
19	Timor-Leste	2	female	164	Birth	1992	44	Population	1	Number	19046.6941413889	19692.8574479175	18362.4842081191
19	Timor-Leste	2	female	235	95 plus	1992	44	Population	1	Number	51.91069208790293	56.10952316127476	47.771268530889984
19	Timor-Leste	3	both	1	Under 5	1992	44	Population	1	Number	147566.86640264056	159502.91115816616	135799.69978526427
19	Timor-Leste	3	both	2	Early Neonatal	1992	44	Population	1	Number	692.8061530164753	748.8442423985791	637.5609232787615
19	Timor-Leste	3	both	3	Late Neonatal	1992	44	Population	1	Number	2046.9619308021545	2212.531816607322	1883.7346245215335
19	Timor-Leste	3	both	4	Post Neonatal	1992	44	Population	1	Number	31662.228091894343	34223.24860264599	29137.442396316095
19	Timor-Leste	3	both	5	1 to 4	1992	44	Population	1	Number	113164.8702269276	122318.28649651427	104140.96184114787
19	Timor-Leste	3	both	6	5 to 9	1992	44	Population	1	Number	116731.69934531915	126173.62097542672	107423.3675414985
19	Timor-Leste	3	both	7	10 to 14	1992	44	Population	1	Number	88647.94899714988	95818.29768388325	81579.05059490343
19	Timor-Leste	3	both	8	15 to 19	1992	44	Population	1	Number	75760.42692693554	81888.35976539722	69719.19566421855
19	Timor-Leste	3	both	9	20 to 24	1992	44	Population	1	Number	74698.04862191755	80740.05028012773	68741.53273488472
19	Timor-Leste	3	both	10	25 to 29	1992	44	Population	1	Number	69969.54615131293	75629.07972240013	64390.08696934329
19	Timor-Leste	3	both	11	30 to 34	1992	44	Population	1	Number	58600.03644589166	63339.93961483958	53927.19619758242
19	Timor-Leste	3	both	12	35 to 39	1992	44	Population	1	Number	48169.545548109156	52065.77147965927	44328.44569849037
19	Timor-Leste	3	both	13	40 to 44	1992	44	Population	1	Number	37542.805349210874	40579.48028729269	34549.095063173474
19	Timor-Leste	3	both	14	45 to 49	1992	44	Population	1	Number	31525.926275282676	34075.92192237084	29012.00945715246
19	Timor-Leste	3	both	15	50 to 54	1992	44	Population	1	Number	21316.19417746605	23040.368810445558	19616.414175021673
19	Timor-Leste	3	both	16	55 to 59	1992	44	Population	1	Number	16664.695543837715	18012.630596586765	15335.83186412026
19	Timor-Leste	3	both	17	60 to 64	1992	44	Population	1	Number	13096.461799623388	14155.77787775174	12052.133544567921
19	Timor-Leste	3	both	18	65 to 69	1992	44	Population	1	Number	8300.315768348695	8971.692364675417	7638.438200544984
19	Timor-Leste	3	both	19	70 to 74	1992	44	Population	1	Number	4867.8159369439445	5261.552487034323	4479.65020171414
19	Timor-Leste	3	both	20	75 to 79	1992	44	Population	1	Number	2147.7963874330744	2321.522335751366	1976.5284153792093
19	Timor-Leste	3	both	21	80 plus	1992	44	Population	1	Number	2382.718486625349	2575.446266170239	2192.717532360175
19	Timor-Leste	3	both	22	All Ages	1992	44	Population	1	Number	817988.8481640482	884152.4236279794	752761.3936402197
19	Timor-Leste	3	both	23	5-14 years	1992	44	Population	1	Number	205379.64834246904	221991.91865931	189002.41813640195
19	Timor-Leste	3	both	24	15-49 years	1992	44	Population	1	Number	396266.33531866036	428318.6030720874	364667.5617848454
19	Timor-Leste	3	both	25	50-69 years	1992	44	Population	1	Number	59377.66728927585	64180.46964945948	54642.81778425485
19	Timor-Leste	3	both	26	70+ years	1992	44	Population	1	Number	9398.330811002368	10158.521088955931	8648.896149453525
19	Timor-Leste	3	both	28	<1 year	1992	44	Population	1	Number	34401.99617571297	37184.624661651884	31658.737944116387
19	Timor-Leste	3	both	30	80 to 84	1992	44	Population	1	Number	1212.5512495814146	1310.6292689647228	1115.8608953456549
19	Timor-Leste	3	both	31	85 to 89	1992	44	Population	1	Number	774.9411698117341	837.622805000314	713.1463910369506
19	Timor-Leste	3	both	32	90 to 94	1992	44	Population	1	Number	320.804727367638	346.7532324554698	295.22335689740737
19	Timor-Leste	3	both	39	0 to 14	1992	44	Population	1	Number	352946.5147451096	381494.82981747616	324802.1179216661
19	Timor-Leste	3	both	42	Neonatal	1992	44	Population	1	Number	2739.7680838186297	2961.3760590059014	2521.295547800295
19	Timor-Leste	3	both	157	25 plus	1992	44	Population	1	Number	314583.8578700855	340029.1837649779	289498.5473194505
19	Timor-Leste	3	both	158	<20 years	1992	44	Population	1	Number	428706.9416720451	463383.1895828733	394521.3135858847
19	Timor-Leste	3	both	159	10 to 24	1992	44	Population	1	Number	239106.42454600296	258446.70772940823	220039.77899400666
19	Timor-Leste	3	both	162	10 to 19	1992	44	Population	1	Number	164408.3759240854	177706.6574492805	151298.24625912195
19	Timor-Leste	3	both	164	Birth	1992	44	Population	1	Number	39055.2935837399	40380.2530466356	37652.3194183337
19	Timor-Leste	3	both	235	95 plus	1992	44	Population	1	Number	74.42133986456244	80.44095974973268	68.48688908016179
20	Viet Nam	1	male	1	Under 5	1992	44	Population	1	Number	4631098.655071714	5016657.66378125	4240255.419146421
20	Viet Nam	1	male	2	Early Neonatal	1992	44	Population	1	Number	17237.64809481408	18672.756911734203	15782.870586729608
20	Viet Nam	1	male	3	Late Neonatal	1992	44	Population	1	Number	51129.54156579301	55386.297214971666	46814.44552371963
20	Viet Nam	1	male	4	Post Neonatal	1992	44	Population	1	Number	820553.9828007602	888868.6536305103	751303.0344241768
20	Viet Nam	1	male	5	1 to 4	1992	44	Population	1	Number	3742177.4826103467	4053729.956024033	3426355.068611795
20	Viet Nam	1	male	6	5 to 9	1992	44	Population	1	Number	4775126.455796825	5172676.402339951	4372127.94184977
20	Viet Nam	1	male	7	10 to 14	1992	44	Population	1	Number	4284827.221463598	4641557.6344920285	3923207.687666023
20	Viet Nam	1	male	8	15 to 19	1992	44	Population	1	Number	3631572.7797146137	3933916.9328606273	3325084.8893805454
20	Viet Nam	1	male	9	20 to 24	1992	44	Population	1	Number	3163744.6575881904	3427140.0945767607	2896739.289810298
20	Viet Nam	1	male	10	25 to 29	1992	44	Population	1	Number	2980011.2658832846	3228110.1027238523	2728512.1437524874
20	Viet Nam	1	male	11	30 to 34	1992	44	Population	1	Number	2667762.812009112	2889865.61349963	2442616.0103997537
20	Viet Nam	1	male	12	35 to 39	1992	44	Population	1	Number	2007302.4803747998	2174419.100459309	1837895.465896417
20	Viet Nam	1	male	13	40 to 44	1992	44	Population	1	Number	1301873.6303193334	1410260.2451933874	1192001.537250753
20	Viet Nam	1	male	14	45 to 49	1992	44	Population	1	Number	937350.784372023	1015389.2944866355	858242.727937108
20	Viet Nam	1	male	15	50 to 54	1992	44	Population	1	Number	850869.62265878	921708.2017277237	779060.1749575756
20	Viet Nam	1	male	16	55 to 59	1992	44	Population	1	Number	884846.4320384951	958513.7275566575	810169.4992946559
20	Viet Nam	1	male	17	60 to 64	1992	44	Population	1	Number	804383.2899469979	871351.6806019531	736497.0730073483
20	Viet Nam	1	male	18	65 to 69	1992	44	Population	1	Number	590346.0407333303	639494.9039326649	540523.5743897957
20	Viet Nam	1	male	19	70 to 74	1992	44	Population	1	Number	380840.51540423476	412547.1367768714	348699.34319037216
20	Viet Nam	1	male	20	75 to 79	1992	44	Population	1	Number	228254.50867806684	247257.68452339654	208990.88735819413
20	Viet Nam	1	male	21	80 plus	1992	44	Population	1	Number	185869.51108666844	201343.9524193789	170182.9868763911
20	Viet Nam	1	male	22	All Ages	1992	44	Population	1	Number	34306080.663140066	37162210.37195208	31410806.652163886
20	Viet Nam	1	male	23	5-14 years	1992	44	Population	1	Number	9059953.677260423	9814234.03683198	8295335.629515792
20	Viet Nam	1	male	24	15-49 years	1992	44	Population	1	Number	16689618.410261357	18079101.3838002	15281092.06442736
20	Viet Nam	1	male	25	50-69 years	1992	44	Population	1	Number	3130445.385377603	3391068.5138189984	2866250.3216493754
20	Viet Nam	1	male	26	70+ years	1992	44	Population	1	Number	794964.53516897	861148.7737196471	727873.2174249574
20	Viet Nam	1	male	28	<1 year	1992	44	Population	1	Number	888921.1724613673	962927.7077572163	813900.3505346262
20	Viet Nam	1	male	30	80 to 84	1992	44	Population	1	Number	122186.19101257583	132358.7202963583	111874.24349480018
20	Viet Nam	1	male	31	85 to 89	1992	44	Population	1	Number	47854.04643687261	51838.10293861324	43815.38698378073
20	Viet Nam	1	male	32	90 to 94	1992	44	Population	1	Number	13070.376861992654	14158.542310779	11967.297707781641
20	Viet Nam	1	male	39	0 to 14	1992	44	Population	1	Number	13691052.332332136	14830891.700613232	12535591.048662214
20	Viet Nam	1	male	42	Neonatal	1992	44	Population	1	Number	68367.1896606071	74059.05412670587	62597.31611044925
20	Viet Nam	1	male	157	25 plus	1992	44	Population	1	Number	13819710.893505126	14970261.64390146	12653391.424310848
20	Viet Nam	1	male	158	<20 years	1992	44	Population	1	Number	17322625.11204675	18764808.633473862	15860675.938042758
20	Viet Nam	1	male	159	10 to 24	1992	44	Population	1	Number	11080144.658766402	12002614.661929416	10145031.866856867
20	Viet Nam	1	male	162	10 to 19	1992	44	Population	1	Number	7916400.0011782115	8575474.567352656	7248292.577046569
20	Viet Nam	1	male	164	Birth	1992	44	Population	1	Number	895072.64488228	925887.251725579	865360.17457512894
20	Viet Nam	1	male	235	95 plus	1992	44	Population	1	Number	2758.8967752273343	2988.586873628426	2526.0586900285193
20	Viet Nam	2	female	1	Under 5	1992	44	Population	1	Number	4437368.000008127	4806798.093121974	4062874.732365211
20	Viet Nam	2	female	2	Early Neonatal	1992	44	Population	1	Number	16451.955427650697	17821.65192916482	15063.486734676566
20	Viet Nam	2	female	3	Late Neonatal	1992	44	Population	1	Number	48978.20679313139	53055.854510449986	44844.67342262513
20	Viet Nam	2	female	4	Post Neonatal	1992	44	Population	1	Number	788544.7008153509	854194.4603678853	721995.1872996124
20	Viet Nam	2	female	5	1 to 4	1992	44	Population	1	Number	3583393.1369719943	3881726.1263144724	3280971.384908297
20	Viet Nam	2	female	6	5 to 9	1992	44	Population	1	Number	4562115.967050623	4941931.8683913695	4177094.5498809
20	Viet Nam	2	female	7	10 to 14	1992	44	Population	1	Number	4086965.803572099	4427223.39711944	3742044.855270816
20	Viet Nam	2	female	8	15 to 19	1992	44	Population	1	Number	3647314.7511691507	3950969.4915777566	3339498.3114947667
20	Viet Nam	2	female	9	20 to 24	1992	44	Population	1	Number	3403047.6026961613	3686366.0456859223	3115846.176833861
20	Viet Nam	2	female	10	25 to 29	1992	44	Population	1	Number	3204241.97371361	3471008.9875619416	2933818.8203820856
20	Viet Nam	2	female	11	30 to 34	1992	44	Population	1	Number	2872259.6369243814	3111387.684252025	2629854.252257458
20	Viet Nam	2	female	12	35 to 39	1992	44	Population	1	Number	2205856.062052366	2389503.12724918	2019692.0466661253
20	Viet Nam	2	female	13	40 to 44	1992	44	Population	1	Number	1493448.4706231277	1617784.5201826917	1367408.3500338625
20	Viet Nam	2	female	14	45 to 49	1992	44	Population	1	Number	1131500.7898899163	1225703.1283406953	1036007.3739402725
20	Viet Nam	2	female	15	50 to 54	1992	44	Population	1	Number	1070511.4301206842	1159636.1403787013	980165.2331151052
20	Viet Nam	2	female	16	55 to 59	1992	44	Population	1	Number	1077037.314820854	1166705.3332274016	986140.3634298773
20	Viet Nam	2	female	17	60 to 64	1992	44	Population	1	Number	957020.4402838266	1036696.5343930507	876252.3561667787
20	Viet Nam	2	female	18	65 to 69	1992	44	Population	1	Number	777476.8500695236	842205.1631403614	711861.4117964924
20	Viet Nam	2	female	19	70 to 74	1992	44	Population	1	Number	562624.4046525499	609465.3216552717	515141.51575228345
20	Viet Nam	2	female	20	75 to 79	1992	44	Population	1	Number	374902.4759817882	406114.72986974823	343262.446739773
20	Viet Nam	2	female	21	80 plus	1992	44	Population	1	Number	421110.13476217544	456169.3762530976	385570.39354523184
20	Viet Nam	2	female	22	All Ages	1992	44	Population	1	Number	36284802.108390965	39305668.942400604	33222533.18967091
20	Viet Nam	2	female	23	5-14 years	1992	44	Population	1	Number	8649081.770622721	9369155.26551081	7919139.405151716
[truncated: 93,176 more rows]
