# Supplementary material for: Hematological malignancy burden in mainland China and Taiwan from 1990 to 2021 and decadal projections: Insights from the global burden of disease study 2021
Source: PLoS One. 2025 Jul 21;20(7):e0328526. doi: 10.1371/journal.pone.0328526 (PMC12279097; doi:10.1371/journal.pone.0328526)
Supplement: S1 Data — (ZIP) [file pone.0328526.s021.zip › The raw data used in this study/GBD_Population/IHME_GBD_2019_POP_1993_Y2020M10D15.CSV]

location_id	location_name	sex_id	sex_name	age_group_id	age_group_name	year_id	measure_id	measure_name	metric_id	metric_name	val	upper	lower
1	Global	1	male	1	Under 5	1993	44	Population	1	Number	327474102.49059784	335234481.2959999	319755940.43895984
1	Global	1	male	2	Early Neonatal	1993	44	Population	1	Number	1329765.0281490262	1360321.4551585421	1299470.664520354
1	Global	1	male	3	Late Neonatal	1993	44	Population	1	Number	3924301.546066254	4014729.235327474	3835188.371343911
1	Global	1	male	4	Post Neonatal	1993	44	Population	1	Number	62140779.45996674	63600131.75229272	60718658.08913156
1	Global	1	male	5	1 to 4	1993	44	Population	1	Number	260079256.45641583	266221833.32198024	253959483.34578842
1	Global	1	male	6	5 to 9	1993	44	Population	1	Number	313359069.54558676	320880724.28465885	305728934.0589267
1	Global	1	male	7	10 to 14	1993	44	Population	1	Number	287547921.1271561	294179395.4650245	280709320.24481773
1	Global	1	male	8	15 to 19	1993	44	Population	1	Number	263021405.0477994	269292589.0276485	256379417.63030398
1	Global	1	male	9	20 to 24	1993	44	Population	1	Number	254476463.52966502	261182193.30345535	247560005.21111804
1	Global	1	male	10	25 to 29	1993	44	Population	1	Number	239782649.59239063	246395450.82077968	232932837.65277714
1	Global	1	male	11	30 to 34	1993	44	Population	1	Number	208378180.0764033	213553154.49876174	203116473.89640775
1	Global	1	male	12	35 to 39	1993	44	Population	1	Number	189871419.70310643	194807423.9304612	184774186.55293655
1	Global	1	male	13	40 to 44	1993	44	Population	1	Number	163833544.75104487	168083682.7648094	159482796.24339762
1	Global	1	male	14	45 to 49	1993	44	Population	1	Number	129514830.76433738	132685135.70992772	126168177.00771484
1	Global	1	male	15	50 to 54	1993	44	Population	1	Number	110014213.53937809	112609183.3587486	107320158.52698539
1	Global	1	male	16	55 to 59	1993	44	Population	1	Number	97232387.44693652	99604541.13340047	94814526.93504554
1	Global	1	male	17	60 to 64	1993	44	Population	1	Number	82875170.98868209	84848307.81607921	80834820.26259704
1	Global	1	male	18	65 to 69	1993	44	Population	1	Number	63537938.171858825	65015329.36213141	62038268.81656325
1	Global	1	male	19	70 to 74	1993	44	Population	1	Number	42272390.60451353	43249599.49432708	41253803.32651621
1	Global	1	male	20	75 to 79	1993	44	Population	1	Number	25490642.27513058	26074977.37818785	24905495.811205238
1	Global	1	male	21	80 plus	1993	44	Population	1	Number	21825617.20510555	22236936.855382495	21390320.008301493
1	Global	1	male	22	All Ages	1993	44	Population	1	Number	2820507946.859693	2888999704.676886	2749386303.587972
1	Global	1	male	23	5-14 years	1993	44	Population	1	Number	600906990.6727428	615064623.2068532	586429639.187802
1	Global	1	male	24	15-49 years	1993	44	Population	1	Number	1448878493.464747	1485549212.069522	1410561337.9426668
1	Global	1	male	25	50-69 years	1993	44	Population	1	Number	353659710.14685553	362059467.9146977	344951997.52498305
1	Global	1	male	26	70+ years	1993	44	Population	1	Number	89588650.08474967	91570971.94164772	87581979.45987563
1	Global	1	male	28	<1 year	1993	44	Population	1	Number	67394846.03418203	68973990.69540784	65855784.11122666
1	Global	1	male	30	80 to 84	1993	44	Population	1	Number	14366923.372909702	14655758.867015395	14066675.257928088
1	Global	1	male	31	85 to 89	1993	44	Population	1	Number	5672989.300168185	5773991.363413788	5564218.900148255
1	Global	1	male	32	90 to 94	1993	44	Population	1	Number	1488680.105068554	1515081.1042610595	1461249.9362546683
1	Global	1	male	39	0 to 14	1993	44	Population	1	Number	928381093.1633407	950217699.8667008	906290534.738262
1	Global	1	male	42	Neonatal	1993	44	Population	1	Number	5254066.57421528	5375050.690486016	5134503.994337542
1	Global	1	male	157	25 plus	1993	44	Population	1	Number	1374628985.118888	1409154833.6961343	1339270778.2212572
1	Global	1	male	158	<20 years	1993	44	Population	1	Number	1191402498.2111402	1219293136.188155	1162685393.9798038
1	Global	1	male	159	10 to 24	1993	44	Population	1	Number	805045789.7046205	824640941.4091187	784400603.1053358
1	Global	1	male	162	10 to 19	1993	44	Population	1	Number	550569326.1749555	563278346.4175333	537030313.9341604
1	Global	1	male	164	Birth	1993	44	Population	1	Number	70884536.8261199	72462593.345504507	69340319.558312
1	Global	1	male	235	95 plus	1993	44	Population	1	Number	297024.42695910763	304182.9730915614	289387.34281460964
1	Global	2	female	1	Under 5	1993	44	Population	1	Number	307500626.8035032	314508313.8987115	300514423.33189607
1	Global	2	female	2	Early Neonatal	1993	44	Population	1	Number	1240981.8983470288	1268398.265246272	1213376.5861565806
1	Global	2	female	3	Late Neonatal	1993	44	Population	1	Number	3673025.3931697733	3754871.1471418873	3591565.7666740203
1	Global	2	female	4	Post Neonatal	1993	44	Population	1	Number	58246625.30968515	59564904.4824327	56949049.434743114
1	Global	2	female	5	1 to 4	1993	44	Population	1	Number	244339994.20230126	249904539.35168564	238753831.21589032
1	Global	2	female	6	5 to 9	1993	44	Population	1	Number	294552867.71956044	301360471.78242326	287605231.62732756
1	Global	2	female	7	10 to 14	1993	44	Population	1	Number	272988488.90104353	279130437.3139655	266620326.44006568
1	Global	2	female	8	15 to 19	1993	44	Population	1	Number	255309915.86314243	261282691.61036262	249043455.81176332
1	Global	2	female	9	20 to 24	1993	44	Population	1	Number	249260903.58412915	255497581.78578272	242821648.97071874
1	Global	2	female	10	25 to 29	1993	44	Population	1	Number	235716212.23661345	241914074.02528504	229275728.64858502
1	Global	2	female	11	30 to 34	1993	44	Population	1	Number	203745813.7406849	208569656.65341592	198749456.8029663
1	Global	2	female	12	35 to 39	1993	44	Population	1	Number	183445063.7263059	188034657.69339675	178753342.3560611
1	Global	2	female	13	40 to 44	1993	44	Population	1	Number	157832163.77843183	161694611.19667682	153814185.12462956
1	Global	2	female	14	45 to 49	1993	44	Population	1	Number	124317599.16832669	127176042.26540373	121242112.174726
1	Global	2	female	15	50 to 54	1993	44	Population	1	Number	107091960.03153832	109449834.02693829	104625728.98307145
1	Global	2	female	16	55 to 59	1993	44	Population	1	Number	97121236.57042812	99315766.94106457	94851060.09293915
1	Global	2	female	17	60 to 64	1993	44	Population	1	Number	85488921.07505295	87403181.68430826	83495334.33578874
1	Global	2	female	18	65 to 69	1993	44	Population	1	Number	71402299.7088417	73018271.67648657	69799708.91702814
1	Global	2	female	19	70 to 74	1993	44	Population	1	Number	52913114.80190983	54071974.22110599	51750246.29966416
1	Global	2	female	20	75 to 79	1993	44	Population	1	Number	35769124.92673585	36558346.29378587	34982495.129326634
1	Global	2	female	21	80 plus	1993	44	Population	1	Number	40000939.972280905	40783455.979740694	39185228.89862543
1	Global	2	female	22	All Ages	1993	44	Population	1	Number	2774457252.608529	2837952801.924644	2706890913.946102
1	Global	2	female	23	5-14 years	1993	44	Population	1	Number	567541356.6206039	580474660.4579557	554227872.3956487
1	Global	2	female	24	15-49 years	1993	44	Population	1	Number	1409627672.0976343	1444036009.8920758	1373821260.673982
1	Global	2	female	25	50-69 years	1993	44	Population	1	Number	361104417.3858611	369146562.8461357	352830559.9396862
1	Global	2	female	26	70+ years	1993	44	Population	1	Number	128683179.70092657	131412679.36580919	125956859.00971848
1	Global	2	female	28	<1 year	1993	44	Population	1	Number	63160632.60120195	64587986.32581162	61752827.90291988
1	Global	2	female	30	80 to 84	1993	44	Population	1	Number	23937963.773123793	24411230.658297203	23454742.402160935
1	Global	2	female	31	85 to 89	1993	44	Population	1	Number	11374518.607637381	11597726.576296192	11145029.559380487
1	Global	2	female	32	90 to 94	1993	44	Population	1	Number	3782164.3582533943	3860844.0359368324	3698436.273523501
1	Global	2	female	39	0 to 14	1993	44	Population	1	Number	875041983.4241072	894956287.6893264	854674922.8171227
1	Global	2	female	42	Neonatal	1993	44	Population	1	Number	4914007.291516802	5023384.8393430235	4805008.098029849
1	Global	2	female	157	25 plus	1993	44	Population	1	Number	1394844449.7371504	1427665741.1207924	1361233222.1615503
1	Global	2	female	158	<20 years	1993	44	Population	1	Number	1130351899.2872496	1155972844.195073	1103761232.7977703
1	Global	2	female	159	10 to 24	1993	44	Population	1	Number	777559308.3483151	795872961.579032	758235437.5536431
1	Global	2	female	162	10 to 19	1993	44	Population	1	Number	528298404.76418597	540159057.1985347	515598929.9395888
1	Global	2	female	164	Birth	1993	44	Population	1	Number	66086271.9033291	67581769.7383505	64644810.639436
1	Global	2	female	235	95 plus	1993	44	Population	1	Number	906293.2332663328	929574.4693422698	881313.9618158529
1	Global	3	both	1	Under 5	1993	44	Population	1	Number	634974729.2941011	649771738.2165846	620308165.8122247
1	Global	3	both	2	Early Neonatal	1993	44	Population	1	Number	2570746.926496055	2628932.9916772223	2512907.6781134787
1	Global	3	both	3	Late Neonatal	1993	44	Population	1	Number	7597326.939236027	7769605.584145361	7426469.988093406
1	Global	3	both	4	Post Neonatal	1993	44	Population	1	Number	120387404.76965189	123153535.80405986	117680583.8907897
1	Global	3	both	5	1 to 4	1993	44	Population	1	Number	504419250.6587171	516163591.85492283	492715492.7682469
1	Global	3	both	6	5 to 9	1993	44	Population	1	Number	607911937.2651472	622201347.4565997	593378526.7697775
1	Global	3	both	7	10 to 14	1993	44	Population	1	Number	560536410.0281996	573273709.4731998	547329646.6848834
1	Global	3	both	8	15 to 19	1993	44	Population	1	Number	518331320.91094184	530589982.843654	505383791.3671239
1	Global	3	both	9	20 to 24	1993	44	Population	1	Number	503737367.1137942	516634043.04330415	490381654.18183684
1	Global	3	both	10	25 to 29	1993	44	Population	1	Number	475498861.82900405	488308914.1103261	462208164.3056887
1	Global	3	both	11	30 to 34	1993	44	Population	1	Number	412123993.8170882	422123959.6374794	401912314.69935846
1	Global	3	both	12	35 to 39	1993	44	Population	1	Number	373316483.42941236	382820829.4023145	363520327.0883266
1	Global	3	both	13	40 to 44	1993	44	Population	1	Number	321665708.5294767	329832878.68809956	313297659.4196862
1	Global	3	both	14	45 to 49	1993	44	Population	1	Number	253832429.93266407	259866960.13243747	247418735.29038346
1	Global	3	both	15	50 to 54	1993	44	Population	1	Number	217106173.5709164	222068153.5247367	211949446.682146
1	Global	3	both	16	55 to 59	1993	44	Population	1	Number	194353624.01736465	198894404.08500513	189657558.2514529
1	Global	3	both	17	60 to 64	1993	44	Population	1	Number	168364092.06373504	172233241.77412087	164383919.71800056
1	Global	3	both	18	65 to 69	1993	44	Population	1	Number	134940237.88070053	138013107.41239414	131789817.39432903
1	Global	3	both	19	70 to 74	1993	44	Population	1	Number	95185505.40642336	97348023.94781315	93022624.67783701
1	Global	3	both	20	75 to 79	1993	44	Population	1	Number	61259767.20186643	62654146.953505464	59895090.505386986
1	Global	3	both	21	80 plus	1993	44	Population	1	Number	61826557.17738645	63021112.92727077	60594274.850400686
1	Global	3	both	22	All Ages	1993	44	Population	1	Number	5594965199.468222	5727750360.199375	5456268993.630417
1	Global	3	both	23	5-14 years	1993	44	Population	1	Number	1168448347.293347	1195413037.8469567	1140707655.550674
1	Global	3	both	24	15-49 years	1993	44	Population	1	Number	2858506165.5623813	2929480039.268688	2784380179.0111494
1	Global	3	both	25	50-69 years	1993	44	Population	1	Number	714764127.5327166	731093579.2703743	697884464.5984093
1	Global	3	both	26	70+ years	1993	44	Population	1	Number	218271829.78567624	222987839.24781322	213575178.25715083
1	Global	3	both	28	<1 year	1993	44	Population	1	Number	130555478.63538398	133548389.3640978	127618814.62231658
1	Global	3	both	30	80 to 84	1993	44	Population	1	Number	38304887.146033496	39062666.901245534	37527554.83544958
1	Global	3	both	31	85 to 89	1993	44	Population	1	Number	17047507.907805566	17367966.83287258	16707356.472937657
1	Global	3	both	32	90 to 94	1993	44	Population	1	Number	5270844.463321948	5374118.290502496	5159241.527127168
1	Global	3	both	39	0 to 14	1993	44	Population	1	Number	1803423076.587448	1845172222.6809814	1760994619.9545689
1	Global	3	both	42	Neonatal	1993	44	Population	1	Number	10168073.865732081	10398374.044128813	9939377.666206885
1	Global	3	both	157	25 plus	1993	44	Population	1	Number	2769473434.856038	2835734456.4420557	2700685976.911222
1	Global	3	both	158	<20 years	1993	44	Population	1	Number	2321754397.4983897	2375082932.9892898	2266443098.11081
1	Global	3	both	159	10 to 24	1993	44	Population	1	Number	1582605098.0529356	1620257662.1547198	1542517698.81818
1	Global	3	both	162	10 to 19	1993	44	Population	1	Number	1078867730.9391415	1103490489.4340286	1052628846.2166289
1	Global	3	both	164	Birth	1993	44	Population	1	Number	136970808.729449	140038964.863949	133985130.197748
1	Global	3	both	235	95 plus	1993	44	Population	1	Number	1203317.6602254403	1233135.054798535	1170900.0996780577
4	Southeast Asia, East Asia, and Oceania	1	male	1	Under 5	1993	44	Population	1	Number	92504836.42222875	97615746.28231484	87148686.96545611
4	Southeast Asia, East Asia, and Oceania	1	male	2	Early Neonatal	1993	44	Population	1	Number	353056.1278143711	372179.75925249624	333196.1681114868
4	Southeast Asia, East Asia, and Oceania	1	male	3	Late Neonatal	1993	44	Population	1	Number	1050416.1694494425	1107426.8155959656	991145.4840678354
4	Southeast Asia, East Asia, and Oceania	1	male	4	Post Neonatal	1993	44	Population	1	Number	17023973.65966575	17957458.317563497	16052421.05165021
4	Southeast Asia, East Asia, and Oceania	1	male	5	1 to 4	1993	44	Population	1	Number	74077390.46529919	78192607.87937477	69770531.34597254
4	Southeast Asia, East Asia, and Oceania	1	male	6	5 to 9	1993	44	Population	1	Number	91552994.84997739	96674192.66402227	86171887.64371271
4	Southeast Asia, East Asia, and Oceania	1	male	7	10 to 14	1993	44	Population	1	Number	84047022.84554358	88619983.57236694	79211317.61061406
4	Southeast Asia, East Asia, and Oceania	1	male	8	15 to 19	1993	44	Population	1	Number	83865354.92912893	88691825.0439259	78822041.46095511
4	Southeast Asia, East Asia, and Oceania	1	male	9	20 to 24	1993	44	Population	1	Number	90923622.35157801	96759436.46266986	85093916.20022252
4	Southeast Asia, East Asia, and Oceania	1	male	10	25 to 29	1993	44	Population	1	Number	90365865.92899722	96334256.86447532	84433491.32651561
4	Southeast Asia, East Asia, and Oceania	1	male	11	30 to 34	1993	44	Population	1	Number	69771086.24104501	74039770.26445697	65463054.5195144
4	Southeast Asia, East Asia, and Oceania	1	male	12	35 to 39	1993	44	Population	1	Number	66382700.50916701	70677054.0647628	62103580.952744395
4	Southeast Asia, East Asia, and Oceania	1	male	13	40 to 44	1993	44	Population	1	Number	55801625.92137794	59477502.444801405	52119204.281650275
4	Southeast Asia, East Asia, and Oceania	1	male	14	45 to 49	1993	44	Population	1	Number	41675216.38373929	44381352.05879495	38950836.940010525
4	Southeast Asia, East Asia, and Oceania	1	male	15	50 to 54	1993	44	Population	1	Number	34598804.474092364	36826133.94497198	32348896.38813648
4	Southeast Asia, East Asia, and Oceania	1	male	16	55 to 59	1993	44	Population	1	Number	31592500.59648606	33673708.085638024	29492879.521979563
4	Southeast Asia, East Asia, and Oceania	1	male	17	60 to 64	1993	44	Population	1	Number	26007977.422323298	27739287.1274795	24283916.645891685
4	Southeast Asia, East Asia, and Oceania	1	male	18	65 to 69	1993	44	Population	1	Number	19316117.64694062	20604578.818795014	18023744.356021207
4	Southeast Asia, East Asia, and Oceania	1	male	19	70 to 74	1993	44	Population	1	Number	12641706.331899343	13488062.464757398	11791613.86102523
4	Southeast Asia, East Asia, and Oceania	1	male	20	75 to 79	1993	44	Population	1	Number	7210763.272159488	7693827.00000218	6726416.62189889
4	Southeast Asia, East Asia, and Oceania	1	male	21	80 plus	1993	44	Population	1	Number	4688828.6602743445	4974362.447014039	4400332.661586631
4	Southeast Asia, East Asia, and Oceania	1	male	22	All Ages	1993	44	Population	1	Number	902947024.7869587	958348331.8051416	846890834.5806402
4	Southeast Asia, East Asia, and Oceania	1	male	23	5-14 years	1993	44	Population	1	Number	175600017.69552097	185245101.423021	165362983.71731701
4	Southeast Asia, East Asia, and Oceania	1	male	24	15-49 years	1993	44	Population	1	Number	498785472.2650334	530553021.3844997	467007855.71787727
4	Southeast Asia, East Asia, and Oceania	1	male	25	50-69 years	1993	44	Population	1	Number	111515400.13984235	118851018.8452795	104139627.9829777
4	Southeast Asia, East Asia, and Oceania	1	male	26	70+ years	1993	44	Population	1	Number	24541298.264333177	26162629.095639758	22917506.74662086
4	Southeast Asia, East Asia, and Oceania	1	male	28	<1 year	1993	44	Population	1	Number	18427445.956929564	19437064.892411955	17376625.362599008
4	Southeast Asia, East Asia, and Oceania	1	male	30	80 to 84	1993	44	Population	1	Number	3360915.475282936	3578417.25884944	3144544.326347307
4	Southeast Asia, East Asia, and Oceania	1	male	31	85 to 89	1993	44	Population	1	Number	1105873.3488430865	1167780.8767110673	1041653.860620527
4	Southeast Asia, East Asia, and Oceania	1	male	32	90 to 94	1993	44	Population	1	Number	194894.2063637938	202977.76878641758	186059.46727794557
4	Southeast Asia, East Asia, and Oceania	1	male	39	0 to 14	1993	44	Population	1	Number	268104854.11774972	282860847.70533574	252507585.15152648
4	Southeast Asia, East Asia, and Oceania	1	male	42	Neonatal	1993	44	Population	1	Number	1403472.2972638137	1479606.574848462	1324341.6521793224
4	Southeast Asia, East Asia, and Oceania	1	male	157	25 plus	1993	44	Population	1	Number	460053193.388502	490020261.1347255	430086707.4198273
4	Southeast Asia, East Asia, and Oceania	1	male	158	<20 years	1993	44	Population	1	Number	351970209.04687864	371615407.82766855	331343392.06084937
4	Southeast Asia, East Asia, and Oceania	1	male	159	10 to 24	1993	44	Population	1	Number	258836000.12625054	273964240.7800347	243167315.36228266
4	Southeast Asia, East Asia, and Oceania	1	male	162	10 to 19	1993	44	Population	1	Number	167912377.7746725	177285985.73238817	158028617.116741
4	Southeast Asia, East Asia, and Oceania	1	male	164	Birth	1993	44	Population	1	Number	19207198.4684516	19581703.8146963	18843019.9299286
4	Southeast Asia, East Asia, and Oceania	1	male	235	95 plus	1993	44	Population	1	Number	27145.62978452821	28093.028262669417	26127.367434585718
4	Southeast Asia, East Asia, and Oceania	2	female	1	Under 5	1993	44	Population	1	Number	84024243.81772639	88569863.52455956	79260995.901656
4	Southeast Asia, East Asia, and Oceania	2	female	2	Early Neonatal	1993	44	Population	1	Number	317671.27068001666	334475.6363783358	300102.54370001797
4	Southeast Asia, East Asia, and Oceania	2	female	3	Late Neonatal	1993	44	Population	1	Number	946931.9017961047	997107.0531720066	894481.9953245984
4	Southeast Asia, East Asia, and Oceania	2	female	4	Post Neonatal	1993	44	Population	1	Number	15383180.402963167	16206988.830307635	14524406.300908007
4	Southeast Asia, East Asia, and Oceania	2	female	5	1 to 4	1993	44	Population	1	Number	67376460.2422871	71031292.00470157	63536184.60752134
4	Southeast Asia, East Asia, and Oceania	2	female	6	5 to 9	1993	44	Population	1	Number	84504525.82452293	89134848.33038752	79607994.0593015
4	Southeast Asia, East Asia, and Oceania	2	female	7	10 to 14	1993	44	Population	1	Number	79448884.25413746	83748273.72363856	74929747.09788673
4	Southeast Asia, East Asia, and Oceania	2	female	8	15 to 19	1993	44	Population	1	Number	81237389.88854182	85822799.58839552	76414391.23408355
4	Southeast Asia, East Asia, and Oceania	2	female	9	20 to 24	1993	44	Population	1	Number	87282613.93389167	92650345.27514727	81843372.23223859
4	Southeast Asia, East Asia, and Oceania	2	female	10	25 to 29	1993	44	Population	1	Number	86952364.97581829	92523299.3193251	81408584.86982127
4	Southeast Asia, East Asia, and Oceania	2	female	11	30 to 34	1993	44	Population	1	Number	66857127.56734244	70825106.31635135	62822298.65046203
4	Southeast Asia, East Asia, and Oceania	2	female	12	35 to 39	1993	44	Population	1	Number	62883116.09398016	66830515.849082105	58923596.710079
4	Southeast Asia, East Asia, and Oceania	2	female	13	40 to 44	1993	44	Population	1	Number	52713844.423466645	56121660.45658207	49308791.74443492
4	Southeast Asia, East Asia, and Oceania	2	female	14	45 to 49	1993	44	Population	1	Number	39386356.936819315	41865380.08200083	36898534.25690705
4	Southeast Asia, East Asia, and Oceania	2	female	15	50 to 54	1993	44	Population	1	Number	32339621.127943687	34321050.3580289	30336437.273937598
4	Southeast Asia, East Asia, and Oceania	2	female	16	55 to 59	1993	44	Population	1	Number	30032967.656506304	31927107.583313305	28131150.731565293
4	Southeast Asia, East Asia, and Oceania	2	female	17	60 to 64	1993	44	Population	1	Number	25248900.77316025	26865556.125810154	23639667.133903332
4	Southeast Asia, East Asia, and Oceania	2	female	18	65 to 69	1993	44	Population	1	Number	20031968.05033609	21328117.793616746	18730122.63486909
4	Southeast Asia, East Asia, and Oceania	2	female	19	70 to 74	1993	44	Population	1	Number	14463193.549509546	15411703.096509105	13513263.889066648
4	Southeast Asia, East Asia, and Oceania	2	female	20	75 to 79	1993	44	Population	1	Number	9354380.123413356	9977378.238089858	8728674.931015717
4	Southeast Asia, East Asia, and Oceania	2	female	21	80 plus	1993	44	Population	1	Number	7836278.238011592	8343134.752929267	7335076.411889304
4	Southeast Asia, East Asia, and Oceania	2	female	22	All Ages	1993	44	Population	1	Number	864597777.2351279	916273153.996088	811968065.5607215
4	Southeast Asia, East Asia, and Oceania	2	female	23	5-14 years	1993	44	Population	1	Number	163953410.0786604	172878299.09479883	154515363.14230207
4	Southeast Asia, East Asia, and Oceania	2	female	24	15-49 years	1993	44	Population	1	Number	477312813.81986034	506570229.98976696	447723126.2334827
4	Southeast Asia, East Asia, and Oceania	2	female	25	50-69 years	1993	44	Population	1	Number	107653457.60794632	114467359.8693233	100834037.98785691
4	Southeast Asia, East Asia, and Oceania	2	female	26	70+ years	1993	44	Population	1	Number	31653851.910934493	33732372.32246971	29585469.327193096
4	Southeast Asia, East Asia, and Oceania	2	female	28	<1 year	1993	44	Population	1	Number	16647783.575439287	17538571.519857977	15718917.238582416
4	Southeast Asia, East Asia, and Oceania	2	female	30	80 to 84	1993	44	Population	1	Number	5038988.924473756	5370848.065181736	4709698.054693008
4	Southeast Asia, East Asia, and Oceania	2	female	31	85 to 89	1993	44	Population	1	Number	2121759.048663374	2255946.971823023	1988500.1649380086
4	Southeast Asia, East Asia, and Oceania	2	female	32	90 to 94	1993	44	Population	1	Number	563389.8948474381	593976.3741886837	531548.1087283916
4	Southeast Asia, East Asia, and Oceania	2	female	39	0 to 14	1993	44	Population	1	Number	247977653.89638677	261441126.50722045	233775752.61455658
4	Southeast Asia, East Asia, and Oceania	2	female	42	Neonatal	1993	44	Population	1	Number	1264603.1724761215	1331582.6895503425	1194584.5390246166
4	Southeast Asia, East Asia, and Oceania	2	female	157	25 plus	1993	44	Population	1	Number	448100119.51630765	476422481.97005945	419800697.56571597
4	Southeast Asia, East Asia, and Oceania	2	female	158	<20 years	1993	44	Population	1	Number	329215043.78492856	347262182.773773	310154689.29253685
4	Southeast Asia, East Asia, and Oceania	2	female	159	10 to 24	1993	44	Population	1	Number	247968888.07657093	262074916.24261084	233189498.20207232
4	Southeast Asia, East Asia, and Oceania	2	female	162	10 to 19	1993	44	Population	1	Number	160686274.14267927	169557470.91882592	151323202.77078956
4	Southeast Asia, East Asia, and Oceania	2	female	164	Birth	1993	44	Population	1	Number	17287346.3102049	17621512.1343592	16962001.7754422
4	Southeast Asia, East Asia, and Oceania	2	female	235	95 plus	1993	44	Population	1	Number	112140.37002702437	117064.40362759102	106856.53609309944
4	Southeast Asia, East Asia, and Oceania	3	both	1	Under 5	1993	44	Population	1	Number	176529080.23995513	186185609.8068744	166404202.42982024
4	Southeast Asia, East Asia, and Oceania	3	both	2	Early Neonatal	1993	44	Population	1	Number	670727.3984943877	706655.395630832	633323.2661754743
4	Southeast Asia, East Asia, and Oceania	3	both	3	Late Neonatal	1993	44	Population	1	Number	1997348.0712455474	2104533.8687679726	1885817.5715944108
4	Southeast Asia, East Asia, and Oceania	3	both	4	Post Neonatal	1993	44	Population	1	Number	32407154.062628917	34164447.14787112	30575735.55264748
4	Southeast Asia, East Asia, and Oceania	3	both	5	1 to 4	1993	44	Population	1	Number	141453850.7075863	149209973.39460444	133310425.41607574
4	Southeast Asia, East Asia, and Oceania	3	both	6	5 to 9	1993	44	Population	1	Number	176057520.67450032	185788319.17955154	165779881.7030142
4	Southeast Asia, East Asia, and Oceania	3	both	7	10 to 14	1993	44	Population	1	Number	163495907.09968105	172368257.29600552	154141064.70850077
4	Southeast Asia, East Asia, and Oceania	3	both	8	15 to 19	1993	44	Population	1	Number	165102744.81767073	174504205.37739027	155231021.51209322
4	Southeast Asia, East Asia, and Oceania	3	both	9	20 to 24	1993	44	Population	1	Number	178206236.28546968	189410466.97316042	166951601.74358574
4	Southeast Asia, East Asia, and Oceania	3	both	10	25 to 29	1993	44	Population	1	Number	177318230.90481552	188858560.19321465	165875170.3175582
4	Southeast Asia, East Asia, and Oceania	3	both	11	30 to 34	1993	44	Population	1	Number	136628213.80838746	144838334.5743507	128288511.2476479
4	Southeast Asia, East Asia, and Oceania	3	both	12	35 to 39	1993	44	Population	1	Number	129265816.60314718	137530449.5700306	121027497.5799635
4	Southeast Asia, East Asia, and Oceania	3	both	13	40 to 44	1993	44	Population	1	Number	108515470.3448446	115599378.44653253	101437741.7353534
4	Southeast Asia, East Asia, and Oceania	3	both	14	45 to 49	1993	44	Population	1	Number	81061573.32055861	86246732.14079578	75860746.90189642
4	Southeast Asia, East Asia, and Oceania	3	both	15	50 to 54	1993	44	Population	1	Number	66938425.602036044	71154485.17613511	62688410.37655753
4	Southeast Asia, East Asia, and Oceania	3	both	16	55 to 59	1993	44	Population	1	Number	61625468.25299237	65601212.02525653	57614954.48287807
4	Southeast Asia, East Asia, and Oceania	3	both	17	60 to 64	1993	44	Population	1	Number	51256878.19548355	54604843.253289655	47929576.33153064
4	Southeast Asia, East Asia, and Oceania	3	both	18	65 to 69	1993	44	Population	1	Number	39348085.69727671	41932696.61241176	36766838.213162035
4	Southeast Asia, East Asia, and Oceania	3	both	19	70 to 74	1993	44	Population	1	Number	27104899.88140889	28894266.448686395	25306281.091833957
4	Southeast Asia, East Asia, and Oceania	3	both	20	75 to 79	1993	44	Population	1	Number	16565143.395572843	17664611.960440945	15454934.474637209
4	Southeast Asia, East Asia, and Oceania	3	both	21	80 plus	1993	44	Population	1	Number	12525106.898285937	13317192.825429289	11736284.601837225
4	Southeast Asia, East Asia, and Oceania	3	both	22	All Ages	1993	44	Population	1	Number	1767544802.0220866	1874183050.9225059	1658828686.881658
4	Southeast Asia, East Asia, and Oceania	3	both	23	5-14 years	1993	44	Population	1	Number	339553427.77418137	358120952.8244292	319868293.7837601
4	Southeast Asia, East Asia, and Oceania	3	both	24	15-49 years	1993	44	Population	1	Number	976098286.0848937	1037126059.2075964	914733980.1467317
4	Southeast Asia, East Asia, and Oceania	3	both	25	50-69 years	1993	44	Population	1	Number	219168857.74778867	233319355.30553615	204937580.78999618
4	Southeast Asia, East Asia, and Oceania	3	both	26	70+ years	1993	44	Population	1	Number	56195150.17526767	59865126.9905827	52498465.54688315
4	Southeast Asia, East Asia, and Oceania	3	both	28	<1 year	1993	44	Population	1	Number	35075229.53236885	36975636.412269935	33095764.633171678
4	Southeast Asia, East Asia, and Oceania	3	both	30	80 to 84	1993	44	Population	1	Number	8399904.399756692	8945678.797639124	7855477.154548261
4	Southeast Asia, East Asia, and Oceania	3	both	31	85 to 89	1993	44	Population	1	Number	3227632.3975064605	3423135.0031223013	3031732.2220949647
4	Southeast Asia, East Asia, and Oceania	3	both	32	90 to 94	1993	44	Population	1	Number	758284.1012112319	796152.2028368812	717531.7792989454
4	Southeast Asia, East Asia, and Oceania	3	both	39	0 to 14	1993	44	Population	1	Number	516082508.0141365	544301974.2125561	486240414.3201881
4	Southeast Asia, East Asia, and Oceania	3	both	42	Neonatal	1993	44	Population	1	Number	2668075.469739935	2811189.264398804	2519140.8377698846
4	Southeast Asia, East Asia, and Oceania	3	both	157	25 plus	1993	44	Population	1	Number	908153312.9048097	966527613.6263704	850090260.1786478
4	Southeast Asia, East Asia, and Oceania	3	both	158	<20 years	1993	44	Population	1	Number	681185252.8318073	718785176.3374525	641498081.3533863
4	Southeast Asia, East Asia, and Oceania	3	both	159	10 to 24	1993	44	Population	1	Number	506804888.2028215	536041336.4005376	476356435.7351483
4	Southeast Asia, East Asia, and Oceania	3	both	162	10 to 19	1993	44	Population	1	Number	328598651.9173518	346855381.7903346	309351819.88753057
4	Southeast Asia, East Asia, and Oceania	3	both	164	Birth	1993	44	Population	1	Number	36494544.7786564	37204864.5426323	35807378.9869805
4	Southeast Asia, East Asia, and Oceania	3	both	235	95 plus	1993	44	Population	1	Number	139285.99981155258	145192.29922591275	132963.23134792811
5	East Asia	1	male	1	Under 5	1993	44	Population	1	Number	61435167.741208814	66701785.33969677	56428262.393843874
5	East Asia	1	male	2	Early Neonatal	1993	44	Population	1	Number	228177.2926133551	247608.74702804693	209714.78265610023
5	East Asia	1	male	3	Late Neonatal	1993	44	Population	1	Number	680994.3784545375	738998.0744169634	625885.5461177349
5	East Asia	1	male	4	Post Neonatal	1993	44	Population	1	Number	11193763.819047878	12148942.441147465	10286401.94668367
5	East Asia	1	male	5	1 to 4	1993	44	Population	1	Number	49332232.251093045	53563416.849690214	45306260.118386365
5	East Asia	1	male	6	5 to 9	1993	44	Population	1	Number	61061473.88060056	66308802.742278	56042755.708808556
5	East Asia	1	male	7	10 to 14	1993	44	Population	1	Number	54792016.33940384	59474872.69307552	50312874.75409973
5	East Asia	1	male	8	15 to 19	1993	44	Population	1	Number	57925693.66373345	62893705.20901271	53164487.72966372
5	East Asia	1	male	9	20 to 24	1993	44	Population	1	Number	67785758.31863734	73622913.17703299	62185911.39785155
5	East Asia	1	male	10	25 to 29	1993	44	Population	1	Number	69392672.83770707	75359704.72022398	63672424.88777432
5	East Asia	1	male	11	30 to 34	1993	44	Population	1	Number	50821967.41916683	55149926.398968585	46682437.55153288
5	East Asia	1	male	12	35 to 39	1993	44	Population	1	Number	50329044.14348948	54628561.620838806	46207498.25475881
5	East Asia	1	male	13	40 to 44	1993	44	Population	1	Number	43222584.2145269	46916884.99829868	39680782.85423193
5	East Asia	1	male	14	45 to 49	1993	44	Population	1	Number	32014033.321231164	34758066.076337695	29392379.557910543
5	East Asia	1	male	15	50 to 54	1993	44	Population	1	Number	26568387.641551312	28836170.507359557	24407449.701621566
5	East Asia	1	male	16	55 to 59	1993	44	Population	1	Number	24705056.20149739	26817445.98559899	22688307.869488966
5	East Asia	1	male	17	60 to 64	1993	44	Population	1	Number	20467277.98014003	22211595.942607205	18797535.494274557
5	East Asia	1	male	18	65 to 69	1993	44	Population	1	Number	15302816.233803336	16603105.396631699	14055388.028558053
5	East Asia	1	male	19	70 to 74	1993	44	Population	1	Number	10046651.291681694	10900659.666679634	9226458.371023592
5	East Asia	1	male	20	75 to 79	1993	44	Population	1	Number	5726731.761140993	6213893.220722967	5258503.847631506
5	East Asia	1	male	21	80 plus	1993	44	Population	1	Number	3414118.44732536	3702592.659021983	3137277.198657648
5	East Asia	1	male	22	All Ages	1993	44	Population	1	Number	655011451.4368455	711100686.3543857	601340735.601732
5	East Asia	1	male	23	5-14 years	1993	44	Population	1	Number	115853490.2200044	125783675.43535352	106355630.46290827
5	East Asia	1	male	24	15-49 years	1993	44	Population	1	Number	371491753.91849226	403329762.20071346	340985922.2337239
5	East Asia	1	male	25	50-69 years	1993	44	Population	1	Number	87043538.05699207	94468317.83219743	79948681.09394316
5	East Asia	1	male	26	70+ years	1993	44	Population	1	Number	19187501.500148047	20817145.54642459	17622239.417312745
5	East Asia	1	male	28	<1 year	1993	44	Population	1	Number	12102935.49011577	13135549.262592474	11122002.275457505
5	East Asia	1	male	30	80 to 84	1993	44	Population	1	Number	2565631.8384973425	2783144.214019941	2356761.3055515094
5	East Asia	1	male	31	85 to 89	1993	44	Population	1	Number	742097.9288359309	804692.9875848303	682055.2247746161
5	East Asia	1	male	32	90 to 94	1993	44	Population	1	Number	95462.49146729706	103053.42241628292	88258.51619322039
5	East Asia	1	male	39	0 to 14	1993	44	Population	1	Number	177288657.96121323	192485460.77505028	162783892.85675216
5	East Asia	1	male	42	Neonatal	1993	44	Population	1	Number	909171.6710678926	986606.8214450103	835600.3287738351
5	East Asia	1	male	157	25 plus	1993	44	Population	1	Number	352011341.4932616	382098607.1932898	323206443.6174644
5	East Asia	1	male	158	<20 years	1993	44	Population	1	Number	235214351.62494665	255379165.984063	215948380.5864159
5	East Asia	1	male	159	10 to 24	1993	44	Population	1	Number	180503468.32177463	195991491.0791212	165663273.881615
5	East Asia	1	male	162	10 to 19	1993	44	Population	1	Number	112717710.00313729	122368577.90208822	103477362.48376346
5	East Asia	1	male	164	Birth	1993	44	Population	1	Number	12635279.578054	12952762.7474795	12348205.361093
5	East Asia	1	male	235	95 plus	1993	44	Population	1	Number	10926.188524789412	11701.979948748609	10195.652736791279
5	East Asia	2	female	1	Under 5	1993	44	Population	1	Number	54383177.455955714	59039009.54672623	49962301.525551006
5	East Asia	2	female	2	Early Neonatal	1993	44	Population	1	Number	199627.71771060093	216561.84730409028	183532.50653648117
5	East Asia	2	female	3	Late Neonatal	1993	44	Population	1	Number	596752.3892078538	647383.7150167521	548631.3212002361
5	East Asia	2	female	4	Post Neonatal	1993	44	Population	1	Number	9834685.201171974	10670845.801673297	9040126.580095196
5	East Asia	2	female	5	1 to 4	1993	44	Population	1	Number	43752112.14786528	47499991.46991502	40190011.1177191
5	East Asia	2	female	6	5 to 9	1993	44	Population	1	Number	55432038.88183498	60191892.440036096	50881901.4473892
5	East Asia	2	female	7	10 to 14	1993	44	Population	1	Number	51361181.71977121	55749189.040766746	47166739.97501298
5	East Asia	2	female	8	15 to 19	1993	44	Population	1	Number	55332424.54228669	60073833.99547049	50797935.95484229
5	East Asia	2	female	9	20 to 24	1993	44	Population	1	Number	63301290.545190886	68740080.64765565	58099432.27734776
5	East Asia	2	female	10	25 to 29	1993	44	Population	1	Number	64972096.350242734	70547342.57151997	59637372.25096126
5	East Asia	2	female	11	30 to 34	1993	44	Population	1	Number	47313251.6110892	51334729.776553355	43471435.84754312
5	East Asia	2	female	12	35 to 39	1993	44	Population	1	Number	46598326.20571325	50573265.83697285	42792027.67164142
5	East Asia	2	female	13	40 to 44	1993	44	Population	1	Number	40033271.9155509	43452036.46772188	36759621.882524855
5	East Asia	2	female	14	45 to 49	1993	44	Population	1	Number	29345661.441981085	31856032.297845744	26952107.782453053
5	East Asia	2	female	15	50 to 54	1993	44	Population	1	Number	23797699.307035405	25822950.932417803	21874583.859478816
5	East Asia	2	female	16	55 to 59	1993	44	Population	1	Number	22583753.664215725	24508019.406827062	20754314.833852533
5	East Asia	2	female	17	60 to 64	1993	44	Population	1	Number	19190566.810362928	20824946.984662864	17634954.493174467
5	East Asia	2	female	18	65 to 69	1993	44	Population	1	Number	15516150.295358282	16838080.76820474	14256292.636543542
5	East Asia	2	female	19	70 to 74	1993	44	Population	1	Number	11356864.459301364	12324687.912244407	10433922.319165966
5	East Asia	2	female	20	75 to 79	1993	44	Population	1	Number	7438868.697924591	8073280.775431389	6833211.563238428
5	East Asia	2	female	21	80 plus	1993	44	Population	1	Number	5969963.541334751	6475799.94964641	5487706.068541328
5	East Asia	2	female	22	All Ages	1993	44	Population	1	Number	613926587.4451497	666425179.3507035	563795862.3892623
5	East Asia	2	female	23	5-14 years	1993	44	Population	1	Number	106793220.60160619	115941081.48080286	98048641.42240217
5	East Asia	2	female	24	15-49 years	1993	44	Population	1	Number	346896322.61205477	376577321.5937399	318509933.66731375
5	East Asia	2	female	25	50-69 years	1993	44	Population	1	Number	81088170.07697234	87993998.09211247	74520145.82304935
5	East Asia	2	female	26	70+ years	1993	44	Population	1	Number	24765696.698560704	26873768.637322206	22754839.95094572
5	East Asia	2	female	28	<1 year	1993	44	Population	1	Number	10631065.308090428	11534791.363994142	9772290.407831913
5	East Asia	2	female	30	80 to 84	1993	44	Population	1	Number	3932683.4440652435	4267052.314402429	3613462.514334649
5	East Asia	2	female	31	85 to 89	1993	44	Population	1	Number	1589171.9338557748	1723709.9267988387	1460965.7217021752
5	East Asia	2	female	32	90 to 94	1993	44	Population	1	Number	383735.7122602381	415565.4187445473	353638.02521887724
5	East Asia	2	female	39	0 to 14	1993	44	Population	1	Number	161176398.0575619	174980091.0275291	148010942.94795316
5	East Asia	2	female	42	Neonatal	1993	44	Population	1	Number	796380.1069184548	863945.5623208424	732163.8277367172
5	East Asia	2	female	157	25 plus	1993	44	Population	1	Number	334116474.3001102	362631173.6800484	306887551.2091189
5	East Asia	2	female	158	<20 years	1993	44	Population	1	Number	216508822.59984857	235053925.02299958	198808878.90279546
5	East Asia	2	female	159	10 to 24	1993	44	Population	1	Number	169994896.80724877	184563103.68389288	156064108.207203
5	East Asia	2	female	162	10 to 19	1993	44	Population	1	Number	106693606.2620579	115823023.03623722	97964675.92985529
5	East Asia	2	female	164	Birth	1993	44	Population	1	Number	11069571.4151147	11346982.9799828	10819662.3210591
5	East Asia	2	female	235	95 plus	1993	44	Population	1	Number	64372.45115349465	69427.61413394962	59611.58464335015
5	East Asia	3	both	1	Under 5	1993	44	Population	1	Number	115818345.19716454	125740794.886423	106390563.91939488
5	East Asia	3	both	2	Early Neonatal	1993	44	Population	1	Number	427805.010323956	464170.5943321372	393247.2891925814
5	East Asia	3	both	3	Late Neonatal	1993	44	Population	1	Number	1277746.7676623913	1386381.7894337156	1174516.867317971
5	East Asia	3	both	4	Post Neonatal	1993	44	Population	1	Number	21028449.02021985	22819788.242820762	19326528.526778862
5	East Asia	3	both	5	1 to 4	1993	44	Population	1	Number	93084344.39895833	101063408.31960525	85496271.23610547
5	East Asia	3	both	6	5 to 9	1993	44	Population	1	Number	116493512.76243554	126500695.18231408	106924657.15619776
5	East Asia	3	both	7	10 to 14	1993	44	Population	1	Number	106153198.05917504	115224061.73384227	97479614.72911271
5	East Asia	3	both	8	15 to 19	1993	44	Population	1	Number	113258118.20602013	122967539.2044832	103962423.68450604
5	East Asia	3	both	9	20 to 24	1993	44	Population	1	Number	131087048.86382823	142362993.82468864	120285343.6751993
5	East Asia	3	both	10	25 to 29	1993	44	Population	1	Number	134364769.1879498	145907047.2917439	123309797.13873558
5	East Asia	3	both	11	30 to 34	1993	44	Population	1	Number	98135219.03025603	106484656.17552194	90153873.399076
5	East Asia	3	both	12	35 to 39	1993	44	Population	1	Number	96927370.34920272	105201827.45781165	88999525.92640023
5	East Asia	3	both	13	40 to 44	1993	44	Population	1	Number	83255856.1300778	90368921.46602055	76440404.7367568
5	East Asia	3	both	14	45 to 49	1993	44	Population	1	Number	61359694.76321225	66614098.37418344	56344487.34036359
5	East Asia	3	both	15	50 to 54	1993	44	Population	1	Number	50366086.94858672	54659121.43977736	46282033.56110038
5	East Asia	3	both	16	55 to 59	1993	44	Population	1	Number	47288809.86571312	51325465.39242606	43442622.7033415
5	East Asia	3	both	17	60 to 64	1993	44	Population	1	Number	39657844.79050296	43036542.92727007	36432489.98744903
5	East Asia	3	both	18	65 to 69	1993	44	Population	1	Number	30818966.529161617	33441186.164836444	28311680.665101595
5	East Asia	3	both	19	70 to 74	1993	44	Population	1	Number	21403515.75098306	23225347.578924045	19660380.690189555
5	East Asia	3	both	20	75 to 79	1993	44	Population	1	Number	13165600.459065583	14287173.996154357	12091715.410869936
5	East Asia	3	both	21	80 plus	1993	44	Population	1	Number	9384081.988660112	10178392.608668389	8624983.267198976
5	East Asia	3	both	22	All Ages	1993	44	Population	1	Number	1268938038.8819952	1377525865.7050898	1165136597.9909933
5	East Asia	3	both	23	5-14 years	1993	44	Population	1	Number	222646710.8216106	241724756.91615638	204404271.88531047
5	East Asia	3	both	24	15-49 years	1993	44	Population	1	Number	718388076.530547	779907083.7944534	659495855.9010377
5	East Asia	3	both	25	50-69 years	1993	44	Population	1	Number	168131708.13396442	182462315.92430988	154468826.91699252
5	East Asia	3	both	26	70+ years	1993	44	Population	1	Number	43953198.19870875	47690914.183746785	40377079.36825846
5	East Asia	3	both	28	<1 year	1993	44	Population	1	Number	22734000.7982062	24670340.626586616	20894292.683289416
5	East Asia	3	both	30	80 to 84	1993	44	Population	1	Number	6498315.2825625865	7050196.528422371	5970223.819886159
5	East Asia	3	both	31	85 to 89	1993	44	Population	1	Number	2331269.8626917056	2528402.9143836685	2143020.9464767915
5	East Asia	3	both	32	90 to 94	1993	44	Population	1	Number	479198.2037275352	518618.84116083017	441896.54141209763
5	East Asia	3	both	39	0 to 14	1993	44	Population	1	Number	338465056.0187751	367465551.8025794	310794835.8047054
5	East Asia	3	both	42	Neonatal	1993	44	Population	1	Number	1705551.7779863474	1850552.3837658528	1567764.1565105524
5	East Asia	3	both	157	25 plus	1993	44	Population	1	Number	686127815.7933718	744729780.873338	630093994.8265831
5	East Asia	3	both	158	<20 years	1993	44	Population	1	Number	451723174.2247953	490433091.0070626	414757259.48921144
5	East Asia	3	both	159	10 to 24	1993	44	Population	1	Number	350498365.12902343	380554594.7630141	321727382.088818
5	East Asia	3	both	162	10 to 19	1993	44	Population	1	Number	219411316.2651952	238191600.9383255	201442038.4136187
5	East Asia	3	both	164	Birth	1993	44	Population	1	Number	23704850.9931686	24299745.7274624	23167474.5628209
5	East Asia	3	both	235	95 plus	1993	44	Population	1	Number	75298.63967828406	81137.5270951322	69807.00873266485
6	China	1	male	1	Under 5	1993	44	Population	1	Number	59038549.914331056	64217897.5141782	53996237.26989188
6	China	1	male	2	Early Neonatal	1993	44	Population	1	Number	217752.0168669732	236853.54859120716	199154.7377368663
6	China	1	male	3	Late Neonatal	1993	44	Population	1	Number	649973.8410019008	706989.9086410507	594462.6030019161
6	China	1	male	4	Post Neonatal	1993	44	Population	1	Number	10700460.751506073	11639186.772694724	9786554.867158962
6	China	1	male	5	1 to 4	1993	44	Population	1	Number	47470363.30495611	51634867.28425123	43416065.06199413
6	China	1	male	6	5 to 9	1993	44	Population	1	Number	59184922.689111784	64375606.4707838	54130701.30024028
6	China	1	male	7	10 to 14	1993	44	Population	1	Number	52859487.39643189	57492312.441507354	48346332.598419815
6	China	1	male	8	15 to 19	1993	44	Population	1	Number	56151718.486801535	61075458.42938456	51356366.337822855
6	China	1	male	9	20 to 24	1993	44	Population	1	Number	66013762.82173108	71804334.8477975	60375390.57226254
6	China	1	male	10	25 to 29	1993	44	Population	1	Number	67483952.05274552	73399943.96477798	61721517.30302117
6	China	1	male	11	30 to 34	1993	44	Population	1	Number	48977243.630563185	53260729.137592316	44808302.77258653
6	China	1	male	12	35 to 39	1993	44	Population	1	Number	48737021.38923526	53001335.21530821	44585093.389638305
6	China	1	male	13	40 to 44	1993	44	Population	1	Number	41874914.0357685	45539231.31961566	38306798.100943334
6	China	1	male	14	45 to 49	1993	44	Population	1	Number	30959892.05825638	33672028.26927178	28317101.39161744
6	China	1	male	15	50 to 54	1993	44	Population	1	Number	25536172.493687917	27772002.36201567	23357914.417975776
6	China	1	male	16	55 to 59	1993	44	Population	1	Number	23838225.230571017	25924828.781357456	21805853.680995435
6	China	1	male	17	60 to 64	1993	44	Population	1	Number	19750188.946823914	21477769.991331454	18068574.056285623
6	China	1	male	18	65 to 69	1993	44	Population	1	Number	14755053.189236283	16045562.958471997	13499004.686617916
6	China	1	male	19	70 to 74	1993	44	Population	1	Number	9706718.754369706	10555293.197569124	8881160.111980423
6	China	1	male	20	75 to 79	1993	44	Population	1	Number	5543375.10130819	6027827.5924761575	5072203.041018422
6	China	1	male	21	80 plus	1993	44	Population	1	Number	3282501.1413355595	3569028.8401760804	3004133.6344048395
6	China	1	male	22	All Ages	1993	44	Population	1	Number	633693699.3323088	689211191.3336154	579598064.6506104
6	China	1	male	23	5-14 years	1993	44	Population	1	Number	112044410.08554368	121867918.91229117	102477033.89866011
6	China	1	male	24	15-49 years	1993	44	Population	1	Number	360198504.4751015	391753061.183748	329450958.06839377
6	China	1	male	25	50-69 years	1993	44	Population	1	Number	83879639.86031914	91220164.09317657	76731346.84187476
6	China	1	male	26	70+ years	1993	44	Population	1	Number	18532594.997013457	20152149.63022136	16957496.787403684
6	China	1	male	28	<1 year	1993	44	Population	1	Number	11568186.609374946	12583030.229926981	10580172.207897745
6	China	1	male	30	80 to 84	1993	44	Population	1	Number	2473239.887275838	2689365.565060711	2263055.5741272485
6	China	1	male	31	85 to 89	1993	44	Population	1	Number	713162.3080338471	775326.9478143094	652846.1912378676
6	China	1	male	32	90 to 94	1993	44	Population	1	Number	87107.37846791153	94589.40400871266	79902.98856279343
6	China	1	male	39	0 to 14	1993	44	Population	1	Number	171082959.99987474	186085816.42646942	156473271.168552
6	China	1	male	42	Neonatal	1993	44	Population	1	Number	867725.8578688741	943843.4572322577	793617.3407387824
6	China	1	male	157	25 plus	1993	44	Population	1	Number	340445258.02390146	370245581.62996423	311419014.53656113
6	China	1	male	158	<20 years	1993	44	Population	1	Number	227234678.48667628	247161274.855854	207829637.5063749
6	China	1	male	159	10 to 24	1993	44	Population	1	Number	175024968.70496452	190372105.71868938	160078089.5085052
6	China	1	male	162	10 to 19	1993	44	Population	1	Number	109011205.88323343	118567770.87089191	99702698.93624267
6	China	1	male	164	Birth	1993	44	Population	1	Number	12062141.305949	12376850.7176874	11778587.8456175
6	China	1	male	235	95 plus	1993	44	Population	1	Number	8991.567557962964	9755.67841617521	8268.142724189463
6	China	2	female	1	Under 5	1993	44	Population	1	Number	52140070.52827919	56713546.07825843	47687247.13318952
6	China	2	female	2	Early Neonatal	1993	44	Population	1	Number	189884.29538525164	206538.19879042407	173668.3935114424
6	China	2	female	3	Late Neonatal	1993	44	Population	1	Number	567713.033494933	617504.2834509071	519231.1474129223
6	China	2	female	4	Post Neonatal	1993	44	Population	1	Number	9372603.542399183	10194701.690493427	8572167.686900299
6	China	2	female	5	1 to 4	1993	44	Population	1	Number	42009869.65699983	45694801.90552367	38422179.905364856
6	China	2	female	6	5 to 9	1993	44	Population	1	Number	53665726.9407117	58371954.85928178	49083044.16833878
6	China	2	female	7	10 to 14	1993	44	Population	1	Number	49498951.438153714	53837383.23259036	45272672.53745796
6	China	2	female	8	15 to 19	1993	44	Population	1	Number	53477560.78708228	58167214.540334485	48910575.227396265
6	China	2	female	9	20 to 24	1993	44	Population	1	Number	61354136.25819758	66734352.968813516	56114904.66560845
6	China	2	female	10	25 to 29	1993	44	Population	1	Number	62994087.21458372	68512730.54905796	57616982.18641866
6	China	2	female	11	30 to 34	1993	44	Population	1	Number	45490512.739780605	49466690.27266432	41622782.87960087
6	China	2	female	12	35 to 39	1993	44	Population	1	Number	45020901.55483523	48959308.46519534	41186971.77534179
6	China	2	female	13	40 to 44	1993	44	Population	1	Number	38690375.24240806	42077145.8193864	35391515.116587035
6	China	2	female	14	45 to 49	1993	44	Population	1	Number	28267834.867488638	30744129.0701438	25854782.093071938
6	China	2	female	15	50 to 54	1993	44	Population	1	Number	22714498.523820736	24704279.78296368	20775404.43374807
6	China	2	female	16	55 to 59	1993	44	Population	1	Number	21623592.456645507	23516631.65207997	19779498.178343184
6	China	2	female	17	60 to 64	1993	44	Population	1	Number	18405634.490732126	20015569.817437194	16838567.587560404
6	China	2	female	18	65 to 69	1993	44	Population	1	Number	14913498.307639912	16217410.28540307	13644814.71553102
6	China	2	female	19	70 to 74	1993	44	Population	1	Number	10929638.840808567	11884911.369894477	10000466.06364303
6	China	2	female	20	75 to 79	1993	44	Population	1	Number	7174992.06755343	7801879.3078126805	6565431.131843665
6	China	2	female	21	80 plus	1993	44	Population	1	Number	5730326.542716121	6229804.690705374	5245719.667485532
6	China	2	female	22	All Ages	1993	44	Population	1	Number	592092338.8014371	643954942.7620231	541553710.8580781
6	China	2	female	23	5-14 years	1993	44	Population	1	Number	103164678.37886542	112209338.09187214	94355716.70579672
6	China	2	female	24	15-49 years	1993	44	Population	1	Number	335295408.66437614	364661571.6855959	306677555.6950873
6	China	2	female	25	50-69 years	1993	44	Population	1	Number	77657223.77883828	84453891.53788392	71037934.54615538
6	China	2	female	26	70+ years	1993	44	Population	1	Number	23834957.451078117	25916595.368412524	21811616.86297223
6	China	2	female	28	<1 year	1993	44	Population	1	Number	10130200.871279366	11018744.172734758	9265067.227824664
6	China	2	female	30	80 to 84	1993	44	Population	1	Number	3785011.625646882	4115484.549209504	3463877.4157739663
6	China	2	female	31	85 to 89	1993	44	Population	1	Number	1525987.4294328915	1658824.6543302664	1397261.9444107364
6	China	2	female	32	90 to 94	1993	44	Population	1	Number	361637.0969194483	392879.2640492909	331516.5412809254
6	China	2	female	39	0 to 14	1993	44	Population	1	Number	155304748.9071446	168922884.17013055	142042963.83898625
6	China	2	female	42	Neonatal	1993	44	Population	1	Number	757597.3288801847	824042.4822413313	692899.5409243647
6	China	2	female	157	25 plus	1993	44	Population	1	Number	321955892.8490127	350130491.08274424	294519682.76821667
6	China	2	female	158	<20 years	1993	44	Population	1	Number	208782309.6942269	227090098.71046507	190953539.06638256
6	China	2	female	159	10 to 24	1993	44	Population	1	Number	164330648.48343357	178738950.74173838	150298152.4304627
6	China	2	female	162	10 to 19	1993	44	Population	1	Number	102976512.225236	112004597.77292484	94183247.76485422
6	China	2	female	164	Birth	1993	44	Population	1	Number	10534426.6868438	10809232.7655648	10286840.7133349
6	China	2	female	235	95 plus	1993	44	Population	1	Number	57690.390716899376	62632.032994266774	52953.40188807714
6	China	3	both	1	Under 5	1993	44	Population	1	Number	111178620.44261025	120931443.59243666	101683484.4030814
6	China	3	both	2	Early Neonatal	1993	44	Population	1	Number	407636.31225222483	443391.7473816312	372823.1312483087
6	China	3	both	3	Late Neonatal	1993	44	Population	1	Number	1217686.874496834	1324494.192091958	1113693.7504148383
6	China	3	both	4	Post Neonatal	1993	44	Population	1	Number	20073064.293905254	21833888.463188153	18358722.554059263
6	China	3	both	5	1 to 4	1993	44	Population	1	Number	89480232.96195593	97329669.18977492	81838244.967359
6	China	3	both	6	5 to 9	1993	44	Population	1	Number	112850649.62982348	122747561.33006556	103213745.46857907
6	China	3	both	7	10 to 14	1993	44	Population	1	Number	102358438.8345856	111329695.67409776	93619005.13587779
6	China	3	both	8	15 to 19	1993	44	Population	1	Number	109629279.27388382	119242672.96971905	100266941.5652191
6	China	3	both	9	20 to 24	1993	44	Population	1	Number	127367899.07992867	138538687.81661102	116490295.23787099
6	China	3	both	10	25 to 29	1993	44	Population	1	Number	130478039.26732925	141912674.51383594	119338499.48943983
6	China	3	both	11	30 to 34	1993	44	Population	1	Number	94467756.37034379	102727419.41025668	86431085.6521874
6	China	3	both	12	35 to 39	1993	44	Population	1	Number	93757922.94407049	101960643.68050355	85772065.1649801
6	China	3	both	13	40 to 44	1993	44	Population	1	Number	80565289.27817656	87616377.13900205	73698313.21753037
6	China	3	both	14	45 to 49	1993	44	Population	1	Number	59227726.92574502	64416157.33941558	54171883.48468938
6	China	3	both	15	50 to 54	1993	44	Population	1	Number	48250671.017508656	52476282.14497934	44132968.48269655
6	China	3	both	16	55 to 59	1993	44	Population	1	Number	45461817.68721653	49441460.433437414	41585351.85933862
6	China	3	both	17	60 to 64	1993	44	Population	1	Number	38155823.437556036	41493339.80876865	34907141.64384603
6	China	3	both	18	65 to 69	1993	44	Population	1	Number	29668551.496876195	32262973.243875068	27143819.402148936
6	China	3	both	19	70 to 74	1993	44	Population	1	Number	20636357.595178273	22440204.567463603	18881626.17562345
6	China	3	both	20	75 to 79	1993	44	Population	1	Number	12718367.16886162	13829706.900288837	11637634.172862085
6	China	3	both	21	80 plus	1993	44	Population	1	Number	9012827.684051681	9798833.530881457	8249853.301890372
6	China	3	both	22	All Ages	1993	44	Population	1	Number	1225786038.133746	1333166134.0956376	1121151775.5086884
6	China	3	both	23	5-14 years	1993	44	Population	1	Number	215209088.46440908	234077257.0041633	196832750.60445684
6	China	3	both	24	15-49 years	1993	44	Population	1	Number	695493913.1394776	756414632.8693435	636128513.7634809
6	China	3	both	25	50-69 years	1993	44	Population	1	Number	161536863.6391574	175674055.63106045	147769281.38803014
6	China	3	both	26	70+ years	1993	44	Population	1	Number	42367552.448091574	46068744.99863389	38769113.650375895
6	China	3	both	28	<1 year	1993	44	Population	1	Number	21698387.480654314	23601774.40266174	19845239.435722407
6	China	3	both	30	80 to 84	1993	44	Population	1	Number	6258251.51292272	6804850.114270215	5726932.989901214
6	China	3	both	31	85 to 89	1993	44	Population	1	Number	2239149.7374667386	2434151.6021445757	2050108.135648604
6	China	3	both	32	90 to 94	1993	44	Population	1	Number	448744.4753873598	487468.66805800353	411423.599175708
6	China	3	both	39	0 to 14	1993	44	Population	1	Number	326387708.9070193	355008700.59659994	298516235.00753826
6	China	3	both	42	Neonatal	1993	44	Population	1	Number	1625323.1867490588	1767885.9394735892	1486516.8816631471
6	China	3	both	157	25 plus	1993	44	Population	1	Number	662401150.8729141	720376072.7127082	605938697.304778
6	China	3	both	158	<20 years	1993	44	Population	1	Number	436016988.18090314	474251373.5663189	398783176.57275736
6	China	3	both	159	10 to 24	1993	44	Population	1	Number	339355617.18839806	369111056.4604278	310376241.9389679
6	China	3	both	162	10 to 19	1993	44	Population	1	Number	211987718.10846943	230572368.64381683	193885946.7010969
6	China	3	both	164	Birth	1993	44	Population	1	Number	22596567.9927927	23186083.4832522	22065428.5589523
6	China	3	both	235	95 plus	1993	44	Population	1	Number	66681.95827486234	72387.71141044199	61221.5446122666
7	Democratic People's Republic of Korea	1	male	1	Under 5	1993	44	Population	1	Number	1552508.2053717223	1656361.1157446145	1449343.4416830477
7	Democratic People's Republic of Korea	1	male	2	Early Neonatal	1993	44	Population	1	Number	7171.2036413336855	7650.911488578761	6694.67441819543
7	Democratic People's Republic of Korea	1	male	3	Late Neonatal	1993	44	Population	1	Number	21270.040916152357	22692.871175760567	19856.63856686306
7	Democratic People's Republic of Korea	1	male	4	Post Neonatal	1993	44	Population	1	Number	337496.503225174	360072.86963620776	315069.73157880927
7	Democratic People's Republic of Korea	1	male	5	1 to 4	1993	44	Population	1	Number	1186570.4575890622	1265944.4634440674	1107722.3971191798
7	Democratic People's Republic of Korea	1	male	6	5 to 9	1993	44	Population	1	Number	1016680.6333126229	1084690.0920220471	949121.8166057986
7	Democratic People's Republic of Korea	1	male	7	10 to 14	1993	44	Population	1	Number	904053.6493208618	964529.0801690521	843978.9387516255
7	Democratic People's Republic of Korea	1	male	8	15 to 19	1993	44	Population	1	Number	794379.8106171248	847518.7602140465	741592.9685522561
7	Democratic People's Republic of Korea	1	male	9	20 to 24	1993	44	Population	1	Number	833439.4027195777	889191.1902414664	778057.035829086
7	Democratic People's Republic of Korea	1	male	10	25 to 29	1993	44	Population	1	Number	929356.0047989449	991524.0020674585	867599.9430364385
7	Democratic People's Republic of Korea	1	male	11	30 to 34	1993	44	Population	1	Number	847259.456427391	903935.717516698	790958.7416853401
7	Democratic People's Republic of Korea	1	male	12	35 to 39	1993	44	Population	1	Number	676930.4979111854	722212.836571299	631948.207570283
7	Democratic People's Republic of Korea	1	male	13	40 to 44	1993	44	Population	1	Number	574745.6146447543	613192.4354721025	536553.5488567791
7	Democratic People's Republic of Korea	1	male	14	45 to 49	1993	44	Population	1	Number	585818.9570107955	625006.5139117372	546891.063389844
7	Democratic People's Republic of Korea	1	male	15	50 to 54	1993	44	Population	1	Number	586382.6325967635	625607.8958041238	547417.2825176613
7	Democratic People's Republic of Korea	1	male	16	55 to 59	1993	44	Population	1	Number	479064.3399420159	511110.6929253386	447230.33143192524
7	Democratic People's Republic of Korea	1	male	17	60 to 64	1993	44	Population	1	Number	318377.2162144753	339674.62410313514	297220.92849826306
7	Democratic People's Republic of Korea	1	male	18	65 to 69	1993	44	Population	1	Number	188502.75328524061	201112.38682807155	175976.67327480993
7	Democratic People's Republic of Korea	1	male	19	70 to 74	1993	44	Population	1	Number	108369.04182371222	115618.24047449778	101167.87757077704
7	Democratic People's Republic of Korea	1	male	20	75 to 79	1993	44	Population	1	Number	55785.50832524761	59517.203511245694	52078.5399731874
7	Democratic People's Republic of Korea	1	male	21	80 plus	1993	44	Population	1	Number	40440.41511310001	43145.621302446845	37753.134070604036
7	Democratic People's Republic of Korea	1	male	22	All Ages	1993	44	Population	1	Number	10492094.139435535	11193948.40887938	9794890.47329773
7	Democratic People's Republic of Korea	1	male	23	5-14 years	1993	44	Population	1	Number	1920734.2826334846	2049219.1721910993	1793100.7553574238
7	Democratic People's Republic of Korea	1	male	24	15-49 years	1993	44	Population	1	Number	5241929.744129773	5592581.455994808	4893601.508920026
7	Democratic People's Republic of Korea	1	male	25	50-69 years	1993	44	Population	1	Number	1572326.9420384953	1677505.5996606692	1467845.2157226598
7	Democratic People's Republic of Korea	1	male	26	70+ years	1993	44	Population	1	Number	204594.96526205985	218281.06528819038	190999.55161456845
7	Democratic People's Republic of Korea	1	male	28	<1 year	1993	44	Population	1	Number	365937.74778266	390416.6523005471	341621.04456386773
7	Democratic People's Republic of Korea	1	male	30	80 to 84	1993	44	Population	1	Number	28016.530637849435	29890.658088657536	26154.821467727386
7	Democratic People's Republic of Korea	1	male	31	85 to 89	1993	44	Population	1	Number	9356.756357548245	9982.663760819449	8734.996320996397
7	Democratic People's Republic of Korea	1	male	32	90 to 94	1993	44	Population	1	Number	2579.4658203684417	2752.0156540670805	2408.059330611688
7	Democratic People's Republic of Korea	1	male	39	0 to 14	1993	44	Population	1	Number	3473242.488005207	3705580.2879357147	3242444.1970404717
7	Democratic People's Republic of Korea	1	male	42	Neonatal	1993	44	Population	1	Number	28441.244557486043	30343.782664339327	26551.312985058496
7	Democratic People's Republic of Korea	1	male	157	25 plus	1993	44	Population	1	Number	5391032.438093626	5751658.170488152	5032796.271875914
7	Democratic People's Republic of Korea	1	male	158	<20 years	1993	44	Population	1	Number	4267622.298622332	4553099.048149763	3984037.165592728
7	Democratic People's Republic of Korea	1	male	159	10 to 24	1993	44	Population	1	Number	2531872.862657564	2701239.0306245643	2363628.9431329677
7	Democratic People's Republic of Korea	1	male	162	10 to 19	1993	44	Population	1	Number	1698433.4599379865	1812047.8403830985	1585571.9073038816
7	Democratic People's Republic of Korea	1	male	164	Birth	1993	44	Population	1	Number	403416.044902032	431237.715920783	374016.087885502
7	Democratic People's Republic of Korea	1	male	235	95 plus	1993	44	Population	1	Number	487.66229733388633	520.2837989027805	455.2569512685618
7	Democratic People's Republic of Korea	2	female	1	Under 5	1993	44	Population	1	Number	1467254.64813488	1565404.6385437723	1369755.0159125163
7	Democratic People's Republic of Korea	2	female	2	Early Neonatal	1993	44	Population	1	Number	6748.20085342188	7199.612508435257	6299.780327231944
7	Democratic People's Republic of Korea	2	female	3	Late Neonatal	1993	44	Population	1	Number	20062.899673121083	21404.979872352036	18729.71232085743
7	Democratic People's Republic of Korea	2	female	4	Post Neonatal	1993	44	Population	1	Number	318600.0284537885	339912.34106207517	297428.9347791046
7	Democratic People's Republic of Korea	2	female	5	1 to 4	1993	44	Population	1	Number	1121843.5191545484	1196887.7051009096	1047296.5884853224
7	Democratic People's Republic of Korea	2	female	6	5 to 9	1993	44	Population	1	Number	963454.0540168785	1027902.9935935021	899432.1638499609
7	Democratic People's Republic of Korea	2	female	7	10 to 14	1993	44	Population	1	Number	894083.0971200783	953891.5615326044	834670.9335557985
7	Democratic People's Republic of Korea	2	female	8	15 to 19	1993	44	Population	1	Number	925296.6953317504	987193.1506523283	863810.3762349985
7	Democratic People's Republic of Korea	2	female	9	20 to 24	1993	44	Population	1	Number	1054504.405208325	1125044.0333423351	984432.1844010049
7	Democratic People's Republic of Korea	2	female	10	25 to 29	1993	44	Population	1	Number	1045423.2097235181	1115355.363721482	975954.4378274239
7	Democratic People's Republic of Korea	2	female	11	30 to 34	1993	44	Population	1	Number	869147.619983805	927288.059800275	811392.4284067438
7	Democratic People's Republic of Korea	2	female	12	35 to 39	1993	44	Population	1	Number	698921.9409862055	745675.3671154472	652478.3108468031
7	Democratic People's Republic of Korea	2	female	13	40 to 44	1993	44	Population	1	Number	600743.0521396626	640928.9359469949	560823.4466927061
7	Democratic People's Republic of Korea	2	female	14	45 to 49	1993	44	Population	1	Number	621625.4765022686	663208.261490667	580318.2259741714
7	Democratic People's Republic of Korea	2	female	15	50 to 54	1993	44	Population	1	Number	640339.7451500183	683174.3955120386	597788.9243168036
7	Democratic People's Republic of Korea	2	female	16	55 to 59	1993	44	Population	1	Number	571147.6201610364	609353.7580745379	533194.6424818271
7	Democratic People's Republic of Korea	2	female	17	60 to 64	1993	44	Population	1	Number	455208.7882015255	485659.3567192789	424959.9902233054
7	Democratic People's Republic of Korea	2	female	18	65 to 69	1993	44	Population	1	Number	340020.9322376035	362766.1668704371	317426.4113184072
7	Democratic People's Republic of Korea	2	female	19	70 to 74	1993	44	Population	1	Number	239347.01190726119	255357.8025038061	223442.31147632797
7	Democratic People's Republic of Korea	2	female	20	75 to 79	1993	44	Population	1	Number	145596.19009900608	155335.64785431392	135921.26761320906
7	Democratic People's Republic of Korea	2	female	21	80 plus	1993	44	Population	1	Number	128118.53823503121	136688.85240302808	119605.01239637662
7	Democratic People's Republic of Korea	2	female	22	All Ages	1993	44	Population	1	Number	11660233.025138855	12440228.345676852	10885406.083528386
7	Democratic People's Republic of Korea	2	female	23	5-14 years	1993	44	Population	1	Number	1857537.1511369566	1981794.5551261064	1734103.0974057594
7	Democratic People's Republic of Korea	2	female	24	15-49 years	1993	44	Population	1	Number	5815662.399875536	6204693.172069528	5429209.410383851
7	Democratic People's Republic of Korea	2	female	25	50-69 years	1993	44	Population	1	Number	2006717.0857501836	2140953.6771762925	1873369.9683403433
7	Democratic People's Republic of Korea	2	female	26	70+ years	1993	44	Population	1	Number	513061.7402412985	547382.302761148	478968.59148591367
7	Democratic People's Republic of Korea	2	female	28	<1 year	1993	44	Population	1	Number	345411.1289803315	368516.9334428624	322458.42742719396
7	Democratic People's Republic of Korea	2	female	30	80 to 84	1993	44	Population	1	Number	76518.80021144084	81637.4205657193	71434.09668830287
7	Democratic People's Republic of Korea	2	female	31	85 to 89	1993	44	Population	1	Number	35234.93378728682	37591.926431798965	32893.558968671154
7	Democratic People's Republic of Korea	2	female	32	90 to 94	1993	44	Population	1	Number	12691.037851660463	13539.98744947074	11847.7135353055
7	Democratic People's Republic of Korea	2	female	39	0 to 14	1993	44	Population	1	Number	3324791.799271837	3547199.193669879	3103858.113318275
7	Democratic People's Republic of Korea	2	female	42	Neonatal	1993	44	Population	1	Number	26811.100526542963	28604.592380787293	25029.492648089374
7	Democratic People's Republic of Korea	2	female	157	25 plus	1993	44	Population	1	Number	6355640.125326942	6780791.968012309	5933305.4095741045
7	Democratic People's Republic of Korea	2	female	158	<20 years	1993	44	Population	1	Number	4250088.494603587	4534392.344322208	3967668.4895532737
7	Democratic People's Republic of Korea	2	female	159	10 to 24	1993	44	Population	1	Number	2873884.1976601537	3066128.7455272675	2682913.494191802
7	Democratic People's Republic of Korea	2	female	162	10 to 19	1993	44	Population	1	Number	1819379.7924518287	1941084.712184933	1698481.309790797
7	Democratic People's Republic of Korea	2	female	164	Birth	1993	44	Population	1	Number	379007.239316611	405145.552007055	351386.135283508
7	Democratic People's Republic of Korea	2	female	235	95 plus	1993	44	Population	1	Number	3673.766384643102	3919.5179560391016	3429.6432040971044
7	Democratic People's Republic of Korea	3	both	1	Under 5	1993	44	Population	1	Number	3019762.8535066023	3221765.7542883866	2819098.4575955635
7	Democratic People's Republic of Korea	3	both	2	Early Neonatal	1993	44	Population	1	Number	13919.404494755565	14850.52399701402	12994.454745427372
7	Democratic People's Republic of Korea	3	both	3	Late Neonatal	1993	44	Population	1	Number	41332.94058927344	44097.85104811261	38586.350887720495
7	Democratic People's Republic of Korea	3	both	4	Post Neonatal	1993	44	Population	1	Number	656096.5316789624	699985.2106982829	612498.6663579139
7	Democratic People's Republic of Korea	3	both	5	1 to 4	1993	44	Population	1	Number	2308413.9767436106	2462832.168544977	2155018.9856045023
7	Democratic People's Republic of Korea	3	both	6	5 to 9	1993	44	Population	1	Number	1980134.6873295014	2112593.0856155497	1848553.9804557594
7	Democratic People's Republic of Korea	3	both	7	10 to 14	1993	44	Population	1	Number	1798136.74644094	1918420.6417016564	1678649.8723074235
7	Democratic People's Republic of Korea	3	both	8	15 to 19	1993	44	Population	1	Number	1719676.5059488753	1834711.9108663748	1605403.3447872545
7	Democratic People's Republic of Korea	3	both	9	20 to 24	1993	44	Population	1	Number	1887943.8079279028	2014235.2235838014	1762489.2202300911
7	Democratic People's Republic of Korea	3	both	10	25 to 29	1993	44	Population	1	Number	1974779.214522463	2106879.3657889403	1843554.3808638628
7	Democratic People's Republic of Korea	3	both	11	30 to 34	1993	44	Population	1	Number	1716407.076411196	1831223.777316973	1602351.170092084
7	Democratic People's Republic of Korea	3	both	12	35 to 39	1993	44	Population	1	Number	1375852.4388973908	1467888.2036867458	1284426.518417086
7	Democratic People's Republic of Korea	3	both	13	40 to 44	1993	44	Population	1	Number	1175488.666784417	1254121.3714190975	1097376.995549485
7	Democratic People's Republic of Korea	3	both	14	45 to 49	1993	44	Population	1	Number	1207444.4335130642	1288214.7754024041	1127209.2893640157
7	Democratic People's Republic of Korea	3	both	15	50 to 54	1993	44	Population	1	Number	1226722.3777467818	1308782.2913161623	1145206.2068344648
7	Democratic People's Republic of Korea	3	both	16	55 to 59	1993	44	Population	1	Number	1050211.9601030522	1120464.4509998765	980424.9739137525
7	Democratic People's Republic of Korea	3	both	17	60 to 64	1993	44	Population	1	Number	773586.0044160008	825333.980822414	722180.9187215683
7	Democratic People's Republic of Korea	3	both	18	65 to 69	1993	44	Population	1	Number	528523.6855228441	563878.5536985085	493403.08459321724
7	Democratic People's Republic of Korea	3	both	19	70 to 74	1993	44	Population	1	Number	347716.0537309734	370976.0429783039	324610.189047105
7	Democratic People's Republic of Korea	3	both	20	75 to 79	1993	44	Population	1	Number	201381.6984242537	214852.8513655596	187999.80758639646
7	Democratic People's Republic of Korea	3	both	21	80 plus	1993	44	Population	1	Number	168558.95334813124	179834.4737054749	157358.14646698063
7	Democratic People's Republic of Korea	3	both	22	All Ages	1993	44	Population	1	Number	22152327.16457439	23634176.754556246	20680296.55682612
7	Democratic People's Republic of Korea	3	both	23	5-14 years	1993	44	Population	1	Number	3778271.4337704415	4031013.7273172056	3527203.8527631834
7	Democratic People's Republic of Korea	3	both	24	15-49 years	1993	44	Population	1	Number	11057592.144005308	11797274.628064338	10322810.919303877
7	Democratic People's Republic of Korea	3	both	25	50-69 years	1993	44	Population	1	Number	3579044.027788679	3818459.2768369615	3341215.184063003
7	Democratic People's Republic of Korea	3	both	26	70+ years	1993	44	Population	1	Number	717656.7055033583	765663.3680493383	669968.1431004821
7	Democratic People's Republic of Korea	3	both	28	<1 year	1993	44	Population	1	Number	711348.8767629914	758933.5857434095	664079.4719910618
7	Democratic People's Republic of Korea	3	both	30	80 to 84	1993	44	Population	1	Number	104535.33084929027	111528.0786543768	97588.91815603025
7	Democratic People's Republic of Korea	3	both	31	85 to 89	1993	44	Population	1	Number	44591.69014483506	47574.5901926184	41628.55528966755
7	Democratic People's Republic of Korea	3	both	32	90 to 94	1993	44	Population	1	Number	15270.503672028904	16292.00310353782	14255.77286591719
7	Democratic People's Republic of Korea	3	both	39	0 to 14	1993	44	Population	1	Number	6798034.287277044	7252779.481605594	6346302.310358748
7	Democratic People's Republic of Korea	3	both	42	Neonatal	1993	44	Population	1	Number	55252.34508402901	58948.37504512662	51580.80563314786
7	Democratic People's Republic of Korea	3	both	157	25 plus	1993	44	Population	1	Number	11746672.563420568	12532450.138500461	10966101.681450015
7	Democratic People's Republic of Korea	3	both	158	<20 years	1993	44	Population	1	Number	8517710.793225918	9087491.392471967	7951705.655146002
7	Democratic People's Republic of Korea	3	both	159	10 to 24	1993	44	Population	1	Number	5405757.060317718	5767367.776151832	5046542.437324769
7	Democratic People's Republic of Korea	3	both	162	10 to 19	1993	44	Population	1	Number	3517813.252389815	3753132.552568032	3284053.217094678
7	Democratic People's Republic of Korea	3	both	164	Birth	1993	44	Population	1	Number	782423.284218643	836383.267927837	725402.22316901
7	Democratic People's Republic of Korea	3	both	235	95 plus	1993	44	Population	1	Number	4161.428681976988	4439.801754941882	3884.9001553656663
8	Taiwan (Province of China)	1	male	1	Under 5	1993	44	Population	1	Number	844109.6215060424	849083.9316350155	839284.2795232368
8	Taiwan (Province of China)	1	male	2	Early Neonatal	1993	44	Population	1	Number	3254.0721050482043	3273.248244521262	3235.4702429872664
8	Taiwan (Province of China)	1	male	3	Late Neonatal	1993	44	Population	1	Number	9750.496536484216	9807.955890634705	9694.757946267991
8	Taiwan (Province of China)	1	male	4	Post Neonatal	1993	44	Population	1	Number	155806.56431663036	156724.72725577315	154915.89806092248
8	Taiwan (Province of China)	1	male	5	1 to 4	1993	44	Population	1	Number	675298.4885478796	679278.0002440863	671438.1532730589
8	Taiwan (Province of China)	1	male	6	5 to 9	1993	44	Population	1	Number	859870.5581761544	864937.7469845344	854955.1189980735
8	Taiwan (Province of China)	1	male	7	10 to 14	1993	44	Population	1	Number	1028475.2936510833	1034536.0645986758	1022596.0276336215
8	Taiwan (Province of China)	1	male	8	15 to 19	1993	44	Population	1	Number	979595.3663147887	985368.0894644915	973995.5217841612
8	Taiwan (Province of China)	1	male	9	20 to 24	1993	44	Population	1	Number	938556.0941866782	944086.9742607523	933190.8501364839
8	Taiwan (Province of China)	1	male	10	25 to 29	1993	44	Population	1	Number	979364.7801626052	985136.1444757264	973766.2537748023
8	Taiwan (Province of China)	1	male	11	30 to 34	1993	44	Population	1	Number	997464.3321762597	1003342.3565517918	991762.3399281275
8	Taiwan (Province of China)	1	male	12	35 to 39	1993	44	Population	1	Number	915092.2563430334	920484.8647954171	909861.1430253175
8	Taiwan (Province of China)	1	male	13	40 to 44	1993	44	Population	1	Number	772924.5641136435	777479.3830497703	768506.1506117277
8	Taiwan (Province of China)	1	male	14	45 to 49	1993	44	Population	1	Number	468322.30596398975	471082.113850108	465645.14742097905
8	Taiwan (Province of China)	1	male	15	50 to 54	1993	44	Population	1	Number	445832.5152666285	448459.79155872844	443283.9193278953
8	Taiwan (Province of China)	1	male	16	55 to 59	1993	44	Population	1	Number	387766.6309843568	390051.72693758353	385549.9679392401
8	Taiwan (Province of China)	1	male	17	60 to 64	1993	44	Population	1	Number	398711.81710164173	401061.41267527273	396432.5860384196
8	Taiwan (Province of China)	1	male	18	65 to 69	1993	44	Population	1	Number	359260.2912818123	361377.4003163859	357206.5843673192
8	Taiwan (Province of China)	1	male	19	70 to 74	1993	44	Population	1	Number	231563.49548827592	232928.09152149325	230239.76569300218
8	Taiwan (Province of China)	1	male	20	75 to 79	1993	44	Population	1	Number	127571.15150755495	128322.9240912824	126841.89263230842
8	Taiwan (Province of China)	1	male	21	80 plus	1993	44	Population	1	Number	91176.89087670034	91714.19328418511	90655.67933237027
8	Taiwan (Province of China)	1	male	22	All Ages	1993	44	Population	1	Number	10825657.96510125	10889453.21005121	10763773.228167089
8	Taiwan (Province of China)	1	male	23	5-14 years	1993	44	Population	1	Number	1888345.8518272378	1899473.81158321	1877551.146631695
8	Taiwan (Province of China)	1	male	24	15-49 years	1993	44	Population	1	Number	6051319.6992609985	6086979.926448059	6016727.4066816
8	Taiwan (Province of China)	1	male	25	50-69 years	1993	44	Population	1	Number	1591571.2546344395	1600950.3314879704	1582473.057672874
8	Taiwan (Province of China)	1	male	26	70+ years	1993	44	Population	1	Number	450311.5378725312	452965.2088969607	447737.3376576809
8	Taiwan (Province of China)	1	male	28	<1 year	1993	44	Population	1	Number	168811.13295816278	169805.93139092912	167846.12625017777
8	Taiwan (Province of China)	1	male	30	80 to 84	1993	44	Population	1	Number	64375.420583655214	64754.78281162607	64007.41930551688
8	Taiwan (Province of China)	1	male	31	85 to 89	1993	44	Population	1	Number	19578.86444453548	19694.242046257965	19466.942113391666
8	Taiwan (Province of China)	1	male	32	90 to 94	1993	44	Population	1	Number	5775.647179017092	5809.682877144428	5742.630764915496
8	Taiwan (Province of China)	1	male	39	0 to 14	1993	44	Population	1	Number	2732455.47333328	2748557.743218226	2716835.4261549315
8	Taiwan (Province of China)	1	male	42	Neonatal	1993	44	Population	1	Number	13004.56864153242	13081.204135155967	12930.228189255256
8	Taiwan (Province of China)	1	male	157	25 plus	1993	44	Population	1	Number	6175051.031266502	6211440.403107744	6139751.430091511
8	Taiwan (Province of China)	1	male	158	<20 years	1993	44	Population	1	Number	3712050.839648069	3733925.832682717	3690830.947939093
8	Taiwan (Province of China)	1	male	159	10 to 24	1993	44	Population	1	Number	2946626.75415255	2963991.128323919	2929782.399554266
8	Taiwan (Province of China)	1	male	162	10 to 19	1993	44	Population	1	Number	2008070.6599658718	2019904.1540631668	1996591.5494177823
8	Taiwan (Province of China)	1	male	164	Birth	1993	44	Population	1	Number	169722.227202966	170409.768507425	169031.411119047
8	Taiwan (Province of China)	1	male	235	95 plus	1993	44	Population	1	Number	1446.9586694925604	1455.4855491566263	1438.687148546229
8	Taiwan (Province of China)	2	female	1	Under 5	1993	44	Population	1	Number	775852.2795416367	780424.3514081142	771417.1297914797
8	Taiwan (Province of China)	2	female	2	Early Neonatal	1993	44	Population	1	Number	2995.221471927422	3012.872213166152	2978.099326239157
8	Taiwan (Province of China)	2	female	3	Late Neonatal	1993	44	Population	1	Number	8976.456039799768	9029.353998860335	8925.142242299893
8	Taiwan (Province of China)	2	female	4	Post Neonatal	1993	44	Population	1	Number	143481.63031900235	144327.16282903816	142661.41939271954
8	Taiwan (Province of China)	2	female	5	1 to 4	1993	44	Population	1	Number	620398.9717109072	624054.9623670497	616852.4688302211
8	Taiwan (Province of China)	2	female	6	5 to 9	1993	44	Population	1	Number	802857.8871063999	807589.1021265935	798268.3601419172
8	Taiwan (Province of China)	2	female	7	10 to 14	1993	44	Population	1	Number	968147.184497417	973852.4438896625	962612.7833534572
8	Taiwan (Province of China)	2	female	8	15 to 19	1993	44	Population	1	Number	929567.0598726551	935044.9678643142	924253.2015235062
8	Taiwan (Province of China)	2	female	9	20 to 24	1993	44	Population	1	Number	892649.8817849747	897910.2380650835	887547.0600177753
8	Taiwan (Province of China)	2	female	10	25 to 29	1993	44	Population	1	Number	932585.9259354965	938081.6240051877	927254.8102766541
8	Taiwan (Province of China)	2	female	11	30 to 34	1993	44	Population	1	Number	953591.2513247908	959210.7330834537	948140.058988843
8	Taiwan (Province of China)	2	female	12	35 to 39	1993	44	Population	1	Number	878502.7098918146	883679.6973550641	873480.7602539392
8	Taiwan (Province of China)	2	female	13	40 to 44	1993	44	Population	1	Number	742153.6210031797	746527.1077875425	737911.1092086469
8	Taiwan (Province of China)	2	female	14	45 to 49	1993	44	Population	1	Number	456201.0979901803	458889.47599792335	453593.2301793544
8	Taiwan (Province of China)	2	female	15	50 to 54	1993	44	Population	1	Number	442861.03806465	445470.80353971006	440329.42853778607
8	Taiwan (Province of China)	2	female	16	55 to 59	1993	44	Population	1	Number	389013.5874091798	391306.03163544636	386789.7961534205
8	Taiwan (Province of China)	2	female	17	60 to 64	1993	44	Population	1	Number	329723.53142927855	331666.58131327713	327838.6710291732
8	Taiwan (Province of China)	2	female	18	65 to 69	1993	44	Population	1	Number	262631.0554807661	264178.73161923967	261129.728371452
8	Taiwan (Province of China)	2	female	19	70 to 74	1993	44	Population	1	Number	187878.6065855355	188985.76901082374	186804.60090554963
8	Taiwan (Province of China)	2	female	20	75 to 79	1993	44	Population	1	Number	118280.44027215453	118977.46300132971	117604.29163026172
8	Taiwan (Province of China)	2	female	21	80 plus	1993	44	Population	1	Number	111518.4603835983	112175.63498855525	110880.96651427509
8	Taiwan (Province of China)	2	female	22	All Ages	1993	44	Population	1	Number	10174015.618573708	10233970.756691325	10115855.986877486
8	Taiwan (Province of China)	2	female	23	5-14 years	1993	44	Population	1	Number	1771005.071603817	1781441.5460162559	1760881.1434953741
8	Taiwan (Province of China)	2	female	24	15-49 years	1993	44	Population	1	Number	5785251.547803092	5819343.844158568	5752180.230448718
8	Taiwan (Province of China)	2	female	25	50-69 years	1993	44	Population	1	Number	1424229.2123838745	1432622.1481076733	1416087.6240918317
8	Taiwan (Province of China)	2	female	26	70+ years	1993	44	Population	1	Number	417677.5072412883	420138.8670007088	415289.8590500866
8	Taiwan (Province of China)	2	female	28	<1 year	1993	44	Population	1	Number	155453.30783072955	156369.38904106466	154564.6609612586
8	Taiwan (Province of China)	2	female	30	80 to 84	1993	44	Population	1	Number	71153.01820692034	71572.32059390438	70746.27287762931
8	Taiwan (Province of China)	2	female	31	85 to 89	1993	44	Population	1	Number	27949.570635596392	28114.2765325213	27789.79726830707
8	Taiwan (Province of China)	2	female	32	90 to 94	1993	44	Population	1	Number	9407.577489129393	9463.016032656218	9353.799191313286
8	Taiwan (Province of China)	2	female	39	0 to 14	1993	44	Population	1	Number	2546857.3511454538	2561865.89742437	2532298.273286854
8	Taiwan (Province of China)	2	female	42	Neonatal	1993	44	Population	1	Number	11971.67751172719	12042.226212026486	11903.241568539052
8	Taiwan (Province of China)	2	female	157	25 plus	1993	44	Population	1	Number	5804941.325770625	5839149.653337553	5771757.452049357
8	Taiwan (Province of China)	2	female	158	<20 years	1993	44	Population	1	Number	3476424.411018109	3496910.865288684	3456551.474810361
8	Taiwan (Province of China)	2	female	159	10 to 24	1993	44	Population	1	Number	2790364.1261550467	2806807.64981906	2774413.044894739
8	Taiwan (Province of China)	2	female	162	10 to 19	1993	44	Population	1	Number	1897714.2443700721	1908897.4117539765	1886865.9848769638
8	Taiwan (Province of China)	2	female	164	Birth	1993	44	Population	1	Number	156137.488954295	156769.998759285	155501.966486496
8	Taiwan (Province of China)	2	female	235	95 plus	1993	44	Population	1	Number	3008.2940519521735	3026.0218294733636	2991.097177025419
8	Taiwan (Province of China)	3	both	1	Under 5	1993	44	Population	1	Number	1619961.9010476791	1629508.2830431298	1610701.4093147162
8	Taiwan (Province of China)	3	both	2	Early Neonatal	1993	44	Population	1	Number	6249.293576975627	6286.120457687414	6213.569569226424
8	Taiwan (Province of China)	3	both	3	Late Neonatal	1993	44	Population	1	Number	18726.952576283984	18837.30988949504	18619.900188567884
8	Taiwan (Province of China)	3	both	4	Post Neonatal	1993	44	Population	1	Number	299288.1946356327	301051.8900848113	297577.317453642
8	Taiwan (Province of China)	3	both	5	1 to 4	1993	44	Population	1	Number	1295697.4602587868	1303332.962611136	1288290.62210328
8	Taiwan (Province of China)	3	both	6	5 to 9	1993	44	Population	1	Number	1662728.4452825543	1672526.849111128	1653223.4791399904
8	Taiwan (Province of China)	3	both	7	10 to 14	1993	44	Population	1	Number	1996622.4781485002	2008388.5084883382	1985208.8109870788
8	Taiwan (Province of China)	3	both	8	15 to 19	1993	44	Population	1	Number	1909162.4261874438	1920413.0573288056	1898248.7233076675
8	Taiwan (Province of China)	3	both	9	20 to 24	1993	44	Population	1	Number	1831205.975971653	1841997.2123258363	1820737.910154259
8	Taiwan (Province of China)	3	both	10	25 to 29	1993	44	Population	1	Number	1911950.7060981016	1923217.7684809144	1901021.0640514565
8	Taiwan (Province of China)	3	both	11	30 to 34	1993	44	Population	1	Number	1951055.5835010505	1962553.0896352453	1939902.3989169702
8	Taiwan (Province of China)	3	both	12	35 to 39	1993	44	Population	1	Number	1793594.966234848	1804164.5621504812	1783341.9032792565
8	Taiwan (Province of China)	3	both	13	40 to 44	1993	44	Population	1	Number	1515078.185116823	1524006.4908373128	1506417.2598203744
8	Taiwan (Province of China)	3	both	14	45 to 49	1993	44	Population	1	Number	924523.4039541701	929971.5898480314	919238.3776003334
8	Taiwan (Province of China)	3	both	15	50 to 54	1993	44	Population	1	Number	888693.5533312785	893930.5950984388	883613.3478656813
8	Taiwan (Province of China)	3	both	16	55 to 59	1993	44	Population	1	Number	776780.2183935365	781357.7585730299	772339.7640926605
8	Taiwan (Province of China)	3	both	17	60 to 64	1993	44	Population	1	Number	728435.3485309203	732727.9939885499	724271.2570675928
8	Taiwan (Province of China)	3	both	18	65 to 69	1993	44	Population	1	Number	621891.3467625785	625556.1319356257	618336.3127387712
8	Taiwan (Province of China)	3	both	19	70 to 74	1993	44	Population	1	Number	419442.1020738114	421913.860532317	417044.36659855174
8	Taiwan (Province of China)	3	both	20	75 to 79	1993	44	Population	1	Number	245851.5917797095	247300.3870926121	244446.18426257014
8	Taiwan (Province of China)	3	both	21	80 plus	1993	44	Population	1	Number	202695.35126029863	203889.82827274036	201536.64584664535
8	Taiwan (Province of China)	3	both	22	All Ages	1993	44	Population	1	Number	20999673.583674956	21123423.96674253	20879629.21504457
8	Taiwan (Province of China)	3	both	23	5-14 years	1993	44	Population	1	Number	3659350.9234310547	3680915.357599466	3638432.290127069
8	Taiwan (Province of China)	3	both	24	15-49 years	1993	44	Population	1	Number	11836571.24706409	11906323.770606626	11768907.637130313
8	Taiwan (Province of China)	3	both	25	50-69 years	1993	44	Population	1	Number	3015800.4670183137	3033572.4795956444	2998560.6817647065
8	Taiwan (Province of China)	3	both	26	70+ years	1993	44	Population	1	Number	867989.0451138195	873104.0758976693	863027.1967077674
8	Taiwan (Province of China)	3	both	28	<1 year	1993	44	Population	1	Number	324264.44078889233	326175.32043199375	322410.78721143643
8	Taiwan (Province of China)	3	both	30	80 to 84	1993	44	Population	1	Number	135528.43879057554	136327.10340553045	134753.6921831462
8	Taiwan (Province of China)	3	both	31	85 to 89	1993	44	Population	1	Number	47528.43508013187	47808.518578779265	47256.73938169873
8	Taiwan (Province of China)	3	both	32	90 to 94	1993	44	Population	1	Number	15183.224668146484	15272.698909800647	15096.429956228782
8	Taiwan (Province of China)	3	both	39	0 to 14	1993	44	Population	1	Number	5279312.824478733	5310423.640642596	5249133.699441785
8	Taiwan (Province of China)	3	both	42	Neonatal	1993	44	Population	1	Number	24976.24615325961	25123.430347182453	24833.46975779431
8	Taiwan (Province of China)	3	both	157	25 plus	1993	44	Population	1	Number	11979992.357037127	12050590.056445306	11911508.882140866
8	Taiwan (Province of China)	3	both	158	<20 years	1993	44	Population	1	Number	7188475.250666178	7230836.697971403	7147382.422749452
8	Taiwan (Province of China)	3	both	159	10 to 24	1993	44	Population	1	Number	5736990.880307597	5770798.77814298	5704195.444449005
8	Taiwan (Province of China)	3	both	162	10 to 19	1993	44	Population	1	Number	3905784.904335944	3928801.5658171433	3883457.534294746
8	Taiwan (Province of China)	3	both	164	Birth	1993	44	Population	1	Number	325859.716157261	327179.76726671	324533.377605543
8	Taiwan (Province of China)	3	both	235	95 plus	1993	44	Population	1	Number	4455.252721444734	4481.50737862999	4429.784325571648
9	Southeast Asia	1	male	1	Under 5	1993	44	Population	1	Number	30520731.986297086	31822027.140785698	29322717.5700388
9	Southeast Asia	1	male	2	Early Neonatal	1993	44	Population	1	Number	122519.69481987189	127770.23050299069	117561.04116935325
9	Southeast Asia	1	male	3	Late Neonatal	1993	44	Population	1	Number	362434.7119817648	377998.48572350043	347751.77821332536
9	Southeast Asia	1	male	4	Post Neonatal	1993	44	Population	1	Number	5721303.6260586055	5965410.183729985	5490046.2614536015
9	Southeast Asia	1	male	5	1 to 4	1993	44	Population	1	Number	24314473.953436844	25356745.098063793	23362063.47172102
9	Southeast Asia	1	male	6	5 to 9	1993	44	Population	1	Number	30011661.751231328	31318596.82184778	28811755.33500486
9	Southeast Asia	1	male	7	10 to 14	1993	44	Population	1	Number	28818282.487360626	30071515.776409138	27650596.547363233
9	Southeast Asia	1	male	8	15 to 19	1993	44	Population	1	Number	25560656.925526213	26687225.703502875	24501572.499375664
9	Southeast Asia	1	male	9	20 to 24	1993	44	Population	1	Number	22808686.73054484	23805928.93610934	21864115.990210027
9	Southeast Asia	1	male	10	25 to 29	1993	44	Population	1	Number	20681097.574630417	21585530.72513974	19830561.69646025
9	Southeast Asia	1	male	11	30 to 34	1993	44	Population	1	Number	18698415.03012237	19517873.643264458	17932020.401869252
9	Southeast Asia	1	male	12	35 to 39	1993	44	Population	1	Number	15849853.39253436	16553862.57379146	15191830.343319772
9	Southeast Asia	1	male	13	40 to 44	1993	44	Population	1	Number	12414085.768762773	12967694.253172947	11897586.550980521
9	Southeast Asia	1	male	14	45 to 49	1993	44	Population	1	Number	9522327.195241323	9947715.937811242	9136181.969313314
9	Southeast Asia	1	male	15	50 to 54	1993	44	Population	1	Number	7924536.462866342	8279734.976538887	7594057.650879913
9	Southeast Asia	1	male	16	55 to 59	1993	44	Population	1	Number	6803481.800445108	7105068.943017989	6520592.801021749
9	Southeast Asia	1	male	17	60 to 64	1993	44	Population	1	Number	5472910.119319014	5714566.767516619	5238603.287271666
9	Southeast Asia	1	male	18	65 to 69	1993	44	Population	1	Number	3962966.723266494	4137061.9807350086	3796389.3497798378
9	Southeast Asia	1	male	19	70 to 74	1993	44	Population	1	Number	2561662.5543237813	2673975.860439842	2454415.300411935
9	Southeast Asia	1	male	20	75 to 79	1993	44	Population	1	Number	1466431.9009634785	1529982.958778653	1406149.880603632
9	Southeast Asia	1	male	21	80 plus	1993	44	Population	1	Number	1264054.6562449422	1317993.744150137	1213583.256475695
9	Southeast Asia	1	male	22	All Ages	1993	44	Population	1	Number	244341843.0596805	255106015.4905424	234275359.8067997
9	Southeast Asia	1	male	23	5-14 years	1993	44	Population	1	Number	58829944.238591954	61389150.19933062	56465884.37436131
9	Southeast Asia	1	male	24	15-49 years	1993	44	Population	1	Number	125535122.6173623	131010580.7827633	120332161.6913641
9	Southeast Asia	1	male	25	50-69 years	1993	44	Population	1	Number	24163895.105896957	25236058.677509252	23146821.26875039
9	Southeast Asia	1	male	26	70+ years	1993	44	Population	1	Number	5292149.111532202	5523706.954564241	5072970.477904141
9	Southeast Asia	1	male	28	<1 year	1993	44	Population	1	Number	6206258.032860242	6471085.4212111095	5955345.080212027
9	Southeast Asia	1	male	30	80 to 84	1993	44	Population	1	Number	787742.8038446296	821098.9502782116	756420.1109866643
9	Southeast Asia	1	male	31	85 to 89	1993	44	Population	1	Number	361274.6913964935	376706.4595189698	347099.10845029226
9	Southeast Asia	1	male	32	90 to 94	1993	44	Population	1	Number	98906.52821083594	103372.31087511075	94782.77941132836
9	Southeast Asia	1	male	39	0 to 14	1993	44	Population	1	Number	89350676.22488904	93217077.08984469	85800740.0667801
9	Southeast Asia	1	male	42	Neonatal	1993	44	Population	1	Number	484954.4068016367	505776.5779767718	465303.37311727984
9	Southeast Asia	1	male	157	25 plus	1993	44	Population	1	Number	106621823.1787204	111356458.87983422	102169003.10476683
9	Southeast Asia	1	male	158	<20 years	1993	44	Population	1	Number	114911333.15041526	119864645.64871012	110302326.40727156
9	Southeast Asia	1	male	159	10 to 24	1993	44	Population	1	Number	77187626.14343168	80571830.63959907	74000948.2282734
9	Southeast Asia	1	male	162	10 to 19	1993	44	Population	1	Number	54378939.412886836	56743068.79793088	52152074.623799466
9	Southeast Asia	1	male	164	Birth	1993	44	Population	1	Number	6446977.39171159	6625512.36107682	6278126.92820771
9	Southeast Asia	1	male	235	95 plus	1993	44	Population	1	Number	16130.632792983259	16831.584992185617	15460.786116998615
9	Southeast Asia	2	female	1	Under 5	1993	44	Population	1	Number	29128715.277090855	30370992.19852032	27978358.992192235
9	Southeast Asia	2	female	2	Early Neonatal	1993	44	Population	1	Number	115840.18342904148	120794.86394386932	111153.34574897995
9	Southeast Asia	2	female	3	Late Neonatal	1993	44	Population	1	Number	343637.497761734	358369.6416103389	329722.10854480835
9	Southeast Asia	2	female	4	Post Neonatal	1993	44	Population	1	Number	5446258.417429275	5679767.478724277	5226228.068574754
9	Southeast Asia	2	female	5	1 to 4	1993	44	Population	1	Number	23222979.178470805	24215412.362048976	22310466.243054386
9	Southeast Asia	2	female	6	5 to 9	1993	44	Population	1	Number	28634425.263066392	29878236.313339755	27482113.84703864
9	Southeast Asia	2	female	7	10 to 14	1993	44	Population	1	Number	27693167.22862322	28892843.83487834	26569309.5013617
9	Southeast Asia	2	female	8	15 to 19	1993	44	Population	1	Number	25551707.905171536	26678733.636318132	24493150.49808719
9	Southeast Asia	2	female	9	20 to 24	1993	44	Population	1	Number	23664552.001733456	24701473.775631066	22678465.755746856
9	Southeast Asia	2	female	10	25 to 29	1993	44	Population	1	Number	21690669.90003167	22641146.520194344	20792995.00014762
9	Southeast Asia	2	female	11	30 to 34	1993	44	Population	1	Number	19302725.33343646	20150286.22273172	18514707.4914049
9	Southeast Asia	2	female	12	35 to 39	1993	44	Population	1	Number	16089978.865898706	16791948.18482942	15431625.335983971
9	Southeast Asia	2	female	13	40 to 44	1993	44	Population	1	Number	12531009.731631547	13077541.000075161	12016045.09681654
9	Southeast Asia	2	female	14	45 to 49	1993	44	Population	1	Number	9908806.898196964	10352437.263236962	9504328.094413258
9	Southeast Asia	2	female	15	50 to 54	1993	44	Population	1	Number	8445449.237715214	8821331.210453546	8087862.800270902
9	Southeast Asia	2	female	16	55 to 59	1993	44	Population	1	Number	7373584.535307753	7699137.891306253	7063148.623685248
9	Southeast Asia	2	female	17	60 to 64	1993	44	Population	1	Number	5997505.847473518	6260533.110788068	5746538.3720415505
9	Southeast Asia	2	female	18	65 to 69	1993	44	Population	1	Number	4469313.711381714	4662253.50183486	4285057.1179537885
9	Southeast Asia	2	female	19	70 to 74	1993	44	Population	1	Number	3073529.849429716	3203955.839520406	2947358.344643243
9	Southeast Asia	2	female	20	75 to 79	1993	44	Population	1	Number	1897360.3479554434	1976035.6911040274	1821215.1954874275
9	Southeast Asia	2	female	21	80 plus	1993	44	Population	1	Number	1853402.9377304607	1930578.364090371	1780052.7508740486
9	Southeast Asia	2	female	22	All Ages	1993	44	Population	1	Number	247305904.87187463	258091201.7550851	237160346.34112445
9	Southeast Asia	2	female	23	5-14 years	1993	44	Population	1	Number	56327592.49168961	58757874.18963308	54051191.75686446
9	Southeast Asia	2	female	24	15-49 years	1993	44	Population	1	Number	128739450.63610034	134351670.1597692	123419500.63071805
9	Southeast Asia	2	female	25	50-69 years	1993	44	Population	1	Number	26285853.3318782	27448803.967204873	25175278.394605428
9	Southeast Asia	2	female	26	70+ years	1993	44	Population	1	Number	6824293.13511562	7112351.595186025	6550744.043828748
9	Southeast Asia	2	female	28	<1 year	1993	44	Population	1	Number	5905736.098620051	6159106.362825322	5667093.504078531
9	Southeast Asia	2	female	30	80 to 84	1993	44	Population	1	Number	1097803.2777210907	1142798.3427695748	1054720.057374341
9	Southeast Asia	2	female	31	85 to 89	1993	44	Population	1	Number	529342.849946442	551576.2203048966	508113.5992330039
9	Southeast Asia	2	female	32	90 to 94	1993	44	Population	1	Number	178737.57526986522	186825.95412290673	171139.26885844825
9	Southeast Asia	2	female	39	0 to 14	1993	44	Population	1	Number	85456307.76878047	89130338.25618337	82035027.93413858
9	Southeast Asia	2	female	42	Neonatal	1993	44	Population	1	Number	459477.6811907755	479164.50555420824	440869.5288638875
9	Southeast Asia	2	female	157	25 plus	1993	44	Population	1	Number	112633337.19618917	117554211.89932209	107976125.47356486
9	Southeast Asia	2	female	158	<20 years	1993	44	Population	1	Number	111008015.673952	115770267.1361029	106528178.43222575
9	Southeast Asia	2	female	159	10 to 24	1993	44	Population	1	Number	76909427.1355282	80272957.8945063	73733526.59559208
9	Southeast Asia	2	female	162	10 to 19	1993	44	Population	1	Number	53244875.133794755	55559658.063340895	51062569.31069937
9	Southeast Asia	2	female	164	Birth	1993	44	Population	1	Number	6100718.53903969	6269368.59745821	5941440.35703862
9	Southeast Asia	2	female	235	95 plus	1993	44	Population	1	Number	47519.23479306274	49711.71796377949	45374.87018809405
9	Southeast Asia	3	both	1	Under 5	1993	44	Population	1	Number	59649447.26338794	62186540.54257969	57300992.14086233
9	Southeast Asia	3	both	2	Early Neonatal	1993	44	Population	1	Number	238359.87824891336	248573.01292903567	228714.38691833318
9	Southeast Asia	3	both	3	Late Neonatal	1993	44	Population	1	Number	706072.2097434988	736300.0590209551	677473.8867581337
9	Southeast Asia	3	both	4	Post Neonatal	1993	44	Population	1	Number	11167562.04348788	11645302.564731354	10716267.903177094
9	Southeast Asia	3	both	5	1 to 4	1993	44	Population	1	Number	47537453.13190765	49568016.813595526	45675272.05856084
9	Southeast Asia	3	both	6	5 to 9	1993	44	Population	1	Number	58646087.01429772	61201363.87550204	56297439.87942327
9	Southeast Asia	3	both	7	10 to 14	1993	44	Population	1	Number	56511449.715983845	58971213.04538622	54220060.97828335
9	Southeast Asia	3	both	8	15 to 19	1993	44	Population	1	Number	51112364.830697745	53366803.64889691	48994722.997462854
9	Southeast Asia	3	both	9	20 to 24	1993	44	Population	1	Number	46473238.732278295	48498796.57163856	44536115.37571678
9	Southeast Asia	3	both	10	25 to 29	1993	44	Population	1	Number	42371767.47466209	44223775.57475208	40624770.628945865
9	Southeast Asia	3	both	11	30 to 34	1993	44	Population	1	Number	38001140.36355883	39663824.69226707	36446727.89327416
9	Southeast Asia	3	both	12	35 to 39	1993	44	Population	1	Number	31939832.258433066	33347373.738728926	30623432.733814925
9	Southeast Asia	3	both	13	40 to 44	1993	44	Population	1	Number	24945095.500394322	26059538.424571972	23908963.21958761
9	Southeast Asia	3	both	14	45 to 49	1993	44	Population	1	Number	19431134.093438286	20300168.387394294	18640510.06372657
9	Southeast Asia	3	both	15	50 to 54	1993	44	Population	1	Number	16369985.700581556	17104042.591837022	15684970.29626797
9	Southeast Asia	3	both	16	55 to 59	1993	44	Population	1	Number	14177066.335752862	14803350.454802075	13580116.576675262
9	Southeast Asia	3	both	17	60 to 64	1993	44	Population	1	Number	11470415.966792533	11979106.531975681	10985735.978830988
9	Southeast Asia	3	both	18	65 to 69	1993	44	Population	1	Number	8432280.434648208	8802215.27910384	8080681.952027071
9	Southeast Asia	3	both	19	70 to 74	1993	44	Population	1	Number	5635192.403753498	5880176.635579296	5402385.154221482
9	Southeast Asia	3	both	20	75 to 79	1993	44	Population	1	Number	3363792.248918922	3506062.4920960995	3226164.208555368
9	Southeast Asia	3	both	21	80 plus	1993	44	Population	1	Number	3117457.593975403	3249596.425086508	2995368.465739317
9	Southeast Asia	3	both	22	All Ages	1993	44	Population	1	Number	491647747.9315551	513222384.90604204	471448947.95332044
9	Southeast Asia	3	both	23	5-14 years	1993	44	Population	1	Number	115157536.73028156	120147024.38896373	110517007.93806484
9	Southeast Asia	3	both	24	15-49 years	1993	44	Population	1	Number	254274573.25346264	265349434.52025732	243752234.68147
9	Southeast Asia	3	both	25	50-69 years	1993	44	Population	1	Number	50449748.43777516	52688888.32541887	48302887.20481997
9	Southeast Asia	3	both	26	70+ years	1993	44	Population	1	Number	12116442.246647822	12631393.975558909	11623660.352213211
9	Southeast Asia	3	both	28	<1 year	1993	44	Population	1	Number	12111994.131480293	12630191.784036433	11622431.271512682
9	Southeast Asia	3	both	30	80 to 84	1993	44	Population	1	Number	1885546.0815657203	1965421.922412587	1812588.3034672332
9	Southeast Asia	3	both	31	85 to 89	1993	44	Population	1	Number	890617.5413429355	928223.4286118615	855574.0016350823
9	Southeast Asia	3	both	32	90 to 94	1993	44	Population	1	Number	277644.10348070116	290072.9483316728	265978.2729823943
9	Southeast Asia	3	both	39	0 to 14	1993	44	Population	1	Number	174806983.9936695	182347455.06503525	167835768.00091866
9	Southeast Asia	3	both	42	Neonatal	1993	44	Population	1	Number	944432.0879924122	984878.7477993282	906172.9019811673
9	Southeast Asia	3	both	157	25 plus	1993	44	Population	1	Number	219255160.37490958	228886593.71893626	210143949.74043348
9	Southeast Asia	3	both	158	<20 years	1993	44	Population	1	Number	225919348.82436725	235634972.2012303	216830490.9983815
9	Southeast Asia	3	both	159	10 to 24	1993	44	Population	1	Number	154097053.2789599	160844976.4991032	147733422.42545274
9	Southeast Asia	3	both	162	10 to 19	1993	44	Population	1	Number	107623814.5466816	112302726.86127177	103214643.93449885
9	Southeast Asia	3	both	164	Birth	1993	44	Population	1	Number	12547695.9307513	12894880.958535	12219567.2852463
9	Southeast Asia	3	both	235	95 plus	1993	44	Population	1	Number	63649.86758604599	66549.34898362783	60995.134891067195
10	Cambodia	1	male	1	Under 5	1993	44	Population	1	Number	981576.0551164723	1079767.906351691	886523.8928526613
10	Cambodia	1	male	2	Early Neonatal	1993	44	Population	1	Number	4199.349004527843	4619.430413999913	3792.699717495886
10	Cambodia	1	male	3	Late Neonatal	1993	44	Population	1	Number	12329.996436992253	13563.42625586478	11136.005593458347
10	Cambodia	1	male	4	Post Neonatal	1993	44	Population	1	Number	191887.66738284664	211083.12879545605	173305.98173411275
10	Cambodia	1	male	5	1 to 4	1993	44	Population	1	Number	773159.0422921056	850501.9208863704	698289.2058075942
10	Cambodia	1	male	6	5 to 9	1993	44	Population	1	Number	874848.1659319669	962363.5046719715	790131.134183983
10	Cambodia	1	male	7	10 to 14	1993	44	Population	1	Number	732664.3776144949	805956.3769425858	661715.8933448131
10	Cambodia	1	male	8	15 to 19	1993	44	Population	1	Number	530228.6562619455	583270.0207745965	478883.29182561283
10	Cambodia	1	male	9	20 to 24	1993	44	Population	1	Number	442594.5062627894	486869.3983508244	399735.30589102587
10	Cambodia	1	male	10	25 to 29	1993	44	Population	1	Number	408343.8907819723	449192.5263690701	368801.3922015252
10	Cambodia	1	male	11	30 to 34	1993	44	Population	1	Number	334764.50809247105	368252.6383357732	302347.1623580188
10	Cambodia	1	male	12	35 to 39	1993	44	Population	1	Number	243071.26185892068	267386.86843835784	219533.1479211862
10	Cambodia	1	male	13	40 to 44	1993	44	Population	1	Number	187935.04755158914	206735.1090800661	169736.11885745852
10	Cambodia	1	male	14	45 to 49	1993	44	Population	1	Number	150258.20073524167	165289.26309313078	135707.75728941025
10	Cambodia	1	male	15	50 to 54	1993	44	Population	1	Number	124038.74504321766	136446.94707422753	112027.29584435918
10	Cambodia	1	male	16	55 to 59	1993	44	Population	1	Number	104299.57171193483	114733.16773951938	94199.59039848228
10	Cambodia	1	male	17	60 to 64	1993	44	Population	1	Number	85406.65496336858	93950.30017042861	77136.19320579834
10	Cambodia	1	male	18	65 to 69	1993	44	Population	1	Number	63790.071789806774	70171.304509186215	57612.87928090291
10	Cambodia	1	male	19	70 to 74	1993	44	Population	1	Number	42329.34535571554	46563.75669897047	38230.32951043297
10	Cambodia	1	male	20	75 to 79	1993	44	Population	1	Number	23434.362813063104	25778.616684312437	21165.066567453297
10	Cambodia	1	male	21	80 plus	1993	44	Population	1	Number	18307.734000693697	20139.146130278255	16534.881358408995
10	Cambodia	1	male	22	All Ages	1993	44	Population	1	Number	5347891.155885664	5882866.85141499	4830021.332891536
10	Cambodia	1	male	23	5-14 years	1993	44	Population	1	Number	1607512.5435464617	1768319.8816145575	1451847.027528796
10	Cambodia	1	male	24	15-49 years	1993	44	Population	1	Number	2297196.07154493	2526995.824441819	2074744.1763442378
10	Cambodia	1	male	25	50-69 years	1993	44	Population	1	Number	377535.04350832786	415301.7194933618	340975.9587295427
10	Cambodia	1	male	26	70+ years	1993	44	Population	1	Number	84071.44216947234	92481.51951356117	75930.27743629525
10	Cambodia	1	male	28	<1 year	1993	44	Population	1	Number	208417.01282436674	229265.98546532073	188234.68704506697
10	Cambodia	1	male	30	80 to 84	1993	44	Population	1	Number	12364.155437198982	13601.002347848718	11166.856763555024
10	Cambodia	1	male	31	85 to 89	1993	44	Population	1	Number	4567.848602214651	5024.792827856384	4125.515189260002
10	Cambodia	1	male	32	90 to 94	1993	44	Population	1	Number	1194.5591115426807	1314.056699081484	1078.8824648761156
10	Cambodia	1	male	39	0 to 14	1993	44	Population	1	Number	2589088.598662934	2848087.7879662486	2338370.9203814575
10	Cambodia	1	male	42	Neonatal	1993	44	Population	1	Number	16529.345441520094	18182.856669864694	14928.705310954232
10	Cambodia	1	male	157	25 plus	1993	44	Population	1	Number	1785979.3946979952	1964639.6443233208	1613031.8147934366
10	Cambodia	1	male	158	<20 years	1993	44	Population	1	Number	3119317.2549248794	3431357.8087408454	2817254.212207071
10	Cambodia	1	male	159	10 to 24	1993	44	Population	1	Number	1705487.5401392297	1876095.7960680064	1540334.491061452
10	Cambodia	1	male	162	10 to 19	1993	44	Population	1	Number	1262893.0338764403	1389226.397717182	1140599.185170426
10	Cambodia	1	male	164	Birth	1993	44	Population	1	Number	224390.969204308	230708.957777865	218466.332807409
10	Cambodia	1	male	235	95 plus	1993	44	Population	1	Number	181.1708497373821	199.29425549167212	163.62694071785452
10	Cambodia	2	female	1	Under 5	1993	44	Population	1	Number	946731.6537022535	1041437.8491268898	855053.6932437386
10	Cambodia	2	female	2	Early Neonatal	1993	44	Population	1	Number	3993.014900899306	4392.455701319598	3606.346238492846
10	Cambodia	2	female	3	Late Neonatal	1993	44	Population	1	Number	11778.125357855833	12956.34881485643	10637.575650227138
10	Cambodia	2	female	4	Post Neonatal	1993	44	Population	1	Number	184356.8771549532	202798.9968067418	166504.44512949715
10	Cambodia	2	female	5	1 to 4	1993	44	Population	1	Number	746603.6362885451	821290.047803972	674305.3262255215
10	Cambodia	2	female	6	5 to 9	1993	44	Population	1	Number	844944.8774812166	929468.8440950426	763123.5685977284
10	Cambodia	2	female	7	10 to 14	1993	44	Population	1	Number	723469.0975799216	795841.2480949586	653411.049915077
10	Cambodia	2	female	8	15 to 19	1993	44	Population	1	Number	546005.6815933639	600625.2990760236	493132.5288985205
10	Cambodia	2	female	9	20 to 24	1993	44	Population	1	Number	481116.99924199237	529245.4846202333	434527.42440318747
10	Cambodia	2	female	10	25 to 29	1993	44	Population	1	Number	451251.2512995289	496392.1199121521	407553.76404248585
10	Cambodia	2	female	11	30 to 34	1993	44	Population	1	Number	396345.5441199477	435993.9264364355	357964.92065643275
10	Cambodia	2	female	12	35 to 39	1993	44	Population	1	Number	325435.27280763455	357990.1540393577	293921.3354045788
10	Cambodia	2	female	13	40 to 44	1993	44	Population	1	Number	259814.98086600902	285805.5435095213	234655.4676615895
10	Cambodia	2	female	14	45 to 49	1993	44	Population	1	Number	200079.5872838098	220094.52649037456	180704.62668137293
10	Cambodia	2	female	15	50 to 54	1993	44	Population	1	Number	163995.1254221511	180400.35950953123	148114.44945124965
10	Cambodia	2	female	16	55 to 59	1993	44	Population	1	Number	137763.33924581748	151544.47952769525	124422.85155997626
10	Cambodia	2	female	17	60 to 64	1993	44	Population	1	Number	112018.14433663597	123223.86691616963	101170.72525333986
10	Cambodia	2	female	18	65 to 69	1993	44	Population	1	Number	83391.16404260207	91733.18984011534	75315.87490466058
10	Cambodia	2	female	19	70 to 74	1993	44	Population	1	Number	56558.94005730829	62216.80732004413	51081.98336121354
10	Cambodia	2	female	20	75 to 79	1993	44	Population	1	Number	32802.04109944236	36083.38962364387	29625.61384562306
10	Cambodia	2	female	21	80 plus	1993	44	Population	1	Number	28595.450062867483	31455.992721728526	25826.373387438733
10	Cambodia	2	female	22	All Ages	1993	44	Population	1	Number	5790319.150242503	6369553.08085992	5229606.251268216
10	Cambodia	2	female	23	5-14 years	1993	44	Population	1	Number	1568413.9750611382	1725310.0921900014	1416534.6185128056
10	Cambodia	2	female	24	15-49 years	1993	44	Population	1	Number	2660049.3172122864	2926147.0540840975	2402460.067748168
10	Cambodia	2	female	25	50-69 years	1993	44	Population	1	Number	497167.77304720663	546901.8957935112	449023.9011692264
10	Cambodia	2	female	26	70+ years	1993	44	Population	1	Number	117956.43121961813	129756.18966541652	106533.97059427534
10	Cambodia	2	female	28	<1 year	1993	44	Population	1	Number	200128.01741370832	220147.80132291786	180748.3670182171
10	Cambodia	2	female	30	80 to 84	1993	44	Population	1	Number	17789.410627214205	19568.97233592191	16066.750486207722
10	Cambodia	2	female	31	85 to 89	1993	44	Population	1	Number	7763.457521777325	8540.074129401119	7011.673265996327
10	Cambodia	2	female	32	90 to 94	1993	44	Population	1	Number	2502.6252977430704	2752.9751403788746	2260.280402870542
10	Cambodia	2	female	39	0 to 14	1993	44	Population	1	Number	2515145.6287633916	2766747.9413168896	2271588.3117565443
10	Cambodia	2	female	42	Neonatal	1993	44	Population	1	Number	15771.140258755138	17348.804516176027	14243.921888719984
10	Cambodia	2	female	157	25 plus	1993	44	Population	1	Number	2248050.8406437547	2472934.3558467696	2030357.9862099614
10	Cambodia	2	female	158	<20 years	1993	44	Population	1	Number	3061151.3103567557	3367373.2403929136	2764720.8406550647
10	Cambodia	2	female	159	10 to 24	1993	44	Population	1	Number	1750591.7784152778	1925712.0317912158	1581071.0032167854
10	Cambodia	2	female	162	10 to 19	1993	44	Population	1	Number	1269474.7791732855	1396466.5471709822	1146543.578813598
10	Cambodia	2	female	164	Birth	1993	44	Population	1	Number	214517.11128481	220557.089911115	208853.17619071
10	Cambodia	2	female	235	95 plus	1993	44	Population	1	Number	539.956616132883	593.9711160266288	487.66923236414266
10	Cambodia	3	both	1	Under 5	1993	44	Population	1	Number	1928307.7088187258	2121205.7554785805	1741577.5860964
10	Cambodia	3	both	2	Early Neonatal	1993	44	Population	1	Number	8192.36390542715	9011.88611531951	7399.045955988731
10	Cambodia	3	both	3	Late Neonatal	1993	44	Population	1	Number	24108.121794848084	26519.77507072121	21773.581243685483
10	Cambodia	3	both	4	Post Neonatal	1993	44	Population	1	Number	376244.54453779984	413882.12560219783	339810.4268636099
10	Cambodia	3	both	5	1 to 4	1993	44	Population	1	Number	1519762.6785806508	1671791.9686903425	1372594.5320331159
10	Cambodia	3	both	6	5 to 9	1993	44	Population	1	Number	1719793.0434131834	1891832.3487670142	1553254.7027817115
10	Cambodia	3	both	7	10 to 14	1993	44	Population	1	Number	1456133.4751944165	1601797.6250375442	1315126.9432598902
10	Cambodia	3	both	8	15 to 19	1993	44	Population	1	Number	1076234.3378553095	1183895.3198506203	972015.8207241333
10	Cambodia	3	both	9	20 to 24	1993	44	Population	1	Number	923711.5055047818	1016114.8829710579	834262.7302942135
10	Cambodia	3	both	10	25 to 29	1993	44	Population	1	Number	859595.1420815012	945584.6462812225	776355.1562440109
10	Cambodia	3	both	11	30 to 34	1993	44	Population	1	Number	731110.0522124188	804246.5647722088	660312.0830144515
10	Cambodia	3	both	12	35 to 39	1993	44	Population	1	Number	568506.5346665552	625377.0224777155	513454.483325765
10	Cambodia	3	both	13	40 to 44	1993	44	Population	1	Number	447750.02841759817	492540.65258958744	404391.586519048
10	Cambodia	3	both	14	45 to 49	1993	44	Population	1	Number	350337.7880190515	385383.7895835053	316412.38397078315
10	Cambodia	3	both	15	50 to 54	1993	44	Population	1	Number	288033.87046536873	316847.3065837588	260141.74529560888
10	Cambodia	3	both	16	55 to 59	1993	44	Population	1	Number	242062.9109577523	266277.6472672146	218622.4419584585
10	Cambodia	3	both	17	60 to 64	1993	44	Population	1	Number	197424.79930000455	217174.16708659823	178306.91845913822
10	Cambodia	3	both	18	65 to 69	1993	44	Population	1	Number	147181.23583240883	161904.49434930153	132928.7541855635
10	Cambodia	3	both	19	70 to 74	1993	44	Population	1	Number	98888.28541302383	108780.56401901458	89312.3128716465
10	Cambodia	3	both	20	75 to 79	1993	44	Population	1	Number	56236.40391250546	61862.0063079563	50790.68041307636
10	Cambodia	3	both	21	80 plus	1993	44	Population	1	Number	46903.18406356118	51595.13885200679	42361.25474584774
10	Cambodia	3	both	22	All Ages	1993	44	Population	1	Number	11138210.306128167	12252419.932274904	10059627.584159745
10	Cambodia	3	both	23	5-14 years	1993	44	Population	1	Number	3175926.5186075997	3493629.973804559	2868381.646041602
10	Cambodia	3	both	24	15-49 years	1993	44	Population	1	Number	4957245.388757216	5453142.8785259165	4477204.244092405
10	Cambodia	3	both	25	50-69 years	1993	44	Population	1	Number	874702.8165555345	962203.6152868731	789999.8598987692
10	Cambodia	3	both	26	70+ years	1993	44	Population	1	Number	202027.87338909047	222237.70917897768	182464.24803057063
10	Cambodia	3	both	28	<1 year	1993	44	Population	1	Number	408545.03023807507	449413.78678823856	368983.05406328413
10	Cambodia	3	both	30	80 to 84	1993	44	Population	1	Number	30153.566064413186	33169.974683770626	27233.607249762747
10	Cambodia	3	both	31	85 to 89	1993	44	Population	1	Number	12331.306123991977	13564.866957257502	11137.18845525633
10	Cambodia	3	both	32	90 to 94	1993	44	Population	1	Number	3697.184409285751	4067.0318394603587	3339.1628677466574
10	Cambodia	3	both	39	0 to 14	1993	44	Population	1	Number	5104234.227426326	5614835.729283138	4609959.232138001
10	Cambodia	3	both	42	Neonatal	1993	44	Population	1	Number	32300.485700275236	35531.66118604072	29172.627199674218
10	Cambodia	3	both	157	25 plus	1993	44	Population	1	Number	4034030.2353417496	4437574.000170092	3643389.8010033993
10	Cambodia	3	both	158	<20 years	1993	44	Population	1	Number	6180468.565281635	6798731.049133759	5581975.052862135
10	Cambodia	3	both	159	10 to 24	1993	44	Population	1	Number	3456079.3185545076	3801807.827859222	3121405.494278237
10	Cambodia	3	both	162	10 to 19	1993	44	Population	1	Number	2532367.8130497257	2785692.9448881648	2287142.7639840236
10	Cambodia	3	both	164	Birth	1993	44	Population	1	Number	438908.080489118	451266.04768898	427319.508998119
10	Cambodia	3	both	235	95 plus	1993	44	Population	1	Number	721.127465870265	793.265371518301	651.296173081997
11	Indonesia	1	male	1	Under 5	1993	44	Population	1	Number	11501808.644464925	12511226.606465971	10584242.954538196
11	Indonesia	1	male	2	Early Neonatal	1993	44	Population	1	Number	46126.83798369853	50175.00642662116	42447.0337696875
11	Indonesia	1	male	3	Late Neonatal	1993	44	Population	1	Number	136130.26369759045	148077.2833008434	125270.36651179462
11	Indonesia	1	male	4	Post Neonatal	1993	44	Population	1	Number	2141883.202072219	2329858.4539227597	1971012.8112665399
11	Indonesia	1	male	5	1 to 4	1993	44	Population	1	Number	9177668.340711417	9983115.862815749	8445512.742990179
11	Indonesia	1	male	6	5 to 9	1993	44	Population	1	Number	11709656.308964683	12737315.32960193	10775509.410675727
11	Indonesia	1	male	7	10 to 14	1993	44	Population	1	Number	11602736.09424486	12621011.618027365	10677118.838868521
11	Indonesia	1	male	8	15 to 19	1993	44	Population	1	Number	10388651.967147227	11300377.437529001	9559889.213018874
11	Indonesia	1	male	9	20 to 24	1993	44	Population	1	Number	9000829.457302386	9790757.303257423	8282781.31842321
11	Indonesia	1	male	10	25 to 29	1993	44	Population	1	Number	8065219.138392666	8773036.2580668	7421810.037103991
11	Indonesia	1	male	11	30 to 34	1993	44	Population	1	Number	7374993.922006423	8022235.722373567	6786648.071764187
11	Indonesia	1	male	12	35 to 39	1993	44	Population	1	Number	6376138.052552908	6935718.591353004	5867476.7026638845
11	Indonesia	1	male	13	40 to 44	1993	44	Population	1	Number	5075180.979952024	5520587.350369691	4670304.487800183
11	Indonesia	1	male	14	45 to 49	1993	44	Population	1	Number	3945831.9699981688	4292124.782604722	3631050.1695177164
11	Indonesia	1	male	15	50 to 54	1993	44	Population	1	Number	3354171.579222622	3648539.2864553523	3086589.9445113624
11	Indonesia	1	male	16	55 to 59	1993	44	Population	1	Number	2789945.647622324	3034795.943499215	2567375.573458329
11	Indonesia	1	male	17	60 to 64	1993	44	Population	1	Number	2166064.843332249	2356162.3164605964	1993265.3433723329
11	Indonesia	1	male	18	65 to 69	1993	44	Population	1	Number	1545217.2523419913	1680828.1025936627	1421946.3496466859
11	Indonesia	1	male	19	70 to 74	1993	44	Population	1	Number	990980.0057180222	1077950.0683122263	911923.8084922206
11	Indonesia	1	male	20	75 to 79	1993	44	Population	1	Number	533410.9452026429	580223.9818179425	490857.67405386013
11	Indonesia	1	male	21	80 plus	1993	44	Population	1	Number	444865.56866191357	483907.7149507277	409376.073483227
11	Indonesia	1	male	22	All Ages	1993	44	Population	1	Number	96865702.37712803	105366798.41373919	89138165.97139251
11	Indonesia	1	male	23	5-14 years	1993	44	Population	1	Number	23312392.403209545	25358326.9476293	21452628.249544248
11	Indonesia	1	male	24	15-49 years	1993	44	Population	1	Number	50226845.487351805	54634837.445554204	46219960.00029203
11	Indonesia	1	male	25	50-69 years	1993	44	Population	1	Number	9855399.322519187	10720325.649008827	9069177.21098871
11	Indonesia	1	male	26	70+ years	1993	44	Population	1	Number	1969256.5195825787	2142081.765080897	1812157.5560293081
11	Indonesia	1	male	28	<1 year	1993	44	Population	1	Number	2324140.303753508	2528110.743650224	2138730.211548022
11	Indonesia	1	male	30	80 to 84	1993	44	Population	1	Number	272679.6957411899	296610.5218627492	250926.46189025286
11	Indonesia	1	male	31	85 to 89	1993	44	Population	1	Number	125193.77115840388	136180.9858864768	115206.34113253828
11	Indonesia	1	male	32	90 to 94	1993	44	Population	1	Number	40816.416157984684	44398.53310045415	37560.254956732155
11	Indonesia	1	male	39	0 to 14	1993	44	Population	1	Number	34814201.04767447	37869553.55409527	32036871.204082448
11	Indonesia	1	male	42	Neonatal	1993	44	Population	1	Number	182257.10168128897	198252.2897274646	167717.4002814821
11	Indonesia	1	male	157	25 plus	1993	44	Population	1	Number	42662019.90500396	46406110.11885751	39258624.23586798
11	Indonesia	1	male	158	<20 years	1993	44	Population	1	Number	45202853.01482169	49169930.99162428	41596760.41710132
11	Indonesia	1	male	159	10 to 24	1993	44	Population	1	Number	30992217.518694475	33712146.358813785	28519789.370310605
11	Indonesia	1	male	162	10 to 19	1993	44	Population	1	Number	21991388.061392087	23921389.055556368	20237008.05188739
11	Indonesia	1	male	164	Birth	1993	44	Population	1	Number	2419784.23939343	2493190.84667239	2351098.6301158
11	Indonesia	1	male	235	95 plus	1993	44	Population	1	Number	6175.685604335167	6717.674101047566	5683.015503703706
11	Indonesia	2	female	1	Under 5	1993	44	Population	1	Number	10951239.713576244	11912338.825443566	10077596.086391034
11	Indonesia	2	female	2	Early Neonatal	1993	44	Population	1	Number	43648.5558334941	47479.226090292155	40166.45849683403
11	Indonesia	2	female	3	Late Neonatal	1993	44	Population	1	Number	129265.9488925994	140610.54474884263	118953.65773509088
11	Indonesia	2	female	4	Post Neonatal	1993	44	Population	1	Number	2042260.8489900434	2221493.076527938	1879337.9085344414
11	Indonesia	2	female	5	1 to 4	1993	44	Population	1	Number	8736064.359860107	9502755.97807649	8039138.061624668
11	Indonesia	2	female	6	5 to 9	1993	44	Population	1	Number	11058547.426395748	12029064.042599082	10176343.243337
11	Indonesia	2	female	7	10 to 14	1993	44	Population	1	Number	11053314.453268768	12023371.814998973	10171527.73469287
11	Indonesia	2	female	8	15 to 19	1993	44	Population	1	Number	10404708.202849524	11317842.795328615	9574664.550086422
11	Indonesia	2	female	9	20 to 24	1993	44	Population	1	Number	9566024.699901702	10405555.025566904	8802887.672939822
11	Indonesia	2	female	10	25 to 29	1993	44	Population	1	Number	8661429.91926824	9421571.49416134	7970457.641316986
11	Indonesia	2	female	11	30 to 34	1993	44	Population	1	Number	7565137.208104627	8229066.30125105	6961622.529994818
11	Indonesia	2	female	12	35 to 39	1993	44	Population	1	Number	6257561.173455258	6806735.207040473	5758359.385904802
11	Indonesia	2	female	13	40 to 44	1993	44	Population	1	Number	4876807.141439963	5304803.8920339225	4487756.075847044
11	Indonesia	2	female	14	45 to 49	1993	44	Population	1	Number	4005330.350662542	4356844.840659939	3685802.0207977653
11	Indonesia	2	female	15	50 to 54	1993	44	Population	1	Number	3492850.0266792583	3799388.38638346	3214205.2114498853
11	Indonesia	2	female	16	55 to 59	1993	44	Population	1	Number	2944596.2568851863	3203018.948865143	2709688.810628485
11	Indonesia	2	female	17	60 to 64	1993	44	Population	1	Number	2323902.1401888872	2527851.678452873	2138511.047666168
11	Indonesia	2	female	18	65 to 69	1993	44	Population	1	Number	1673794.6283030838	1820689.6440989757	1540266.365889011
11	Indonesia	2	female	19	70 to 74	1993	44	Population	1	Number	1098730.3139820474	1195156.7238286638	1011078.2524884399
11	Indonesia	2	female	20	75 to 79	1993	44	Population	1	Number	632090.4468155953	687563.7615217983	581664.9420226987
11	Indonesia	2	female	21	80 plus	1993	44	Population	1	Number	586149.9240881496	637591.4216899084	539389.3600654413
11	Indonesia	2	female	22	All Ages	1993	44	Population	1	Number	97152214.02586482	105678454.80392468	89401820.9315187
11	Indonesia	2	female	23	5-14 years	1993	44	Population	1	Number	22111861.879664518	24052435.857598055	20347870.97802987
11	Indonesia	2	female	24	15-49 years	1993	44	Population	1	Number	51336998.695681855	55842419.55604224	47241549.87688767
11	Indonesia	2	female	25	50-69 years	1993	44	Population	1	Number	10435143.052056415	11350948.657800449	9602671.43563355
11	Indonesia	2	female	26	70+ years	1993	44	Population	1	Number	2316970.684885792	2520311.907040371	2132132.5545765795
11	Indonesia	2	female	28	<1 year	1993	44	Population	1	Number	2215175.353716137	2409582.847367073	2038458.0247663662
11	Indonesia	2	female	30	80 to 84	1993	44	Population	1	Number	345134.7473078501	375424.3499270775	317601.35561961215
11	Indonesia	2	female	31	85 to 89	1993	44	Population	1	Number	166332.3474232487	180929.95240354235	153063.05562417224
11	Indonesia	2	female	32	90 to 94	1993	44	Population	1	Number	62389.86164521708	67865.30024258493	57412.662126906915
11	Indonesia	2	female	39	0 to 14	1993	44	Population	1	Number	33063101.59324076	35964774.68304162	30425467.064420905
11	Indonesia	2	female	42	Neonatal	1993	44	Population	1	Number	172914.5047260935	188089.77083913478	159120.11623192488
11	Indonesia	2	female	157	25 plus	1993	44	Population	1	Number	44118379.529872835	47990282.29998752	40598801.64407156
11	Indonesia	2	female	158	<20 years	1993	44	Population	1	Number	43467809.79609028	47282617.47837023	40000131.614507325
11	Indonesia	2	female	159	10 to 24	1993	44	Population	1	Number	31024047.356019996	33746769.635894485	28549079.95771912
11	Indonesia	2	female	162	10 to 19	1993	44	Population	1	Number	21458022.656118292	23341214.610327587	19746192.28477929
11	Indonesia	2	female	164	Birth	1993	44	Population	1	Number	2300279.70688678	2370061.02305799	2234986.23542584
11	Indonesia	2	female	235	95 plus	1993	44	Population	1	Number	12292.967711833677	13371.819116703413	11312.286694750008
11	Indonesia	3	both	1	Under 5	1993	44	Population	1	Number	22453048.358041167	24423565.43190954	20661839.040929236
11	Indonesia	3	both	2	Early Neonatal	1993	44	Population	1	Number	89775.39381719264	97654.23251691333	82613.49226652153
11	Indonesia	3	both	3	Late Neonatal	1993	44	Population	1	Number	265396.2125901898	288687.82804968604	244224.0242468855
11	Indonesia	3	both	4	Post Neonatal	1993	44	Population	1	Number	4184144.0510622626	4551351.530450698	3850350.719800981
11	Indonesia	3	both	5	1 to 4	1993	44	Population	1	Number	17913732.700571522	19485871.84089224	16484650.804614846
11	Indonesia	3	both	6	5 to 9	1993	44	Population	1	Number	22768203.735360432	24766379.37220101	20951852.65401273
11	Indonesia	3	both	7	10 to 14	1993	44	Population	1	Number	22656050.547513627	24644383.433026336	20848646.573561393
11	Indonesia	3	both	8	15 to 19	1993	44	Population	1	Number	20793360.169996753	22618220.23285762	19134553.763105296
11	Indonesia	3	both	9	20 to 24	1993	44	Population	1	Number	18566854.157204088	20196312.328824323	17085668.99136303
11	Indonesia	3	both	10	25 to 29	1993	44	Population	1	Number	16726649.057660906	18194607.752228137	15392267.678420978
11	Indonesia	3	both	11	30 to 34	1993	44	Population	1	Number	14940131.13011105	16251302.023624614	13748270.601759003
11	Indonesia	3	both	12	35 to 39	1993	44	Population	1	Number	12633699.226008166	13742453.798393479	11625836.088568687
11	Indonesia	3	both	13	40 to 44	1993	44	Population	1	Number	9951988.121391987	10825391.242403612	9158060.563647227
11	Indonesia	3	both	14	45 to 49	1993	44	Population	1	Number	7951162.32066071	8648969.62326466	7316852.190315481
11	Indonesia	3	both	15	50 to 54	1993	44	Population	1	Number	6847021.60590188	7447927.672838813	6300795.155961247
11	Indonesia	3	both	16	55 to 59	1993	44	Population	1	Number	5734541.90450751	6237814.8923643585	5277064.384086813
11	Indonesia	3	both	17	60 to 64	1993	44	Population	1	Number	4489966.983521136	4884013.99491347	4131776.3910385007
11	Indonesia	3	both	18	65 to 69	1993	44	Population	1	Number	3219011.8806450753	3501517.7466926384	2962212.715535697
11	Indonesia	3	both	19	70 to 74	1993	44	Population	1	Number	2089710.3197000695	2273106.79214089	1923002.0609806608
11	Indonesia	3	both	20	75 to 79	1993	44	Population	1	Number	1165501.3920182383	1267787.743339741	1072522.6160765588
11	Indonesia	3	both	21	80 plus	1993	44	Population	1	Number	1031015.4927500631	1121499.1366406358	948765.4335486682
11	Indonesia	3	both	22	All Ages	1993	44	Population	1	Number	194017916.40299287	211045253.217664	178539986.90291122
11	Indonesia	3	both	23	5-14 years	1993	44	Population	1	Number	45424254.28287406	49410762.80522735	41800499.22757412
11	Indonesia	3	both	24	15-49 years	1993	44	Population	1	Number	101563844.18303366	110477257.00159644	93461509.87717973
11	Indonesia	3	both	25	50-69 years	1993	44	Population	1	Number	20290542.374575604	22071274.306809284	18671848.64662226
11	Indonesia	3	both	26	70+ years	1993	44	Population	1	Number	4286227.204468371	4662393.672121267	3944290.110605887
11	Indonesia	3	both	28	<1 year	1993	44	Population	1	Number	4539315.657469645	4937693.591017297	4177188.236314388
11	Indonesia	3	both	30	80 to 84	1993	44	Population	1	Number	617814.4430490399	672034.8717898267	568527.817509865
11	Indonesia	3	both	31	85 to 89	1993	44	Population	1	Number	291526.1185816526	317110.9382900191	268269.39675671054
11	Indonesia	3	both	32	90 to 94	1993	44	Population	1	Number	103206.27780320177	112263.83334303908	94972.91708363907
11	Indonesia	3	both	39	0 to 14	1993	44	Population	1	Number	67877302.64091523	73834328.2371369	62462338.268503346
11	Indonesia	3	both	42	Neonatal	1993	44	Population	1	Number	355171.60640738247	386342.0605665993	326837.51651340706
11	Indonesia	3	both	157	25 plus	1993	44	Population	1	Number	86780399.4348768	94396392.41884506	79857425.87993951
11	Indonesia	3	both	158	<20 years	1993	44	Population	1	Number	88670662.81091198	96452548.46999453	81596892.03160866
11	Indonesia	3	both	159	10 to 24	1993	44	Population	1	Number	62016264.87471447	67458915.99470828	57068869.32802971
11	Indonesia	3	both	162	10 to 19	1993	44	Population	1	Number	43449410.71751038	47262603.66588396	39983200.33666668
11	Indonesia	3	both	164	Birth	1993	44	Population	1	Number	4720063.94628021	4863251.86973038	4586084.86554164
11	Indonesia	3	both	235	95 plus	1993	44	Population	1	Number	18468.653316168846	20089.49321775098	16995.30219845371
12	Lao People's Democratic Republic	1	male	1	Under 5	1993	44	Population	1	Number	377942.41848692414	409994.4257472296	347425.4478657218
12	Lao People's Democratic Republic	1	male	2	Early Neonatal	1993	44	Population	1	Number	1700.6477087011178	1844.873839561832	1563.3288642823807
12	Lao People's Democratic Republic	1	male	3	Late Neonatal	1993	44	Population	1	Number	4950.008953074399	5369.802326725593	4550.320348655717
12	Lao People's Democratic Republic	1	male	4	Post Neonatal	1993	44	Population	1	Number	75050.615132107	81415.4017859446	68990.65121945899
12	Lao People's Democratic Republic	1	male	5	1 to 4	1993	44	Population	1	Number	296241.14669304166	321364.34779499756	272321.1474333247
12	Lao People's Democratic Republic	1	male	6	5 to 9	1993	44	Population	1	Number	334762.10970825783	363152.1422793582	307731.7342665235
12	Lao People's Democratic Republic	1	male	7	10 to 14	1993	44	Population	1	Number	290245.62181993324	314860.3629095635	266809.7313753735
12	Lao People's Democratic Republic	1	male	8	15 to 19	1993	44	Population	1	Number	233389.93710353976	253182.9415206496	214544.86043184195
12	Lao People's Democratic Republic	1	male	9	20 to 24	1993	44	Population	1	Number	177374.9537909711	192417.51855378627	163052.8084349492
12	Lao People's Democratic Republic	1	male	10	25 to 29	1993	44	Population	1	Number	152651.99055046935	165597.88513677122	140326.10151809576
12	Lao People's Democratic Republic	1	male	11	30 to 34	1993	44	Population	1	Number	145002.2037396203	157299.3460017382	133293.99694651412
12	Lao People's Democratic Republic	1	male	12	35 to 39	1993	44	Population	1	Number	117404.83609446832	127361.5397477923	107924.97948502576
12	Lao People's Democratic Republic	1	male	13	40 to 44	1993	44	Population	1	Number	89077.19849895926	96631.53184012427	81884.6577397224
12	Lao People's Democratic Republic	1	male	14	45 to 49	1993	44	Population	1	Number	74278.95549198678	80578.30032406053	68281.2992574803
12	Lao People's Democratic Republic	1	male	15	50 to 54	1993	44	Population	1	Number	62408.02439520928	67700.63605553756	57368.88680747705
12	Lao People's Democratic Republic	1	male	16	55 to 59	1993	44	Population	1	Number	50719.65763875803	55021.01878627346	46624.29753529039
12	Lao People's Democratic Republic	1	male	17	60 to 64	1993	44	Population	1	Number	42763.355958233355	46389.97030106277	39310.427645327996
12	Lao People's Democratic Republic	1	male	18	65 to 69	1993	44	Population	1	Number	35005.556857973366	37974.25872280946	32179.032239513363
12	Lao People's Democratic Republic	1	male	19	70 to 74	1993	44	Population	1	Number	24106.71805208975	26151.126576332837	22160.22046255103
12	Lao People's Democratic Republic	1	male	20	75 to 79	1993	44	Population	1	Number	13640.532411800485	14797.339434541667	12539.127259833196
12	Lao People's Democratic Republic	1	male	21	80 plus	1993	44	Population	1	Number	7489.482585971428	8124.640055679453	6884.744115600434
12	Lao People's Democratic Republic	1	male	22	All Ages	1993	44	Population	1	Number	2228263.553185166	2417234.9839933095	2048342.353386842
12	Lao People's Democratic Republic	1	male	23	5-14 years	1993	44	Population	1	Number	625007.731528191	678012.5051889217	574541.465641897
12	Lao People's Democratic Republic	1	male	24	15-49 years	1993	44	Population	1	Number	989180.0752700149	1073069.063124922	909308.7038136295
12	Lao People's Democratic Republic	1	male	25	50-69 years	1993	44	Population	1	Number	190896.594850174	207085.8838656833	175482.6442276088
12	Lao People's Democratic Republic	1	male	26	70+ years	1993	44	Population	1	Number	45236.733049861665	49073.10606655396	41584.09183798466
12	Lao People's Democratic Republic	1	male	28	<1 year	1993	44	Population	1	Number	81701.27179388252	88630.07795223204	75104.3004323971
12	Lao People's Democratic Republic	1	male	30	80 to 84	1993	44	Population	1	Number	5660.415504113792	6140.456033992756	5203.365103858666
12	Lao People's Democratic Republic	1	male	31	85 to 89	1993	44	Population	1	Number	1505.56624461431	1633.2481819751413	1383.999258195826
12	Lao People's Democratic Republic	1	male	32	90 to 94	1993	44	Population	1	Number	284.716103041947	308.86190450652134	261.7266937380138
12	Lao People's Democratic Republic	1	male	39	0 to 14	1993	44	Population	1	Number	1002950.1500151153	1088006.9309361514	921966.9135076187
12	Lao People's Democratic Republic	1	male	42	Neonatal	1993	44	Population	1	Number	6650.656661775517	7214.676166287425	6113.649212938098
12	Lao People's Democratic Republic	1	male	157	25 plus	1993	44	Population	1	Number	814548.5122755397	883627.5929827237	748777.7710124317
12	Lao People's Democratic Republic	1	male	158	<20 years	1993	44	Population	1	Number	1236340.087118655	1341189.8724568011	1136511.7739394607
12	Lao People's Democratic Republic	1	male	159	10 to 24	1993	44	Population	1	Number	701010.5127144441	760460.8229839993	644407.4002421646
12	Lao People's Democratic Republic	1	male	162	10 to 19	1993	44	Population	1	Number	523635.558923473	568043.3044302132	481354.5918072154
12	Lao People's Democratic Republic	1	male	164	Birth	1993	44	Population	1	Number	89075.6201418489	91565.7623521954	86456.1639415883
12	Lao People's Democratic Republic	1	male	235	95 plus	1993	44	Population	1	Number	38.7847342013787	42.073935205035326	35.65305980792724
12	Lao People's Democratic Republic	2	female	1	Under 5	1993	44	Population	1	Number	367215.0318596469	398357.2860537627	337564.2443566494
12	Lao People's Democratic Republic	2	female	2	Early Neonatal	1993	44	Population	1	Number	1623.0652429455058	1760.7118695377483	1492.0107967852732
12	Lao People's Democratic Republic	2	female	3	Late Neonatal	1993	44	Population	1	Number	4751.6549259757	5154.626571221465	4367.982422744606
12	Lao People's Democratic Republic	2	female	4	Post Neonatal	1993	44	Population	1	Number	72606.5009564142	78764.01062446664	66743.88710781319
12	Lao People's Democratic Republic	2	female	5	1 to 4	1993	44	Population	1	Number	288233.8107343115	312677.93698853685	264960.36402930634
12	Lao People's Democratic Republic	2	female	6	5 to 9	1993	44	Population	1	Number	324680.37658903387	352215.41176548484	298464.05095584417
12	Lao People's Democratic Republic	2	female	7	10 to 14	1993	44	Population	1	Number	281883.90920367773	305789.5219701159	259123.18546645602
12	Lao People's Democratic Republic	2	female	8	15 to 19	1993	44	Population	1	Number	239569.9085542708	259887.01526876318	220225.82992360563
12	Lao People's Democratic Republic	2	female	9	20 to 24	1993	44	Population	1	Number	202330.52856646196	219489.49049657947	185993.34466221946
12	Lao People's Democratic Republic	2	female	10	25 to 29	1993	44	Population	1	Number	170977.881922455	185477.93284203648	157172.268304402
12	Lao People's Democratic Republic	2	female	11	30 to 34	1993	44	Population	1	Number	150034.7671795892	162758.70397977877	137920.20591782682
12	Lao People's Democratic Republic	2	female	12	35 to 39	1993	44	Population	1	Number	120266.22083905803	130465.58877170608	110555.32164239761
12	Lao People's Democratic Republic	2	female	13	40 to 44	1993	44	Population	1	Number	96386.25202074941	104560.4412581757	88603.54154072219
12	Lao People's Democratic Republic	2	female	14	45 to 49	1993	44	Population	1	Number	73542.75821098132	79779.66866299721	67604.54624548757
12	Lao People's Democratic Republic	2	female	15	50 to 54	1993	44	Population	1	Number	71255.40156116476	77298.32909842781	65501.88226912669
12	Lao People's Democratic Republic	2	female	16	55 to 59	1993	44	Population	1	Number	58491.56260632397	63452.03250232048	53768.65982978061
12	Lao People's Democratic Republic	2	female	17	60 to 64	1993	44	Population	1	Number	44442.07290217429	48211.05350251616	40853.59654503337
12	Lao People's Democratic Republic	2	female	18	65 to 69	1993	44	Population	1	Number	34687.19606196577	37628.89883369693	31886.377494437023
12	Lao People's Democratic Republic	2	female	19	70 to 74	1993	44	Population	1	Number	25788.614485605685	27975.658909026097	23706.312123861204
12	Lao People's Democratic Republic	2	female	20	75 to 79	1993	44	Population	1	Number	15925.515276033113	17276.1039008693	14639.609121990161
12	Lao People's Democratic Republic	2	female	21	80 plus	1993	44	Population	1	Number	11611.035621687597	12595.727944756038	10673.502241953898
12	Lao People's Democratic Republic	2	female	22	All Ages	1993	44	Population	1	Number	2289089.0334608792	2483218.8657610146	2104256.4786417945
12	Lao People's Democratic Republic	2	female	23	5-14 years	1993	44	Population	1	Number	606564.2857927115	658004.9337356006	557587.2364223001
12	Lao People's Democratic Republic	2	female	24	15-49 years	1993	44	Population	1	Number	1053108.3172935657	1142418.8412800368	968075.0582366614
12	Lao People's Democratic Republic	2	female	25	50-69 years	1993	44	Population	1	Number	208876.23313162877	226590.31393696138	192010.51613837772
12	Lao People's Democratic Republic	2	female	26	70+ years	1993	44	Population	1	Number	53325.16538332639	57847.49075465142	49019.42348780525
12	Lao People's Democratic Republic	2	female	28	<1 year	1993	44	Population	1	Number	78981.2211253354	85679.34906522585	72603.88032734308
12	Lao People's Democratic Republic	2	female	30	80 to 84	1993	44	Population	1	Number	7698.327762599135	8351.19667931634	7076.726082893122
12	Lao People's Democratic Republic	2	female	31	85 to 89	1993	44	Population	1	Number	2869.8856219058293	3113.270831636539	2638.156631123226
12	Lao People's Democratic Republic	2	female	32	90 to 94	1993	44	Population	1	Number	865.8440556407115	939.2733363993848	795.9314543658576
12	Lao People's Democratic Republic	2	female	39	0 to 14	1993	44	Population	1	Number	973779.3176523584	1056362.2197893637	895151.4807789495
12	Lao People's Democratic Republic	2	female	42	Neonatal	1993	44	Population	1	Number	6374.720168921207	6915.338440759214	5859.99321952988
12	Lao People's Democratic Republic	2	female	157	25 plus	1993	44	Population	1	Number	873409.2786877882	947480.140206307	802885.8232770191
12	Lao People's Democratic Republic	2	female	158	<20 years	1993	44	Population	1	Number	1213349.2262066293	1316249.2350581265	1115377.310702555
12	Lao People's Democratic Republic	2	female	159	10 to 24	1993	44	Population	1	Number	723784.3463244104	785166.0277354588	665342.3600522812
12	Lao People's Democratic Republic	2	female	162	10 to 19	1993	44	Population	1	Number	521453.8177579485	565676.5372388791	479349.0153900616
12	Lao People's Democratic Republic	2	female	164	Birth	1993	44	Population	1	Number	85056.2244391418	87434.0029422981	82554.9670342192
12	Lao People's Democratic Republic	2	female	235	95 plus	1993	44	Population	1	Number	176.97818154192097	191.98709740377876	162.68807357168933
12	Lao People's Democratic Republic	3	both	1	Under 5	1993	44	Population	1	Number	745157.450346571	808351.7118009923	684989.6922223712
12	Lao People's Democratic Republic	3	both	2	Early Neonatal	1993	44	Population	1	Number	3323.712951646624	3605.58570909958	3055.339661067654
12	Lao People's Democratic Republic	3	both	3	Late Neonatal	1993	44	Population	1	Number	9701.6638790501	10524.428897947058	8918.302771400324
12	Lao People's Democratic Republic	3	both	4	Post Neonatal	1993	44	Population	1	Number	147657.1160885212	160179.41241041126	135734.53832727217
12	Lao People's Democratic Republic	3	both	5	1 to 4	1993	44	Population	1	Number	584474.9574273531	634042.2847835344	537281.511462631
12	Lao People's Democratic Republic	3	both	6	5 to 9	1993	44	Population	1	Number	659442.4862972917	715367.554044843	606195.7852223676
12	Lao People's Democratic Republic	3	both	7	10 to 14	1993	44	Population	1	Number	572129.531023611	620649.8848796795	525932.9168418295
12	Lao People's Democratic Republic	3	both	8	15 to 19	1993	44	Population	1	Number	472959.84565781057	513069.9567894128	434770.6903554476
12	Lao People's Democratic Republic	3	both	9	20 to 24	1993	44	Population	1	Number	379705.48235743307	411907.0090503657	349046.1530971686
12	Lao People's Democratic Republic	3	both	10	25 to 29	1993	44	Population	1	Number	323629.87247292435	351075.81797880767	297498.36982249777
12	Lao People's Democratic Republic	3	both	11	30 to 34	1993	44	Population	1	Number	295036.97091920953	320058.04998151696	271214.202864341
12	Lao People's Democratic Republic	3	both	12	35 to 39	1993	44	Population	1	Number	237671.05693352636	257827.12851949836	218480.30112742336
12	Lao People's Democratic Republic	3	both	13	40 to 44	1993	44	Population	1	Number	185463.45051970868	201191.9730983	170488.19928044462
12	Lao People's Democratic Republic	3	both	14	45 to 49	1993	44	Population	1	Number	147821.71370296812	160357.96898705774	135885.84550296783
12	Lao People's Democratic Republic	3	both	15	50 to 54	1993	44	Population	1	Number	133663.42595637403	144998.96515396534	122870.76907660373
12	Lao People's Democratic Republic	3	both	16	55 to 59	1993	44	Population	1	Number	109211.22024508199	118473.05128859395	100392.95736507101
12	Lao People's Democratic Republic	3	both	17	60 to 64	1993	44	Population	1	Number	87205.42886040764	94601.02380357894	80164.02419036136
12	Lao People's Democratic Republic	3	both	18	65 to 69	1993	44	Population	1	Number	69692.75291993913	75603.15755650638	64065.409733950386
12	Lao People's Democratic Republic	3	both	19	70 to 74	1993	44	Population	1	Number	49895.33253769544	54126.78548535893	45866.53258641224
12	Lao People's Democratic Republic	3	both	20	75 to 79	1993	44	Population	1	Number	29566.047687833598	32073.44333541096	27178.736381823357
12	Lao People's Democratic Republic	3	both	21	80 plus	1993	44	Population	1	Number	19100.518207659024	20720.368000435494	17558.246357554333
12	Lao People's Democratic Republic	3	both	22	All Ages	1993	44	Population	1	Number	4517352.586646046	4900453.849754328	4152598.8320286367
12	Lao People's Democratic Republic	3	both	23	5-14 years	1993	44	Population	1	Number	1231572.0173209026	1336017.4389245221	1132128.702064197
12	Lao People's Democratic Republic	3	both	24	15-49 years	1993	44	Population	1	Number	2042288.3925635808	2215487.9044049596	1877383.7620502913
12	Lao People's Democratic Republic	3	both	25	50-69 years	1993	44	Population	1	Number	399772.8279818028	433676.1978026446	367493.1603659864
12	Lao People's Democratic Republic	3	both	26	70+ years	1993	44	Population	1	Number	98561.89843318806	106920.59682120543	90603.51532578992
12	Lao People's Democratic Republic	3	both	28	<1 year	1993	44	Population	1	Number	160682.49291921794	174309.42701745787	147708.18075974015
12	Lao People's Democratic Republic	3	both	30	80 to 84	1993	44	Population	1	Number	13358.743266712927	14491.652713309095	12280.09118675179
12	Lao People's Democratic Republic	3	both	31	85 to 89	1993	44	Population	1	Number	4375.451866520139	4746.519013611681	4022.1558893190518
12	Lao People's Democratic Republic	3	both	32	90 to 94	1993	44	Population	1	Number	1150.5601586826585	1248.135240905906	1057.6581481038713
12	Lao People's Democratic Republic	3	both	39	0 to 14	1993	44	Population	1	Number	1976729.4676674737	2144369.1507255146	1817118.3942865685
12	Lao People's Democratic Republic	3	both	42	Neonatal	1993	44	Population	1	Number	13025.376830696723	14130.014607046638	11973.642432467977
12	Lao People's Democratic Republic	3	both	157	25 plus	1993	44	Population	1	Number	1687957.790963328	1831107.733189031	1551663.5942894504
12	Lao People's Democratic Republic	3	both	158	<20 years	1993	44	Population	1	Number	2449689.3133252845	2657439.107514927	2251889.084642016
12	Lao People's Democratic Republic	3	both	159	10 to 24	1993	44	Population	1	Number	1424794.8590388545	1545626.8507194577	1309749.7602944453
12	Lao People's Democratic Republic	3	both	162	10 to 19	1993	44	Population	1	Number	1045089.3766814215	1133719.8416690922	960703.6071972771
12	Lao People's Democratic Republic	3	both	164	Birth	1993	44	Population	1	Number	174131.844580991	178999.765294494	169011.130975808
12	Lao People's Democratic Republic	3	both	235	95 plus	1993	44	Population	1	Number	215.7629157432997	234.0610326088141	198.34113337961656
13	Malaysia	1	male	1	Under 5	1993	44	Population	1	Number	1305944.1060895824	1411728.6034442016	1201735.1549864833
13	Malaysia	1	male	2	Early Neonatal	1993	44	Population	1	Number	5266.045611431355	5692.60750290449	4845.836900300884
13	Malaysia	1	male	3	Late Neonatal	1993	44	Population	1	Number	15720.671599507927	16994.08241048861	14466.226872216801
13	Malaysia	1	male	4	Post Neonatal	1993	44	Population	1	Number	250054.4688180312	270309.45995574316	230101.1539765596
13	Malaysia	1	male	5	1 to 4	1993	44	Population	1	Number	1034902.9200606119	1118732.4535750651	952321.937237406
13	Malaysia	1	male	6	5 to 9	1993	44	Population	1	Number	1240639.1239153496	1341133.7664577754	1141641.2409295233
13	Malaysia	1	male	7	10 to 14	1993	44	Population	1	Number	1092915.1275908935	1181443.784280226	1005705.0099756884
13	Malaysia	1	male	8	15 to 19	1993	44	Population	1	Number	970693.2541173525	1049321.655971237	893235.9376956614
13	Malaysia	1	male	9	20 to 24	1993	44	Population	1	Number	863132.7122716472	933048.4611097692	794258.2832748893
13	Malaysia	1	male	10	25 to 29	1993	44	Population	1	Number	819620.9385315517	886012.1329169675	754218.569541763
13	Malaysia	1	male	11	30 to 34	1993	44	Population	1	Number	769551.4846024904	831886.9372513276	708144.4514405694
13	Malaysia	1	male	12	35 to 39	1993	44	Population	1	Number	676629.626903925	731438.1938582945	622637.374573868
13	Malaysia	1	male	13	40 to 44	1993	44	Population	1	Number	537505.2795706141	581044.4521582433	494614.57610540057
13	Malaysia	1	male	14	45 to 49	1993	44	Population	1	Number	440176.7017489703	475832.0341055412	405052.417198514
13	Malaysia	1	male	15	50 to 54	1993	44	Population	1	Number	309865.31757735746	334965.12599542283	285139.3437953294
13	Malaysia	1	male	16	55 to 59	1993	44	Population	1	Number	267187.3049637774	288830.09551149915	245866.86049107258
13	Malaysia	1	male	17	60 to 64	1993	44	Population	1	Number	181730.48916882035	196451.07970641722	167229.145986192
13	Malaysia	1	male	18	65 to 69	1993	44	Population	1	Number	141678.15816001635	153154.4171187267	130372.82572868984
13	Malaysia	1	male	19	70 to 74	1993	44	Population	1	Number	86661.70021658039	93681.4986555488	79746.45412123059
13	Malaysia	1	male	20	75 to 79	1993	44	Population	1	Number	57735.419783928286	62412.12251027133	53128.37151201123
13	Malaysia	1	male	21	80 plus	1993	44	Population	1	Number	65453.15554718396	70755.01274577805	60230.26380614024
13	Malaysia	1	male	22	All Ages	1993	44	Population	1	Number	9827119.900760042	10623139.373797243	9042956.281163026
13	Malaysia	1	male	23	5-14 years	1993	44	Population	1	Number	2333554.2515062434	2522577.5507380017	2147346.2509052115
13	Malaysia	1	male	24	15-49 years	1993	44	Population	1	Number	5077309.997746551	5488583.86737138	4672161.609830665
13	Malaysia	1	male	25	50-69 years	1993	44	Population	1	Number	900461.2698699717	973400.7183320661	828608.1760012837
13	Malaysia	1	male	26	70+ years	1993	44	Population	1	Number	209850.27554769264	226848.63391159812	193105.089439382
13	Malaysia	1	male	28	<1 year	1993	44	Population	1	Number	271041.18602897046	292996.1498691363	249413.2177490773
13	Malaysia	1	male	30	80 to 84	1993	44	Population	1	Number	36416.94870043508	39366.80589225598	33511.026457092616
13	Malaysia	1	male	31	85 to 89	1993	44	Population	1	Number	20768.323952477993	22450.606295165082	19111.097394951306
13	Malaysia	1	male	32	90 to 94	1993	44	Population	1	Number	6437.673626874744	6959.140101264052	5923.973834462126
13	Malaysia	1	male	39	0 to 14	1993	44	Population	1	Number	3639498.3575958256	3934306.154182203	3349081.405891695
13	Malaysia	1	male	42	Neonatal	1993	44	Population	1	Number	20986.71721093928	22686.6899133931	19312.063772517682
13	Malaysia	1	male	157	25 plus	1993	44	Population	1	Number	4353795.576775216	4706463.102534037	4006380.654300781
13	Malaysia	1	male	158	<20 years	1993	44	Population	1	Number	4610191.611713178	4983627.8101534415	4242317.343587357
13	Malaysia	1	male	159	10 to 24	1993	44	Population	1	Number	2926741.0939798933	3163813.9013612326	2693199.2309462386
13	Malaysia	1	male	162	10 to 19	1993	44	Population	1	Number	2063608.3817082462	2230765.440251463	1898940.9476713496
13	Malaysia	1	male	164	Birth	1993	44	Population	1	Number	272947.907948985	274268.354862186	271667.195420769
13	Malaysia	1	male	235	95 plus	1993	44	Population	1	Number	1830.209267396144	1978.4604570929148	1684.1661196341672
13	Malaysia	2	female	1	Under 5	1993	44	Population	1	Number	1228794.2244441393	1328329.4026948425	1130741.515561906
13	Malaysia	2	female	2	Early Neonatal	1993	44	Population	1	Number	4958.8328381482925	5360.509783434888	4563.138438710045
13	Malaysia	2	female	3	Late Neonatal	1993	44	Population	1	Number	14819.123926119075	16019.507287436363	13636.618983214745
13	Malaysia	2	female	4	Post Neonatal	1993	44	Population	1	Number	235799.92847976647	254900.26883443719	216984.06714046295
13	Malaysia	2	female	5	1 to 4	1993	44	Population	1	Number	973216.3392001054	1052049.1167895342	895557.6909995186
13	Malaysia	2	female	6	5 to 9	1993	44	Population	1	Number	1172808.383792258	1267808.5792786009	1079223.1139862863
13	Malaysia	2	female	7	10 to 14	1993	44	Population	1	Number	1051475.2655523587	1136647.1974356677	967571.8779394224
13	Malaysia	2	female	8	15 to 19	1993	44	Population	1	Number	957268.0629708129	1034808.9932470823	880882.0214078358
13	Malaysia	2	female	9	20 to 24	1993	44	Population	1	Number	863134.9307933192	933050.8593368353	794260.324767686
13	Malaysia	2	female	10	25 to 29	1993	44	Population	1	Number	814966.9352460598	880981.1445859846	749935.9365151895
13	Malaysia	2	female	11	30 to 34	1993	44	Population	1	Number	759929.6470739574	821485.7085973725	699290.396845362
13	Malaysia	2	female	12	35 to 39	1993	44	Population	1	Number	656563.620185647	709746.7941199712	604172.5523957163
13	Malaysia	2	female	13	40 to 44	1993	44	Population	1	Number	538023.8995607676	581605.0815688005	495091.8123602601
13	Malaysia	2	female	14	45 to 49	1993	44	Population	1	Number	394685.7284390379	426656.186593624	363191.43585468637
13	Malaysia	2	female	15	50 to 54	1993	44	Population	1	Number	290211.46306721104	313719.26374869567	267053.7857797151
13	Malaysia	2	female	16	55 to 59	1993	44	Population	1	Number	267819.3771694864	289513.36702984414	246448.49594281087
13	Malaysia	2	female	17	60 to 64	1993	44	Population	1	Number	195193.9968479324	211005.16269102952	179618.3213053917
13	Malaysia	2	female	18	65 to 69	1993	44	Population	1	Number	152646.72624953123	165011.4646283322	140466.14734296783
13	Malaysia	2	female	19	70 to 74	1993	44	Population	1	Number	98627.12492394068	106616.1504779138	90757.08730846163
13	Malaysia	2	female	20	75 to 79	1993	44	Population	1	Number	67120.92611388929	72557.87659119193	61764.95316314708
13	Malaysia	2	female	21	80 plus	1993	44	Population	1	Number	73985.7758969788	79978.7951067278	68082.01625916455
13	Malaysia	2	female	22	All Ages	1993	44	Population	1	Number	9583256.088327328	10359522.02773252	8818551.794736007
13	Malaysia	2	female	23	5-14 years	1993	44	Population	1	Number	2224283.649344617	2404455.7767142686	2046794.991925709
13	Malaysia	2	female	24	15-49 years	1993	44	Population	1	Number	4984572.824269602	5388334.7680496685	4586824.480146737
13	Malaysia	2	female	25	50-69 years	1993	44	Population	1	Number	905871.5633341611	979249.2580979014	833586.7503708855
13	Malaysia	2	female	26	70+ years	1993	44	Population	1	Number	239733.82693480875	259152.82217583366	220604.0567307732
13	Malaysia	2	female	28	<1 year	1993	44	Population	1	Number	255577.88524403382	276280.28590530844	235183.82456238774
13	Malaysia	2	female	30	80 to 84	1993	44	Population	1	Number	42364.50272341184	45796.125566516195	38983.990209725205
13	Malaysia	2	female	31	85 to 89	1993	44	Population	1	Number	23096.229963087684	24967.078084411743	21253.24611127784
13	Malaysia	2	female	32	90 to 94	1993	44	Population	1	Number	6612.112673594939	7147.709114795438	6084.493365021275
13	Malaysia	2	female	39	0 to 14	1993	44	Population	1	Number	3453077.8737887563	3732785.1794091105	3177536.507487615
13	Malaysia	2	female	42	Neonatal	1993	44	Population	1	Number	19777.95676426737	21380.01707087125	18199.75742192479
13	Malaysia	2	female	157	25 plus	1993	44	Population	1	Number	4309775.22077444	4658876.995739486	3965872.941072873
13	Malaysia	2	female	158	<20 years	1993	44	Population	1	Number	4410345.936759569	4767594.172656192	4058418.5288954508
13	Malaysia	2	female	159	10 to 24	1993	44	Population	1	Number	2871878.259316491	3104507.0500195855	2642714.224114944
13	Malaysia	2	female	162	10 to 19	1993	44	Population	1	Number	2008743.3285231716	2171456.19068275	1848453.8993472583
13	Malaysia	2	female	164	Birth	1993	44	Population	1	Number	257421.443115511	258666.777261897	256213.583089373
13	Malaysia	2	female	235	95 plus	1993	44	Population	1	Number	1912.9305368843325	2067.8823410044465	1760.2865731401978
13	Malaysia	3	both	1	Under 5	1993	44	Population	1	Number	2534738.3305337215	2740058.006139044	2332476.670548389
13	Malaysia	3	both	2	Early Neonatal	1993	44	Population	1	Number	10224.878449579648	11053.117286339377	9408.975339010927
13	Malaysia	3	both	3	Late Neonatal	1993	44	Population	1	Number	30539.795525627	33013.589697924974	28102.845855431544
13	Malaysia	3	both	4	Post Neonatal	1993	44	Population	1	Number	485854.39729779767	525209.7287901804	447085.22111702256
13	Malaysia	3	both	5	1 to 4	1993	44	Population	1	Number	2008119.2592607173	2170781.570364599	1847879.6282369245
13	Malaysia	3	both	6	5 to 9	1993	44	Population	1	Number	2413447.507707608	2608942.3457363755	2220864.3549158094
13	Malaysia	3	both	7	10 to 14	1993	44	Population	1	Number	2144390.3931432525	2318090.981715894	1973276.887915111
13	Malaysia	3	both	8	15 to 19	1993	44	Population	1	Number	1927961.3170881653	2084130.6492183192	1774117.9591034972
13	Malaysia	3	both	9	20 to 24	1993	44	Population	1	Number	1726267.6430649664	1866099.3204466046	1588518.6080425752
13	Malaysia	3	both	10	25 to 29	1993	44	Population	1	Number	1634587.8737776114	1766993.2775029521	1504154.5060569525
13	Malaysia	3	both	11	30 to 34	1993	44	Population	1	Number	1529481.1316764478	1653372.6458487003	1407434.8482859316
13	Malaysia	3	both	12	35 to 39	1993	44	Population	1	Number	1333193.247089572	1441184.9879782656	1226809.9269695845
13	Malaysia	3	both	13	40 to 44	1993	44	Population	1	Number	1075529.1791313817	1162649.5337270435	989706.3884656606
13	Malaysia	3	both	14	45 to 49	1993	44	Population	1	Number	834862.4301880082	902488.2206991651	768243.8530532002
13	Malaysia	3	both	15	50 to 54	1993	44	Population	1	Number	600076.7806445685	648684.3897441184	552193.1295750445
13	Malaysia	3	both	16	55 to 59	1993	44	Population	1	Number	535006.6821332639	578343.4625413433	492315.3564338834
13	Malaysia	3	both	17	60 to 64	1993	44	Population	1	Number	376924.4860167527	407456.2423974467	346847.4672915837
13	Malaysia	3	both	18	65 to 69	1993	44	Population	1	Number	294324.88440954755	318165.88174705894	270838.9730716577
13	Malaysia	3	both	19	70 to 74	1993	44	Population	1	Number	185288.82514052105	200297.6491334626	170503.54142969224
13	Malaysia	3	both	20	75 to 79	1993	44	Population	1	Number	124856.34589781758	134969.99910146324	114893.3246751583
13	Malaysia	3	both	21	80 plus	1993	44	Population	1	Number	139438.93144416276	150733.80785250582	128312.28006530472
13	Malaysia	3	both	22	All Ages	1993	44	Population	1	Number	19410375.98908737	20982661.40152975	17861508.075899046
13	Malaysia	3	both	23	5-14 years	1993	44	Population	1	Number	4557837.90085086	4927033.327452269	4194141.2428309205
13	Malaysia	3	both	24	15-49 years	1993	44	Population	1	Number	10061882.822016153	10876918.63542105	9258986.089977404
13	Malaysia	3	both	25	50-69 years	1993	44	Population	1	Number	1806332.8332041327	1952649.9764299677	1662194.926372169
13	Malaysia	3	both	26	70+ years	1993	44	Population	1	Number	449584.1024825014	486001.4560874318	413709.1461701553
13	Malaysia	3	both	28	<1 year	1993	44	Population	1	Number	526619.0712730043	569276.4357744447	484597.0423114651
13	Malaysia	3	both	30	80 to 84	1993	44	Population	1	Number	78781.45142384691	85162.93145877216	72495.01666681783
13	Malaysia	3	both	31	85 to 89	1993	44	Population	1	Number	43864.55391556567	47417.68437957682	40364.343506229154
13	Malaysia	3	both	32	90 to 94	1993	44	Population	1	Number	13049.786300469683	14106.849216059489	12008.467199483403
13	Malaysia	3	both	39	0 to 14	1993	44	Population	1	Number	7092576.231384582	7667091.333591315	6526617.913379309
13	Malaysia	3	both	42	Neonatal	1993	44	Population	1	Number	40764.67397520665	44066.706984264354	37511.82119444248
13	Malaysia	3	both	157	25 plus	1993	44	Population	1	Number	8663570.797549656	9365340.098273527	7972253.595373655
13	Malaysia	3	both	158	<20 years	1993	44	Population	1	Number	9020537.548472747	9751221.982809633	8300735.8724828055
13	Malaysia	3	both	159	10 to 24	1993	44	Population	1	Number	5798619.353296384	6268320.951380818	5335913.455061183
13	Malaysia	3	both	162	10 to 19	1993	44	Population	1	Number	4072351.710231418	4402221.630934212	3747394.847018608
13	Malaysia	3	both	164	Birth	1993	44	Population	1	Number	530369.351064496	532935.132124084	527880.778510142
13	Malaysia	3	both	235	95 plus	1993	44	Population	1	Number	3743.1398042804763	4046.342798097361	3444.452692774365
14	Maldives	1	male	1	Under 5	1993	44	Population	1	Number	21647.452433841623	23327.1951985862	19967.09683603866
14	Maldives	1	male	2	Early Neonatal	1993	44	Population	1	Number	84.87401203996328	91.45984508774019	78.28577623368469
14	Maldives	1	male	3	Late Neonatal	1993	44	Population	1	Number	251.57922385919022	271.1006147632255	232.05071082077666
14	Maldives	1	male	4	Post Neonatal	1993	44	Population	1	Number	4050.164714397496	4364.438871868213	3735.775897946169
14	Maldives	1	male	5	1 to 4	1993	44	Population	1	Number	17260.834483544975	18600.195866867023	15920.984451038034
14	Maldives	1	male	6	5 to 9	1993	44	Population	1	Number	20052.362091551164	21608.333180632522	18495.823325953315
14	Maldives	1	male	7	10 to 14	1993	44	Population	1	Number	16712.67066346531	18009.497055037747	15415.371141065687
14	Maldives	1	male	8	15 to 19	1993	44	Population	1	Number	12611.420046625479	13590.008249612214	11632.474818019156
14	Maldives	1	male	9	20 to 24	1993	44	Population	1	Number	10463.435717199673	11275.35021356136	9651.225004027652
14	Maldives	1	male	10	25 to 29	1993	44	Population	1	Number	8848.55148763062	9535.15839369692	8161.694081655058
14	Maldives	1	male	11	30 to 34	1993	44	Population	1	Number	7131.345674075919	7684.705305447367	6577.784156390449
14	Maldives	1	male	12	35 to 39	1993	44	Population	1	Number	5646.162992146817	6084.279276897287	5207.886866170447
14	Maldives	1	male	13	40 to 44	1993	44	Population	1	Number	3957.6721931558404	4264.769356297849	3650.4629894694945
14	Maldives	1	male	14	45 to 49	1993	44	Population	1	Number	3290.675837277482	3546.017150334047	3035.241366148683
14	Maldives	1	male	15	50 to 54	1993	44	Population	1	Number	3471.302878797443	3740.660019676595	3201.8474663472452
14	Maldives	1	male	16	55 to 59	1993	44	Population	1	Number	3348.5780424523514	3608.412300371712	3088.6489872662332
14	Maldives	1	male	17	60 to 64	1993	44	Population	1	Number	2735.525805662518	2947.790029079881	2523.18414030824
14	Maldives	1	male	18	65 to 69	1993	44	Population	1	Number	1837.3211013857845	1979.8887700755463	1694.7014186720521
14	Maldives	1	male	19	70 to 74	1993	44	Population	1	Number	1104.886295105905	1190.6203908726754	1019.1209203306939
14	Maldives	1	male	20	75 to 79	1993	44	Population	1	Number	622.1761297624981	670.4541364036646	573.8805094967437
14	Maldives	1	male	21	80 plus	1993	44	Population	1	Number	457.39548293146186	492.88726910949157	421.89074802084787
14	Maldives	1	male	22	All Ages	1993	44	Population	1	Number	123938.93487306789	133556.02629569313	114318.33477538072
14	Maldives	1	male	23	5-14 years	1993	44	Population	1	Number	36765.03275501647	39617.83023567027	33911.194467019
14	Maldives	1	male	24	15-49 years	1993	44	Population	1	Number	51949.26394811183	55980.28794584705	47916.769281880945
14	Maldives	1	male	25	50-69 years	1993	44	Population	1	Number	11392.727828298097	12276.751119203736	10508.382012593771
14	Maldives	1	male	26	70+ years	1993	44	Population	1	Number	2184.457907799865	2353.9617963858313	2014.8921778482854
14	Maldives	1	male	28	<1 year	1993	44	Population	1	Number	4386.61795029665	4726.999331719178	4046.11238500063
14	Maldives	1	male	30	80 to 84	1993	44	Population	1	Number	290.0161673096769	312.52008827618357	267.50403607014465
14	Maldives	1	male	31	85 to 89	1993	44	Population	1	Number	134.57872328645195	145.0214133637186	124.13222332481958
14	Maldives	1	male	32	90 to 94	1993	44	Population	1	Number	29.806754559001128	32.11962164874369	27.493043648739157
14	Maldives	1	male	39	0 to 14	1993	44	Population	1	Number	58412.485188858096	62945.02543425647	53878.29130305766
14	Maldives	1	male	42	Neonatal	1993	44	Population	1	Number	336.4532358991535	362.56045985096574	310.3364870544614
14	Maldives	1	male	157	25 plus	1993	44	Population	1	Number	42451.59392038464	45745.64239826305	39156.34365027618
14	Maldives	1	male	158	<20 years	1993	44	Population	1	Number	71023.90523548357	76535.03368386869	65510.76612107682
14	Maldives	1	male	159	10 to 24	1993	44	Population	1	Number	39787.52642729046	42874.85551821132	36699.07096311251
14	Maldives	1	male	162	10 to 19	1993	44	Population	1	Number	29324.090710090786	31599.50530464996	27047.845959084843
14	Maldives	1	male	164	Birth	1993	44	Population	1	Number	4517.12621850367	4745.77542153453	4284.96149053151
14	Maldives	1	male	235	95 plus	1993	44	Population	1	Number	2.993837776331829	3.226145820845682	2.761444977144586
14	Maldives	2	female	1	Under 5	1993	44	Population	1	Number	20978.158303243436	22605.96692115045	19349.755799799474
14	Maldives	2	female	2	Early Neonatal	1993	44	Population	1	Number	81.63902187174195	87.97383455831482	75.30189800829459
14	Maldives	2	female	3	Late Neonatal	1993	44	Population	1	Number	242.25710343961327	261.05514066613296	223.45220798522269
14	Maldives	2	female	4	Post Neonatal	1993	44	Population	1	Number	3910.3498873237927	4213.775057141166	3606.8140166427443
14	Maldives	2	female	5	1 to 4	1993	44	Population	1	Number	16743.91229060829	18043.162888784835	15444.187677163212
14	Maldives	2	female	6	5 to 9	1993	44	Population	1	Number	19050.058239818285	20528.25515902126	17571.322019028245
14	Maldives	2	female	7	10 to 14	1993	44	Population	1	Number	16195.324530526146	17452.007241158346	14938.183334984747
14	Maldives	2	female	8	15 to 19	1993	44	Population	1	Number	12795.109464257608	13787.951121371136	11801.905581330704
14	Maldives	2	female	9	20 to 24	1993	44	Population	1	Number	11155.240369726054	12020.835725914054	10289.32921193998
14	Maldives	2	female	10	25 to 29	1993	44	Population	1	Number	9312.560329250133	10035.172187717642	8589.684834918524
14	Maldives	2	female	11	30 to 34	1993	44	Population	1	Number	7348.474724460369	7918.682571690647	6778.058844056042
14	Maldives	2	female	12	35 to 39	1993	44	Population	1	Number	5504.019619741691	5931.106232428734	5076.777189866123
14	Maldives	2	female	13	40 to 44	1993	44	Population	1	Number	3576.975457796781	3854.5323048791693	3299.317347583487
14	Maldives	2	female	14	45 to 49	1993	44	Population	1	Number	3180.1298933713715	3426.8933495177234	2933.276408676184
14	Maldives	2	female	15	50 to 54	1993	44	Population	1	Number	3232.969406822016	3483.832966233756	2982.014322990241
14	Maldives	2	female	16	55 to 59	1993	44	Population	1	Number	2666.5907675220365	2873.5059489720943	2459.600095665867
14	Maldives	2	female	17	60 to 64	1993	44	Population	1	Number	1864.7998225927274	2009.499713689392	1720.0471395575178
14	Maldives	2	female	18	65 to 69	1993	44	Population	1	Number	1272.9988285181344	1371.7776838253217	1174.1839349857667
14	Maldives	2	female	19	70 to 74	1993	44	Population	1	Number	684.3322308815219	737.4332651495417	631.211823367838
14	Maldives	2	female	20	75 to 79	1993	44	Population	1	Number	393.28246157156275	423.7993721107922	362.7544173206659
14	Maldives	2	female	21	80 plus	1993	44	Population	1	Number	220.8205328527841	237.95519077616368	203.67962356458852
14	Maldives	2	female	22	All Ages	1993	44	Population	1	Number	119431.84498295265	128699.20695560623	110161.10192963596
14	Maldives	2	female	23	5-14 years	1993	44	Population	1	Number	35245.38277034443	37980.262400179614	32509.505354012992
14	Maldives	2	female	24	15-49 years	1993	44	Population	1	Number	52872.509858604004	56975.1734935191	48768.34941837105
14	Maldives	2	female	25	50-69 years	1993	44	Population	1	Number	9037.358825454914	9738.616312720565	8335.845493199393
14	Maldives	2	female	26	70+ years	1993	44	Population	1	Number	1298.4352253058687	1399.1878280364976	1197.6458642530924
14	Maldives	2	female	28	<1 year	1993	44	Population	1	Number	4234.246012635148	4562.804032365614	3905.5681226362613
14	Maldives	2	female	30	80 to 84	1993	44	Population	1	Number	150.3459407098946	162.01209435490097	138.67553081520057
14	Maldives	2	female	31	85 to 89	1993	44	Population	1	Number	57.80884815157887	62.29454893866221	53.321510812881776
14	Maldives	2	female	32	90 to 94	1993	44	Population	1	Number	11.410518587947019	12.295922359991993	10.524791787452145
14	Maldives	2	female	39	0 to 14	1993	44	Population	1	Number	56223.54107358787	60586.22932133005	51859.26115381248
14	Maldives	2	female	42	Neonatal	1993	44	Population	1	Number	323.89612531135526	349.02897522444783	298.75410599351727
14	Maldives	2	female	157	25 plus	1993	44	Population	1	Number	39257.95407538113	42304.190786991	36210.60598255285
14	Maldives	2	female	158	<20 years	1993	44	Population	1	Number	69018.65053784547	74374.18044270118	63661.166735143175
14	Maldives	2	female	159	10 to 24	1993	44	Population	1	Number	40145.67436450981	43260.794088443545	37029.41812825544
14	Maldives	2	female	162	10 to 19	1993	44	Population	1	Number	28990.433994783754	31239.958362529487	26740.088916315453
14	Maldives	2	female	164	Birth	1993	44	Population	1	Number	4314.45658990551	4532.84700298543	4092.70838272902
14	Maldives	2	female	235	95 plus	1993	44	Population	1	Number	1.2552254033636152	1.352625122608521	1.157790149054006
14	Maldives	3	both	1	Under 5	1993	44	Population	1	Number	42625.61073708506	45933.16211973665	39316.85263583814
14	Maldives	3	both	2	Early Neonatal	1993	44	Population	1	Number	166.51303391170524	179.43367964605497	153.58767424197924
14	Maldives	3	both	3	Late Neonatal	1993	44	Population	1	Number	493.8363272988035	532.1557554293585	455.5029188059993
14	Maldives	3	both	4	Post Neonatal	1993	44	Population	1	Number	7960.514601721289	8578.213929009378	7342.589914588913
14	Maldives	3	both	5	1 to 4	1993	44	Population	1	Number	34004.74677415326	36643.358755651854	31365.172128201244
14	Maldives	3	both	6	5 to 9	1993	44	Population	1	Number	39102.420331369445	42136.58833965379	36067.14534498157
14	Maldives	3	both	7	10 to 14	1993	44	Population	1	Number	32907.99519399145	35461.50429619609	30353.554476050434
14	Maldives	3	both	8	15 to 19	1993	44	Population	1	Number	25406.529510883087	27377.959370983346	23434.38039934986
14	Maldives	3	both	9	20 to 24	1993	44	Population	1	Number	21618.676086925727	23296.185939475417	19940.554215967633
14	Maldives	3	both	10	25 to 29	1993	44	Population	1	Number	18161.11181688075	19570.33058141456	16751.378916573583
14	Maldives	3	both	11	30 to 34	1993	44	Population	1	Number	14479.820398536287	15603.387877138017	13355.84300044649
14	Maldives	3	both	12	35 to 39	1993	44	Population	1	Number	11150.182611888507	12015.385509326019	10284.66405603657
14	Maldives	3	both	13	40 to 44	1993	44	Population	1	Number	7534.647650952621	8119.301661177018	6949.780337052981
14	Maldives	3	both	14	45 to 49	1993	44	Population	1	Number	6470.805730648854	6972.91049985177	5968.517774824867
14	Maldives	3	both	15	50 to 54	1993	44	Population	1	Number	6704.272285619459	7224.49298591035	6183.861789337488
14	Maldives	3	both	16	55 to 59	1993	44	Population	1	Number	6015.168809974388	6481.918249343806	5548.2490829321
14	Maldives	3	both	17	60 to 64	1993	44	Population	1	Number	4600.325628255246	4957.289742769273	4243.231279865757
14	Maldives	3	both	18	65 to 69	1993	44	Population	1	Number	3110.319929903919	3351.666453900868	2868.885353657819
14	Maldives	3	both	19	70 to 74	1993	44	Population	1	Number	1789.2185259874268	1928.0536560222174	1650.3327436985319
14	Maldives	3	both	20	75 to 79	1993	44	Population	1	Number	1015.4585913340609	1094.2535085144568	936.6349268174096
14	Maldives	3	both	21	80 plus	1993	44	Population	1	Number	678.2160157842459	730.8424598856551	625.5703715854364
14	Maldives	3	both	22	All Ages	1993	44	Population	1	Number	243370.77985602056	262255.2332512993	224479.43670501665
14	Maldives	3	both	23	5-14 years	1993	44	Population	1	Number	72010.4155253609	77598.09263584987	66420.69982103202
14	Maldives	3	both	24	15-49 years	1993	44	Population	1	Number	104821.77380671584	112955.4614393662	96685.11870025199
14	Maldives	3	both	25	50-69 years	1993	44	Population	1	Number	20430.086653753013	22015.3674319243	18844.227505793166
14	Maldives	3	both	26	70+ years	1993	44	Population	1	Number	3482.893133105734	3753.14962442233	3212.538042101378
14	Maldives	3	both	28	<1 year	1993	44	Population	1	Number	8620.863962931797	9289.803364084792	7951.680507636892
14	Maldives	3	both	30	80 to 84	1993	44	Population	1	Number	440.3621080195715	474.5321826310845	406.17956688534525
14	Maldives	3	both	31	85 to 89	1993	44	Population	1	Number	192.38757143803082	207.31596230238085	177.45373413770136
14	Maldives	3	both	32	90 to 94	1993	44	Population	1	Number	41.217273146948145	44.41554400873567	38.0178354361913
14	Maldives	3	both	39	0 to 14	1993	44	Population	1	Number	114636.02626244596	123531.25475558652	105737.55245687012
14	Maldives	3	both	42	Neonatal	1993	44	Population	1	Number	660.3493612105087	711.5894350754133	609.0905930479786
14	Maldives	3	both	157	25 plus	1993	44	Population	1	Number	81709.54799576577	88049.83318525401	75366.94963282907
14	Maldives	3	both	158	<20 years	1993	44	Population	1	Number	140042.55577332905	150909.21412656986	129171.93285621998
14	Maldives	3	both	159	10 to 24	1993	44	Population	1	Number	79933.20079180026	86135.64960665483	73728.48909136793
14	Maldives	3	both	162	10 to 19	1993	44	Population	1	Number	58314.52470487454	62839.46366717943	53787.93487540029
14	Maldives	3	both	164	Birth	1993	44	Population	1	Number	8831.58280840918	9278.62242451996	8377.66987326052
14	Maldives	3	both	235	95 plus	1993	44	Population	1	Number	4.249063179695445	4.578770943454203	3.919235126198592
15	Myanmar	1	male	1	Under 5	1993	44	Population	1	Number	2903754.592001917	3255633.890916242	2527710.5953973006
15	Myanmar	1	male	2	Early Neonatal	1993	44	Population	1	Number	12650.584061488784	14183.591934356047	11012.299544275093
15	Myanmar	1	male	3	Late Neonatal	1993	44	Population	1	Number	37083.42288980352	41577.22167147373	32281.020307412142
15	Myanmar	1	male	4	Post Neonatal	1993	44	Population	1	Number	573572.9381121368	643078.9645150026	499293.7064628673
15	Myanmar	1	male	5	1 to 4	1993	44	Population	1	Number	2280447.6469384874	2556794.1127954093	1985123.5690827458
15	Myanmar	1	male	6	5 to 9	1993	44	Population	1	Number	2685015.988809601	3010388.369216137	2337299.2271520128
15	Myanmar	1	male	7	10 to 14	1993	44	Population	1	Number	2473665.074350582	2773425.782266067	2153318.8221630855
15	Myanmar	1	male	8	15 to 19	1993	44	Population	1	Number	2179392.149244693	2443492.6292397673	1897155.0289907795
15	Myanmar	1	male	9	20 to 24	1993	44	Population	1	Number	1965803.3284177368	2204020.9446420427	1711226.532502204
15	Myanmar	1	male	10	25 to 29	1993	44	Population	1	Number	1781085.832209266	1996919.2348219682	1550430.4467697965
15	Myanmar	1	male	11	30 to 34	1993	44	Population	1	Number	1555015.5626239514	1743453.5895440371	1353636.8825653365
15	Myanmar	1	male	12	35 to 39	1993	44	Population	1	Number	1309425.0187042123	1468102.1875089137	1139850.971832664
15	Myanmar	1	male	13	40 to 44	1993	44	Population	1	Number	1020468.1737177478	1144129.321433617	888314.8121665997
15	Myanmar	1	male	14	45 to 49	1993	44	Population	1	Number	762345.8693925511	854727.5502656382	663620.0375639892
15	Myanmar	1	male	15	50 to 54	1993	44	Population	1	Number	640972.006810707	718645.5061489426	557964.415254354
15	Myanmar	1	male	16	55 to 59	1993	44	Population	1	Number	585624.6953040677	656591.1632618303	509784.7288209921
15	Myanmar	1	male	17	60 to 64	1993	44	Population	1	Number	499879.8102133677	560455.6445637622	435144.0359945842
15	Myanmar	1	male	18	65 to 69	1993	44	Population	1	Number	377362.5225664746	423091.6142200797	328493.06522818626
15	Myanmar	1	male	19	70 to 74	1993	44	Population	1	Number	244816.04749023245	274483.0515101721	213111.71366507158
15	Myanmar	1	male	20	75 to 79	1993	44	Population	1	Number	131119.27435516161	147008.41266641283	114138.97715779446
15	Myanmar	1	male	21	80 plus	1993	44	Population	1	Number	94416.48810751103	105857.95348917016	82189.30002794166
15	Myanmar	1	male	22	All Ages	1993	44	Population	1	Number	21210162.43431978	23780426.845714808	18463389.59325269
15	Myanmar	1	male	23	5-14 years	1993	44	Population	1	Number	5158681.063160183	5783814.151482204	4490618.049315098
15	Myanmar	1	male	24	15-49 years	1993	44	Population	1	Number	10573535.934310159	11854845.457455987	9204234.712391369
15	Myanmar	1	male	25	50-69 years	1993	44	Population	1	Number	2103839.0348946173	2358783.928194615	1831386.2452981165
15	Myanmar	1	male	26	70+ years	1993	44	Population	1	Number	470351.8099529051	527349.417665755	409439.9908508077
15	Myanmar	1	male	28	<1 year	1993	44	Population	1	Number	623306.9450634291	698839.7781208325	542587.0263145545
15	Myanmar	1	male	30	80 to 84	1993	44	Population	1	Number	63928.751616329915	71675.68875805079	55649.80706572491
15	Myanmar	1	male	31	85 to 89	1993	44	Population	1	Number	23656.403133778418	26523.104945452418	20592.83557052129
15	Myanmar	1	male	32	90 to 94	1993	44	Population	1	Number	6070.684931829211	6806.335376817093	5284.514974429802
15	Myanmar	1	male	39	0 to 14	1993	44	Population	1	Number	8062435.6551621	9039448.042398447	7018328.644712397
15	Myanmar	1	male	42	Neonatal	1993	44	Population	1	Number	49734.0069512923	55760.81360582978	43293.319851687236
15	Myanmar	1	male	157	25 plus	1993	44	Population	1	Number	9002531.30149525	10093465.229434546	7836679.387047311
15	Myanmar	1	male	158	<20 years	1993	44	Population	1	Number	10241827.804406792	11482940.671638213	8915483.673703179
15	Myanmar	1	male	159	10 to 24	1993	44	Population	1	Number	6618860.552013012	7420939.356147877	5761700.383656068
15	Myanmar	1	male	162	10 to 19	1993	44	Population	1	Number	4653057.223595276	5216918.411505835	4050473.8511538645
15	Myanmar	1	male	164	Birth	1993	44	Population	1	Number	676640.874580322	719304.739873038	633670.894211577
15	Myanmar	1	male	235	95 plus	1993	44	Population	1	Number	760.6484255734867	852.824408849868	662.142417265649
15	Myanmar	2	female	1	Under 5	1993	44	Population	1	Number	2837778.7136937217	3181663.003020015	2470278.7700289954
15	Myanmar	2	female	2	Early Neonatal	1993	44	Population	1	Number	12092.778304664791	13558.190830741305	10526.73112689532
15	Myanmar	2	female	3	Late Neonatal	1993	44	Population	1	Number	35504.91531462556	39807.42928854567	30906.933690835696
15	Myanmar	2	female	4	Post Neonatal	1993	44	Population	1	Number	553509.7035588818	620584.451186331	481828.714518338
15	Myanmar	2	female	5	1 to 4	1993	44	Population	1	Number	2236671.3165155496	2507712.931714397	1947016.3906929265
15	Myanmar	2	female	6	5 to 9	1993	44	Population	1	Number	2633396.333951611	2952513.403385361	2292364.4558477555
15	Myanmar	2	female	7	10 to 14	1993	44	Population	1	Number	2429621.2141853287	2724044.651975054	2114978.7598490883
15	Myanmar	2	female	8	15 to 19	1993	44	Population	1	Number	2189180.6161711235	2454467.2704004133	1905675.8632344112
15	Myanmar	2	female	9	20 to 24	1993	44	Population	1	Number	2008677.2289323914	2252090.3386382656	1748548.148073783
15	Myanmar	2	female	10	25 to 29	1993	44	Population	1	Number	1828956.4484130875	2050590.850502397	1592101.6899664106
15	Myanmar	2	female	11	30 to 34	1993	44	Population	1	Number	1604198.9827649246	1798597.095790456	1396450.9180732428
15	Myanmar	2	female	12	35 to 39	1993	44	Population	1	Number	1350096.7457874573	1513702.5469397777	1175255.601330141
15	Myanmar	2	female	13	40 to 44	1993	44	Population	1	Number	1058644.5056172772	1186931.891700854	921547.2068399098
15	Myanmar	2	female	14	45 to 49	1993	44	Population	1	Number	810838.1239619293	909096.1349448843	705832.4152929264
15	Myanmar	2	female	15	50 to 54	1993	44	Population	1	Number	695384.4177682465	779651.6564922809	605330.2732636089
15	Myanmar	2	female	16	55 to 59	1993	44	Population	1	Number	635866.8482712309	712921.7004232804	553520.38841856
15	Myanmar	2	female	17	60 to 64	1993	44	Population	1	Number	542110.4900614143	607803.8718996496	471905.7296985775
15	Myanmar	2	female	18	65 to 69	1993	44	Population	1	Number	421523.2218860687	472603.7423274047	366934.83571311383
15	Myanmar	2	female	19	70 to 74	1993	44	Population	1	Number	304633.3496637015	341549.0621005723	265182.5150022184
15	Myanmar	2	female	20	75 to 79	1993	44	Population	1	Number	180099.67267859244	201924.29474940986	156776.2827172701
15	Myanmar	2	female	21	80 plus	1993	44	Population	1	Number	144744.10267756166	162284.30855875128	125999.35372193667
15	Myanmar	2	female	22	All Ages	1993	44	Population	1	Number	21675751.01648567	24302435.823848825	18868683.207071945
15	Myanmar	2	female	23	5-14 years	1993	44	Population	1	Number	5063017.548136939	5676558.055360416	4407343.215696843
15	Myanmar	2	female	24	15-49 years	1993	44	Population	1	Number	10850592.65164819	12165476.128917044	9445411.842810823
15	Myanmar	2	female	25	50-69 years	1993	44	Population	1	Number	2294884.97798696	2572980.9711426157	1997691.2270938607
15	Myanmar	2	female	26	70+ years	1993	44	Population	1	Number	629477.1250198556	705757.6654087334	547958.1514414252
15	Myanmar	2	female	28	<1 year	1993	44	Population	1	Number	601107.3971781721	673950.071305618	523262.37933606893
15	Myanmar	2	female	30	80 to 84	1993	44	Population	1	Number	91204.11885453867	102256.30676636503	79392.9411967125
15	Myanmar	2	female	31	85 to 89	1993	44	Population	1	Number	38265.80508723106	42902.88588723215	33310.28084357413
15	Myanmar	2	female	32	90 to 94	1993	44	Population	1	Number	12262.645654754206	13748.642841883873	10674.600200203287
15	Myanmar	2	female	39	0 to 14	1993	44	Population	1	Number	7900796.261830661	8858221.058380432	6877621.98572584
15	Myanmar	2	female	42	Neonatal	1993	44	Population	1	Number	47597.69361929035	53365.62011928697	41433.66481773102
15	Myanmar	2	female	157	25 plus	1993	44	Population	1	Number	9577096.909551492	10737657.156429717	8336837.2100379225
15	Myanmar	2	female	158	<20 years	1993	44	Population	1	Number	10089976.878001785	11312688.328780845	8783297.84896025
15	Myanmar	2	female	159	10 to 24	1993	44	Population	1	Number	6627479.0592888435	7430602.261013732	5769202.771157282
15	Myanmar	2	female	162	10 to 19	1993	44	Population	1	Number	4618801.830356452	5178511.922375466	4020654.6230834993
15	Myanmar	2	female	164	Birth	1993	44	Population	1	Number	645502.64218319	686203.165617097	604510.090735883
15	Myanmar	2	female	235	95 plus	1993	44	Population	1	Number	3011.533081037711	3376.4730632702544	2621.5314814467197
15	Myanmar	3	both	1	Under 5	1993	44	Population	1	Number	5741533.305695638	6437296.893936255	4997989.365426295
15	Myanmar	3	both	2	Early Neonatal	1993	44	Population	1	Number	24743.362366153575	27741.782765097356	21539.03067117041
15	Myanmar	3	both	3	Late Neonatal	1993	44	Population	1	Number	72588.33820442908	81384.6509600194	63187.95399824784
15	Myanmar	3	both	4	Post Neonatal	1993	44	Population	1	Number	1127082.6416710187	1263663.4157013337	981122.4209812053
15	Myanmar	3	both	5	1 to 4	1993	44	Population	1	Number	4517118.963454037	5064507.044509806	3932139.9597756728
15	Myanmar	3	both	6	5 to 9	1993	44	Population	1	Number	5318412.322761212	5962901.772601497	4629663.682999768
15	Myanmar	3	both	7	10 to 14	1993	44	Population	1	Number	4903286.288535911	5497470.434241121	4268297.582012174
15	Myanmar	3	both	8	15 to 19	1993	44	Population	1	Number	4368572.765415817	4897959.89964018	3802830.8922251915
15	Myanmar	3	both	9	20 to 24	1993	44	Population	1	Number	3974480.5573501284	4456111.283280307	3459774.680575987
15	Myanmar	3	both	10	25 to 29	1993	44	Population	1	Number	3610042.280622354	4047510.0853243656	3142532.136736207
15	Myanmar	3	both	11	30 to 34	1993	44	Population	1	Number	3159214.545388876	3542050.6853344934	2750087.8006385798
15	Myanmar	3	both	12	35 to 39	1993	44	Population	1	Number	2659521.76449167	2981804.734448691	2315106.5731628053
15	Myanmar	3	both	13	40 to 44	1993	44	Population	1	Number	2079112.679335025	2331061.2131344713	1809862.0190065096
15	Myanmar	3	both	14	45 to 49	1993	44	Population	1	Number	1573183.9933544805	1763823.6852105227	1369452.4528569155
15	Myanmar	3	both	15	50 to 54	1993	44	Population	1	Number	1336356.4245789535	1498297.1626412235	1163294.6885179628
15	Myanmar	3	both	16	55 to 59	1993	44	Population	1	Number	1221491.5435752987	1369512.8636851108	1063305.117239552
15	Myanmar	3	both	17	60 to 64	1993	44	Population	1	Number	1041990.300274782	1168259.5164634122	907049.7656931618
15	Myanmar	3	both	18	65 to 69	1993	44	Population	1	Number	798885.7444525433	895695.3565474844	695427.9009413001
15	Myanmar	3	both	19	70 to 74	1993	44	Population	1	Number	549449.397153934	616032.1136107444	478294.22866729
15	Myanmar	3	both	20	75 to 79	1993	44	Population	1	Number	311218.9470337541	348932.7074158227	270915.25987506454
15	Myanmar	3	both	21	80 plus	1993	44	Population	1	Number	239160.59078507268	268142.2620479214	208188.65374987829
15	Myanmar	3	both	22	All Ages	1993	44	Population	1	Number	42885913.45080545	48082862.669563614	37332072.800324634
15	Myanmar	3	both	23	5-14 years	1993	44	Population	1	Number	10221698.611297123	11460372.206842616	8897961.265011942
15	Myanmar	3	both	24	15-49 years	1993	44	Population	1	Number	21424128.58595835	24020321.58637303	18649646.555202197
15	Myanmar	3	both	25	50-69 years	1993	44	Population	1	Number	4398724.012881577	4931764.899337231	3829077.472391977
15	Myanmar	3	both	26	70+ years	1993	44	Population	1	Number	1099828.9349727607	1233107.0830744882	957398.1422922327
15	Myanmar	3	both	28	<1 year	1993	44	Population	1	Number	1224414.3422416013	1372789.8494264504	1065849.4056506236
15	Myanmar	3	both	30	80 to 84	1993	44	Population	1	Number	155132.8704708686	173931.99552441583	135042.7482624374
15	Myanmar	3	both	31	85 to 89	1993	44	Population	1	Number	61922.20822100948	69425.99083268456	53903.11641409543
15	Myanmar	3	both	32	90 to 94	1993	44	Population	1	Number	18333.330586583415	20554.978218700966	15959.115174633089
15	Myanmar	3	both	39	0 to 14	1993	44	Population	1	Number	15963231.916992761	17897669.100778874	13895950.630438237
15	Myanmar	3	both	42	Neonatal	1993	44	Population	1	Number	97331.70057058266	109126.43372511675	84726.98466941825
15	Myanmar	3	both	157	25 plus	1993	44	Population	1	Number	18579628.21104674	20831122.385864265	16173516.597085223
15	Myanmar	3	both	158	<20 years	1993	44	Population	1	Number	20331804.68240858	22795629.000419054	17698781.522663426
15	Myanmar	3	both	159	10 to 24	1993	44	Population	1	Number	13246339.611301856	14851541.617161607	11530903.154813353
15	Myanmar	3	both	162	10 to 19	1993	44	Population	1	Number	9271859.053951727	10395430.333881302	8071128.474237365
15	Myanmar	3	both	164	Birth	1993	44	Population	1	Number	1322143.51676351	1405507.90549014	1238180.98494746
15	Myanmar	3	both	235	95 plus	1993	44	Population	1	Number	3772.181506611198	4229.297472120122	3283.673898712368
16	Philippines	1	male	1	Under 5	1993	44	Population	1	Number	5111877.317752073	5533794.031112677	4682503.246022599
16	Philippines	1	male	2	Early Neonatal	1993	44	Population	1	Number	21308.305306282025	23067.019293976922	19518.50613030407
16	Philippines	1	male	3	Late Neonatal	1993	44	Population	1	Number	63251.73975726237	68472.32008301634	57938.88591602588
16	Philippines	1	male	4	Post Neonatal	1993	44	Population	1	Number	996920.3510977582	1079202.716630433	913183.6485649489
16	Philippines	1	male	5	1 to 4	1993	44	Population	1	Number	4030396.9215907697	4363051.97510525	3691862.205411321
16	Philippines	1	male	6	5 to 9	1993	44	Population	1	Number	4475319.42210249	4844696.843437534	4099413.2719519325
16	Philippines	1	male	7	10 to 14	1993	44	Population	1	Number	4137079.541362456	4478539.810164569	3789583.978122953
16	Philippines	1	male	8	15 to 19	1993	44	Population	1	Number	3621809.6889914563	3920741.362310417	3317594.412190688
16	Philippines	1	male	9	20 to 24	1993	44	Population	1	Number	3233801.410389219	3500708.219360193	2962177.0359306545
16	Philippines	1	male	10	25 to 29	1993	44	Population	1	Number	2762099.7661481723	2990073.949186626	2530096.1499824394
16	Philippines	1	male	11	30 to 34	1993	44	Population	1	Number	2417891.857143745	2617456.30719124	2214800.1146838763
16	Philippines	1	male	12	35 to 39	1993	44	Population	1	Number	2051082.6587225604	2220371.9433448496	1878801.1938346874
16	Philippines	1	male	13	40 to 44	1993	44	Population	1	Number	1668434.9132614476	1806141.7734426912	1528294.090703972
16	Philippines	1	male	14	45 to 49	1993	44	Population	1	Number	1270009.8425545522	1374832.0723145318	1163334.8847380858
16	Philippines	1	male	15	50 to 54	1993	44	Population	1	Number	1030987.5708100629	1116081.7270960945	944389.3792525509
16	Philippines	1	male	16	55 to 59	1993	44	Population	1	Number	817235.589391061	884687.3947620122	748591.5764840018
16	Philippines	1	male	17	60 to 64	1993	44	Population	1	Number	604202.0633056334	654070.8165854383	553451.8821211265
16	Philippines	1	male	18	65 to 69	1993	44	Population	1	Number	437649.8269471135	473771.9333887375	400889.2639470186
16	Philippines	1	male	19	70 to 74	1993	44	Population	1	Number	289592.62490176124	313494.60081337235	265268.18267285917
16	Philippines	1	male	20	75 to 79	1993	44	Population	1	Number	187212.38494816804	202664.24915536033	171487.4097567194
16	Philippines	1	male	21	80 plus	1993	44	Population	1	Number	179185.38069050023	193974.72366644823	164134.63676237548
16	Philippines	1	male	22	All Ages	1993	44	Population	1	Number	34295471.859422475	37126101.7573328	31414810.709158536
16	Philippines	1	male	23	5-14 years	1993	44	Population	1	Number	8612398.963464946	9323236.653602105	7888997.250074887
16	Philippines	1	male	24	15-49 years	1993	44	Population	1	Number	17025130.13721115	18430325.627150547	15595097.882064408
16	Philippines	1	male	25	50-69 years	1993	44	Population	1	Number	2890075.0504538706	3128611.871832282	2647322.101804698
16	Philippines	1	male	26	70+ years	1993	44	Population	1	Number	655990.3905404295	710133.5736351807	600890.2291919539
16	Philippines	1	male	28	<1 year	1993	44	Population	1	Number	1081480.3961613025	1170742.056007426	990641.0406112787
16	Philippines	1	male	30	80 to 84	1993	44	Population	1	Number	107060.98783542713	115897.43231733948	98068.35960652989
16	Philippines	1	male	31	85 to 89	1993	44	Population	1	Number	60333.16629423617	65312.85763798246	55265.459136608326
16	Philippines	1	male	32	90 to 94	1993	44	Population	1	Number	10988.951200491281	11895.94131108928	10065.930081692932
16	Philippines	1	male	39	0 to 14	1993	44	Population	1	Number	13724276.281217018	14857030.684714785	12571500.496097488
16	Philippines	1	male	42	Neonatal	1993	44	Population	1	Number	84560.04506354438	91539.33937699324	77457.39204632996
16	Philippines	1	male	157	25 plus	1993	44	Population	1	Number	13715584.478824778	14847621.490947401	12563538.764939718
16	Philippines	1	male	158	<20 years	1993	44	Population	1	Number	17346085.970208474	18777772.047025204	15889094.908288175
16	Philippines	1	male	159	10 to 24	1993	44	Population	1	Number	10992690.64074313	11899989.391835183	10069355.426244296
16	Philippines	1	male	162	10 to 19	1993	44	Population	1	Number	7758889.230353912	8399281.172474988	7107178.39031364
16	Philippines	1	male	164	Birth	1993	44	Population	1	Number	1131492.47053635	1177503.39877348	1085092.27164617
16	Philippines	1	male	235	95 plus	1993	44	Population	1	Number	802.2753603456418	868.4924000370559	734.8879375443216
16	Philippines	2	female	1	Under 5	1993	44	Population	1	Number	4806360.992850836	5203061.443052562	4402648.880563762
16	Philippines	2	female	2	Early Neonatal	1993	44	Population	1	Number	19723.566129789557	21351.481214592648	18066.877721254477
16	Philippines	2	female	3	Late Neonatal	1993	44	Population	1	Number	58680.6251283657	63523.92142699306	53751.72379196253
16	Philippines	2	female	4	Post Neonatal	1993	44	Population	1	Number	928628.0032809817	1005273.7540931758	850627.5423727954
16	Philippines	2	female	5	1 to 4	1993	44	Population	1	Number	3799328.798311699	4112912.286317801	3480202.736677749
16	Philippines	2	female	6	5 to 9	1993	44	Population	1	Number	4253040.767214734	4604072.075431066	3895804.996882618
16	Philippines	2	female	7	10 to 14	1993	44	Population	1	Number	4022300.6152426	4354287.427570439	3684445.951381819
16	Philippines	2	female	8	15 to 19	1993	44	Population	1	Number	3611920.9624523763	3910036.4544075546	3308536.2929831967
16	Philippines	2	female	9	20 to 24	1993	44	Population	1	Number	3245143.8299229243	3512986.803060945	2972566.7446390167
16	Philippines	2	female	10	25 to 29	1993	44	Population	1	Number	2759515.03105677	2987275.8789803763	2527728.520694161
16	Philippines	2	female	11	30 to 34	1993	44	Population	1	Number	2375410.5280717057	2571468.715815326	2175887.020939551
16	Philippines	2	female	12	35 to 39	1993	44	Population	1	Number	2002861.289597038	2168170.5488175955	1834630.1968755496
16	Philippines	2	female	13	40 to 44	1993	44	Population	1	Number	1609846.0453271435	1742717.1825319151	1474626.4169257975
16	Philippines	2	female	14	45 to 49	1993	44	Population	1	Number	1259173.4896537648	1363101.3242402063	1153408.7354041073
16	Philippines	2	female	15	50 to 54	1993	44	Population	1	Number	1035281.8788414145	1120730.4724932362	948322.9852540868
16	Philippines	2	female	16	55 to 59	1993	44	Population	1	Number	839556.4899293359	908850.585404092	769037.6245262076
16	Philippines	2	female	17	60 to 64	1993	44	Population	1	Number	646041.3521997958	699363.3760027933	591776.8640955266
16	Philippines	2	female	18	65 to 69	1993	44	Population	1	Number	484820.83365390217	524836.2722078842	444098.124076671
16	Philippines	2	female	19	70 to 74	1993	44	Population	1	Number	340489.8052084345	368592.65874278115	311890.235039366
16	Philippines	2	female	20	75 to 79	1993	44	Population	1	Number	225088.74277049198	243666.79084578474	206182.32855585386
16	Philippines	2	female	21	80 plus	1993	44	Population	1	Number	204271.78501883245	221131.67323801012	187113.89905619487
16	Philippines	2	female	22	All Ages	1993	44	Population	1	Number	33721124.4390121	36504349.682842575	30888705.817893475
16	Philippines	2	female	23	5-14 years	1993	44	Population	1	Number	8275341.382457334	8958359.503001506	7580250.948264438
16	Philippines	2	female	24	15-49 years	1993	44	Population	1	Number	16863871.176081724	18255756.907853913	15447383.92846138
16	Philippines	2	female	25	50-69 years	1993	44	Population	1	Number	3005700.5546244485	3253780.706108005	2753235.5979524907
16	Philippines	2	female	26	70+ years	1993	44	Population	1	Number	769850.332997759	833391.1228265762	705186.4626514148
16	Philippines	2	female	28	<1 year	1993	44	Population	1	Number	1007032.194539137	1090149.1567347615	922446.1438860123
16	Philippines	2	female	30	80 to 84	1993	44	Population	1	Number	134933.1705811446	146070.0888434861	123599.4078042885
16	Philippines	2	female	31	85 to 89	1993	44	Population	1	Number	60914.28116388842	65941.93572362135	55797.76304265263
16	Philippines	2	female	32	90 to 94	1993	44	Population	1	Number	7631.4239031012285	8261.295296977702	6990.419561508554
16	Philippines	2	female	39	0 to 14	1993	44	Population	1	Number	13081702.375308169	14161420.94605407	11982899.828828197
16	Philippines	2	female	42	Neonatal	1993	44	Population	1	Number	78404.19125815525	84875.40264158571	71818.60151321701
16	Philippines	2	female	157	25 plus	1993	44	Population	1	Number	13782357.27132863	14919905.479320005	12624702.951443069
16	Philippines	2	female	158	<20 years	1993	44	Population	1	Number	16693623.337760547	18071457.400461625	15291436.121811392
16	Philippines	2	female	159	10 to 24	1993	44	Population	1	Number	10879365.4076179	11777310.68503894	9965548.989004029
16	Philippines	2	female	162	10 to 19	1993	44	Population	1	Number	7634221.577694976	8264323.881977994	6992982.244365015
16	Philippines	2	female	164	Birth	1993	44	Population	1	Number	1042891.18205247	1085299.23388317	1000124.34132828
16	Philippines	2	female	235	95 plus	1993	44	Population	1	Number	792.9093706981829	858.3533739249499	726.3086477452216
16	Philippines	3	both	1	Under 5	1993	44	Population	1	Number	9918238.310602909	10736855.47416524	9085152.12658636
16	Philippines	3	both	2	Early Neonatal	1993	44	Population	1	Number	41031.87143607158	44418.500508569574	37585.38385155855
16	Philippines	3	both	3	Late Neonatal	1993	44	Population	1	Number	121932.36488562806	131996.2415100094	111690.60970798842
16	Philippines	3	both	4	Post Neonatal	1993	44	Population	1	Number	1925548.3543787398	2084476.470723609	1763811.190937744
16	Philippines	3	both	5	1 to 4	1993	44	Population	1	Number	7829725.719902469	8475964.26142305	7172064.942089071
16	Philippines	3	both	6	5 to 9	1993	44	Population	1	Number	8728360.189317225	9448768.918868601	7995218.268834551
16	Philippines	3	both	7	10 to 14	1993	44	Population	1	Number	8159380.1566050565	8832827.237735009	7474029.929504772
16	Philippines	3	both	8	15 to 19	1993	44	Population	1	Number	7233730.651443833	7830777.816717972	6626130.7051738845
16	Philippines	3	both	9	20 to 24	1993	44	Population	1	Number	6478945.240312143	7013695.022421138	5934743.780569672
16	Philippines	3	both	10	25 to 29	1993	44	Population	1	Number	5521614.797204942	5977349.828167003	5057824.670676601
16	Philippines	3	both	11	30 to 34	1993	44	Population	1	Number	4793302.38521545	5188925.023006567	4390687.135623427
16	Philippines	3	both	12	35 to 39	1993	44	Population	1	Number	4053943.9483195986	4388542.492162445	3713431.3907102365
16	Philippines	3	both	13	40 to 44	1993	44	Population	1	Number	3278280.958588591	3548858.9559746063	3002920.5076297694
16	Philippines	3	both	14	45 to 49	1993	44	Population	1	Number	2529183.332208317	2737933.3965547383	2316743.620142193
16	Philippines	3	both	15	50 to 54	1993	44	Population	1	Number	2066269.4496514774	2236812.1995893307	1892712.364506638
16	Philippines	3	both	16	55 to 59	1993	44	Population	1	Number	1656792.079320397	1793537.9801661042	1517629.2010102095
16	Philippines	3	both	17	60 to 64	1993	44	Population	1	Number	1250243.415505429	1353434.192588231	1145228.7462166531
16	Philippines	3	both	18	65 to 69	1993	44	Population	1	Number	922470.6606010157	998608.2055966216	844987.3880236895
16	Philippines	3	both	19	70 to 74	1993	44	Population	1	Number	630082.4301101958	682087.2595561536	577158.4177122251
16	Philippines	3	both	20	75 to 79	1993	44	Population	1	Number	412301.12771866	446331.0400011451	377669.73831257323
16	Philippines	3	both	21	80 plus	1993	44	Population	1	Number	383457.1657093327	415106.3969044584	351248.5358185703
16	Philippines	3	both	22	All Ages	1993	44	Population	1	Number	68016596.29843457	73630451.44017534	62303516.52705204
16	Philippines	3	both	23	5-14 years	1993	44	Population	1	Number	16887740.34592228	18281596.156603612	15469248.198339323
16	Philippines	3	both	24	15-49 years	1993	44	Population	1	Number	33889001.313292876	36686082.53500446	31042481.81052579
16	Philippines	3	both	25	50-69 years	1993	44	Population	1	Number	5895775.605078319	6382392.57794029	5400557.6997571895
16	Philippines	3	both	26	70+ years	1993	44	Population	1	Number	1425840.7235381885	1543524.6964617567	1306076.6918433688
16	Philippines	3	both	28	<1 year	1993	44	Population	1	Number	2088512.5907004394	2260891.2127421885	1913087.184497291
16	Philippines	3	both	30	80 to 84	1993	44	Population	1	Number	241994.15841657174	261967.52116082556	221667.76741081834
16	Philippines	3	both	31	85 to 89	1993	44	Population	1	Number	121247.44745812459	131254.7933616038	111063.22217926095
16	Philippines	3	both	32	90 to 94	1993	44	Population	1	Number	18620.37510359251	20157.23660806698	17056.349643201487
16	Philippines	3	both	39	0 to 14	1993	44	Population	1	Number	26805978.656525187	29018451.630768847	24554400.324925683
16	Philippines	3	both	42	Neonatal	1993	44	Population	1	Number	162964.23632169963	176414.74201857898	149275.99355954697
16	Philippines	3	both	157	25 plus	1993	44	Population	1	Number	27497941.750153407	29767526.970267404	25188241.716382787
16	Philippines	3	both	158	<20 years	1993	44	Population	1	Number	34039709.30796902	36849229.44748682	31180531.030099567
16	Philippines	3	both	159	10 to 24	1993	44	Population	1	Number	21872056.048361033	23677300.07687412	20034904.415248323
16	Philippines	3	both	162	10 to 19	1993	44	Population	1	Number	15393110.808048889	16663605.05445298	14100160.634678656
16	Philippines	3	both	164	Birth	1993	44	Population	1	Number	2174383.65258883	2262802.63265665	2085216.61297444
16	Philippines	3	both	235	95 plus	1993	44	Population	1	Number	1595.1847310438247	1726.8457739620058	1461.1965852895432
17	Sri Lanka	1	male	1	Under 5	1993	44	Population	1	Number	886312.1269326374	1015350.4530453688	747501.6967570864
17	Sri Lanka	1	male	2	Early Neonatal	1993	44	Population	1	Number	3409.4383492271445	3905.8190307049044	2875.4666370819828
17	Sri Lanka	1	male	3	Late Neonatal	1993	44	Population	1	Number	10165.916295619743	11645.973695633875	8573.773785951847
17	Sri Lanka	1	male	4	Post Neonatal	1993	44	Population	1	Number	163119.7222033792	186868.348978851	137572.60610159495
17	Sri Lanka	1	male	5	1 to 4	1993	44	Population	1	Number	709617.0500844114	812930.3113401791	598479.8502324577
17	Sri Lanka	1	male	6	5 to 9	1993	44	Population	1	Number	928469.3683266327	1063645.374041964	783056.45056787855
17	Sri Lanka	1	male	7	10 to 14	1993	44	Population	1	Number	969779.8140782656	1110970.2142814733	817897.0302629865
17	Sri Lanka	1	male	8	15 to 19	1993	44	Population	1	Number	881439.8590543277	1009768.8308975133	743392.5027210126
17	Sri Lanka	1	male	9	20 to 24	1993	44	Population	1	Number	806682.3735813895	924127.3910063842	680343.2162019286
17	Sri Lanka	1	male	10	25 to 29	1993	44	Population	1	Number	754926.9095879656	864836.8406275215	636693.4725327041
17	Sri Lanka	1	male	11	30 to 34	1993	44	Population	1	Number	710945.3639085211	814452.014589083	599600.1292032355
17	Sri Lanka	1	male	12	35 to 39	1993	44	Population	1	Number	626172.3230233196	717336.8529510375	528103.8809004498
17	Sri Lanka	1	male	13	40 to 44	1993	44	Population	1	Number	560731.5481506214	642368.5450654294	472912.1614508541
17	Sri Lanka	1	male	14	45 to 49	1993	44	Population	1	Number	443743.1363707726	508347.77146638377	374245.9764252711
17	Sri Lanka	1	male	15	50 to 54	1993	44	Population	1	Number	341641.1072061558	391380.69133861247	288134.7321765581
17	Sri Lanka	1	male	16	55 to 59	1993	44	Population	1	Number	277798.2227299867	318242.9109711685	234290.64833561782
17	Sri Lanka	1	male	17	60 to 64	1993	44	Population	1	Number	230844.27433877185	264452.92962872394	194690.42734648846
17	Sri Lanka	1	male	18	65 to 69	1993	44	Population	1	Number	177545.5721930549	203394.46080502367	149739.14091113763
17	Sri Lanka	1	male	19	70 to 74	1993	44	Population	1	Number	121020.81821888982	138640.25874466024	102067.05314371329
17	Sri Lanka	1	male	20	75 to 79	1993	44	Population	1	Number	77130.96233678015	88360.47163600099	65051.03954606287
17	Sri Lanka	1	male	21	80 plus	1993	44	Population	1	Number	66923.2995216441	76666.6735383129	56442.05740266686
17	Sri Lanka	1	male	22	All Ages	1993	44	Population	1	Number	8862107.079559736	10152342.684634658	7474161.615885652
17	Sri Lanka	1	male	23	5-14 years	1993	44	Population	1	Number	1898249.1824048983	2174615.588323437	1600953.4808308652
17	Sri Lanka	1	male	24	15-49 years	1993	44	Population	1	Number	4784641.513676917	5481238.246603352	4035291.3394354563
17	Sri Lanka	1	male	25	50-69 years	1993	44	Population	1	Number	1027829.1764679692	1177470.9927435284	866854.948769802
17	Sri Lanka	1	male	26	70+ years	1993	44	Population	1	Number	265075.0800773141	303667.4039189742	223560.15009244301
17	Sri Lanka	1	male	28	<1 year	1993	44	Population	1	Number	176695.0768482261	202420.14170518977	149021.84652462875
17	Sri Lanka	1	male	30	80 to 84	1993	44	Population	1	Number	43499.18214644001	49832.23512053753	36686.52551843147
17	Sri Lanka	1	male	31	85 to 89	1993	44	Population	1	Number	18012.34456057647	20634.76472254183	15191.327877010435
17	Sri Lanka	1	male	32	90 to 94	1993	44	Population	1	Number	4592.158139411109	5260.731186702385	3872.953891386348
17	Sri Lanka	1	male	39	0 to 14	1993	44	Population	1	Number	2784561.309337536	3189966.0413688063	2348455.1775879515
17	Sri Lanka	1	male	42	Neonatal	1993	44	Population	1	Number	13575.35464484689	15551.792726338776	11449.240423033832
17	Sri Lanka	1	male	157	25 plus	1993	44	Population	1	Number	4389423.537586483	5028480.42136196	3701970.719374761
17	Sri Lanka	1	male	158	<20 years	1993	44	Population	1	Number	3666001.1683918633	4199734.87226632	3091847.680308964
17	Sri Lanka	1	male	159	10 to 24	1993	44	Population	1	Number	2657902.0467139827	3044866.436185371	2241632.7491859277
17	Sri Lanka	1	male	162	10 to 19	1993	44	Population	1	Number	1851219.6731325933	2120739.0451789866	1561289.532983999
17	Sri Lanka	1	male	164	Birth	1993	44	Population	1	Number	178997.882582729	189877.095229556	168158.202436009
17	Sri Lanka	1	male	235	95 plus	1993	44	Population	1	Number	819.6146752165065	938.9425085311535	691.2501158386061
17	Sri Lanka	2	female	1	Under 5	1993	44	Population	1	Number	860263.6151153803	985509.5341736588	725532.7919100057
17	Sri Lanka	2	female	2	Early Neonatal	1993	44	Population	1	Number	3283.803369132836	3761.8928335100445	2769.5080724422864
17	Sri Lanka	2	female	3	Late Neonatal	1993	44	Population	1	Number	9804.482529066723	11231.918728468343	8268.946236430773
17	Sri Lanka	2	female	4	Post Neonatal	1993	44	Population	1	Number	157374.41829725093	180286.58534648447	132727.1072217828
17	Sri Lanka	2	female	5	1 to 4	1993	44	Population	1	Number	689800.9109199297	790229.137265196	581767.2303793499
17	Sri Lanka	2	female	6	5 to 9	1993	44	Population	1	Number	911944.7739843198	1044714.9613329282	769119.8678068481
17	Sri Lanka	2	female	7	10 to 14	1993	44	Population	1	Number	954270.9129279095	1093203.369700719	804817.0671524171
17	Sri Lanka	2	female	8	15 to 19	1993	44	Population	1	Number	874612.8395967898	1001947.8645714062	737634.7019720095
17	Sri Lanka	2	female	9	20 to 24	1993	44	Population	1	Number	814673.7999602964	933282.2904461371	687083.0594199332
17	Sri Lanka	2	female	10	25 to 29	1993	44	Population	1	Number	769567.3848842105	881608.8250934092	649041.018947473
17	Sri Lanka	2	female	11	30 to 34	1993	44	Population	1	Number	717364.0708935079	821805.2221636275	605013.5656399782
17	Sri Lanka	2	female	12	35 to 39	1993	44	Population	1	Number	631539.5415963682	723485.4857454442	532630.5085616381
17	Sri Lanka	2	female	13	40 to 44	1993	44	Population	1	Number	563485.3058158329	645523.2227551348	475234.6373198546
17	Sri Lanka	2	female	14	45 to 49	1993	44	Population	1	Number	451738.54634517425	517507.2344739447	380989.17934501177
17	Sri Lanka	2	female	15	50 to 54	1993	44	Population	1	Number	346248.42250729556	396658.7864206745	292020.4693795634
17	Sri Lanka	2	female	16	55 to 59	1993	44	Population	1	Number	282520.47665800806	323652.6786134159	238273.3229673304
17	Sri Lanka	2	female	17	60 to 64	1993	44	Population	1	Number	232140.9143439429	265938.3476622597	195783.99311693868
17	Sri Lanka	2	female	18	65 to 69	1993	44	Population	1	Number	179789.23174425168	205964.7751136763	151631.408060036
17	Sri Lanka	2	female	19	70 to 74	1993	44	Population	1	Number	124631.72230208458	142776.87493817176	105112.43280962901
17	Sri Lanka	2	female	20	75 to 79	1993	44	Population	1	Number	81435.7880777787	93292.0376538678	68681.66181541672
17	Sri Lanka	2	female	21	80 plus	1993	44	Population	1	Number	73671.25156839489	84397.06101649029	62133.17394198171
17	Sri Lanka	2	female	22	All Ages	1993	44	Population	1	Number	8869898.598321546	10161268.571874967	7480732.860166066
17	Sri Lanka	2	female	23	5-14 years	1993	44	Population	1	Number	1866215.6869122293	2137918.331033647	1573936.9349592656
17	Sri Lanka	2	female	24	15-49 years	1993	44	Population	1	Number	4822981.48909218	5525160.145249103	4067626.6712058987
17	Sri Lanka	2	female	25	50-69 years	1993	44	Population	1	Number	1040699.0452534981	1192214.5878100265	877709.1935238683
17	Sri Lanka	2	female	26	70+ years	1993	44	Population	1	Number	279738.7619482582	320465.97360852995	235927.26856702747
17	Sri Lanka	2	female	28	<1 year	1993	44	Population	1	Number	170462.7041954505	195280.39690846286	143765.56153065586
17	Sri Lanka	2	female	30	80 to 84	1993	44	Population	1	Number	47168.221239749895	54035.45020970272	39780.935336797476
17	Sri Lanka	2	female	31	85 to 89	1993	44	Population	1	Number	20077.47592052227	23000.55889166363	16933.027159551202
17	Sri Lanka	2	female	32	90 to 94	1993	44	Population	1	Number	5478.578345076315	6276.205453680501	4620.546740045256
17	Sri Lanka	2	female	39	0 to 14	1993	44	Population	1	Number	2726479.3020276097	3123427.8652073056	2299469.726869271
17	Sri Lanka	2	female	42	Neonatal	1993	44	Population	1	Number	13088.285898199558	14993.811561978388	11038.454308873057
17	Sri Lanka	2	female	157	25 plus	1993	44	Population	1	Number	4454132.65673685	5102610.551650121	3756545.371904851
17	Sri Lanka	2	female	158	<20 years	1993	44	Population	1	Number	3601092.1416243995	4125375.7297787108	3037104.4288412808
17	Sri Lanka	2	female	159	10 to 24	1993	44	Population	1	Number	2643557.5524849957	3028433.5247182627	2229534.8285443606
17	Sri Lanka	2	female	162	10 to 19	1993	44	Population	1	Number	1828883.7525246993	2095151.2342721252	1542451.7691244269
17	Sri Lanka	2	female	164	Birth	1993	44	Population	1	Number	171792.569852935	182233.854808981	161389.226070764
17	Sri Lanka	2	female	235	95 plus	1993	44	Population	1	Number	946.9760630464074	1084.84646144345	798.6647055877813
17	Sri Lanka	3	both	1	Under 5	1993	44	Population	1	Number	1746575.7420480177	2000859.9872190275	1473034.4886670923
17	Sri Lanka	3	both	2	Early Neonatal	1993	44	Population	1	Number	6693.241718359981	7667.711864214949	5644.97470952427
17	Sri Lanka	3	both	3	Late Neonatal	1993	44	Population	1	Number	19970.39882468647	22877.892424102218	16842.720022382622
17	Sri Lanka	3	both	4	Post Neonatal	1993	44	Population	1	Number	320494.14050063014	367154.9343253355	270299.7133233777
17	Sri Lanka	3	both	5	1 to 4	1993	44	Population	1	Number	1399417.961004341	1603159.448605375	1180247.0806118075
17	Sri Lanka	3	both	6	5 to 9	1993	44	Population	1	Number	1840414.1423109525	2108360.335374892	1552176.3183747272
17	Sri Lanka	3	both	7	10 to 14	1993	44	Population	1	Number	1924050.727006175	2204173.583982192	1622714.0974154037
17	Sri Lanka	3	both	8	15 to 19	1993	44	Population	1	Number	1756052.6986511175	2011716.6954689194	1481027.2046930222
17	Sri Lanka	3	both	9	20 to 24	1993	44	Population	1	Number	1621356.1735416858	1857409.681452521	1367426.2756218622
17	Sri Lanka	3	both	10	25 to 29	1993	44	Population	1	Number	1524494.2944721761	1746445.6657209306	1285734.4914801773
17	Sri Lanka	3	both	11	30 to 34	1993	44	Population	1	Number	1428309.434802029	1636257.2367527103	1204613.694843214
17	Sri Lanka	3	both	12	35 to 39	1993	44	Population	1	Number	1257711.8646196877	1440822.338696482	1060734.3894620878
17	Sri Lanka	3	both	13	40 to 44	1993	44	Population	1	Number	1124216.8539664543	1287891.767820564	948146.7987707085
17	Sri Lanka	3	both	14	45 to 49	1993	44	Population	1	Number	895481.6827159468	1025855.0059403284	755235.1557702827
17	Sri Lanka	3	both	15	50 to 54	1993	44	Population	1	Number	687889.5297134513	788039.4777592871	580155.2015561215
17	Sri Lanka	3	both	16	55 to 59	1993	44	Population	1	Number	560318.6993879948	641895.5895845845	472563.9713029482
17	Sri Lanka	3	both	17	60 to 64	1993	44	Population	1	Number	462985.18868271477	530391.2772909836	390474.42046342714
17	Sri Lanka	3	both	18	65 to 69	1993	44	Population	1	Number	357334.80393730657	409359.2359187	301370.54897117364
17	Sri Lanka	3	both	19	70 to 74	1993	44	Population	1	Number	245652.5405209744	281417.133682832	207179.48595334226
17	Sri Lanka	3	both	20	75 to 79	1993	44	Population	1	Number	158566.75041455886	181652.5092898688	133732.7013614796
17	Sri Lanka	3	both	21	80 plus	1993	44	Population	1	Number	140594.551090039	161063.73455480317	118575.23134464858
17	Sri Lanka	3	both	22	All Ages	1993	44	Population	1	Number	17732005.67788128	20313611.25650963	14954894.476051725
17	Sri Lanka	3	both	23	5-14 years	1993	44	Population	1	Number	3764464.8693171274	4312533.919357084	3174890.4157901313
17	Sri Lanka	3	both	24	15-49 years	1993	44	Population	1	Number	9607623.002769098	11006398.391852453	8102918.010641354
17	Sri Lanka	3	both	25	50-69 years	1993	44	Population	1	Number	2068528.2217214673	2369685.580553555	1744564.1422936707
17	Sri Lanka	3	both	26	70+ years	1993	44	Population	1	Number	544813.8420255723	624133.377527504	459487.41865947045
17	Sri Lanka	3	both	28	<1 year	1993	44	Population	1	Number	347157.7810436766	397700.5386136527	292787.40805528464
17	Sri Lanka	3	both	30	80 to 84	1993	44	Population	1	Number	90667.40338618991	103867.68533024025	76467.46085522894
17	Sri Lanka	3	both	31	85 to 89	1993	44	Population	1	Number	38089.82048109874	43635.32361420545	32124.35503656164
17	Sri Lanka	3	both	32	90 to 94	1993	44	Population	1	Number	10070.736484487425	11536.936640382888	8493.500631431605
17	Sri Lanka	3	both	39	0 to 14	1993	44	Population	1	Number	5511040.611365145	6313393.906576113	4647924.904457224
17	Sri Lanka	3	both	42	Neonatal	1993	44	Population	1	Number	26663.640543046447	30545.604288317165	22487.69473190689
17	Sri Lanka	3	both	157	25 plus	1993	44	Population	1	Number	8843556.194323333	10131090.973012073	7458516.091279611
17	Sri Lanka	3	both	158	<20 years	1993	44	Population	1	Number	7267093.310016263	8325110.602045034	6128952.109150246
17	Sri Lanka	3	both	159	10 to 24	1993	44	Population	1	Number	5301459.599198978	6073299.960903633	4471167.577730288
17	Sri Lanka	3	both	162	10 to 19	1993	44	Population	1	Number	3680103.425657293	4215890.279451111	3103741.3021084256
17	Sri Lanka	3	both	164	Birth	1993	44	Population	1	Number	350790.452435664	372110.950038537	329547.428506772
17	Sri Lanka	3	both	235	95 plus	1993	44	Population	1	Number	1766.5907382629139	2023.7889699746033	1489.9148214263873
18	Thailand	1	male	1	Under 5	1993	44	Population	1	Number	2657556.239397141	2894911.6293864325	2425847.15619244
18	Thailand	1	male	2	Early Neonatal	1993	44	Population	1	Number	10152.32246565092	11059.060928005436	9267.153867507499
18	Thailand	1	male	3	Late Neonatal	1993	44	Population	1	Number	30253.838723168847	32955.91199723805	27616.04346975266
18	Thailand	1	male	4	Post Neonatal	1993	44	Population	1	Number	484096.84857220604	527333.1852419837	441889.0355061705
18	Thailand	1	male	5	1 to 4	1993	44	Population	1	Number	2133053.2296361155	2323563.4712192053	1947074.9233490091
18	Thailand	1	male	6	5 to 9	1993	44	Population	1	Number	2757320.818497642	3003586.5224921373	2516913.383469943
18	Thailand	1	male	7	10 to 14	1993	44	Population	1	Number	2969681.881447819	3234914.2745260093	2710758.9446688853
18	Thailand	1	male	8	15 to 19	1993	44	Population	1	Number	2921960.8110775966	3182931.072991632	2667198.616149055
18	Thailand	1	male	9	20 to 24	1993	44	Population	1	Number	2961802.8947290634	3226331.588695405	2703566.917180614
18	Thailand	1	male	10	25 to 29	1993	44	Population	1	Number	2785421.2387538664	3034196.686892212	2542563.762399209
18	Thailand	1	male	11	30 to 34	1993	44	Population	1	Number	2510650.9943802548	2734885.7770967665	2291750.4000933818
18	Thailand	1	male	12	35 to 39	1993	44	Population	1	Number	2220511.7934519313	2418833.256944333	2026908.081786853
18	Thailand	1	male	13	40 to 44	1993	44	Population	1	Number	1765575.3843576224	1923264.929247465	1611637.0226501406
18	Thailand	1	male	14	45 to 49	1993	44	Population	1	Number	1404336.01592714	1529762.0437172456	1281893.6736210985
18	Thailand	1	male	15	50 to 54	1993	44	Population	1	Number	1167695.453292099	1271986.3072714456	1065885.5126655982
18	Thailand	1	male	16	55 to 59	1993	44	Population	1	Number	1006941.8446425233	1096875.2468744472	919147.8148478812
18	Thailand	1	male	17	60 to 64	1993	44	Population	1	Number	803458.5968611266	875218.2178885569	733406.0229544088
18	Thailand	1	male	18	65 to 69	1993	44	Population	1	Number	551903.0945808063	601195.4377901604	503783.3377277339
18	Thailand	1	male	19	70 to 74	1993	44	Population	1	Number	346026.9909717246	376931.8388810002	315857.32018412626
18	Thailand	1	male	20	75 to 79	1993	44	Population	1	Number	200975.74568402098	218925.57334450376	183452.91584189897
18	Thailand	1	male	21	80 plus	1993	44	Population	1	Number	191203.72415885815	208280.779327943	174532.90494028773
18	Thailand	1	male	22	All Ages	1993	44	Population	1	Number	29223023.522211235	31833031.18336768	26675103.787373554
18	Thailand	1	male	23	5-14 years	1993	44	Population	1	Number	5727002.699945461	6238500.797018146	5227672.328138827
18	Thailand	1	male	24	15-49 years	1993	44	Population	1	Number	16570259.132677475	18050205.35558505	15125518.47388035
18	Thailand	1	male	25	50-69 years	1993	44	Population	1	Number	3529998.9893765557	3845275.2098246114	3222222.688195622
18	Thailand	1	male	26	70+ years	1993	44	Population	1	Number	738206.4608146037	804138.1915534469	673843.140966313
18	Thailand	1	male	28	<1 year	1993	44	Population	1	Number	524503.0097610258	571348.1581672273	478772.23284343065
18	Thailand	1	male	30	80 to 84	1993	44	Population	1	Number	118167.73385348383	128721.6962258124	107864.83344081782
18	Thailand	1	male	31	85 to 89	1993	44	Population	1	Number	55970.06809867445	60968.94531690471	51090.10620970593
18	Thailand	1	male	32	90 to 94	1993	44	Population	1	Number	14508.716143336216	15804.538947532708	13243.718900300522
18	Thailand	1	male	39	0 to 14	1993	44	Population	1	Number	8384558.939342602	9133412.426404577	7653519.484331267
18	Thailand	1	male	42	Neonatal	1993	44	Population	1	Number	40406.161188819766	44014.97292524348	36883.19733726016
18	Thailand	1	male	157	25 plus	1993	44	Population	1	Number	14954700.877061974	16290356.095276078	13650818.76971262
18	Thailand	1	male	158	<20 years	1993	44	Population	1	Number	11306519.7504202	12316343.499396207	10320718.100480322
18	Thailand	1	male	159	10 to 24	1993	44	Population	1	Number	8853445.58725448	9644176.936213046	8081524.477998555
18	Thailand	1	male	162	10 to 19	1993	44	Population	1	Number	5891642.692525416	6417845.347517641	5377957.560817941
18	Thailand	1	male	164	Birth	1993	44	Population	1	Number	529793.399778811	566300.685406025	494013.123285494
18	Thailand	1	male	235	95 plus	1993	44	Population	1	Number	2557.206063363636	2785.5988376931623	2334.2463894634125
18	Thailand	2	female	1	Under 5	1993	44	Population	1	Number	2533977.25002552	2760295.380000537	2313042.867994088
18	Thailand	2	female	2	Early Neonatal	1993	44	Population	1	Number	9624.139440472412	10483.704079722662	8785.02247529694
18	Thailand	2	female	3	Late Neonatal	1993	44	Population	1	Number	28730.17104070813	31296.160369826994	26225.222511879678
18	Thailand	2	female	4	Post Neonatal	1993	44	Population	1	Number	460678.1662819622	501822.90075509273	420512.1995267936
18	Thailand	2	female	5	1 to 4	1993	44	Population	1	Number	2034944.7732623774	2216692.6147958944	1857520.4234801177
18	Thailand	2	female	6	5 to 9	1993	44	Population	1	Number	2662200.2637317027	2899970.4273354555	2430086.2737163804
18	Thailand	2	female	7	10 to 14	1993	44	Population	1	Number	2835663.6214793953	3088926.387767032	2588425.5731290192
18	Thailand	2	female	8	15 to 19	1993	44	Population	1	Number	2903278.899846999	3162580.616704433	2650145.557945002
18	Thailand	2	female	9	20 to 24	1993	44	Population	1	Number	2916965.3036632077	3177489.3998130118	2662638.6609258
18	Thailand	2	female	10	25 to 29	1993	44	Population	1	Number	2880338.1934856484	3137590.997802943	2629205.023756964
18	Thailand	2	female	11	30 to 34	1993	44	Population	1	Number	2668496.9277828443	2906829.4678772	2435833.9393181535
18	Thailand	2	female	12	35 to 39	1993	44	Population	1	Number	2318599.654225638	2525681.678304498	2116443.781760929
18	Thailand	2	female	13	40 to 44	1993	44	Population	1	Number	1822203.0401228396	1984950.1936228322	1663327.382260765
18	Thailand	2	female	14	45 to 49	1993	44	Population	1	Number	1492445.689605751	1625741.0921423947	1362321.1724479115
18	Thailand	2	female	15	50 to 54	1993	44	Population	1	Number	1239924.1930573245	1350666.0415410432	1131816.7168137303
18	Thailand	2	female	16	55 to 59	1993	44	Population	1	Number	1096096.591421395	1193992.7074342684	1000529.2681275472
18	Thailand	2	female	17	60 to 64	1993	44	Population	1	Number	885088.4371602691	964138.6969676946	807918.6571611785
18	Thailand	2	female	18	65 to 69	1993	44	Population	1	Number	617884.6666436004	673070.0485540371	564012.0570966023
18	Thailand	2	female	19	70 to 74	1993	44	Population	1	Number	413874.32432398107	450838.84842329327	377789.12739402667
18	Thailand	2	female	20	75 to 79	1993	44	Population	1	Number	267645.79523802054	291550.1518668478	244310.08519025764
18	Thailand	2	female	21	80 plus	1993	44	Population	1	Number	293367.07121712144	319568.68251944776	267788.75452660146
18	Thailand	2	female	22	All Ages	1993	44	Population	1	Number	29848049.92303126	32513880.818676963	27245634.899564955
18	Thailand	2	female	23	5-14 years	1993	44	Population	1	Number	5497863.885211098	5988896.815102487	5018511.846845399
18	Thailand	2	female	24	15-49 years	1993	44	Population	1	Number	17002327.70873293	18520863.446267307	15519915.51841553
18	Thailand	2	female	25	50-69 years	1993	44	Population	1	Number	3838993.888282589	4181867.494497043	3504276.6991990576
18	Thailand	2	female	26	70+ years	1993	44	Population	1	Number	974887.1907791231	1061957.682809589	889887.9671108859
18	Thailand	2	female	28	<1 year	1993	44	Population	1	Number	499032.47676314274	543602.7652046424	455522.4445139703
18	Thailand	2	female	30	80 to 84	1993	44	Population	1	Number	166919.69247622663	181827.85815010712	152366.16832531313
18	Thailand	2	female	31	85 to 89	1993	44	Population	1	Number	85715.36421355109	93370.89503520429	78241.94628017016
18	Thailand	2	female	32	90 to 94	1993	44	Population	1	Number	31148.037292031262	33929.97448276713	28432.277957357826
18	Thailand	2	female	39	0 to 14	1993	44	Population	1	Number	8031841.135236618	8749192.195103023	7331554.714839487
18	Thailand	2	female	42	Neonatal	1993	44	Population	1	Number	38354.31048118054	41779.864449549656	35010.244987176615
18	Thailand	2	female	157	25 plus	1993	44	Population	1	Number	15995964.584284434	17424618.607056495	14601295.965854673
18	Thailand	2	female	158	<20 years	1993	44	Population	1	Number	10935120.035083618	11911772.811807457	9981700.27278449
18	Thailand	2	female	159	10 to 24	1993	44	Population	1	Number	8655907.824989602	9428996.40428448	7901209.791999822
18	Thailand	2	female	162	10 to 19	1993	44	Population	1	Number	5738942.521326395	6251507.004471465	5238571.131074022
18	Thailand	2	female	164	Birth	1993	44	Population	1	Number	502399.845883068	537019.481915489	468469.628172916
18	Thailand	2	female	235	95 plus	1993	44	Population	1	Number	9583.977235312448	10439.954851369263	8748.361963760291
18	Thailand	3	both	1	Under 5	1993	44	Population	1	Number	5191533.489422661	5655207.009386971	4738890.024186527
18	Thailand	3	both	2	Early Neonatal	1993	44	Population	1	Number	19776.46190612333	21542.7650077281	18052.17634280444
18	Thailand	3	both	3	Late Neonatal	1993	44	Population	1	Number	58984.00976387697	64252.07236706504	53841.265981632336
18	Thailand	3	both	4	Post Neonatal	1993	44	Population	1	Number	944775.0148541683	1029156.0859970765	862401.2350329641
18	Thailand	3	both	5	1 to 4	1993	44	Population	1	Number	4167998.002898493	4540256.086015101	3804595.346829127
18	Thailand	3	both	6	5 to 9	1993	44	Population	1	Number	5419521.082229345	5903556.949827593	4946999.657186323
18	Thailand	3	both	7	10 to 14	1993	44	Population	1	Number	5805345.502927214	6323840.662293041	5299184.517797905
18	Thailand	3	both	8	15 to 19	1993	44	Population	1	Number	5825239.710924596	6345511.689696065	5317344.174094057
18	Thailand	3	both	9	20 to 24	1993	44	Population	1	Number	5878768.198392271	6403820.988508416	5366205.5781064145
18	Thailand	3	both	10	25 to 29	1993	44	Population	1	Number	5665759.432239515	6171787.684695155	5171768.786156174
18	Thailand	3	both	11	30 to 34	1993	44	Population	1	Number	5179147.922163099	5641715.244973965	4727584.339411535
18	Thailand	3	both	12	35 to 39	1993	44	Population	1	Number	4539111.4476775695	4944514.93524883	4143351.863547782
18	Thailand	3	both	13	40 to 44	1993	44	Population	1	Number	3587778.424480462	3908215.1228702967	3274964.404910905
18	Thailand	3	both	14	45 to 49	1993	44	Population	1	Number	2896781.7055328907	3155503.13585964	2644214.8460690104
18	Thailand	3	both	15	50 to 54	1993	44	Population	1	Number	2407619.6463494236	2622652.3488124884	2197702.2294793287
18	Thailand	3	both	16	55 to 59	1993	44	Population	1	Number	2103038.4360639183	2290867.9543087156	1919677.0829754283
18	Thailand	3	both	17	60 to 64	1993	44	Population	1	Number	1688547.0340213957	1839356.9148562516	1541324.680115587
18	Thailand	3	both	18	65 to 69	1993	44	Population	1	Number	1169787.7612244068	1274265.4863441973	1067795.3948243363
18	Thailand	3	both	19	70 to 74	1993	44	Population	1	Number	759901.3152957057	827770.6873042935	693646.447578153
18	Thailand	3	both	20	75 to 79	1993	44	Population	1	Number	468621.5409220415	510475.72521135164	427763.00103215664
18	Thailand	3	both	21	80 plus	1993	44	Population	1	Number	484570.79537597956	527849.4618473909	442321.6594668891
18	Thailand	3	both	22	All Ages	1993	44	Population	1	Number	59071073.445242494	64346912.00204466	53920738.68693851
18	Thailand	3	both	23	5-14 years	1993	44	Population	1	Number	11224866.585156558	12227397.612120634	10246184.174984228
18	Thailand	3	both	24	15-49 years	1993	44	Population	1	Number	33572586.841410406	36571068.80185237	30645433.992295872
18	Thailand	3	both	25	50-69 years	1993	44	Population	1	Number	7368992.877659145	8027142.704321653	6726499.387394679
18	Thailand	3	both	26	70+ years	1993	44	Population	1	Number	1713093.6515937268	1866095.874363036	1563731.1080771985
18	Thailand	3	both	28	<1 year	1993	44	Population	1	Number	1023535.4865241686	1114950.9233718696	934294.6773574009
18	Thailand	3	both	30	80 to 84	1993	44	Population	1	Number	285087.42632971046	310549.5543759195	260231.00176613094
18	Thailand	3	both	31	85 to 89	1993	44	Population	1	Number	141685.43231222554	154339.840352109	129332.05248987609
18	Thailand	3	both	32	90 to 94	1993	44	Population	1	Number	45656.75343536748	49734.51343029985	41675.996857658356
18	Thailand	3	both	39	0 to 14	1993	44	Population	1	Number	16416400.07457922	17882604.6215076	14985074.199170755
18	Thailand	3	both	42	Neonatal	1993	44	Population	1	Number	78760.4716700003	85794.83737479315	71893.44232443678
18	Thailand	3	both	157	25 plus	1993	44	Population	1	Number	30950665.461346406	33714974.702332586	28252114.73556729
18	Thailand	3	both	158	<20 years	1993	44	Population	1	Number	22241639.785503816	24228116.311203666	20302418.37326481
18	Thailand	3	both	159	10 to 24	1993	44	Population	1	Number	17509353.41224408	19073173.340497516	15982734.269998375
18	Thailand	3	both	162	10 to 19	1993	44	Population	1	Number	11630585.21385181	12669352.351989103	10616528.69189196
18	Thailand	3	both	164	Birth	1993	44	Population	1	Number	1032193.24566188	1103320.16732151	962482.75145841
18	Thailand	3	both	235	95 plus	1993	44	Population	1	Number	12141.183298676084	13225.553689062424	11082.608353223703
19	Timor-Leste	1	male	1	Under 5	1993	44	Population	1	Number	75622.40697286867	82293.69234309264	68708.58903591977
19	Timor-Leste	1	male	2	Early Neonatal	1993	44	Population	1	Number	354.312966725219	385.56987861170063	321.91971923817096
19	Timor-Leste	1	male	3	Late Neonatal	1993	44	Population	1	Number	1047.5153220630193	1139.9254148239083	951.745688262465
19	Timor-Leste	1	male	4	Post Neonatal	1993	44	Population	1	Number	16175.744489597162	17602.742278819172	14696.86862631231
19	Timor-Leste	1	male	5	1 to 4	1993	44	Population	1	Number	58044.83419448327	63165.45477083786	52738.055002106805
19	Timor-Leste	1	male	6	5 to 9	1993	44	Population	1	Number	61601.016336128596	67035.35749934473	55969.111339613344
19	Timor-Leste	1	male	7	10 to 14	1993	44	Population	1	Number	49050.76621156415	53377.94478368877	44566.274368078266
19	Timor-Leste	1	male	8	15 to 19	1993	44	Population	1	Number	41090.21805330699	44715.13005401452	37333.523470549
19	Timor-Leste	1	male	9	20 to 24	1993	44	Population	1	Number	38863.3403930613	42291.8008795846	35310.2392600109
19	Timor-Leste	1	male	10	25 to 29	1993	44	Population	1	Number	35507.099061449495	38639.47741318229	32260.84403986381
19	Timor-Leste	1	male	11	30 to 34	1993	44	Population	1	Number	29692.302285240017	32311.708751829447	26977.668086904418
19	Timor-Leste	1	male	12	35 to 39	1993	44	Population	1	Number	25200.7631771516	27423.9333912725	22896.770280687688
19	Timor-Leste	1	male	13	40 to 44	1993	44	Population	1	Number	19949.51855569555	21709.432536367607	18125.623433270426
19	Timor-Leste	1	male	14	45 to 49	1993	44	Population	1	Number	15690.423621703254	17074.607195728346	14255.91847149058
19	Timor-Leste	1	male	15	50 to 54	1993	44	Population	1	Number	11139.378255381136	12122.07603191683	10120.954797686329
19	Timor-Leste	1	male	16	55 to 59	1993	44	Population	1	Number	8979.49024636174	9771.646226455237	8158.535674627106
19	Timor-Leste	1	male	17	60 to 64	1993	44	Population	1	Number	7049.0960836815275	7670.955840052938	6404.6288034993595
19	Timor-Leste	1	male	18	65 to 69	1993	44	Population	1	Number	4556.515342844245	4958.483692738528	4139.933554874419
19	Timor-Leste	1	male	19	70 to 74	1993	44	Population	1	Number	2686.044804855928	2923.0032954370395	2440.471759846608
19	Timor-Leste	1	male	20	75 to 79	1993	44	Population	1	Number	1217.220999886564	1324.6022506815307	1105.9359361188117
19	Timor-Leste	1	male	21	80 plus	1993	44	Population	1	Number	1122.2676831133222	1221.272307212568	1019.6637757773553
19	Timor-Leste	1	male	22	All Ages	1993	44	Population	1	Number	429017.8680842941	466865.12449260027	389794.68608881836
19	Timor-Leste	1	male	23	5-14 years	1993	44	Population	1	Number	110651.78254769274	120413.30228303351	100535.38570769159
19	Timor-Leste	1	male	24	15-49 years	1993	44	Population	1	Number	205993.6651476082	224166.09022197934	187160.5870427768
19	Timor-Leste	1	male	25	50-69 years	1993	44	Population	1	Number	31724.479928268647	34523.161791163526	28824.05283068721
19	Timor-Leste	1	male	26	70+ years	1993	44	Population	1	Number	5025.533487855814	5468.877853331138	4566.071471742777
19	Timor-Leste	1	male	28	<1 year	1993	44	Population	1	Number	17577.572778385398	19128.23757225478	15970.534033812948
19	Timor-Leste	1	male	30	80 to 84	1993	44	Population	1	Number	610.5569995840866	664.419342004297	554.7365079569338
19	Timor-Leste	1	male	31	85 to 89	1993	44	Population	1	Number	362.44739217599016	394.4219098049652	329.3104506062016
19	Timor-Leste	1	male	32	90 to 94	1993	44	Population	1	Number	125.28277117526886	136.33501285785047	113.8287285810811
19	Timor-Leste	1	male	39	0 to 14	1993	44	Population	1	Number	186274.1895205614	202706.99462612614	169243.9747436114
19	Timor-Leste	1	male	42	Neonatal	1993	44	Population	1	Number	1401.8282887882383	1525.4952934356088	1273.665407500636
19	Timor-Leste	1	male	157	25 plus	1993	44	Population	1	Number	162790.12011736436	177151.19893287477	147906.94861464686
19	Timor-Leste	1	male	158	<20 years	1993	44	Population	1	Number	227364.4075738684	247422.12468014064	206577.49821416038
19	Timor-Leste	1	male	159	10 to 24	1993	44	Population	1	Number	129004.32465793243	140384.8757172879	117210.03709863817
19	Timor-Leste	1	male	162	10 to 19	1993	44	Population	1	Number	90140.98426487113	98093.07483770329	81899.79783862726
19	Timor-Leste	1	male	164	Birth	1993	44	Population	1	Number	20116.5043867987	20808.6168604333	19381.1649657206
19	Timor-Leste	1	male	235	95 plus	1993	44	Population	1	Number	23.980520177976462	26.096042545455354	21.788088633138933
19	Timor-Leste	2	female	1	Under 5	1993	44	Population	1	Number	74027.34565828863	80557.9173215767	67259.3570326341
19	Timor-Leste	2	female	2	Early Neonatal	1993	44	Population	1	Number	342.33753331266996	372.5379920006189	311.0391460614264
19	Timor-Leste	2	female	3	Late Neonatal	1993	44	Population	1	Number	1012.0161841840459	1101.294600915732	919.4920775498238
19	Timor-Leste	2	female	4	Post Neonatal	1993	44	Population	1	Number	15761.723200451635	17152.196706993396	14320.699449123498
19	Timor-Leste	2	female	5	1 to 4	1993	44	Population	1	Number	56911.26874034028	61931.88802166696	51708.126359899354
19	Timor-Leste	2	female	6	5 to 9	1993	44	Population	1	Number	57325.58568065094	62382.755326521314	52084.56415819158
19	Timor-Leste	2	female	7	10 to 14	1993	44	Population	1	Number	42934.31133916932	46721.90624104019	39009.01956746208
19	Timor-Leste	2	female	8	15 to 19	1993	44	Population	1	Number	35638.111490301955	38782.04754477007	32379.878589185293
19	Timor-Leste	2	female	9	20 to 24	1993	44	Population	1	Number	35878.40924379824	39043.54397405001	32598.206995436034
19	Timor-Leste	2	female	10	25 to 29	1993	44	Population	1	Number	34869.14966029347	37945.24915662827	31681.219494912915
19	Timor-Leste	2	female	11	30 to 34	1993	44	Population	1	Number	29397.431714164017	31990.82518003483	26709.756211339332
19	Timor-Leste	2	female	12	35 to 39	1993	44	Population	1	Number	24373.304888994386	26523.47808287717	22144.96279741415
19	Timor-Leste	2	female	13	40 to 44	1993	44	Population	1	Number	19834.294769378106	21584.043895601175	18020.934041618446
19	Timor-Leste	2	female	14	45 to 49	1993	44	Population	1	Number	15634.501751554251	17013.751989427612	14205.109287440591
19	Timor-Leste	2	female	15	50 to 54	1993	44	Population	1	Number	9872.618439984204	10743.564732239884	8970.009158061925
19	Timor-Leste	2	female	16	55 to 59	1993	44	Population	1	Number	7879.892348561316	8575.043596031623	7159.469087235401
19	Timor-Leste	2	female	17	60 to 64	1993	44	Population	1	Number	6915.980478974821	7526.096993868254	6283.683362271306
19	Timor-Leste	2	female	18	65 to 69	1993	44	Population	1	Number	4248.157285746779	4622.922790909566	3859.767293720821
19	Timor-Leste	2	female	19	70 to 74	1993	44	Population	1	Number	2527.306977249997	2750.2618756499105	2296.2466207903553
19	Timor-Leste	2	female	20	75 to 79	1993	44	Population	1	Number	1148.8368042892419	1250.1853129128751	1043.8038012142179
19	Timor-Leste	2	female	21	80 plus	1993	44	Population	1	Number	1184.9374469118527	1289.4706953318575	1076.6039237860834
19	Timor-Leste	2	female	22	All Ages	1993	44	Population	1	Number	403690.1759783115	439303.064709471	366782.5914227146
19	Timor-Leste	2	female	23	5-14 years	1993	44	Population	1	Number	100259.89701982026	109104.66156756152	91093.58372565366
19	Timor-Leste	2	female	24	15-49 years	1993	44	Population	1	Number	195625.20351848443	212882.93982338908	177740.0674173468
19	Timor-Leste	2	female	25	50-69 years	1993	44	Population	1	Number	28916.64855326712	31467.628113049326	26272.92890128946
19	Timor-Leste	2	female	26	70+ years	1993	44	Population	1	Number	4861.081228451092	5289.917883894644	4416.654345790656
19	Timor-Leste	2	female	28	<1 year	1993	44	Population	1	Number	17116.07691794835	18626.029299909747	15551.23067273475
19	Timor-Leste	2	female	30	80 to 84	1993	44	Population	1	Number	555.6660228516816	604.6859728555335	504.8639673561015
19	Timor-Leste	2	female	31	85 to 89	1993	44	Population	1	Number	375.36759410047364	408.4819108647774	341.0494163417003
19	Timor-Leste	2	female	32	90 to 94	1993	44	Population	1	Number	200.1124858081097	217.7660828359028	181.81709758694504
19	Timor-Leste	2	female	39	0 to 14	1993	44	Population	1	Number	174287.2426781089	189662.57888913818	158352.94075828776
19	Timor-Leste	2	female	42	Neonatal	1993	44	Population	1	Number	1354.353717496716	1473.8325929163507	1230.5312236112502
19	Timor-Leste	2	female	157	25 plus	1993	44	Population	1	Number	157886.41256610243	171814.89430151304	143451.56507980556
19	Timor-Leste	2	female	158	<20 years	1993	44	Population	1	Number	209925.35416841085	228444.62643390824	190732.81934747307
19	Timor-Leste	2	female	159	10 to 24	1993	44	Population	1	Number	114450.83207326951	124547.49775986026	103987.10515208339
19	Timor-Leste	2	female	162	10 to 19	1993	44	Population	1	Number	78572.42282947128	85503.95378581026	71388.89815664737
19	Timor-Leste	2	female	164	Birth	1993	44	Population	1	Number	19153.4726500821	19812.451818612	18453.3359255631
19	Timor-Leste	2	female	235	95 plus	1993	44	Population	1	Number	53.79134415158775	58.53672877564394	48.87344250133655
19	Timor-Leste	3	both	1	Under 5	1993	44	Population	1	Number	149649.75263115732	162851.60966466935	135967.94606855387
19	Timor-Leste	3	both	2	Early Neonatal	1993	44	Population	1	Number	696.650500037889	758.1078706123195	632.9588652995974
19	Timor-Leste	3	both	3	Late Neonatal	1993	44	Population	1	Number	2059.5315062470654	2241.22001573964	1871.237765812289
19	Timor-Leste	3	both	4	Post Neonatal	1993	44	Population	1	Number	31937.467690048798	34754.938985812565	29017.568075435807
19	Timor-Leste	3	both	5	1 to 4	1993	44	Population	1	Number	114956.10293482356	125097.34279250482	104446.18136200616
19	Timor-Leste	3	both	6	5 to 9	1993	44	Population	1	Number	118926.60201677954	129418.11282586605	108053.67549780491
19	Timor-Leste	3	both	7	10 to 14	1993	44	Population	1	Number	91985.07755073346	100099.85102472895	83575.29393554034
19	Timor-Leste	3	both	8	15 to 19	1993	44	Population	1	Number	76728.32954360894	83497.17759878458	69713.40205973429
19	Timor-Leste	3	both	9	20 to 24	1993	44	Population	1	Number	74741.74963685955	81335.34485363461	67908.44625544692
19	Timor-Leste	3	both	10	25 to 29	1993	44	Population	1	Number	70376.24872174296	76584.72656981058	63942.06353477672
19	Timor-Leste	3	both	11	30 to 34	1993	44	Population	1	Number	59089.73399940403	64302.533931864265	53687.42429824375
19	Timor-Leste	3	both	12	35 to 39	1993	44	Population	1	Number	49574.068066145985	53947.411474149674	45041.73307810183
19	Timor-Leste	3	both	13	40 to 44	1993	44	Population	1	Number	39783.81332507366	43293.47643196878	36146.55747488887
19	Timor-Leste	3	both	14	45 to 49	1993	44	Population	1	Number	31324.925373257505	34088.35918515596	28461.02775893117
19	Timor-Leste	3	both	15	50 to 54	1993	44	Population	1	Number	21011.99669536534	22865.640764156713	19090.963955748255
19	Timor-Leste	3	both	16	55 to 59	1993	44	Population	1	Number	16859.382594923056	18346.689822486864	15318.004761862507
19	Timor-Leste	3	both	17	60 to 64	1993	44	Population	1	Number	13965.076562656348	15197.052833921189	12688.312165770667
19	Timor-Leste	3	both	18	65 to 69	1993	44	Population	1	Number	8804.672628591024	9581.406483648092	7999.70084859524
19	Timor-Leste	3	both	19	70 to 74	1993	44	Population	1	Number	5213.351782105925	5673.2651710869495	4736.718380636963
19	Timor-Leste	3	both	20	75 to 79	1993	44	Population	1	Number	2366.057804175806	2574.7875635944056	2149.7397373330296
19	Timor-Leste	3	both	21	80 plus	1993	44	Population	1	Number	2307.205130025175	2510.7430025444264	2096.2676995634383
19	Timor-Leste	3	both	22	All Ages	1993	44	Population	1	Number	832708.0440626056	906168.1892020716	756577.2775115332
19	Timor-Leste	3	both	23	5-14 years	1993	44	Population	1	Number	210911.679567513	229517.96385059503	191628.96943334528
19	Timor-Leste	3	both	24	15-49 years	1993	44	Population	1	Number	401618.86866609263	437049.0300453685	364900.6544601236
19	Timor-Leste	3	both	25	50-69 years	1993	44	Population	1	Number	60641.12848153577	65990.78990421286	55096.981731976666
19	Timor-Leste	3	both	26	70+ years	1993	44	Population	1	Number	9886.614716306905	10758.79573722578	8982.725817533434
19	Timor-Leste	3	both	28	<1 year	1993	44	Population	1	Number	34693.64969633375	37754.266872164524	31521.764706547696
19	Timor-Leste	3	both	30	80 to 84	1993	44	Population	1	Number	1166.2230224357684	1269.1053148598307	1059.6004753130355
19	Timor-Leste	3	both	31	85 to 89	1993	44	Population	1	Number	737.8149862764637	802.9038206697426	670.3598669479019
19	Timor-Leste	3	both	32	90 to 94	1993	44	Population	1	Number	325.3952569833786	354.1010956937532	295.64582616802613
19	Timor-Leste	3	both	39	0 to 14	1993	44	Population	1	Number	360561.4321986703	392369.57351526426	327596.9155018991
19	Timor-Leste	3	both	42	Neonatal	1993	44	Population	1	Number	2756.1820062849542	2999.32788635196	2504.1966311118863
19	Timor-Leste	3	both	157	25 plus	1993	44	Population	1	Number	320676.5326834668	348966.09323438804	291358.51369445253
19	Timor-Leste	3	both	158	<20 years	1993	44	Population	1	Number	437289.7617422792	475866.7511140488	397310.3175616335
19	Timor-Leste	3	both	159	10 to 24	1993	44	Population	1	Number	243455.15673120195	264932.3734771482	221197.14225072158
19	Timor-Leste	3	both	162	10 to 19	1993	44	Population	1	Number	168713.4070943424	183597.02862351353	153288.6959952746
19	Timor-Leste	3	both	164	Birth	1993	44	Population	1	Number	39269.9770368809	40621.0686790454	37834.5008912837
19	Timor-Leste	3	both	235	95 plus	1993	44	Population	1	Number	77.77186432956421	84.63277132109928	70.66153113447548
20	Viet Nam	1	male	1	Under 5	1993	44	Population	1	Number	4595446.3049607	5012930.2250091275	4176901.3211856256
20	Viet Nam	1	male	2	Early Neonatal	1993	44	Population	1	Number	16869.093993290728	18401.60574963136	15332.687254275974
20	Viet Nam	1	male	3	Late Neonatal	1993	44	Population	1	Number	50067.84381912704	54616.37258409545	45507.75465949346
20	Viet Nam	1	male	4	Post Neonatal	1993	44	Population	1	Number	805540.5611125696	878721.7515549983	732173.3757062093
20	Viet Nam	1	male	5	1 to 4	1993	44	Population	1	Number	3722968.8060357124	4061190.4951204015	3383887.5035656467
20	Viet Nam	1	male	6	5 to 9	1993	44	Population	1	Number	4829121.4046228845	5267834.078126525	4389293.713074428
20	Viet Nam	1	male	7	10 to 14	1993	44	Population	1	Number	4382688.073066441	4780843.480761693	3983520.726370941
20	Viet Nam	1	male	8	15 to 19	1993	44	Population	1	Number	3686876.903514537	4021819.740460255	3351082.786608761
20	Viet Nam	1	male	9	20 to 24	1993	44	Population	1	Number	3223025.0376440166	3515828.181851652	2929477.714366368
20	Viet Nam	1	male	10	25 to 29	1993	44	Population	1	Number	3021437.12770694	3295926.553226567	2746250.0686767027
20	Viet Nam	1	male	11	30 to 34	1993	44	Population	1	Number	2761771.3814943135	3012670.8733193334	2510234.2115767365
20	Viet Nam	1	male	12	35 to 39	1993	44	Population	1	Number	2128921.5131133418	2322328.2988287043	1935023.170921299
20	Viet Nam	1	male	13	40 to 44	1993	44	Population	1	Number	1428858.195358652	1558666.114112422	1298720.3609664422
20	Viet Nam	1	male	14	45 to 49	1993	44	Population	1	Number	971287.5461191935	1059526.4037488282	882824.4234421753
20	Viet Nam	1	male	15	50 to 54	1993	44	Population	1	Number	846572.4685225335	923481.2972433349	769468.1707920396
20	Viet Nam	1	male	16	55 to 59	1993	44	Population	1	Number	864473.475174754	943008.5621377449	785738.785956338
20	Viet Nam	1	male	17	60 to 64	1993	44	Population	1	Number	825825.2979026773	900849.3020503046	750610.6151549745
20	Viet Nam	1	male	18	65 to 69	1993	44	Population	1	Number	608382.8156234677	663652.755886377	552972.4030549902
20	Viet Nam	1	male	19	70 to 74	1993	44	Population	1	Number	400184.061948251	436539.70617429906	363736.01738414285
20	Viet Nam	1	male	20	75 to 79	1993	44	Population	1	Number	233267.0843289935	254458.7706900787	212021.53785827433
20	Viet Nam	1	male	21	80 plus	1993	44	Population	1	Number	189347.88424780974	206549.6295675883	172102.41952443903
20	Viet Nam	1	male	22	All Ages	1993	44	Population	1	Number	34997486.57534951	38176913.97319482	31809978.446914673
20	Viet Nam	1	male	23	5-14 years	1993	44	Population	1	Number	9211809.477689326	10048677.558888217	8372814.439445369
20	Viet Nam	1	male	24	15-49 years	1993	44	Population	1	Number	17222177.704950996	18786766.165547766	15653612.736558486
20	Viet Nam	1	male	25	50-69 years	1993	44	Population	1	Number	3145254.0572234327	3430991.9173177606	2858789.9749583425
20	Viet Nam	1	male	26	70+ years	1993	44	Population	1	Number	822799.0305250542	897548.1064319658	747859.9747668561
20	Viet Nam	1	male	28	<1 year	1993	44	Population	1	Number	872477.4989249874	951739.7298887252	793013.8176199788
20	Viet Nam	1	male	30	80 to 84	1993	44	Population	1	Number	123708.73083791274	134947.33585407323	112441.56214409161
20	Viet Nam	1	male	31	85 to 89	1993	44	Population	1	Number	49354.71805115666	53838.46126074204	44859.57910379356
20	Viet Nam	1	male	32	90 to 94	1993	44	Population	1	Number	13425.810849333515	14645.509605721529	12203.012145748276
20	Viet Nam	1	male	39	0 to 14	1993	44	Population	1	Number	13807255.782650026	15061607.783897342	12549715.760630997
20	Viet Nam	1	male	42	Neonatal	1993	44	Population	1	Number	66936.93781241776	73017.9783337268	60840.441913769435
20	Viet Nam	1	male	157	25 plus	1993	44	Population	1	Number	14280328.851540927	15577658.266985584	12979702.185308553
20	Viet Nam	1	male	158	<20 years	1993	44	Population	1	Number	17494132.68616456	19083427.524357602	15900798.547239762
20	Viet Nam	1	male	159	10 to 24	1993	44	Population	1	Number	11292590.014224995	12318491.4030736	10264081.227346072
20	Viet Nam	1	male	162	10 to 19	1993	44	Population	1	Number	8069564.976580978	8802663.221221948	7334603.512979702
20	Viet Nam	1	male	164	Birth	1993	44	Population	1	Number	878387.053629713	908805.286110963	848349.580791198
20	Viet Nam	1	male	235	95 plus	1993	44	Population	1	Number	2858.624509406815	3118.322847051492	2598.266130805558
20	Viet Nam	2	female	1	Under 5	1993	44	Population	1	Number	4403485.98642983	4803530.828539842	4002424.403193726
20	Viet Nam	2	female	2	Early Neonatal	1993	44	Population	1	Number	16085.871748180178	17547.229872978012	14620.799482493554
20	Viet Nam	2	female	3	Late Neonatal	1993	44	Population	1	Number	47908.93165717489	52261.32906675373	43545.472334086386
20	Viet Nam	2	female	4	Post Neonatal	1993	44	Population	1	Number	773079.1790682476	843311.3403790721	702668.5179512455
20	Viet Nam	2	female	5	1 to 4	1993	44	Population	1	Number	3566412.003956227	3890410.929221038	3241589.6134259016
20	Viet Nam	2	female	6	5 to 9	1993	44	Population	1	Number	4604977.245576895	5023327.025910949	4185564.2008734928
20	Viet Nam	2	female	7	10 to 14	1993	44	Population	1	Number	4184057.4344966304	4564167.783642872	3802981.0090915584
20	Viet Nam	2	female	8	15 to 19	1993	44	Population	1	Number	3685019.192760845	4019793.2616878995	3349394.2728091115
20	Viet Nam	2	female	9	20 to 24	1993	44	Population	1	Number	3435116.785019271	3747187.8932565497	3122252.526873255
20	Viet Nam	2	female	10	25 to 29	1993	44	Population	1	Number	3223721.6933379965	3516588.1268391516	2930110.919912793
20	Viet Nam	2	female	11	30 to 34	1993	44	Population	1	Number	2949387.449259602	3217331.355541206	2680762.5453489204
20	Viet Nam	2	female	12	35 to 39	1993	44	Population	1	Number	2329269.717585428	2540877.598086161	2117124.0212899083
20	Viet Nam	2	female	13	40 to 44	1993	44	Population	1	Number	1626914.0244643784	1774714.7818754606	1478737.6213938375
20	Viet Nam	2	female	14	45 to 49	1993	44	Population	1	Number	1159862.210801659	1265232.5688360464	1054224.0468485162
20	Viet Nam	2	female	15	50 to 54	1993	44	Population	1	Number	1063656.4454638818	1160286.7688250064	966780.5295755033
20	Viet Nam	2	female	16	55 to 59	1993	44	Population	1	Number	1071100.1455691792	1168406.709037009	973546.2708639529
20	Viet Nam	2	female	17	60 to 64	1993	44	Population	1	Number	982486.3781263985	1071742.6194824595	893003.2859731411
20	Viet Nam	2	female	18	65 to 69	1993	44	Population	1	Number	794393.3115831164	866561.8044282976	722041.3976137014
20	Viet Nam	2	female	19	70 to 74	1993	44	Population	1	Number	591915.5056293791	645689.4351301643	538004.9060359449
20	Viet Nam	2	female	20	75 to 79	1993	44	Population	1	Number	384029.8553261693	418917.9333881695	349053.10684515093
20	Viet Nam	2	female	21	80 plus	1993	44	Population	1	Number	425650.5873613257	464319.796833036	386883.09746841074
20	Viet Nam	2	female	22	All Ages	1993	44	Population	1	Number	36915043.968791984	40268676.29134031	33552888.162010927
20	Viet Nam	2	female	23	5-14 years	1993	44	Population	1	Number	8789034.680073526	9587494.80955382	7988545.209965052
[truncated: 93,176 more rows]
