# Supplementary material for: Hematological malignancy burden in mainland China and Taiwan from 1990 to 2021 and decadal projections: Insights from the global burden of disease study 2021
Source: PLoS One. 2025 Jul 21;20(7):e0328526. doi: 10.1371/journal.pone.0328526 (PMC12279097; doi:10.1371/journal.pone.0328526)
Supplement: S1 Data — (ZIP) [file pone.0328526.s021.zip › The raw data used in this study/GBD_Population/IHME_GBD_2019_POP_1994_Y2020M10D15.CSV]

location_id	location_name	sex_id	sex_name	age_group_id	age_group_name	year_id	measure_id	measure_name	metric_id	metric_name	val	upper	lower
1	Global	1	male	1	Under 5	1994	44	Population	1	Number	326608259.06177026	334969963.23002493	318535622.34519076
1	Global	1	male	2	Early Neonatal	1994	44	Population	1	Number	1324733.6709942627	1357398.6663893384	1293033.9257818088
1	Global	1	male	3	Late Neonatal	1994	44	Population	1	Number	3910530.004462485	4007389.009767712	3816898.959287942
1	Global	1	male	4	Post Neonatal	1994	44	Population	1	Number	62014671.529685795	63582108.01351251	60510639.66997317
1	Global	1	male	5	1 to 4	1994	44	Population	1	Number	259358323.85662773	266005537.60091457	252923893.68500006
1	Global	1	male	6	5 to 9	1994	44	Population	1	Number	317036033.0745252	325287060.13470244	308804476.979636
1	Global	1	male	7	10 to 14	1994	44	Population	1	Number	292881126.6722184	300390959.6507305	285394815.648833
1	Global	1	male	8	15 to 19	1994	44	Population	1	Number	264364548.0371853	271131824.7512584	257486265.06092215
1	Global	1	male	9	20 to 24	1994	44	Population	1	Number	254772542.03163847	262072561.7254838	247583327.98646486
1	Global	1	male	10	25 to 29	1994	44	Population	1	Number	243181666.6227599	250519409.25662616	235864114.6776581
1	Global	1	male	11	30 to 34	1994	44	Population	1	Number	215612162.5346209	221677309.56944546	209668869.6218874
1	Global	1	male	12	35 to 39	1994	44	Population	1	Number	191733386.77587876	197028584.7009999	186434256.80346674
1	Global	1	male	13	40 to 44	1994	44	Population	1	Number	168635464.25236285	173480212.7789057	163906512.122566
1	Global	1	male	14	45 to 49	1994	44	Population	1	Number	135839838.13003913	139592355.6594421	132137550.7097801
1	Global	1	male	15	50 to 54	1994	44	Population	1	Number	110535995.50588343	113464674.47686222	107632598.94639014
1	Global	1	male	16	55 to 59	1994	44	Population	1	Number	98537287.12754974	101168787.33195321	95910694.26498911
1	Global	1	male	17	60 to 64	1994	44	Population	1	Number	83720656.2111049	85935366.08973506	81516658.79079111
1	Global	1	male	18	65 to 69	1994	44	Population	1	Number	65688819.21968606	67344016.2117949	64050091.48979492
1	Global	1	male	19	70 to 74	1994	44	Population	1	Number	44037663.11377822	45152536.61107546	42923332.602573924
1	Global	1	male	20	75 to 79	1994	44	Population	1	Number	25820611.167520043	26459693.717591822	25204790.357417133
1	Global	1	male	21	80 plus	1994	44	Population	1	Number	22481718.371687993	22943583.756320905	22017686.588830885
1	Global	1	male	22	All Ages	1994	44	Population	1	Number	2861487777.9102097	2936929083.4945707	2785775400.310379
1	Global	1	male	23	5-14 years	1994	44	Population	1	Number	609917159.7467436	625706735.0011469	594205942.7664926
1	Global	1	male	24	15-49 years	1994	44	Population	1	Number	1474139608.3844852	1515535706.701319	1433378931.55947
1	Global	1	male	25	50-69 years	1994	44	Population	1	Number	358482758.0642241	367888907.52503705	349236852.1652014
1	Global	1	male	26	70+ years	1994	44	Population	1	Number	92339992.65298624	94514421.36010316	90167846.82349184
1	Global	1	male	28	<1 year	1994	44	Population	1	Number	67249935.20514254	68947042.14624414	65620561.99122246
1	Global	1	male	30	80 to 84	1994	44	Population	1	Number	14706343.147907602	15022047.544004295	14385459.691640925
1	Global	1	male	31	85 to 89	1994	44	Population	1	Number	5880676.468400863	5992705.097530894	5763519.485027159
1	Global	1	male	32	90 to 94	1994	44	Population	1	Number	1582613.0566987668	1611253.3080071344	1552513.0528901145
1	Global	1	male	39	0 to 14	1994	44	Population	1	Number	936525418.8085138	960589537.1248564	912980181.1954086
1	Global	1	male	42	Neonatal	1994	44	Population	1	Number	5235263.675456747	5364787.676157051	5109933.667993293
1	Global	1	male	157	25 plus	1994	44	Population	1	Number	1405825269.032872	1445003998.3369725	1367566671.53079
1	Global	1	male	158	<20 years	1994	44	Population	1	Number	1200889966.845699	1231557730.9354289	1170439470.6847005
1	Global	1	male	159	10 to 24	1994	44	Population	1	Number	812018216.7410421	833319497.2161543	790389812.8675065
1	Global	1	male	162	10 to 19	1994	44	Population	1	Number	557245674.7094038	571446123.9464087	542824775.9112865
1	Global	1	male	164	Birth	1994	44	Population	1	Number	70731960.583108	72273884.6333015	69188344.413282
1	Global	1	male	235	95 plus	1994	44	Population	1	Number	312085.69868076104	319990.68485566706	303945.7403873072
1	Global	2	female	1	Under 5	1994	44	Population	1	Number	306308857.1555567	313795946.3182948	298990571.030949
1	Global	2	female	2	Early Neonatal	1994	44	Population	1	Number	1235553.5026016317	1264516.0679285221	1206626.8799273812
1	Global	2	female	3	Late Neonatal	1994	44	Population	1	Number	3657721.148732784	3743661.2687383285	3572641.6728251292
1	Global	2	female	4	Post Neonatal	1994	44	Population	1	Number	58068522.52368232	59466480.87672248	56704237.14578925
1	Global	2	female	5	1 to 4	1994	44	Population	1	Number	243347059.98053995	249317081.0891955	237564462.10033
1	Global	2	female	6	5 to 9	1994	44	Population	1	Number	297446171.0468752	304960728.3962264	289949395.96754026
1	Global	2	female	7	10 to 14	1994	44	Population	1	Number	277349246.9743109	284311261.6835065	270451760.2670915
1	Global	2	female	8	15 to 19	1994	44	Population	1	Number	256502980.02932754	262928856.27292266	250043903.13072
1	Global	2	female	9	20 to 24	1994	44	Population	1	Number	250271626.69135702	257132928.26505902	243438435.799847
1	Global	2	female	10	25 to 29	1994	44	Population	1	Number	238670970.3755057	245569993.09007326	231730404.05457398
1	Global	2	female	11	30 to 34	1994	44	Population	1	Number	211037376.68724662	216692655.39477065	205351427.73681107
1	Global	2	female	12	35 to 39	1994	44	Population	1	Number	185226186.88486513	190071554.4738531	180280075.64421815
1	Global	2	female	13	40 to 44	1994	44	Population	1	Number	162937307.81417808	167439218.690231	158485478.96594813
1	Global	2	female	14	45 to 49	1994	44	Population	1	Number	130214288.41839747	133579445.75545192	126797559.01470412
1	Global	2	female	15	50 to 54	1994	44	Population	1	Number	107606661.3644649	110217364.3439349	104959416.20530213
1	Global	2	female	16	55 to 59	1994	44	Population	1	Number	98602665.36510973	101082783.05730425	96193291.01608858
1	Global	2	female	17	60 to 64	1994	44	Population	1	Number	86315055.71260022	88473870.56144895	84204194.68345857
1	Global	2	female	18	65 to 69	1994	44	Population	1	Number	73055347.1449068	74822878.01353398	71339305.5808871
1	Global	2	female	19	70 to 74	1994	44	Population	1	Number	54987353.83730033	56275467.85574793	53728563.47232316
1	Global	2	female	20	75 to 79	1994	44	Population	1	Number	35982591.789769	36843251.26307877	35148034.581752755
1	Global	2	female	21	80 plus	1994	44	Population	1	Number	41157351.425360106	42010569.87021451	40308005.97044731
1	Global	2	female	22	All Ages	1994	44	Population	1	Number	2813672038.7171316	2884280310.6049147	2742125237.221833
1	Global	2	female	23	5-14 years	1994	44	Population	1	Number	574795418.0211861	589263220.6798795	560305498.2349813
1	Global	2	female	24	15-49 years	1994	44	Population	1	Number	1434860736.9008775	1473692778.396135	1395976525.5573602
1	Global	2	female	25	50-69 years	1994	44	Population	1	Number	365579729.5870817	374622260.64803207	356750774.72205806
1	Global	2	female	26	70+ years	1994	44	Population	1	Number	132127297.05242944	135084183.45997977	129221429.65723006
1	Global	2	female	28	<1 year	1994	44	Population	1	Number	62961797.17501673	64474674.25541517	61483802.84046219
1	Global	2	female	30	80 to 84	1994	44	Population	1	Number	24434079.648550488	24958817.050414305	23926867.443321116
1	Global	2	female	31	85 to 89	1994	44	Population	1	Number	11777229.44842415	12016703.100298803	11531636.189732352
1	Global	2	female	32	90 to 94	1994	44	Population	1	Number	3988111.2958171177	4072425.0836766334	3896759.9207298374
1	Global	2	female	39	0 to 14	1994	44	Population	1	Number	881104275.1767427	903240657.156281	859441371.8410139
1	Global	2	female	42	Neonatal	1994	44	Population	1	Number	4893274.651334416	5008177.336666851	4779259.901451909
1	Global	2	female	157	25 plus	1994	44	Population	1	Number	1425793156.819704	1462451158.4605942	1389356283.5510345
1	Global	2	female	158	<20 years	1994	44	Population	1	Number	1137607255.2060702	1165846195.3763113	1109553534.589948
1	Global	2	female	159	10 to 24	1994	44	Population	1	Number	784123853.6949954	804266019.478011	764057930.2025734
1	Global	2	female	162	10 to 19	1994	44	Population	1	Number	533852227.0036384	546966132.4901347	520381387.30296326
1	Global	2	female	164	Birth	1994	44	Population	1	Number	65890741.1910723	67328267.4096667	64447216.4498368
1	Global	2	female	235	95 plus	1994	44	Population	1	Number	957931.032568352	983423.8051311941	931380.4625416707
1	Global	3	both	1	Under 5	1994	44	Population	1	Number	632917116.217327	648763587.091287	617653807.5933338
1	Global	3	both	2	Early Neonatal	1994	44	Population	1	Number	2560287.1735958946	2622057.20849583	2499829.2424477274
1	Global	3	both	3	Late Neonatal	1994	44	Population	1	Number	7568251.153195269	7751341.810829546	7389366.889913825
1	Global	3	both	4	Post Neonatal	1994	44	Population	1	Number	120083194.0533681	123048295.38336053	117214876.81576243
1	Global	3	both	5	1 to 4	1994	44	Population	1	Number	502705383.8371677	515336213.49427843	490475682.27855617
1	Global	3	both	6	5 to 9	1994	44	Population	1	Number	614482204.1214004	630239019.1310755	598838564.9227207
1	Global	3	both	7	10 to 14	1994	44	Population	1	Number	570230373.6465292	584722893.6798265	555853683.9664165
1	Global	3	both	8	15 to 19	1994	44	Population	1	Number	520867528.0665128	534036366.1677369	507564349.3382015
1	Global	3	both	9	20 to 24	1994	44	Population	1	Number	505044168.72299546	519205489.9905428	490995146.23427844
1	Global	3	both	10	25 to 29	1994	44	Population	1	Number	481852636.9982656	496002910.9182195	467594339.3065222
1	Global	3	both	11	30 to 34	1994	44	Population	1	Number	426649539.22186756	438369964.9642162	415004429.1650359
1	Global	3	both	12	35 to 39	1994	44	Population	1	Number	376959573.6607439	387075630.1483621	366693145.5779066
1	Global	3	both	13	40 to 44	1994	44	Population	1	Number	331572772.06654096	340918924.2770601	322309246.861758
1	Global	3	both	14	45 to 49	1994	44	Population	1	Number	266054126.54843658	273106002.1788111	258906637.11654794
1	Global	3	both	15	50 to 54	1994	44	Population	1	Number	218142656.8703483	223694296.84320644	212609650.95394143
1	Global	3	both	16	55 to 59	1994	44	Population	1	Number	197139952.49265948	202263585.1669057	192176668.23870125
1	Global	3	both	17	60 to 64	1994	44	Population	1	Number	170035711.92370513	174487438.4091293	165750954.84156045
1	Global	3	both	18	65 to 69	1994	44	Population	1	Number	138744166.36459285	142179924.93972185	135371200.07230228
1	Global	3	both	19	70 to 74	1994	44	Population	1	Number	99025016.95107855	101404403.60734	96680013.48912063
1	Global	3	both	20	75 to 79	1994	44	Population	1	Number	61803202.95728904	63316746.11514078	60361048.35628465
1	Global	3	both	21	80 plus	1994	44	Population	1	Number	63639069.7970481	64955133.017114125	62310911.05610179
1	Global	3	both	22	All Ages	1994	44	Population	1	Number	5675159816.627341	5820965383.597541	5527351769.415747
1	Global	3	both	23	5-14 years	1994	44	Population	1	Number	1184712577.7679296	1215025036.326161	1154239916.5200899
1	Global	3	both	24	15-49 years	1994	44	Population	1	Number	2909000345.2853627	2989325436.719654	2829121859.8387933
1	Global	3	both	25	50-69 years	1994	44	Population	1	Number	724062487.6513058	742624404.8834888	705998442.0293516
1	Global	3	both	26	70+ years	1994	44	Population	1	Number	224467289.7054157	229685394.68720037	219399278.78763255
1	Global	3	both	28	<1 year	1994	44	Population	1	Number	130211732.38015927	133425414.61780243	127104349.53645931
1	Global	3	both	30	80 to 84	1994	44	Population	1	Number	39140422.79645809	39973556.13860998	38304927.87562539
1	Global	3	both	31	85 to 89	1994	44	Population	1	Number	17657905.91682501	18010884.79299701	17296429.798651464
1	Global	3	both	32	90 to 94	1994	44	Population	1	Number	5570724.352515884	5683166.610382745	5450757.291654231
1	Global	3	both	39	0 to 14	1994	44	Population	1	Number	1817629693.9852564	1863854208.9116194	1772492266.1436498
1	Global	3	both	42	Neonatal	1994	44	Population	1	Number	10128538.326791164	10373399.019325376	9889455.653410057
1	Global	3	both	157	25 plus	1994	44	Population	1	Number	2831618425.852576	2906910472.0118923	2757005093.8573074
1	Global	3	both	158	<20 years	1994	44	Population	1	Number	2338497222.0517693	2397303608.7064514	2280035616.970776
1	Global	3	both	159	10 to 24	1994	44	Population	1	Number	1596142070.4360375	1637585941.5831656	1554484160.9224586
1	Global	3	both	162	10 to 19	1994	44	Population	1	Number	1091097901.713042	1118431327.5739095	1063069850.8173807
1	Global	3	both	164	Birth	1994	44	Population	1	Number	136622701.77418	139601901.164402	133635560.863119
1	Global	3	both	235	95 plus	1994	44	Population	1	Number	1270016.7312491129	1303208.0765783591	1235488.4726497629
4	Southeast Asia, East Asia, and Oceania	1	male	1	Under 5	1994	44	Population	1	Number	90644983.69472755	96064173.05790517	85208886.76938444
4	Southeast Asia, East Asia, and Oceania	1	male	2	Early Neonatal	1994	44	Population	1	Number	343372.63454346964	363165.5533404565	323295.1604121019
4	Southeast Asia, East Asia, and Oceania	1	male	3	Late Neonatal	1994	44	Population	1	Number	1022252.6832201597	1081516.0782951678	962360.3570282006
4	Southeast Asia, East Asia, and Oceania	1	male	4	Post Neonatal	1994	44	Population	1	Number	16684382.862212747	17672442.849001758	15693649.307043381
4	Southeast Asia, East Asia, and Oceania	1	male	5	1 to 4	1994	44	Population	1	Number	72594975.51475118	76943590.05068032	68230672.02369694
4	Southeast Asia, East Asia, and Oceania	1	male	6	5 to 9	1994	44	Population	1	Number	93142498.48808388	98858294.69009194	87446945.22717188
4	Southeast Asia, East Asia, and Oceania	1	male	7	10 to 14	1994	44	Population	1	Number	85357272.3875931	90443512.00149697	80226237.49276154
4	Southeast Asia, East Asia, and Oceania	1	male	8	15 to 19	1994	44	Population	1	Number	82032037.88709559	87086001.55504802	77003010.50911808
4	Southeast Asia, East Asia, and Oceania	1	male	9	20 to 24	1994	44	Population	1	Number	89363120.88144408	95462651.60535222	83473863.53994153
4	Southeast Asia, East Asia, and Oceania	1	male	10	25 to 29	1994	44	Population	1	Number	91895876.11775349	98343175.2834239	85634445.73713866
4	Southeast Asia, East Asia, and Oceania	1	male	11	30 to 34	1994	44	Population	1	Number	74667701.97730406	79690298.04589848	69783302.70790185
4	Southeast Asia, East Asia, and Oceania	1	male	12	35 to 39	1994	44	Population	1	Number	65337319.40292042	69771524.54940653	61044268.43443633
4	Southeast Asia, East Asia, and Oceania	1	male	13	40 to 44	1994	44	Population	1	Number	58226743.80096679	62336183.43776513	54231234.9525656
4	Southeast Asia, East Asia, and Oceania	1	male	14	45 to 49	1994	44	Population	1	Number	44683866.032812454	47837534.342782766	41608940.528887406
4	Southeast Asia, East Asia, and Oceania	1	male	15	50 to 54	1994	44	Population	1	Number	34919303.124522194	37332716.14351589	32556800.76607258
4	Southeast Asia, East Asia, and Oceania	1	male	16	55 to 59	1994	44	Population	1	Number	31744077.045438204	33980774.47319594	29565284.336634282
4	Southeast Asia, East Asia, and Oceania	1	male	17	60 to 64	1994	44	Population	1	Number	26678927.934030626	28568297.866631664	24837388.58219178
4	Southeast Asia, East Asia, and Oceania	1	male	18	65 to 69	1994	44	Population	1	Number	19978783.245396603	21393629.58467467	18600803.77607836
4	Southeast Asia, East Asia, and Oceania	1	male	19	70 to 74	1994	44	Population	1	Number	13182181.440996546	14124167.982992502	12268062.88911769
4	Southeast Asia, East Asia, and Oceania	1	male	20	75 to 79	1994	44	Population	1	Number	7429808.3569673225	7961004.222674366	6915892.1375411125
4	Southeast Asia, East Asia, and Oceania	1	male	21	80 plus	1994	44	Population	1	Number	4885748.094159469	5210193.511481992	4572229.386897901
4	Southeast Asia, East Asia, and Oceania	1	male	22	All Ages	1994	44	Population	1	Number	914170249.9122124	974906979.4814856	855456844.5659413
4	Southeast Asia, East Asia, and Oceania	1	male	23	5-14 years	1994	44	Population	1	Number	178499770.875677	189277558.82131857	167689983.43482342
4	Southeast Asia, East Asia, and Oceania	1	male	24	15-49 years	1994	44	Population	1	Number	506206666.10029685	540690230.3559504	472828429.8658853
4	Southeast Asia, East Asia, and Oceania	1	male	25	50-69 years	1994	44	Population	1	Number	113321091.34938763	121306203.40288302	105555011.02600694
4	Southeast Asia, East Asia, and Oceania	1	male	26	70+ years	1994	44	Population	1	Number	25497737.892123338	27294927.323046837	23752814.45630415
4	Southeast Asia, East Asia, and Oceania	1	male	28	<1 year	1994	44	Population	1	Number	18050008.179976378	19117184.52513613	16979389.904556155
4	Southeast Asia, East Asia, and Oceania	1	male	30	80 to 84	1994	44	Population	1	Number	3499131.411771458	3742105.8415108193	3265145.2873162655
4	Southeast Asia, East Asia, and Oceania	1	male	31	85 to 89	1994	44	Population	1	Number	1146285.630880516	1215705.5983944228	1077846.9972673317
4	Southeast Asia, East Asia, and Oceania	1	male	32	90 to 94	1994	44	Population	1	Number	211411.4885671711	220861.41617663507	201377.7812965922
4	Southeast Asia, East Asia, and Oceania	1	male	39	0 to 14	1994	44	Population	1	Number	269144754.5704045	285342738.86778814	252953723.18803748
4	Southeast Asia, East Asia, and Oceania	1	male	42	Neonatal	1994	44	Population	1	Number	1365625.3177636294	1444699.419656965	1285655.5174403023
4	Southeast Asia, East Asia, and Oceania	1	male	157	25 plus	1994	44	Population	1	Number	473630336.5732682	506589550.8455848	441626534.5949826
4	Southeast Asia, East Asia, and Oceania	1	male	158	<20 years	1994	44	Population	1	Number	351176792.4575001	372428740.42283607	329921126.60379344
4	Southeast Asia, East Asia, and Oceania	1	male	159	10 to 24	1994	44	Population	1	Number	256752431.1561328	272967486.9384223	240843673.09927088
4	Southeast Asia, East Asia, and Oceania	1	male	162	10 to 19	1994	44	Population	1	Number	167389310.2746887	177530158.03481206	157229992.80778852
4	Southeast Asia, East Asia, and Oceania	1	male	164	Birth	1994	44	Population	1	Number	18794997.0169466	19166115.5961411	18432538.7943517
4	Southeast Asia, East Asia, and Oceania	1	male	235	95 plus	1994	44	Population	1	Number	28919.562940323423	30002.640612076142	27785.954076903756
4	Southeast Asia, East Asia, and Oceania	2	female	1	Under 5	1994	44	Population	1	Number	82070275.70852405	86824831.17442165	77263788.57306387
4	Southeast Asia, East Asia, and Oceania	2	female	2	Early Neonatal	1994	44	Population	1	Number	308155.9693338615	325350.82250158954	290568.60807596945
4	Southeast Asia, East Asia, and Oceania	2	female	3	Late Neonatal	1994	44	Population	1	Number	919084.1904291739	970431.8635542418	866502.8543539699
4	Southeast Asia, East Asia, and Oceania	2	female	4	Post Neonatal	1994	44	Population	1	Number	15032309.76388921	15882778.84379687	14160165.669135226
4	Southeast Asia, East Asia, and Oceania	2	female	5	1 to 4	1994	44	Population	1	Number	65810725.784871794	69647637.11357935	61948672.06515057
4	Southeast Asia, East Asia, and Oceania	2	female	6	5 to 9	1994	44	Population	1	Number	85693006.16688903	90856130.56227352	80523781.04172081
4	Southeast Asia, East Asia, and Oceania	2	female	7	10 to 14	1994	44	Population	1	Number	80523643.58998325	85286124.08932225	75711916.47413759
4	Southeast Asia, East Asia, and Oceania	2	female	8	15 to 19	1994	44	Population	1	Number	79359374.99604489	84180753.62022166	74545339.74679366
4	Southeast Asia, East Asia, and Oceania	2	female	9	20 to 24	1994	44	Population	1	Number	86071555.20145714	91785148.09038015	80551097.6526842
4	Southeast Asia, East Asia, and Oceania	2	female	10	25 to 29	1994	44	Population	1	Number	87925384.90215573	93925337.12297414	82101928.0384302
4	Southeast Asia, East Asia, and Oceania	2	female	11	30 to 34	1994	44	Population	1	Number	71664159.78619589	76377112.72500259	67094509.42859108
4	Southeast Asia, East Asia, and Oceania	2	female	12	35 to 39	1994	44	Population	1	Number	61740219.616855815	65818400.86367409	57793077.6290988
4	Southeast Asia, East Asia, and Oceania	2	female	13	40 to 44	1994	44	Population	1	Number	55553085.072264016	59395524.595131755	51828110.13810415
4	Southeast Asia, East Asia, and Oceania	2	female	14	45 to 49	1994	44	Population	1	Number	41944636.108394206	44819904.72637391	39159796.460317306
4	Southeast Asia, East Asia, and Oceania	2	female	15	50 to 54	1994	44	Population	1	Number	32891400.83294836	35070239.57475427	30767291.40105065
4	Southeast Asia, East Asia, and Oceania	2	female	16	55 to 59	1994	44	Population	1	Number	30013483.339647725	32032007.89280582	28047670.936933894
4	Southeast Asia, East Asia, and Oceania	2	female	17	60 to 64	1994	44	Population	1	Number	25943096.89908547	27724730.361712098	24224120.648521457
4	Southeast Asia, East Asia, and Oceania	2	female	18	65 to 69	1994	44	Population	1	Number	20597956.466082875	22036265.940213908	19220028.487589844
4	Southeast Asia, East Asia, and Oceania	2	female	19	70 to 74	1994	44	Population	1	Number	14978878.94805977	16047484.080949325	13962472.017858807
4	Southeast Asia, East Asia, and Oceania	2	female	20	75 to 79	1994	44	Population	1	Number	9600658.247763002	10293591.33685634	8941311.179291181
4	Southeast Asia, East Asia, and Oceania	2	female	21	80 plus	1994	44	Population	1	Number	8139088.989385295	8713017.828492025	7602043.735620289
4	Southeast Asia, East Asia, and Oceania	2	female	22	All Ages	1994	44	Population	1	Number	874709904.8717365	931515674.2939354	819655412.9984134
4	Southeast Asia, East Asia, and Oceania	2	female	23	5-14 years	1994	44	Population	1	Number	166216649.75687227	176144721.6240994	156242056.84984472
4	Southeast Asia, East Asia, and Oceania	2	female	24	15-49 years	1994	44	Population	1	Number	484258415.68336767	516446884.0858094	453088357.38314337
4	Southeast Asia, East Asia, and Oceania	2	female	25	50-69 years	1994	44	Population	1	Number	109445937.53776443	116848807.58510166	102229194.8063548
4	Southeast Asia, East Asia, and Oceania	2	female	26	70+ years	1994	44	Population	1	Number	32718626.185208067	35054093.246297695	30515373.79185131
4	Southeast Asia, East Asia, and Oceania	2	female	28	<1 year	1994	44	Population	1	Number	16259549.923652247	17177939.65667092	15317322.120125756
4	Southeast Asia, East Asia, and Oceania	2	female	30	80 to 84	1994	44	Population	1	Number	5233139.901297781	5609006.757402602	4877622.2639935585
4	Southeast Asia, East Asia, and Oceania	2	female	31	85 to 89	1994	44	Population	1	Number	2189903.4327518023	2340852.089579704	2047826.4938873467
4	Southeast Asia, East Asia, and Oceania	2	female	32	90 to 94	1994	44	Population	1	Number	599436.7666653955	635028.2663207637	563576.4603030545
4	Southeast Asia, East Asia, and Oceania	2	female	39	0 to 14	1994	44	Population	1	Number	248286925.46539631	263004889.37718242	233536071.91520098
4	Southeast Asia, East Asia, and Oceania	2	female	42	Neonatal	1994	44	Population	1	Number	1227240.1597630354	1295782.6860558314	1157061.540061633
4	Southeast Asia, East Asia, and Oceania	2	female	157	25 plus	1994	44	Population	1	Number	460992049.20883816	492154757.7023213	430721071.8121102
4	Southeast Asia, East Asia, and Oceania	2	female	158	<20 years	1994	44	Population	1	Number	327646300.4614412	347187352.6783947	308023368.41850936
4	Southeast Asia, East Asia, and Oceania	2	female	159	10 to 24	1994	44	Population	1	Number	245954573.78748527	261093902.24380085	230895300.5845266
4	Southeast Asia, East Asia, and Oceania	2	female	162	10 to 19	1994	44	Population	1	Number	159883018.58602813	169469096.03851247	150253121.3300697
4	Southeast Asia, East Asia, and Oceania	2	female	164	Birth	1994	44	Population	1	Number	16870133.5932622	17198682.7393142	16549655.7888692
4	Southeast Asia, East Asia, and Oceania	2	female	235	95 plus	1994	44	Population	1	Number	116608.88867031572	122188.53849853716	110723.58128505327
4	Southeast Asia, East Asia, and Oceania	3	both	1	Under 5	1994	44	Population	1	Number	172715259.4032516	182925535.45114708	162452075.90606174
4	Southeast Asia, East Asia, and Oceania	3	both	2	Early Neonatal	1994	44	Population	1	Number	651528.6038773311	688301.0838713308	613830.939202191
4	Southeast Asia, East Asia, and Oceania	3	both	3	Late Neonatal	1994	44	Population	1	Number	1941336.8736493336	2051050.4276742288	1828864.1082479754
4	Southeast Asia, East Asia, and Oceania	3	both	4	Post Neonatal	1994	44	Population	1	Number	31716692.62610196	33565998.25946659	29853632.969071016
4	Southeast Asia, East Asia, and Oceania	3	both	5	1 to 4	1994	44	Population	1	Number	138405701.29962298	146605970.51633036	130168163.22669384
4	Southeast Asia, East Asia, and Oceania	3	both	6	5 to 9	1994	44	Population	1	Number	178835504.6549729	189689410.70525214	167975743.68955895
4	Southeast Asia, East Asia, and Oceania	3	both	7	10 to 14	1994	44	Population	1	Number	165880915.97757638	175730291.2408225	155932970.4784624
4	Southeast Asia, East Asia, and Oceania	3	both	8	15 to 19	1994	44	Population	1	Number	161391412.88314047	171266755.17526963	151548328.41287422
4	Southeast Asia, East Asia, and Oceania	3	both	9	20 to 24	1994	44	Population	1	Number	175434676.08290124	187247799.69573233	164024004.24473724
4	Southeast Asia, East Asia, and Oceania	3	both	10	25 to 29	1994	44	Population	1	Number	179821261.0199092	192268512.40639806	167749645.9444548
4	Southeast Asia, East Asia, and Oceania	3	both	11	30 to 34	1994	44	Population	1	Number	146331861.76349995	156066507.22554207	136873620.78396958
4	Southeast Asia, East Asia, and Oceania	3	both	12	35 to 39	1994	44	Population	1	Number	127077539.01977624	135589925.4130806	118825715.67421758
4	Southeast Asia, East Asia, and Oceania	3	both	13	40 to 44	1994	44	Population	1	Number	113779828.8732308	121731708.03289689	106048898.98105232
4	Southeast Asia, East Asia, and Oceania	3	both	14	45 to 49	1994	44	Population	1	Number	86628502.14120667	92657439.06915669	80765375.4490572
4	Southeast Asia, East Asia, and Oceania	3	both	15	50 to 54	1994	44	Population	1	Number	67810703.95747055	72402955.71827017	63335978.26342905
4	Southeast Asia, East Asia, and Oceania	3	both	16	55 to 59	1994	44	Population	1	Number	61757560.385085925	66012782.366001755	57617420.21992804
4	Southeast Asia, East Asia, and Oceania	3	both	17	60 to 64	1994	44	Population	1	Number	52622024.8331161	56291632.27120063	49051804.14409645
4	Southeast Asia, East Asia, and Oceania	3	both	18	65 to 69	1994	44	Population	1	Number	40576739.71147948	43429895.52488858	37817273.99311356
4	Southeast Asia, East Asia, and Oceania	3	both	19	70 to 74	1994	44	Population	1	Number	28161060.389056314	30171652.06394183	26227555.379672278
4	Southeast Asia, East Asia, and Oceania	3	both	20	75 to 79	1994	44	Population	1	Number	17030466.604730327	18254058.789414797	15857679.647115069
4	Southeast Asia, East Asia, and Oceania	3	both	21	80 plus	1994	44	Population	1	Number	13024837.083544763	13923309.715987902	12176864.044950256
4	Southeast Asia, East Asia, and Oceania	3	both	22	All Ages	1994	44	Population	1	Number	1788880154.783949	1906397803.1773741	1675120639.6048136
4	Southeast Asia, East Asia, and Oceania	3	both	23	5-14 years	1994	44	Population	1	Number	344716420.6325493	365422349.4172258	323923928.93266463
4	Southeast Asia, East Asia, and Oceania	3	both	24	15-49 years	1994	44	Population	1	Number	990465081.7836646	1057137114.44176	925844701.3254766
4	Southeast Asia, East Asia, and Oceania	3	both	25	50-69 years	1994	44	Population	1	Number	222767028.88715205	238155010.98798472	207833127.91611192
4	Southeast Asia, East Asia, and Oceania	3	both	26	70+ years	1994	44	Population	1	Number	58216364.0773314	62349020.56934454	54265400.541935734
4	Southeast Asia, East Asia, and Oceania	3	both	28	<1 year	1994	44	Population	1	Number	34309558.10362862	36305949.37316282	32296497.783511482
4	Southeast Asia, East Asia, and Oceania	3	both	30	80 to 84	1994	44	Population	1	Number	8732271.31306924	9351112.598913422	8144480.507851286
4	Southeast Asia, East Asia, and Oceania	3	both	31	85 to 89	1994	44	Population	1	Number	3336189.0636323183	3555307.025780498	3126413.7127870396
4	Southeast Asia, East Asia, and Oceania	3	both	32	90 to 94	1994	44	Population	1	Number	810848.2552325666	854857.9741996141	764914.2143827302
4	Southeast Asia, East Asia, and Oceania	3	both	39	0 to 14	1994	44	Population	1	Number	517431680.0358009	548350705.0297122	486489152.02224606
4	Southeast Asia, East Asia, and Oceania	3	both	42	Neonatal	1994	44	Population	1	Number	2592865.4775266647	2739351.51154556	2442717.619187493
4	Southeast Asia, East Asia, and Oceania	3	both	157	25 plus	1994	44	Population	1	Number	934622385.7821063	998744308.5479053	872491872.3827975
4	Southeast Asia, East Asia, and Oceania	3	both	158	<20 years	1994	44	Population	1	Number	678823092.9189414	719617460.2049817	637898518.5070691
4	Southeast Asia, East Asia, and Oceania	3	both	159	10 to 24	1994	44	Population	1	Number	502707004.94361806	534078623.940865	471738694.895338
4	Southeast Asia, East Asia, and Oceania	3	both	162	10 to 19	1994	44	Population	1	Number	327272328.8607168	346999254.0733245	307493681.36153
4	Southeast Asia, East Asia, and Oceania	3	both	164	Birth	1994	44	Population	1	Number	35665130.6102088	36369987.0157151	34979589.140314
4	Southeast Asia, East Asia, and Oceania	3	both	235	95 plus	1994	44	Population	1	Number	145528.45161063914	152138.56655787528	138589.59714044243
5	East Asia	1	male	1	Under 5	1994	44	Population	1	Number	59532260.596584946	64911006.54471018	54424898.89902322
5	East Asia	1	male	2	Early Neonatal	1994	44	Population	1	Number	218809.8132321278	238410.3216249045	200197.35901272047
5	East Asia	1	male	3	Late Neonatal	1994	44	Population	1	Number	653610.5111345212	712172.4347234848	598001.5332399027
5	East Asia	1	male	4	Post Neonatal	1994	44	Population	1	Number	10861727.13238464	11837139.83775582	9935439.01849838
5	East Asia	1	male	5	1 to 4	1994	44	Population	1	Number	47798113.13983366	52123283.950605966	43691260.98827222
5	East Asia	1	male	6	5 to 9	1994	44	Population	1	Number	62574639.10212964	68304631.66635047	57135030.39594598
5	East Asia	1	male	7	10 to 14	1994	44	Population	1	Number	55868866.85212989	60960354.16343265	51039225.03540326
5	East Asia	1	male	8	15 to 19	1994	44	Population	1	Number	55666145.61596315	60752369.08536674	50834440.57089664
5	East Asia	1	male	9	20 to 24	1994	44	Population	1	Number	65927515.67866467	71993890.65763246	60151839.51902345
5	East Asia	1	male	10	25 to 29	1994	44	Population	1	Number	70527711.72333695	77010037.0402977	64364160.626949824
5	East Asia	1	male	11	30 to 34	1994	44	Population	1	Number	55268916.265425526	60304167.75578847	50499287.07585053
5	East Asia	1	male	12	35 to 39	1994	44	Population	1	Number	48648115.678820096	53082325.40274031	44450096.927709855
5	East Asia	1	male	13	40 to 44	1994	44	Population	1	Number	45034325.952779345	49152473.538023055	41128355.618013754
5	East Asia	1	male	14	45 to 49	1994	44	Population	1	Number	34647726.58692508	37814905.3289968	31644977.026005976
5	East Asia	1	male	15	50 to 54	1994	44	Population	1	Number	26769632.489165757	29194512.92519405	24471003.61663126
5	East Asia	1	male	16	55 to 59	1994	44	Population	1	Number	24760091.143136144	27007689.648263104	22630052.741295934
5	East Asia	1	male	17	60 to 64	1994	44	Population	1	Number	21041377.054758444	22957646.10881892	19226626.160036206
5	East Asia	1	male	18	65 to 69	1994	44	Population	1	Number	15805099.750353428	17242270.788086373	14442061.010126334
5	East Asia	1	male	19	70 to 74	1994	44	Population	1	Number	10496262.9789414	11453043.913457872	9587616.035306178
5	East Asia	1	male	20	75 to 79	1994	44	Population	1	Number	5893069.69959117	6431254.853047628	5381929.524521436
5	East Asia	1	male	21	80 plus	1994	44	Population	1	Number	3576768.4148273165	3900654.9314376237	3270274.0570295723
5	East Asia	1	male	22	All Ages	1994	44	Population	1	Number	662038525.5835329	722473317.5573161	604730672.9311547
5	East Asia	1	male	23	5-14 years	1994	44	Population	1	Number	118443505.95425953	129264985.82978311	108174255.43134925
5	East Asia	1	male	24	15-49 years	1994	44	Population	1	Number	375720457.5019148	410110168.80884546	343085958.57043016
5	East Asia	1	male	25	50-69 years	1994	44	Population	1	Number	88376200.43741377	96402119.47036245	80772394.82581279
5	East Asia	1	male	26	70+ years	1994	44	Population	1	Number	19966101.093359888	21784953.69794313	18239819.616857186
5	East Asia	1	male	28	<1 year	1994	44	Population	1	Number	11734147.456751289	12787722.594104208	10733637.910751002
5	East Asia	1	male	30	80 to 84	1994	44	Population	1	Number	2688811.0770004382	2933157.84878283	2457060.9376790216
5	East Asia	1	male	31	85 to 89	1994	44	Population	1	Number	773529.6138493915	843468.6687546556	707508.4968717394
5	East Asia	1	male	32	90 to 94	1994	44	Population	1	Number	103091.62418986826	111856.07741430477	94928.15309487644
5	East Asia	1	male	39	0 to 14	1994	44	Population	1	Number	177975766.55084446	194175992.37449333	162599154.33037245
5	East Asia	1	male	42	Neonatal	1994	44	Population	1	Number	872420.324366649	950582.7563483893	798198.8922526232
5	East Asia	1	male	157	25 plus	1994	44	Population	1	Number	362469097.73806065	395551065.4398231	331121783.4611762
5	East Asia	1	male	158	<20 years	1994	44	Population	1	Number	233641912.16680762	254928361.45986012	213439478.89146608
5	East Asia	1	male	159	10 to 24	1994	44	Population	1	Number	177462528.14675772	193706613.90643182	162030052.98452199
5	East Asia	1	male	162	10 to 19	1994	44	Population	1	Number	111535012.46809305	121712723.24879938	101878213.46549861
5	East Asia	1	male	164	Birth	1994	44	Population	1	Number	12239009.4339998	12516059.2045805	11970613.1984005
5	East Asia	1	male	235	95 plus	1994	44	Population	1	Number	11336.099787618312	12164.38881426443	10581.268981896661
5	East Asia	2	female	1	Under 5	1994	44	Population	1	Number	52411929.51926235	57131887.62814521	47930673.0721692
5	East Asia	2	female	2	Early Neonatal	1994	44	Population	1	Number	190478.2931355795	207464.9068487147	174350.2706982909
5	East Asia	2	female	3	Late Neonatal	1994	44	Population	1	Number	569896.0130899592	620730.5025923289	521631.49967164075
5	East Asia	2	female	4	Post Neonatal	1994	44	Population	1	Number	9496457.368431	10345730.176777927	8690062.065077811
5	East Asia	2	female	5	1 to 4	1994	44	Population	1	Number	42155097.84460581	45957962.04192624	38544629.236721456
5	East Asia	2	female	6	5 to 9	1994	44	Population	1	Number	56569034.63593265	61741708.484392345	51658909.67834087
5	East Asia	2	female	7	10 to 14	1994	44	Population	1	Number	52216924.98478441	56970557.59763353	47707679.75606779
5	East Asia	2	female	8	15 to 19	1994	44	Population	1	Number	53078192.76472701	57911565.540554106	48491767.17129487
5	East Asia	2	female	9	20 to 24	1994	44	Population	1	Number	61824474.095199965	67480612.30791686	56456784.70529658
5	East Asia	2	female	10	25 to 29	1994	44	Population	1	Number	65622815.636637576	71625990.23389089	59929331.831953585
5	East Asia	2	female	11	30 to 34	1994	44	Population	1	Number	51646442.96061991	56337518.91351191	47205426.45452052
5	East Asia	2	female	12	35 to 39	1994	44	Population	1	Number	44798897.84124747	48868121.04395882	40947488.91380565
5	East Asia	2	female	13	40 to 44	1994	44	Population	1	Number	42255999.44181146	46110963.868412845	38603156.44257308
5	East Asia	2	female	14	45 to 49	1994	44	Population	1	Number	31600798.668215785	34477255.37522073	28873853.48386422
5	East Asia	2	female	15	50 to 54	1994	44	Population	1	Number	24243125.81837962	26422127.946192786	22176489.349150572
5	East Asia	2	female	16	55 to 59	1994	44	Population	1	Number	22440293.24687908	24458490.666744098	20527324.61664475
5	East Asia	2	female	17	60 to 64	1994	44	Population	1	Number	19733843.04294566	21514534.45376026	18047144.973475665
5	East Asia	2	female	18	65 to 69	1994	44	Population	1	Number	15893325.904099671	17330074.528990183	14533136.929223236
5	East Asia	2	female	19	70 to 74	1994	44	Population	1	Number	11756678.910735724	12821278.029159624	10749103.330645308
5	East Asia	2	female	20	75 to 79	1994	44	Population	1	Number	7610982.868113951	8301596.4154516645	6957611.913048572
5	East Asia	2	female	21	80 plus	1994	44	Population	1	Number	6219906.179259138	6781038.923539184	5690183.09879302
5	East Asia	2	female	22	All Ages	1994	44	Population	1	Number	619923666.5188514	676285321.9574747	566486224.5751076
5	East Asia	2	female	23	5-14 years	1994	44	Population	1	Number	108785959.62071706	118712266.08202587	99366589.43440863
5	East Asia	2	female	24	15-49 years	1994	44	Population	1	Number	350827621.4084592	382812027.2834662	320507967.8575486
5	East Asia	2	female	25	50-69 years	1994	44	Population	1	Number	82310588.01230402	89725227.59568731	75284095.8684942
5	East Asia	2	female	26	70+ years	1994	44	Population	1	Number	25587567.958108813	27903913.368150476	23396898.342486903
5	East Asia	2	female	28	<1 year	1994	44	Population	1	Number	10256831.674656538	11173925.586218972	9386043.835447742
5	East Asia	2	female	30	80 to 84	1994	44	Population	1	Number	4101580.379834991	4473137.054537589	3750291.6331184185
5	East Asia	2	female	31	85 to 89	1994	44	Population	1	Number	1639487.0418596258	1787263.7289862456	1500131.7603899688
5	East Asia	2	female	32	90 to 94	1994	44	Population	1	Number	412276.2407154478	448606.3729157154	378249.59842446283
5	East Asia	2	female	39	0 to 14	1994	44	Population	1	Number	161197889.13997942	175844153.71017107	147297262.50657782
5	East Asia	2	female	42	Neonatal	1994	44	Population	1	Number	760374.3062255387	828195.4094410436	695981.7703699317
5	East Asia	2	female	157	25 plus	1994	44	Population	1	Number	343823110.51894504	375048990.39883316	314240410.1919384
5	East Asia	2	female	158	<20 years	1994	44	Population	1	Number	214276081.90470642	233755719.25072518	195789029.6778727
5	East Asia	2	female	159	10 to 24	1994	44	Population	1	Number	167119591.8447114	182362735.44610453	152656231.63265926
5	East Asia	2	female	162	10 to 19	1994	44	Population	1	Number	105295117.74951142	114882123.13818765	96199446.92736265
5	East Asia	2	female	164	Birth	1994	44	Population	1	Number	10671368.122276	10911673.3052148	10438241.3024824
5	East Asia	2	female	235	95 plus	1994	44	Population	1	Number	66562.5168490737	72030.91479837552	61512.93870059969
5	East Asia	3	both	1	Under 5	1994	44	Population	1	Number	111944190.11584729	122042894.17285538	102355571.97119243
5	East Asia	3	both	2	Early Neonatal	1994	44	Population	1	Number	409288.1063677073	445875.2284736192	374547.6297110114
5	East Asia	3	both	3	Late Neonatal	1994	44	Population	1	Number	1223506.5242244804	1332902.9373158137	1119633.0329115435
5	East Asia	3	both	4	Post Neonatal	1994	44	Population	1	Number	20358184.500815637	22182870.014533747	18625501.08357619
5	East Asia	3	both	5	1 to 4	1994	44	Population	1	Number	89953210.98443948	98081245.9925322	82235890.22499368
5	East Asia	3	both	6	5 to 9	1994	44	Population	1	Number	119143673.73806229	130046340.1507428	108793940.07428685
5	East Asia	3	both	7	10 to 14	1994	44	Population	1	Number	108085791.8369143	117930911.76106621	98746904.79147103
5	East Asia	3	both	8	15 to 19	1994	44	Population	1	Number	108744338.38069017	118663934.62592086	99332091.73238853
5	East Asia	3	both	9	20 to 24	1994	44	Population	1	Number	127751989.77386464	139474502.9655493	116615026.36420794
5	East Asia	3	both	10	25 to 29	1994	44	Population	1	Number	136150527.35997453	148636027.2741886	124301963.99204649
5	East Asia	3	both	11	30 to 34	1994	44	Population	1	Number	106915359.22604544	116641686.66930038	97704713.53037107
5	East Asia	3	both	12	35 to 39	1994	44	Population	1	Number	93447013.52006757	101950446.44669913	85397585.84151551
5	East Asia	3	both	13	40 to 44	1994	44	Population	1	Number	87290325.39459081	95263437.4064359	79731512.06058684
5	East Asia	3	both	14	45 to 49	1994	44	Population	1	Number	66248525.25514086	72292160.70421754	60518830.509870194
5	East Asia	3	both	15	50 to 54	1994	44	Population	1	Number	51012758.30754537	55616640.87138683	46647492.96578183
5	East Asia	3	both	16	55 to 59	1994	44	Population	1	Number	47200384.39001522	51466180.3150072	43157377.357940674
5	East Asia	3	both	17	60 to 64	1994	44	Population	1	Number	40775220.097704105	44472180.56257918	37273771.13351188
5	East Asia	3	both	18	65 to 69	1994	44	Population	1	Number	31698425.6544531	34572345.31707656	28977849.237072624
5	East Asia	3	both	19	70 to 74	1994	44	Population	1	Number	22252941.889677122	24274358.607445344	20340000.974541094
5	East Asia	3	both	20	75 to 79	1994	44	Population	1	Number	13504052.56770512	14732887.576220984	12341629.163793946
5	East Asia	3	both	21	80 plus	1994	44	Population	1	Number	9796674.594086455	10681704.08809853	8960989.122863779
5	East Asia	3	both	22	All Ages	1994	44	Population	1	Number	1281962192.1023843	1398758639.5147905	1171216897.5062628
5	East Asia	3	both	23	5-14 years	1994	44	Population	1	Number	227229465.5749766	247977251.911809	207540844.8657579
5	East Asia	3	both	24	15-49 years	1994	44	Population	1	Number	726548078.910374	792922196.0923115	663621370.7138059
5	East Asia	3	both	25	50-69 years	1994	44	Population	1	Number	170686788.4497178	186127347.06604972	156056490.69430703
5	East Asia	3	both	26	70+ years	1994	44	Population	1	Number	45553669.0514687	49688950.27176486	41642619.26119882
5	East Asia	3	both	28	<1 year	1994	44	Population	1	Number	21990979.131407827	23961648.18032318	20119681.746198747
5	East Asia	3	both	30	80 to 84	1994	44	Population	1	Number	6790391.456835429	7406304.808792722	6208059.695591603
5	East Asia	3	both	31	85 to 89	1994	44	Population	1	Number	2413016.655709017	2630734.58934902	2207661.287969718
5	East Asia	3	both	32	90 to 94	1994	44	Population	1	Number	515367.8649053161	560462.4503300203	473177.4954452462
5	East Asia	3	both	39	0 to 14	1994	44	Population	1	Number	339173655.6908239	370020146.0846643	309896416.83695024
5	East Asia	3	both	42	Neonatal	1994	44	Population	1	Number	1632794.6305921879	1778778.1657894328	1494180.662622555
5	East Asia	3	both	157	25 plus	1994	44	Population	1	Number	706292208.2570057	770600055.8386554	645362193.6531142
5	East Asia	3	both	158	<20 years	1994	44	Population	1	Number	447917994.07151407	488684080.71058524	409228508.5693388
5	East Asia	3	both	159	10 to 24	1994	44	Population	1	Number	344582119.9914691	376069349.3525364	314705191.8076684
5	East Asia	3	both	162	10 to 19	1994	44	Population	1	Number	216830130.21760446	236594846.38698706	198078996.52385956
5	East Asia	3	both	164	Birth	1994	44	Population	1	Number	22910377.5562758	23426874.8831958	22408435.419611402
5	East Asia	3	both	235	95 plus	1994	44	Population	1	Number	77898.61663669201	84196.04524067654	72094.20768249634
6	China	1	male	1	Under 5	1994	44	Population	1	Number	57116306.126696885	62508118.184808165	51903600.09088143
6	China	1	male	2	Early Neonatal	1994	44	Population	1	Number	208476.8911314004	228155.60430833686	189452.61160212496
6	China	1	male	3	Late Neonatal	1994	44	Population	1	Number	622850.829736284	681642.619833499	566014.5594077031
6	China	1	male	4	Post Neonatal	1994	44	Population	1	Number	10370216.623614596	11349183.600386843	9423766.560924472
6	China	1	male	5	1 to 4	1994	44	Population	1	Number	45914761.782214604	50249136.36027947	41724366.358947136
6	China	1	male	6	5 to 9	1994	44	Population	1	Number	60693224.23885664	66422157.05093696	55154814.79834476
6	China	1	male	7	10 to 14	1994	44	Population	1	Number	53948618.20132028	59036136.02672851	49032379.95518157
6	China	1	male	8	15 to 19	1994	44	Population	1	Number	53857145.035862274	58938264.98640554	48946198.393447526
6	China	1	male	9	20 to 24	1994	44	Population	1	Number	64189780.29446137	70248419.864156	58332905.50993257
6	China	1	male	10	25 to 29	1994	44	Population	1	Number	68617039.80839686	75091275.5030336	62359360.81423058
6	China	1	male	11	30 to 34	1994	44	Population	1	Number	53388464.86587628	58412579.98338996	48537964.988134705
6	China	1	male	12	35 to 39	1994	44	Population	1	Number	47010141.632632256	51430832.94033892	42743500.31005303
6	China	1	male	13	40 to 44	1994	44	Population	1	Number	43630970.33288324	47737403.07900938	39666185.82565335
6	China	1	male	14	45 to 49	1994	44	Population	1	Number	33569628.361559	36732311.99720029	30514705.74003355
6	China	1	male	15	50 to 54	1994	44	Population	1	Number	25742116.88901878	28166623.58399979	23400563.011244442
6	China	1	male	16	55 to 59	1994	44	Population	1	Number	23856728.446228717	26102781.13916018	21687912.086725153
6	China	1	male	17	60 to 64	1994	44	Population	1	Number	20321172.556011308	22232846.172782365	18475882.01597683
6	China	1	male	18	65 to 69	1994	44	Population	1	Number	15230204.611820653	16662491.830805473	13847847.487673977
6	China	1	male	19	70 to 74	1994	44	Population	1	Number	10136485.025167221	11089262.482491933	9217126.77922483
6	China	1	male	20	75 to 79	1994	44	Population	1	Number	5702043.318652026	6237628.685471209	5185403.900951123
6	China	1	male	21	80 plus	1994	44	Population	1	Number	3435343.364421493	3757484.8845825195	3124816.7988957795
6	China	1	male	22	All Ages	1994	44	Population	1	Number	640445413.1098653	700806618.3953007	582131168.5065854
6	China	1	male	23	5-14 years	1994	44	Population	1	Number	114641842.44017692	125458293.07766545	104187194.75352633
6	China	1	male	24	15-49 years	1994	44	Population	1	Number	364263170.3316713	398591088.3535337	331100821.5814853
6	China	1	male	25	50-69 years	1994	44	Population	1	Number	85150222.50307946	93164742.72674778	77412204.60162039
6	China	1	male	26	70+ years	1994	44	Population	1	Number	19273871.70824074	21084376.052545663	17527347.479071733
6	China	1	male	28	<1 year	1994	44	Population	1	Number	11201544.344482282	12258981.824528677	10179233.7319343
6	China	1	male	30	80 to 84	1994	44	Population	1	Number	2589831.6134027787	2833013.8072837405	2355280.4410521123
6	China	1	male	31	85 to 89	1994	44	Population	1	Number	742366.7473900395	811869.777476511	675415.3945623855
6	China	1	male	32	90 to 94	1994	44	Population	1	Number	94010.85790333028	102715.12191187999	85748.65132958879
6	China	1	male	39	0 to 14	1994	44	Population	1	Number	171758148.56687382	187966411.2624736	156090794.84440774
6	China	1	male	42	Neonatal	1994	44	Population	1	Number	831327.7208676845	909798.2241418358	755467.171009828
6	China	1	male	157	25 plus	1994	44	Population	1	Number	350640339.2126678	383653522.2822658	318761269.7587974
6	China	1	male	158	<20 years	1994	44	Population	1	Number	225615293.6027361	246904676.2488792	205036993.23785532
6	China	1	male	159	10 to 24	1994	44	Population	1	Number	171995543.53164393	188222820.87729004	156311483.8585617
6	China	1	male	162	10 to 19	1994	44	Population	1	Number	107805763.23718256	117974401.01313406	97978578.34862909
6	China	1	male	164	Birth	1994	44	Population	1	Number	11671588.7207713	11940633.7670977	11406942.7727618
6	China	1	male	235	95 plus	1994	44	Population	1	Number	9134.145725344415	9966.91883263116	8362.629866451542
6	China	2	female	1	Under 5	1994	44	Population	1	Number	50150864.22852646	54884109.9338298	45575274.265463814
6	China	2	female	2	Early Neonatal	1994	44	Population	1	Number	180821.61738978865	197885.5373164636	164326.98596827424
6	China	2	female	3	Late Neonatal	1994	44	Population	1	Number	541102.9494758365	592165.7374483831	491743.91024008894
6	China	2	female	4	Post Neonatal	1994	44	Population	1	Number	9036001.409905514	9888815.081226109	8211598.379842839
6	China	2	female	5	1 to 4	1994	44	Population	1	Number	40392938.25175532	44205243.57783885	36707604.989412606
6	China	2	female	6	5 to 9	1994	44	Population	1	Number	54803503.44715406	59975823.85122594	49803468.68830539
6	China	2	female	7	10 to 14	1994	44	Population	1	Number	50378142.700723805	55129009.52250674	45787197.242192276
6	China	2	female	8	15 to 19	1994	44	Population	1	Number	51213887.72085706	56046008.27892467	46543408.40995759
6	China	2	female	9	20 to 24	1994	44	Population	1	Number	59921006.874611676	65574417.97531815	54456741.187769815
6	China	2	female	10	25 to 29	1994	44	Population	1	Number	63617808.26254101	69614322.64533837	57824324.332046255
6	China	2	female	11	30 to 34	1994	44	Population	1	Number	49777025.57006486	54457021.75758892	45260501.9647601
6	China	2	female	12	35 to 39	1994	44	Population	1	Number	43167832.96764776	47225502.51888865	39252287.73234042
6	China	2	female	13	40 to 44	1994	44	Population	1	Number	40852617.444365315	44699013.85522813	37138287.251764245
6	China	2	female	14	45 to 49	1994	44	Population	1	Number	30510395.92910651	33384491.46202112	27734402.894401226
6	China	2	female	15	50 to 54	1994	44	Population	1	Number	23156288.655410163	25338831.7596884	21047748.22642678
6	China	2	female	16	55 to 59	1994	44	Population	1	Number	21452304.95576939	23472383.340305258	19501516.153336838
6	China	2	female	17	60 to 64	1994	44	Population	1	Number	18923081.262220856	20703214.431800704	17204751.19519635
6	China	2	female	18	65 to 69	1994	44	Population	1	Number	15265500.968659109	16700487.260784242	13880787.149241285
6	China	2	female	19	70 to 74	1994	44	Population	1	Number	11309944.37503419	12372638.41513207	10284673.147918392
6	China	2	female	20	75 to 79	1994	44	Population	1	Number	7336235.092842678	8025150.356683895	6671755.500864217
6	China	2	female	21	80 plus	1994	44	Population	1	Number	5969216.001523323	6528000.171944741	5430976.093051772
6	China	2	female	22	All Ages	1994	44	Population	1	Number	597805656.4570582	654130427.5372096	543398101.4350368
6	China	2	female	23	5-14 years	1994	44	Population	1	Number	105181646.14787787	115104833.37373269	95590665.93049766
6	China	2	female	24	15-49 years	1994	44	Population	1	Number	339060574.7691942	371000778.49330795	308209953.7730397
6	China	2	female	25	50-69 years	1994	44	Population	1	Number	78797175.84205952	86214916.79257861	71634802.72420123
6	China	2	female	26	70+ years	1994	44	Population	1	Number	24615395.469400194	26925788.94376071	22387404.741834383
6	China	2	female	28	<1 year	1994	44	Population	1	Number	9757925.97677114	10678866.355990956	8867669.276051203
6	China	2	female	30	80 to 84	1994	44	Population	1	Number	3947340.7551053176	4317705.411772181	3590238.8870302294
6	China	2	female	31	85 to 89	1994	44	Population	1	Number	1573185.514512636	1720205.0977531467	1431670.3892038423
6	China	2	female	32	90 to 94	1994	44	Population	1	Number	389213.86840051325	425339.91536516265	354714.38396374206
6	China	2	female	39	0 to 14	1994	44	Population	1	Number	155332510.37640432	169988943.3075625	141165940.19596148
6	China	2	female	42	Neonatal	1994	44	Population	1	Number	721924.5668656251	790051.2747648465	656070.8962083631
6	China	2	female	157	25 plus	1994	44	Population	1	Number	331338251.48518515	362521057.9754044	301232011.6413478
6	China	2	female	158	<20 years	1994	44	Population	1	Number	206546398.0972614	226034951.5864872	187709348.60591906
6	China	2	female	159	10 to 24	1994	44	Population	1	Number	161513037.29619256	176749435.77674955	146787346.8399197
6	China	2	female	162	10 to 19	1994	44	Population	1	Number	101592030.42158087	111175017.80143142	92330605.65214987
6	China	2	female	164	Birth	1994	44	Population	1	Number	10141735.6454611	10375460.3365702	9911833.52785964
6	China	2	female	235	95 plus	1994	44	Population	1	Number	59475.863504856614	64950.31993885072	54336.12580945867
6	China	3	both	1	Under 5	1994	44	Population	1	Number	107267170.35522334	117392228.11863796	97478874.35634524
6	China	3	both	2	Early Neonatal	1994	44	Population	1	Number	389298.50852118904	426041.14162480045	353779.5975703992
6	China	3	both	3	Late Neonatal	1994	44	Population	1	Number	1163953.7792121205	1273808.3572818819	1057758.4696477922
6	China	3	both	4	Post Neonatal	1994	44	Population	1	Number	19406218.03352011	21237998.68161295	17635364.94076731
6	China	3	both	5	1 to 4	1994	44	Population	1	Number	86307700.03396992	94454379.93811832	78431971.34835975
6	China	3	both	6	5 to 9	1994	44	Population	1	Number	115496727.6860107	126397980.90216291	104958283.48665015
6	China	3	both	7	10 to 14	1994	44	Population	1	Number	104326760.90204409	114165145.54923524	94819577.19737384
6	China	3	both	8	15 to 19	1994	44	Population	1	Number	105071032.75671934	114984273.26533021	95489606.8034051
6	China	3	both	9	20 to 24	1994	44	Population	1	Number	124110787.16907305	135822837.83947414	112789646.6977024
6	China	3	both	10	25 to 29	1994	44	Population	1	Number	132234848.07093787	144705598.148372	120183685.14627685
6	China	3	both	11	30 to 34	1994	44	Population	1	Number	103165490.43594113	112869601.74097887	93798466.95289482
6	China	3	both	12	35 to 39	1994	44	Population	1	Number	90177974.60028002	98656335.45922758	81995788.04239342
6	China	3	both	13	40 to 44	1994	44	Population	1	Number	84483587.77724856	92436416.9342375	76804473.07741761
6	China	3	both	14	45 to 49	1994	44	Population	1	Number	64080024.290665515	70116803.45922142	58249108.63443478
6	China	3	both	15	50 to 54	1994	44	Population	1	Number	48898405.544428945	53505455.34368819	44448311.23767121
6	China	3	both	16	55 to 59	1994	44	Population	1	Number	45309033.40199811	49575164.47946544	41189428.24006199
6	China	3	both	17	60 to 64	1994	44	Population	1	Number	39244253.818232164	42936060.60458306	35680633.21117318
6	China	3	both	18	65 to 69	1994	44	Population	1	Number	30495705.58047976	33362979.091589715	27728634.636915263
6	China	3	both	19	70 to 74	1994	44	Population	1	Number	21446429.400201414	23461900.897624005	19501799.92714322
6	China	3	both	20	75 to 79	1994	44	Population	1	Number	13038278.411494704	14262779.042155106	11857159.401815344
6	China	3	both	21	80 plus	1994	44	Population	1	Number	9404559.365944816	10285485.05652726	8555792.891947553
6	China	3	both	22	All Ages	1994	44	Population	1	Number	1238251069.5669236	1354937045.9325101	1125529269.9416218
6	China	3	both	23	5-14 years	1994	44	Population	1	Number	219823488.5880548	240563126.45139816	199777860.684024
6	China	3	both	24	15-49 years	1994	44	Population	1	Number	703323745.1008655	769591866.8468416	639310775.354525
6	China	3	both	25	50-69 years	1994	44	Population	1	Number	163947398.34513897	179379659.5193264	149047007.32582167
6	China	3	both	26	70+ years	1994	44	Population	1	Number	43889267.17764094	48010164.996306375	39914752.22090612
6	China	3	both	28	<1 year	1994	44	Population	1	Number	20959470.321253423	22937848.18051963	19046903.0079855
6	China	3	both	30	80 to 84	1994	44	Population	1	Number	6537172.368508096	7150719.219055922	5945519.328082343
6	China	3	both	31	85 to 89	1994	44	Population	1	Number	2315552.2619026755	2532074.956395295	2107085.783766228
6	China	3	both	32	90 to 94	1994	44	Population	1	Number	483224.7263038435	528055.0372770426	440463.03529333073
6	China	3	both	39	0 to 14	1994	44	Population	1	Number	327090658.94327813	357955354.57003605	297256735.0403693
6	China	3	both	42	Neonatal	1994	44	Population	1	Number	1553252.2877333097	1699849.4989066825	1411538.0672181912
6	China	3	both	157	25 plus	1994	44	Population	1	Number	681978590.697853	746174580.25767	619993281.4001452
6	China	3	both	158	<20 years	1994	44	Population	1	Number	432161691.6999975	472939627.8353663	392746341.8437744
6	China	3	both	159	10 to 24	1994	44	Population	1	Number	333508580.82783645	364972256.65403956	303098830.6984814
6	China	3	both	162	10 to 19	1994	44	Population	1	Number	209397793.65876344	229149418.8145654	190309184.00077897
6	China	3	both	164	Birth	1994	44	Population	1	Number	21813324.3662325	22316094.1036679	21318776.3006215
6	China	3	both	235	95 plus	1994	44	Population	1	Number	68610.00923020103	74917.23877148188	62698.71814155638
7	Democratic People's Republic of Korea	1	male	1	Under 5	1994	44	Population	1	Number	1570968.8379221782	1691567.4906086465	1449085.0667451932
7	Democratic People's Republic of Korea	1	male	2	Early Neonatal	1994	44	Population	1	Number	7082.66292154681	7626.378102365224	6533.153824984901
7	Democratic People's Republic of Korea	1	male	3	Late Neonatal	1994	44	Population	1	Number	21020.045083016903	22633.692060110054	19389.20282619853
7	Democratic People's Republic of Korea	1	male	4	Post Neonatal	1994	44	Population	1	Number	335461.2101343215	361213.5796238909	309434.41928540485
7	Democratic People's Republic of Korea	1	male	5	1 to 4	1994	44	Population	1	Number	1207404.919783293	1300093.8408222804	1113728.2908086048
7	Democratic People's Republic of Korea	1	male	6	5 to 9	1994	44	Population	1	Number	1043149.9542732486	1123229.5051838164	962217.062887518
7	Democratic People's Republic of Korea	1	male	7	10 to 14	1994	44	Population	1	Number	915074.7505016419	985322.3450776528	844078.5863463451
7	Democratic People's Republic of Korea	1	male	8	15 to 19	1994	44	Population	1	Number	799817.142758486	861216.7501114819	737763.2513901873
7	Democratic People's Republic of Korea	1	male	9	20 to 24	1994	44	Population	1	Number	816043.7619686254	878689.0391065085	752730.9267594032
7	Democratic People's Republic of Korea	1	male	10	25 to 29	1994	44	Population	1	Number	942826.5464453176	1015204.564693426	869677.2564832586
7	Democratic People's Republic of Korea	1	male	11	30 to 34	1994	44	Population	1	Number	881666.1851424403	949349.1025120997	813262.0278031272
7	Democratic People's Republic of Korea	1	male	12	35 to 39	1994	44	Population	1	Number	707269.8740287289	761564.9000245393	652396.2715704457
7	Democratic People's Republic of Korea	1	male	13	40 to 44	1994	44	Population	1	Number	595480.929101604	641194.2469068917	549280.4828859586
7	Democratic People's Republic of Korea	1	male	14	45 to 49	1994	44	Population	1	Number	566659.8124092866	610160.6179367302	522695.4553554338
7	Democratic People's Republic of Korea	1	male	15	50 to 54	1994	44	Population	1	Number	582294.089631024	626995.092592786	537116.7456474418
7	Democratic People's Republic of Korea	1	male	16	55 to 59	1994	44	Population	1	Number	510882.4007809019	550101.3386287685	471245.539672004
7	Democratic People's Republic of Korea	1	male	17	60 to 64	1994	44	Population	1	Number	333665.8250750635	359280.3681393257	307778.32935183926
7	Democratic People's Republic of Korea	1	male	18	65 to 69	1994	44	Population	1	Number	199060.12747472286	214341.38741925487	183616.02798533975
7	Democratic People's Republic of Korea	1	male	19	70 to 74	1994	44	Population	1	Number	111618.86621652813	120187.51796515769	102958.90554731226
7	Democratic People's Republic of Korea	1	male	20	75 to 79	1994	44	Population	1	Number	57497.806370673745	61911.74368969916	53036.83343111443
7	Democratic People's Republic of Korea	1	male	21	80 plus	1994	44	Population	1	Number	42200.426246035124	45440.0287290467	38926.30204192549
7	Democratic People's Republic of Korea	1	male	22	All Ages	1994	44	Population	1	Number	10676177.336346507	11495756.039325828	9847865.071903849
7	Democratic People's Republic of Korea	1	male	23	5-14 years	1994	44	Population	1	Number	1958224.7047748906	2108551.850261469	1806295.6492338632
7	Democratic People's Republic of Korea	1	male	24	15-49 years	1994	44	Population	1	Number	5309764.251854489	5717379.221291677	4897805.672247815
7	Democratic People's Republic of Korea	1	male	25	50-69 years	1994	44	Population	1	Number	1625902.4429617124	1750718.1867801347	1499756.6426566248
7	Democratic People's Republic of Korea	1	male	26	70+ years	1994	44	Population	1	Number	211317.098833237	227539.29038390357	194922.04102035222
7	Democratic People's Republic of Korea	1	male	28	<1 year	1994	44	Population	1	Number	363563.9181388852	391473.64978636615	335356.7759365883
7	Democratic People's Republic of Korea	1	male	30	80 to 84	1994	44	Population	1	Number	29337.552873970813	31589.71043706957	27061.395960436355
7	Democratic People's Republic of Korea	1	male	31	85 to 89	1994	44	Population	1	Number	9691.165159717126	10435.127377815448	8939.275161486717
7	Democratic People's Republic of Korea	1	male	32	90 to 94	1994	44	Population	1	Number	2664.145252670341	2868.6638403579527	2457.447282271256
7	Democratic People's Republic of Korea	1	male	39	0 to 14	1994	44	Population	1	Number	3529193.542697069	3800119.340870116	3255380.715979056
7	Democratic People's Republic of Korea	1	male	42	Neonatal	1994	44	Population	1	Number	28102.708004563712	30260.07016247528	25922.35665118343
7	Democratic People's Republic of Korea	1	male	157	25 plus	1994	44	Population	1	Number	5531122.888922326	5955730.909237729	5101990.177775201
7	Democratic People's Republic of Korea	1	male	158	<20 years	1994	44	Population	1	Number	4329010.685455555	4661336.090981598	3993143.967369243
7	Democratic People's Republic of Korea	1	male	159	10 to 24	1994	44	Population	1	Number	2530935.655228753	2725228.1342956433	2334572.764495935
7	Democratic People's Republic of Korea	1	male	162	10 to 19	1994	44	Population	1	Number	1714891.8932601279	1846539.0951891348	1581841.837736532
7	Democratic People's Republic of Korea	1	male	164	Birth	1994	44	Population	1	Number	397574.248063483	425591.601891414	367694.872329555
7	Democratic People's Republic of Korea	1	male	235	95 plus	1994	44	Population	1	Number	507.56295967683843	546.5270738037254	468.18363773116045
7	Democratic People's Republic of Korea	2	female	1	Under 5	1994	44	Population	1	Number	1485010.0899420762	1599009.9426124173	1369795.4366473556
7	Democratic People's Republic of Korea	2	female	2	Early Neonatal	1994	44	Population	1	Number	6665.955345240174	7177.681112230816	6148.77654680528
7	Democratic People's Republic of Korea	2	female	3	Late Neonatal	1994	44	Population	1	Number	19829.197283426016	21351.426380852467	18290.747069790323
7	Democratic People's Republic of Korea	2	female	4	Post Neonatal	1994	44	Population	1	Number	316746.3775757042	341062.06446703227	292171.5788440896
7	Democratic People's Republic of Korea	2	female	5	1 to 4	1994	44	Population	1	Number	1141768.5597377059	1229418.7706523018	1053184.3341866704
7	Democratic People's Republic of Korea	2	female	6	5 to 9	1994	44	Population	1	Number	986470.4245405633	1062198.854820562	909935.020021278
7	Democratic People's Republic of Korea	2	female	7	10 to 14	1994	44	Population	1	Number	893416.1964965842	962001.1276453551	824100.4133753685
7	Democratic People's Republic of Korea	2	female	8	15 to 19	1994	44	Population	1	Number	908121.6541953761	977835.4800381738	837664.9466981026
7	Democratic People's Republic of Korea	2	female	9	20 to 24	1994	44	Population	1	Number	1025794.0292021728	1104541.216841635	946207.6989632093
7	Democratic People's Republic of Korea	2	female	10	25 to 29	1994	44	Population	1	Number	1080513.4742576298	1163461.3125975654	996681.730513907
7	Democratic People's Republic of Korea	2	female	11	30 to 34	1994	44	Population	1	Number	911630.5298200059	981613.7217142237	840901.585863678
7	Democratic People's Republic of Korea	2	female	12	35 to 39	1994	44	Population	1	Number	731311.9821238632	787452.6499771217	674573.0703539355
7	Democratic People's Republic of Korea	2	female	13	40 to 44	1994	44	Population	1	Number	620605.5759574771	668247.6389338332	572455.8315543934
7	Democratic People's Republic of Korea	2	female	14	45 to 49	1994	44	Population	1	Number	597115.3239007987	642954.1093830909	550788.0730045581
7	Democratic People's Republic of Korea	2	female	15	50 to 54	1994	44	Population	1	Number	647194.0339279526	696877.2145451216	596981.4214087144
7	Democratic People's Republic of Korea	2	female	16	55 to 59	1994	44	Population	1	Number	589104.8181319991	634328.660669699	543399.0631105127
7	Democratic People's Republic of Korea	2	female	17	60 to 64	1994	44	Population	1	Number	473410.37938467617	509752.7004692208	436680.78872643685
7	Democratic People's Republic of Korea	2	female	18	65 to 69	1994	44	Population	1	Number	354523.69399277226	381739.4342473705	327017.93846640136
7	Democratic People's Republic of Korea	2	female	19	70 to 74	1994	44	Population	1	Number	249750.83577097784	268923.47215575597	230373.89271293956
7	Democratic People's Republic of Korea	2	female	20	75 to 79	1994	44	Population	1	Number	152878.00372847856	164613.99799519914	141016.9488337925
7	Democratic People's Republic of Korea	2	female	21	80 plus	1994	44	Population	1	Number	131876.24543941853	141999.9965523809	121644.61401885036
7	Democratic People's Republic of Korea	2	female	22	All Ages	1994	44	Population	1	Number	11838727.290812822	12747551.531198729	10920218.474273438
7	Democratic People's Republic of Korea	2	female	23	5-14 years	1994	44	Population	1	Number	1879886.6210371475	2024199.9824659172	1734035.4333966463
7	Democratic People's Republic of Korea	2	female	24	15-49 years	1994	44	Population	1	Number	5875092.569457323	6326106.129485643	5419272.936951785
7	Democratic People's Republic of Korea	2	female	25	50-69 years	1994	44	Population	1	Number	2064232.9254374001	2222698.009931412	1904079.2117120652
7	Democratic People's Republic of Korea	2	female	26	70+ years	1994	44	Population	1	Number	534505.0849388749	575537.4667033361	493035.45556558255
7	Democratic People's Republic of Korea	2	female	28	<1 year	1994	44	Population	1	Number	343241.5302043704	369591.1719601156	316611.1024606852
7	Democratic People's Republic of Korea	2	female	30	80 to 84	1994	44	Population	1	Number	79155.59514466506	85232.13714639447	73014.3005415519
7	Democratic People's Republic of Korea	2	female	31	85 to 89	1994	44	Population	1	Number	36017.44637102193	38782.39969199134	33223.02926617899
7	Democratic People's Republic of Korea	2	female	32	90 to 94	1994	44	Population	1	Number	12956.290118318446	13950.90636681822	11951.075080334358
7	Democratic People's Republic of Korea	2	female	39	0 to 14	1994	44	Population	1	Number	3364896.7109792237	3623209.9250783348	3103830.870044002
7	Democratic People's Republic of Korea	2	female	42	Neonatal	1994	44	Population	1	Number	26495.15262866619	28529.107493083284	24439.5236165956
7	Democratic People's Republic of Korea	2	female	157	25 plus	1994	44	Population	1	Number	6539914.89643605	7041964.909240581	6032514.958568119
7	Democratic People's Republic of Korea	2	female	158	<20 years	1994	44	Population	1	Number	4273018.3651746	4601045.40511651	3941495.816742105
7	Democratic People's Republic of Korea	2	female	159	10 to 24	1994	44	Population	1	Number	2827331.879894133	3044377.824525164	2607973.0590366805
7	Democratic People's Republic of Korea	2	female	162	10 to 19	1994	44	Population	1	Number	1801537.8506919602	1939836.6076835287	1661765.3600734712
7	Democratic People's Republic of Korea	2	female	164	Birth	1994	44	Population	1	Number	373479.554459622	399798.937256071	345410.996219258
7	Democratic People's Republic of Korea	2	female	235	95 plus	1994	44	Population	1	Number	3746.9138054131054	4034.5533471769077	3456.2091307851288
7	Democratic People's Republic of Korea	3	both	1	Under 5	1994	44	Population	1	Number	3055978.9278642545	3290577.433221064	2818880.5033925488
7	Democratic People's Republic of Korea	3	both	2	Early Neonatal	1994	44	Population	1	Number	13748.618266786983	14804.05921459604	12681.930371790182
7	Democratic People's Republic of Korea	3	both	3	Late Neonatal	1994	44	Population	1	Number	40849.242366442915	43985.11844096252	37679.94989598885
7	Democratic People's Republic of Korea	3	both	4	Post Neonatal	1994	44	Population	1	Number	652207.5877100257	702275.6440909231	601605.9981294945
7	Democratic People's Republic of Korea	3	both	5	1 to 4	1994	44	Population	1	Number	2349173.479520999	2529512.611474582	2166912.624995275
7	Democratic People's Republic of Korea	3	both	6	5 to 9	1994	44	Population	1	Number	2029620.3788138118	2185428.3600043785	1872152.082908796
7	Democratic People's Republic of Korea	3	both	7	10 to 14	1994	44	Population	1	Number	1808490.9469982262	1947323.472723008	1668178.9997217138
7	Democratic People's Republic of Korea	3	both	8	15 to 19	1994	44	Population	1	Number	1707938.796953862	1839052.230149656	1575428.19808829
7	Democratic People's Republic of Korea	3	both	9	20 to 24	1994	44	Population	1	Number	1841837.791170798	1983230.2559481435	1698938.6257226125
7	Democratic People's Republic of Korea	3	both	10	25 to 29	1994	44	Population	1	Number	2023340.0207029474	2178665.877290991	1866358.9869971657
7	Democratic People's Republic of Korea	3	both	11	30 to 34	1994	44	Population	1	Number	1793296.7149624461	1930962.824226323	1654163.6136668052
7	Democratic People's Republic of Korea	3	both	12	35 to 39	1994	44	Population	1	Number	1438581.8561525922	1549017.550001661	1326969.3419243812
7	Democratic People's Republic of Korea	3	both	13	40 to 44	1994	44	Population	1	Number	1216086.5050590811	1309441.8858407247	1121736.3144403521
7	Democratic People's Republic of Korea	3	both	14	45 to 49	1994	44	Population	1	Number	1163775.1363100854	1253114.7273198212	1073483.528359992
7	Democratic People's Republic of Korea	3	both	15	50 to 54	1994	44	Population	1	Number	1229488.1235589767	1323872.3071379075	1134098.1670561559
7	Democratic People's Republic of Korea	3	both	16	55 to 59	1994	44	Population	1	Number	1099987.218912901	1184429.9992984673	1014644.6027825165
7	Democratic People's Republic of Korea	3	both	17	60 to 64	1994	44	Population	1	Number	807076.2044597397	869033.0686085465	744459.118078276
7	Democratic People's Republic of Korea	3	both	18	65 to 69	1994	44	Population	1	Number	553583.8214674952	596080.8216666253	510633.96645174106
7	Democratic People's Republic of Korea	3	both	19	70 to 74	1994	44	Population	1	Number	361369.701987506	389110.99012091366	333332.7982602519
7	Democratic People's Republic of Korea	3	both	20	75 to 79	1994	44	Population	1	Number	210375.8100991523	226525.74168489827	194053.7822649069
7	Democratic People's Republic of Korea	3	both	21	80 plus	1994	44	Population	1	Number	174076.67168545365	187440.02528142766	160570.91606077587
7	Democratic People's Republic of Korea	3	both	22	All Ages	1994	44	Population	1	Number	22514904.62715933	24243307.57052456	20768083.546177287
7	Democratic People's Republic of Korea	3	both	23	5-14 years	1994	44	Population	1	Number	3838111.325812038	4132751.832727386	3540331.0826305095
7	Democratic People's Republic of Korea	3	both	24	15-49 years	1994	44	Population	1	Number	11184856.821311813	12043485.350777322	10317078.609199597
7	Democratic People's Republic of Korea	3	both	25	50-69 years	1994	44	Population	1	Number	3690135.3683991125	3973416.1967115467	3403835.85436869
7	Democratic People's Republic of Korea	3	both	26	70+ years	1994	44	Population	1	Number	745822.1837721119	803076.7570872398	687957.4965859345
7	Democratic People's Republic of Korea	3	both	28	<1 year	1994	44	Population	1	Number	706805.4483432556	761064.8217464818	651967.8783972735
7	Democratic People's Republic of Korea	3	both	30	80 to 84	1994	44	Population	1	Number	108493.14801863587	116821.84758346404	100075.69650198825
7	Democratic People's Republic of Korea	3	both	31	85 to 89	1994	44	Population	1	Number	45708.61153073906	49217.52706980678	42162.30442766572
7	Democratic People's Republic of Korea	3	both	32	90 to 94	1994	44	Population	1	Number	15620.435370988787	16819.570207176173	14408.522362605614
7	Democratic People's Republic of Korea	3	both	39	0 to 14	1994	44	Population	1	Number	6894090.2536762925	7423329.265948448	6359211.586023059
7	Democratic People's Republic of Korea	3	both	42	Neonatal	1994	44	Population	1	Number	54597.8606332299	58789.17765555857	50361.88026777904
7	Democratic People's Republic of Korea	3	both	157	25 plus	1994	44	Population	1	Number	12071037.785358377	12997695.818478305	11134505.136343325
7	Democratic People's Republic of Korea	3	both	158	<20 years	1994	44	Population	1	Number	8602029.050630154	9262381.496098107	7934639.784111349
7	Democratic People's Republic of Korea	3	both	159	10 to 24	1994	44	Population	1	Number	5358267.535122886	5769605.958820807	4942545.823532617
7	Democratic People's Republic of Korea	3	both	162	10 to 19	1994	44	Population	1	Number	3516429.743952088	3786375.702872663	3243607.1978100035
7	Democratic People's Republic of Korea	3	both	164	Birth	1994	44	Population	1	Number	771053.802523104	825390.539147485	713105.868548813
7	Democratic People's Republic of Korea	3	both	235	95 plus	1994	44	Population	1	Number	4254.476765089944	4581.080420980633	3924.3927685162894
8	Taiwan (Province of China)	1	male	1	Under 5	1994	44	Population	1	Number	844985.6319658806	850145.045525453	839723.1307686085
8	Taiwan (Province of China)	1	male	2	Early Neonatal	1994	44	Population	1	Number	3250.259179180612	3270.104997436924	3230.016831648514
8	Taiwan (Province of China)	1	male	3	Late Neonatal	1994	44	Population	1	Number	9739.636315220334	9799.105742591708	9678.978659242686
8	Taiwan (Province of China)	1	male	4	Post Neonatal	1994	44	Population	1	Number	156049.29863572094	157002.1229641888	155077.43640536163
8	Taiwan (Province of China)	1	male	5	1 to 4	1994	44	Population	1	Number	675946.4378357588	680073.7118212356	671736.6988723559
8	Taiwan (Province of China)	1	male	6	5 to 9	1994	44	Population	1	Number	838264.9089997481	843383.2863713786	833044.2639137728
8	Taiwan (Province of China)	1	male	7	10 to 14	1994	44	Population	1	Number	1005173.9003079642	1011311.410408475	998913.7597165429
8	Taiwan (Province of China)	1	male	8	15 to 19	1994	44	Population	1	Number	1009183.4373423929	1015345.4293500042	1002898.3256832446
8	Taiwan (Province of China)	1	male	9	20 to 24	1994	44	Population	1	Number	921691.622234673	927319.3963335512	915951.4024226024
8	Taiwan (Province of China)	1	male	10	25 to 29	1994	44	Population	1	Number	967845.3684947746	973754.9536153685	961817.7069372304
8	Taiwan (Province of China)	1	male	11	30 to 34	1994	44	Population	1	Number	998785.2144068086	1004883.715710697	992564.8620270822
8	Taiwan (Province of China)	1	male	12	35 to 39	1994	44	Population	1	Number	930704.1721591111	936386.976154981	924907.8229254578
8	Taiwan (Province of China)	1	male	13	40 to 44	1994	44	Population	1	Number	807874.6907945038	812807.5079649249	802843.3134944416
8	Taiwan (Province of China)	1	male	14	45 to 49	1994	44	Population	1	Number	511438.4129567859	514561.21431916684	508253.21647687146
8	Taiwan (Province of China)	1	male	15	50 to 54	1994	44	Population	1	Number	445221.51051595074	447939.9968563931	442448.7074723174
8	Taiwan (Province of China)	1	male	16	55 to 59	1994	44	Population	1	Number	392480.2961265257	394876.7489005084	390035.9610394707
8	Taiwan (Province of China)	1	male	17	60 to 64	1994	44	Population	1	Number	386538.67367207404	388898.8473824873	384131.34252224286
8	Taiwan (Province of China)	1	male	18	65 to 69	1994	44	Population	1	Number	375835.0110580515	378129.8290749018	373494.34144090273
8	Taiwan (Province of China)	1	male	19	70 to 74	1994	44	Population	1	Number	248159.08755764994	249674.32676745433	246613.5731181348
8	Taiwan (Province of China)	1	male	20	75 to 79	1994	44	Population	1	Number	133528.57456846937	134343.88918703404	132696.96956010757
8	Taiwan (Province of China)	1	male	21	80 plus	1994	44	Population	1	Number	99224.62415978848	99830.48164655124	98606.66134043862
8	Taiwan (Province of China)	1	male	22	All Ages	1994	44	Population	1	Number	10916935.137321152	10983593.055569328	10848945.36085947
8	Taiwan (Province of China)	1	male	23	5-14 years	1994	44	Population	1	Number	1843438.8093077121	1854694.6967798537	1831958.023630316
8	Taiwan (Province of China)	1	male	24	15-49 years	1994	44	Population	1	Number	6147522.91838905	6185059.1934486935	6109236.649966929
8	Taiwan (Province of China)	1	male	25	50-69 years	1994	44	Population	1	Number	1600075.491372602	1609845.4222142906	1590110.3524749337
8	Taiwan (Province of China)	1	male	26	70+ years	1994	44	Population	1	Number	480912.2862859078	483848.6976010398	477917.2040186811
8	Taiwan (Province of China)	1	male	28	<1 year	1994	44	Population	1	Number	169039.1941301219	170071.33370421745	167986.43189625282
8	Taiwan (Province of China)	1	male	30	80 to 84	1994	44	Population	1	Number	69641.91072368892	70067.13856770136	69208.18661679368
8	Taiwan (Province of China)	1	male	31	85 to 89	1994	44	Population	1	Number	21471.70129963485	21602.805761819236	21337.9773053772
8	Taiwan (Province of China)	1	male	32	90 to 94	1994	44	Population	1	Number	6416.621033867643	6455.80040013894	6376.6588444578565
8	Taiwan (Province of China)	1	male	39	0 to 14	1994	44	Population	1	Number	2688424.441273593	2704839.7423053067	2671681.154398924
8	Taiwan (Province of China)	1	male	42	Neonatal	1994	44	Population	1	Number	12989.895494400946	13069.210740028631	12908.9954908912
8	Taiwan (Province of China)	1	male	157	25 plus	1994	44	Population	1	Number	6297635.636470494	6336088.487580467	6258414.478354702
8	Taiwan (Province of China)	1	male	158	<20 years	1994	44	Population	1	Number	3697607.8786159856	3720185.1716553117	3674579.4800821687
8	Taiwan (Province of China)	1	male	159	10 to 24	1994	44	Population	1	Number	2936048.95988503	2953976.236092029	2917763.48782239
8	Taiwan (Province of China)	1	male	162	10 to 19	1994	44	Population	1	Number	2014357.337650357	2026656.839758479	2001812.0853997876
8	Taiwan (Province of China)	1	male	164	Birth	1994	44	Population	1	Number	169846.465165019	170572.848556498	169196.949588018
8	Taiwan (Province of China)	1	male	235	95 plus	1994	44	Population	1	Number	1694.3911025970585	1704.7369168916987	1683.8385738098898
8	Taiwan (Province of China)	2	female	1	Under 5	1994	44	Population	1	Number	776055.2007938144	780793.7307456633	771221.9926671564
8	Taiwan (Province of China)	2	female	2	Early Neonatal	1994	44	Population	1	Number	2990.720400550669	3008.981496128817	2972.094439240549
8	Taiwan (Province of China)	2	female	3	Late Neonatal	1994	44	Population	1	Number	8963.866330696685	9018.598969623565	8908.040106542161
8	Taiwan (Province of China)	2	female	4	Post Neonatal	1994	44	Population	1	Number	143709.58094978053	144587.05996545058	142814.56946887737
8	Taiwan (Province of China)	2	female	5	1 to 4	1994	44	Population	1	Number	620391.0331127865	624179.0903144602	616527.2886524963
8	Taiwan (Province of China)	2	female	6	5 to 9	1994	44	Population	1	Number	779060.7642380239	783817.6459158685	774208.8377087975
8	Taiwan (Province of China)	2	female	7	10 to 14	1994	44	Population	1	Number	945366.0875640226	951138.4160231351	939478.4251240215
8	Taiwan (Province of China)	2	female	8	15 to 19	1994	44	Population	1	Number	956183.3896745768	962021.7677007774	950228.3579644314
8	Taiwan (Province of China)	2	female	9	20 to 24	1994	44	Population	1	Number	877673.1913861177	883032.1925255519	872207.1147503086
8	Taiwan (Province of China)	2	female	10	25 to 29	1994	44	Population	1	Number	924493.8998389336	930138.7844169989	918736.227671829
8	Taiwan (Province of China)	2	female	11	30 to 34	1994	44	Population	1	Number	957786.8607350544	963635.0294251654	951821.8427386854
8	Taiwan (Province of China)	2	female	12	35 to 39	1994	44	Population	1	Number	899752.8914758444	905246.7094686364	894149.3042791903
8	Taiwan (Province of China)	2	female	13	40 to 44	1994	44	Population	1	Number	782776.4214886647	787555.9906675465	777901.3541508963
8	Taiwan (Province of China)	2	female	14	45 to 49	1994	44	Population	1	Number	493287.41520847706	496299.3880545381	490215.2616535173
8	Taiwan (Province of China)	2	female	15	50 to 54	1994	44	Population	1	Number	439643.1290415025	442327.5542382627	436905.06770006806
8	Taiwan (Province of China)	2	female	16	55 to 59	1994	44	Population	1	Number	398883.47297768685	401319.0230288545	396399.25943048904
8	Taiwan (Province of China)	2	female	17	60 to 64	1994	44	Population	1	Number	337351.4013401308	339411.241565302	335250.4044872926
8	Taiwan (Province of China)	2	female	18	65 to 69	1994	44	Population	1	Number	273301.24144779076	274969.99660483777	271599.14373639086
8	Taiwan (Province of China)	2	female	19	70 to 74	1994	44	Population	1	Number	196983.6999305543	198186.46638478615	195756.90160699477
8	Taiwan (Province of China)	2	female	20	75 to 79	1994	44	Population	1	Number	121869.7715427951	122613.89845810966	121110.7766032443
8	Taiwan (Province of China)	2	female	21	80 plus	1994	44	Population	1	Number	118813.93229639667	119539.40050575537	118073.9688729859
8	Taiwan (Province of China)	2	female	22	All Ages	1994	44	Population	1	Number	10279282.770980386	10342047.235729787	10215264.2411463
8	Taiwan (Province of China)	2	female	23	5-14 years	1994	44	Population	1	Number	1724426.8518020464	1734956.0619390034	1713687.262832819
8	Taiwan (Province of China)	2	female	24	15-49 years	1994	44	Population	1	Number	5891954.069807668	5927929.862259214	5855259.463208858
8	Taiwan (Province of China)	2	female	25	50-69 years	1994	44	Population	1	Number	1449179.2448071109	1458027.815437257	1440153.8753542402
8	Taiwan (Province of China)	2	female	26	70+ years	1994	44	Population	1	Number	437667.4037697461	440339.76534865104	434941.64708322496
8	Taiwan (Province of China)	2	female	28	<1 year	1994	44	Population	1	Number	155664.16768102787	156614.64043120298	154694.70401466006
8	Taiwan (Province of China)	2	female	30	80 to 84	1994	44	Population	1	Number	75084.02958500858	75542.48656426746	74616.41240829063
8	Taiwan (Province of China)	2	female	31	85 to 89	1994	44	Population	1	Number	30284.080975967958	30468.99311188568	30095.47420401192
8	Taiwan (Province of China)	2	female	32	90 to 94	1994	44	Population	1	Number	10106.082196616153	10167.78911274213	10043.142345750653
8	Taiwan (Province of China)	2	female	39	0 to 14	1994	44	Population	1	Number	2500482.052595861	2515749.7926846663	2484909.255499975
8	Taiwan (Province of China)	2	female	42	Neonatal	1994	44	Population	1	Number	11954.586731247353	12027.580465752382	11880.134545782708
8	Taiwan (Province of China)	2	female	157	25 plus	1994	44	Population	1	Number	5944944.137323831	5981243.482818791	5907919.512931582
8	Taiwan (Province of China)	2	female	158	<20 years	1994	44	Population	1	Number	3456665.4422704377	3477771.5603854433	3435137.613464407
8	Taiwan (Province of China)	2	female	159	10 to 24	1994	44	Population	1	Number	2779222.6686247173	2796192.3762494638	2761913.8978387616
8	Taiwan (Province of China)	2	female	162	10 to 19	1994	44	Population	1	Number	1901549.4772385994	1913160.1837239123	1889706.7830884526
8	Taiwan (Province of China)	2	female	164	Birth	1994	44	Population	1	Number	156152.922355202	156820.742490402	155555.772715583
8	Taiwan (Province of China)	2	female	235	95 plus	1994	44	Population	1	Number	3339.7395388039745	3360.1317168601345	3318.939914932687
8	Taiwan (Province of China)	3	both	1	Under 5	1994	44	Population	1	Number	1621040.8327596951	1630938.776271116	1610945.1234357648
8	Taiwan (Province of China)	3	both	2	Early Neonatal	1994	44	Population	1	Number	6240.979579731282	6279.086493565741	6202.111270889064
8	Taiwan (Province of China)	3	both	3	Late Neonatal	1994	44	Population	1	Number	18703.50264591702	18817.704712215276	18587.01876578485
8	Taiwan (Province of China)	3	both	4	Post Neonatal	1994	44	Population	1	Number	299758.8795855015	301589.1829296394	297892.00587423897
8	Taiwan (Province of China)	3	both	5	1 to 4	1994	44	Population	1	Number	1296337.4709485453	1304252.8021356957	1288263.987524852
8	Taiwan (Province of China)	3	both	6	5 to 9	1994	44	Population	1	Number	1617325.673237772	1627200.9322872472	1607253.1016225705
8	Taiwan (Province of China)	3	both	7	10 to 14	1994	44	Population	1	Number	1950539.9878719868	1962449.8264316102	1938392.1848405646
8	Taiwan (Province of China)	3	both	8	15 to 19	1994	44	Population	1	Number	1965366.8270169697	1977367.1970507817	1953126.6836476761
8	Taiwan (Province of China)	3	both	9	20 to 24	1994	44	Population	1	Number	1799364.8136207906	1810351.5888591032	1788158.517172911
8	Taiwan (Province of China)	3	both	10	25 to 29	1994	44	Population	1	Number	1892339.2683337082	1903893.7380323675	1880553.9346090595
8	Taiwan (Province of China)	3	both	11	30 to 34	1994	44	Population	1	Number	1956572.075141863	1968518.7451358626	1944386.7047657678
8	Taiwan (Province of China)	3	both	12	35 to 39	1994	44	Population	1	Number	1830457.0636349556	1841633.6856236174	1819057.127204648
8	Taiwan (Province of China)	3	both	13	40 to 44	1994	44	Population	1	Number	1590651.1122831684	1600363.4986324713	1580744.6676453378
8	Taiwan (Province of China)	3	both	14	45 to 49	1994	44	Population	1	Number	1004725.8281652629	1010860.602373705	998468.4781303887
8	Taiwan (Province of China)	3	both	15	50 to 54	1994	44	Population	1	Number	884864.6395574532	890267.5510946559	879353.7751723854
8	Taiwan (Province of China)	3	both	16	55 to 59	1994	44	Population	1	Number	791363.7691042125	796195.7719293628	786435.2204699598
8	Taiwan (Province of China)	3	both	17	60 to 64	1994	44	Population	1	Number	723890.0750122048	728310.0889477894	719381.7470095354
8	Taiwan (Province of China)	3	both	18	65 to 69	1994	44	Population	1	Number	649136.2525058422	653099.8256797396	645093.4851772935
8	Taiwan (Province of China)	3	both	19	70 to 74	1994	44	Population	1	Number	445142.78748820425	447860.79315224057	442370.47472512955
8	Taiwan (Province of China)	3	both	20	75 to 79	1994	44	Population	1	Number	255398.34611126446	256957.78764514372	253807.74616335187
8	Taiwan (Province of China)	3	both	21	80 plus	1994	44	Population	1	Number	218038.55645618515	219369.88215230664	216680.63021342448
8	Taiwan (Province of China)	3	both	22	All Ages	1994	44	Population	1	Number	21196217.90830154	21325640.291299112	21064209.602005772
8	Taiwan (Province of China)	3	both	23	5-14 years	1994	44	Population	1	Number	3567865.6611097585	3589650.7587188566	3545645.286463135
8	Taiwan (Province of China)	3	both	24	15-49 years	1994	44	Population	1	Number	12039476.988196718	12112989.05570791	11964496.113175793
8	Taiwan (Province of China)	3	both	25	50-69 years	1994	44	Population	1	Number	3049254.7361797127	3067873.2376515474	3030264.227829174
8	Taiwan (Province of China)	3	both	26	70+ years	1994	44	Population	1	Number	918579.6900556538	924188.4629496911	912858.851101906
8	Taiwan (Province of China)	3	both	28	<1 year	1994	44	Population	1	Number	324703.3618111498	326685.9741354204	322681.13591091294
8	Taiwan (Province of China)	3	both	30	80 to 84	1994	44	Population	1	Number	144725.94030869752	145609.62513196882	143824.59902508432
8	Taiwan (Province of China)	3	both	31	85 to 89	1994	44	Population	1	Number	51755.7822756028	52071.798873704916	51433.451509389124
8	Taiwan (Province of China)	3	both	32	90 to 94	1994	44	Population	1	Number	16522.703230483796	16623.58951288107	16419.80119020851
8	Taiwan (Province of China)	3	both	39	0 to 14	1994	44	Population	1	Number	5188906.493869454	5220589.534989972	5156590.4098989
8	Taiwan (Province of China)	3	both	42	Neonatal	1994	44	Population	1	Number	24944.4822256483	25096.791205781014	24789.13003667391
8	Taiwan (Province of China)	3	both	157	25 plus	1994	44	Population	1	Number	12242579.773794325	12317331.97039926	12166333.991286281
8	Taiwan (Province of China)	3	both	158	<20 years	1994	44	Population	1	Number	7154273.320886424	7197956.732040753	7109717.093546575
8	Taiwan (Province of China)	3	both	159	10 to 24	1994	44	Population	1	Number	5715271.628509747	5750168.612341493	5679677.385661152
8	Taiwan (Province of China)	3	both	162	10 to 19	1994	44	Population	1	Number	3915906.8148889565	3939817.0234823916	3891518.868488241
8	Taiwan (Province of China)	3	both	164	Birth	1994	44	Population	1	Number	325999.387520221	327393.5910469	324752.722303601
8	Taiwan (Province of China)	3	both	235	95 plus	1994	44	Population	1	Number	5034.130641401033	5064.868633751834	5002.778488742576
9	Southeast Asia	1	male	1	Under 5	1994	44	Population	1	Number	30549382.746330347	31935061.835013833	29212689.513890725
9	Southeast Asia	1	male	2	Early Neonatal	1994	44	Population	1	Number	122144.61410889676	127643.4324407212	116815.93260798423
9	Southeast Asia	1	male	3	Late Neonatal	1994	44	Population	1	Number	361479.1629898308	377740.79217473825	345681.40071213065
9	Southeast Asia	1	male	4	Post Neonatal	1994	44	Population	1	Number	5710924.83707717	5968096.468080491	5460329.061677513
9	Southeast Asia	1	male	5	1 to 4	1994	44	Population	1	Number	24354834.13215445	25458332.89301117	23290734.75929674
9	Southeast Asia	1	male	6	5 to 9	1994	44	Population	1	Number	30076953.607030824	31451313.734077524	28747193.29143339
9	Southeast Asia	1	male	7	10 to 14	1994	44	Population	1	Number	29042036.346184805	30391754.644884437	27722938.15520793
9	Southeast Asia	1	male	8	15 to 19	1994	44	Population	1	Number	25977086.087349374	27184303.310209837	24802463.68958489
9	Southeast Asia	1	male	9	20 to 24	1994	44	Population	1	Number	23099897.704963297	24174726.948301174	22055574.535164077
9	Southeast Asia	1	male	10	25 to 29	1994	44	Population	1	Number	21069959.6666826	22042124.03859267	20115560.503371254
9	Southeast Asia	1	male	11	30 to 34	1994	44	Population	1	Number	19140363.569821093	20029912.71233697	18264684.264976617
9	Southeast Asia	1	male	12	35 to 39	1994	44	Population	1	Number	16477700.644639565	17245562.461093165	15730048.345418515
9	Southeast Asia	1	male	13	40 to 44	1994	44	Population	1	Number	13022333.742815481	13630139.334591169	12422022.868099965
9	Southeast Asia	1	male	14	45 to 49	1994	44	Population	1	Number	9894351.896611497	10347722.19997632	9445582.395010453
9	Southeast Asia	1	male	15	50 to 54	1994	44	Population	1	Number	8041522.395575516	8419165.960545523	7668373.12543872
9	Southeast Asia	1	male	16	55 to 59	1994	44	Population	1	Number	6898029.66465542	7219490.200140647	6582390.114776478
9	Southeast Asia	1	male	17	60 to 64	1994	44	Population	1	Number	5569302.525373586	5828351.834501777	5314765.62556279
9	Southeast Asia	1	male	18	65 to 69	1994	44	Population	1	Number	4122532.1058388064	4312770.684597763	3937587.7824118934
9	Southeast Asia	1	male	19	70 to 74	1994	44	Population	1	Number	2651583.628231525	2774001.817685359	2531303.445372544
9	Southeast Asia	1	male	20	75 to 79	1994	44	Population	1	Number	1518238.7107726845	1587997.200626813	1451309.5005136826
9	Southeast Asia	1	male	21	80 plus	1994	44	Population	1	Number	1297821.7066713728	1357086.4356813272	1242060.8867189225
9	Southeast Asia	1	male	22	All Ages	1994	44	Population	1	Number	248449096.74954778	259894011.31140575	237247460.18078405
9	Southeast Asia	1	male	23	5-14 years	1994	44	Population	1	Number	59118989.95321563	61876728.003546394	56457255.54281013
9	Southeast Asia	1	male	24	15-49 years	1994	44	Population	1	Number	128681693.3128829	134726840.27199337	122805025.73401421
9	Southeast Asia	1	male	25	50-69 years	1994	44	Population	1	Number	24631386.691443328	25785324.809795067	23508756.72582832
9	Southeast Asia	1	male	26	70+ years	1994	44	Population	1	Number	5467644.045675582	5718925.910757862	5225328.277794672
9	Southeast Asia	1	male	28	<1 year	1994	44	Population	1	Number	6194548.614175897	6473480.692695952	5922664.346317533
9	Southeast Asia	1	male	30	80 to 84	1994	44	Population	1	Number	802414.7696561879	838910.3251655085	767496.2985064451
9	Southeast Asia	1	male	31	85 to 89	1994	44	Population	1	Number	370158.05580844695	386887.043093839	354393.78790814907
9	Southeast Asia	1	male	32	90 to 94	1994	44	Population	1	Number	107752.87439233487	112816.98155767414	102996.26569241415
9	Southeast Asia	1	male	39	0 to 14	1994	44	Population	1	Number	89668372.69954598	93756308.88912919	85681232.42415276
9	Southeast Asia	1	male	42	Neonatal	1994	44	Population	1	Number	483623.7770987275	505384.22461545945	462497.3333201149
9	Southeast Asia	1	male	157	25 plus	1994	44	Population	1	Number	109703740.25768915	114840629.983377	104755499.63843788
9	Southeast Asia	1	male	158	<20 years	1994	44	Population	1	Number	115645458.78689535	120951968.72506413	110446278.12312001
9	Southeast Asia	1	male	159	10 to 24	1994	44	Population	1	Number	78119020.13849747	81728530.76440147	74604926.40840168
9	Southeast Asia	1	male	162	10 to 19	1994	44	Population	1	Number	55019122.433534175	57564206.87080197	52526877.824132204
9	Southeast Asia	1	male	164	Birth	1994	44	Population	1	Number	6427814.91129502	6605252.43660692	6264101.84852113
9	Southeast Asia	1	male	235	95 plus	1994	44	Population	1	Number	17496.006814402957	18308.185694200747	16678.947598045703
9	Southeast Asia	2	female	1	Under 5	1994	44	Population	1	Number	29132871.40474095	30450713.11375014	27861165.82102293
9	Southeast Asia	2	female	2	Early Neonatal	1994	44	Population	1	Number	115420.30351263043	120617.43311414712	110360.06769196746
9	Southeast Asia	2	female	3	Late Neonatal	1994	44	Population	1	Number	342484.90528901544	357922.0376896428	327487.50584728783
9	Southeast Asia	2	female	4	Post Neonatal	1994	44	Population	1	Number	5431031.968959509	5676495.530632254	5192213.51493621
9	Southeast Asia	2	female	5	1 to 4	1994	44	Population	1	Number	23243934.226979792	24292389.19195822	22230884.522537544
9	Southeast Asia	2	female	6	5 to 9	1994	44	Population	1	Number	28675915.297367066	29973767.709050275	27410526.340224117
9	Southeast Asia	2	female	7	10 to 14	1994	44	Population	1	Number	27904029.00793405	29190199.665763427	26639963.8324414
9	Southeast Asia	2	female	8	15 to 19	1994	44	Population	1	Number	25920070.005352776	27123675.429864973	24744976.622536868
9	Southeast Asia	2	female	9	20 to 24	1994	44	Population	1	Number	23922272.06730304	25044201.371906344	22825365.67950787
9	Southeast Asia	2	female	10	25 to 29	1994	44	Population	1	Number	22006335.72640253	23043126.606748678	20991838.558732774
9	Southeast Asia	2	female	11	30 to 34	1994	44	Population	1	Number	19767439.027039014	20689902.83722236	18865228.863376033
9	Southeast Asia	2	female	12	35 to 39	1994	44	Population	1	Number	16738955.26282004	17515359.902983848	15978430.827399725
9	Southeast Asia	2	female	13	40 to 44	1994	44	Population	1	Number	13141183.923428249	13744532.650614709	12550082.085838504
9	Southeast Asia	2	female	14	45 to 49	1994	44	Population	1	Number	10210084.438743789	10676218.498606259	9741324.855689125
9	Southeast Asia	2	female	15	50 to 54	1994	44	Population	1	Number	8549688.811736083	8951335.473234203	8155412.435513364
9	Southeast Asia	2	female	16	55 to 59	1994	44	Population	1	Number	7495823.764886227	7844756.528639725	7152515.348533866
9	Southeast Asia	2	female	17	60 to 64	1994	44	Population	1	Number	6148508.911193479	6434913.092263233	5864344.148645273
9	Southeast Asia	2	female	18	65 to 69	1994	44	Population	1	Number	4657447.2117424505	4872056.226121577	4448120.56100926
9	Southeast Asia	2	female	19	70 to 74	1994	44	Population	1	Number	3188179.6692218967	3333612.3447049367	3047931.701022061
9	Southeast Asia	2	female	20	75 to 79	1994	44	Population	1	Number	1970300.804195784	2058901.962460883	1885040.5782411133
9	Southeast Asia	2	female	21	80 plus	1994	44	Population	1	Number	1905583.6451140104	1990273.4576694171	1823088.0204691966
9	Southeast Asia	2	female	22	All Ages	1994	44	Population	1	Number	251334688.97922143	262909940.40583488	240005185.80351165
9	Southeast Asia	2	female	23	5-14 years	1994	44	Population	1	Number	56579944.305301115	59189279.64434966	54043014.27043437
9	Southeast Asia	2	female	24	15-49 years	1994	44	Population	1	Number	131706340.45108943	137897851.69250637	125680526.76278836
9	Southeast Asia	2	female	25	50-69 years	1994	44	Population	1	Number	26851468.69955824	28091108.8194011	25609031.429834053
9	Southeast Asia	2	female	26	70+ years	1994	44	Population	1	Number	7064064.118531691	7380137.690986609	6756225.41927483
9	Southeast Asia	2	female	28	<1 year	1994	44	Population	1	Number	5888937.177761155	6155030.448298033	5630064.442317401
9	Southeast Asia	2	female	30	80 to 84	1994	44	Population	1	Number	1122570.119819791	1171642.3047027893	1074313.5360926576
9	Southeast Asia	2	female	31	85 to 89	1994	44	Population	1	Number	547032.44925952435	571261.1157028546	523312.0757820193
9	Southeast Asia	2	female	32	90 to 94	1994	44	Population	1	Number	186173.71326346122	195228.99101431636	177620.2353980229
9	Southeast Asia	2	female	39	0 to 14	1994	44	Population	1	Number	85712815.71004206	89588382.36420958	81917139.19502856
9	Southeast Asia	2	female	42	Neonatal	1994	44	Population	1	Number	457905.20880164584	478534.91766577837	437847.5735392553
9	Southeast Asia	2	female	157	25 plus	1994	44	Population	1	Number	115779531.19652355	121146647.52311967	110475181.29882276
9	Southeast Asia	2	female	158	<20 years	1994	44	Population	1	Number	111632885.71539484	116735629.3957272	106614142.07464343
9	Southeast Asia	2	female	159	10 to 24	1994	44	Population	1	Number	77746371.08058986	81338946.3108109	74229793.6213826
9	Southeast Asia	2	female	162	10 to 19	1994	44	Population	1	Number	53824099.01328682	56300900.70352838	51384940.45497827
9	Southeast Asia	2	female	164	Birth	1994	44	Population	1	Number	6078724.72200439	6246288.21840224	5923667.35778602
9	Southeast Asia	2	female	235	95 plus	1994	44	Population	1	Number	49807.362771233755	52330.21684311246	47213.94686142735
9	Southeast Asia	3	both	1	Under 5	1994	44	Population	1	Number	59682254.151071295	62381797.34562099	57073855.33491366
9	Southeast Asia	3	both	2	Early Neonatal	1994	44	Population	1	Number	237564.9176215272	248274.42483152047	227200.27355455066
9	Southeast Asia	3	both	3	Late Neonatal	1994	44	Population	1	Number	703964.0682788462	735697.9416527696	673182.1868954207
9	Southeast Asia	3	both	4	Post Neonatal	1994	44	Population	1	Number	11141956.80603668	11643842.915320821	10652968.238813698
9	Southeast Asia	3	both	5	1 to 4	1994	44	Population	1	Number	47598768.35913424	49748108.341779135	45521071.29591168
9	Southeast Asia	3	both	6	5 to 9	1994	44	Population	1	Number	58752868.90439789	61424991.17362341	56158635.44837013
9	Southeast Asia	3	both	7	10 to 14	1994	44	Population	1	Number	56946065.354118854	59581954.31064786	54362901.98764933
9	Southeast Asia	3	both	8	15 to 19	1994	44	Population	1	Number	51897156.09270215	54307978.740074806	49548916.291461155
9	Southeast Asia	3	both	9	20 to 24	1994	44	Population	1	Number	47022169.772266336	49211542.7584282	44869594.20684877
9	Southeast Asia	3	both	10	25 to 29	1994	44	Population	1	Number	43076295.39308513	45081755.6089764	41098876.79236237
9	Southeast Asia	3	both	11	30 to 34	1994	44	Population	1	Number	38907802.5968601	40718098.7700247	37132588.979555406
9	Southeast Asia	3	both	12	35 to 39	1994	44	Population	1	Number	33216655.907459605	34764151.355909355	31722933.495549835
9	Southeast Asia	3	both	13	40 to 44	1994	44	Population	1	Number	26163517.66624373	27372336.03737114	24972015.177740052
9	Southeast Asia	3	both	14	45 to 49	1994	44	Population	1	Number	20104436.335355286	21023106.925761867	19186907.250699576
9	Southeast Asia	3	both	15	50 to 54	1994	44	Population	1	Number	16591211.207311599	17368293.30939014	15816769.184336402
9	Southeast Asia	3	both	16	55 to 59	1994	44	Population	1	Number	14393853.429541647	15065046.941187754	13746333.839748392
9	Southeast Asia	3	both	17	60 to 64	1994	44	Population	1	Number	11717811.436567066	12262340.687645232	11181723.540831631
9	Southeast Asia	3	both	18	65 to 69	1994	44	Population	1	Number	8779979.317581257	9183304.2486503385	8384574.030744714
9	Southeast Asia	3	both	19	70 to 74	1994	44	Population	1	Number	5839763.297453422	6108928.401313366	5578106.721747384
9	Southeast Asia	3	both	20	75 to 79	1994	44	Population	1	Number	3488539.514968469	3645817.2088245847	3336031.225695083
9	Southeast Asia	3	both	21	80 plus	1994	44	Population	1	Number	3203405.351785383	3343765.918547563	3064207.343058183
9	Southeast Asia	3	both	22	All Ages	1994	44	Population	1	Number	499783785.72876924	522805890.4971325	477289907.9937625
9	Southeast Asia	3	both	23	5-14 years	1994	44	Population	1	Number	115698934.25851674	121066007.64789608	110497792.80639489
9	Southeast Asia	3	both	24	15-49 years	1994	44	Population	1	Number	260388033.76397234	272657764.8447274	248485552.49680263
9	Southeast Asia	3	both	25	50-69 years	1994	44	Population	1	Number	51482855.39100157	53897851.04872889	49159480.94844994
9	Southeast Asia	3	both	26	70+ years	1994	44	Population	1	Number	12531708.164207274	13104297.932143	11977578.194157511
9	Southeast Asia	3	both	28	<1 year	1994	44	Population	1	Number	12083485.791937053	12627742.137223313	11553069.470919346
9	Southeast Asia	3	both	30	80 to 84	1994	44	Population	1	Number	1924984.889475979	2009261.1687076371	1841898.332098086
9	Southeast Asia	3	both	31	85 to 89	1994	44	Population	1	Number	917190.5050679713	957713.4934891243	877524.3329194146
9	Southeast Asia	3	both	32	90 to 94	1994	44	Population	1	Number	293926.5876557961	307856.0793716068	280606.1228446643
9	Southeast Asia	3	both	39	0 to 14	1994	44	Population	1	Number	175381188.40958804	183343436.86728477	167598371.61918133
9	Southeast Asia	3	both	42	Neonatal	1994	44	Population	1	Number	941528.9859003734	983990.1886852587	900382.4604499713
9	Southeast Asia	3	both	157	25 plus	1994	44	Population	1	Number	225483271.4542127	235917729.26638785	215338415.23598182
9	Southeast Asia	3	both	158	<20 years	1994	44	Population	1	Number	227278344.5022902	237687598.1207913	217059864.68912032
9	Southeast Asia	3	both	159	10 to 24	1994	44	Population	1	Number	155865391.21908733	163067477.07521233	148834720.0297843
9	Southeast Asia	3	both	162	10 to 19	1994	44	Population	1	Number	108843221.446821	113865107.57433033	103911818.27911048
9	Southeast Asia	3	both	164	Birth	1994	44	Population	1	Number	12506539.6332994	12851461.312364	12187769.2063071
9	Southeast Asia	3	both	235	95 plus	1994	44	Population	1	Number	67303.36958563671	70657.18442078223	64116.29502544386
10	Cambodia	1	male	1	Under 5	1994	44	Population	1	Number	976308.2378110004	1067957.105828717	883548.3461857117
10	Cambodia	1	male	2	Early Neonatal	1994	44	Population	1	Number	4111.551887606082	4497.515112847403	3720.9097801900816
10	Cambodia	1	male	3	Late Neonatal	1994	44	Population	1	Number	12082.86222257887	13217.115322395239	10934.859013261812
10	Cambodia	1	male	4	Post Neonatal	1994	44	Population	1	Number	188869.38524003705	206599.09875680687	170924.74129697093
10	Cambodia	1	male	5	1 to 4	1994	44	Population	1	Number	771244.4384607784	843643.3766366674	697967.8360952891
10	Cambodia	1	male	6	5 to 9	1994	44	Population	1	Number	889107.3261190272	972570.3932419352	804632.4686713767
10	Cambodia	1	male	7	10 to 14	1994	44	Population	1	Number	760959.4001301453	832392.8521163093	688659.9881682218
10	Cambodia	1	male	8	15 to 19	1994	44	Population	1	Number	549898.3001448074	601518.8383942188	497651.98617256247
10	Cambodia	1	male	9	20 to 24	1994	44	Population	1	Number	440749.49117508816	482123.91615807294	398873.50011823827
10	Cambodia	1	male	10	25 to 29	1994	44	Population	1	Number	411108.9839885378	449700.9691375528	372049.16320236766
10	Cambodia	1	male	11	30 to 34	1994	44	Population	1	Number	349333.8727439027	382126.8501636237	316143.35880393966
10	Cambodia	1	male	12	35 to 39	1994	44	Population	1	Number	258217.43719996468	282457.05221629713	233683.97475153525
10	Cambodia	1	male	13	40 to 44	1994	44	Population	1	Number	193496.16003617397	211660.2022374888	175111.92221072235
10	Cambodia	1	male	14	45 to 49	1994	44	Population	1	Number	156086.39502172932	170738.6747656568	141256.49138508659
10	Cambodia	1	male	15	50 to 54	1994	44	Population	1	Number	125545.923973967	137331.28168256374	113617.69695425773
10	Cambodia	1	male	16	55 to 59	1994	44	Population	1	Number	105781.13964554932	115711.1200868445	95730.78191065927
10	Cambodia	1	male	17	60 to 64	1994	44	Population	1	Number	86472.28709779496	94589.6899020414	78256.48017418783
10	Cambodia	1	male	18	65 to 69	1994	44	Population	1	Number	65306.23436558239	71436.7187989873	59101.43245200903
10	Cambodia	1	male	19	70 to 74	1994	44	Population	1	Number	44163.35418298565	48309.09551956511	39967.355635428554
10	Cambodia	1	male	20	75 to 79	1994	44	Population	1	Number	23948.74481932983	26196.882516147696	21673.35382295397
10	Cambodia	1	male	21	80 plus	1994	44	Population	1	Number	18899.011505470855	20673.11618271266	17103.40004673406
10	Cambodia	1	male	22	All Ages	1994	44	Population	1	Number	5455382.2999610575	5967494.758948738	4937061.7006659955
10	Cambodia	1	male	23	5-14 years	1994	44	Population	1	Number	1650066.7262491726	1804963.2453582445	1493292.456839599
10	Cambodia	1	male	24	15-49 years	1994	44	Population	1	Number	2358890.640310204	2580326.503072911	2134770.3966444526
10	Cambodia	1	male	25	50-69 years	1994	44	Population	1	Number	383105.58508289367	419068.8104704369	346706.39149111387
10	Cambodia	1	male	26	70+ years	1994	44	Population	1	Number	87011.11050778633	95179.09421842548	78744.10950511658
10	Cambodia	1	male	28	<1 year	1994	44	Population	1	Number	205063.79935022202	224313.7291920495	185580.51009042285
10	Cambodia	1	male	30	80 to 84	1994	44	Population	1	Number	12729.866564125947	13924.855826159168	11520.390911702641
10	Cambodia	1	male	31	85 to 89	1994	44	Population	1	Number	4755.75292220411	5202.189155159803	4303.904716304097
10	Cambodia	1	male	32	90 to 94	1994	44	Population	1	Number	1220.345760689581	1334.9031342995645	1104.3996525621396
10	Cambodia	1	male	39	0 to 14	1994	44	Population	1	Number	2626374.964060173	2872920.351186962	2376840.8030253104
10	Cambodia	1	male	42	Neonatal	1994	44	Population	1	Number	16194.414110184953	17714.63043524264	14655.768793451893
10	Cambodia	1	male	157	25 plus	1994	44	Population	1	Number	1838359.5445809886	2010931.653209481	1663695.4113498817
10	Cambodia	1	male	158	<20 years	1994	44	Population	1	Number	3176273.2642049803	3474439.189581181	2874492.7891978724
10	Cambodia	1	male	159	10 to 24	1994	44	Population	1	Number	1751607.191450041	1916035.6066686008	1585185.4744590225
10	Cambodia	1	male	162	10 to 19	1994	44	Population	1	Number	1310857.7002749527	1433911.6905105277	1186311.9743407844
10	Cambodia	1	male	164	Birth	1994	44	Population	1	Number	220477.490382407	226721.310486326	214638.162305916
10	Cambodia	1	male	235	95 plus	1994	44	Population	1	Number	193.04625845121564	211.16806709412754	174.7047661651813
10	Cambodia	2	female	1	Under 5	1994	44	Population	1	Number	941038.24708997	1029376.2194300827	851629.3878438028
10	Cambodia	2	female	2	Early Neonatal	1994	44	Population	1	Number	3910.6258435683244	4277.727561984068	3539.0738936946063
10	Cambodia	2	female	3	Late Neonatal	1994	44	Population	1	Number	11542.591380228465	12626.127699005056	10445.919771776613
10	Cambodia	2	female	4	Post Neonatal	1994	44	Population	1	Number	181469.8753210712	198504.97551625353	164228.26522692808
10	Cambodia	2	female	5	1 to 4	1994	44	Population	1	Number	744115.154545102	813967.3886528398	673416.1289514035
10	Cambodia	2	female	6	5 to 9	1994	44	Population	1	Number	856181.1800723469	936553.3749722262	774834.664290415
10	Cambodia	2	female	7	10 to 14	1994	44	Population	1	Number	748692.0133525605	818973.8903871272	677558.1364378119
10	Cambodia	2	female	8	15 to 19	1994	44	Population	1	Number	565216.0298067988	618274.4874854988	511514.36506687256
10	Cambodia	2	female	9	20 to 24	1994	44	Population	1	Number	478410.94013782276	523320.7538757777	432956.7021821581
10	Cambodia	2	female	10	25 to 29	1994	44	Population	1	Number	453367.0277124743	495925.8972141456	410292.2335763734
10	Cambodia	2	female	11	30 to 34	1994	44	Population	1	Number	404637.5819307828	442622.07791796245	366192.6146614558
10	Cambodia	2	female	12	35 to 39	1994	44	Population	1	Number	337766.2029843879	369473.28990559245	305674.74337142264
10	Cambodia	2	female	13	40 to 44	1994	44	Population	1	Number	269773.9409277069	295098.3982549726	244142.48504663352
10	Cambodia	2	female	14	45 to 49	1994	44	Population	1	Number	209731.06337810005	229419.12274534663	189804.33331892453
10	Cambodia	2	female	15	50 to 54	1994	44	Population	1	Number	166003.99799353347	181587.2717110988	150231.8143051421
10	Cambodia	2	female	16	55 to 59	1994	44	Population	1	Number	140569.28128677976	153764.9248438623	127213.67207135224
10	Cambodia	2	female	17	60 to 64	1994	44	Population	1	Number	114156.30695908466	124872.48849345416	103310.21732082659
10	Cambodia	2	female	18	65 to 69	1994	44	Population	1	Number	86260.5212164749	94358.04494712947	78064.83435274272
10	Cambodia	2	female	19	70 to 74	1994	44	Population	1	Number	58970.91128486719	64506.680682193044	53368.03390661881
10	Cambodia	2	female	20	75 to 79	1994	44	Population	1	Number	33859.718767692604	37038.2281526129	30642.677548829157
10	Cambodia	2	female	21	80 plus	1994	44	Population	1	Number	29446.772639021012	32211.02605266863	26649.009255569068
10	Cambodia	2	female	22	All Ages	1994	44	Population	1	Number	5894081.737540404	6447376.177071751	5334079.92455695
10	Cambodia	2	female	23	5-14 years	1994	44	Population	1	Number	1604873.1934249073	1755527.2653593537	1452392.8007282268
10	Cambodia	2	female	24	15-49 years	1994	44	Population	1	Number	2718902.7868780736	2974134.0273992955	2460577.4772238405
10	Cambodia	2	female	25	50-69 years	1994	44	Population	1	Number	506990.1074558728	554582.7299955448	458820.53805006365
10	Cambodia	2	female	26	70+ years	1994	44	Population	1	Number	122277.4026915808	133755.93488747458	110659.72071101704
10	Cambodia	2	female	28	<1 year	1994	44	Population	1	Number	196923.09254486798	215408.83077724266	178213.2588923993
10	Cambodia	2	female	30	80 to 84	1994	44	Population	1	Number	18318.636189799614	20038.259363509347	16578.166692687933
10	Cambodia	2	female	31	85 to 89	1994	44	Population	1	Number	7991.563582261973	8741.754687530209	7232.278201786951
10	Cambodia	2	female	32	90 to 94	1994	44	Population	1	Number	2566.4692173469366	2807.391079380529	2322.6267532143875
10	Cambodia	2	female	39	0 to 14	1994	44	Population	1	Number	2545911.4405148774	2784903.4847894358	2304022.18857203
10	Cambodia	2	female	42	Neonatal	1994	44	Population	1	Number	15453.21722379679	16903.855260989123	13984.993665471218
10	Cambodia	2	female	157	25 plus	1994	44	Population	1	Number	2304543.3270809054	2520877.450921039	2085586.6687358902
10	Cambodia	2	female	158	<20 years	1994	44	Population	1	Number	3111127.470321676	3403177.972274935	2815536.553638903
10	Cambodia	2	female	159	10 to 24	1994	44	Population	1	Number	1792318.983297182	1960569.1317484037	1622029.2036868425
10	Cambodia	2	female	162	10 to 19	1994	44	Population	1	Number	1313908.0431593591	1437248.3778726258	1189072.5015046843
10	Cambodia	2	female	164	Birth	1994	44	Population	1	Number	210782.542758457	216751.806449494	205199.984567013
10	Cambodia	2	female	235	95 plus	1994	44	Population	1	Number	570.1036496124875	623.6209222485381	515.9376078798015
10	Cambodia	3	both	1	Under 5	1994	44	Population	1	Number	1917346.4849009705	2097333.3252588	1735177.734029515
10	Cambodia	3	both	2	Early Neonatal	1994	44	Population	1	Number	8022.177731174407	8775.24267483147	7259.983673884689
10	Cambodia	3	both	3	Late Neonatal	1994	44	Population	1	Number	23625.453602807334	25843.243021400292	21380.778785038423
10	Cambodia	3	both	4	Post Neonatal	1994	44	Population	1	Number	370339.26056110824	405104.0742730604	335153.006523899
10	Cambodia	3	both	5	1 to 4	1994	44	Population	1	Number	1515359.5930058805	1657610.7652895073	1371383.9650466926
10	Cambodia	3	both	6	5 to 9	1994	44	Population	1	Number	1745288.5061913743	1909123.7682141615	1579467.132961792
10	Cambodia	3	both	7	10 to 14	1994	44	Population	1	Number	1509651.4134827056	1651366.7425034363	1366218.1246060338
10	Cambodia	3	both	8	15 to 19	1994	44	Population	1	Number	1115114.3299516062	1219793.3258797175	1009166.351239435
10	Cambodia	3	both	9	20 to 24	1994	44	Population	1	Number	919160.431312911	1005444.6700338507	831830.2023003963
10	Cambodia	3	both	10	25 to 29	1994	44	Population	1	Number	864476.0117010121	945626.8663516983	782341.3967787409
10	Cambodia	3	both	11	30 to 34	1994	44	Population	1	Number	753971.4546746856	824748.9280815861	682335.9734653954
10	Cambodia	3	both	12	35 to 39	1994	44	Population	1	Number	595983.6401843526	651930.3421218896	539358.7181229579
10	Cambodia	3	both	13	40 to 44	1994	44	Population	1	Number	463270.10096388083	506758.6004924613	419254.40725735587
10	Cambodia	3	both	14	45 to 49	1994	44	Population	1	Number	365817.4583998294	400157.79751100333	331060.82470401115
10	Cambodia	3	both	15	50 to 54	1994	44	Population	1	Number	291549.9219675005	318918.5533936625	263849.5112593999
10	Cambodia	3	both	16	55 to 59	1994	44	Population	1	Number	246350.42093232909	269476.04493070685	222944.4539820115
10	Cambodia	3	both	17	60 to 64	1994	44	Population	1	Number	200628.5940568796	219462.17839549558	181566.6974950144
10	Cambodia	3	both	18	65 to 69	1994	44	Population	1	Number	151566.7555820573	165794.76374611683	137166.26680475177
10	Cambodia	3	both	19	70 to 74	1994	44	Population	1	Number	103134.26546785283	112815.77620175816	93335.38954204736
10	Cambodia	3	both	20	75 to 79	1994	44	Population	1	Number	57808.46358702243	63235.1106687606	52316.03137178313
10	Cambodia	3	both	21	80 plus	1994	44	Population	1	Number	48345.78414449187	52884.14223538129	43752.40930230313
10	Cambodia	3	both	22	All Ages	1994	44	Population	1	Number	11349464.037501462	12414870.936020486	10271141.62522294
10	Cambodia	3	both	23	5-14 years	1994	44	Population	1	Number	3254939.91967408	3560490.510717598	2945685.2575678257
10	Cambodia	3	both	24	15-49 years	1994	44	Population	1	Number	5077793.427188278	5554460.530472208	4595347.873868293
10	Cambodia	3	both	25	50-69 years	1994	44	Population	1	Number	890095.6925387664	973651.5404659819	805526.9295411778
10	Cambodia	3	both	26	70+ years	1994	44	Population	1	Number	209288.51319936712	228935.02910590003	189403.83021613356
10	Cambodia	3	both	28	<1 year	1994	44	Population	1	Number	401986.89189509	439722.55996929226	363793.7689828222
10	Cambodia	3	both	30	80 to 84	1994	44	Population	1	Number	31048.50275392556	33963.11518966852	28098.557604390575
10	Cambodia	3	both	31	85 to 89	1994	44	Population	1	Number	12747.316504466084	13943.943842690012	11536.182918091048
10	Cambodia	3	both	32	90 to 94	1994	44	Population	1	Number	3786.8149780365175	4142.294213680095	3427.0264057765266
10	Cambodia	3	both	39	0 to 14	1994	44	Population	1	Number	5172286.404575051	5657823.835976398	4680862.9915973395
10	Cambodia	3	both	42	Neonatal	1994	44	Population	1	Number	31647.631333981743	34618.485696231764	28640.762458923113
10	Cambodia	3	both	157	25 plus	1994	44	Population	1	Number	4142902.871661894	4531809.104130521	3749282.0800857735
10	Cambodia	3	both	158	<20 years	1994	44	Population	1	Number	6287400.734526657	6877617.161856116	5690029.342836775
10	Cambodia	3	both	159	10 to 24	1994	44	Population	1	Number	3543926.174747223	3876604.7384170047	3207214.6781458645
10	Cambodia	3	both	162	10 to 19	1994	44	Population	1	Number	2624765.743434312	2871160.068383154	2375384.475845468
10	Cambodia	3	both	164	Birth	1994	44	Population	1	Number	431260.033140864	443473.116935819	419838.146872929
10	Cambodia	3	both	235	95 plus	1994	44	Population	1	Number	763.1499080637032	834.7889893426658	690.6423740449828
11	Indonesia	1	male	1	Under 5	1994	44	Population	1	Number	11493575.90364974	12561377.868373021	10445214.204120906
11	Indonesia	1	male	2	Early Neonatal	1994	44	Population	1	Number	46070.5147583271	50350.66104066324	41868.29226855602
11	Indonesia	1	male	3	Late Neonatal	1994	44	Population	1	Number	136024.72949152358	148662.00396724866	123617.52760908764
11	Indonesia	1	male	4	Post Neonatal	1994	44	Population	1	Number	2140572.2744009863	2339440.520401932	1945324.5981018536
11	Indonesia	1	male	5	1 to 4	1994	44	Population	1	Number	9170908.384998903	10022924.68296318	8334403.7861414105
11	Indonesia	1	male	6	5 to 9	1994	44	Population	1	Number	11623054.296400556	12702885.353142506	10562882.504954778
11	Indonesia	1	male	7	10 to 14	1994	44	Population	1	Number	11621882.575585661	12701604.774492696	10561817.660123056
11	Indonesia	1	male	8	15 to 19	1994	44	Population	1	Number	10550699.157403167	11530903.872099651	9588339.923636746
11	Indonesia	1	male	9	20 to 24	1994	44	Population	1	Number	9195903.673643421	10050242.13996915	8357119.18352291
11	Indonesia	1	male	10	25 to 29	1994	44	Population	1	Number	8236058.616411012	9001223.404628674	7484824.31988734
11	Indonesia	1	male	11	30 to 34	1994	44	Population	1	Number	7529266.18007628	8228766.952282171	6842500.428936705
11	Indonesia	1	male	12	35 to 39	1994	44	Population	1	Number	6598646.4071313385	7211688.654132256	5996765.12840995
11	Indonesia	1	male	13	40 to 44	1994	44	Population	1	Number	5313255.09719742	5806879.038033952	4828618.010321845
11	Indonesia	1	male	14	45 to 49	1994	44	Population	1	Number	4061515.952906127	4438848.016540992	3691053.548277117
11	Indonesia	1	male	15	50 to 54	1994	44	Population	1	Number	3394341.1724037924	3709689.868337749	3084733.674257637
11	Indonesia	1	male	16	55 to 59	1994	44	Population	1	Number	2842431.747508984	3106505.716309079	2583165.475411109
11	Indonesia	1	male	17	60 to 64	1994	44	Population	1	Number	2199352.0846861573	2403681.224445035	1998742.9349582917
11	Indonesia	1	male	18	65 to 69	1994	44	Population	1	Number	1602364.6547199022	1751231.1294233692	1456208.4239028546
11	Indonesia	1	male	19	70 to 74	1994	44	Population	1	Number	1025576.9944150468	1120857.448365295	932031.2041513558
11	Indonesia	1	male	20	75 to 79	1994	44	Population	1	Number	556438.2519783254	608133.7263624958	505683.9387500455
11	Indonesia	1	male	21	80 plus	1994	44	Population	1	Number	457737.07211103546	500262.7881305066	415985.57380637864
11	Indonesia	1	male	22	All Ages	1994	44	Population	1	Number	98302099.83822797	107434781.9750686	89335686.13742906
11	Indonesia	1	male	23	5-14 years	1994	44	Population	1	Number	23244936.871986218	25404490.127635203	21124700.16507783
11	Indonesia	1	male	24	15-49 years	1994	44	Population	1	Number	51485345.084768765	56268552.07768682	46789220.54299262
11	Indonesia	1	male	25	50-69 years	1994	44	Population	1	Number	10038489.659318836	10971107.938515235	9122850.508529894
11	Indonesia	1	male	26	70+ years	1994	44	Population	1	Number	2039752.3185044078	2229253.9628582983	1853700.7167077798
11	Indonesia	1	male	28	<1 year	1994	44	Population	1	Number	2322667.5186508372	2538453.1854098435	2110810.4179794975
11	Indonesia	1	male	30	80 to 84	1994	44	Population	1	Number	281880.8422166913	308068.7683817117	256169.69006629134
11	Indonesia	1	male	31	85 to 89	1994	44	Population	1	Number	127188.20553425676	139004.52944403153	115587.00809738469
11	Indonesia	1	male	32	90 to 94	1994	44	Population	1	Number	41807.96244816209	45692.099536346155	37994.539460101885
11	Indonesia	1	male	39	0 to 14	1994	44	Population	1	Number	34738512.77563596	37965867.996008225	31569914.36919874
11	Indonesia	1	male	42	Neonatal	1994	44	Population	1	Number	182095.2442498507	199012.6650079119	165485.81987764366
11	Indonesia	1	male	157	25 plus	1994	44	Population	1	Number	43816984.23154542	47887767.96699157	39820312.66107063
11	Indonesia	1	male	158	<20 years	1994	44	Population	1	Number	45289211.93303913	49496771.86810787	41158254.29283548
11	Indonesia	1	male	159	10 to 24	1994	44	Population	1	Number	31368485.406632252	34282750.786561504	28507276.767282706
11	Indonesia	1	male	162	10 to 19	1994	44	Population	1	Number	22172581.732988827	24232508.64659235	20150157.5837598
11	Indonesia	1	male	164	Birth	1994	44	Population	1	Number	2416374.80555847	2488293.28621741	2349990.54754578
11	Indonesia	1	male	235	95 plus	1994	44	Population	1	Number	6860.061911925317	7497.3907684173255	6234.336182600704
11	Indonesia	2	female	1	Under 5	1994	44	Population	1	Number	10937895.845636703	11954072.775411945	9940219.302311333
11	Indonesia	2	female	2	Early Neonatal	1994	44	Population	1	Number	43581.391128440606	47630.287265068124	39606.208673976245
11	Indonesia	2	female	3	Late Neonatal	1994	44	Population	1	Number	129097.98836695193	141091.73920443328	117322.59421419272
11	Indonesia	2	female	4	Post Neonatal	1994	44	Population	1	Number	2040121.8636238123	2229657.840287147	1854036.5545673484
11	Indonesia	2	female	5	1 to 4	1994	44	Population	1	Number	8725094.602517499	9535692.908655295	7929253.944855814
11	Indonesia	2	female	6	5 to 9	1994	44	Population	1	Number	10974837.380420957	11994446.335507832	9973791.294795236
11	Indonesia	2	female	7	10 to 14	1994	44	Population	1	Number	11059386.862646027	12086850.823345874	10050628.77862896
11	Indonesia	2	female	8	15 to 19	1994	44	Population	1	Number	10552018.635244707	11532345.935030755	9589539.048157083
11	Indonesia	2	female	9	20 to 24	1994	44	Population	1	Number	9729972.689409118	10633928.43316992	8842474.247623134
11	Indonesia	2	female	10	25 to 29	1994	44	Population	1	Number	8800183.641051842	9617758.037446344	7997493.898935177
11	Indonesia	2	female	11	30 to 34	1994	44	Population	1	Number	7756949.501060431	8477603.019767467	7049416.107601156
11	Indonesia	2	female	12	35 to 39	1994	44	Population	1	Number	6505790.839322244	7110206.410119585	5912379.180647315
11	Indonesia	2	female	13	40 to 44	1994	44	Population	1	Number	5089291.91184624	5562108.722565179	4625083.143154225
11	Indonesia	2	female	14	45 to 49	1994	44	Population	1	Number	4068230.022579913	4446185.851772952	3697155.2085882314
11	Indonesia	2	female	15	50 to 54	1994	44	Population	1	Number	3527079.674531348	3854760.340476589	3205364.7206333964
11	Indonesia	2	female	16	55 to 59	1994	44	Population	1	Number	3005570.8443158446	3284801.127352158	2731424.19188884
11	Indonesia	2	female	17	60 to 64	1994	44	Population	1	Number	2379386.3437709617	2600441.43002202	2162355.7579809194
11	Indonesia	2	female	18	65 to 69	1994	44	Population	1	Number	1752119.6322668109	1914898.9797430502	1592303.8246487675
11	Indonesia	2	female	19	70 to 74	1994	44	Population	1	Number	1139886.8439936189	1245787.167946941	1035914.527713858
11	Indonesia	2	female	20	75 to 79	1994	44	Population	1	Number	659486.4500044322	720755.5391831533	599332.8179808827
11	Indonesia	2	female	21	80 plus	1994	44	Population	1	Number	603020.022552528	659043.1410534112	548016.8537395621
11	Indonesia	2	female	22	All Ages	1994	44	Population	1	Number	98541107.14065373	107695994.06991522	89552892.90502807
11	Indonesia	2	female	23	5-14 years	1994	44	Population	1	Number	22034224.243066985	24081297.158853706	20024420.07342419
11	Indonesia	2	female	24	15-49 years	1994	44	Population	1	Number	52502437.240514494	57380136.4098722	47713540.83470632
11	Indonesia	2	female	25	50-69 years	1994	44	Population	1	Number	10664156.494884966	11654901.877593819	9691448.495151926
11	Indonesia	2	female	26	70+ years	1994	44	Population	1	Number	2402393.316550579	2625585.8481835052	2183264.1994343027
11	Indonesia	2	female	28	<1 year	1994	44	Population	1	Number	2212801.243119205	2418379.8667566488	2010965.3574555172
11	Indonesia	2	female	30	80 to 84	1994	44	Population	1	Number	354705.98251480155	387659.6731854426	322352.2424969383
11	Indonesia	2	female	31	85 to 89	1994	44	Population	1	Number	170849.48566813167	186722.12774208028	155265.81887372752
11	Indonesia	2	female	32	90 to 94	1994	44	Population	1	Number	63727.15040515202	69647.67305008699	57914.41603380117
11	Indonesia	2	female	39	0 to 14	1994	44	Population	1	Number	32972120.08870369	36035369.93426565	29964639.375735536
11	Indonesia	2	female	42	Neonatal	1994	44	Population	1	Number	172679.37949539252	188722.0264695014	156928.80288816898
11	Indonesia	2	female	157	25 plus	1994	44	Population	1	Number	45286995.72729622	49494349.76744883	41156240.23351235
11	Indonesia	2	female	158	<20 years	1994	44	Population	1	Number	43524138.72394839	47567715.8692964	39554178.42389262
11	Indonesia	2	female	159	10 to 24	1994	44	Population	1	Number	31341378.18729985	34253125.191546544	28482642.074409176
11	Indonesia	2	female	162	10 to 19	1994	44	Population	1	Number	21611405.497890733	23619196.75837663	19640167.826786045
11	Indonesia	2	female	164	Birth	1994	44	Population	1	Number	2296092.84849885	2364431.38138541	2233013.05652072
11	Indonesia	2	female	235	95 plus	1994	44	Population	1	Number	13737.403964442741	15013.667075801435	12484.376335095107
11	Indonesia	3	both	1	Under 5	1994	44	Population	1	Number	22431471.749286443	24515450.643784966	20385433.506432235
11	Indonesia	3	both	2	Early Neonatal	1994	44	Population	1	Number	89651.90588676771	97980.94830573136	81474.50094253226
11	Indonesia	3	both	3	Late Neonatal	1994	44	Population	1	Number	265122.7178584755	289753.74317168194	240940.12182328038
11	Indonesia	3	both	4	Post Neonatal	1994	44	Population	1	Number	4180694.1380247986	4569098.360689079	3799361.1526692025
11	Indonesia	3	both	5	1 to 4	1994	44	Population	1	Number	17896002.9875164	19558617.59161847	16263657.730997223
11	Indonesia	3	both	6	5 to 9	1994	44	Population	1	Number	22597891.67682151	24697331.688650336	20536673.79975001
11	Indonesia	3	both	7	10 to 14	1994	44	Population	1	Number	22681269.438231688	24788455.59783857	20612446.438752014
11	Indonesia	3	both	8	15 to 19	1994	44	Population	1	Number	21102717.792647872	23063249.807130404	19177878.971793827
11	Indonesia	3	both	9	20 to 24	1994	44	Population	1	Number	18925876.36305254	20684170.57313907	17199593.431146048
11	Indonesia	3	both	10	25 to 29	1994	44	Population	1	Number	17036242.257462855	18618981.442075018	15482318.218822517
11	Indonesia	3	both	11	30 to 34	1994	44	Population	1	Number	15286215.68113671	16706369.972049637	13891916.536537863
11	Indonesia	3	both	12	35 to 39	1994	44	Population	1	Number	13104437.246453581	14321895.06425184	11909144.309057266
11	Indonesia	3	both	13	40 to 44	1994	44	Population	1	Number	10402547.00904366	11368987.76059913	9453701.15347607
11	Indonesia	3	both	14	45 to 49	1994	44	Population	1	Number	8129745.97548604	8885033.868313946	7388208.75686535
11	Indonesia	3	both	15	50 to 54	1994	44	Population	1	Number	6921420.846935141	7564450.208814338	6290098.394891033
11	Indonesia	3	both	16	55 to 59	1994	44	Population	1	Number	5848002.591824829	6391306.8436612375	5314589.66729995
11	Indonesia	3	both	17	60 to 64	1994	44	Population	1	Number	4578738.4284571195	5004122.654467056	4161098.692939211
11	Indonesia	3	both	18	65 to 69	1994	44	Population	1	Number	3354484.2869867133	3666130.1091664196	3048512.248551622
11	Indonesia	3	both	19	70 to 74	1994	44	Population	1	Number	2165463.8384086657	2366644.6163122356	1967945.7318652142
11	Indonesia	3	both	20	75 to 79	1994	44	Population	1	Number	1215924.7019827578	1328889.2655456488	1105016.7567309279
11	Indonesia	3	both	21	80 plus	1994	44	Population	1	Number	1060757.0946635634	1159305.9291839178	964002.4275459407
11	Indonesia	3	both	22	All Ages	1994	44	Population	1	Number	196843206.9788817	215130776.04498383	178888579.042457
11	Indonesia	3	both	23	5-14 years	1994	44	Population	1	Number	45279161.1150532	49485787.286488906	41149120.238502026
11	Indonesia	3	both	24	15-49 years	1994	44	Population	1	Number	103987782.32528326	113648688.48755902	94502761.37769894
11	Indonesia	3	both	25	50-69 years	1994	44	Population	1	Number	20702646.154203802	22626009.81610905	18814299.003681812
11	Indonesia	3	both	26	70+ years	1994	44	Population	1	Number	4442145.635054987	4854839.811041803	4036964.916142083
11	Indonesia	3	both	28	<1 year	1994	44	Population	1	Number	4535468.761770042	4956833.052166493	4121775.775435015
11	Indonesia	3	both	30	80 to 84	1994	44	Population	1	Number	636586.8247314929	695728.4415671543	578521.9325632296
11	Indonesia	3	both	31	85 to 89	1994	44	Population	1	Number	298037.69120238844	325726.6571861118	270852.8269711123
11	Indonesia	3	both	32	90 to 94	1994	44	Population	1	Number	105535.1128533141	115339.77258643314	95908.95549390306
11	Indonesia	3	both	39	0 to 14	1994	44	Population	1	Number	67710632.86433965	74001237.93027389	61534553.74493425
11	Indonesia	3	both	42	Neonatal	1994	44	Population	1	Number	354774.62374524324	387734.6914774133	322414.62276581273
11	Indonesia	3	both	157	25 plus	1994	44	Population	1	Number	89103979.95884164	97382117.73444043	80976552.89458293
11	Indonesia	3	both	158	<20 years	1994	44	Population	1	Number	88813350.65698752	97064487.73740429	80712432.71672808
11	Indonesia	3	both	159	10 to 24	1994	44	Population	1	Number	62709863.5939321	68535875.97810805	56989918.84169189
11	Indonesia	3	both	162	10 to 19	1994	44	Population	1	Number	43783987.23087956	47851705.404968984	39790325.41054585
11	Indonesia	3	both	164	Birth	1994	44	Population	1	Number	4712467.65405732	4852724.66760282	4583003.60406651
11	Indonesia	3	both	235	95 plus	1994	44	Population	1	Number	20597.465876368056	22511.05784421876	18718.71251769581
12	Lao People's Democratic Republic	1	male	1	Under 5	1994	44	Population	1	Number	384333.15840643586	413252.53645858954	355315.47129323916
12	Lao People's Democratic Republic	1	male	2	Early Neonatal	1994	44	Population	1	Number	1716.2133465399388	1845.3508448305606	1586.6368558830395
12	Lao People's Democratic Republic	1	male	3	Late Neonatal	1994	44	Population	1	Number	4999.758541769444	5375.9683594141925	4622.269829611089
12	Lao People's Democratic Republic	1	male	4	Post Neonatal	1994	44	Population	1	Number	75987.25289533005	81704.9591237913	70250.10979206375
12	Lao People's Democratic Republic	1	male	5	1 to 4	1994	44	Population	1	Number	301629.93362279644	324326.2581305535	278856.45481568127
12	Lao People's Democratic Republic	1	male	6	5 to 9	1994	44	Population	1	Number	343790.37956422236	369659.092007704	317833.7285479912
12	Lao People's Democratic Republic	1	male	7	10 to 14	1994	44	Population	1	Number	297861.7258829258	320274.50934868644	275372.7519923952
12	Lao People's Democratic Republic	1	male	8	15 to 19	1994	44	Population	1	Number	242987.1357467851	261270.84790320566	224641.2696058896
12	Lao People's Democratic Republic	1	male	9	20 to 24	1994	44	Population	1	Number	182338.5628506865	196058.73691640949	168571.74817508194
12	Lao People's Democratic Republic	1	male	10	25 to 29	1994	44	Population	1	Number	155862.30602153798	167590.258328871	144094.4854992935
12	Lao People's Democratic Republic	1	male	11	30 to 34	1994	44	Population	1	Number	148851.67379349924	160052.1068916443	137613.16573886076
12	Lao People's Democratic Republic	1	male	12	35 to 39	1994	44	Population	1	Number	123302.61547862444	132580.5944243671	113993.09680208654
12	Lao People's Democratic Republic	1	male	13	40 to 44	1994	44	Population	1	Number	93146.7710619475	100155.65548359611	86114.06051080163
12	Lao People's Democratic Republic	1	male	14	45 to 49	1994	44	Population	1	Number	75312.37698789622	80979.30177562441	69626.18795271852
12	Lao People's Democratic Republic	1	male	15	50 to 54	1994	44	Population	1	Number	63323.62252259503	68088.44632014571	58542.60109614904
12	Lao People's Democratic Republic	1	male	16	55 to 59	1994	44	Population	1	Number	51706.7806457499	55597.48823797098	47802.84691119983
12	Lao People's Democratic Republic	1	male	17	60 to 64	1994	44	Population	1	Number	43103.32180336297	46346.65699646355	39848.961157470614
12	Lao People's Democratic Republic	1	male	18	65 to 69	1994	44	Population	1	Number	35286.5523857182	37941.71009532326	32622.368684583114
12	Lao People's Democratic Republic	1	male	19	70 to 74	1994	44	Population	1	Number	24787.23523511555	26652.365554872962	22915.764557341885
12	Lao People's Democratic Republic	1	male	20	75 to 79	1994	44	Population	1	Number	14117.109910538127	15179.360277379807	13051.248510431196
12	Lao People's Democratic Republic	1	male	21	80 plus	1994	44	Population	1	Number	8069.420666078867	8676.609043661985	7460.16820125402
12	Lao People's Democratic Republic	1	male	22	All Ages	1994	44	Population	1	Number	2288180.7489637197	2460356.2760645146	2115419.925236788
12	Lao People's Democratic Republic	1	male	23	5-14 years	1994	44	Population	1	Number	641652.1054471481	689933.6013563904	593206.4805403864
12	Lao People's Democratic Republic	1	male	24	15-49 years	1994	44	Population	1	Number	1021801.441940977	1098687.501723718	944654.0142847325
12	Lao People's Democratic Republic	1	male	25	50-69 years	1994	44	Population	1	Number	193420.2773574261	207974.30164990353	178816.7778494026
12	Lao People's Democratic Republic	1	male	26	70+ years	1994	44	Population	1	Number	46973.76581173255	50508.334875914756	43427.18126902709
12	Lao People's Democratic Republic	1	male	28	<1 year	1994	44	Population	1	Number	82703.22478363942	88926.27832803606	76459.01647755789
12	Lao People's Democratic Republic	1	male	30	80 to 84	1994	44	Population	1	Number	6062.887981368539	6519.093608663485	5605.131520346083
12	Lao People's Democratic Republic	1	male	31	85 to 89	1994	44	Population	1	Number	1659.5864699524234	1784.4630450930963	1534.2853871053196
12	Lao People's Democratic Republic	1	male	32	90 to 94	1994	44	Population	1	Number	306.0085222446212	329.0343162683952	282.9044539168092
12	Lao People's Democratic Republic	1	male	39	0 to 14	1994	44	Population	1	Number	1025985.263853584	1103186.1378149798	948521.9518336257
12	Lao People's Democratic Republic	1	male	42	Neonatal	1994	44	Population	1	Number	6715.971888309382	7221.319204244752	6208.906685494128
12	Lao People's Democratic Republic	1	male	157	25 plus	1994	44	Population	1	Number	836869.786512664	899840.5534299213	773684.9556221906
12	Lao People's Democratic Republic	1	male	158	<20 years	1994	44	Population	1	Number	1268972.3996003692	1364456.9857181853	1173163.2214395152
12	Lao People's Democratic Republic	1	male	159	10 to 24	1994	44	Population	1	Number	723187.4244803974	777604.0941683014	668585.7697733666
12	Lao People's Democratic Republic	1	male	162	10 to 19	1994	44	Population	1	Number	540848.8616297109	581545.3572518921	500014.0215982848
12	Lao People's Democratic Republic	1	male	164	Birth	1994	44	Population	1	Number	90204.7966875973	92744.1959114374	87558.1318174741
12	Lao People's Democratic Republic	1	male	235	95 plus	1994	44	Population	1	Number	40.93769251328401	44.018073637003006	37.846839885807896
12	Lao People's Democratic Republic	2	female	1	Under 5	1994	44	Population	1	Number	373419.9753851738	401518.1844628555	345226.2487432335
12	Lao People's Democratic Republic	2	female	2	Early Neonatal	1994	44	Population	1	Number	1637.935087516951	1761.1824914547037	1514.2687141070594
12	Lao People's Democratic Republic	2	female	3	Late Neonatal	1994	44	Population	1	Number	4798.513844258335	5159.580884442908	4436.219386193957
12	Lao People's Democratic Republic	2	female	4	Post Neonatal	1994	44	Population	1	Number	73495.7123130421	79025.94108228483	67946.68398328751
12	Lao People's Democratic Republic	2	female	5	1 to 4	1994	44	Population	1	Number	293487.81414035644	315571.48000467307	271329.076659645
12	Lao People's Democratic Republic	2	female	6	5 to 9	1994	44	Population	1	Number	333512.7624850877	358608.12949301256	308332.0858289876
12	Lao People's Democratic Republic	2	female	7	10 to 14	1994	44	Population	1	Number	289025.2352130596	310773.1116606598	267203.4286377303
12	Lao People's Democratic Republic	2	female	8	15 to 19	1994	44	Population	1	Number	246662.967457821	265223.2697667758	228039.57091878378
12	Lao People's Democratic Republic	2	female	9	20 to 24	1994	44	Population	1	Number	206581.7387901963	222126.10510903256	190984.53066907247
12	Lao People's Democratic Republic	2	female	10	25 to 29	1994	44	Population	1	Number	175520.9626818194	188728.14235093768	162268.88628532487
12	Lao People's Democratic Republic	2	female	11	30 to 34	1994	44	Population	1	Number	153540.00844691865	165093.2180862277	141947.52461610993
12	Lao People's Democratic Republic	2	female	12	35 to 39	1994	44	Population	1	Number	125313.410163703	134742.6925564971	115852.07369641702
12	Lao People's Democratic Republic	2	female	13	40 to 44	1994	44	Population	1	Number	99483.912576329	106969.63899616552	91972.73904161225
12	Lao People's Democratic Republic	2	female	14	45 to 49	1994	44	Population	1	Number	74408.99755215879	80007.94701469007	68791.0149187379
12	Lao People's Democratic Republic	2	female	15	50 to 54	1994	44	Population	1	Number	71964.33214351838	77379.33129726902	66530.92514291176
12	Lao People's Democratic Republic	2	female	16	55 to 59	1994	44	Population	1	Number	59500.792333993995	63977.96499076949	55008.399894855924
12	Lao People's Democratic Republic	2	female	17	60 to 64	1994	44	Population	1	Number	45692.54195464405	49130.70456447242	42242.69159215118
12	Lao People's Democratic Republic	2	female	18	65 to 69	1994	44	Population	1	Number	34893.708572610245	37519.30651486705	32259.185124835527
12	Lao People's Democratic Republic	2	female	19	70 to 74	1994	44	Population	1	Number	26220.79274072999	28193.791951207793	24241.086480762024
12	Lao People's Democratic Republic	2	female	20	75 to 79	1994	44	Population	1	Number	16512.551320863473	17755.048107332907	15265.830768163447
12	Lao People's Democratic Republic	2	female	21	80 plus	1994	44	Population	1	Number	12162.84203397519	13078.042347233577	11244.530572084896
12	Lao People's Democratic Republic	2	female	22	All Ages	1994	44	Population	1	Number	2344417.5318526025	2520824.6292700064	2167410.7529317746
12	Lao People's Democratic Republic	2	female	23	5-14 years	1994	44	Population	1	Number	622537.9976981473	669381.2411536722	575535.5144667178
12	Lao People's Democratic Republic	2	female	24	15-49 years	1994	44	Population	1	Number	1081511.9976689462	1162891.0138803264	999856.3401460579
12	Lao People's Democratic Republic	2	female	25	50-69 years	1994	44	Population	1	Number	212051.37500476665	228007.307367378	196041.2017547544
12	Lao People's Democratic Republic	2	female	26	70+ years	1994	44	Population	1	Number	54896.18609556866	59026.88240577426	50751.44782101037
12	Lao People's Democratic Republic	2	female	28	<1 year	1994	44	Population	1	Number	79932.16124481738	85946.70445818244	73897.17208358852
12	Lao People's Democratic Republic	2	female	30	80 to 84	1994	44	Population	1	Number	8133.454311610946	8745.460939097027	7519.367217636555
12	Lao People's Democratic Republic	2	female	31	85 to 89	1994	44	Population	1	Number	2934.45242979997	3155.257055519262	2712.897196810036
12	Lao People's Democratic Republic	2	female	32	90 to 94	1994	44	Population	1	Number	909.9442825200879	978.4135835340948	841.2422257158004
12	Lao People's Democratic Republic	2	female	39	0 to 14	1994	44	Population	1	Number	995957.973083321	1070899.4256165277	920761.7632099513
12	Lao People's Democratic Republic	2	female	42	Neonatal	1994	44	Population	1	Number	6436.448931775286	6920.763375897612	5950.488100301016
12	Lao People's Democratic Republic	2	female	157	25 plus	1994	44	Population	1	Number	895214.8525212641	962575.8287776709	827624.8881339671
12	Lao People's Democratic Republic	2	female	158	<20 years	1994	44	Population	1	Number	1242620.9405411421	1336122.6953833033	1148801.3341287354
12	Lao People's Democratic Republic	2	female	159	10 to 24	1994	44	Population	1	Number	742269.9414610768	798122.4865364679	686227.5302255865
12	Lao People's Democratic Republic	2	female	162	10 to 19	1994	44	Population	1	Number	535688.2026708806	575996.3814274354	495242.999556514
12	Lao People's Democratic Republic	2	female	164	Birth	1994	44	Population	1	Number	86146.8546894787	88572.016809098	83619.2523628764
12	Lao People's Democratic Republic	2	female	235	95 plus	1994	44	Population	1	Number	184.99101004418634	198.91076908319206	171.02393192250187
12	Lao People's Democratic Republic	3	both	1	Under 5	1994	44	Population	1	Number	757753.1337916097	814770.7209214452	700541.7200364728
12	Lao People's Democratic Republic	3	both	2	Early Neonatal	1994	44	Population	1	Number	3354.1484340568895	3606.5333362852643	3100.9055699900987
12	Lao People's Democratic Republic	3	both	3	Late Neonatal	1994	44	Population	1	Number	9798.272386027778	10535.5492438571	9058.489215805046
12	Lao People's Democratic Republic	3	both	4	Post Neonatal	1994	44	Population	1	Number	149482.96520837216	160730.90020607613	138196.79377535125
12	Lao People's Democratic Republic	3	both	5	1 to 4	1994	44	Population	1	Number	595117.7477631528	639897.7381352265	550185.5314753264
12	Lao People's Democratic Republic	3	both	6	5 to 9	1994	44	Population	1	Number	677303.14204931	728267.2215007164	626165.8143769789
12	Lao People's Democratic Republic	3	both	7	10 to 14	1994	44	Population	1	Number	586886.9610959854	631047.6210093462	542576.1806301255
12	Lao People's Democratic Republic	3	both	8	15 to 19	1994	44	Population	1	Number	489650.1032046061	526494.1176699814	452680.8405246734
12	Lao People's Democratic Republic	3	both	9	20 to 24	1994	44	Population	1	Number	388920.3016408828	418184.84202544205	359556.2788441544
12	Lao People's Democratic Republic	3	both	10	25 to 29	1994	44	Population	1	Number	331383.2687033574	356318.4006798086	306363.37178461836
12	Lao People's Democratic Republic	3	both	11	30 to 34	1994	44	Population	1	Number	302391.6822404179	325145.3249778721	279560.6903549707
12	Lao People's Democratic Republic	3	both	12	35 to 39	1994	44	Population	1	Number	248616.02564232744	267323.2869808641	229845.17049850352
12	Lao People's Democratic Republic	3	both	13	40 to 44	1994	44	Population	1	Number	192630.6836382765	207125.29447976162	178086.7995524139
12	Lao People's Democratic Republic	3	both	14	45 to 49	1994	44	Population	1	Number	149721.37454005503	160987.2487903145	138417.2028714564
12	Lao People's Democratic Republic	3	both	15	50 to 54	1994	44	Population	1	Number	135287.9546661134	145467.77761741474	125073.5262390608
12	Lao People's Democratic Republic	3	both	16	55 to 59	1994	44	Population	1	Number	111207.5729797439	119575.45322874049	102811.24680605573
12	Lao People's Democratic Republic	3	both	17	60 to 64	1994	44	Population	1	Number	88795.86375800702	95477.36156093595	82091.6527496218
12	Lao People's Democratic Republic	3	both	18	65 to 69	1994	44	Population	1	Number	70180.26095832845	75461.0166101903	64881.55380941864
12	Lao People's Democratic Republic	3	both	19	70 to 74	1994	44	Population	1	Number	51008.02797584554	54846.157506080766	47156.8510381039
12	Lao People's Democratic Republic	3	both	20	75 to 79	1994	44	Population	1	Number	30629.661231401602	32934.40838471271	28317.079278594643
12	Lao People's Democratic Republic	3	both	21	80 plus	1994	44	Population	1	Number	20232.262700054056	21754.651390895553	18704.69877333891
12	Lao People's Democratic Republic	3	both	22	All Ages	1994	44	Population	1	Number	4632598.280816322	4981180.905334522	4282830.678168563
12	Lao People's Democratic Republic	3	both	23	5-14 years	1994	44	Population	1	Number	1264190.1031452953	1359314.8425100627	1168741.9950071045
12	Lao People's Democratic Republic	3	both	24	15-49 years	1994	44	Population	1	Number	2103313.439609923	2261578.5156040443	1944510.3544307903
12	Lao People's Democratic Republic	3	both	25	50-69 years	1994	44	Population	1	Number	405471.65236219275	435981.6090172815	374857.979604157
12	Lao People's Democratic Republic	3	both	26	70+ years	1994	44	Population	1	Number	101869.9519073012	109535.21728168904	94178.62909003746
12	Lao People's Democratic Republic	3	both	28	<1 year	1994	44	Population	1	Number	162635.38602845682	174872.98278621852	150356.1885611464
12	Lao People's Democratic Republic	3	both	30	80 to 84	1994	44	Population	1	Number	14196.342292979485	15264.554547760512	13124.498737982638
12	Lao People's Democratic Republic	3	both	31	85 to 89	1994	44	Population	1	Number	4594.038899752393	4939.720100612359	4247.182583915356
12	Lao People's Democratic Republic	3	both	32	90 to 94	1994	44	Population	1	Number	1215.952804764709	1307.44789980249	1124.1466796326097
12	Lao People's Democratic Republic	3	both	39	0 to 14	1994	44	Population	1	Number	2021943.236936905	2174085.5634315074	1869283.7150435771
12	Lao People's Democratic Republic	3	both	42	Neonatal	1994	44	Population	1	Number	13152.420820084668	14142.082580142363	12159.394785795144
12	Lao People's Democratic Republic	3	both	157	25 plus	1994	44	Population	1	Number	1732084.6390339283	1862416.3822075909	1601309.8437561563
12	Lao People's Democratic Republic	3	both	158	<20 years	1994	44	Population	1	Number	2511593.340141511	2700579.681101489	2321964.5555682504
12	Lao People's Democratic Republic	3	both	159	10 to 24	1994	44	Population	1	Number	1465457.3659414742	1575726.58070477	1354813.2999989532
12	Lao People's Democratic Republic	3	both	162	10 to 19	1994	44	Population	1	Number	1076537.0643005914	1157541.7386793278	995257.0211547988
12	Lao People's Democratic Republic	3	both	164	Birth	1994	44	Population	1	Number	176351.651377076	181316.212720535	171177.384180351
12	Lao People's Democratic Republic	3	both	235	95 plus	1994	44	Population	1	Number	225.92870255747036	242.92884272019506	208.8707718083098
13	Malaysia	1	male	1	Under 5	1994	44	Population	1	Number	1336498.9561831881	1448353.4374468175	1221440.9858840078
13	Malaysia	1	male	2	Early Neonatal	1994	44	Population	1	Number	5269.144479772165	5710.130549953014	4815.5286604324465
13	Malaysia	1	male	3	Late Neonatal	1994	44	Population	1	Number	15739.564144050946	17056.842226838413	14384.559491462174
13	Malaysia	1	male	4	Post Neonatal	1994	44	Population	1	Number	251599.862295998	272656.7976216265	229939.8607304128
13	Malaysia	1	male	5	1 to 4	1994	44	Population	1	Number	1063890.3852633669	1152929.6670483996	972301.0370017003
13	Malaysia	1	male	6	5 to 9	1994	44	Population	1	Number	1265773.645923158	1371708.973374698	1156804.3527678328
13	Malaysia	1	male	7	10 to 14	1994	44	Population	1	Number	1123185.7152782807	1217187.5511674443	1026491.68639702
13	Malaysia	1	male	8	15 to 19	1994	44	Population	1	Number	1005187.7623015218	1089314.0949145153	918652.0690524387
13	Malaysia	1	male	9	20 to 24	1994	44	Population	1	Number	888426.7212254226	962781.0703879639	811942.8789965612
13	Malaysia	1	male	10	25 to 29	1994	44	Population	1	Number	843133.5547813076	913697.2211199264	770548.9597425567
13	Malaysia	1	male	11	30 to 34	1994	44	Population	1	Number	797862.7311365632	864637.5845683458	729175.459816801
13	Malaysia	1	male	12	35 to 39	1994	44	Population	1	Number	709055.1820895209	768397.5401310193	648013.2712792638
13	Malaysia	1	male	13	40 to 44	1994	44	Population	1	Number	563741.2089580437	610921.9270597722	515209.2449212322
13	Malaysia	1	male	14	45 to 49	1994	44	Population	1	Number	471462.08581442124	510919.76499947906	430874.3469195544
13	Malaysia	1	male	15	50 to 54	1994	44	Population	1	Number	323717.2326351514	350809.82628438994	295848.7127492571
13	Malaysia	1	male	16	55 to 59	1994	44	Population	1	Number	279944.8929018467	303374.08499591553	255844.69362829556
13	Malaysia	1	male	17	60 to 64	1994	44	Population	1	Number	187126.1239845469	202787.1130428101	171016.6074630363
13	Malaysia	1	male	18	65 to 69	1994	44	Population	1	Number	149833.3297592378	162373.20440611686	136934.31571548668
13	Malaysia	1	male	19	70 to 74	1994	44	Population	1	Number	87986.30546433016	95350.06920726786	80411.64506222963
13	Malaysia	1	male	20	75 to 79	1994	44	Population	1	Number	59297.23960001319	64259.95352144144	54192.39458598794
13	Malaysia	1	male	21	80 plus	1994	44	Population	1	Number	65151.625452426684	70604.30555722477	59542.78172563731
13	Malaysia	1	male	22	All Ages	1994	44	Population	1	Number	10157384.31348898	11007477.722185148	9282944.406707194
13	Malaysia	1	male	23	5-14 years	1994	44	Population	1	Number	2388959.3612014386	2588896.5245421426	2183296.039164853
13	Malaysia	1	male	24	15-49 years	1994	44	Population	1	Number	5278869.246306801	5720669.203181025	4824416.230728407
13	Malaysia	1	male	25	50-69 years	1994	44	Population	1	Number	940621.5792807828	1019344.2287292322	859644.3295560755
13	Malaysia	1	male	26	70+ years	1994	44	Population	1	Number	212435.17051677	230214.32828593405	194146.82137385488
13	Malaysia	1	male	28	<1 year	1994	44	Population	1	Number	272608.5709198211	295423.7703984179	249139.94888230745
13	Malaysia	1	male	30	80 to 84	1994	44	Population	1	Number	35425.03150140471	38389.8288205537	32375.32300482921
13	Malaysia	1	male	31	85 to 89	1994	44	Population	1	Number	21195.763472907172	22969.68264978355	19371.03962044803
13	Malaysia	1	male	32	90 to 94	1994	44	Population	1	Number	6685.356950561986	7244.868898033208	6109.820697504301
13	Malaysia	1	male	39	0 to 14	1994	44	Population	1	Number	3725458.3173846267	4037249.9619889604	3404737.02504886
13	Malaysia	1	male	42	Neonatal	1994	44	Population	1	Number	21008.708623823113	22766.97277679143	19200.088151894623
13	Malaysia	1	male	157	25 plus	1994	44	Population	1	Number	4538311.51257741	4918132.594893708	4147612.4336093394
13	Malaysia	1	male	158	<20 years	1994	44	Population	1	Number	4730646.079686148	5126564.056903476	4323389.0941012995
13	Malaysia	1	male	159	10 to 24	1994	44	Population	1	Number	3016800.198805225	3269282.7164699226	2757086.63444602
13	Malaysia	1	male	162	10 to 19	1994	44	Population	1	Number	2128373.4775798023	2306501.6460819594	1945143.7554494587
13	Malaysia	1	male	164	Birth	1994	44	Population	1	Number	272612.585685725	273796.443807305	271390.040079806
13	Malaysia	1	male	235	95 plus	1994	44	Population	1	Number	1845.4735275528194	1999.9251888542947	1686.5984028557584
13	Malaysia	2	female	1	Under 5	1994	44	Population	1	Number	1257037.4701787555	1362241.6482331357	1148820.2663869702
13	Malaysia	2	female	2	Early Neonatal	1994	44	Population	1	Number	4961.135739225217	5376.343893352221	4534.036110083614
13	Malaysia	2	female	3	Late Neonatal	1994	44	Population	1	Number	14834.12884801566	16075.629097317167	13557.072290273569
13	Malaysia	2	female	4	Post Neonatal	1994	44	Population	1	Number	237227.751996501	257081.85440200148	216805.03223523428
13	Malaysia	2	female	5	1 to 4	1994	44	Population	1	Number	1000014.4535950136	1083707.8208404651	913924.1257513788
13	Malaysia	2	female	6	5 to 9	1994	44	Population	1	Number	1195042.1799904215	1295057.8384483424	1092162.0939151733
13	Malaysia	2	female	7	10 to 14	1994	44	Population	1	Number	1080380.589504546	1170799.9720616706	987371.6146722554
13	Malaysia	2	female	8	15 to 19	1994	44	Population	1	Number	990921.6083256009	1073853.9757317966	905614.0751980436
13	Malaysia	2	female	9	20 to 24	1994	44	Population	1	Number	886731.4450943832	960943.9129398019	810393.5476340019
13	Malaysia	2	female	10	25 to 29	1994	44	Population	1	Number	834770.7245375415	904634.4875694765	762906.0778903347
13	Malaysia	2	female	11	30 to 34	1994	44	Population	1	Number	784591.8972725255	850256.0859851699	717047.0998780213
13	Malaysia	2	female	12	35 to 39	1994	44	Population	1	Number	686971.1995714708	744465.3014677899	627830.478577258
13	Malaysia	2	female	13	40 to 44	1994	44	Population	1	Number	562872.4218579803	609980.4292928154	514415.2509064105
13	Malaysia	2	female	14	45 to 49	1994	44	Population	1	Number	421237.9013134469	456492.21013427427	384973.91643415875
13	Malaysia	2	female	15	50 to 54	1994	44	Population	1	Number	299884.12676074245	324982.0763572116	274067.377117652
13	Malaysia	2	female	16	55 to 59	1994	44	Population	1	Number	277873.7094954185	301129.55978143273	253951.8165031843
13	Malaysia	2	female	17	60 to 64	1994	44	Population	1	Number	201178.07452368562	218015.10164095805	183858.83845821442
13	Malaysia	2	female	18	65 to 69	1994	44	Population	1	Number	160839.16348924334	174300.14010709527	146992.66730600662
13	Malaysia	2	female	19	70 to 74	1994	44	Population	1	Number	100566.16834807498	108982.76795797616	91908.51907916735
13	Malaysia	2	female	20	75 to 79	1994	44	Population	1	Number	69390.07396557704	75197.47897128708	63416.346090629886
13	Malaysia	2	female	21	80 plus	1994	44	Population	1	Number	74395.29497109819	80621.5977219896	67990.67220683611
13	Malaysia	2	female	22	All Ages	1994	44	Population	1	Number	9884684.049200512	10711954.584402228	9033720.658254322
13	Malaysia	2	female	23	5-14 years	1994	44	Population	1	Number	2275422.7694949675	2465857.810510013	2079533.7085874286
13	Malaysia	2	female	24	15-49 years	1994	44	Population	1	Number	5168097.197972949	5600626.403121124	4723180.446518229
13	Malaysia	2	female	25	50-69 years	1994	44	Population	1	Number	939775.0742690898	1018426.8778866976	858870.6993850573
13	Malaysia	2	female	26	70+ years	1994	44	Population	1	Number	244351.5372847502	264801.8446512529	223315.53737663338
13	Malaysia	2	female	28	<1 year	1994	44	Population	1	Number	257023.01658374188	278533.82739267085	234896.14063559147
13	Malaysia	2	female	30	80 to 84	1994	44	Population	1	Number	41521.82183492727	44996.87269148032	37947.24624596131
13	Malaysia	2	female	31	85 to 89	1994	44	Population	1	Number	24137.09766390707	26157.183445429993	22059.157046539633
13	Malaysia	2	female	32	90 to 94	1994	44	Population	1	Number	6803.072808395915	7372.436649992158	6217.40250501837
13	Malaysia	2	female	39	0 to 14	1994	44	Population	1	Number	3532460.239673723	3828099.458743148	3228353.9749743994
13	Malaysia	2	female	42	Neonatal	1994	44	Population	1	Number	19795.264587240876	21451.972990669386	18091.108400357185
13	Malaysia	2	female	157	25 plus	1994	44	Population	1	Number	4474570.756106805	4849057.236987475	4089359.0604478745
13	Malaysia	2	female	158	<20 years	1994	44	Population	1	Number	4523381.847999324	4901953.434474945	4133968.050172442
13	Malaysia	2	female	159	10 to 24	1994	44	Population	1	Number	2958033.64292453	3205597.8607332692	2703379.2375043007
13	Malaysia	2	female	162	10 to 19	1994	44	Population	1	Number	2071302.1978301469	2244653.9477934674	1892985.6898702988
13	Malaysia	2	female	164	Birth	1994	44	Population	1	Number	257062.529587154	258178.859424386	255909.719032928
13	Malaysia	2	female	235	95 plus	1994	44	Population	1	Number	1933.302663867933	2095.1049350871413	1766.8664093167893
13	Malaysia	3	both	1	Under 5	1994	44	Population	1	Number	2593536.4263619436	2810595.085679953	2370261.252270978
13	Malaysia	3	both	2	Early Neonatal	1994	44	Population	1	Number	10230.28021899738	11086.474443305238	9349.56477051606
13	Malaysia	3	both	3	Late Neonatal	1994	44	Population	1	Number	30573.692992066608	33132.47132415558	27941.631781735745
13	Malaysia	3	both	4	Post Neonatal	1994	44	Population	1	Number	488827.61429249897	529738.652023628	446744.89296564716
13	Malaysia	3	both	5	1 to 4	1994	44	Population	1	Number	2063904.8388583804	2236637.4878888642	1886225.1627530793
13	Malaysia	3	both	6	5 to 9	1994	44	Population	1	Number	2460815.825913579	2666766.8118230407	2248966.446683006
13	Malaysia	3	both	7	10 to 14	1994	44	Population	1	Number	2203566.304782827	2387987.523229115	2013863.3010692752
13	Malaysia	3	both	8	15 to 19	1994	44	Population	1	Number	1996109.3706271227	2163168.0706463116	1824266.1442504823
13	Malaysia	3	both	9	20 to 24	1994	44	Population	1	Number	1775158.1663198057	1923724.9833277662	1622336.426630563
13	Malaysia	3	both	10	25 to 29	1994	44	Population	1	Number	1677904.279318849	1818331.708689403	1533455.0376328914
13	Malaysia	3	both	11	30 to 34	1994	44	Population	1	Number	1582454.6284090886	1714893.670553516	1446222.5596948222
13	Malaysia	3	both	12	35 to 39	1994	44	Population	1	Number	1396026.3816609918	1512862.8415988095	1275843.7498565216
13	Malaysia	3	both	13	40 to 44	1994	44	Population	1	Number	1126613.630816024	1220902.3563525877	1029624.4958276427
13	Malaysia	3	both	14	45 to 49	1994	44	Population	1	Number	892699.9871278681	967411.9751337534	815848.2633537132
13	Malaysia	3	both	15	50 to 54	1994	44	Population	1	Number	623601.3593958939	675791.9026416016	569916.0898669093
13	Malaysia	3	both	16	55 to 59	1994	44	Population	1	Number	557818.6023972651	604503.6447773481	509796.5101314799
13	Malaysia	3	both	17	60 to 64	1994	44	Population	1	Number	388304.1985082325	420802.2146837681	354875.4459212507
13	Malaysia	3	both	18	65 to 69	1994	44	Population	1	Number	310672.4932484811	336673.3445132121	283926.98302149336
13	Malaysia	3	both	19	70 to 74	1994	44	Population	1	Number	188552.47381240514	204332.83716524404	172320.16414139696
13	Malaysia	3	both	20	75 to 79	1994	44	Population	1	Number	128687.31356559023	139457.43249272855	117608.74067661783
13	Malaysia	3	both	21	80 plus	1994	44	Population	1	Number	139546.9204235249	151225.90327921437	127533.4539324734
13	Malaysia	3	both	22	All Ages	1994	44	Population	1	Number	20042068.36268949	21719432.306587365	18316665.06496151
13	Malaysia	3	both	23	5-14 years	1994	44	Population	1	Number	4664382.130696407	5054754.335052155	4262829.747752282
13	Malaysia	3	both	24	15-49 years	1994	44	Population	1	Number	10446966.44427975	11321295.606302144	9547596.677246638
13	Malaysia	3	both	25	50-69 years	1994	44	Population	1	Number	1880396.6535498726	2037771.1066159296	1718515.0289411328
13	Malaysia	3	both	26	70+ years	1994	44	Population	1	Number	456786.70780152024	495016.1729371869	417462.3587504881
13	Malaysia	3	both	28	<1 year	1994	44	Population	1	Number	529631.5875035629	573957.5977910887	484036.0895178989
13	Malaysia	3	both	30	80 to 84	1994	44	Population	1	Number	76946.85333633199	83386.70151203402	70322.56925079053
13	Malaysia	3	both	31	85 to 89	1994	44	Population	1	Number	45332.861136814245	49126.86609521355	41430.19666698766
13	Malaysia	3	both	32	90 to 94	1994	44	Population	1	Number	13488.429758957902	14617.305548025366	12327.223202522671
13	Malaysia	3	both	39	0 to 14	1994	44	Population	1	Number	7257918.557058349	7865349.420732109	6633091.00002326
13	Malaysia	3	both	42	Neonatal	1994	44	Population	1	Number	40803.97321106399	44218.94576746083	37291.1965522518
13	Malaysia	3	both	157	25 plus	1994	44	Population	1	Number	9012882.268684214	9767189.83188118	8236971.494057211
13	Malaysia	3	both	158	<20 years	1994	44	Population	1	Number	9254027.927685473	10028517.491378421	8457357.144273741
13	Malaysia	3	both	159	10 to 24	1994	44	Population	1	Number	5974833.8417297555	6474880.577203193	5460465.87195032
13	Malaysia	3	both	162	10 to 19	1994	44	Population	1	Number	4199675.675409949	4551155.593875428	3838129.445319758
13	Malaysia	3	both	164	Birth	1994	44	Population	1	Number	529675.115272879	531975.303231691	527299.759112734
13	Malaysia	3	both	235	95 plus	1994	44	Population	1	Number	3778.7761914207526	4095.0301239414357	3453.4648121725477
14	Maldives	1	male	1	Under 5	1994	44	Population	1	Number	21540.53774112602	23073.292651359545	20023.589542250094
14	Maldives	1	male	2	Early Neonatal	1994	44	Population	1	Number	83.73281239210993	89.69096816723871	77.8361007839072
14	Maldives	1	male	3	Late Neonatal	1994	44	Population	1	Number	248.30353061928483	265.972005768742	230.81726365259178
14	Maldives	1	male	4	Post Neonatal	1994	44	Population	1	Number	3996.741522175789	4281.136706115562	3715.2791962905
14	Maldives	1	male	5	1 to 4	1994	44	Population	1	Number	17211.759875938835	18436.492971308006	15999.656981523098
14	Maldives	1	male	6	5 to 9	1994	44	Population	1	Number	20519.32469674562	21979.413393768507	19074.29333239625
14	Maldives	1	male	7	10 to 14	1994	44	Population	1	Number	17539.87988504996	18787.960937705757	16304.669811843321
14	Maldives	1	male	8	15 to 19	1994	44	Population	1	Number	13193.018849884551	14131.79134785966	12263.927551302035
14	Maldives	1	male	9	20 to 24	1994	44	Population	1	Number	10628.125004927602	11384.38796287486	9879.661095743397
14	Maldives	1	male	10	25 to 29	1994	44	Population	1	Number	9064.367358679157	9709.358386486698	8426.027875053096
14	Maldives	1	male	11	30 to 34	1994	44	Population	1	Number	7534.250825031688	8070.363715331086	7003.66666059412
14	Maldives	1	male	12	35 to 39	1994	44	Population	1	Number	5962.24561640375	6386.499706732855	5542.366695192253
14	Maldives	1	male	13	40 to 44	1994	44	Population	1	Number	4081.3108612004594	4371.723725441583	3793.8929130342717
14	Maldives	1	male	14	45 to 49	1994	44	Population	1	Number	3344.28907994145	3582.257860949824	3108.7743793659015
14	Maldives	1	male	15	50 to 54	1994	44	Population	1	Number	3449.2374707246972	3694.6740393634145	3206.3319949379234
14	Maldives	1	male	16	55 to 59	1994	44	Population	1	Number	3390.36106688832	3631.6081812914163	3151.6018411083583
14	Maldives	1	male	17	60 to 64	1994	44	Population	1	Number	2798.042915559569	2997.1425884372748	2600.996480965139
14	Maldives	1	male	18	65 to 69	1994	44	Population	1	Number	1927.3536888920355	2064.497935981363	1791.6237576294743
14	Maldives	1	male	19	70 to 74	1994	44	Population	1	Number	1179.3986247933892	1263.3208116487042	1096.341895145397
14	Maldives	1	male	20	75 to 79	1994	44	Population	1	Number	640.09781410977	685.6451017122199	595.0202381510059
14	Maldives	1	male	21	80 plus	1994	44	Population	1	Number	481.23275655574685	515.4757211205432	447.34292650273096
14	Maldives	1	male	22	All Ages	1994	44	Population	1	Number	127273.07425651379	136329.4140680653	118310.12899121478
14	Maldives	1	male	23	5-14 years	1994	44	Population	1	Number	38059.20458179558	40767.374331474275	35378.96314423957
14	Maldives	1	male	24	15-49 years	1994	44	Population	1	Number	53807.60759606866	57636.38270567657	50018.31717028506
14	Maldives	1	male	25	50-69 years	1994	44	Population	1	Number	11564.995142064621	12387.922745073469	10750.554074640895
14	Maldives	1	male	26	70+ years	1994	44	Population	1	Number	2300.729195458906	2464.4416344814676	2138.7050597991342
14	Maldives	1	male	28	<1 year	1994	44	Population	1	Number	4328.777865187184	4636.799680051543	4023.932560726999
14	Maldives	1	male	30	80 to 84	1994	44	Population	1	Number	305.6899026454645	327.4418061921469	284.1623181066974
14	Maldives	1	male	31	85 to 89	1994	44	Population	1	Number	138.5550665869223	148.41419643786247	128.79761014687807
14	Maldives	1	male	32	90 to 94	1994	44	Population	1	Number	33.56494009532673	35.95331253807137	31.201198018183835
14	Maldives	1	male	39	0 to 14	1994	44	Population	1	Number	59599.7423229216	63840.66698283381	55402.55268648967
14	Maldives	1	male	42	Neonatal	1994	44	Population	1	Number	332.03634301139476	355.6629739359807	308.6533644364989
14	Maldives	1	male	157	25 plus	1994	44	Population	1	Number	43852.18807878003	46972.56777449699	40763.98765767966
14	Maldives	1	male	158	<20 years	1994	44	Population	1	Number	72792.76117280615	77972.45833069347	67666.48023779171
14	Maldives	1	male	159	10 to 24	1994	44	Population	1	Number	41361.02373986211	44304.14024844027	38448.258458888755
14	Maldives	1	male	162	10 to 19	1994	44	Population	1	Number	30732.89873493451	32919.752285565424	28568.597363145353
14	Maldives	1	male	164	Birth	1994	44	Population	1	Number	4441.66902164938	4686.82952874531	4190.17627870223
14	Maldives	1	male	235	95 plus	1994	44	Population	1	Number	3.4228472280332887	3.6664059524624677	3.1818002309715934
14	Maldives	2	female	1	Under 5	1994	44	Population	1	Number	20901.727233063764	22389.02645622446	19429.76595425799
14	Maldives	2	female	2	Early Neonatal	1994	44	Population	1	Number	80.52105836637324	86.25067612575826	74.85052794933324
14	Maldives	2	female	3	Late Neonatal	1994	44	Population	1	Number	239.01381274657817	256.0212616554095	222.1817551113524
14	Maldives	2	female	4	Post Neonatal	1994	44	Population	1	Number	3856.414554572803	4130.824525923338	3584.8344676231122
14	Maldives	2	female	5	1 to 4	1994	44	Population	1	Number	16725.77780737801	17915.929992519952	15547.89920357419
14	Maldives	2	female	6	5 to 9	1994	44	Population	1	Number	19481.99014905147	20868.265478894693	18110.010943040375
14	Maldives	2	female	7	10 to 14	1994	44	Population	1	Number	16990.947459668332	18199.968258559726	15794.394826865211
14	Maldives	2	female	8	15 to 19	1994	44	Population	1	Number	13343.786709230246	14293.287359839926	12404.077893321493
14	Maldives	2	female	9	20 to 24	1994	44	Population	1	Number	11341.638548741468	12148.672819872372	10542.926911382143
14	Maldives	2	female	10	25 to 29	1994	44	Population	1	Number	9647.228760274544	10333.694317920548	8967.842457670684
14	Maldives	2	female	11	30 to 34	1994	44	Population	1	Number	7770.887391646279	8323.83857371807	7223.638582257492
14	Maldives	2	female	12	35 to 39	1994	44	Population	1	Number	5828.438748867567	6243.171575813934	5417.9829019147355
14	Maldives	2	female	13	40 to 44	1994	44	Population	1	Number	3704.9276137368465	3968.5582649425896	3444.0156839527767
14	Maldives	2	female	14	45 to 49	1994	44	Population	1	Number	3282.8504914132373	3516.447501420526	3051.6624774473457
14	Maldives	2	female	15	50 to 54	1994	44	Population	1	Number	3239.26146634538	3469.7568224846	3011.143120085193
14	Maldives	2	female	16	55 to 59	1994	44	Population	1	Number	2729.9728330089692	2924.22885924594	2537.7200943920234
14	Maldives	2	female	17	60 to 64	1994	44	Population	1	Number	1998.0555775580158	2140.2307420885854	1857.3466107691402
14	Maldives	2	female	18	65 to 69	1994	44	Population	1	Number	1334.7054143999421	1429.678729468624	1240.7115225697332
14	Maldives	2	female	19	70 to 74	1994	44	Population	1	Number	739.5244968219486	792.1466651895321	687.4450006199174
14	Maldives	2	female	20	75 to 79	1994	44	Population	1	Number	408.2609060996784	437.3114300931411	379.5099689772059
14	Maldives	2	female	21	80 plus	1994	44	Population	1	Number	239.03160637410846	256.04032141985317	222.19829565915194
14	Maldives	2	female	22	All Ages	1994	44	Population	1	Number	122983.2354063018	131734.3241771971	114322.39324518258
14	Maldives	2	female	23	5-14 years	1994	44	Population	1	Number	36472.9376087198	39068.23373745442	33904.405769905585
14	Maldives	2	female	24	15-49 years	1994	44	Population	1	Number	54919.75826391019	58827.67041352797	51052.14690794667
14	Maldives	2	female	25	50-69 years	1994	44	Population	1	Number	9301.995291312307	9963.895153287747	8646.92134781609
14	Maldives	2	female	26	70+ years	1994	44	Population	1	Number	1386.8170092957355	1485.4984167025264	1289.1532652562753
14	Maldives	2	female	28	<1 year	1994	44	Population	1	Number	4175.949425685754	4473.096463704506	3881.8667506837974
14	Maldives	2	female	30	80 to 84	1994	44	Population	1	Number	163.6317542800856	175.27526002061668	152.10832353210708
14	Maldives	2	female	31	85 to 89	1994	44	Population	1	Number	61.218095069238395	65.5741764698141	56.90693625928003
14	Maldives	2	female	32	90 to 94	1994	44	Population	1	Number	12.854462131790607	13.769144030065402	11.949212995827338
14	Maldives	2	female	39	0 to 14	1994	44	Population	1	Number	57374.66484178357	61457.26019367888	53334.17172416356
14	Maldives	2	female	42	Neonatal	1994	44	Population	1	Number	319.5348711129514	342.27193778116776	297.0322830606856
14	Maldives	2	female	157	25 plus	1994	44	Population	1	Number	40923.14530654652	43835.103803805934	38041.21671631541
14	Maldives	2	female	158	<20 years	1994	44	Population	1	Number	70718.45155101382	75750.54755351883	65738.24961748505
14	Maldives	2	female	159	10 to 24	1994	44	Population	1	Number	41676.37271764004	44641.92843827202	38741.39963156884
14	Maldives	2	female	162	10 to 19	1994	44	Population	1	Number	30334.734168898576	32493.255618399657	28198.472720186706
14	Maldives	2	female	164	Birth	1994	44	Population	1	Number	4242.79120083382	4476.97453084527	4002.55916381151
14	Maldives	2	female	235	95 plus	1994	44	Population	1	Number	1.32729489299385	1.4217408993570066	1.2338228719374722
14	Maldives	3	both	1	Under 5	1994	44	Population	1	Number	42442.264974189784	45462.319107584	39453.355496508084
14	Maldives	3	both	2	Early Neonatal	1994	44	Population	1	Number	164.25387075848317	175.94164429299695	152.68662873324044
14	Maldives	3	both	3	Late Neonatal	1994	44	Population	1	Number	487.317343365863	521.9932674241514	452.99901876394415
14	Maldives	3	both	4	Post Neonatal	1994	44	Population	1	Number	7853.156076748593	8411.9612320389	7300.113663913611
14	Maldives	3	both	5	1 to 4	1994	44	Population	1	Number	33937.53768331685	36352.42296382796	31547.556185097288
14	Maldives	3	both	6	5 to 9	1994	44	Population	1	Number	40001.3148457971	42847.67887266321	37184.304275436625
14	Maldives	3	both	7	10 to 14	1994	44	Population	1	Number	34530.82734471829	36987.92919626549	32099.064638708536
14	Maldives	3	both	8	15 to 19	1994	44	Population	1	Number	26536.805559114797	28425.07870769959	24668.00544462353
14	Maldives	3	both	9	20 to 24	1994	44	Population	1	Number	21969.76355366907	23533.06078274723	20422.58800712554
14	Maldives	3	both	10	25 to 29	1994	44	Population	1	Number	18711.5961189537	20043.052704407248	17393.870332723778
14	Maldives	3	both	11	30 to 34	1994	44	Population	1	Number	15305.138216677968	16394.202289049157	14227.305242851611
14	Maldives	3	both	12	35 to 39	1994	44	Population	1	Number	11790.684365271318	12629.67128254679	10960.34959710699
14	Maldives	3	both	13	40 to 44	1994	44	Population	1	Number	7786.238474937306	8340.281990384174	7237.9085969870475
14	Maldives	3	both	14	45 to 49	1994	44	Population	1	Number	6627.139571354687	7098.705362370349	6160.436856813249
14	Maldives	3	both	15	50 to 54	1994	44	Population	1	Number	6688.498937070078	7164.430861848014	6217.475115023117
14	Maldives	3	both	16	55 to 59	1994	44	Population	1	Number	6120.333899897289	6555.837040537357	5689.321935500382
14	Maldives	3	both	17	60 to 64	1994	44	Population	1	Number	4796.098493117584	5137.37333052586	4458.343091734279
14	Maldives	3	both	18	65 to 69	1994	44	Population	1	Number	3262.0591032919774	3494.176665449987	3032.3352801992073
14	Maldives	3	both	19	70 to 74	1994	44	Population	1	Number	1918.9231216153378	2055.467476838236	1783.7868957653147
14	Maldives	3	both	20	75 to 79	1994	44	Population	1	Number	1048.3587202094484	1122.9565318053612	974.5302071282118
14	Maldives	3	both	21	80 plus	1994	44	Population	1	Number	720.2643629298553	771.5160425403963	669.5412221618826
14	Maldives	3	both	22	All Ages	1994	44	Population	1	Number	250256.3096628156	268063.73824526253	232632.52223639726
14	Maldives	3	both	23	5-14 years	1994	44	Population	1	Number	74532.14219051538	79835.60806892869	69283.36891414515
14	Maldives	3	both	24	15-49 years	1994	44	Population	1	Number	108727.36585997885	116464.05311920456	101070.46407823171
14	Maldives	3	both	25	50-69 years	1994	44	Population	1	Number	20866.99043337693	22351.817898361216	19397.475422456984
14	Maldives	3	both	26	70+ years	1994	44	Population	1	Number	3687.546204754641	3949.9400511839935	3427.8583250554098
14	Maldives	3	both	28	<1 year	1994	44	Population	1	Number	8504.727290872937	9109.89614375605	7905.799311410796
14	Maldives	3	both	30	80 to 84	1994	44	Population	1	Number	469.32165692555014	502.7170662127636	436.2706416388045
14	Maldives	3	both	31	85 to 89	1994	44	Population	1	Number	199.77316165616068	213.98837290767653	185.70454640615813
14	Maldives	3	both	32	90 to 94	1994	44	Population	1	Number	46.41940222711734	49.72245656813677	43.15041101401117
14	Maldives	3	both	39	0 to 14	1994	44	Population	1	Number	116974.40716470516	125297.9271765127	108736.72441065326
14	Maldives	3	both	42	Neonatal	1994	44	Population	1	Number	651.5712141243462	697.9349117171483	605.6856474971846
14	Maldives	3	both	157	25 plus	1994	44	Population	1	Number	84775.33338532655	90807.67157830296	78805.20437399499
14	Maldives	3	both	158	<20 years	1994	44	Population	1	Number	143511.21272381998	153723.00588421224	133404.7298552768
14	Maldives	3	both	159	10 to 24	1994	44	Population	1	Number	83037.39645750215	88946.0686867123	77189.6580904576
14	Maldives	3	both	162	10 to 19	1994	44	Population	1	Number	61067.63290383309	65413.00790396508	56767.07008333206
14	Maldives	3	both	164	Birth	1994	44	Population	1	Number	8684.4602224832	9163.80405959058	8192.73544251373
14	Maldives	3	both	235	95 plus	1994	44	Population	1	Number	4.750142121027139	5.088146851819474	4.415623102909065
15	Myanmar	1	male	1	Under 5	1994	44	Population	1	Number	2893312.557777158	3288715.8850614643	2483514.0991152977
15	Myanmar	1	male	2	Early Neonatal	1994	44	Population	1	Number	12522.050277407277	14233.327661110374	10748.4717923679
15	Myanmar	1	male	3	Late Neonatal	1994	44	Population	1	Number	36724.63147860044	41743.46065448617	31523.08581966288
15	Myanmar	1	male	4	Post Neonatal	1994	44	Population	1	Number	569450.1651358524	647271.8610366571	488795.27725305234
15	Myanmar	1	male	5	1 to 4	1994	44	Population	1	Number	2274615.710885298	2585467.2357092104	1952447.2642502144
15	Myanmar	1	male	6	5 to 9	1994	44	Population	1	Number	2690862.8246200886	3058599.1451432505	2309738.62321442
15	Myanmar	1	male	7	10 to 14	1994	44	Population	1	Number	2502661.699907152	2844678.2444212823	2148193.6337394416
15	Myanmar	1	male	8	15 to 19	1994	44	Population	1	Number	2203779.141819013	2504950.0619578464	1891643.7338690276
15	Myanmar	1	male	9	20 to 24	1994	44	Population	1	Number	1980711.3460291217	2251397.5719277104	1700170.464099521
15	Myanmar	1	male	10	25 to 29	1994	44	Population	1	Number	1800626.948778	2046702.6397125446	1545592.577793507
15	Myanmar	1	male	11	30 to 34	1994	44	Population	1	Number	1589743.4017930452	1806999.5115443426	1364577.8233381687
15	Myanmar	1	male	12	35 to 39	1994	44	Population	1	Number	1344467.9823960315	1528204.4792489768	1154042.3384658091
15	Myanmar	1	male	13	40 to 44	1994	44	Population	1	Number	1064777.8973594608	1210291.6346510074	913966.5583002776
15	Myanmar	1	male	14	45 to 49	1994	44	Population	1	Number	792381.9288453523	900669.7286902869	680151.7820402635
15	Myanmar	1	male	15	50 to 54	1994	44	Population	1	Number	645229.9766076934	733407.826224557	553841.9068377955
15	Myanmar	1	male	16	55 to 59	1994	44	Population	1	Number	579303.5832534475	658471.8582849266	497253.09241503617
15	Myanmar	1	male	17	60 to 64	1994	44	Population	1	Number	493762.176669788	561240.2674891114	423827.46519144776
15	Myanmar	1	male	18	65 to 69	1994	44	Population	1	Number	403398.22595852654	458527.0782962534	346262.3417691816
15	Myanmar	1	male	19	70 to 74	1994	44	Population	1	Number	248733.78668220495	282726.0239183119	213504.02136510913
15	Myanmar	1	male	20	75 to 79	1994	44	Population	1	Number	136822.1140274073	155520.377022565	117443.11838845526
15	Myanmar	1	male	21	80 plus	1994	44	Population	1	Number	96329.36313503562	109493.84154452822	82685.6161328299
15	Myanmar	1	male	22	All Ages	1994	44	Population	1	Number	21466904.955658525	24400596.17513897	18426409.196075585
15	Myanmar	1	male	23	5-14 years	1994	44	Population	1	Number	5193524.524527241	5903277.389564533	4457932.256953862
15	Myanmar	1	male	24	15-49 years	1994	44	Population	1	Number	10776488.647020023	12249215.627732715	9250145.277906576
15	Myanmar	1	male	25	50-69 years	1994	44	Population	1	Number	2121693.9624894555	2411647.030294848	1821184.8062134609
15	Myanmar	1	male	26	70+ years	1994	44	Population	1	Number	481885.2638446479	547740.2424854052	413632.75588639424
15	Myanmar	1	male	28	<1 year	1994	44	Population	1	Number	618696.8468918601	703248.6493522536	531066.8348650832
15	Myanmar	1	male	30	80 to 84	1994	44	Population	1	Number	65146.46807342185	74049.45719839969	55919.35497359734
15	Myanmar	1	male	31	85 to 89	1994	44	Population	1	Number	24082.822969425586	27374.008467830772	20671.81792381822
15	Myanmar	1	male	32	90 to 94	1994	44	Population	1	Number	6271.521455709366	7128.594585972049	5383.245552331343
15	Myanmar	1	male	39	0 to 14	1994	44	Population	1	Number	8086837.0823043985	9191993.274625994	6941446.356069159
15	Myanmar	1	male	42	Neonatal	1994	44	Population	1	Number	49246.68175600771	55976.78831559655	42271.55761203078
15	Myanmar	1	male	157	25 plus	1994	44	Population	1	Number	9195577.385505993	10452255.266627412	7893148.642037882
15	Myanmar	1	male	158	<20 years	1994	44	Population	1	Number	10290616.22412341	11696943.336583842	8833090.089938188
15	Myanmar	1	male	159	10 to 24	1994	44	Population	1	Number	6687152.187755287	7601025.87830684	5740007.83170799
15	Myanmar	1	male	162	10 to 19	1994	44	Population	1	Number	4706440.841726164	5349628.306379129	4039837.367608469
15	Myanmar	1	male	164	Birth	1994	44	Population	1	Number	669675.552057977	711480.051461919	627251.667801561
15	Myanmar	1	male	235	95 plus	1994	44	Population	1	Number	828.550636478817	941.7812923257427	711.1976830830112
15	Myanmar	2	female	1	Under 5	1994	44	Population	1	Number	2825879.455706658	3212067.2999087414	2425631.9808183964
15	Myanmar	2	female	2	Early Neonatal	1994	44	Population	1	Number	11959.266549855307	13593.633280467237	10265.398742285202
15	Myanmar	2	female	3	Late Neonatal	1994	44	Population	1	Number	35131.19300892306	39932.26110295136	30155.33628466043
15	Myanmar	2	female	4	Post Neonatal	1994	44	Population	1	Number	548850.2205567929	623856.7050119701	471113.03526175057
15	Myanmar	2	female	5	1 to 4	1994	44	Population	1	Number	2229938.7755910866	2534684.700513353	1914098.2105297006
15	Myanmar	2	female	6	5 to 9	1994	44	Population	1	Number	2642047.3853431935	3003112.5333858547	2267837.2284367275
15	Myanmar	2	female	7	10 to 14	1994	44	Population	1	Number	2459938.1590443878	2796116.0567226987	2111521.3026386765
15	Myanmar	2	female	8	15 to 19	1994	44	Population	1	Number	2214800.7494800524	2517477.894837964	1901104.2803791284
15	Myanmar	2	female	9	20 to 24	1994	44	Population	1	Number	2024270.9987446072	2300910.135459124	1737560.4831559435
15	Myanmar	2	female	10	25 to 29	1994	44	Population	1	Number	1849900.995015384	2102710.5321701206	1587887.6240794903
15	Myanmar	2	female	11	30 to 34	1994	44	Population	1	Number	1643711.736886986	1868343.2196192562	1410902.2761703758
15	Myanmar	2	female	12	35 to 39	1994	44	Population	1	Number	1389447.23960534	1579330.6520106785	1192650.894304958
15	Myanmar	2	female	13	40 to 44	1994	44	Population	1	Number	1106679.077283393	1257919.0766459098	949933.0047289344
15	Myanmar	2	female	14	45 to 49	1994	44	Population	1	Number	844892.9426630205	960356.9563348255	725225.323377674
15	Myanmar	2	female	15	50 to 54	1994	44	Population	1	Number	702747.5131774762	798785.7736150641	603212.864923008
15	Myanmar	2	female	16	55 to 59	1994	44	Population	1	Number	634178.0307558728	720845.5091026054	544355.3191299185
15	Myanmar	2	female	17	60 to 64	1994	44	Population	1	Number	543126.8996650149	617351.2286915841	466200.3451031
15	Myanmar	2	female	18	65 to 69	1994	44	Population	1	Number	444494.18658729095	505239.2588273164	381537.6172881996
15	Myanmar	2	female	19	70 to 74	1994	44	Population	1	Number	310297.08836799854	352702.63520653296	266347.7168427316
15	Myanmar	2	female	20	75 to 79	1994	44	Population	1	Number	188665.09554366532	214448.27832488852	161943.24513408323
15	Myanmar	2	female	21	80 plus	1994	44	Population	1	Number	149354.15159152204	169765.05684414454	128200.16290390599
15	Myanmar	2	female	22	All Ages	1994	44	Population	1	Number	21974431.705461863	24977482.0977073	18862051.669415243
15	Myanmar	2	female	23	5-14 years	1994	44	Population	1	Number	5101985.544387581	5799228.590108553	4379358.531075405
15	Myanmar	2	female	24	15-49 years	1994	44	Population	1	Number	11073703.739678783	12587048.467077883	9505263.886196502
15	Myanmar	2	female	25	50-69 years	1994	44	Population	1	Number	2324546.630185655	2642221.77023657	1995306.1464442261
15	Myanmar	2	female	26	70+ years	1994	44	Population	1	Number	648316.335503186	736915.970375566	556491.1248807206
15	Myanmar	2	female	28	<1 year	1994	44	Population	1	Number	595940.6801155712	677382.5993953885	511533.7702886962
15	Myanmar	2	female	30	80 to 84	1994	44	Population	1	Number	94327.12217059621	107217.97209247998	80966.96542858945
15	Myanmar	2	female	31	85 to 89	1994	44	Population	1	Number	39359.72424756495	44738.66814584757	33784.953458749864
15	Myanmar	2	female	32	90 to 94	1994	44	Population	1	Number	12594.245109486254	14315.388719615536	10810.441206239018
15	Myanmar	2	female	39	0 to 14	1994	44	Population	1	Number	7927865.000094239	9011295.890017295	6804990.511893801
15	Myanmar	2	female	42	Neonatal	1994	44	Population	1	Number	47090.45955877836	53525.8943834186	40420.73502694564
15	Myanmar	2	female	157	25 plus	1994	44	Population	1	Number	9807494.957142964	11147798.17739292	8418396.393986382
15	Myanmar	2	female	158	<20 years	1994	44	Population	1	Number	10142665.749574292	11528773.78485526	8706094.79227293
15	Myanmar	2	female	159	10 to 24	1994	44	Population	1	Number	6699009.907269048	7614504.087019786	5750186.066173748
15	Myanmar	2	female	162	10 to 19	1994	44	Population	1	Number	4674738.90852444	5313593.951560663	4012625.583017805
15	Myanmar	2	female	164	Birth	1994	44	Population	1	Number	638602.177514368	678466.921370128	598146.788660006
15	Myanmar	2	female	235	95 plus	1994	44	Population	1	Number	3073.060063874643	3493.0278862014775	2637.8028103276383
15	Myanmar	3	both	1	Under 5	1994	44	Population	1	Number	5719192.013483816	6500783.184970206	4909146.0799336955
15	Myanmar	3	both	2	Early Neonatal	1994	44	Population	1	Number	24481.316827262584	27826.960941577607	21013.870534653102
15	Myanmar	3	both	3	Late Neonatal	1994	44	Population	1	Number	71855.8244875235	81675.72175743752	61678.422104323305
15	Myanmar	3	both	4	Post Neonatal	1994	44	Population	1	Number	1118300.3856926453	1271128.566048627	959908.3125148029
15	Myanmar	3	both	5	1 to 4	1994	44	Population	1	Number	4504554.486476384	5120151.9362225635	3866545.474779915
15	Myanmar	3	both	6	5 to 9	1994	44	Population	1	Number	5332910.209963283	6061711.678529105	4577575.851651148
15	Myanmar	3	both	7	10 to 14	1994	44	Population	1	Number	4962599.85895154	5640794.3011439815	4259714.9363781195
15	Myanmar	3	both	8	15 to 19	1994	44	Population	1	Number	4418579.891299065	5022427.956795811	3792748.014248156
15	Myanmar	3	both	9	20 to 24	1994	44	Population	1	Number	4004982.344773729	4552307.707386835	3437730.9472554647
15	Myanmar	3	both	10	25 to 29	1994	44	Population	1	Number	3650527.943793384	4149413.1718826653	3133480.201872997
15	Myanmar	3	both	11	30 to 34	1994	44	Population	1	Number	3233455.1386800315	3675342.731163599	2775480.0995085444
15	Myanmar	3	both	12	35 to 39	1994	44	Population	1	Number	2733915.2220013714	3107535.131259655	2346693.2327707666
15	Myanmar	3	both	13	40 to 44	1994	44	Population	1	Number	2171456.9746428537	2468210.711296917	1863899.5630292122
15	Myanmar	3	both	14	45 to 49	1994	44	Population	1	Number	1637274.8715083727	1861026.6850251125	1405377.1054179377
15	Myanmar	3	both	15	50 to 54	1994	44	Population	1	Number	1347977.4897851697	1532193.5998396215	1157054.7717608036
15	Myanmar	3	both	16	55 to 59	1994	44	Population	1	Number	1213481.6140093205	1379317.3673875323	1041608.4115449545
15	Myanmar	3	both	17	60 to 64	1994	44	Population	1	Number	1036889.0763348029	1178591.4961806955	890027.8102945479
15	Myanmar	3	both	18	65 to 69	1994	44	Population	1	Number	847892.4125458176	963766.3371235698	727799.9590573811
15	Myanmar	3	both	19	70 to 74	1994	44	Population	1	Number	559030.8750502035	635428.6591248449	479851.7382078407
15	Myanmar	3	both	20	75 to 79	1994	44	Population	1	Number	325487.20957107266	369968.6553474535	279386.3635225385
15	Myanmar	3	both	21	80 plus	1994	44	Population	1	Number	245683.51472655765	279258.8983886727	210885.77903673585
15	Myanmar	3	both	22	All Ages	1994	44	Population	1	Number	43441336.661120385	49378078.272846274	37288460.86549084
15	Myanmar	3	both	23	5-14 years	1994	44	Population	1	Number	10295510.068914821	11702505.979673088	8837290.788029265
15	Myanmar	3	both	24	15-49 years	1994	44	Population	1	Number	21850192.38669881	24836264.09481059	18755409.164103076
15	Myanmar	3	both	25	50-69 years	1994	44	Population	1	Number	4446240.59267511	5053868.800531419	3816490.952657687
15	Myanmar	3	both	26	70+ years	1994	44	Population	1	Number	1130201.5993478338	1284656.2128609715	970123.8807671154
15	Myanmar	3	both	28	<1 year	1994	44	Population	1	Number	1214637.5270074315	1380631.2487476422	1042600.6051537794
15	Myanmar	3	both	30	80 to 84	1994	44	Population	1	Number	159473.59024401807	181267.42929087963	136886.32040218683
15	Myanmar	3	both	31	85 to 89	1994	44	Population	1	Number	63442.54721699053	72112.67661367834	54456.771382568084
15	Myanmar	3	both	32	90 to 94	1994	44	Population	1	Number	18865.76656519562	21443.983305587586	16193.686758570362
15	Myanmar	3	both	39	0 to 14	1994	44	Population	1	Number	16014702.082398638	18203289.16464329	13746436.86796296
15	Myanmar	3	both	42	Neonatal	1994	44	Population	1	Number	96337.14131478607	109502.68269901513	82692.2926389764
15	Myanmar	3	both	157	25 plus	1994	44	Population	1	Number	19003072.342648957	21600053.444020335	16311545.036024263
15	Myanmar	3	both	158	<20 years	1994	44	Population	1	Number	20433281.973697703	23225717.121439103	17539184.882211115
15	Myanmar	3	both	159	10 to 24	1994	44	Population	1	Number	13386162.095024334	15215529.965326628	11490193.89788174
15	Myanmar	3	both	162	10 to 19	1994	44	Population	1	Number	9381179.750250604	10663222.257939793	8052462.9506262755
15	Myanmar	3	both	164	Birth	1994	44	Population	1	Number	1308277.72957234	1389946.97283205	1225398.45646157
15	Myanmar	3	both	235	95 plus	1994	44	Population	1	Number	3901.6107003534603	4434.80917852722	3349.000493410649
16	Philippines	1	male	1	Under 5	1994	44	Population	1	Number	5199830.965376097	5561902.207538621	4823170.752582434
16	Philippines	1	male	2	Early Neonatal	1994	44	Population	1	Number	21594.830174551178	23098.507320529894	20030.56522383443
16	Philippines	1	male	3	Late Neonatal	1994	44	Population	1	Number	64121.984654688575	68586.88491557045	59477.17974745057
16	Philippines	1	male	4	Post Neonatal	1994	44	Population	1	Number	1012111.3521187343	1082586.0304128036	938797.0309805372
16	Philippines	1	male	5	1 to 4	1994	44	Population	1	Number	4102002.7984281224	4387630.784889716	3804865.9766306113
16	Philippines	1	male	6	5 to 9	1994	44	Population	1	Number	4570817.168101397	4889089.331325948	4239720.83465482
16	Philippines	1	male	7	10 to 14	1994	44	Population	1	Number	4196672.751959366	4488892.73494907	3892678.3216973324
16	Philippines	1	male	8	15 to 19	1994	44	Population	1	Number	3707213.688569327	3965351.9769329214	3438674.20986204
16	Philippines	1	male	9	20 to 24	1994	44	Population	1	Number	3278085.6024701917	3506343.1235135933	3040630.879652493
16	Philippines	1	male	10	25 to 29	1994	44	Population	1	Number	2842876.9252914363	3040830.27925801	2636947.4182061963
16	Philippines	1	male	11	30 to 34	1994	44	Population	1	Number	2495392.9063826017	2669150.4795255866	2314634.102994483
16	Philippines	1	male	12	35 to 39	1994	44	Population	1	Number	2128053.483164817	2276232.716906897	1973903.649613991
16	Philippines	1	male	13	40 to 44	1994	44	Population	1	Number	1739785.5601011463	1860929.1747756824	1613760.6943609877
16	Philippines	1	male	14	45 to 49	1994	44	Population	1	Number	1333152.0806993672	1425981.2578523324	1236582.528776208
16	Philippines	1	male	15	50 to 54	1994	44	Population	1	Number	1056724.1239572812	1130305.2497154034	980178.1869750473
16	Philippines	1	male	16	55 to 59	1994	44	Population	1	Number	840855.184035247	899405.0644043714	779946.147826901
16	Philippines	1	male	17	60 to 64	1994	44	Population	1	Number	628046.0205534615	671777.711893273	582552.2440593692
16	Philippines	1	male	18	65 to 69	1994	44	Population	1	Number	449524.53077389975	480825.5300416825	416962.31739721505
16	Philippines	1	male	19	70 to 74	1994	44	Population	1	Number	298710.98482721933	319510.63351659925	277073.2539359639
16	Philippines	1	male	20	75 to 79	1994	44	Population	1	Number	188740.7592553956	201883.0328418517	175068.94280264038
16	Philippines	1	male	21	80 plus	1994	44	Population	1	Number	186072.31837128664	199028.78482055312	172593.79580018416
16	Philippines	1	male	22	All Ages	1994	44	Population	1	Number	35140555.053889535	37587439.289812386	32595078.281198315
16	Philippines	1	male	23	5-14 years	1994	44	Population	1	Number	8767489.920060763	9377982.066275017	8132399.156352152
16	Philippines	1	male	24	15-49 years	1994	44	Population	1	Number	17524560.24667889	18744819.008765027	16255133.4834664
16	Philippines	1	male	25	50-69 years	1994	44	Population	1	Number	2975149.8593198895	3182313.55605473	2759638.8962585325
16	Philippines	1	male	26	70+ years	1994	44	Population	1	Number	673524.0624539016	720422.4511790042	624735.9925387884
16	Philippines	1	male	28	<1 year	1994	44	Population	1	Number	1097828.1669479741	1174271.422648904	1018304.7759518222
16	Philippines	1	male	30	80 to 84	1994	44	Population	1	Number	109404.94102013609	117022.95459743189	101479.97410491982
16	Philippines	1	male	31	85 to 89	1994	44	Population	1	Number	60182.56187833736	64373.15481893623	55823.11698205066
16	Philippines	1	male	32	90 to 94	1994	44	Population	1	Number	15551.852387277562	16634.748840889977	14425.322684959841
16	Philippines	1	male	39	0 to 14	1994	44	Population	1	Number	13967320.885436859	14939884.273813639	12955569.908934584
16	Philippines	1	male	42	Neonatal	1994	44	Population	1	Number	85716.81482923975	91685.39223610035	79507.744971285
16	Philippines	1	male	157	25 plus	1994	44	Population	1	Number	14187934.87741316	15175859.915552244	13160203.282749185
16	Philippines	1	male	158	<20 years	1994	44	Population	1	Number	17674534.574006185	18905236.250746563	16394244.118796624
16	Philippines	1	male	159	10 to 24	1994	44	Population	1	Number	11181972.042998884	11960587.835395584	10371983.411211867
16	Philippines	1	male	162	10 to 19	1994	44	Population	1	Number	7903886.440528692	8454244.71188199	7331352.531559372
16	Philippines	1	male	164	Birth	1994	44	Population	1	Number	1146559.63521946	1190764.20091497	1101673.89025763
16	Philippines	1	male	235	95 plus	1994	44	Population	1	Number	932.9630855356189	997.9265632949829	865.3820282538729
16	Philippines	2	female	1	Under 5	1994	44	Population	1	Number	4882089.001262711	5222035.441984622	4528445.066616037
16	Philippines	2	female	2	Early Neonatal	1994	44	Population	1	Number	19974.18448923711	21365.01389068447	18527.314267841022
16	Philippines	2	female	3	Late Neonatal	1994	44	Population	1	Number	59436.00550895222	63574.61472280931	55130.63892460057
16	Philippines	2	female	4	Post Neonatal	1994	44	Population	1	Number	940864.6873987417	1006378.3643512534	872711.261695985
16	Philippines	2	female	5	1 to 4	1994	44	Population	1	Number	3861814.12386578	4130717.4490198754	3582075.85172761
16	Philippines	2	female	6	5 to 9	1994	44	Population	1	Number	4343179.866357655	4645601.337289766	4028572.8986395993
16	Philippines	2	female	7	10 to 14	1994	44	Population	1	Number	4080614.9586516954	4364753.68098786	3785027.408039157
16	Philippines	2	female	8	15 to 19	1994	44	Population	1	Number	3697991.1032802775	3955487.2105934136	3430119.681084946
16	Philippines	2	female	9	20 to 24	1994	44	Population	1	Number	3290891.560572749	3520040.7777478416	3052509.2124272166
16	Philippines	2	female	10	25 to 29	1994	44	Population	1	Number	2832878.895744559	3030136.073431303	2627673.616035501
16	Philippines	2	female	11	30 to 34	1994	44	Population	1	Number	2446794.536081964	2617168.139165348	2269556.053377489
16	Philippines	2	female	12	35 to 39	1994	44	Population	1	Number	2071210.0972023231	2215431.2493257485	1921177.8286252648
16	Philippines	2	female	13	40 to 44	1994	44	Population	1	Number	1674059.6948604516	1790626.7289060473	1552795.814343169
16	Philippines	2	female	14	45 to 49	1994	44	Population	1	Number	1317173.9741059097	1408890.5741500766	1221761.8284656864
16	Philippines	2	female	15	50 to 54	1994	44	Population	1	Number	1057880.2742489453	1131541.9043109606	981250.5891953264
16	Philippines	2	female	16	55 to 59	1994	44	Population	1	Number	863214.1045930673	923320.8667519437	800685.4550105131
16	Philippines	2	female	17	60 to 64	1994	44	Population	1	Number	670613.081082007	717308.774248686	622035.8739565263
16	Philippines	2	female	18	65 to 69	1994	44	Population	1	Number	498651.01394736604	533372.7564862537	462530.2249690639
16	Philippines	2	female	19	70 to 74	1994	44	Population	1	Number	351854.29729830916	376354.3864995369	326367.02369745274
16	Philippines	2	female	20	75 to 79	1994	44	Population	1	Number	230210.20636022688	246240.05347071067	213534.4671117214
16	Philippines	2	female	21	80 plus	1994	44	Population	1	Number	214236.3994414363	229153.96883526695	198717.7550202858
16	Philippines	2	female	22	All Ages	1994	44	Population	1	Number	34523543.065091655	36927463.92418539	32022760.796614956
16	Philippines	2	female	23	5-14 years	1994	44	Population	1	Number	8423794.825009352	9010355.018277626	7813600.306678756
16	Philippines	2	female	24	15-49 years	1994	44	Population	1	Number	17330999.861848235	18537780.753319778	16075594.034359276
16	Philippines	2	female	25	50-69 years	1994	44	Population	1	Number	3090358.4738713857	3305544.3017978435	2866502.1431314303
16	Philippines	2	female	26	70+ years	1994	44	Population	1	Number	796300.9030999723	851748.4088055146	738619.24582946
16	Philippines	2	female	28	<1 year	1994	44	Population	1	Number	1020274.877396931	1091317.9929647471	946369.2148884266
16	Philippines	2	female	30	80 to 84	1994	44	Population	1	Number	139527.83507486066	149243.34638632278	129420.85575190203
16	Philippines	2	female	31	85 to 89	1994	44	Population	1	Number	63601.71097812729	68030.38388131402	58994.59314091703
16	Philippines	2	female	32	90 to 94	1994	44	Population	1	Number	10336.775194162501	11056.53879021518	9588.010095804751
16	Philippines	2	female	39	0 to 14	1994	44	Population	1	Number	13305883.826272063	14232390.46026225	12342045.373294795
16	Philippines	2	female	42	Neonatal	1994	44	Population	1	Number	79410.18999818934	84939.62861349377	73657.9531924416
16	Philippines	2	female	157	25 plus	1994	44	Population	1	Number	14228776.574966565	15219545.475581877	13198086.529808003
16	Philippines	2	female	158	<20 years	1994	44	Population	1	Number	17003874.92955234	18187877.67085566	15772165.054379739
16	Philippines	2	female	159	10 to 24	1994	44	Population	1	Number	11069497.622504722	11840281.669329116	10267656.301551322
16	Philippines	2	female	162	10 to 19	1994	44	Population	1	Number	7778606.061931972	8320240.891581273	7215147.089124102
16	Philippines	2	female	164	Birth	1994	44	Population	1	Number	1055548.86183072	1096244.58979317	1014226.02475229
16	Philippines	2	female	235	95 plus	1994	44	Population	1	Number	770.0781942858569	823.6997774149896	714.2960316619434
16	Philippines	3	both	1	Under 5	1994	44	Population	1	Number	10081919.966638807	10783937.649523241	9351615.81919847
16	Philippines	3	both	2	Early Neonatal	1994	44	Population	1	Number	41569.014663788286	44463.521211214356	38557.879491675456
16	Philippines	3	both	3	Late Neonatal	1994	44	Population	1	Number	123557.9901636408	132161.49963837976	114607.81867205113
16	Philippines	3	both	4	Post Neonatal	1994	44	Population	1	Number	1952976.039517476	2088964.3947640571	1811508.2926765222
16	Philippines	3	both	5	1 to 4	1994	44	Population	1	Number	7963816.922293902	8518348.233909592	7386941.828358223
16	Philippines	3	both	6	5 to 9	1994	44	Population	1	Number	8913997.034459053	9534690.668615714	8268293.733294419
16	Philippines	3	both	7	10 to 14	1994	44	Population	1	Number	8277287.71061106	8853646.415936932	7677705.729736488
16	Philippines	3	both	8	15 to 19	1994	44	Population	1	Number	7405204.791849604	7920839.187526335	6868793.890946984
16	Philippines	3	both	9	20 to 24	1994	44	Population	1	Number	6568977.16304294	7026383.901261435	6093140.092079711
16	Philippines	3	both	10	25 to 29	1994	44	Population	1	Number	5675755.821035995	6070966.352689313	5264621.034241698
16	Philippines	3	both	11	30 to 34	1994	44	Population	1	Number	4942187.442464566	5286318.618690934	4584190.156371972
16	Philippines	3	both	12	35 to 39	1994	44	Population	1	Number	4199263.5803671405	4491663.966232645	3895081.4782392564
16	Philippines	3	both	13	40 to 44	1994	44	Population	1	Number	3413845.2549615977	3651555.903681729	3166556.508704157
16	Philippines	3	both	14	45 to 49	1994	44	Population	1	Number	2650326.054805277	2834871.8320024093	2458344.357241894
16	Philippines	3	both	15	50 to 54	1994	44	Population	1	Number	2114604.3982062265	2261847.1540263644	1961428.7761703737
16	Philippines	3	both	16	55 to 59	1994	44	Population	1	Number	1704069.2886283142	1822725.9311563151	1580631.6028374142
16	Philippines	3	both	17	60 to 64	1994	44	Population	1	Number	1298659.1016354687	1389086.486141959	1204588.1180158956
16	Philippines	3	both	18	65 to 69	1994	44	Population	1	Number	948175.5447212658	1014198.2865279362	879492.5423662792
16	Philippines	3	both	19	70 to 74	1994	44	Population	1	Number	650565.2821255286	695865.0200161362	603440.2776334167
16	Philippines	3	both	20	75 to 79	1994	44	Population	1	Number	418950.96561562247	448123.08631256234	388603.40991436184
16	Philippines	3	both	21	80 plus	1994	44	Population	1	Number	400308.71781272296	428182.75365582004	371311.55082047
16	Philippines	3	both	22	All Ages	1994	44	Population	1	Number	69664098.1189812	74514903.21399777	64617839.077813216
16	Philippines	3	both	23	5-14 years	1994	44	Population	1	Number	17191284.745070115	18388337.084552642	15945999.463030906
16	Philippines	3	both	24	15-49 years	1994	44	Population	1	Number	34855560.108527124	37282599.762084804	32330727.51782568
16	Philippines	3	both	25	50-69 years	1994	44	Population	1	Number	6065508.333191276	6487857.857852572	5626141.039389963
16	Philippines	3	both	26	70+ years	1994	44	Population	1	Number	1469824.965553874	1572170.859984518	1363355.2383682486
16	Philippines	3	both	28	<1 year	1994	44	Population	1	Number	2118103.0443449053	2265589.4156136513	1964673.9908402488
16	Philippines	3	both	30	80 to 84	1994	44	Population	1	Number	248932.77609499675	266266.3009837547	230900.82985682186
16	Philippines	3	both	31	85 to 89	1994	44	Population	1	Number	123784.27285646465	132403.53870025024	114817.71012296768
16	Philippines	3	both	32	90 to 94	1994	44	Population	1	Number	25888.62758144006	27691.287631105155	24013.33278076459
16	Philippines	3	both	39	0 to 14	1994	44	Population	1	Number	27273204.711708922	29172274.73407589	25297615.282229375
16	Philippines	3	both	42	Neonatal	1994	44	Population	1	Number	165127.0048274291	176625.02084959412	153165.6981637266
16	Philippines	3	both	157	25 plus	1994	44	Population	1	Number	28416711.452379726	30395405.39113414	26358289.812557187
16	Philippines	3	both	158	<20 years	1994	44	Population	1	Number	34678409.503558524	37093113.92160222	32166409.17317636
16	Philippines	3	both	159	10 to 24	1994	44	Population	1	Number	22251469.665503606	23800869.5047247	20639639.712763187
16	Philippines	3	both	162	10 to 19	1994	44	Population	1	Number	15682492.502460664	16774485.603463266	14546499.620683474
16	Philippines	3	both	164	Birth	1994	44	Population	1	Number	2202108.49705018	2287008.79070813	2115899.91500992
16	Philippines	3	both	235	95 plus	1994	44	Population	1	Number	1703.0412798214759	1821.6263407099725	1579.6780599158162
17	Sri Lanka	1	male	1	Under 5	1994	44	Population	1	Number	880974.4674265389	1017035.7834970152	749930.226996764
17	Sri Lanka	1	male	2	Early Neonatal	1994	44	Population	1	Number	3366.604725908492	3886.5569908524153	2865.824992277044
17	Sri Lanka	1	male	3	Late Neonatal	1994	44	Population	1	Number	10038.095012178712	11588.41964552163	8544.936487306299
17	Sri Lanka	1	male	4	Post Neonatal	1994	44	Population	1	Number	161640.02488067778	186604.37439148067	137596.20174308543
17	Sri Lanka	1	male	5	1 to 4	1994	44	Population	1	Number	705929.742807774	814956.4324691605	600923.2637740953
17	Sri Lanka	1	male	6	5 to 9	1994	44	Population	1	Number	910546.8757202725	1051175.4760204186	775103.7634436758
17	Sri Lanka	1	male	7	10 to 14	1994	44	Population	1	Number	964405.930162298	1113352.7441004624	820951.3270416608
17	Sri Lanka	1	male	8	15 to 19	1994	44	Population	1	Number	897774.0114514133	1036429.9181189195	764230.8524176326
17	Sri Lanka	1	male	9	20 to 24	1994	44	Population	1	Number	806200.4504440621	930713.3601365065	686278.7846423299
17	Sri Lanka	1	male	10	25 to 29	1994	44	Population	1	Number	756908.6488890835	873808.7302431014	644319.0987536046
17	Sri Lanka	1	male	11	30 to 34	1994	44	Population	1	Number	715301.1780151034	825775.2306307232	608900.7055640346
17	Sri Lanka	1	male	12	35 to 39	1994	44	Population	1	Number	637699.2679219902	736188.1627296942	542842.0169149636
17	Sri Lanka	1	male	13	40 to 44	1994	44	Population	1	Number	572027.0196792064	660373.2226659748	486938.46255207236
17	Sri Lanka	1	male	14	45 to 49	1994	44	Population	1	Number	461861.22880013916	533192.9744477103	393159.74408074946
17	Sri Lanka	1	male	15	50 to 54	1994	44	Population	1	Number	355455.60726362636	410353.63157322677	302581.8727995223
17	Sri Lanka	1	male	16	55 to 59	1994	44	Population	1	Number	283862.68527249835	327703.6045834728	241638.3401259772
17	Sri Lanka	1	male	17	60 to 64	1994	44	Population	1	Number	233975.36179937734	270111.47792029515	199171.71572340533
17	Sri Lanka	1	male	18	65 to 69	1994	44	Population	1	Number	180315.4055114634	208164.05753124188	153493.63458992765
17	Sri Lanka	1	male	19	70 to 74	1994	44	Population	1	Number	124563.63331997393	143801.752596625	106034.8934788841
17	Sri Lanka	1	male	20	75 to 79	1994	44	Population	1	Number	79670.12864420027	91974.71062204058	67819.26136127047
17	Sri Lanka	1	male	21	80 plus	1994	44	Population	1	Number	69733.38474656438	80503.29517357411	59360.60009208426
17	Sri Lanka	1	male	22	All Ages	1994	44	Population	1	Number	8931275.285067812	10310658.132590996	7602755.30057856
17	Sri Lanka	1	male	23	5-14 years	1994	44	Population	1	Number	1874952.8058825706	2164528.220120881	1596055.0904853363
17	Sri Lanka	1	male	24	15-49 years	1994	44	Population	1	Number	4847771.805200998	5596481.598972629	4126669.664925386
17	Sri Lanka	1	male	25	50-69 years	1994	44	Population	1	Number	1053609.0598469654	1216332.771608237	896885.5632388324
17	Sri Lanka	1	male	26	70+ years	1994	44	Population	1	Number	273967.1467107386	316279.75839223963	233214.75493223884
17	Sri Lanka	1	male	28	<1 year	1994	44	Population	1	Number	175044.72461876497	202079.35102785472	149006.96322266874
17	Sri Lanka	1	male	30	80 to 84	1994	44	Population	1	Number	44914.76020608948	51851.58029632663	38233.72590496397
17	Sri Lanka	1	male	31	85 to 89	1994	44	Population	1	Number	18951.607850833603	21878.572026501966	16132.571491028386
17	Sri Lanka	1	male	32	90 to 94	1994	44	Population	1	Number	4992.613331062041	5763.693045142348	4249.966130809158
17	Sri Lanka	1	male	39	0 to 14	1994	44	Population	1	Number	2755927.2733091097	3181564.003617897	2345985.317482101
17	Sri Lanka	1	male	42	Neonatal	1994	44	Population	1	Number	13404.699738087205	15474.976636374044	11410.761479583341
17	Sri Lanka	1	male	157	25 plus	1994	44	Population	1	Number	4471373.549863227	5161950.85071768	3806260.346036497
17	Sri Lanka	1	male	158	<20 years	1994	44	Population	1	Number	3653701.2847605227	4217993.921736817	3110216.1698997333
17	Sri Lanka	1	male	159	10 to 24	1994	44	Population	1	Number	2668380.392057773	3080496.0223558885	2271460.964101623
17	Sri Lanka	1	male	162	10 to 19	1994	44	Population	1	Number	1862179.9416137112	2149782.662219382	1585182.1794592934
17	Sri Lanka	1	male	164	Birth	1994	44	Population	1	Number	176735.562082345	187355.618520115	166082.767696271
17	Sri Lanka	1	male	235	95 plus	1994	44	Population	1	Number	874.4033585792533	1009.449805603166	744.3365652827526
17	Sri Lanka	2	female	1	Under 5	1994	44	Population	1	Number	855314.8262201307	987413.161884786	728087.4366934437
17	Sri Lanka	2	female	2	Early Neonatal	1994	44	Population	1	Number	3244.588042093841	3745.6955491063877	2761.9581916218435
17	Sri Lanka	2	female	3	Late Neonatal	1994	44	Population	1	Number	9687.668559494803	11183.871891822764	8246.63568640502
17	Sri Lanka	2	female	4	Post Neonatal	1994	44	Population	1	Number	156002.6451154872	180096.334535219	132797.3776644195
17	Sri Lanka	2	female	5	1 to 4	1994	44	Population	1	Number	686379.9245030548	792387.2599086378	584281.4651509973
17	Sri Lanka	2	female	6	5 to 9	1994	44	Population	1	Number	895512.993416461	1033819.699169674	762306.1589890608
17	Sri Lanka	2	female	7	10 to 14	1994	44	Population	1	Number	951707.6310360502	1098693.267488537	810141.8896534949
17	Sri Lanka	2	female	8	15 to 19	1994	44	Population	1	Number	892524.7203949597	1030369.9049859631	759762.3891657547
17	Sri Lanka	2	female	9	20 to 24	1994	44	Population	1	Number	815831.3906150359	941831.7422744269	694477.1302421844
17	Sri Lanka	2	female	10	25 to 29	1994	44	Population	1	Number	773485.9052523742	892946.2461837389	658430.501622999
17	Sri Lanka	2	female	11	30 to 34	1994	44	Population	1	Number	724536.9906831866	836437.4601508981	616762.6985578926
17	Sri Lanka	2	female	12	35 to 39	1994	44	Population	1	Number	644853.1155057718	744446.8799245784	548931.7354491196
17	Sri Lanka	2	female	13	40 to 44	1994	44	Population	1	Number	575532.0024916551	664419.5294235535	489922.0820022905
17	Sri Lanka	2	female	14	45 to 49	1994	44	Population	1	Number	472210.10280801565	545140.1710738034	401969.2314391728
17	Sri Lanka	2	female	15	50 to 54	1994	44	Population	1	Number	361837.45180556364	417721.1144048521	308014.42312072916
17	Sri Lanka	2	female	16	55 to 59	1994	44	Population	1	Number	290930.647887008	335863.1723815882	247654.9490106676
17	Sri Lanka	2	female	17	60 to 64	1994	44	Population	1	Number	239342.94516461695	276308.0529121887	203740.87539868712
17	Sri Lanka	2	female	18	65 to 69	1994	44	Population	1	Number	184426.0986508283	212909.62300707493	156992.8654451908
17	Sri Lanka	2	female	19	70 to 74	1994	44	Population	1	Number	129199.99212155453	149154.16969914676	109981.59765371052
17	Sri Lanka	2	female	20	75 to 79	1994	44	Population	1	Number	85411.03788229395	98602.26946833226	72706.21498737019
17	Sri Lanka	2	female	21	80 plus	1994	44	Population	1	Number	78039.98094394011	90092.79621379107	66431.59681468553
17	Sri Lanka	2	female	22	All Ages	1994	44	Population	1	Number	8970697.832879446	10356169.26064693	7636313.776246452
17	Sri Lanka	2	female	23	5-14 years	1994	44	Population	1	Number	1847220.6244525113	2132512.966658211	1572448.0486425557
17	Sri Lanka	2	female	24	15-49 years	1994	44	Population	1	Number	4898974.227750999	5655591.934016963	4170255.768479414
17	Sri Lanka	2	female	25	50-69 years	1994	44	Population	1	Number	1076537.1435080168	1242801.9627057042	916403.1129752748
17	Sri Lanka	2	female	26	70+ years	1994	44	Population	1	Number	292651.0109477886	337849.23538126994	249119.40945576623
17	Sri Lanka	2	female	28	<1 year	1994	44	Population	1	Number	168934.90171707585	195025.90197614813	143805.97154244635
17	Sri Lanka	2	female	30	80 to 84	1994	44	Population	1	Number	49414.40319415658	57046.16663342417	42064.05063310593
17	Sri Lanka	2	female	31	85 to 89	1994	44	Population	1	Number	21569.240410926115	24900.482513235773	18360.83332217843
17	Sri Lanka	2	female	32	90 to 94	1994	44	Population	1	Number	5993.825056152233	6919.536022349189	5102.248420512769
17	Sri Lanka	2	female	39	0 to 14	1994	44	Population	1	Number	2702535.450672642	3119926.128542997	2300535.485335999
17	Sri Lanka	2	female	42	Neonatal	1994	44	Population	1	Number	12932.256601588644	14929.567440929151	11008.593878026863
17	Sri Lanka	2	female	157	25 plus	1994	44	Population	1	Number	4559806.271196809	5264041.484843549	3881538.7715025158
17	Sri Lanka	2	female	158	<20 years	1994	44	Population	1	Number	3595060.1710676015	4150296.0335289603	3060297.8745017536
17	Sri Lanka	2	female	159	10 to 24	1994	44	Population	1	Number	2660063.7420460456	3070894.9147489266	2264381.409061434
17	Sri Lanka	2	female	162	10 to 19	1994	44	Population	1	Number	1844232.3514310098	2129063.1724745003	1569904.2788192495
17	Sri Lanka	2	female	164	Birth	1994	44	Population	1	Number	169734.498803683	179933.860694934	159503.695819411
17	Sri Lanka	2	female	235	95 plus	1994	44	Population	1	Number	1062.5122827051941	1226.6110447819392	904.4644388884052
17	Sri Lanka	3	both	1	Under 5	1994	44	Population	1	Number	1736289.2936466697	2004448.9453818016	1478017.6636902078
17	Sri Lanka	3	both	2	Early Neonatal	1994	44	Population	1	Number	6611.192768002334	7632.252539958803	5627.783183898888
17	Sri Lanka	3	both	3	Late Neonatal	1994	44	Population	1	Number	19725.763571673513	22772.291537344394	16791.572173711316
17	Sri Lanka	3	both	4	Post Neonatal	1994	44	Population	1	Number	317642.669996165	366700.70892669965	270393.5794075049
17	Sri Lanka	3	both	5	1 to 4	1994	44	Population	1	Number	1392309.6673108288	1607343.6923777983	1185204.7289250924
17	Sri Lanka	3	both	6	5 to 9	1994	44	Population	1	Number	1806059.8691367337	2084995.1751900925	1537409.9224327367
17	Sri Lanka	3	both	7	10 to 14	1994	44	Population	1	Number	1916113.5611983482	2212046.0115889995	1631093.2166951557
17	Sri Lanka	3	both	8	15 to 19	1994	44	Population	1	Number	1790298.7318463728	2066799.8231048826	1523993.2415833871
17	Sri Lanka	3	both	9	20 to 24	1994	44	Population	1	Number	1622031.841059098	1872545.1024109335	1380755.9148845142
17	Sri Lanka	3	both	10	25 to 29	1994	44	Population	1	Number	1530394.5541414577	1766754.9764268403	1302749.6003766034
17	Sri Lanka	3	both	11	30 to 34	1994	44	Population	1	Number	1439838.1686982901	1662212.6907816213	1225663.4041219272
17	Sri Lanka	3	both	12	35 to 39	1994	44	Population	1	Number	1282552.3834277622	1480635.0426542724	1091773.7523640832
17	Sri Lanka	3	both	13	40 to 44	1994	44	Population	1	Number	1147559.0221708615	1324792.7520895284	976860.5445543629
17	Sri Lanka	3	both	14	45 to 49	1994	44	Population	1	Number	934071.3316081548	1078333.145521514	795128.9755199222
17	Sri Lanka	3	both	15	50 to 54	1994	44	Population	1	Number	717293.05906919	828074.7459780789	610596.2959202514
17	Sri Lanka	3	both	16	55 to 59	1994	44	Population	1	Number	574793.3331595063	663566.7769650609	489293.2891366448
17	Sri Lanka	3	both	17	60 to 64	1994	44	Population	1	Number	473318.3069639943	546419.5308324839	402912.59112209245
17	Sri Lanka	3	both	18	65 to 69	1994	44	Population	1	Number	364741.5041622917	421073.68053831684	310486.5000351185
17	Sri Lanka	3	both	19	70 to 74	1994	44	Population	1	Number	253763.62544152845	292955.9222957718	216016.49113259465
17	Sri Lanka	3	both	20	75 to 79	1994	44	Population	1	Number	165081.16652649423	190576.9800903728	140525.4763486407
17	Sri Lanka	3	both	21	80 plus	1994	44	Population	1	Number	147773.3656905045	170596.09138736516	125792.1969067698
17	Sri Lanka	3	both	22	All Ages	1994	44	Population	1	Number	17901973.117947258	20666827.39323793	15239069.07682502
17	Sri Lanka	3	both	23	5-14 years	1994	44	Population	1	Number	3722173.430335082	4297041.186779092	3168503.1391278924
17	Sri Lanka	3	both	24	15-49 years	1994	44	Population	1	Number	9746746.032951998	11252073.532989595	8296925.433404799
17	Sri Lanka	3	both	25	50-69 years	1994	44	Population	1	Number	2130146.203354982	2459134.73431394	1813288.6762141068
17	Sri Lanka	3	both	26	70+ years	1994	44	Population	1	Number	566618.1576585271	654128.9937735099	482334.16438800504
17	Sri Lanka	3	both	28	<1 year	1994	44	Population	1	Number	343979.6263358408	397105.25300400285	292812.93476511515
17	Sri Lanka	3	both	30	80 to 84	1994	44	Population	1	Number	94329.16340024605	108897.7469297508	80297.7765380699
17	Sri Lanka	3	both	31	85 to 89	1994	44	Population	1	Number	40520.84826175972	46779.05453973773	34493.40481320681
17	Sri Lanka	3	both	32	90 to 94	1994	44	Population	1	Number	10986.438387214273	12683.229067491537	9352.214551321926
17	Sri Lanka	3	both	39	0 to 14	1994	44	Population	1	Number	5458462.723981751	6301490.132160894	4646520.8028181
17	Sri Lanka	3	both	42	Neonatal	1994	44	Population	1	Number	26336.95633967585	30404.544077303195	22419.355357610206
17	Sri Lanka	3	both	157	25 plus	1994	44	Population	1	Number	9031179.821060035	10425992.335561229	7687799.117539011
17	Sri Lanka	3	both	158	<20 years	1994	44	Population	1	Number	7248761.455828125	8368289.955265778	6170514.044401487
17	Sri Lanka	3	both	159	10 to 24	1994	44	Population	1	Number	5328444.134103819	6151390.937104816	4535842.3731630575
17	Sri Lanka	3	both	162	10 to 19	1994	44	Population	1	Number	3706412.2930447212	4278845.834693883	3155086.458278543
17	Sri Lanka	3	both	164	Birth	1994	44	Population	1	Number	346470.060886028	367289.479215049	325586.463515682
17	Sri Lanka	3	both	235	95 plus	1994	44	Population	1	Number	1936.9156412844475	2236.0608503851054	1648.8010041711577
18	Thailand	1	male	1	Under 5	1994	44	Population	1	Number	2648063.835984272	2891938.3141855923	2392625.9177234136
18	Thailand	1	male	2	Early Neonatal	1994	44	Population	1	Number	10113.183065399298	11044.560628701867	9137.643732052238
18	Thailand	1	male	3	Late Neonatal	1994	44	Population	1	Number	30145.173733820717	32921.4053392386	27237.305607855797
18	Thailand	1	male	4	Post Neonatal	1994	44	Population	1	Number	481855.5172979639	526232.1902665705	435374.70042016724
18	Thailand	1	male	5	1 to 4	1994	44	Population	1	Number	2125949.961887088	2321740.157951081	1920876.2679633386
18	Thailand	1	male	6	5 to 9	1994	44	Population	1	Number	2727691.767991736	2978899.611841076	2464572.768591139
18	Thailand	1	male	7	10 to 14	1994	44	Population	1	Number	2930828.414867317	3200744.207931157	2648114.4187391945
18	Thailand	1	male	8	15 to 19	1994	44	Population	1	Number	2911232.1819831175	3179343.252288992	2630408.480516957
18	Thailand	1	male	9	20 to 24	1994	44	Population	1	Number	2911079.3092829017	3179176.3007174553	2630270.354245347
18	Thailand	1	male	10	25 to 29	1994	44	Population	1	Number	2825270.5929643344	3085464.996994103	2552738.930780222
18	Thailand	1	male	11	30 to 34	1994	44	Population	1	Number	2552644.454416979	2787731.2472257507	2306410.8943963097
18	Thailand	1	male	12	35 to 39	1994	44	Population	1	Number	2315939.6404766277	2529227.010551321	2092539.1345891769
18	Thailand	1	male	13	40 to 44	1994	44	Population	1	Number	1839366.9916483804	2008764.216599435	1661937.7058132973
18	Thailand	1	male	14	45 to 49	1994	44	Population	1	Number	1460200.5704680071	1594678.315057496	1319346.4910099767
18	Thailand	1	male	15	50 to 54	1994	44	Population	1	Number	1181465.0687709881	1290272.557942606	1067498.4137516585
18	Thailand	1	male	16	55 to 59	1994	44	Population	1	Number	1030659.1289900818	1125578.085954145	931239.5384317901
18	Thailand	1	male	17	60 to 64	1994	44	Population	1	Number	824461.7687315563	900390.8988809474	744932.4178795686
18	Thailand	1	male	18	65 to 69	1994	44	Population	1	Number	583680.438420063	637434.7174603574	527377.3712154204
18	Thailand	1	male	19	70 to 74	1994	44	Population	1	Number	359727.6005340822	392856.855079509	325027.5044968411
18	Thailand	1	male	20	75 to 79	1994	44	Population	1	Number	210294.8452184983	229662.03151860728	190009.35332300697
18	Thailand	1	male	21	80 plus	1994	44	Population	1	Number	195897.17268382918	213938.3996815255	177000.5111670022
18	Thailand	1	male	22	All Ages	1994	44	Population	1	Number	29508503.78343277	32226101.019910075	26662050.20667032
18	Thailand	1	male	23	5-14 years	1994	44	Population	1	Number	5658520.182859053	6179643.819772232	5112687.187330334
18	Thailand	1	male	24	15-49 years	1994	44	Population	1	Number	16815733.74124035	18364385.33943455	15193651.991351288
18	Thailand	1	male	25	50-69 years	1994	44	Population	1	Number	3620266.4049126892	3953676.260238055	3271047.741278438
18	Thailand	1	male	26	70+ years	1994	44	Population	1	Number	765919.6184364097	836457.2862796419	692037.3689868504
18	Thailand	1	male	28	<1 year	1994	44	Population	1	Number	522113.8740971839	570198.156234511	471749.64976007526
18	Thailand	1	male	30	80 to 84	1994	44	Population	1	Number	117144.53978600256	127933.01215069022	105844.5261791023
18	Thailand	1	male	31	85 to 89	1994	44	Population	1	Number	59401.836623632364	64872.472079595165	53671.80803375423
18	Thailand	1	male	32	90 to 94	1994	44	Population	1	Number	16508.27733725949	18028.61361726854	14915.853491655675
18	Thailand	1	male	39	0 to 14	1994	44	Population	1	Number	8306584.018843325	9071582.133957826	7505313.105053749
18	Thailand	1	male	42	Neonatal	1994	44	Population	1	Number	40258.35679922001	43965.96596794047	36374.94933990804
18	Thailand	1	male	157	25 plus	1994	44	Population	1	Number	15379608.273323428	16795999.332945798	13896058.26685427
18	Thailand	1	male	158	<20 years	1994	44	Population	1	Number	11217816.200826442	12250925.386246817	10135721.585570704
18	Thailand	1	male	159	10 to 24	1994	44	Population	1	Number	8753139.906133335	9559263.760937605	7908793.253501501
18	Thailand	1	male	162	10 to 19	1994	44	Population	1	Number	5842060.596850434	6380087.46022015	5278522.899256151
18	Thailand	1	male	164	Birth	1994	44	Population	1	Number	526205.477873292	562900.09738181	492772.651801772
18	Thailand	1	male	235	95 plus	1994	44	Population	1	Number	2842.5189369347745	3104.3018339715727	2568.323462490027
18	Thailand	2	female	1	Under 5	1994	44	Population	1	Number	2518998.927830303	2750987.122663968	2276010.8874807623
18	Thailand	2	female	2	Early Neonatal	1994	44	Population	1	Number	9580.784587382137	10463.130703913199	8656.601553328896
18	Thailand	2	female	3	Late Neonatal	1994	44	Population	1	Number	28603.597082844164	31237.856581602282	25844.432747631567
18	Thailand	2	female	4	Post Neonatal	1994	44	Population	1	Number	458113.2631257003	500303.3838787213	413922.67501738074
18	Thailand	2	female	5	1 to 4	1994	44	Population	1	Number	2022701.2830343766	2208982.7514997306	1827587.1781624213
18	Thailand	2	female	6	5 to 9	1994	44	Population	1	Number	2624350.5159970694	2866041.106687932	2371200.035452128
18	Thailand	2	female	7	10 to 14	1994	44	Population	1	Number	2800786.295696338	3058725.808760407	2530616.4413505527
18	Thailand	2	female	8	15 to 19	1994	44	Population	1	Number	2873930.484119387	3138606.239921539	2596704.9844489796
18	Thailand	2	female	9	20 to 24	1994	44	Population	1	Number	2897768.116162349	3164639.2080425196	2618243.1873684516
18	Thailand	2	female	10	25 to 29	1994	44	Population	1	Number	2911234.298657951	3179345.563899825	2630410.3930127956
18	Thailand	2	female	11	30 to 34	1994	44	Population	1	Number	2727049.8521443033	2978198.578501756	2463992.773323391
18	Thailand	2	female	12	35 to 39	1994	44	Population	1	Number	2415870.121015494	2638360.627912894	2182830.1066038213
18	Thailand	2	female	13	40 to 44	1994	44	Population	1	Number	1909656.39399489	2085526.949039955	1725446.8416242315
18	Thailand	2	female	14	45 to 49	1994	44	Population	1	Number	1545305.7911624624	1687621.3344511483	1396242.2795480345
18	Thailand	2	female	15	50 to 54	1994	44	Population	1	Number	1253756.7170905583	1369221.9339848522	1132816.6545938617
18	Thailand	2	female	16	55 to 59	1994	44	Population	1	Number	1121694.455185976	1224997.3462426474	1013493.4017733214
18	Thailand	2	female	17	60 to 64	1994	44	Population	1	Number	916516.9071023641	1000923.8913468346	828107.7201259144
18	Thailand	2	female	18	65 to 69	1994	44	Population	1	Number	655800.8062555623	716197.0388751337	592540.8536564787
18	Thailand	2	female	19	70 to 74	1994	44	Population	1	Number	430601.0852683101	470257.46120446594	389064.38085539703
18	Thailand	2	female	20	75 to 79	1994	44	Population	1	Number	279002.1101269391	304696.91895279346	252088.96806715857
18	Thailand	2	female	21	80 plus	1994	44	Population	1	Number	302183.3384078572	330013.0315496606	273034.08533959475
18	Thailand	2	female	22	All Ages	1994	44	Population	1	Number	30184506.216218114	32964360.16203834	27272843.99462488
18	Thailand	2	female	23	5-14 years	1994	44	Population	1	Number	5425136.811693408	5924766.915448338	4901816.476802681
18	Thailand	2	female	24	15-49 years	1994	44	Population	1	Number	17280815.057256836	18872298.50176964	15613870.565929703
18	Thailand	2	female	25	50-69 years	1994	44	Population	1	Number	3947768.885634461	4311340.210449467	3566958.6301495754
18	Thailand	2	female	26	70+ years	1994	44	Population	1	Number	1011786.5338031064	1104967.4117069202	914187.4342621507
18	Thailand	2	female	28	<1 year	1994	44	Population	1	Number	496297.64479592664	542004.3711642367	448423.7093183412
18	Thailand	2	female	30	80 to 84	1994	44	Population	1	Number	168352.21571211412	183856.67908754759	152112.59983437942
18	Thailand	2	female	31	85 to 89	1994	44	Population	1	Number	90700.52558721056	99053.62608637006	81951.35831777757
18	Thailand	2	female	32	90 to 94	1994	44	Population	1	Number	33103.44651042217	36152.12140816828	29910.217046322447
18	Thailand	2	female	39	0 to 14	1994	44	Population	1	Number	7944135.739523711	8675754.038112307	7177827.364283442
18	Thailand	2	female	42	Neonatal	1994	44	Population	1	Number	38184.3816702263	41700.98728551548	34501.03430096046
18	Thailand	2	female	157	25 plus	1994	44	Population	1	Number	16468671.87641267	17985360.675961956	14880068.458523998
18	Thailand	2	female	158	<20 years	1994	44	Population	1	Number	10818066.223643098	11814360.278033845	9774532.348732421
18	Thailand	2	female	159	10 to 24	1994	44	Population	1	Number	8572484.895978075	9361971.256724464	7745564.6131679835
18	Thailand	2	female	162	10 to 19	1994	44	Population	1	Number	5674716.779815725	6197332.0486819465	5127321.425799533
18	Thailand	2	female	164	Birth	1994	44	Population	1	Number	498764.130954828	533545.144797278	467074.809687555
18	Thailand	2	female	235	95 plus	1994	44	Population	1	Number	10027.150598110386	10950.604967574744	9059.910141115357
18	Thailand	3	both	1	Under 5	1994	44	Population	1	Number	5167062.763814575	5642925.43684956	4668636.805204176
18	Thailand	3	both	2	Early Neonatal	1994	44	Population	1	Number	19693.967652781434	21507.691332615064	17794.24528538113
18	Thailand	3	both	3	Late Neonatal	1994	44	Population	1	Number	58748.77081666488	64159.26192084088	53081.73835548737
18	Thailand	3	both	4	Post Neonatal	1994	44	Population	1	Number	939968.7804236643	1026535.5741452919	849297.375437548
18	Thailand	3	both	5	1 to 4	1994	44	Population	1	Number	4148651.244921465	4530722.909450811	3748463.44612576
18	Thailand	3	both	6	5 to 9	1994	44	Population	1	Number	5352042.2839888055	5844940.718529008	4835772.804043267
18	Thailand	3	both	7	10 to 14	1994	44	Population	1	Number	5731614.710563655	6259470.016691564	5178730.860089747
18	Thailand	3	both	8	15 to 19	1994	44	Population	1	Number	5785162.666102504	6317949.492210533	5227113.464965936
18	Thailand	3	both	9	20 to 24	1994	44	Population	1	Number	5808847.42544525	6343815.5087599745	5248513.5416137995
18	Thailand	3	both	10	25 to 29	1994	44	Population	1	Number	5736504.891622285	6264810.560893929	5183149.323793017
18	Thailand	3	both	11	30 to 34	1994	44	Population	1	Number	5279694.306561283	5765929.8257275075	4770403.6677197
18	Thailand	3	both	12	35 to 39	1994	44	Population	1	Number	4731809.761492122	5167587.638464215	4275369.241192998
18	Thailand	3	both	13	40 to 44	1994	44	Population	1	Number	3749023.3856432703	4094291.1656393902	3387384.547437529
18	Thailand	3	both	14	45 to 49	1994	44	Population	1	Number	3005506.3616304696	3282299.6495086444	2715588.7705580113
18	Thailand	3	both	15	50 to 54	1994	44	Population	1	Number	2435221.7858615466	2659494.4919274584	2200315.06834552
18	Thailand	3	both	16	55 to 59	1994	44	Population	1	Number	2152353.584176058	2350575.4321967927	1944732.9402051114
18	Thailand	3	both	17	60 to 64	1994	44	Population	1	Number	1740978.6758339205	1901314.790227782	1573040.1380054827
18	Thailand	3	both	18	65 to 69	1994	44	Population	1	Number	1239481.2446756253	1353631.756335491	1119918.224871899
18	Thailand	3	both	19	70 to 74	1994	44	Population	1	Number	790328.6858023923	863114.3162839749	714091.8853522382
18	Thailand	3	both	20	75 to 79	1994	44	Population	1	Number	489296.95534543734	534358.9504714009	442098.3213901655
18	Thailand	3	both	21	80 plus	1994	44	Population	1	Number	498080.51109168644	543951.431231186	450034.596506597
18	Thailand	3	both	22	All Ages	1994	44	Population	1	Number	59693009.99965089	65190461.18194843	53934894.201295175
18	Thailand	3	both	23	5-14 years	1994	44	Population	1	Number	11083656.994552461	12104410.735220572	10014503.664133016
18	Thailand	3	both	24	15-49 years	1994	44	Population	1	Number	34096548.798497185	37236683.8412042	30807522.55728099
18	Thailand	3	both	25	50-69 years	1994	44	Population	1	Number	7568035.29054715	8265016.470687525	6838006.371428012
18	Thailand	3	both	26	70+ years	1994	44	Population	1	Number	1777706.1522395161	1941424.6979865618	1606224.8032490008
18	Thailand	3	both	28	<1 year	1994	44	Population	1	Number	1018411.5188931106	1112202.5273987479	920173.3590784165
18	Thailand	3	both	30	80 to 84	1994	44	Population	1	Number	285496.75549811666	311789.6912382378	257957.12601348167
18	Thailand	3	both	31	85 to 89	1994	44	Population	1	Number	150102.36221084293	163926.09816596523	135623.16635153178
18	Thailand	3	both	32	90 to 94	1994	44	Population	1	Number	49611.72384768166	54180.735025436814	44826.07053797813
18	Thailand	3	both	39	0 to 14	1994	44	Population	1	Number	16250719.758367036	17747336.172070127	14683140.469337191
18	Thailand	3	both	42	Neonatal	1994	44	Population	1	Number	78442.73846944631	85666.95325345594	70875.9836408685
18	Thailand	3	both	157	25 plus	1994	44	Population	1	Number	31848280.149736095	34781360.00890778	28776126.72537828
18	Thailand	3	both	158	<20 years	1994	44	Population	1	Number	22035882.42446954	24065285.664280664	19910253.934303135
18	Thailand	3	both	159	10 to 24	1994	44	Population	1	Number	17325624.80211141	18921235.017662067	15654357.866669483
18	Thailand	3	both	162	10 to 19	1994	44	Population	1	Number	11516777.37666616	12577419.508902093	10405844.325055685
18	Thailand	3	both	164	Birth	1994	44	Population	1	Number	1024969.60882812	1096445.24217909	959847.461489328
18	Thailand	3	both	235	95 plus	1994	44	Population	1	Number	12869.66953504516	14054.906801546318	11628.233603605386
19	Timor-Leste	1	male	1	Under 5	1994	44	Population	1	Number	76490.20985900293	83486.23044095846	69783.71151114824
19	Timor-Leste	1	male	2	Early Neonatal	1994	44	Population	1	Number	355.7069456986622	388.2409538787885	324.5193198829418
19	Timor-Leste	1	male	3	Late Neonatal	1994	44	Population	1	Number	1051.8844687146277	1148.0929299874103	959.657483528257
19	Timor-Leste	1	male	4	Post Neonatal	1994	44	Population	1	Number	16287.194745828527	17776.869697357277	14859.16827217348
19	Timor-Leste	1	male	5	1 to 4	1994	44	Population	1	Number	58795.42369876112	64173.026859734986	53640.36643556356
19	Timor-Leste	1	male	6	5 to 9	1994	44	Population	1	Number	62340.69630412533	68042.5605719976	56874.79710554287
19	Timor-Leste	1	male	7	10 to 14	1994	44	Population	1	Number	50469.101759830155	55085.15491637698	46044.07863342056
19	Timor-Leste	1	male	8	15 to 19	1994	44	Population	1	Number	41635.42023654816	45443.51878210306	37984.91545242799
19	Timor-Leste	1	male	9	20 to 24	1994	44	Population	1	Number	38996.05921453589	42562.754003096976	35576.96797165382
19	Timor-Leste	1	male	10	25 to 29	1994	44	Population	1	Number	35714.97556393941	38981.572747944265	32583.562732745067
19	Timor-Leste	1	male	11	30 to 34	1994	44	Population	1	Number	29783.896775561974	32508.019970370355	27172.508273867716
19	Timor-Leste	1	male	12	35 to 39	1994	44	Population	1	Number	25546.759372104756	27883.341461485357	23306.874034649427
19	Timor-Leste	1	male	13	40 to 44	1994	44	Population	1	Number	21781.064402831624	23773.224904678824	19871.347163182636
19	Timor-Leste	1	male	14	45 to 49	1994	44	Population	1	Number	14712.82948669736	16058.508340206501	13422.839998804879
19	Timor-Leste	1	male	15	50 to 54	1994	44	Population	1	Number	11084.966834848337	12098.83065179753	10113.06060134512
19	Timor-Leste	1	male	16	55 to 59	1994	44	Population	1	Number	9208.511197143383	10050.748837530777	8401.128589046451
19	Timor-Leste	1	male	17	60 to 64	1994	44	Population	1	Number	7369.643626086841	8043.69300554102	6723.489001936441
19	Timor-Leste	1	male	18	65 to 69	1994	44	Population	1	Number	4840.000413167528	5282.681150605822	4415.639506924001
19	Timor-Leste	1	male	19	70 to 74	1994	44	Population	1	Number	2902.2503580364973	3167.6987504025083	2647.7872408988796
19	Timor-Leste	1	male	20	75 to 79	1994	44	Population	1	Number	1357.372557981177	1481.5218624545548	1238.361029129258
19	Timor-Leste	1	male	21	80 plus	1994	44	Population	1	Number	1107.224964342527	1208.495030847431	1010.1458426123803
19	Timor-Leste	1	male	22	All Ages	1994	44	Population	1	Number	435340.9829267839	475158.55542839825	397171.2146893355
19	Timor-Leste	1	male	23	5-14 years	1994	44	Population	1	Number	112809.79806395549	123127.71548837458	102918.87573896343
19	Timor-Leste	1	male	24	15-49 years	1994	44	Population	1	Number	208171.00505221917	227210.94020988536	189919.01562733154
19	Timor-Leste	1	male	25	50-69 years	1994	44	Population	1	Number	32503.122071246093	35475.95364547516	29653.317699252017
19	Timor-Leste	1	male	26	70+ years	1994	44	Population	1	Number	5366.847880360201	5857.715643704495	4896.294112640519
19	Timor-Leste	1	male	28	<1 year	1994	44	Population	1	Number	17694.786160241816	19313.20358122348	16143.345075584675
19	Timor-Leste	1	male	30	80 to 84	1994	44	Population	1	Number	594.5318612726397	648.9095018328998	542.4045765819358
19	Timor-Leste	1	male	31	85 to 89	1994	44	Population	1	Number	357.84824400117844	390.5781016504607	326.4728737204531
19	Timor-Leste	1	male	32	90 to 94	1994	44	Population	1	Number	129.3830937141594	141.21685372409877	118.03906019884008
19	Timor-Leste	1	male	39	0 to 14	1994	44	Population	1	Number	189300.0079229584	206613.945929333	172702.58725011168
19	Timor-Leste	1	male	42	Neonatal	1994	44	Population	1	Number	1407.59141441329	1536.333883866199	1284.1768034111988
19	Timor-Leste	1	male	157	25 plus	1994	44	Population	1	Number	165409.49555274143	180538.33671386493	150906.7440151423
19	Timor-Leste	1	male	158	<20 years	1994	44	Population	1	Number	230935.42815950658	252057.46471143607	210687.50270253973
19	Timor-Leste	1	male	159	10 to 24	1994	44	Population	1	Number	131100.5812109142	143091.427701577	119605.96205750236
19	Timor-Leste	1	male	162	10 to 19	1994	44	Population	1	Number	92104.52199637832	100528.67369848002	84028.99408584855
19	Timor-Leste	1	male	164	Birth	1994	44	Population	1	Number	20171.1130489878	20865.2742641139	19435.0510803509
19	Timor-Leste	1	male	235	95 plus	1994	44	Population	1	Number	25.46176535454958	27.79057363997207	23.229332111151283
19	Timor-Leste	2	female	1	Under 5	1994	44	Population	1	Number	74837.2531772412	81682.08945746713	68275.68254334814
19	Timor-Leste	2	female	2	Early Neonatal	1994	44	Population	1	Number	343.39413278201295	374.8019747149106	313.2860681236637
19	Timor-Leste	2	female	3	Late Neonatal	1994	44	Population	1	Number	1015.9339910814418	1108.8543154551817	926.8590670450661
19	Timor-Leste	2	female	4	Post Neonatal	1994	44	Population	1	Number	15853.649963711983	17303.671628572054	14463.63577124096
19	Timor-Leste	2	female	5	1 to 4	1994	44	Population	1	Number	57624.27508966577	62894.76153872496	52571.90163693845
19	Timor-Leste	2	female	6	5 to 9	1994	44	Population	1	Number	58406.37613432762	63748.395855627925	53285.42973123778
19	Timor-Leste	2	female	7	10 to 14	1994	44	Population	1	Number	44622.0937759264	48703.36230743884	40709.72383031244
19	Timor-Leste	2	female	8	15 to 19	1994	44	Population	1	Number	36233.20095858086	39547.196568262494	33056.35123082961
19	Timor-Leste	2	female	9	20 to 24	1994	44	Population	1	Number	35696.44154751894	38961.343555623724	32566.6537393273
19	Timor-Leste	2	female	10	25 to 29	1994	44	Population	1	Number	34892.88051659555	38084.28645871279	31833.547224559923
19	Timor-Leste	2	female	11	30 to 34	1994	44	Population	1	Number	29624.369095016973	32333.901416842502	27026.967639873958
19	Timor-Leste	2	female	12	35 to 39	1994	44	Population	1	Number	24944.88389924788	27226.41667965623	22757.76971867354
19	Timor-Leste	2	female	13	40 to 44	1994	44	Population	1	Number	21987.948680335317	23999.031429436993	20060.092268786637
19	Timor-Leste	2	female	14	45 to 49	1994	44	Population	1	Number	14582.01594778503	15915.730208540199	13303.495911789854
19	Timor-Leste	2	female	15	50 to 54	1994	44	Population	1	Number	10021.23828776396	10937.81034903966	9142.597502959827
19	Timor-Leste	2	female	16	55 to 59	1994	44	Population	1	Number	7824.894788613646	8540.582784419743	7138.8247141726415
19	Timor-Leste	2	female	17	60 to 64	1994	44	Population	1	Number	7323.891748750807	7993.756526331152	6681.748551557281
19	Timor-Leste	2	female	18	65 to 69	1994	44	Population	1	Number	4507.254081473673	4919.500856325232	4112.067663414621
19	Timor-Leste	2	female	19	70 to 74	1994	44	Population	1	Number	2682.5286188931086	2927.8806118351445	2447.330234892831
19	Timor-Leste	2	female	20	75 to 79	1994	44	Population	1	Number	1260.6916507565902	1375.9982338140887	1150.1568975046596
19	Timor-Leste	2	female	21	80 plus	1994	44	Population	1	Number	1141.2123310608474	1245.5909825405624	1041.153269555865
19	Timor-Leste	2	female	22	All Ages	1994	44	Population	1	Number	410589.1752398884	448142.87428191415	374589.59267279686
19	Timor-Leste	2	female	23	5-14 years	1994	44	Population	1	Number	103028.46991025402	112451.75816306676	93995.15356155024
19	Timor-Leste	2	female	24	15-49 years	1994	44	Population	1	Number	197961.74064508054	216067.906317075	180604.8777338408
19	Timor-Leste	2	female	25	50-69 years	1994	44	Population	1	Number	29677.278906602085	32391.65051611579	27075.238432104372
19	Timor-Leste	2	female	26	70+ years	1994	44	Population	1	Number	5084.4326007105465	5549.469828189795	4638.640401953357
19	Timor-Leste	2	female	28	<1 year	1994	44	Population	1	Number	17212.978087575437	18787.327918742143	15703.780906409693
19	Timor-Leste	2	female	30	80 to 84	1994	44	Population	1	Number	544.4846030517903	594.284773511904	496.74535514633624
19	Timor-Leste	2	female	31	85 to 89	1994	44	Population	1	Number	344.8421330891238	376.38241340818746	314.6071108543052
19	Timor-Leste	2	female	32	90 to 94	1994	44	Population	1	Number	196.5653414753518	214.5437883536593	179.33091186298776
19	Timor-Leste	2	female	39	0 to 14	1994	44	Population	1	Number	177865.72308749522	194133.84762053387	162270.83610489834
19	Timor-Leste	2	female	42	Neonatal	1994	44	Population	1	Number	1359.3281238634547	1483.656290170092	1240.14513516873
19	Timor-Leste	2	female	157	25 plus	1994	44	Population	1	Number	160793.80964629338	175500.48653749435	146695.75159774156
19	Timor-Leste	2	female	158	<20 years	1994	44	Population	1	Number	214098.9240460761	233681.04418879634	195327.18733572797
19	Timor-Leste	2	female	159	10 to 24	1994	44	Population	1	Number	116551.7362820262	127211.90243132506	106332.72880046935
19	Timor-Leste	2	female	162	10 to 19	1994	44	Population	1	Number	80855.29473450726	88250.55887570133	73766.07506114205
19	Timor-Leste	2	female	164	Birth	1994	44	Population	1	Number	19209.5534256255	19870.6238839378	18508.5796282568
19	Timor-Leste	2	female	235	95 plus	1994	44	Population	1	Number	55.32025344458141	60.38000726681171	50.46989169223592
19	Timor-Leste	3	both	1	Under 5	1994	44	Population	1	Number	151327.46303624415	165168.31989842554	138059.39405449637
19	Timor-Leste	3	both	2	Early Neonatal	1994	44	Population	1	Number	699.1010784806751	763.0429285936991	637.8053880066053
19	Timor-Leste	3	both	3	Late Neonatal	1994	44	Population	1	Number	2067.8184597960694	2256.9472454425922	1886.5165505733232
19	Timor-Leste	3	both	4	Post Neonatal	1994	44	Population	1	Number	32140.84470954051	35080.54132592933	29322.80404341444
19	Timor-Leste	3	both	5	1 to 4	1994	44	Population	1	Number	116419.69878842689	127067.78839845996	106212.26807250202
19	Timor-Leste	3	both	6	5 to 9	1994	44	Population	1	Number	120747.07243845296	131790.95642762553	110160.22683678067
19	Timor-Leste	3	both	7	10 to 14	1994	44	Population	1	Number	95091.19553575655	103788.51722381583	86753.80246373301
19	Timor-Leste	3	both	8	15 to 19	1994	44	Population	1	Number	77868.62119512903	84990.71535036556	71041.2666832576
19	Timor-Leste	3	both	9	20 to 24	1994	44	Population	1	Number	74692.50076205483	81524.0975587207	68143.62171098113
19	Timor-Leste	3	both	10	25 to 29	1994	44	Population	1	Number	70607.85608053497	77065.85920665707	64417.10995730499
19	Timor-Leste	3	both	11	30 to 34	1994	44	Population	1	Number	59408.26587057894	64841.921387212846	54199.47591374168
19	Timor-Leste	3	both	12	35 to 39	1994	44	Population	1	Number	50491.64327135264	55109.758141141596	46064.64375332296
19	Timor-Leste	3	both	13	40 to 44	1994	44	Population	1	Number	43769.01308316694	47772.25633411582	39931.439431969266
19	Timor-Leste	3	both	14	45 to 49	1994	44	Population	1	Number	29294.84543448239	31974.238548746704	26726.335910594735
19	Timor-Leste	3	both	15	50 to 54	1994	44	Population	1	Number	21106.205122612297	23036.641000837193	19255.658104304945
19	Timor-Leste	3	both	16	55 to 59	1994	44	Population	1	Number	17033.40598575703	18591.331621950518	15539.953303219092
19	Timor-Leste	3	both	17	60 to 64	1994	44	Population	1	Number	14693.53537483765	16037.449531872173	13405.237553493722
19	Timor-Leste	3	both	18	65 to 69	1994	44	Population	1	Number	9347.2544946412	10202.182006931054	8527.707170338623
19	Timor-Leste	3	both	19	70 to 74	1994	44	Population	1	Number	5584.778976929606	6095.579362237652	5095.117475791711
19	Timor-Leste	3	both	20	75 to 79	1994	44	Population	1	Number	2618.0642087377673	2857.5200962686436	2388.517926633918
19	Timor-Leste	3	both	21	80 plus	1994	44	Population	1	Number	2248.4372954033747	2454.0860133879933	2051.2991121682453
19	Timor-Leste	3	both	22	All Ages	1994	44	Population	1	Number	845930.1581666723	923301.4297103125	771760.8073621326
19	Timor-Leste	3	both	23	5-14 years	1994	44	Population	1	Number	215838.2679742095	235579.4736514413	196914.02930051365
19	Timor-Leste	3	both	24	15-49 years	1994	44	Population	1	Number	406132.7456972997	443278.8465269602	370523.8933611723
19	Timor-Leste	3	both	25	50-69 years	1994	44	Population	1	Number	62180.40097784818	67867.60416159093	56728.55613135638
19	Timor-Leste	3	both	26	70+ years	1994	44	Population	1	Number	10451.280481070748	11407.185471894285	9534.934514593873
19	Timor-Leste	3	both	28	<1 year	1994	44	Population	1	Number	34907.76424781726	38100.53149996561	31847.125981994366
19	Timor-Leste	3	both	30	80 to 84	1994	44	Population	1	Number	1139.01646432443	1243.1942753448036	1039.1499317282721
19	Timor-Leste	3	both	31	85 to 89	1994	44	Population	1	Number	702.6903770903023	766.9605150586482	641.0799845747582
19	Timor-Leste	3	both	32	90 to 94	1994	44	Population	1	Number	325.9484351895112	355.76064207775806	297.36997206182787
19	Timor-Leste	3	both	39	0 to 14	1994	44	Population	1	Number	367165.73101045366	400747.79354986694	334973.42335501005
19	Timor-Leste	3	both	42	Neonatal	1994	44	Population	1	Number	2766.919538276745	3019.9901740362916	2524.3219385799284
19	Timor-Leste	3	both	157	25 plus	1994	44	Population	1	Number	326203.3051990348	356038.8232513591	297602.4956128838
19	Timor-Leste	3	both	158	<20 years	1994	44	Population	1	Number	445034.35220558266	485738.50890023244	406014.6900382677
19	Timor-Leste	3	both	159	10 to 24	1994	44	Population	1	Number	247652.3174929404	270303.3301329021	225938.69085797173
19	Timor-Leste	3	both	162	10 to 19	1994	44	Population	1	Number	172959.81673088556	188779.23257418134	157795.0691469906
19	Timor-Leste	3	both	164	Birth	1994	44	Population	1	Number	39380.6664746133	40735.8981480517	37943.6307086077
19	Timor-Leste	3	both	235	95 plus	1994	44	Population	1	Number	80.782018799131	88.17058090678378	73.69922380338718
20	Viet Nam	1	male	1	Under 5	1994	44	Population	1	Number	4537136.560206918	5012510.778473354	4078680.286531796
20	Viet Nam	1	male	2	Early Neonatal	1994	44	Population	1	Number	16554.738390241677	18289.245543913858	14881.960069963268
20	Viet Nam	1	male	3	Late Neonatal	1994	44	Population	1	Number	49153.85703032176	54303.9061969053	44187.09135513272
20	Viet Nam	1	male	4	Post Neonatal	1994	44	Population	1	Number	790046.9484070154	872823.3747960066	710216.4264051467
20	Viet Nam	1	male	5	1 to 4	1994	44	Population	1	Number	3681381.016379339	4067094.2519365284	3309394.8087015534
20	Viet Nam	1	male	6	5 to 9	1994	44	Population	1	Number	4876944.350642368	5387921.61073828	4384152.100674368
20	Viet Nam	1	male	7	10 to 14	1994	44	Population	1	Number	4476321.0771278795	4945323.410320203	4024009.92149895
20	Viet Nam	1	male	8	15 to 19	1994	44	Population	1	Number	3758247.384466886	4152014.2214874025	3378494.192433058
20	Viet Nam	1	male	9	20 to 24	1994	44	Population	1	Number	3282450.0771883973	3626365.698579982	2950773.961439353
20	Viet Nam	1	male	10	25 to 29	1994	44	Population	1	Number	3068163.342996594	3389627.273239025	2758139.8921722104
20	Viet Nam	1	male	11	30 to 34	1994	44	Population	1	Number	2841835.1914258725	3139585.802331997	2554681.134021765
20	Viet Nam	1	male	12	35 to 39	1994	44	Population	1	Number	2258890.804308786	2495563.965012276	2030640.530806951
20	Viet Nam	1	male	13	40 to 44	1994	44	Population	1	Number	1557699.5994592772	1720906.1107821641	1400301.393697368
20	Viet Nam	1	male	14	45 to 49	1994	44	Population	1	Number	1021090.9152797827	1128074.7561205686	917914.4889389056
20	Viet Nam	1	male	15	50 to 54	1994	44	Population	1	Number	848758.5434824831	937686.422057631	762995.4914051709
20	Viet Nam	1	male	16	55 to 59	1994	44	Population	1	Number	843571.504692357	931955.9161539952	758332.5784471801
20	Viet Nam	1	male	17	60 to 64	1994	44	Population	1	Number	839898.1120531817	927897.6472539755	755030.3648278016
20	Viet Nam	1	male	18	65 to 69	1994	44	Population	1	Number	627553.0315395445	693304.3105301944	564141.7542823255
20	Viet Nam	1	male	19	70 to 74	1994	44	Population	1	Number	420648.42196658097	464721.4649759485	378143.8807205656
20	Viet Nam	1	male	20	75 to 79	1994	44	Population	1	Number	239961.4134521835	265103.14498709206	215714.44314893874
20	Viet Nam	1	male	21	80 plus	1994	44	Population	1	Number	192872.06332537133	213080.05246391112	173383.25000119198
20	Viet Nam	1	male	22	All Ages	1994	44	Population	1	Number	35692042.39361446	39431642.585508	32085529.665047906
20	Viet Nam	1	male	23	5-14 years	1994	44	Population	1	Number	9353265.427770248	10333245.021058485	8408162.022173319
20	Viet Nam	1	male	24	15-49 years	1994	44	Population	1	Number	17788377.315125596	19652137.827553414	15990945.593509613
20	Viet Nam	1	male	25	50-69 years	1994	44	Population	1	Number	3159781.1917675664	3490844.295995797	2840500.188962478
20	Viet Nam	1	male	26	70+ years	1994	44	Population	1	Number	853481.8987441359	942904.6624269517	767241.5738706962
20	Viet Nam	1	male	28	<1 year	1994	44	Population	1	Number	855755.5438275789	945416.5265368257	769285.4778302426
20	Viet Nam	1	male	30	80 to 84	1994	44	Population	1	Number	125325.97838708114	138456.88996835344	112662.37871720262
20	Viet Nam	1	male	31	85 to 89	1994	44	Population	1	Number	50790.19629020709	56111.69136461475	45658.08624206377
20	Viet Nam	1	male	32	90 to 94	1994	44	Population	1	Number	13791.501806159731	15236.49344412893	12397.935524313601
20	Viet Nam	1	male	39	0 to 14	1994	44	Population	1	Number	13890401.987977166	15345755.79953184	12486842.308705116
20	Viet Nam	1	male	42	Neonatal	1994	44	Population	1	Number	65708.59542056343	72593.15174081916	59069.05142509598
20	Viet Nam	1	male	157	25 plus	1994	44	Population	1	Number	14760942.943982014	16307506.865908774	13269419.20247038
20	Viet Nam	1	male	158	<20 years	1994	44	Population	1	Number	17648649.372444052	19497770.021019246	15865336.501138173
20	Viet Nam	1	male	159	10 to 24	1994	44	Population	1	Number	11517018.538783163	12723703.330387587	10353278.07537136
20	Viet Nam	1	male	162	10 to 19	1994	44	Population	1	Number	8234568.461594765	9097337.631807605	7402504.113932008
20	Viet Nam	1	male	164	Birth	1994	44	Population	1	Number	864199.638713347	893651.027476262	834529.56518027
20	Viet Nam	1	male	235	95 plus	1994	44	Population	1	Number	2964.3868419233804	3274.9776868139666	2664.8495176119923
20	Viet Nam	2	female	1	Under 5	1994	44	Population	1	Number	4347489.139877669	4802993.227944376	3908195.8445441737
20	Viet Nam	2	female	2	Early Neonatal	1994	44	Population	1	Number	15775.21865823912	17428.05236472569	14181.207134341605
20	Viet Nam	2	female	3	Late Neonatal	1994	44	Population	1	Number	46992.136268549184	51915.69317429782	42243.80229185925
20	Viet Nam	2	female	4	Post Neonatal	1994	44	Population	1	Number	757311.516853333	836658.1191720219	680788.7559840857
20	Viet Nam	2	female	5	1 to 4	1994	44	Population	1	Number	3527410.2680975473	3896991.3632333307	3170982.079133887
20	Viet Nam	2	female	6	5 to 9	1994	44	Population	1	Number	4641212.669310895	5127491.3640789725	4172239.995142807
20	Viet Nam	2	female	7	10 to 14	1994	44	Population	1	Number	4275792.4355394775	4723784.568802802	3843743.754395901
20	Viet Nam	2	female	8	15 to 19	1994	44	Population	1	Number	3742029.0533341556	4134096.629955189	3363914.6472521443
20	Viet Nam	2	female	9	20 to 24	1994	44	Population	1	Number	3460120.1211129157	3822650.954349949	3110491.284479135
20	Viet Nam	2	female	10	25 to 29	1994	44	Population	1	Number	3245351.993740816	3585380.6983107314	2917424.464544585
20	Viet Nam	2	female	11	30 to 34	1994	44	Population	1	Number	3006613.0680075246	3321628.1260441616	2702808.9824900297
20	Viet Nam	2	female	12	35 to 39	1994	44	Population	1	Number	2460811.3684497196	2718640.5664592665	2212157.9732463392
20	Viet Nam	2	female	13	40 to 44	1994	44	Population	1	Number	1770161.653286494	1955628.6765885022	1591295.1579541808
20	Viet Nam	2	female	14	45 to 49	1994	44	Population	1	Number	1194765.2938907316	1319945.7044995923	1074039.8898203445
20	Viet Nam	2	female	15	50 to 54	1994	44	Population	1	Number	1060860.9829886085	1172011.6952904165	953665.9786737938
20	Viet Nam	2	female	16	55 to 59	1994	44	Population	1	Number	1061904.0833935475	1173164.0855597863	954603.6786971547
20	Viet Nam	2	female	17	60 to 64	1994	44	Population	1	Number	1003772.8550295465	1108942.2123862882	902346.3370866752
20	Viet Nam	2	female	18	65 to 69	1994	44	Population	1	Number	812662.7919279	897808.7720632934	730547.0454878823
20	Viet Nam	2	female	19	70 to 74	1994	44	Population	1	Number	621464.5426612877	686577.9059527918	558668.4785206231
20	Viet Nam	2	female	20	75 to 79	1994	44	Population	1	Number	396215.24673503736	437728.32677627855	356179.5627345694
20	Viet Nam	2	female	21	80 plus	1994	44	Population	1	Number	431026.0766188809	476186.42863962875	387472.92226231744
20	Viet Nam	2	female	22	All Ages	1994	44	Population	1	Number	37532253.37590521	41464659.94370202	33739795.997332655
20	Viet Nam	2	female	23	5-14 years	1994	44	Population	1	Number	8917005.104850372	9851275.932881776	8015983.7495387085
[truncated: 93,176 more rows]
