# Supplementary material for: Hematological malignancy burden in mainland China and Taiwan from 1990 to 2021 and decadal projections: Insights from the global burden of disease study 2021
Source: PLoS One. 2025 Jul 21;20(7):e0328526. doi: 10.1371/journal.pone.0328526 (PMC12279097; doi:10.1371/journal.pone.0328526)
Supplement: S1 Data — (ZIP) [file pone.0328526.s021.zip › The raw data used in this study/GBD_Population/IHME_GBD_2019_POP_1995_Y2020M10D15.CSV]

location_id	location_name	sex_id	sex_name	age_group_id	age_group_name	year_id	measure_id	measure_name	metric_id	metric_name	val	upper	lower
1	Global	1	male	1	Under 5	1995	44	Population	1	Number	325451826.53643924	334227813.3038931	316976966.4439799
1	Global	1	male	2	Early Neonatal	1995	44	Population	1	Number	1329602.4596791663	1364877.8873035412	1295845.8554753792
1	Global	1	male	3	Late Neonatal	1995	44	Population	1	Number	3923801.373345649	4027922.5389949493	3823546.4069673955
1	Global	1	male	4	Post Neonatal	1995	44	Population	1	Number	61879802.22493678	63528389.60057956	60294430.897992134
1	Global	1	male	5	1 to 4	1995	44	Population	1	Number	258318620.47847766	265338893.40866092	251553065.48511407
1	Global	1	male	6	5 to 9	1995	44	Population	1	Number	319802886.31589866	329038386.3392424	311009644.5080542
1	Global	1	male	7	10 to 14	1995	44	Population	1	Number	298498173.6762638	307003292.6829204	290318532.03923845
1	Global	1	male	8	15 to 19	1995	44	Population	1	Number	266894815.82499257	274229565.1093611	259740892.23925087
1	Global	1	male	9	20 to 24	1995	44	Population	1	Number	254508277.421574	262149804.00893742	246983280.59418944
1	Global	1	male	10	25 to 29	1995	44	Population	1	Number	245929616.47306544	253915073.6425607	237946649.4875211
1	Global	1	male	11	30 to 34	1995	44	Population	1	Number	222842524.51341632	229713443.35452908	215919432.04238677
1	Global	1	male	12	35 to 39	1995	44	Population	1	Number	193575585.86961645	199230193.2616398	188099019.3782415
1	Global	1	male	13	40 to 44	1995	44	Population	1	Number	175428909.51280776	180884421.14898878	170064699.21391743
1	Global	1	male	14	45 to 49	1995	44	Population	1	Number	140808564.5866963	144929041.68493968	136697199.45710483
1	Global	1	male	15	50 to 54	1995	44	Population	1	Number	111072073.2176943	114241383.115419	107925486.46850595
1	Global	1	male	16	55 to 59	1995	44	Population	1	Number	99705805.87442374	102557933.58490282	96937165.3273822
1	Global	1	male	17	60 to 64	1995	44	Population	1	Number	84624687.19403996	87034262.21912482	82240332.24197567
1	Global	1	male	18	65 to 69	1995	44	Population	1	Number	67588087.80384135	69432114.73744571	65804279.58453045
1	Global	1	male	19	70 to 74	1995	44	Population	1	Number	45724486.01141425	46942992.86206889	44487506.759586036
1	Global	1	male	20	75 to 79	1995	44	Population	1	Number	26601056.858040616	27313066.469803866	25884023.356739014
1	Global	1	male	21	80 plus	1995	44	Population	1	Number	23058343.942582894	23569121.936748754	22542465.276786987
1	Global	1	male	22	All Ages	1995	44	Population	1	Number	2902115721.6328077	2984103024.5056233	2821353754.452941
1	Global	1	male	23	5-14 years	1995	44	Population	1	Number	618301059.9921625	635872515.9647607	601328176.5472927
1	Global	1	male	24	15-49 years	1995	44	Population	1	Number	1499988294.2021687	1545090841.027972	1455983503.5499454
1	Global	1	male	25	50-69 years	1995	44	Population	1	Number	362990654.0899994	373342510.0289643	352910996.4122116
1	Global	1	male	26	70+ years	1995	44	Population	1	Number	95383886.81203777	97794819.51477599	92922491.3278789
1	Global	1	male	28	<1 year	1995	44	Population	1	Number	67133206.0579616	68921190.02687806	65414518.4409877
1	Global	1	male	30	80 to 84	1995	44	Population	1	Number	14963386.497376949	15313206.96000035	14613299.076587172
1	Global	1	male	31	85 to 89	1995	44	Population	1	Number	6087968.524988693	6212630.933905812	5960456.27115601
1	Global	1	male	32	90 to 94	1995	44	Population	1	Number	1676247.113141072	1709693.8571797137	1642104.7096386112
1	Global	1	male	39	0 to 14	1995	44	Population	1	Number	943752886.5286018	970010221.5151793	918250785.6499463
1	Global	1	male	42	Neonatal	1995	44	Population	1	Number	5253403.833024815	5392800.426298491	5119442.579212332
1	Global	1	male	157	25 plus	1995	44	Population	1	Number	1436959741.8576393	1479474788.470269	1394737102.5717597
1	Global	1	male	158	<20 years	1995	44	Population	1	Number	1210647702.3535943	1244697583.4757044	1177969420.789068
1	Global	1	male	159	10 to 24	1995	44	Population	1	Number	819901266.9228303	842932343.9034448	797416196.9441402
1	Global	1	male	162	10 to 19	1995	44	Population	1	Number	565392989.5012563	581127004.9690598	549970810.1363242
1	Global	1	male	164	Birth	1995	44	Population	1	Number	70566785.0384281	72093977.185853	69021734.6470458
1	Global	1	male	235	95 plus	1995	44	Population	1	Number	330741.8070761774	340143.79716148414	321177.26994707575
1	Global	2	female	1	Under 5	1995	44	Population	1	Number	304892367.1995833	312798016.4242983	297206427.6098928
1	Global	2	female	2	Early Neonatal	1995	44	Population	1	Number	1238756.796677307	1270490.7689491138	1208360.772543144
1	Global	2	female	3	Late Neonatal	1995	44	Population	1	Number	3666191.2352253916	3759924.4907067427	3576318.314143106
1	Global	2	female	4	Post Neonatal	1995	44	Population	1	Number	57897485.5094448	59384946.60135129	56464255.41984012
1	Global	2	female	5	1 to 4	1995	44	Population	1	Number	242089933.65823582	248374240.96226797	235977283.48797894
1	Global	2	female	6	5 to 9	1995	44	Population	1	Number	299566819.2219298	307871265.9625513	291582745.0895379
1	Global	2	female	7	10 to 14	1995	44	Population	1	Number	281869394.08542985	289526102.34412676	274333544.73756915
1	Global	2	female	8	15 to 19	1995	44	Population	1	Number	258732315.70725414	265638876.0734267	251960816.30334744
1	Global	2	female	9	20 to 24	1995	44	Population	1	Number	251025567.1814337	258284803.28308362	243800765.11467162
1	Global	2	female	10	25 to 29	1995	44	Population	1	Number	241114949.39311883	248577199.5620918	233597809.0989574
1	Global	2	female	11	30 to 34	1995	44	Population	1	Number	218305789.03658402	224805702.67333183	211795227.05998218
1	Global	2	female	12	35 to 39	1995	44	Population	1	Number	187204164.74717924	192386205.19719142	182124583.8777035
1	Global	2	female	13	40 to 44	1995	44	Population	1	Number	169372956.18924937	174407999.44704148	164422423.31209397
1	Global	2	female	14	45 to 49	1995	44	Population	1	Number	135340378.6740476	139071058.10807064	131626481.17374994
1	Global	2	female	15	50 to 54	1995	44	Population	1	Number	108021800.72854573	110867021.46948439	105166673.40635204
1	Global	2	female	16	55 to 59	1995	44	Population	1	Number	100080391.5729457	102787039.11709729	97473375.12389661
1	Global	2	female	17	60 to 64	1995	44	Population	1	Number	87373450.18227081	89711716.33473687	85080749.89739409
1	Global	2	female	18	65 to 69	1995	44	Population	1	Number	74476921.97615506	76416451.39290771	72578185.61923558
1	Global	2	female	19	70 to 74	1995	44	Population	1	Number	56828951.07780042	58267339.180813804	55425146.56269097
1	Global	2	female	20	75 to 79	1995	44	Population	1	Number	36827332.68713697	37762668.360639036	35897718.36085556
1	Global	2	female	21	80 plus	1995	44	Population	1	Number	42171077.61510536	43125153.38718218	41214795.50341452
1	Global	2	female	22	All Ages	1995	44	Population	1	Number	2853204627.2757697	2930370983.7024	2777407690.079496
1	Global	2	female	23	5-14 years	1995	44	Population	1	Number	581436213.3073597	597405681.7626134	565895220.510052
1	Global	2	female	24	15-49 years	1995	44	Population	1	Number	1461096120.9288669	1503603711.9749062	1419889135.56465
1	Global	2	female	25	50-69 years	1995	44	Population	1	Number	369952564.4599173	379900104.026183	360389686.0975716
1	Global	2	female	26	70+ years	1995	44	Population	1	Number	135827361.38004276	139112189.2195208	132555224.95277123
1	Global	2	female	28	<1 year	1995	44	Population	1	Number	62802433.5413475	64415361.86100715	61247212.41469456
1	Global	2	female	30	80 to 84	1995	44	Population	1	Number	24811746.281340472	25388792.007000554	24236792.022411264
1	Global	2	female	31	85 to 89	1995	44	Population	1	Number	12157854.218423931	12428420.732320882	11883678.480047982
1	Global	2	female	32	90 to 94	1995	44	Population	1	Number	4185456.9826575886	4283758.157151751	4081989.982660353
1	Global	2	female	39	0 to 14	1995	44	Population	1	Number	886328580.506943	910003165.5004961	863091461.2349671
1	Global	2	female	42	Neonatal	1995	44	Population	1	Number	4904948.031902699	5030415.259655857	4784678.30211727
1	Global	2	female	157	25 plus	1995	44	Population	1	Number	1457118163.880139	1497811693.661529	1417564350.934586
1	Global	2	female	158	<20 years	1995	44	Population	1	Number	1145060896.2141972	1175678981.2901323	1114938212.3090074
1	Global	2	female	159	10 to 24	1995	44	Population	1	Number	791627276.9741178	813199757.2196109	770517827.2599962
1	Global	2	female	162	10 to 19	1995	44	Population	1	Number	540601709.792684	555110997.2646481	526338056.84217834
1	Global	2	female	164	Birth	1995	44	Population	1	Number	65684647.3009534	67128592.7274959	64239865.783141
1	Global	2	female	235	95 plus	1995	44	Population	1	Number	1016020.1326833701	1046566.5284115585	983360.8644847199
1	Global	3	both	1	Under 5	1995	44	Population	1	Number	630344193.7360226	647131435.329414	614214957.7294514
1	Global	3	both	2	Early Neonatal	1995	44	Population	1	Number	2568359.256356473	2635571.3452270017	2503682.399502888
1	Global	3	both	3	Late Neonatal	1995	44	Population	1	Number	7589992.60857104	7788294.1760693025	7399646.436133125
1	Global	3	both	4	Post Neonatal	1995	44	Population	1	Number	119777287.73438159	122919393.75092462	116736434.27483411
1	Global	3	both	5	1 to 4	1995	44	Population	1	Number	500408554.1367135	513759085.38412803	487579280.07874376
1	Global	3	both	6	5 to 9	1995	44	Population	1	Number	619369705.5378284	636909999.0405276	602621562.3377675
1	Global	3	both	7	10 to 14	1995	44	Population	1	Number	580367567.7616937	596530631.1681229	564654964.440803
1	Global	3	both	8	15 to 19	1995	44	Population	1	Number	525627131.5322467	539810121.7840858	511786579.11153865
1	Global	3	both	9	20 to 24	1995	44	Population	1	Number	505533844.60300773	520435296.82928365	490792209.85802513
1	Global	3	both	10	25 to 29	1995	44	Population	1	Number	487044565.86618423	502559413.7704996	471506826.02487594
1	Global	3	both	11	30 to 34	1995	44	Population	1	Number	441148313.5500003	454486155.5081819	427714659.10236895
1	Global	3	both	12	35 to 39	1995	44	Population	1	Number	380779750.61679566	391656066.7577355	370221444.8082102
1	Global	3	both	13	40 to 44	1995	44	Population	1	Number	344801865.7020571	355292420.5960303	334523992.0825381
1	Global	3	both	14	45 to 49	1995	44	Population	1	Number	276148943.26074386	283980606.7138114	268285253.07447436
1	Global	3	both	15	50 to 54	1995	44	Population	1	Number	219093873.94624004	225123755.38445726	213093047.24475932
1	Global	3	both	16	55 to 59	1995	44	Population	1	Number	199786197.44736946	205366798.26363444	194414850.42580786
1	Global	3	both	17	60 to 64	1995	44	Population	1	Number	171998137.37631077	176771052.19088542	167381228.57611203
1	Global	3	both	18	65 to 69	1995	44	Population	1	Number	142065009.77999642	145864249.19323462	138359446.4109977
1	Global	3	both	19	70 to 74	1995	44	Population	1	Number	102553437.08921468	105198064.69905326	99926584.88776742
1	Global	3	both	20	75 to 79	1995	44	Population	1	Number	63428389.54517759	65060126.27810233	61800545.74041313
1	Global	3	both	21	80 plus	1995	44	Population	1	Number	65229421.55768825	66692113.074849844	63760062.163797125
1	Global	3	both	22	All Ages	1995	44	Population	1	Number	5755320348.908578	5913888574.294439	5599201060.684324
1	Global	3	both	23	5-14 years	1995	44	Population	1	Number	1199737273.2995222	1233503979.0671477	1167220255.36061
1	Global	3	both	24	15-49 years	1995	44	Population	1	Number	2961084415.131036	3048705994.4516478	2876189344.7714977
1	Global	3	both	25	50-69 years	1995	44	Population	1	Number	732943218.5499166	753051401.6671253	713367626.2582917
1	Global	3	both	26	70+ years	1995	44	Population	1	Number	231211248.1920805	236907434.52558357	225604086.01854232
1	Global	3	both	28	<1 year	1995	44	Population	1	Number	129935639.5993091	133343161.87254052	126640889.88164623
1	Global	3	both	30	80 to 84	1995	44	Population	1	Number	39775132.77871742	40698302.15445561	38850949.72008886
1	Global	3	both	31	85 to 89	1995	44	Population	1	Number	18245822.743412625	18641051.666226692	17841958.682522856
1	Global	3	both	32	90 to 94	1995	44	Population	1	Number	5861704.09579866	5990242.0236428995	5723636.842404623
1	Global	3	both	39	0 to 14	1995	44	Population	1	Number	1830081467.0355446	1880016594.832279	1781626194.4704475
1	Global	3	both	42	Neonatal	1995	44	Population	1	Number	10158351.864927514	10423768.1216159	9903328.835636014
1	Global	3	both	157	25 plus	1995	44	Population	1	Number	2894077905.7377787	2977600462.2861395	2812158231.1712008
1	Global	3	both	158	<20 years	1995	44	Population	1	Number	2355708598.5677915	2420379559.2284555	2293035864.5890536
1	Global	3	both	159	10 to 24	1995	44	Population	1	Number	1611528543.896948	1656131249.367673	1567744808.1986244
1	Global	3	both	162	10 to 19	1995	44	Population	1	Number	1105994699.2939403	1136150996.306851	1076293898.6456873
1	Global	3	both	164	Birth	1995	44	Population	1	Number	136251432.339381	139216517.309516	133261600.430187
1	Global	3	both	235	95 plus	1995	44	Population	1	Number	1346761.9397595476	1386419.3698626878	1304724.5207860675
4	Southeast Asia, East Asia, and Oceania	1	male	1	Under 5	1995	44	Population	1	Number	88485517.27577965	94000914.80915643	82762874.32829674
4	Southeast Asia, East Asia, and Oceania	1	male	2	Early Neonatal	1995	44	Population	1	Number	342447.14726041135	363380.89136394043	320631.975819287
4	Southeast Asia, East Asia, and Oceania	1	male	3	Late Neonatal	1995	44	Population	1	Number	1017951.3064603438	1080287.9939369052	952974.718476903
4	Southeast Asia, East Asia, and Oceania	1	male	4	Post Neonatal	1995	44	Population	1	Number	16278486.95885197	17279551.15933741	15233164.944261145
4	Southeast Asia, East Asia, and Oceania	1	male	5	1 to 4	1995	44	Population	1	Number	70846631.86320692	75280120.6005362	66261682.4623898
4	Southeast Asia, East Asia, and Oceania	1	male	6	5 to 9	1995	44	Population	1	Number	93991403.22020142	100112830.39715385	87663272.81631155
4	Southeast Asia, East Asia, and Oceania	1	male	7	10 to 14	1995	44	Population	1	Number	87225480.40542284	92798797.97577748	81452498.75987521
4	Southeast Asia, East Asia, and Oceania	1	male	8	15 to 19	1995	44	Population	1	Number	80900793.52379073	86089419.87439628	75439271.5057891
4	Southeast Asia, East Asia, and Oceania	1	male	9	20 to 24	1995	44	Population	1	Number	87292998.99755444	93343400.98086983	81034010.36809754
4	Southeast Asia, East Asia, and Oceania	1	male	10	25 to 29	1995	44	Population	1	Number	92530999.3794698	99231047.71951872	85546328.84817426
4	Southeast Asia, East Asia, and Oceania	1	male	11	30 to 34	1995	44	Population	1	Number	79956326.85785371	85632335.3428381	74084487.92714584
4	Southeast Asia, East Asia, and Oceania	1	male	12	35 to 39	1995	44	Population	1	Number	64286695.51825975	68698200.4585731	59713120.223582566
4	Southeast Asia, East Asia, and Oceania	1	male	13	40 to 44	1995	44	Population	1	Number	62024900.53663723	66521211.29644594	57309927.37969788
4	Southeast Asia, East Asia, and Oceania	1	male	14	45 to 49	1995	44	Population	1	Number	46291649.92494966	49629800.79289246	42734210.74146771
4	Southeast Asia, East Asia, and Oceania	1	male	15	50 to 54	1995	44	Population	1	Number	35511992.66495864	38025773.15035561	32848127.271464184
4	Southeast Asia, East Asia, and Oceania	1	male	16	55 to 59	1995	44	Population	1	Number	31856717.09377853	34148416.2026913	29447894.13250867
4	Southeast Asia, East Asia, and Oceania	1	male	17	60 to 64	1995	44	Population	1	Number	27264356.019469813	29277115.755020965	25160661.804245353
4	Southeast Asia, East Asia, and Oceania	1	male	18	65 to 69	1995	44	Population	1	Number	20638848.55101781	22159663.06657523	19051415.27569313
4	Southeast Asia, East Asia, and Oceania	1	male	19	70 to 74	1995	44	Population	1	Number	13711703.897160375	14732125.708406545	12643199.602674255
4	Southeast Asia, East Asia, and Oceania	1	male	20	75 to 79	1995	44	Population	1	Number	7709301.763089502	8282151.882059077	7110506.364720809
4	Southeast Asia, East Asia, and Oceania	1	male	21	80 plus	1995	44	Population	1	Number	5085573.170984449	5437464.946972965	4724951.514232387
4	Southeast Asia, East Asia, and Oceania	1	male	22	All Ages	1995	44	Population	1	Number	924765258.8003783	988151229.9132935	859143120.428675
4	Southeast Asia, East Asia, and Oceania	1	male	23	5-14 years	1995	44	Population	1	Number	181216883.62562427	192939011.07033893	169190885.58797744
4	Southeast Asia, East Asia, and Oceania	1	male	24	15-49 years	1995	44	Population	1	Number	513284364.7385153	549136083.815207	476066405.32369095
4	Southeast Asia, East Asia, and Oceania	1	male	25	50-69 years	1995	44	Population	1	Number	115271914.3292248	123610968.17464305	106524114.84619126
4	Southeast Asia, East Asia, and Oceania	1	male	26	70+ years	1995	44	Population	1	Number	26506578.831234325	28451677.819900963	24476444.9595645
4	Southeast Asia, East Asia, and Oceania	1	male	28	<1 year	1995	44	Population	1	Number	17638885.412572727	18723227.98589201	16506771.638557333
4	Southeast Asia, East Asia, and Oceania	1	male	30	80 to 84	1995	44	Population	1	Number	3636037.7750293342	3899405.294243699	3361951.130510351
4	Southeast Asia, East Asia, and Oceania	1	male	31	85 to 89	1995	44	Population	1	Number	1189634.4409784013	1266518.1184428784	1110898.3907207805
4	Southeast Asia, East Asia, and Oceania	1	male	32	90 to 94	1995	44	Population	1	Number	228870.96592173653	239601.04754113583	217326.48354581246
4	Southeast Asia, East Asia, and Oceania	1	male	39	0 to 14	1995	44	Population	1	Number	269702400.9014039	286951259.98865396	251955336.86810857
4	Southeast Asia, East Asia, and Oceania	1	male	42	Neonatal	1995	44	Population	1	Number	1360398.4537207552	1443676.8265545995	1273606.69429619
4	Southeast Asia, East Asia, and Oceania	1	male	157	25 plus	1995	44	Population	1	Number	486869065.3776293	521767149.0693732	450506439.10235715
4	Southeast Asia, East Asia, and Oceania	1	male	158	<20 years	1995	44	Population	1	Number	350603194.4251946	373040679.8630502	327385721.62799937
4	Southeast Asia, East Asia, and Oceania	1	male	159	10 to 24	1995	44	Population	1	Number	255419272.926768	272231618.8310436	237958532.17786396
4	Southeast Asia, East Asia, and Oceania	1	male	162	10 to 19	1995	44	Population	1	Number	168126273.92921358	178888217.85017374	156882883.519766
4	Southeast Asia, East Asia, and Oceania	1	male	164	Birth	1995	44	Population	1	Number	18332208.3829082	18660713.8906269	18004586.3187218
4	Southeast Asia, East Asia, and Oceania	1	male	235	95 plus	1995	44	Population	1	Number	31029.989054976282	32253.65700765054	29722.662705801045
4	Southeast Asia, East Asia, and Oceania	2	female	1	Under 5	1995	44	Population	1	Number	79852275.82858072	84673309.60272665	74820051.38147824
4	Southeast Asia, East Asia, and Oceania	2	female	2	Early Neonatal	1995	44	Population	1	Number	306439.15112604067	324459.9835251882	287476.0998423216
4	Southeast Asia, East Asia, and Oceania	2	female	3	Late Neonatal	1995	44	Population	1	Number	912555.201680806	966390.1781408226	856032.3087185015
4	Southeast Asia, East Asia, and Oceania	2	female	4	Post Neonatal	1995	44	Population	1	Number	14630202.541615404	15501282.163595453	13719931.795383777
4	Southeast Asia, East Asia, and Oceania	2	female	5	1 to 4	1995	44	Population	1	Number	64003078.934158474	67881063.51258977	59960478.86238219
4	Southeast Asia, East Asia, and Oceania	2	female	6	5 to 9	1995	44	Population	1	Number	86224473.2118631	91746698.60658547	80520023.86643253
4	Southeast Asia, East Asia, and Oceania	2	female	7	10 to 14	1995	44	Population	1	Number	82032033.33622697	87227013.66694562	76675351.31666072
4	Southeast Asia, East Asia, and Oceania	2	female	8	15 to 19	1995	44	Population	1	Number	78170831.4348505	83112019.90987565	72998679.47810492
4	Southeast Asia, East Asia, and Oceania	2	female	9	20 to 24	1995	44	Population	1	Number	84607962.33747321	90327681.05040975	78646520.99394347
4	Southeast Asia, East Asia, and Oceania	2	female	10	25 to 29	1995	44	Population	1	Number	88109645.99409737	94305870.0738527	81683449.97711967
4	Southeast Asia, East Asia, and Oceania	2	female	11	30 to 34	1995	44	Population	1	Number	76798335.27247524	82125587.3107239	71307077.29236394
4	Southeast Asia, East Asia, and Oceania	2	female	12	35 to 39	1995	44	Population	1	Number	60722530.43923266	64796529.089384325	56528096.62785192
4	Southeast Asia, East Asia, and Oceania	2	female	13	40 to 44	1995	44	Population	1	Number	59173012.98680199	63416509.68306283	54761191.276724316
4	Southeast Asia, East Asia, and Oceania	2	female	14	45 to 49	1995	44	Population	1	Number	43565364.54578137	46637214.82611347	40324439.10418444
4	Southeast Asia, East Asia, and Oceania	2	female	15	50 to 54	1995	44	Population	1	Number	33638278.430347614	35945791.13361581	31213299.688497122
4	Southeast Asia, East Asia, and Oceania	2	female	16	55 to 59	1995	44	Population	1	Number	30181033.950023368	32273838.45708895	27993805.917120416
4	Southeast Asia, East Asia, and Oceania	2	female	17	60 to 64	1995	44	Population	1	Number	26544062.462358236	28434024.28650042	24599641.886506494
4	Southeast Asia, East Asia, and Oceania	2	female	18	65 to 69	1995	44	Population	1	Number	21170439.68801759	22680874.626558106	19602012.633834593
4	Southeast Asia, East Asia, and Oceania	2	female	19	70 to 74	1995	44	Population	1	Number	15461158.054911153	16591020.873145767	14287206.834605467
4	Southeast Asia, East Asia, and Oceania	2	female	20	75 to 79	1995	44	Population	1	Number	9912115.341732122	10645845.94553098	9155137.83784366
4	Southeast Asia, East Asia, and Oceania	2	female	21	80 plus	1995	44	Population	1	Number	8456886.261876533	9067189.252242547	7838139.251058113
4	Southeast Asia, East Asia, and Oceania	2	female	22	All Ages	1995	44	Population	1	Number	884620439.5766498	944122852.9325773	823264084.0279998
4	Southeast Asia, East Asia, and Oceania	2	female	23	5-14 years	1995	44	Population	1	Number	168256506.54809007	178997091.44271588	157218158.11126405
4	Southeast Asia, East Asia, and Oceania	2	female	24	15-49 years	1995	44	Population	1	Number	491147683.0107123	524721928.0798639	456550214.4526624
4	Southeast Asia, East Asia, and Oceania	2	female	25	50-69 years	1995	44	Population	1	Number	111533814.53074682	119355953.06979431	103391851.4570601
4	Southeast Asia, East Asia, and Oceania	2	female	26	70+ years	1995	44	Population	1	Number	33830159.658519804	36304056.07091928	31275271.214237016
4	Southeast Asia, East Asia, and Oceania	2	female	28	<1 year	1995	44	Population	1	Number	15849196.894422252	16792103.15423087	14863591.044818772
4	Southeast Asia, East Asia, and Oceania	2	female	30	80 to 84	1995	44	Population	1	Number	5445419.783692424	5849675.481740848	5030102.590528497
4	Southeast Asia, East Asia, and Oceania	2	female	31	85 to 89	1995	44	Population	1	Number	2256064.6014269385	2415326.6309650503	2093307.637974469
4	Southeast Asia, East Asia, and Oceania	2	female	32	90 to 94	1995	44	Population	1	Number	633504.3319542619	673949.0274108555	592200.295930086
4	Southeast Asia, East Asia, and Oceania	2	female	39	0 to 14	1995	44	Population	1	Number	248108782.37667078	263708872.62148133	232090258.93127155
4	Southeast Asia, East Asia, and Oceania	2	female	42	Neonatal	1995	44	Population	1	Number	1218994.3528068466	1290832.1490853815	1143508.408560823
4	Southeast Asia, East Asia, and Oceania	2	female	157	25 plus	1995	44	Population	1	Number	473732863.4276552	506973763.2143687	439303552.3950166
4	Southeast Asia, East Asia, and Oceania	2	female	158	<20 years	1995	44	Population	1	Number	326279613.8115213	346821408.6677984	305117258.60108095
4	Southeast Asia, East Asia, and Oceania	2	female	159	10 to 24	1995	44	Population	1	Number	244810827.10855067	260667298.0669021	228240545.80527136
4	Southeast Asia, East Asia, and Oceania	2	female	162	10 to 19	1995	44	Population	1	Number	160202864.77107745	170339033.57682127	149673942.8928618
4	Southeast Asia, East Asia, and Oceania	2	female	164	Birth	1995	44	Population	1	Number	16418090.5843187	16713001.685115	16122603.9576106
4	Southeast Asia, East Asia, and Oceania	2	female	235	95 plus	1995	44	Population	1	Number	121897.54480290817	128058.30623288287	115421.84534270277
4	Southeast Asia, East Asia, and Oceania	3	both	1	Under 5	1995	44	Population	1	Number	168337793.10436037	178695633.78242156	157573359.4766491
4	Southeast Asia, East Asia, and Oceania	3	both	2	Early Neonatal	1995	44	Population	1	Number	648886.298386452	688010.2408809843	608157.0527839834
4	Southeast Asia, East Asia, and Oceania	3	both	3	Late Neonatal	1995	44	Population	1	Number	1930506.5081411498	2047243.1685482888	1809102.0093347363
4	Southeast Asia, East Asia, and Oceania	3	both	4	Post Neonatal	1995	44	Population	1	Number	30908689.500467375	32782385.691977464	28953007.67487778
4	Southeast Asia, East Asia, and Oceania	3	both	5	1 to 4	1995	44	Population	1	Number	134849710.7973654	143182416.77228603	126220222.59206027
4	Southeast Asia, East Asia, and Oceania	3	both	6	5 to 9	1995	44	Population	1	Number	180215876.43206453	191859529.00373933	168182751.2170566
4	Southeast Asia, East Asia, and Oceania	3	both	7	10 to 14	1995	44	Population	1	Number	169257513.7416498	180025878.9459528	158122119.86490095
4	Southeast Asia, East Asia, and Oceania	3	both	8	15 to 19	1995	44	Population	1	Number	159071624.95864123	169201955.92071334	148433415.80500036
4	Southeast Asia, East Asia, and Oceania	3	both	9	20 to 24	1995	44	Population	1	Number	171900961.33502764	183671082.03127956	159733679.91455087
4	Southeast Asia, East Asia, and Oceania	3	both	10	25 to 29	1995	44	Population	1	Number	180640645.37356716	193536917.79337144	167276550.36216187
4	Southeast Asia, East Asia, and Oceania	3	both	11	30 to 34	1995	44	Population	1	Number	156754662.13032895	167757922.653562	145394342.12686807
4	Southeast Asia, East Asia, and Oceania	3	both	12	35 to 39	1995	44	Population	1	Number	125009225.95749241	133494729.54795744	116284095.00521152
4	Southeast Asia, East Asia, and Oceania	3	both	13	40 to 44	1995	44	Population	1	Number	121197913.52343921	129937720.97950877	112077820.71490325
4	Southeast Asia, East Asia, and Oceania	3	both	14	45 to 49	1995	44	Population	1	Number	89857014.47073103	96257682.9686785	83049403.44944544
4	Southeast Asia, East Asia, and Oceania	3	both	15	50 to 54	1995	44	Population	1	Number	69150271.09530626	73971564.2839714	64097706.76162134
4	Southeast Asia, East Asia, and Oceania	3	both	16	55 to 59	1995	44	Population	1	Number	62037751.043801896	66422254.65978024	57451939.163656
4	Southeast Asia, East Asia, and Oceania	3	both	17	60 to 64	1995	44	Population	1	Number	53808418.48182805	57713876.716631174	49763191.57932762
4	Southeast Asia, East Asia, and Oceania	3	both	18	65 to 69	1995	44	Population	1	Number	41809288.239035405	44843232.151691616	38653427.90952772
4	Southeast Asia, East Asia, and Oceania	3	both	19	70 to 74	1995	44	Population	1	Number	29172861.95207153	31322895.096957278	26932428.60772563
4	Southeast Asia, East Asia, and Oceania	3	both	20	75 to 79	1995	44	Population	1	Number	17621417.104821626	18928230.196060855	16263375.217371384
4	Southeast Asia, East Asia, and Oceania	3	both	21	80 plus	1995	44	Population	1	Number	13542459.432860982	14504608.597802134	12556570.26073043
4	Southeast Asia, East Asia, and Oceania	3	both	22	All Ages	1995	44	Population	1	Number	1809385698.377028	1932274082.8458707	1682398736.702513
4	Southeast Asia, East Asia, and Oceania	3	both	23	5-14 years	1995	44	Population	1	Number	349473390.17371434	371936102.51305485	326409043.6992415
4	Southeast Asia, East Asia, and Oceania	3	both	24	15-49 years	1995	44	Population	1	Number	1004432047.7492276	1073858011.895071	932550650.7917756
4	Southeast Asia, East Asia, and Oceania	3	both	25	50-69 years	1995	44	Population	1	Number	226805728.8599716	242966921.24443737	209916208.8305719
4	Southeast Asia, East Asia, and Oceania	3	both	26	70+ years	1995	44	Population	1	Number	60336738.48975413	64755733.89082027	55746881.218109325
4	Southeast Asia, East Asia, and Oceania	3	both	28	<1 year	1995	44	Population	1	Number	33488082.306994975	35517737.21267034	31370263.639082544
4	Southeast Asia, East Asia, and Oceania	3	both	30	80 to 84	1995	44	Population	1	Number	9081457.558721758	9749683.590780023	8390813.178690087
4	Southeast Asia, East Asia, and Oceania	3	both	31	85 to 89	1995	44	Population	1	Number	3445699.04240534	3681720.5337076588	3206123.5321176886
4	Southeast Asia, East Asia, and Oceania	3	both	32	90 to 94	1995	44	Population	1	Number	862375.2978759984	912585.8981591848	808762.4737494456
4	Southeast Asia, East Asia, and Oceania	3	both	39	0 to 14	1995	44	Population	1	Number	517811183.2780747	550660132.6101353	483986975.8610706
4	Southeast Asia, East Asia, and Oceania	3	both	42	Neonatal	1995	44	Population	1	Number	2579392.8065276016	2735351.520692871	2417259.06211872
4	Southeast Asia, East Asia, and Oceania	3	both	157	25 plus	1995	44	Population	1	Number	960601928.8052845	1028740912.2837423	889814352.8158349
4	Southeast Asia, East Asia, and Oceania	3	both	158	<20 years	1995	44	Population	1	Number	676882808.2367159	719862088.5308489	632398360.678991
4	Southeast Asia, East Asia, and Oceania	3	both	159	10 to 24	1995	44	Population	1	Number	500230100.0353187	532898916.8979457	466199077.9831354
4	Southeast Asia, East Asia, and Oceania	3	both	162	10 to 19	1995	44	Population	1	Number	328329138.70029104	349227834.8666661	306555219.90271807
4	Southeast Asia, East Asia, and Oceania	3	both	164	Birth	1995	44	Population	1	Number	34750298.9672269	35372210.5940015	34127074.4310889
4	Southeast Asia, East Asia, and Oceania	3	both	235	95 plus	1995	44	Population	1	Number	152927.53385788447	160218.67402645372	145054.02793579712
5	East Asia	1	male	1	Under 5	1995	44	Population	1	Number	57351376.49395854	62759159.381783016	51881475.84037977
5	East Asia	1	male	2	Early Neonatal	1995	44	Population	1	Number	218128.8424683459	238589.4896418265	197412.75719983227
5	East Asia	1	male	3	Late Neonatal	1995	44	Population	1	Number	649905.5023964567	710869.6043968586	588182.4603217851
5	East Asia	1	male	4	Post Neonatal	1995	44	Population	1	Number	10463919.702357505	11445675.895939939	9469986.474705456
5	East Asia	1	male	5	1 to 4	1995	44	Population	1	Number	46019422.44673623	50364024.3918044	41625894.148152694
5	East Asia	1	male	6	5 to 9	1995	44	Population	1	Number	63335416.39299268	69398272.66760918	57207757.26928599
5	East Asia	1	male	7	10 to 14	1995	44	Population	1	Number	57551811.793993905	63043982.802366786	52004516.80150558
5	East Asia	1	male	8	15 to 19	1995	44	Population	1	Number	54105691.83584325	59264338.12592725	48895221.152247556
5	East Asia	1	male	9	20 to 24	1995	44	Population	1	Number	63564192.24974657	69674572.88193673	57389971.531549804
5	East Asia	1	male	10	25 to 29	1995	44	Population	1	Number	70775069.12933746	77576317.45968735	63902589.65323653
5	East Asia	1	male	11	30 to 34	1995	44	Population	1	Number	60136971.76177657	65880098.60353828	54341706.96278205
5	East Asia	1	male	12	35 to 39	1995	44	Population	1	Number	46982692.620825864	51446487.630880915	42484279.1595711
5	East Asia	1	male	13	40 to 44	1995	44	Population	1	Number	48095045.92173987	52695915.57133818	43452289.705931455
5	East Asia	1	male	14	45 to 49	1995	44	Population	1	Number	35935985.51233549	39370926.046106055	32471181.274229664
5	East Asia	1	male	15	50 to 54	1995	44	Population	1	Number	27209169.055015568	29790180.446721897	24604115.32250614
5	East Asia	1	male	16	55 to 59	1995	44	Population	1	Number	24775426.361137077	27122661.3233391	22406828.646433316
5	East Asia	1	male	17	60 to 64	1995	44	Population	1	Number	21539834.482307483	23591852.79875898	19470331.438876145
5	East Asia	1	male	18	65 to 69	1995	44	Population	1	Number	16310976.88362429	17861516.92941617	14748054.98586264
5	East Asia	1	male	19	70 to 74	1995	44	Population	1	Number	10937612.54221171	11979397.403214395	9887812.244342694
5	East Asia	1	male	20	75 to 79	1995	44	Population	1	Number	6114082.812736354	6696853.656722287	5526565.422542646
5	East Asia	1	male	21	80 plus	1995	44	Population	1	Number	3743363.6905084425	4097472.6641069744	3387094.2729340186
5	East Asia	1	male	22	All Ages	1995	44	Population	1	Number	668464719.5400912	732250667.8340847	604066641.3390759
5	East Asia	1	male	23	5-14 years	1995	44	Population	1	Number	120887228.18698658	132442255.46997596	109212274.07079156
5	East Asia	1	male	24	15-49 years	1995	44	Population	1	Number	379595649.03160506	415908656.31941485	342937239.43954813
5	East Asia	1	male	25	50-69 years	1995	44	Population	1	Number	89835406.78208442	98366211.49823615	81229505.58596778
5	East Asia	1	male	26	70+ years	1995	44	Population	1	Number	20795059.045456506	22774180.287106786	18801471.939819362
5	East Asia	1	male	28	<1 year	1995	44	Population	1	Number	11331954.047222307	12395134.989978623	10255581.692227073
5	East Asia	1	male	30	80 to 84	1995	44	Population	1	Number	2808538.28539938	3075186.3783093793	2540030.2296537864
5	East Asia	1	male	31	85 to 89	1995	44	Population	1	Number	811958.748834588	888625.1881629839	734867.7953131655
5	East Asia	1	male	32	90 to 94	1995	44	Population	1	Number	110855.04800253914	120714.90217823104	101018.18067169425
5	East Asia	1	male	39	0 to 14	1995	44	Population	1	Number	178238604.68094513	195201414.85175905	161098424.37374085
5	East Asia	1	male	42	Neonatal	1995	44	Population	1	Number	868034.3448648026	949459.094038685	785595.2175216173
5	East Asia	1	male	157	25 plus	1995	44	Population	1	Number	372556230.7735562	408110341.97446185	336683024.281538
5	East Asia	1	male	158	<20 years	1995	44	Population	1	Number	232344296.5167884	254465752.9776863	209993645.52598837
5	East Asia	1	male	159	10 to 24	1995	44	Population	1	Number	175221695.87958372	191982893.81023076	158289709.48530293
5	East Asia	1	male	162	10 to 19	1995	44	Population	1	Number	111657503.62983716	122308320.92829405	100899737.95375313
5	East Asia	1	male	164	Birth	1995	44	Population	1	Number	11788280.6223466	12029483.0202926	11526705.0947038
5	East Asia	1	male	235	95 plus	1995	44	Population	1	Number	12011.608271935464	12922.329587805194	11116.937127073132
5	East Asia	2	female	1	Under 5	1995	44	Population	1	Number	50196197.84942784	54911557.9488683	45424982.757165276
5	East Asia	2	female	2	Early Neonatal	1995	44	Population	1	Number	189024.02087504035	206671.33460160688	171147.44954772983
5	East Asia	2	female	3	Late Neonatal	1995	44	Population	1	Number	564073.5289988793	616737.8122650828	510726.81045551563
5	East Asia	2	female	4	Post Neonatal	1995	44	Population	1	Number	9105937.148736885	9956391.191113	8244517.5602789335
5	East Asia	2	female	5	1 to 4	1995	44	Population	1	Number	40337163.15081704	44131741.725959025	36498590.93688309
5	East Asia	2	female	6	5 to 9	1995	44	Population	1	Number	57032056.90953049	62483561.912475206	51522803.59338173
5	East Asia	2	female	7	10 to 14	1995	44	Population	1	Number	53561900.88702051	58668344.1042015	48404279.06170676
5	East Asia	2	female	8	15 to 19	1995	44	Population	1	Number	51510443.976299725	56407093.77630061	46564398.99080477
5	East Asia	2	female	9	20 to 24	1995	44	Population	1	Number	60109721.338054016	65857987.6776301	54302774.87034081
5	East Asia	2	female	10	25 to 29	1995	44	Population	1	Number	65483980.8298697	71743768.4011633	59162877.05039698
5	East Asia	2	female	11	30 to 34	1995	44	Population	1	Number	56349838.650165215	61715051.80216223	50939401.82545467
5	East Asia	2	female	12	35 to 39	1995	44	Population	1	Number	43150992.69956955	47234807.42821257	39037171.36367692
5	East Asia	2	female	13	40 to 44	1995	44	Population	1	Number	45140537.52520761	49447733.81544694	40794412.88553985
5	East Asia	2	female	14	45 to 49	1995	44	Population	1	Number	32965463.05237923	36105825.5078697	29797319.365063153
5	East Asia	2	female	15	50 to 54	1995	44	Population	1	Number	24847070.53001856	27186337.54001723	22482814.52469422
5	East Asia	2	female	16	55 to 59	1995	44	Population	1	Number	22496634.358676914	24609469.86497928	20361864.977430727
5	East Asia	2	female	17	60 to 64	1995	44	Population	1	Number	20194060.68577622	22098163.384416018	18272275.34165316
5	East Asia	2	female	18	65 to 69	1995	44	Population	1	Number	16271882.863840166	17808635.56622004	14722178.148985634
5	East Asia	2	female	19	70 to 74	1995	44	Population	1	Number	12127339.979689643	13274867.591192083	10970767.320905846
5	East Asia	2	female	20	75 to 79	1995	44	Population	1	Number	7838899.0322194435	8582043.793439833	7090304.328015946
5	East Asia	2	female	21	80 plus	1995	44	Population	1	Number	6485348.152844018	7097485.539107944	5869850.338925939
5	East Asia	2	female	22	All Ages	1995	44	Population	1	Number	625762369.3205888	685232735.6537025	565734185.8383607
5	East Asia	2	female	23	5-14 years	1995	44	Population	1	Number	110593957.796551	121151906.0166767	99927082.6550885
5	East Asia	2	female	24	15-49 years	1995	44	Population	1	Number	354710978.07154506	388512268.40878546	320598356.35127705
5	East Asia	2	female	25	50-69 years	1995	44	Population	1	Number	83809648.43831186	91702606.35563256	75839132.99276374
5	East Asia	2	female	26	70+ years	1995	44	Population	1	Number	26451587.164753105	28954396.923739854	23930939.916241713
5	East Asia	2	female	28	<1 year	1995	44	Population	1	Number	9859034.698610805	10779800.33797969	8926391.820282178
5	East Asia	2	female	30	80 to 84	1995	44	Population	1	Number	4286650.884959208	4692899.054876998	3877670.0917484886
5	East Asia	2	female	31	85 to 89	1995	44	Population	1	Number	1691289.0887036377	1850711.6993480772	1531128.8518132942
5	East Asia	2	female	32	90 to 94	1995	44	Population	1	Number	437785.5242213635	478243.0640797221	397318.62994780065
5	East Asia	2	female	39	0 to 14	1995	44	Population	1	Number	160790155.64597884	176063463.965545	145358590.7859984
5	East Asia	2	female	42	Neonatal	1995	44	Population	1	Number	753097.5498739197	823409.1468666897	681874.2600032454
5	East Asia	2	female	157	25 plus	1995	44	Population	1	Number	353352048.36025625	386904190.2342273	319508421.1912169
5	East Asia	2	female	158	<20 years	1995	44	Population	1	Number	212300599.62227857	232470557.7418456	191922989.77680323
5	East Asia	2	female	159	10 to 24	1995	44	Population	1	Number	165182066.20137426	180933425.55813223	149271452.92285237
5	East Asia	2	female	162	10 to 19	1995	44	Population	1	Number	105072344.86332025	115075437.8805021	94968678.05251154
5	East Asia	2	female	164	Birth	1995	44	Population	1	Number	10232341.0461339	10440822.3524676	10006125.3945648
5	East Asia	2	female	235	95 plus	1995	44	Population	1	Number	69622.65495980866	75631.24818223254	63654.82019862985
5	East Asia	3	both	1	Under 5	1995	44	Population	1	Number	107547574.34338638	117670717.33065133	97306458.59754504
5	East Asia	3	both	2	Early Neonatal	1995	44	Population	1	Number	407152.86334338627	445261.2395593824	368560.20674756216
5	East Asia	3	both	3	Late Neonatal	1995	44	Population	1	Number	1213979.031395336	1327608.5338756405	1098909.2707773007
5	East Asia	3	both	4	Post Neonatal	1995	44	Population	1	Number	19569856.85109439	21402081.439452868	17714504.034984387
5	East Asia	3	both	5	1 to 4	1995	44	Population	1	Number	86356585.59755327	94495766.11776343	78124485.08503577
5	East Asia	3	both	6	5 to 9	1995	44	Population	1	Number	120367473.30252317	131881834.58008441	108730560.86266771
5	East Asia	3	both	7	10 to 14	1995	44	Population	1	Number	111113712.68101442	121712326.90656829	100408795.86321235
5	East Asia	3	both	8	15 to 19	1995	44	Population	1	Number	105616135.81214298	115671431.90222786	95459620.14305234
5	East Asia	3	both	9	20 to 24	1995	44	Population	1	Number	123673913.58780059	135532560.55956686	111692746.4018906
5	East Asia	3	both	10	25 to 29	1995	44	Population	1	Number	136259049.95920718	149320085.86085066	123065466.70363353
5	East Asia	3	both	11	30 to 34	1995	44	Population	1	Number	116486810.41194178	127595150.4057005	105281108.78823671
5	East Asia	3	both	12	35 to 39	1995	44	Population	1	Number	90133685.32039542	98681295.05909348	81521450.52324803
5	East Asia	3	both	13	40 to 44	1995	44	Population	1	Number	93235583.44694749	102143649.38678512	84246702.5914713
5	East Asia	3	both	14	45 to 49	1995	44	Population	1	Number	68901448.56471471	75476751.55397576	62268500.63929282
5	East Asia	3	both	15	50 to 54	1995	44	Population	1	Number	52056239.58503413	56976517.98673912	47087209.84584863
5	East Asia	3	both	16	55 to 59	1995	44	Population	1	Number	47272060.719813995	51732131.18831839	42768693.623864055
5	East Asia	3	both	17	60 to 64	1995	44	Population	1	Number	41733895.1680837	45690016.18317499	37743975.7400722
5	East Asia	3	both	18	65 to 69	1995	44	Population	1	Number	32582859.747464456	35670152.49563622	29470898.901320573
5	East Asia	3	both	19	70 to 74	1995	44	Population	1	Number	23064952.52190135	25254264.994406477	20858788.29622813
5	East Asia	3	both	20	75 to 79	1995	44	Population	1	Number	13952981.844955796	15279457.944624586	12616869.750558592
5	East Asia	3	both	21	80 plus	1995	44	Population	1	Number	10228711.843352461	11195059.149383597	9257118.920308247
5	East Asia	3	both	22	All Ages	1995	44	Population	1	Number	1294227088.8606799	1417483403.4877875	1169800827.1774366
5	East Asia	3	both	23	5-14 years	1995	44	Population	1	Number	231481185.98353758	253594161.48665273	209139356.72588003
5	East Asia	3	both	24	15-49 years	1995	44	Population	1	Number	734306627.1031501	804420924.7282002	663535595.7908252
5	East Asia	3	both	25	50-69 years	1995	44	Population	1	Number	173645055.22039628	190068817.8538687	157072625.05858278
5	East Asia	3	both	26	70+ years	1995	44	Population	1	Number	47246646.21020961	51728782.08841466	42732776.96709495
5	East Asia	3	both	28	<1 year	1995	44	Population	1	Number	21190988.745833114	23174951.21288789	19181973.51250925
5	East Asia	3	both	30	80 to 84	1995	44	Population	1	Number	7095189.170358588	7768166.6781993015	6417700.321402275
5	East Asia	3	both	31	85 to 89	1995	44	Population	1	Number	2503247.8375382256	2739380.4545353916	2266062.9842676604
5	East Asia	3	both	32	90 to 94	1995	44	Population	1	Number	548640.5722239026	598957.966257953	498336.810619495
5	East Asia	3	both	39	0 to 14	1995	44	Population	1	Number	339028760.32692397	371264878.817304	306457015.1597394
5	East Asia	3	both	42	Neonatal	1995	44	Population	1	Number	1621131.8947387221	1772869.773435023	1467469.4775248626
5	East Asia	3	both	157	25 plus	1995	44	Population	1	Number	725908279.1338124	795014532.2086887	656191445.4727552
5	East Asia	3	both	158	<20 years	1995	44	Population	1	Number	444644896.13906693	486936310.7195318	401916635.3027917
5	East Asia	3	both	159	10 to 24	1995	44	Population	1	Number	340403762.080958	372916319.368363	307561162.4081553
5	East Asia	3	both	162	10 to 19	1995	44	Population	1	Number	216729848.4931574	237383758.8087961	195868416.00626472
5	East Asia	3	both	164	Birth	1995	44	Population	1	Number	22020621.6684804	22470307.9064827	21533981.3825332
5	East Asia	3	both	235	95 plus	1995	44	Population	1	Number	81634.26323174412	88553.6860042742	74771.75732570299
6	China	1	male	1	Under 5	1995	44	Population	1	Number	54937817.61008578	60341176.81394413	49426537.455310576
6	China	1	male	2	Early Neonatal	1995	44	Population	1	Number	208051.19037641128	228518.58563405703	187173.22218927642
6	China	1	male	3	Late Neonatal	1995	44	Population	1	Number	619895.6291107255	680877.3425093773	557691.2449264867
6	China	1	male	4	Post Neonatal	1995	44	Population	1	Number	9982628.972469132	10964620.899922544	8980963.459358212
6	China	1	male	5	1 to 4	1995	44	Population	1	Number	44127241.8181295	48467159.985878155	39700709.52883659
6	China	1	male	6	5 to 9	1995	44	Population	1	Number	61427719.255408406	67470265.68075794	55264118.60086481
6	China	1	male	7	10 to 14	1995	44	Population	1	Number	55657065.26507617	61127172.268349715	50079312.28946302
6	China	1	male	8	15 to 19	1995	44	Population	1	Number	52263620.12782646	57400837.884924024	47025131.75664813
6	China	1	male	9	20 to 24	1995	44	Population	1	Number	61854615.46666805	67937260.25784801	55651000.47182596
6	China	1	male	10	25 to 29	1995	44	Population	1	Number	68863062.03773874	75634853.39648975	61956610.34112228
6	China	1	male	11	30 to 34	1995	44	Population	1	Number	58225531.519724496	63939116.31545288	52403058.054181315
6	China	1	male	12	35 to 39	1995	44	Population	1	Number	45297277.06143222	49733551.345837496	40778809.67260577
6	China	1	male	13	40 to 44	1995	44	Population	1	Number	46617299.50561072	51192379.771509476	41954739.75113602
6	China	1	male	14	45 to 49	1995	44	Population	1	Number	34831280.320728615	38246962.13073753	31351398.67390788
6	China	1	male	15	50 to 54	1995	44	Population	1	Number	26203888.522785123	28775923.46182416	23582592.776510283
6	China	1	male	16	55 to 59	1995	44	Population	1	Number	23838134.31793859	26176884.290256158	21455038.741496276
6	China	1	male	17	60 to 64	1995	44	Population	1	Number	20818548.967164483	22859582.756858908	18739398.53228166
6	China	1	male	18	65 to 69	1995	44	Population	1	Number	15721271.182582673	17261775.76499965	14152306.701364035
6	China	1	male	19	70 to 74	1995	44	Population	1	Number	10558708.937829012	11592914.96506494	9505423.132113269
6	China	1	male	20	75 to 79	1995	44	Population	1	Number	5912932.495701493	6491586.409294403	5323608.730236671
6	China	1	male	21	80 plus	1995	44	Population	1	Number	3594822.032340423	3945935.321035887	3237231.8305706554
6	China	1	male	22	All Ages	1995	44	Population	1	Number	646623594.6266414	710128178.8351852	581888148.6050838
6	China	1	male	23	5-14 years	1995	44	Population	1	Number	117084784.52048457	128597437.94910765	105343430.89032783
6	China	1	male	24	15-49 years	1995	44	Population	1	Number	367952686.0397293	404084961.10279924	331121731.85265857
6	China	1	male	25	50-69 years	1995	44	Population	1	Number	86581842.99047087	95074166.27393886	77929336.75165226
6	China	1	male	26	70+ years	1995	44	Population	1	Number	20066463.465870928	22030436.695395228	18066263.692920584
6	China	1	male	28	<1 year	1995	44	Population	1	Number	10810575.79195627	11874016.828065977	9725827.926473975
6	China	1	male	30	80 to 84	1995	44	Population	1	Number	2705119.017057931	2969670.0760512655	2435688.0376375164
6	China	1	male	31	85 to 89	1995	44	Population	1	Number	778998.0250529348	854982.7923654807	701608.988245968
6	China	1	male	32	90 to 94	1995	44	Population	1	Number	101153.1330580909	110850.28350244464	91280.57839460955
6	China	1	male	39	0 to 14	1995	44	Population	1	Number	172022602.13057035	188938614.76305178	154769968.34563833
6	China	1	male	42	Neonatal	1995	44	Population	1	Number	827946.8194871368	909395.9281434343	744864.4671157631
6	China	1	male	157	25 plus	1995	44	Population	1	Number	360482756.9015766	395851465.9293612	324442048.0309714
6	China	1	male	158	<20 years	1995	44	Population	1	Number	224286222.2583968	246339452.6479758	201795100.1022865
6	China	1	male	159	10 to 24	1995	44	Population	1	Number	169775300.85957068	186465270.41112176	152755444.5179371
6	China	1	male	162	10 to 19	1995	44	Population	1	Number	107920685.39290263	118528010.15327376	97104444.04611115
6	China	1	male	164	Birth	1995	44	Population	1	Number	11231967.6753223	11472486.6459137	10975599.8343367
6	China	1	male	235	95 plus	1995	44	Population	1	Number	9551.857171466765	10446.500026244878	8656.576763558673
6	China	2	female	1	Under 5	1995	44	Population	1	Number	47935447.69428903	52648940.68745325	43128259.05526475
6	China	2	female	2	Early Neonatal	1995	44	Population	1	Number	179595.5861078781	197259.10626976483	161579.4859441534
6	China	2	female	3	Late Neonatal	1995	44	Population	1	Number	535952.7286146211	588663.3993020381	482190.35106162855
6	China	2	female	4	Post Neonatal	1995	44	Population	1	Number	8654614.777473751	9505758.739335561	7786500.555340104
6	China	2	female	5	1 to 4	1995	44	Population	1	Number	38565284.60209278	42357259.442545876	34697988.662918866
6	China	2	female	6	5 to 9	1995	44	Population	1	Number	55248026.49181577	60681901.08254608	49705589.39741945
6	China	2	female	7	10 to 14	1995	44	Population	1	Number	51756569.72835042	56843217.70828117	46569864.7764044
6	China	2	female	8	15 to 19	1995	44	Population	1	Number	49637155.678984135	54516428.164757505	44661575.34676347
6	China	2	female	9	20 to 24	1995	44	Population	1	Number	58251536.64571318	63977555.72097884	52412442.184145264
6	China	2	female	10	25 to 29	1995	44	Population	1	Number	63460374.81830997	69694044.93615706	57105332.480167076
6	China	2	female	11	30 to 34	1995	44	Population	1	Number	54438512.18076861	59774958.84793316	49002466.59651643
6	China	2	female	12	35 to 39	1995	44	Population	1	Number	41472533.43851745	45531688.764050335	37338196.15973871
6	China	2	female	13	40 to 44	1995	44	Population	1	Number	43660244.114385255	47944698.65328716	39294041.41383669
6	China	2	female	14	45 to 49	1995	44	Population	1	Number	31856925.62943861	34981769.74347407	28673033.238652214
6	China	2	female	15	50 to 54	1995	44	Population	1	Number	23772689.04656355	26107768.10075866	21392225.489360455
6	China	2	female	16	55 to 59	1995	44	Population	1	Number	21483442.468384117	23591745.127658322	19334933.625083223
6	China	2	female	17	60 to 64	1995	44	Population	1	Number	19356363.601475403	21254053.51668233	17423210.323814042
6	China	2	female	18	65 to 69	1995	44	Population	1	Number	15620746.771340376	17150831.358045947	14062397.012847919
6	China	2	female	19	70 to 74	1995	44	Population	1	Number	11662867.135993123	12804713.467420792	10499931.739102136
6	China	2	female	20	75 to 79	1995	44	Population	1	Number	7552705.435408512	8291689.847905769	6800083.77347375
6	China	2	female	21	80 plus	1995	44	Population	1	Number	6229256.904166768	6836763.042154902	5610528.9558815155
6	China	2	female	22	All Ages	1995	44	Population	1	Number	603395397.7839043	662632768.7695454	543018069.7785435
6	China	2	female	23	5-14 years	1995	44	Population	1	Number	107004596.22016619	117525118.79082726	96275454.17382385
6	China	2	female	24	15-49 years	1995	44	Population	1	Number	342777282.5061172	376421144.8306381	308488954.1381778
6	China	2	female	25	50-69 years	1995	44	Population	1	Number	80233241.88776344	88104398.10314526	72212972.90693545
6	China	2	female	26	70+ years	1995	44	Population	1	Number	25444829.475568403	27933166.357481465	22910544.4684574
6	China	2	female	28	<1 year	1995	44	Population	1	Number	9370163.092196252	10291681.244907364	8430270.392345885
6	China	2	female	30	80 to 84	1995	44	Population	1	Number	4128693.879115685	4532310.076508626	3717625.7312767515
6	China	2	female	31	85 to 89	1995	44	Population	1	Number	1623465.7169493926	1781544.0658532013	1462459.3176313194
6	China	2	female	32	90 to 94	1995	44	Population	1	Number	414559.7947460063	454485.3520192758	373901.97200832184
6	China	2	female	39	0 to 14	1995	44	Population	1	Number	154940043.91445524	170174059.47828048	139403713.22908857
6	China	2	female	42	Neonatal	1995	44	Population	1	Number	715548.3147224992	785922.505571803	643769.8370057819
6	China	2	female	157	25 plus	1995	44	Population	1	Number	340566661.54475176	373964725.4055286	306540339.0185463
6	China	2	female	158	<20 years	1995	44	Population	1	Number	204577199.59343937	224690487.64303797	184065288.5758521
6	China	2	female	159	10 to 24	1995	44	Population	1	Number	159645262.05304775	175337201.59401754	143643882.3073131
6	China	2	female	162	10 to 19	1995	44	Population	1	Number	101393725.40733457	111359645.87303866	91231440.12316786
6	China	2	female	164	Birth	1995	44	Population	1	Number	9713176.80542815	9921127.88073489	9491523.40635541
6	China	2	female	235	95 plus	1995	44	Population	1	Number	62537.51335568421	68450.82818511993	56548.51459245917
6	China	3	both	1	Under 5	1995	44	Population	1	Number	102873265.30437481	112990117.50139736	92554796.51057531
6	China	3	both	2	Early Neonatal	1995	44	Population	1	Number	387646.7764842894	425777.69190382183	348752.7081334298
6	China	3	both	3	Late Neonatal	1995	44	Population	1	Number	1155848.3577253467	1269540.7418114156	1039881.5959881153
6	China	3	both	4	Post Neonatal	1995	44	Population	1	Number	18637243.749942884	20470379.639258105	16767464.014698314
6	China	3	both	5	1 to 4	1995	44	Population	1	Number	82692526.42022228	90824419.42842405	74398698.19175544
6	China	3	both	6	5 to 9	1995	44	Population	1	Number	116675745.74722417	128152166.76330401	104969707.99828427
6	China	3	both	7	10 to 14	1995	44	Population	1	Number	107413634.99342659	117970389.97663087	96649177.06586742
6	China	3	both	8	15 to 19	1995	44	Population	1	Number	101900775.80681059	111917266.04968153	91686707.1034116
6	China	3	both	9	20 to 24	1995	44	Population	1	Number	120106152.11238123	131914815.97882685	108063442.65597121
6	China	3	both	10	25 to 29	1995	44	Population	1	Number	132323436.8560487	145328898.33264682	119061942.82128936
6	China	3	both	11	30 to 34	1995	44	Population	1	Number	112664043.70049311	123714075.16338602	101405524.65069775
6	China	3	both	12	35 to 39	1995	44	Population	1	Number	86769810.49994966	95265240.10988784	78117005.83234449
6	China	3	both	13	40 to 44	1995	44	Population	1	Number	90277543.61999597	99137078.42479663	81248781.16497271
6	China	3	both	14	45 to 49	1995	44	Population	1	Number	66688205.950167224	73228731.87421161	60024431.91256009
6	China	3	both	15	50 to 54	1995	44	Population	1	Number	49976577.56934868	54883691.56258282	44974818.265870735
6	China	3	both	16	55 to 59	1995	44	Population	1	Number	45321576.786322705	49768629.41791448	40789972.366579495
6	China	3	both	17	60 to 64	1995	44	Population	1	Number	40174912.56863989	44113636.273541234	36162608.85609572
6	China	3	both	18	65 to 69	1995	44	Population	1	Number	31342017.953923047	34412607.123045586	28214728.109645493
6	China	3	both	19	70 to 74	1995	44	Population	1	Number	22221576.073822137	24397628.432485733	20005354.871215403
6	China	3	both	20	75 to 79	1995	44	Population	1	Number	13465637.931110006	14783276.25720017	12123692.503710419
6	China	3	both	21	80 plus	1995	44	Population	1	Number	9824078.936507192	10782698.363190787	8847760.78645217
6	China	3	both	22	All Ages	1995	44	Population	1	Number	1250018992.4105458	1372760947.6047313	1124906218.3836284
6	China	3	both	23	5-14 years	1995	44	Population	1	Number	224089380.74065077	246122556.73993486	201618885.0641517
6	China	3	both	24	15-49 years	1995	44	Population	1	Number	710729968.5458465	780506105.9334372	639610685.9908364
6	China	3	both	25	50-69 years	1995	44	Population	1	Number	166815084.87823433	183178564.37708414	150142309.6585877
6	China	3	both	26	70+ years	1995	44	Population	1	Number	45511292.94143933	49963603.052876696	40976808.16137799
6	China	3	both	28	<1 year	1995	44	Population	1	Number	20180738.88415252	22165698.072973344	18156098.318819862
6	China	3	both	30	80 to 84	1995	44	Population	1	Number	6833812.896173616	7501980.15255989	6153313.768914268
6	China	3	both	31	85 to 89	1995	44	Population	1	Number	2402463.7420023275	2636526.8582186815	2164068.305877287
6	China	3	both	32	90 to 94	1995	44	Population	1	Number	515712.92780409724	565335.6355217204	465182.5504029313
6	China	3	both	39	0 to 14	1995	44	Population	1	Number	326962646.0450256	359112674.24133223	294173681.57472694
6	China	3	both	42	Neonatal	1995	44	Population	1	Number	1543495.134209636	1695318.4337152373	1388634.304121545
6	China	3	both	157	25 plus	1995	44	Population	1	Number	701049418.4463283	769816191.33489	630982387.0495178
6	China	3	both	158	<20 years	1995	44	Population	1	Number	428863421.85183614	471029940.2910137	385860388.6781385
6	China	3	both	159	10 to 24	1995	44	Population	1	Number	329420562.9126184	361802472.00513923	296399326.82525027
6	China	3	both	162	10 to 19	1995	44	Population	1	Number	209314410.80023718	229887656.02631238	188335884.16927904
6	China	3	both	164	Birth	1995	44	Population	1	Number	20945144.4807504	21393614.5266486	20467123.2406921
6	China	3	both	235	95 plus	1995	44	Population	1	Number	72089.37052715098	78897.3282113648	65205.091356017845
7	Democratic People's Republic of Korea	1	male	1	Under 5	1995	44	Population	1	Number	1570302.3318872035	1693038.3985207125	1446938.8238939447
7	Democratic People's Republic of Korea	1	male	2	Early Neonatal	1995	44	Population	1	Number	6833.74458439666	7367.875441643031	6296.883186726864
7	Democratic People's Republic of Korea	1	male	3	Late Neonatal	1995	44	Population	1	Number	20294.22828730368	21880.441148843936	18699.90651709463
7	Democratic People's Republic of Korea	1	male	4	Post Neonatal	1995	44	Population	1	Number	325902.98969452496	351375.823967868	300299.93526494305
7	Democratic People's Republic of Korea	1	male	5	1 to 4	1995	44	Population	1	Number	1217271.3693209782	1312414.2579623573	1121642.0989251803
7	Democratic People's Republic of Korea	1	male	6	5 to 9	1995	44	Population	1	Number	1074111.7224341512	1158065.1403585034	989729.124659549
7	Democratic People's Republic of Korea	1	male	7	10 to 14	1995	44	Population	1	Number	925618.3962699729	997965.4589055225	852901.4868518189
7	Democratic People's Republic of Korea	1	male	8	15 to 19	1995	44	Population	1	Number	812173.6320182176	875653.762559428	748368.9835050992
7	Democratic People's Republic of Korea	1	male	9	20 to 24	1995	44	Population	1	Number	796961.4536346104	859252.5883360915	734351.8792492657
7	Democratic People's Republic of Korea	1	male	10	25 to 29	1995	44	Population	1	Number	951391.8890438287	1025753.4281672712	876650.2048945561
7	Democratic People's Republic of Korea	1	male	11	30 to 34	1995	44	Population	1	Number	913649.6284647167	985061.2027850312	841872.9896892476
7	Democratic People's Republic of Korea	1	male	12	35 to 39	1995	44	Population	1	Number	741188.0431078575	799119.8841295267	682960.0476297154
7	Democratic People's Republic of Korea	1	male	13	40 to 44	1995	44	Population	1	Number	629381.5656920525	678574.5244083812	579937.1267242077
7	Democratic People's Republic of Korea	1	male	14	45 to 49	1995	44	Population	1	Number	535206.2532030763	577038.3953465944	493160.26017719164
7	Democratic People's Republic of Korea	1	male	15	50 to 54	1995	44	Population	1	Number	577712.0568728475	622866.4860980221	532326.7928388929
7	Democratic People's Republic of Korea	1	male	16	55 to 59	1995	44	Population	1	Number	536056.7806893497	577955.4007308554	493943.96992256213
7	Democratic People's Republic of Korea	1	male	17	60 to 64	1995	44	Population	1	Number	349727.42832389136	377062.3994786117	322252.71754788066
7	Democratic People's Republic of Korea	1	male	18	65 to 69	1995	44	Population	1	Number	207674.9031157981	223906.93705559042	191359.88908933662
7	Democratic People's Republic of Korea	1	male	19	70 to 74	1995	44	Population	1	Number	113706.34199733779	122593.71921422411	104773.53145185846
7	Democratic People's Republic of Korea	1	male	20	75 to 79	1995	44	Population	1	Number	58087.69831917529	62627.87855499091	53524.30814239607
7	Democratic People's Republic of Korea	1	male	21	80 plus	1995	44	Population	1	Number	42214.955497211624	45514.50965670232	38898.53362470728
7	Democratic People's Republic of Korea	1	male	22	All Ages	1995	44	Population	1	Number	10835165.0805713	11682050.114306057	9983950.66989223
7	Democratic People's Republic of Korea	1	male	23	5-14 years	1995	44	Population	1	Number	1999730.1187041241	2156030.5992640257	1842630.6115113678
7	Democratic People's Republic of Korea	1	male	24	15-49 years	1995	44	Population	1	Number	5379952.46516436	5800453.785732325	4957301.491869283
7	Democratic People's Republic of Korea	1	male	25	50-69 years	1995	44	Population	1	Number	1671171.1690018866	1801791.2233630796	1539883.3693986724
7	Democratic People's Republic of Korea	1	male	26	70+ years	1995	44	Population	1	Number	214008.9958137247	230736.10742591732	197196.37321896187
7	Democratic People's Republic of Korea	1	male	28	<1 year	1995	44	Population	1	Number	353030.96256622527	380624.14055835496	325296.7249687646
7	Democratic People's Republic of Korea	1	male	30	80 to 84	1995	44	Population	1	Number	29564.835846416594	31875.646693964387	27242.211859177445
7	Democratic People's Republic of Korea	1	male	31	85 to 89	1995	44	Population	1	Number	9626.376079952193	10378.781213661881	8870.124561776012
7	Democratic People's Republic of Korea	1	male	32	90 to 94	1995	44	Population	1	Number	2551.760447831382	2751.208053555425	2351.29324224263
7	Democratic People's Republic of Korea	1	male	39	0 to 14	1995	44	Population	1	Number	3570032.4505913276	3849068.997784738	3289569.4354053126
7	Democratic People's Republic of Korea	1	male	42	Neonatal	1995	44	Population	1	Number	27127.972871700335	29248.316590486964	24996.78970382149
7	Democratic People's Republic of Korea	1	male	157	25 plus	1995	44	Population	1	Number	5655997.544327144	6098074.765625803	5211660.371732553
7	Democratic People's Republic of Korea	1	male	158	<20 years	1995	44	Population	1	Number	4382206.082609545	4724722.760344164	4037938.418910412
7	Democratic People's Republic of Korea	1	male	159	10 to 24	1995	44	Population	1	Number	2534753.481922801	2732871.8098010416	2335622.3496061834
7	Democratic People's Republic of Korea	1	male	162	10 to 19	1995	44	Population	1	Number	1737792.0282881905	1873619.2214649504	1601270.4703569177
7	Democratic People's Republic of Korea	1	male	164	Birth	1995	44	Population	1	Number	387436.460412618	416233.626049957	356537.801359485
7	Democratic People's Republic of Korea	1	male	235	95 plus	1995	44	Population	1	Number	471.98312301145194	508.87369552063564	434.9039615111755
7	Democratic People's Republic of Korea	2	female	1	Under 5	1995	44	Population	1	Number	1485610.2877544425	1601726.7575364877	1368900.2167784884
7	Democratic People's Republic of Korea	2	female	2	Early Neonatal	1995	44	Population	1	Number	6443.140310811586	6946.741230493351	5936.964923375693
7	Democratic People's Republic of Korea	2	female	3	Late Neonatal	1995	44	Population	1	Number	19177.371551992997	20676.290011747307	17670.790442926726
7	Democratic People's Republic of Korea	2	female	4	Post Neonatal	1995	44	Population	1	Number	308229.7697610697	332321.251249453	284015.1297560574
7	Democratic People's Republic of Korea	2	female	5	1 to 4	1995	44	Population	1	Number	1151760.0061305685	1241782.475044794	1061277.3316561284
7	Democratic People's Republic of Korea	2	female	6	5 to 9	1995	44	Population	1	Number	1014328.7145976078	1093609.4455594695	934642.6911165947
7	Democratic People's Republic of Korea	2	female	7	10 to 14	1995	44	Population	1	Number	894561.1246269818	964480.7264580581	824284.0854814359
7	Democratic People's Republic of Korea	2	female	8	15 to 19	1995	44	Population	1	Number	898390.9317031873	968609.8742707279	827813.021555756
7	Democratic People's Republic of Korea	2	female	9	20 to 24	1995	44	Population	1	Number	988253.350624292	1065496.0106076337	910615.8169828649
7	Democratic People's Republic of Korea	2	female	10	25 to 29	1995	44	Population	1	Number	1105490.7238445904	1191896.7492253524	1018642.9805927698
7	Democratic People's Republic of Korea	2	female	11	30 to 34	1995	44	Population	1	Number	952761.1113734333	1027229.669992211	877911.860632446
7	Democratic People's Republic of Korea	2	female	12	35 to 39	1995	44	Population	1	Number	766315.3913598792	826211.2057048748	706113.382493365
7	Democratic People's Republic of Korea	2	female	13	40 to 44	1995	44	Population	1	Number	659352.5127815502	710888.0243199366	607553.5455832104
7	Democratic People's Republic of Korea	2	female	14	45 to 49	1995	44	Population	1	Number	556431.1462414352	599922.2427361923	512717.7180925022
7	Democratic People's Republic of Korea	2	female	15	50 to 54	1995	44	Population	1	Number	651995.1515466776	702955.6059381482	600774.1812557337
7	Democratic People's Republic of Korea	2	female	16	55 to 59	1995	44	Population	1	Number	602896.0034689528	650018.8297885899	555532.279660646
7	Democratic People's Republic of Korea	2	female	17	60 to 64	1995	44	Population	1	Number	491574.66896219936	529996.5321282431	452956.38866523193
7	Democratic People's Republic of Korea	2	female	18	65 to 69	1995	44	Population	1	Number	367228.6450257906	395931.5250574661	338379.03246007056
7	Democratic People's Republic of Korea	2	female	19	70 to 74	1995	44	Population	1	Number	258322.93831125408	278513.6625595139	238028.99668097985
7	Democratic People's Republic of Korea	2	female	20	75 to 79	1995	44	Population	1	Number	158023.16466617148	170374.3796355818	145608.8088179019
7	Democratic People's Republic of Korea	2	female	21	80 plus	1995	44	Population	1	Number	131108.46060285566	141356.00111145928	120808.53344925705
7	Democratic People's Republic of Korea	2	female	22	All Ages	1995	44	Population	1	Number	11982644.327491302	12919217.242629949	11041283.540299255
7	Democratic People's Republic of Korea	2	female	23	5-14 years	1995	44	Population	1	Number	1908889.8392245898	2058090.172017528	1758926.776598031
7	Democratic People's Republic of Korea	2	female	24	15-49 years	1995	44	Population	1	Number	5926995.167928368	6390253.776856927	5461368.325932914
7	Democratic People's Republic of Korea	2	female	25	50-69 years	1995	44	Population	1	Number	2113694.4690036206	2278902.4929124466	1947641.8820416823
7	Democratic People's Republic of Korea	2	female	26	70+ years	1995	44	Population	1	Number	547454.5635802812	590244.0433065549	504446.33894813893
7	Democratic People's Republic of Korea	2	female	28	<1 year	1995	44	Population	1	Number	333850.28162387427	359944.2824916937	307622.88512235985
7	Democratic People's Republic of Korea	2	female	30	80 to 84	1995	44	Population	1	Number	80220.68258168605	86490.79429380354	73918.51731329662
7	Democratic People's Republic of Korea	2	female	31	85 to 89	1995	44	Population	1	Number	35284.977209109435	38042.878809302805	32512.976888160672
7	Democratic People's Republic of Korea	2	female	32	90 to 94	1995	44	Population	1	Number	12214.64624784234	13169.35261574169	11255.05930752392
7	Democratic People's Republic of Korea	2	female	39	0 to 14	1995	44	Population	1	Number	3394500.126979032	3659816.929554016	3127826.993376519
7	Democratic People's Republic of Korea	2	female	42	Neonatal	1995	44	Population	1	Number	25620.511862804582	27623.031242240657	23607.755366302415
7	Democratic People's Republic of Korea	2	female	157	25 plus	1995	44	Population	1	Number	6701499.91818479	7225294.428197569	6175027.708384117
7	Democratic People's Republic of Korea	2	female	158	<20 years	1995	44	Population	1	Number	4292891.05868222	4628426.803824743	3955640.0149322753
7	Democratic People's Republic of Korea	2	female	159	10 to 24	1995	44	Population	1	Number	2781205.4069544612	2998586.61133642	2562712.9240200566
7	Democratic People's Republic of Korea	2	female	162	10 to 19	1995	44	Population	1	Number	1792952.056330169	1933090.6007287859	1652097.107037192
7	Democratic People's Republic of Korea	2	female	164	Birth	1995	44	Population	1	Number	363930.44443238	390980.467751373	334906.426637061
7	Democratic People's Republic of Korea	2	female	235	95 plus	1995	44	Population	1	Number	3388.1545642178316	3652.975392611238	3121.979940275857
7	Democratic People's Republic of Korea	3	both	1	Under 5	1995	44	Population	1	Number	3055912.6196416463	3294765.1560572	2815839.0406724336
7	Democratic People's Republic of Korea	3	both	2	Early Neonatal	1995	44	Population	1	Number	13276.884895208244	14314.616672136384	12233.848110102559
7	Democratic People's Republic of Korea	3	both	3	Late Neonatal	1995	44	Population	1	Number	39471.59983929667	42556.73116059124	36370.69696002135
7	Democratic People's Republic of Korea	3	both	4	Post Neonatal	1995	44	Population	1	Number	634132.7594555946	683697.075217321	584315.0650210006
7	Democratic People's Republic of Korea	3	both	5	1 to 4	1995	44	Population	1	Number	2369031.3754515466	2554196.733007151	2182919.4305813084
7	Democratic People's Republic of Korea	3	both	6	5 to 9	1995	44	Population	1	Number	2088440.4370317592	2251674.5859179734	1924371.8157761437
7	Democratic People's Republic of Korea	3	both	7	10 to 14	1995	44	Population	1	Number	1820179.5208969547	1962446.1853635807	1677185.5723332546
7	Democratic People's Republic of Korea	3	both	8	15 to 19	1995	44	Population	1	Number	1710564.5637214049	1844263.636830156	1576182.005060855
7	Democratic People's Republic of Korea	3	both	9	20 to 24	1995	44	Population	1	Number	1785214.8042589026	1924748.598943725	1644967.6962321303
7	Democratic People's Republic of Korea	3	both	10	25 to 29	1995	44	Population	1	Number	2056882.612888419	2217650.177392624	1895293.185487326
7	Democratic People's Republic of Korea	3	both	11	30 to 34	1995	44	Population	1	Number	1866410.7398381499	2012290.8727772422	1719784.8503216936
7	Democratic People's Republic of Korea	3	both	12	35 to 39	1995	44	Population	1	Number	1507503.4344677366	1625331.0898344014	1389073.4301230805
7	Democratic People's Republic of Korea	3	both	13	40 to 44	1995	44	Population	1	Number	1288734.0784736027	1389462.5487283177	1187490.6723074182
7	Democratic People's Republic of Korea	3	both	14	45 to 49	1995	44	Population	1	Number	1091637.3994445114	1176960.6380827867	1005877.978269694
7	Democratic People's Republic of Korea	3	both	15	50 to 54	1995	44	Population	1	Number	1229707.208419525	1325822.0920361702	1133100.9740946267
7	Democratic People's Republic of Korea	3	both	16	55 to 59	1995	44	Population	1	Number	1138952.7841583025	1227974.2305194451	1049476.249583208
7	Democratic People's Republic of Korea	3	both	17	60 to 64	1995	44	Population	1	Number	841302.0972860907	907058.9316068545	775209.1062131125
7	Democratic People's Republic of Korea	3	both	18	65 to 69	1995	44	Population	1	Number	574903.5481415887	619838.4621130564	529738.9215494071
7	Democratic People's Republic of Korea	3	both	19	70 to 74	1995	44	Population	1	Number	372029.28030859184	401107.38177373796	342802.5281328383
7	Democratic People's Republic of Korea	3	both	20	75 to 79	1995	44	Population	1	Number	216110.86298534676	233002.2581905727	199133.11696029798
7	Democratic People's Republic of Korea	3	both	21	80 plus	1995	44	Population	1	Number	173323.4161000673	186870.5107681616	159707.06707396428
7	Democratic People's Republic of Korea	3	both	22	All Ages	1995	44	Population	1	Number	22817809.4080626	24601267.35693599	21025234.210191485
7	Democratic People's Republic of Korea	3	both	23	5-14 years	1995	44	Population	1	Number	3908619.957928714	4214120.771281553	3601557.388109398
7	Democratic People's Republic of Korea	3	both	24	15-49 years	1995	44	Population	1	Number	11306947.633092728	12190707.562589252	10418669.817802198
7	Democratic People's Republic of Korea	3	both	25	50-69 years	1995	44	Population	1	Number	3784865.638005507	4080693.716275526	3487525.2514403546
7	Democratic People's Republic of Korea	3	both	26	70+ years	1995	44	Population	1	Number	761463.5593940059	820980.1507324722	701642.7121671005
7	Democratic People's Republic of Korea	3	both	28	<1 year	1995	44	Population	1	Number	686881.2441900995	740568.4230500486	632919.6100911244
7	Democratic People's Republic of Korea	3	both	30	80 to 84	1995	44	Population	1	Number	109785.51842810264	118366.44098776794	101160.72917247406
7	Democratic People's Republic of Korea	3	both	31	85 to 89	1995	44	Population	1	Number	44911.353289061626	48421.66002296469	41383.10144993668
7	Democratic People's Republic of Korea	3	both	32	90 to 94	1995	44	Population	1	Number	14766.40669567372	15920.560669297118	13606.352549766549
7	Democratic People's Republic of Korea	3	both	39	0 to 14	1995	44	Population	1	Number	6964532.57757036	7508885.927338755	6417396.428781831
7	Democratic People's Republic of Korea	3	both	42	Neonatal	1995	44	Population	1	Number	52748.48473450492	56871.34783272762	48604.54507012391
7	Democratic People's Republic of Korea	3	both	157	25 plus	1995	44	Population	1	Number	12357497.462511932	13323369.193823382	11386688.080116663
7	Democratic People's Republic of Korea	3	both	158	<20 years	1995	44	Population	1	Number	8675097.141291765	9353149.564168911	7993578.433842686
7	Democratic People's Republic of Korea	3	both	159	10 to 24	1995	44	Population	1	Number	5315958.888877262	5731458.421137461	4898335.273626241
7	Democratic People's Republic of Korea	3	both	162	10 to 19	1995	44	Population	1	Number	3530744.08461836	3806709.822193736	3253367.5773941097
7	Democratic People's Republic of Korea	3	both	164	Birth	1995	44	Population	1	Number	751366.904844998	807214.09380133	691444.227996547
7	Democratic People's Republic of Korea	3	both	235	95 plus	1995	44	Population	1	Number	3860.1376872292835	4161.849088131874	3556.883901787033
8	Taiwan (Province of China)	1	male	1	Under 5	1995	44	Population	1	Number	843256.5519855608	848839.80445629	838013.0946186613
8	Taiwan (Province of China)	1	male	2	Early Neonatal	1995	44	Population	1	Number	3243.907507537953	3265.3856147209112	3223.7365516433447
8	Taiwan (Province of China)	1	male	3	Late Neonatal	1995	44	Population	1	Number	9715.64499842747	9779.97286971939	9655.232102469257
8	Taiwan (Province of China)	1	male	4	Post Neonatal	1995	44	Population	1	Number	155387.740193847	156416.5717900149	154421.52298613393
8	Taiwan (Province of China)	1	male	5	1 to 4	1995	44	Population	1	Number	674909.2592857484	679377.8741818347	670712.6029784147
8	Taiwan (Province of China)	1	male	6	5 to 9	1995	44	Population	1	Number	833585.4151501263	839104.6344407941	828402.0939227762
8	Taiwan (Province of China)	1	male	7	10 to 14	1995	44	Population	1	Number	969128.1326477636	975544.7884428689	963101.9926377794
8	Taiwan (Province of China)	1	male	8	15 to 19	1995	44	Population	1	Number	1029898.0759985731	1036717.0932524309	1023494.0621299177
8	Taiwan (Province of China)	1	male	9	20 to 24	1995	44	Population	1	Number	912615.3294439119	918657.8105618412	906940.5919502625
8	Taiwan (Province of China)	1	male	10	25 to 29	1995	44	Population	1	Number	960615.2025548962	966975.4937266111	954641.996833895
8	Taiwan (Province of China)	1	male	11	30 to 34	1995	44	Population	1	Number	997790.6135873551	1004397.0453968258	991586.247275444
8	Taiwan (Province of China)	1	male	12	35 to 39	1995	44	Population	1	Number	944227.5162857864	950479.3035986981	938356.2109106429
8	Taiwan (Province of China)	1	male	13	40 to 44	1995	44	Population	1	Number	848364.8504370981	853981.9252598546	843089.6291365714
8	Taiwan (Province of China)	1	male	14	45 to 49	1995	44	Population	1	Number	569498.9384037991	573269.6252101259	565957.7344878811
8	Taiwan (Province of China)	1	male	15	50 to 54	1995	44	Population	1	Number	427568.47535759636	430399.4320110907	424909.80989370076
8	Taiwan (Province of China)	1	male	16	55 to 59	1995	44	Population	1	Number	401235.2625091388	403891.8653727311	398740.33971475373
8	Taiwan (Province of China)	1	male	17	60 to 64	1995	44	Population	1	Number	371558.0868191074	374018.1953132157	369247.699804651
8	Taiwan (Province of China)	1	male	18	65 to 69	1995	44	Population	1	Number	382030.7979258181	384560.24687156477	379655.290499223
8	Taiwan (Province of China)	1	male	19	70 to 74	1995	44	Population	1	Number	265197.26238535845	266953.1494483848	263548.2380927374
8	Taiwan (Province of China)	1	male	20	75 to 79	1995	44	Population	1	Number	143062.6187156855	144009.84493946348	142173.0404013915
8	Taiwan (Province of China)	1	male	21	80 plus	1995	44	Population	1	Number	106326.70267080762	107030.69817963995	105665.55212166025
8	Taiwan (Province of China)	1	male	22	All Ages	1995	44	Population	1	Number	11005959.832878383	11078830.95648243	10937523.624431945
8	Taiwan (Province of China)	1	male	23	5-14 years	1995	44	Population	1	Number	1802713.54779789	1814649.4228836633	1791504.0865605557
8	Taiwan (Province of China)	1	male	24	15-49 years	1995	44	Population	1	Number	6263010.52671142	6304478.297006388	6224066.472724615
8	Taiwan (Province of China)	1	male	25	50-69 years	1995	44	Population	1	Number	1582392.6226116607	1592869.7395686023	1572553.1399123287
8	Taiwan (Province of China)	1	male	26	70+ years	1995	44	Population	1	Number	514586.58377185155	517993.6925674883	511386.83061578905
8	Taiwan (Province of China)	1	male	28	<1 year	1995	44	Population	1	Number	168347.29269981245	169461.93027445517	167300.4916402465
8	Taiwan (Province of China)	1	male	30	80 to 84	1995	44	Population	1	Number	73854.43249503245	74343.42714527412	73395.19791543456
8	Taiwan (Province of China)	1	male	31	85 to 89	1995	44	Population	1	Number	23334.34770170105	23488.84582466447	23189.252289077
8	Taiwan (Province of China)	1	male	32	90 to 94	1995	44	Population	1	Number	7150.154496616873	7197.496100622595	7105.694088711976
8	Taiwan (Province of China)	1	male	39	0 to 14	1995	44	Population	1	Number	2645970.099783451	2663489.2273399536	2629517.181179217
8	Taiwan (Province of China)	1	male	42	Neonatal	1995	44	Population	1	Number	12959.552505965423	13045.358484440301	12878.968654112603
8	Taiwan (Province of China)	1	male	157	25 plus	1995	44	Population	1	Number	6417476.327652447	6459966.825328205	6377571.7891725525
8	Taiwan (Province of China)	1	male	158	<20 years	1995	44	Population	1	Number	3675868.175782024	3700206.3205923843	3653011.243309134
8	Taiwan (Province of China)	1	male	159	10 to 24	1995	44	Population	1	Number	2911641.5380902486	2930919.6922571403	2893536.6467179595
8	Taiwan (Province of China)	1	male	162	10 to 19	1995	44	Population	1	Number	1999026.2086463368	2012261.8816952996	1986596.0547676971
8	Taiwan (Province of China)	1	male	164	Birth	1995	44	Population	1	Number	168876.486611648	169521.15447089	168189.90028107
8	Taiwan (Province of China)	1	male	235	95 plus	1995	44	Population	1	Number	1987.7679774572462	2000.9291090787463	1975.4078284367101
8	Taiwan (Province of China)	2	female	1	Under 5	1995	44	Population	1	Number	775139.8673843651	780272.115179587	770319.9666810221
8	Taiwan (Province of China)	2	female	2	Early Neonatal	1995	44	Population	1	Number	2985.294456350648	3005.0602709298855	2966.7315834353317
8	Taiwan (Province of China)	2	female	3	Late Neonatal	1995	44	Population	1	Number	8943.42883226521	9002.64381376397	8887.817657130594
8	Taiwan (Province of China)	2	female	4	Post Neonatal	1995	44	Population	1	Number	143092.60150206345	144040.02624367774	142202.83675167034
8	Taiwan (Province of China)	2	female	5	1 to 4	1995	44	Population	1	Number	620118.5425936858	624224.3848512155	616262.5806887856
8	Taiwan (Province of China)	2	female	6	5 to 9	1995	44	Population	1	Number	769701.7031171169	774797.944498858	764915.6174875164
8	Taiwan (Province of China)	2	female	7	10 to 14	1995	44	Population	1	Number	910770.0340431099	916800.2973489374	905106.77078911
8	Taiwan (Province of China)	2	female	8	15 to 19	1995	44	Population	1	Number	974897.3656124057	981352.2198467978	968835.3519089192
8	Taiwan (Province of China)	2	female	9	20 to 24	1995	44	Population	1	Number	869931.3417165402	875691.2095783042	864522.0177193774
8	Taiwan (Province of China)	2	female	10	25 to 29	1995	44	Population	1	Number	918115.28771514	924194.1843883763	912406.350906173
8	Taiwan (Province of China)	2	female	11	30 to 34	1995	44	Population	1	Number	958565.3580231712	964912.0770506563	952604.8984496923
8	Taiwan (Province of China)	2	female	12	35 to 39	1995	44	Population	1	Number	912143.8696922248	918183.2292467139	906472.0637845824
8	Taiwan (Province of China)	2	female	13	40 to 44	1995	44	Population	1	Number	820940.8980408072	826376.3972213548	815836.2017422899
8	Taiwan (Province of China)	2	female	14	45 to 49	1995	44	Population	1	Number	552106.2766991818	555761.8056437568	548673.222171407
8	Taiwan (Province of China)	2	female	15	50 to 54	1995	44	Population	1	Number	422386.33190833253	425182.9772776172	419759.88955397735
8	Taiwan (Province of China)	2	female	16	55 to 59	1995	44	Population	1	Number	410295.886823846	413012.480627292	407744.6241205686
8	Taiwan (Province of China)	2	female	17	60 to 64	1995	44	Population	1	Number	346122.4153386133	348414.1127183298	343970.18998764176
8	Taiwan (Province of China)	2	female	18	65 to 69	1995	44	Population	1	Number	283907.44747400045	285787.21580053784	282142.0812951432
8	Taiwan (Province of China)	2	female	19	70 to 74	1995	44	Population	1	Number	206149.9053852645	207514.8363376214	204868.04372936298
8	Taiwan (Province of China)	2	female	20	75 to 79	1995	44	Population	1	Number	128170.43214475998	129019.05630340026	127373.45500290953
8	Taiwan (Province of China)	2	female	21	80 plus	1995	44	Population	1	Number	124982.78807439438	125810.30664946136	124205.63203650623
8	Taiwan (Province of China)	2	female	22	All Ages	1995	44	Population	1	Number	10384327.209193274	10453082.4657176	10319756.377366202
8	Taiwan (Province of China)	2	female	23	5-14 years	1995	44	Population	1	Number	1680471.7371602268	1691598.2418477952	1670022.3882766264
8	Taiwan (Province of China)	2	female	24	15-49 years	1995	44	Population	1	Number	6006700.397499471	6046471.122975961	5969350.106682441
8	Taiwan (Province of China)	2	female	25	50-69 years	1995	44	Population	1	Number	1462712.0815447923	1472396.786423777	1453616.7849573307
8	Taiwan (Province of China)	2	female	26	70+ years	1995	44	Population	1	Number	459303.1256044188	462344.19929048297	456447.13076877873
8	Taiwan (Province of China)	2	female	28	<1 year	1995	44	Population	1	Number	155021.32479067933	156047.73032837157	154057.3859922363
8	Taiwan (Province of China)	2	female	30	80 to 84	1995	44	Population	1	Number	77736.3232618373	78251.02014488562	77252.95067976462
8	Taiwan (Province of China)	2	female	31	85 to 89	1995	44	Population	1	Number	32538.394545135685	32753.833217162515	32336.067407347025
8	Taiwan (Province of China)	2	female	32	90 to 94	1995	44	Population	1	Number	11011.083227514777	11083.988273423603	10942.61516126506
8	Taiwan (Province of China)	2	female	39	0 to 14	1995	44	Population	1	Number	2455611.604544592	2471870.3570273826	2440342.354957648
8	Taiwan (Province of China)	2	female	42	Neonatal	1995	44	Population	1	Number	11928.723288615858	12007.704084693856	11854.549240565926
8	Taiwan (Province of China)	2	female	157	25 plus	1995	44	Population	1	Number	6083886.897319736	6124168.679265117	6046056.652780256
8	Taiwan (Province of China)	2	female	158	<20 years	1995	44	Population	1	Number	3430508.9701569974	3453222.57687418	3409177.706866567
8	Taiwan (Province of China)	2	female	159	10 to 24	1995	44	Population	1	Number	2755598.741372056	2773843.7267740397	2738464.140417407
8	Taiwan (Province of China)	2	female	162	10 to 19	1995	44	Population	1	Number	1885667.3996555156	1898152.5171957354	1873942.1226980293
8	Taiwan (Province of China)	2	female	164	Birth	1995	44	Population	1	Number	155233.796273328	155826.384626707	154602.675833157
8	Taiwan (Province of China)	2	female	235	95 plus	1995	44	Population	1	Number	3696.987039906612	3721.4650139896	3673.9987881295165
8	Taiwan (Province of China)	3	both	1	Under 5	1995	44	Population	1	Number	1618396.419369926	1629111.9196358772	1608333.0612996835
8	Taiwan (Province of China)	3	both	2	Early Neonatal	1995	44	Population	1	Number	6229.2019638886	6270.445885650796	6190.468135078676
8	Taiwan (Province of China)	3	both	3	Late Neonatal	1995	44	Population	1	Number	18659.07383069268	18782.61668348336	18543.049759599853
8	Taiwan (Province of China)	3	both	4	Post Neonatal	1995	44	Population	1	Number	298480.3416959105	300456.59803369263	296624.3597378043
8	Taiwan (Province of China)	3	both	5	1 to 4	1995	44	Population	1	Number	1295027.8018794341	1303602.2590330504	1286975.1836672006
8	Taiwan (Province of China)	3	both	6	5 to 9	1995	44	Population	1	Number	1603287.1182672433	1613902.578939652	1593317.7114102927
8	Taiwan (Province of China)	3	both	7	10 to 14	1995	44	Population	1	Number	1879898.1666908734	1892345.0857918065	1868208.7634268894
8	Taiwan (Province of China)	3	both	8	15 to 19	1995	44	Population	1	Number	2004795.441610979	2018069.3130992285	1992329.414038837
8	Taiwan (Province of China)	3	both	9	20 to 24	1995	44	Population	1	Number	1782546.671160452	1794349.0201401454	1771462.60966964
8	Taiwan (Province of China)	3	both	10	25 to 29	1995	44	Population	1	Number	1878730.4902700363	1891169.6781149874	1867048.3477400676
8	Taiwan (Province of China)	3	both	11	30 to 34	1995	44	Population	1	Number	1956355.9716105263	1969309.1224474823	1944191.1457251364
8	Taiwan (Province of China)	3	both	12	35 to 39	1995	44	Population	1	Number	1856371.3859780112	1868662.5328454121	1844828.274695225
8	Taiwan (Province of China)	3	both	13	40 to 44	1995	44	Population	1	Number	1669305.7484779053	1680358.322481209	1658925.8308788615
8	Taiwan (Province of China)	3	both	14	45 to 49	1995	44	Population	1	Number	1121605.2151029808	1129031.4308538826	1114630.956659288
8	Taiwan (Province of China)	3	both	15	50 to 54	1995	44	Population	1	Number	849954.8072659288	855582.409288708	844669.699447678
8	Taiwan (Province of China)	3	both	16	55 to 59	1995	44	Population	1	Number	811531.1493329848	816904.3460000231	806484.9638353223
8	Taiwan (Province of China)	3	both	17	60 to 64	1995	44	Population	1	Number	717680.5021577207	722432.3080315454	713217.8897922927
8	Taiwan (Province of China)	3	both	18	65 to 69	1995	44	Population	1	Number	665938.2453998185	670347.4626721027	661797.3717943662
8	Taiwan (Province of China)	3	both	19	70 to 74	1995	44	Population	1	Number	471347.16777062294	474467.9857860062	468416.28182210034
8	Taiwan (Province of China)	3	both	20	75 to 79	1995	44	Population	1	Number	271233.0508604455	273028.90124286374	269546.49540430104
8	Taiwan (Province of China)	3	both	21	80 plus	1995	44	Population	1	Number	231309.490745202	232841.00482910126	229871.18415816646
8	Taiwan (Province of China)	3	both	22	All Ages	1995	44	Population	1	Number	21390287.042071655	21531913.42220005	21257280.00179816
8	Taiwan (Province of China)	3	both	23	5-14 years	1995	44	Population	1	Number	3483185.2849581167	3506247.6647314583	3461526.4748371826
8	Taiwan (Province of China)	3	both	24	15-49 years	1995	44	Population	1	Number	12269710.924210891	12350949.419982346	12193416.579407055
8	Taiwan (Province of China)	3	both	25	50-69 years	1995	44	Population	1	Number	3045104.704156453	3065266.525992379	3026169.924869659
8	Taiwan (Province of China)	3	both	26	70+ years	1995	44	Population	1	Number	973889.7093762704	980337.8918579714	967833.9613845679
8	Taiwan (Province of China)	3	both	28	<1 year	1995	44	Population	1	Number	323368.6174904918	325509.66060282674	321357.8776324828
8	Taiwan (Province of China)	3	both	30	80 to 84	1995	44	Population	1	Number	151590.75575686977	152594.44729015976	150648.1485951992
8	Taiwan (Province of China)	3	both	31	85 to 89	1995	44	Population	1	Number	55872.74224683674	56242.67904182698	55525.319696424034
8	Taiwan (Province of China)	3	both	32	90 to 94	1995	44	Population	1	Number	18161.23772413165	18281.4843740462	18048.309249977036
8	Taiwan (Province of China)	3	both	39	0 to 14	1995	44	Population	1	Number	5101581.704328042	5135359.584367334	5069859.536136866
8	Taiwan (Province of China)	3	both	42	Neonatal	1995	44	Population	1	Number	24888.27579458128	25053.062569134156	24733.51789467853
8	Taiwan (Province of China)	3	both	157	25 plus	1995	44	Population	1	Number	12501363.224972183	12584135.504593324	12423628.4419528
8	Taiwan (Province of China)	3	both	158	<20 years	1995	44	Population	1	Number	7106377.145939021	7153428.897466563	7062188.950175702
8	Taiwan (Province of China)	3	both	159	10 to 24	1995	44	Population	1	Number	5667240.279462305	5704763.419031181	5632000.787135365
8	Taiwan (Province of China)	3	both	162	10 to 19	1995	44	Population	1	Number	3884693.6083018524	3910414.3988910355	3860538.1774657266
8	Taiwan (Province of China)	3	both	164	Birth	1995	44	Population	1	Number	324110.282884976	325347.539097597	322792.576114227
8	Taiwan (Province of China)	3	both	235	95 plus	1995	44	Population	1	Number	5684.755017363858	5722.394123068346	5649.406616566226
9	Southeast Asia	1	male	1	Under 5	1995	44	Population	1	Number	30556222.281278238	32003585.089825824	29162083.05217592
9	Southeast Asia	1	male	2	Early Neonatal	1995	44	Population	1	Number	121840.12581565636	127696.74085209052	116122.45785218147
9	Southeast Asia	1	male	3	Late Neonatal	1995	44	Population	1	Number	360704.4166057379	377958.9354444307	343850.92310299794
9	Southeast Asia	1	male	4	Post Neonatal	1995	44	Population	1	Number	5699989.14095802	5970036.807131228	5435772.376252145
9	Southeast Asia	1	male	5	1 to 4	1995	44	Population	1	Number	24373688.597898822	25533314.48067072	23266337.294968594
9	Southeast Asia	1	male	6	5 to 9	1995	44	Population	1	Number	30153294.346334025	31627563.939052485	28775896.47794949
9	Southeast Asia	1	male	7	10 to 14	1995	44	Population	1	Number	29217219.216903016	30665292.754867252	27857300.96241111
9	Southeast Asia	1	male	8	15 to 19	1995	44	Population	1	Number	26396174.803174317	27719337.808268573	25125696.587376665
9	Southeast Asia	1	male	9	20 to 24	1995	44	Population	1	Number	23386004.95237576	24547213.495036744	22274250.04882182
9	Southeast Asia	1	male	10	25 to 29	1995	44	Population	1	Number	21451278.159441378	22504794.444084644	20445648.765456676
9	Southeast Asia	1	male	11	30 to 34	1995	44	Population	1	Number	19553417.51402031	20519024.801915422	18633939.790445257
9	Southeast Asia	1	male	12	35 to 39	1995	44	Population	1	Number	17084155.24741725	17945322.39178026	16272661.228150805
9	Southeast Asia	1	male	13	40 to 44	1995	44	Population	1	Number	13752123.976740036	14454715.222622134	13093760.137772731
9	Southeast Asia	1	male	14	45 to 49	1995	44	Population	1	Number	10213032.768760696	10740597.543842	9725528.665374273
9	Southeast Asia	1	male	15	50 to 54	1995	44	Population	1	Number	8191792.173066529	8623866.02787817	7793971.026648019
9	Southeast Asia	1	male	16	55 to 59	1995	44	Population	1	Number	6992801.223865976	7359797.079059509	6652340.334503
9	Southeast Asia	1	male	17	60 to 64	1995	44	Population	1	Number	5655965.268055362	5943301.3600334255	5380238.087664128
9	Southeast Asia	1	male	18	65 to 69	1995	44	Population	1	Number	4275943.456487851	4491145.174316913	4066214.8251138693
9	Southeast Asia	1	male	19	70 to 74	1995	44	Population	1	Number	2738899.754371678	2875921.45883993	2604573.079689582
9	Southeast Asia	1	male	20	75 to 79	1995	44	Population	1	Number	1575774.3878227791	1652364.1256888392	1500902.027509231
9	Southeast Asia	1	male	21	80 plus	1995	44	Population	1	Number	1330509.8724352897	1394577.7368510645	1270706.4878839012
9	Southeast Asia	1	male	22	All Ages	1995	44	Population	1	Number	252524609.4025505	264955821.58599344	240682548.32400203
9	Southeast Asia	1	male	23	5-14 years	1995	44	Population	1	Number	59370513.56323704	62298202.28993347	56641479.05258402
9	Southeast Asia	1	male	24	15-49 years	1995	44	Population	1	Number	131836187.42192975	138412395.19693735	125613500.5049894
9	Southeast Asia	1	male	25	50-69 years	1995	44	Population	1	Number	25116502.12147572	26428400.117844414	23903082.469210677
9	Southeast Asia	1	male	26	70+ years	1995	44	Population	1	Number	5645184.014629747	5920615.364545036	5377880.273053132
9	Southeast Asia	1	male	28	<1 year	1995	44	Population	1	Number	6182533.683379415	6475609.421690955	5895745.757207324
9	Southeast Asia	1	male	30	80 to 84	1995	44	Population	1	Number	819197.8280444454	858537.0538236337	781263.5457758296
9	Southeast Asia	1	male	31	85 to 89	1995	44	Population	1	Number	374971.41872590105	392979.6724865882	358309.1219261234
9	Southeast Asia	1	male	32	90 to 94	1995	44	Population	1	Number	117409.5650985424	123260.77993957717	112100.87631088117
9	Southeast Asia	1	male	39	0 to 14	1995	44	Population	1	Number	89926735.84451528	94304132.5554993	85794048.99485767
9	Southeast Asia	1	male	42	Neonatal	1995	44	Population	1	Number	482544.54242139426	505655.6762965212	459973.3809551794
9	Southeast Asia	1	male	157	25 plus	1995	44	Population	1	Number	112815693.80248514	118557718.7958696	107452516.59047186
9	Southeast Asia	1	male	158	<20 years	1995	44	Population	1	Number	116322910.6476896	122068716.88733585	110953470.17009267
9	Southeast Asia	1	male	159	10 to 24	1995	44	Population	1	Number	78999398.97245309	82937491.68997599	75236319.21685618
9	Southeast Asia	1	male	162	10 to 19	1995	44	Population	1	Number	55613394.02007733	58391381.70259852	52982997.54978778
9	Southeast Asia	1	male	164	Birth	1995	44	Population	1	Number	6412486.27716129	6590455.02172241	6247369.6374321
9	Southeast Asia	1	male	235	95 plus	1995	44	Population	1	Number	18931.060566400756	19873.372583041182	17989.576262935516
9	Southeast Asia	2	female	1	Under 5	1995	44	Population	1	Number	29117447.997800224	30495044.674553216	27778420.018244144
9	Southeast Asia	2	female	2	Early Neonatal	1995	44	Population	1	Number	115102.99283774475	120643.8215586129	109678.70729426167
9	Southeast Asia	2	female	3	Late Neonatal	1995	44	Population	1	Number	341614.96192619216	357979.0672528927	325585.99509444216
9	Southeast Asia	2	female	4	Post Neonatal	1995	44	Population	1	Number	5416841.697046981	5674222.107613411	5164251.728349202
9	Southeast Asia	2	female	5	1 to 4	1995	44	Population	1	Number	23243888.345989306	24347582.659150224	22179943.929186583
9	Southeast Asia	2	female	6	5 to 9	1995	44	Population	1	Number	28733602.00028715	30129766.616473917	27425839.0098483
9	Southeast Asia	2	female	7	10 to 14	1995	44	Population	1	Number	28058766.343357712	29451603.024719313	26751849.751386564
9	Southeast Asia	2	female	8	15 to 19	1995	44	Population	1	Number	26291430.854698192	27608092.759104513	25026264.142780595
9	Southeast Asia	2	female	9	20 to 24	1995	44	Population	1	Number	24164589.29544982	25396253.495341342	22997410.015913688
9	Southeast Asia	2	female	10	25 to 29	1995	44	Population	1	Number	22323120.498232547	23423906.632481877	21264842.545424186
9	Southeast Asia	2	female	11	30 to 34	1995	44	Population	1	Number	20188547.310271677	21191096.29299293	19235347.97945859
9	Southeast Asia	2	female	12	35 to 39	1995	44	Population	1	Number	17361384.427317522	18226823.857273098	16543746.79031891
9	Southeast Asia	2	female	13	40 to 44	1995	44	Population	1	Number	13865661.310434103	14545050.419911236	13215100.290194498
9	Southeast Asia	2	female	14	45 to 49	1995	44	Population	1	Number	10468029.195325611	11001801.008619498	9973655.126569234
9	Southeast Asia	2	female	15	50 to 54	1995	44	Population	1	Number	8690352.09987181	9144558.067353325	8271657.769268127
9	Southeast Asia	2	female	16	55 to 59	1995	44	Population	1	Number	7604941.351267794	7992485.73074562	7234224.082487398
9	Southeast Asia	2	female	17	60 to 64	1995	44	Population	1	Number	6289246.589201043	6600014.274523083	5987124.826591631
9	Southeast Asia	2	female	18	65 to 69	1995	44	Population	1	Number	4850821.674205827	5088437.291137647	4616467.694517745
9	Southeast Asia	2	female	19	70 to 74	1995	44	Population	1	Number	3298739.153940588	3457988.3041084576	3144811.652137908
9	Southeast Asia	2	female	20	75 to 79	1995	44	Population	1	Number	2052575.7467595472	2149687.5054101557	1959678.4010268324
9	Southeast Asia	2	female	21	80 plus	1995	44	Population	1	Number	1957176.1174641568	2048597.6663117465	1869784.3066977584
9	Southeast Asia	2	female	22	All Ages	1995	44	Population	1	Number	255316431.9658853	267803677.69915086	243337913.9523995
9	Southeast Asia	2	female	23	5-14 years	1995	44	Population	1	Number	56792368.34364486	59599665.076235734	54171599.81733942
9	Southeast Asia	2	female	24	15-49 years	1995	44	Population	1	Number	134662762.89172947	141319757.59264624	128304909.20943831
9	Southeast Asia	2	female	25	50-69 years	1995	44	Population	1	Number	27435361.714546476	28823865.734234802	26107836.938339688
9	Southeast Asia	2	female	26	70+ years	1995	44	Population	1	Number	7308491.018164292	7655212.192803797	6974947.123785271
9	Southeast Asia	2	female	28	<1 year	1995	44	Population	1	Number	5873559.651810918	6152670.967653135	5599516.430737905
9	Southeast Asia	2	female	30	80 to 84	1995	44	Population	1	Number	1149235.3241430905	1203257.5300382182	1098027.9286336808
9	Southeast Asia	2	female	31	85 to 89	1995	44	Population	1	Number	561232.3861626897	587594.5144545806	536282.5120829659
9	Southeast Asia	2	female	32	90 to 94	1995	44	Population	1	Number	194665.6193156515	204214.6797000548	185471.85527992272
9	Southeast Asia	2	female	39	0 to 14	1995	44	Population	1	Number	85909816.34144509	90066955.92093438	81991076.34580523
9	Southeast Asia	2	female	42	Neonatal	1995	44	Population	1	Number	456717.9547639369	478622.8888115055	435264.7023887038
9	Southeast Asia	2	female	157	25 plus	1995	44	Population	1	Number	118950595.47429222	124864620.15509038	113335285.9818883
9	Southeast Asia	2	female	158	<20 years	1995	44	Population	1	Number	112201247.19614327	117726209.16361701	107018683.1876259
9	Southeast Asia	2	female	159	10 to 24	1995	44	Population	1	Number	78514786.49350572	82441876.6285527	74763685.22720852
9	Southeast Asia	2	female	162	10 to 19	1995	44	Population	1	Number	54350197.1980559	57056468.25604022	51783630.849782184
9	Southeast Asia	2	female	164	Birth	1995	44	Population	1	Number	6062695.18962988	6230686.00300806	5906836.31892663
9	Southeast Asia	2	female	235	95 plus	1995	44	Population	1	Number	52042.78784272525	54682.197089589325	49470.26932675927
9	Southeast Asia	3	both	1	Under 5	1995	44	Population	1	Number	59673670.27907846	62498629.76437904	56940503.07042006
9	Southeast Asia	3	both	2	Early Neonatal	1995	44	Population	1	Number	236943.11865340112	248340.5624107034	225801.16514644315
9	Southeast Asia	3	both	3	Late Neonatal	1995	44	Population	1	Number	702319.37853193	735938.0026973233	669436.9181974401
9	Southeast Asia	3	both	4	Post Neonatal	1995	44	Population	1	Number	11116830.838005003	11643794.382796349	10600024.104601346
9	Southeast Asia	3	both	5	1 to 4	1995	44	Population	1	Number	47617576.94388813	49882023.534935385	45445240.882474825
9	Southeast Asia	3	both	6	5 to 9	1995	44	Population	1	Number	58886896.34662117	61754260.2904966	56202860.351273686
9	Southeast Asia	3	both	7	10 to 14	1995	44	Population	1	Number	57275985.56026073	60116895.77958657	54610218.51864975
9	Southeast Asia	3	both	8	15 to 19	1995	44	Population	1	Number	52687605.65787251	55324345.3486128	50151960.730157256
9	Southeast Asia	3	both	9	20 to 24	1995	44	Population	1	Number	47550594.24782558	49943466.99037808	45282466.74914438
9	Southeast Asia	3	both	10	25 to 29	1995	44	Population	1	Number	43774398.657673925	45926866.59095071	41709652.922733426
9	Southeast Asia	3	both	11	30 to 34	1995	44	Population	1	Number	39741964.82429198	41710121.094908364	37869287.76990385
9	Southeast Asia	3	both	12	35 to 39	1995	44	Population	1	Number	34445539.67473477	36163557.35360705	32810935.508560486
9	Southeast Asia	3	both	13	40 to 44	1995	44	Population	1	Number	27617785.28717414	28998919.355093434	26311863.513974596
9	Southeast Asia	3	both	14	45 to 49	1995	44	Population	1	Number	20681061.964086305	21742584.65238671	19699570.980522364
9	Southeast Asia	3	both	15	50 to 54	1995	44	Population	1	Number	16882144.27293834	17773128.67790714	16066832.02547864
9	Southeast Asia	3	both	16	55 to 59	1995	44	Population	1	Number	14597742.57513377	15355101.263398496	13890357.391636379
9	Southeast Asia	3	both	17	60 to 64	1995	44	Population	1	Number	11945211.857256405	12542935.914170738	11367324.042223448
9	Southeast Asia	3	both	18	65 to 69	1995	44	Population	1	Number	9126765.130693678	9577138.541713556	8680360.523699028
9	Southeast Asia	3	both	19	70 to 74	1995	44	Population	1	Number	6037638.908312266	6331210.337727313	5746872.565529054
9	Southeast Asia	3	both	20	75 to 79	1995	44	Population	1	Number	3628350.1345823263	3801622.06220396	3460207.222299611
9	Southeast Asia	3	both	21	80 plus	1995	44	Population	1	Number	3287685.9898994463	3442753.6624603774	3137895.090567601
9	Southeast Asia	3	both	22	All Ages	1995	44	Population	1	Number	507841041.3684358	532759499.2851444	484020462.2764015
9	Southeast Asia	3	both	23	5-14 years	1995	44	Population	1	Number	116162881.9068819	121897867.36616923	110813078.86992343
9	Southeast Asia	3	both	24	15-49 years	1995	44	Population	1	Number	266498950.31365922	279732152.7895836	253918409.71442765
9	Southeast Asia	3	both	25	50-69 years	1995	44	Population	1	Number	52551863.83602219	55256429.540298074	49986226.60281352
9	Southeast Asia	3	both	26	70+ years	1995	44	Population	1	Number	12953675.032794038	13577709.708222557	12352888.54691457
9	Southeast Asia	3	both	28	<1 year	1995	44	Population	1	Number	12056093.335190333	12628072.947904374	11495262.18794523
9	Southeast Asia	3	both	30	80 to 84	1995	44	Population	1	Number	1968433.1521875358	2061666.3056697643	1879969.2748895208
9	Southeast Asia	3	both	31	85 to 89	1995	44	Population	1	Number	936203.8048885907	980275.4859519383	893835.6302268973
9	Southeast Asia	3	both	32	90 to 94	1995	44	Population	1	Number	312075.1844141939	326748.332801756	297428.95196309924
9	Southeast Asia	3	both	39	0 to 14	1995	44	Population	1	Number	175836552.18596035	184371088.47643366	167778136.91319606
9	Southeast Asia	3	both	42	Neonatal	1995	44	Population	1	Number	939262.4971853312	984278.5651080267	895238.0833438832
9	Southeast Asia	3	both	157	25 plus	1995	44	Population	1	Number	231766289.27677736	243423183.58048168	220792334.5291219
9	Southeast Asia	3	both	158	<20 years	1995	44	Population	1	Number	228524157.84383288	239796342.42332214	217949825.03151238
9	Southeast Asia	3	both	159	10 to 24	1995	44	Population	1	Number	157514185.4659588	165384837.86724263	149994274.4116717
9	Southeast Asia	3	both	162	10 to 19	1995	44	Population	1	Number	109963591.21813324	115443841.48524728	104766628.39956996
9	Southeast Asia	3	both	164	Birth	1995	44	Population	1	Number	12475181.4667912	12821143.004853	12154205.9563587
9	Southeast Asia	3	both	235	95 plus	1995	44	Population	1	Number	70973.848409126	74553.87507750523	67442.94247117091
10	Cambodia	1	male	1	Under 5	1995	44	Population	1	Number	966866.3837304085	1048878.2196695148	877971.9784531324
10	Cambodia	1	male	2	Early Neonatal	1995	44	Population	1	Number	4015.3908297019816	4355.98553802802	3646.2128483712
10	Cambodia	1	male	3	Late Neonatal	1995	44	Population	1	Number	11809.838291011669	12811.576004399667	10724.033086729163
10	Cambodia	1	male	4	Post Neonatal	1995	44	Population	1	Number	185154.32717072658	200859.54410541238	168131.10237429469
10	Cambodia	1	male	5	1 to 4	1995	44	Population	1	Number	765886.8274389682	830851.1140216747	695470.6301437374
10	Cambodia	1	male	6	5 to 9	1995	44	Population	1	Number	899183.3995944734	975454.2087648043	816511.8175773687
10	Cambodia	1	male	7	10 to 14	1995	44	Population	1	Number	787321.6262090787	854104.0618449559	714934.6977756368
10	Cambodia	1	male	8	15 to 19	1995	44	Population	1	Number	574739.9967925383	623490.7684790373	521897.97946351103
10	Cambodia	1	male	9	20 to 24	1995	44	Population	1	Number	440583.37683512585	477954.6746964596	400075.8176544015
10	Cambodia	1	male	10	25 to 29	1995	44	Population	1	Number	411015.6369813424	445878.9309749414	373226.5575139723
10	Cambodia	1	male	11	30 to 34	1995	44	Population	1	Number	362674.3334201382	393437.20658676856	329329.78889856033
10	Cambodia	1	male	12	35 to 39	1995	44	Population	1	Number	274690.83353090374	297990.7433763517	249435.55659425358
10	Cambodia	1	male	13	40 to 44	1995	44	Population	1	Number	199907.35396385894	216863.9566466927	181527.72505111547
10	Cambodia	1	male	14	45 to 49	1995	44	Population	1	Number	162428.85525747656	176206.44526712914	147495.0270357601
10	Cambodia	1	male	15	50 to 54	1995	44	Population	1	Number	127404.29582707779	138211.02195090282	115690.65131745947
10	Cambodia	1	male	16	55 to 59	1995	44	Population	1	Number	107443.78995305352	116557.41994638108	97565.3290102265
10	Cambodia	1	male	17	60 to 64	1995	44	Population	1	Number	87516.72489572687	94940.09528573262	79470.3729464488
10	Cambodia	1	male	18	65 to 69	1995	44	Population	1	Number	66848.64217323984	72518.8981330255	60702.52892576497
10	Cambodia	1	male	19	70 to 74	1995	44	Population	1	Number	45837.38498068243	49725.41766045088	41623.06214777747
10	Cambodia	1	male	20	75 to 79	1995	44	Population	1	Number	24708.13464663435	26803.935596071573	22436.450604368743
10	Cambodia	1	male	21	80 plus	1995	44	Population	1	Number	19482.312243551976	21134.846887757925	17691.094150277528
10	Cambodia	1	male	22	All Ages	1995	44	Population	1	Number	5558653.081035311	6030150.8517669765	5047586.435120035
10	Cambodia	1	male	23	5-14 years	1995	44	Population	1	Number	1686505.0258035522	1829558.2706097604	1531446.5153530056
10	Cambodia	1	male	24	15-49 years	1995	44	Population	1	Number	2426040.386781384	2631822.7260273797	2202988.4522115747
10	Cambodia	1	male	25	50-69 years	1995	44	Population	1	Number	389213.452849098	422227.43531604204	353428.8821998998
10	Cambodia	1	male	26	70+ years	1995	44	Population	1	Number	90027.83187086876	97664.2001442804	81750.60690242375
10	Cambodia	1	male	28	<1 year	1995	44	Population	1	Number	200979.5562914402	218027.10564784004	182501.34830939505
10	Cambodia	1	male	30	80 to 84	1995	44	Population	1	Number	13078.038186651609	14187.34753923336	11875.633752741684
10	Cambodia	1	male	31	85 to 89	1995	44	Population	1	Number	4952.368554223767	5372.4398735015675	4497.044152890194
10	Cambodia	1	male	32	90 to 94	1995	44	Population	1	Number	1247.4593551414596	1353.2717338693672	1132.7670260369716
10	Cambodia	1	male	39	0 to 14	1995	44	Population	1	Number	2653371.4095339607	2878436.490279274	2409418.4938061386
10	Cambodia	1	male	42	Neonatal	1995	44	Population	1	Number	15825.229120713651	17167.56154242769	14370.245935100364
10	Cambodia	1	male	157	25 plus	1995	44	Population	1	Number	1889958.2978736865	2050268.918312206	1716194.1441959848
10	Cambodia	1	male	158	<20 years	1995	44	Population	1	Number	3228111.406326499	3501927.2587583116	2931316.47326965
10	Cambodia	1	male	159	10 to 24	1995	44	Population	1	Number	1802644.9998367429	1955549.505020453	1636908.494893549
10	Cambodia	1	male	162	10 to 19	1995	44	Population	1	Number	1362061.6230016171	1477594.8303239932	1236832.677239148
10	Cambodia	1	male	164	Birth	1995	44	Population	1	Number	215524.046971778	221991.990221499	209371.571355972
10	Cambodia	1	male	235	95 plus	1995	44	Population	1	Number	204.44614753514176	221.78774115363447	185.64921860867892
10	Cambodia	2	female	1	Under 5	1995	44	Population	1	Number	931480.4593574353	1010490.7796030978	845839.4619504232
10	Cambodia	2	female	2	Early Neonatal	1995	44	Population	1	Number	3819.8990889247793	4143.911737059406	3468.694761788034
10	Cambodia	2	female	3	Late Neonatal	1995	44	Population	1	Number	11280.72650931186	12237.583741420958	10243.568230758565
10	Cambodia	2	female	4	Post Neonatal	1995	44	Population	1	Number	177895.20001971585	192984.68105232914	161539.38470382825
10	Cambodia	2	female	5	1 to 4	1995	44	Population	1	Number	738484.6337394828	801124.6030722884	670587.8142540483
10	Cambodia	2	female	6	5 to 9	1995	44	Population	1	Number	863638.2609373489	936894.0494915593	784234.7250687019
10	Cambodia	2	female	7	10 to 14	1995	44	Population	1	Number	770616.7959486324	835982.2893660568	699765.7218754704
10	Cambodia	2	female	8	15 to 19	1995	44	Population	1	Number	590295.1882921401	640365.3871867137	536023.0152346696
10	Cambodia	2	female	9	20 to 24	1995	44	Population	1	Number	477291.78148396435	517776.77086493874	433409.2246253334
10	Cambodia	2	female	10	25 to 29	1995	44	Population	1	Number	452953.68936871196	491374.2656609554	411308.79457029403
10	Cambodia	2	female	11	30 to 34	1995	44	Population	1	Number	412597.186322908	447594.6309781833	374662.6980477637
10	Cambodia	2	female	12	35 to 39	1995	44	Population	1	Number	349858.85616309906	379534.69100057526	317692.5760307675
10	Cambodia	2	female	13	40 to 44	1995	44	Population	1	Number	280785.06565485324	304601.90232031926	254969.4805418137
10	Cambodia	2	female	14	45 to 49	1995	44	Population	1	Number	219602.67015053768	238229.87496314937	199412.23940558275
10	Cambodia	2	female	15	50 to 54	1995	44	Population	1	Number	168689.23998490284	182997.8502614929	153179.8273944297
10	Cambodia	2	female	16	55 to 59	1995	44	Population	1	Number	143469.240051001	155638.63178429732	130278.57277316069
10	Cambodia	2	female	17	60 to 64	1995	44	Population	1	Number	116216.45990155122	126074.2079867585	105531.43324200466
10	Cambodia	2	female	18	65 to 69	1995	44	Population	1	Number	89180.39580589088	96744.88259836643	80981.08473152092
10	Cambodia	2	female	19	70 to 74	1995	44	Population	1	Number	61295.94820842726	66495.21186345902	55660.35372134645
10	Cambodia	2	female	20	75 to 79	1995	44	Population	1	Number	35184.70258195459	38169.15017913373	31949.795190911413
10	Cambodia	2	female	21	80 plus	1995	44	Population	1	Number	30336.465465744703	32909.67441231072	27547.30855516177
10	Cambodia	2	female	22	All Ages	1995	44	Population	1	Number	5993492.405679103	6501874.250521366	5442446.312959356
10	Cambodia	2	female	23	5-14 years	1995	44	Population	1	Number	1634255.0568859812	1772876.3388576158	1484000.446944172
10	Cambodia	2	female	24	15-49 years	1995	44	Population	1	Number	2783384.437436214	3019477.5229748343	2527478.028456224
10	Cambodia	2	female	25	50-69 years	1995	44	Population	1	Number	517555.3357433459	561455.5726309151	469970.918141116
10	Cambodia	2	female	26	70+ years	1995	44	Population	1	Number	126817.11625612655	137574.03645490346	115157.45746741962
10	Cambodia	2	female	28	<1 year	1995	44	Population	1	Number	192995.82561795248	209366.1765308095	175251.64769637486
10	Cambodia	2	female	30	80 to 84	1995	44	Population	1	Number	18897.331421165385	20500.246643246028	17159.896894244786
10	Cambodia	2	female	31	85 to 89	1995	44	Population	1	Number	8212.531083569464	8909.136905432755	7457.464945393944
10	Cambodia	2	female	32	90 to 94	1995	44	Population	1	Number	2627.3049522970855	2850.15901603902	2385.748605787873
10	Cambodia	2	female	39	0 to 14	1995	44	Population	1	Number	2565735.516243417	2783367.118460714	2329839.9088945957
10	Cambodia	2	female	42	Neonatal	1995	44	Population	1	Number	15100.625598236638	16381.495478480363	13712.262992546599
10	Cambodia	2	female	157	25 plus	1995	44	Population	1	Number	2360169.9196595824	2560364.9740090026	2143174.1642047577
10	Cambodia	2	female	158	<20 years	1995	44	Population	1	Number	3156030.704535557	3423732.5056474283	2865862.924129265
10	Cambodia	2	female	159	10 to 24	1995	44	Population	1	Number	1838203.7657247367	1994124.4474177093	1669197.9617354732
10	Cambodia	2	female	162	10 to 19	1995	44	Population	1	Number	1360911.9842407724	1476347.676552771	1235788.7371101396
10	Cambodia	2	female	164	Birth	1995	44	Population	1	Number	206053.200292019	212236.92050625	200171.085009906
10	Cambodia	2	female	235	95 plus	1995	44	Population	1	Number	599.2980087127679	650.1318475929176	544.1981097351737
10	Cambodia	3	both	1	Under 5	1995	44	Population	1	Number	1898346.8430878439	2059368.9992726124	1723811.4404035558
10	Cambodia	3	both	2	Early Neonatal	1995	44	Population	1	Number	7835.289918626761	8499.897275087427	7114.907610159234
10	Cambodia	3	both	3	Late Neonatal	1995	44	Population	1	Number	23090.56480032353	25049.159745820623	20967.60131748773
10	Cambodia	3	both	4	Post Neonatal	1995	44	Population	1	Number	363049.52719044243	393844.2251577416	329670.48707812285
10	Cambodia	3	both	5	1 to 4	1995	44	Population	1	Number	1504371.461178451	1631975.717093963	1366058.4443977855
10	Cambodia	3	both	6	5 to 9	1995	44	Population	1	Number	1762821.6605318224	1912348.2582563637	1600746.5426460707
10	Cambodia	3	both	7	10 to 14	1995	44	Population	1	Number	1557938.4221577111	1690086.3512110128	1414700.419651107
10	Cambodia	3	both	8	15 to 19	1995	44	Population	1	Number	1165035.1850846785	1263856.155665751	1057920.9946981808
10	Cambodia	3	both	9	20 to 24	1995	44	Population	1	Number	917875.1583190901	995731.4455613982	833485.042279735
10	Cambodia	3	both	10	25 to 29	1995	44	Population	1	Number	863969.3263500544	937253.1966358968	784535.3520842664
10	Cambodia	3	both	11	30 to 34	1995	44	Population	1	Number	775271.5197430461	841031.8375649517	703992.486946324
10	Cambodia	3	both	12	35 to 39	1995	44	Population	1	Number	624549.6896940029	677525.434376927	567128.132625021
10	Cambodia	3	both	13	40 to 44	1995	44	Population	1	Number	480692.41961871216	521465.858967012	436497.2055929292
10	Cambodia	3	both	14	45 to 49	1995	44	Population	1	Number	382031.52540801425	414436.3202302785	346907.26644134277
10	Cambodia	3	both	15	50 to 54	1995	44	Population	1	Number	296093.5358119806	321208.8722123957	268870.4787118892
10	Cambodia	3	both	16	55 to 59	1995	44	Population	1	Number	250913.0300040545	272196.05173067836	227843.9017833872
10	Cambodia	3	both	17	60 to 64	1995	44	Population	1	Number	203733.18479727808	221014.30327249112	185001.80618845345
10	Cambodia	3	both	18	65 to 69	1995	44	Population	1	Number	156029.03797913072	169263.78073139195	141683.6136572859
10	Cambodia	3	both	19	70 to 74	1995	44	Population	1	Number	107133.33318910969	116220.62952390988	97283.41586912391
10	Cambodia	3	both	20	75 to 79	1995	44	Population	1	Number	59892.83722858894	64973.085775205305	54386.24579528016
10	Cambodia	3	both	21	80 plus	1995	44	Population	1	Number	49818.77770929668	54044.52130006862	45238.402705439294
10	Cambodia	3	both	22	All Ages	1995	44	Population	1	Number	11552145.486714415	12532025.102288347	10490032.748079386
10	Cambodia	3	both	23	5-14 years	1995	44	Population	1	Number	3320760.0826895335	3602434.609467377	3015446.9622971774
10	Cambodia	3	both	24	15-49 years	1995	44	Population	1	Number	5209424.824217598	5651300.249002213	4730466.480667801
10	Cambodia	3	both	25	50-69 years	1995	44	Population	1	Number	906768.7885924439	983683.0079469571	823399.8003410159
10	Cambodia	3	both	26	70+ years	1995	44	Population	1	Number	216844.9481269953	235238.23659918387	196908.06436984334
10	Cambodia	3	both	28	<1 year	1995	44	Population	1	Number	393975.3819093927	427393.2821786496	357752.9960057699
10	Cambodia	3	both	30	80 to 84	1995	44	Population	1	Number	31975.369607816996	34687.594182479384	29035.530646986466
10	Cambodia	3	both	31	85 to 89	1995	44	Population	1	Number	13164.89963779323	14281.576778934323	11954.509098284138
10	Cambodia	3	both	32	90 to 94	1995	44	Population	1	Number	3874.764307438545	4203.430749908387	3518.515631824845
10	Cambodia	3	both	39	0 to 14	1995	44	Population	1	Number	5219106.925777378	5661803.60873999	4739258.402700732
10	Cambodia	3	both	42	Neonatal	1995	44	Population	1	Number	30925.85471895029	33549.05702090805	28082.50892764696
10	Cambodia	3	both	157	25 plus	1995	44	Population	1	Number	4250128.217533269	4610633.892321207	3859368.3084007422
10	Cambodia	3	both	158	<20 years	1995	44	Population	1	Number	6384142.110862056	6925659.7644057395	5797179.397398913
10	Cambodia	3	both	159	10 to 24	1995	44	Population	1	Number	3640848.7655614796	3949673.9524381626	3306106.456629023
10	Cambodia	3	both	162	10 to 19	1995	44	Population	1	Number	2722973.6072423896	2953942.5068767644	2472621.4143492873
10	Cambodia	3	both	164	Birth	1995	44	Population	1	Number	421577.247263797	434228.910727749	409542.656365877
10	Cambodia	3	both	235	95 plus	1995	44	Population	1	Number	803.7441562479096	871.9195887465521	729.8473283438527
11	Indonesia	1	male	1	Under 5	1995	44	Population	1	Number	11496757.09788907	12757314.035280937	10311127.711422492
11	Indonesia	1	male	2	Early Neonatal	1995	44	Population	1	Number	46095.33234369485	51149.4350330434	41341.645704906725
11	Indonesia	1	male	3	Late Neonatal	1995	44	Population	1	Number	136148.60645192786	151076.56125848147	122107.96983053509
11	Indonesia	1	male	4	Post Neonatal	1995	44	Population	1	Number	2142421.024513207	2377325.847000948	1921478.9533518462
11	Indonesia	1	male	5	1 to 4	1995	44	Population	1	Number	9172092.13458024	10177762.19198846	8226199.142535205
11	Indonesia	1	male	6	5 to 9	1995	44	Population	1	Number	11554350.509474821	12821222.251459353	10362781.670633845
11	Indonesia	1	male	7	10 to 14	1995	44	Population	1	Number	11606127.894511763	12878676.745384704	10409219.394344423
11	Indonesia	1	male	8	15 to 19	1995	44	Population	1	Number	10693128.255039493	11865571.657082489	9590374.932125615
11	Indonesia	1	male	9	20 to 24	1995	44	Population	1	Number	9388424.272329522	10417813.972998777	8420221.533495128
11	Indonesia	1	male	10	25 to 29	1995	44	Population	1	Number	8412525.429353423	9334913.12535024	7544964.492080934
11	Indonesia	1	male	11	30 to 34	1995	44	Population	1	Number	7682341.956998937	8524669.003387498	6890082.86136444
11	Indonesia	1	male	12	35 to 39	1995	44	Population	1	Number	6812434.292007084	7559380.690386896	6109886.415140201
11	Indonesia	1	male	13	40 to 44	1995	44	Population	1	Number	5547871.888543164	6156165.891566718	4975734.903530552
11	Indonesia	1	male	14	45 to 49	1995	44	Population	1	Number	4211290.843618294	4673035.998630103	3776991.8376778937
11	Indonesia	1	male	15	50 to 54	1995	44	Population	1	Number	3439344.596593904	3816450.04071203	3084654.314004956
11	Indonesia	1	male	16	55 to 59	1995	44	Population	1	Number	2893733.7518978445	3211015.9319823124	2595310.8363184403
11	Indonesia	1	male	17	60 to 64	1995	44	Population	1	Number	2226851.7744078394	2471013.969788013	1997202.5889407524
11	Indonesia	1	male	18	65 to 69	1995	44	Population	1	Number	1665298.9711040661	1847889.953324801	1493561.2036116954
11	Indonesia	1	male	19	70 to 74	1995	44	Population	1	Number	1053719.7731599777	1169254.4199142074	945052.5100768292
11	Indonesia	1	male	20	75 to 79	1995	44	Population	1	Number	579911.0123455977	643495.1033599591	520106.3620500143
11	Indonesia	1	male	21	80 plus	1995	44	Population	1	Number	471289.96079787426	522964.3438041902	422687.10502637696
11	Indonesia	1	male	22	All Ages	1995	44	Population	1	Number	99735402.28007267	110670847.13441327	89449960.67184459
11	Indonesia	1	male	23	5-14 years	1995	44	Population	1	Number	23160478.403986584	25699898.99684406	20772001.064978268
11	Indonesia	1	male	24	15-49 years	1995	44	Population	1	Number	52748016.93788992	58531550.33940271	47308256.975414746
11	Indonesia	1	male	25	50-69 years	1995	44	Population	1	Number	10225229.094003653	11346369.89580716	9170728.942875843
11	Indonesia	1	male	26	70+ years	1995	44	Population	1	Number	2104920.74630345	2335713.8670783564	1887845.9771532202
11	Indonesia	1	male	28	<1 year	1995	44	Population	1	Number	2324664.96330883	2579551.8432924733	2084928.568887288
11	Indonesia	1	male	30	80 to 84	1995	44	Population	1	Number	291860.34884433314	323861.2499987018	261761.58243673772
11	Indonesia	1	male	31	85 to 89	1995	44	Population	1	Number	128988.14459966512	143130.99367719048	115685.94699376433
11	Indonesia	1	male	32	90 to 94	1995	44	Population	1	Number	42951.585417704766	47660.99334111026	38522.10487523855
11	Indonesia	1	male	39	0 to 14	1995	44	Population	1	Number	34657235.501875654	38457213.032124996	31083128.776400767
11	Indonesia	1	male	42	Neonatal	1995	44	Population	1	Number	182243.9387956227	202225.99629152488	163449.61553544182
11	Indonesia	1	male	157	25 plus	1995	44	Population	1	Number	44996614.250828005	49930248.47220695	40356235.4298231
11	Indonesia	1	male	158	<20 years	1995	44	Population	1	Number	45350363.756915145	50322784.68920748	40673503.70852637
11	Indonesia	1	male	159	10 to 24	1995	44	Population	1	Number	31687680.421880778	35162062.375465974	28419815.85996516
11	Indonesia	1	male	162	10 to 19	1995	44	Population	1	Number	22299256.149551254	24744248.402467195	19999594.32647004
11	Indonesia	1	male	164	Birth	1995	44	Population	1	Number	2417012.59772078	2483245.82595471	2351220.88935216
11	Indonesia	1	male	235	95 plus	1995	44	Population	1	Number	7489.881936171245	8311.106787187733	6717.470720636361
11	Indonesia	2	female	1	Under 5	1995	44	Population	1	Number	10935833.453694649	12134888.161804292	9808050.60172978
11	Indonesia	2	female	2	Early Neonatal	1995	44	Population	1	Number	43589.37955698604	48368.718141712234	39094.12503429135
11	Indonesia	2	female	3	Late Neonatal	1995	44	Population	1	Number	129145.39748056745	143305.48848190298	115826.98281144466
11	Indonesia	2	female	4	Post Neonatal	1995	44	Population	1	Number	2040933.6308913187	2264710.9121951745	1830457.6794548065
11	Indonesia	2	female	5	1 to 4	1995	44	Population	1	Number	8722165.045765776	9678503.042985504	7822671.81442924
11	Indonesia	2	female	6	5 to 9	1995	44	Population	1	Number	10909129.061610095	12105255.778250983	9784100.161192924
11	Indonesia	2	female	7	10 to 14	1995	44	Population	1	Number	11032188.055190573	12241807.52172132	9894468.41443543
11	Indonesia	2	female	8	15 to 19	1995	44	Population	1	Number	10676657.588357756	11847295.071307885	9575602.84063915
11	Indonesia	2	female	9	20 to 24	1995	44	Population	1	Number	9894242.212633679	10979092.101622019	8873875.841122666
11	Indonesia	2	female	10	25 to 29	1995	44	Population	1	Number	8941814.556404192	9922235.928794192	8019669.466607176
11	Indonesia	2	female	11	30 to 34	1995	44	Population	1	Number	7937376.694820554	8807666.914241271	7118816.558191927
11	Indonesia	2	female	12	35 to 39	1995	44	Population	1	Number	6744317.819710537	7483795.617077649	6048794.609936261
11	Indonesia	2	female	13	40 to 44	1995	44	Population	1	Number	5301986.477084579	5883320.480990252	4755206.98784634
11	Indonesia	2	female	14	45 to 49	1995	44	Population	1	Number	4166112.2663691044	4622903.835905629	3736472.404600343
11	Indonesia	2	female	15	50 to 54	1995	44	Population	1	Number	3565843.098765693	3956818.4161989307	3198107.3686438566
11	Indonesia	2	female	16	55 to 59	1995	44	Population	1	Number	3057827.594368183	3393101.772522025	2742482.125749299
11	Indonesia	2	female	17	60 to 64	1995	44	Population	1	Number	2431068.1888675704	2697621.6042922013	2180358.7183026318
11	Indonesia	2	female	18	65 to 69	1995	44	Population	1	Number	1837820.571135522	2039327.6092420968	1648291.118817951
11	Indonesia	2	female	19	70 to 74	1995	44	Population	1	Number	1177269.6164381586	1306350.8320841135	1055860.9930186376
11	Indonesia	2	female	20	75 to 79	1995	44	Population	1	Number	687648.7846821538	763045.7369391805	616733.4300525525
11	Indonesia	2	female	21	80 plus	1995	44	Population	1	Number	619698.7942285477	687645.3993022168	555790.9378704993
11	Indonesia	2	female	22	All Ages	1995	44	Population	1	Number	99916834.83436155	110872172.78229627	89612682.5787574
11	Indonesia	2	female	23	5-14 years	1995	44	Population	1	Number	21941317.11680067	24347063.2999723	19678568.57562835
11	Indonesia	2	female	24	15-49 years	1995	44	Population	1	Number	53662507.6153804	59546309.94993889	48128438.708943866
11	Indonesia	2	female	25	50-69 years	1995	44	Population	1	Number	10892559.45313697	12086869.402255252	9769239.331513738
11	Indonesia	2	female	26	70+ years	1995	44	Population	1	Number	2484617.19534886	2757041.9683255106	2228385.3609416895
11	Indonesia	2	female	28	<1 year	1995	44	Population	1	Number	2213668.407928872	2456385.1188187897	1985378.7873005425
11	Indonesia	2	female	30	80 to 84	1995	44	Population	1	Number	364687.9364303661	404673.9867866731	327078.65838437807
11	Indonesia	2	female	31	85 to 89	1995	44	Population	1	Number	175045.78539416267	194238.60448749934	156993.78817674317
11	Indonesia	2	female	32	90 to 94	1995	44	Population	1	Number	64932.98777378115	72052.53700900417	58236.624808105764
11	Indonesia	2	female	39	0 to 14	1995	44	Population	1	Number	32877150.570495315	36481951.4617766	29486619.177358136
11	Indonesia	2	female	42	Neonatal	1995	44	Population	1	Number	172734.7770375535	191674.2066236152	154921.107845736
11	Indonesia	2	female	157	25 plus	1995	44	Population	1	Number	46468784.46287479	51563834.14758978	41676584.719637476
11	Indonesia	2	female	158	<20 years	1995	44	Population	1	Number	43553808.15885307	48329246.53308449	39062222.01799729
11	Indonesia	2	female	159	10 to 24	1995	44	Population	1	Number	31603087.856182005	35068194.694651224	28343947.096197244
11	Indonesia	2	female	162	10 to 19	1995	44	Population	1	Number	21708845.64354833	24089102.593029205	19470071.25507458
11	Indonesia	2	female	164	Birth	1995	44	Population	1	Number	2295565.5679571	2358470.79167494	2233079.67916591
11	Indonesia	2	female	235	95 plus	1995	44	Population	1	Number	15032.084630237772	16680.27101904015	13481.866501272092
11	Indonesia	3	both	1	Under 5	1995	44	Population	1	Number	22432590.55158372	24892202.197085228	20119178.31315227
11	Indonesia	3	both	2	Early Neonatal	1995	44	Population	1	Number	89684.7119006809	99518.15317475564	80435.77073919807
11	Indonesia	3	both	3	Late Neonatal	1995	44	Population	1	Number	265294.0039324953	294382.04974038445	237934.95264197973
11	Indonesia	3	both	4	Post Neonatal	1995	44	Population	1	Number	4183354.6554045253	4642036.759196123	3751936.6328066527
11	Indonesia	3	both	5	1 to 4	1995	44	Population	1	Number	17894257.180346016	19856265.234973967	16048870.956964443
11	Indonesia	3	both	6	5 to 9	1995	44	Population	1	Number	22463479.571084917	24926478.02971033	20146881.831826765
11	Indonesia	3	both	7	10 to 14	1995	44	Population	1	Number	22638315.949702334	25120484.267106023	20303687.808779854
11	Indonesia	3	both	8	15 to 19	1995	44	Population	1	Number	21369785.84339725	23712866.728390373	19165977.772764765
11	Indonesia	3	both	9	20 to 24	1995	44	Population	1	Number	19282666.4849632	21396906.0746208	17294097.37461779
11	Indonesia	3	both	10	25 to 29	1995	44	Population	1	Number	17354339.985757615	19257149.05414443	15564633.958688108
11	Indonesia	3	both	11	30 to 34	1995	44	Population	1	Number	15619718.65181949	17332335.917628773	14008899.419556368
11	Indonesia	3	both	12	35 to 39	1995	44	Population	1	Number	13556752.11171762	15043176.307464544	12158681.02507646
11	Indonesia	3	both	13	40 to 44	1995	44	Population	1	Number	10849858.365627743	12039486.372556971	9730941.891376892
11	Indonesia	3	both	14	45 to 49	1995	44	Population	1	Number	8377403.109987399	9295939.834535731	7513464.242278238
11	Indonesia	3	both	15	50 to 54	1995	44	Population	1	Number	7005187.695359597	7773268.456910961	6282761.682648813
11	Indonesia	3	both	16	55 to 59	1995	44	Population	1	Number	5951561.346266028	6604117.704504337	5337792.962067739
11	Indonesia	3	both	17	60 to 64	1995	44	Population	1	Number	4657919.96327541	5168635.574080215	4177561.3072433835
11	Indonesia	3	both	18	65 to 69	1995	44	Population	1	Number	3503119.542239588	3887217.562566897	3141852.3224296463
11	Indonesia	3	both	19	70 to 74	1995	44	Population	1	Number	2230989.3895981363	2475605.251998321	2000913.5030954669
11	Indonesia	3	both	20	75 to 79	1995	44	Population	1	Number	1267559.7970277516	1406540.8402991397	1136839.7921025667
11	Indonesia	3	both	21	80 plus	1995	44	Population	1	Number	1090988.755026422	1210609.7431064069	978478.0428968761
11	Indonesia	3	both	22	All Ages	1995	44	Population	1	Number	199652237.1144342	221543019.91670957	179062643.25060198
11	Indonesia	3	both	23	5-14 years	1995	44	Population	1	Number	45101795.520787254	50046962.29681636	40450569.64060663
11	Indonesia	3	both	24	15-49 years	1995	44	Population	1	Number	106410524.55327031	118077860.28934164	95436695.68435864
11	Indonesia	3	both	25	50-69 years	1995	44	Population	1	Number	21117788.547140624	23433239.298062414	18939968.274389584
11	Indonesia	3	both	26	70+ years	1995	44	Population	1	Number	4589537.94165231	5092755.835403869	4116231.3380949106
11	Indonesia	3	both	28	<1 year	1995	44	Population	1	Number	4538333.371237702	5035936.962111264	4070307.35618783
11	Indonesia	3	both	30	80 to 84	1995	44	Population	1	Number	656548.2852746992	728535.2367853748	588840.2408211158
11	Indonesia	3	both	31	85 to 89	1995	44	Population	1	Number	304033.92999382777	337369.5981646898	272679.7351705075
11	Indonesia	3	both	32	90 to 94	1995	44	Population	1	Number	107884.5731914859	119713.53035011442	96758.72968334431
11	Indonesia	3	both	39	0 to 14	1995	44	Population	1	Number	67534386.07237098	74939164.49390158	60569747.953758895
11	Indonesia	3	both	42	Neonatal	1995	44	Population	1	Number	354978.7158331762	393900.2029151401	318370.72338117776
11	Indonesia	3	both	157	25 plus	1995	44	Population	1	Number	91465398.7137028	101494082.61979668	82032820.14946055
11	Indonesia	3	both	158	<20 years	1995	44	Population	1	Number	88904171.91576822	98652031.22229196	79735725.72652367
11	Indonesia	3	both	159	10 to 24	1995	44	Population	1	Number	63290768.27806278	70230257.07011719	56763762.95616241
11	Indonesia	3	both	162	10 to 19	1995	44	Population	1	Number	44008101.79309958	48833350.99549639	39469665.581544615
11	Indonesia	3	both	164	Birth	1995	44	Population	1	Number	4712578.16567788	4841716.61762965	4584300.56851807
11	Indonesia	3	both	235	95 plus	1995	44	Population	1	Number	22521.966566409017	24991.377806227876	20199.337221908456
12	Lao People's Democratic Republic	1	male	1	Under 5	1995	44	Population	1	Number	390387.37892368616	415589.3517358166	364664.70080227207
12	Lao People's Democratic Republic	1	male	2	Early Neonatal	1995	44	Population	1	Number	1736.5150240559005	1848.618044765153	1622.095810146013
12	Lao People's Democratic Republic	1	male	3	Late Neonatal	1995	44	Population	1	Number	5062.89243624835	5389.734143787297	4729.297756881381
12	Lao People's Democratic Republic	1	male	4	Post Neonatal	1995	44	Population	1	Number	77059.34081690367	82034.00833187968	71981.89024576459
12	Lao People's Democratic Republic	1	male	5	1 to 4	1995	44	Population	1	Number	306528.63064647827	326316.99121538445	286331.4169894801
12	Lao People's Democratic Republic	1	male	6	5 to 9	1995	44	Population	1	Number	352803.07931455394	375578.7480296519	329556.83586664265
12	Lao People's Democratic Republic	1	male	7	10 to 14	1995	44	Population	1	Number	306155.29666900204	325919.556169948	285982.682039157
12	Lao People's Democratic Republic	1	male	8	15 to 19	1995	44	Population	1	Number	252674.13414905092	268985.8465735393	236025.40067758897
12	Lao People's Democratic Republic	1	male	9	20 to 24	1995	44	Population	1	Number	188188.15331339143	200336.88808152085	175788.4099935902
12	Lao People's Democratic Republic	1	male	10	25 to 29	1995	44	Population	1	Number	159574.86502144887	169876.43117570734	149060.45520489273
12	Lao People's Democratic Republic	1	male	11	30 to 34	1995	44	Population	1	Number	152150.10204625787	161972.3528211279	142124.91088391433
12	Lao People's Democratic Republic	1	male	12	35 to 39	1995	44	Population	1	Number	129230.11281602104	137572.73341681293	120715.12289824926
12	Lao People's Democratic Republic	1	male	13	40 to 44	1995	44	Population	1	Number	96668.096200606	102908.63281571085	90298.62203872702
12	Lao People's Democratic Republic	1	male	14	45 to 49	1995	44	Population	1	Number	77678.09728140045	82692.70943710378	72559.87676166397
12	Lao People's Democratic Republic	1	male	15	50 to 54	1995	44	Population	1	Number	64177.12083283085	68320.15962381077	59948.48150926114
12	Lao People's Democratic Republic	1	male	16	55 to 59	1995	44	Population	1	Number	52895.575127382945	56310.31883635643	49410.27840288324
12	Lao People's Democratic Republic	1	male	17	60 to 64	1995	44	Population	1	Number	43447.19569183292	46251.98678832718	40584.4539886039
12	Lao People's Democratic Republic	1	male	18	65 to 69	1995	44	Population	1	Number	35288.519543840586	37566.61652683258	32963.354134779336
12	Lao People's Democratic Republic	1	male	19	70 to 74	1995	44	Population	1	Number	25445.5071965254	27088.175518246575	23768.899225599434
12	Lao People's Democratic Republic	1	male	20	75 to 79	1995	44	Population	1	Number	14642.178518671208	15587.423690160334	13677.40336105606
12	Lao People's Democratic Republic	1	male	21	80 plus	1995	44	Population	1	Number	8721.284898837084	9284.298963260262	8146.638236651344
12	Lao People's Democratic Republic	1	male	22	All Ages	1995	44	Population	1	Number	2350126.69754534	2501842.2302039326	2195276.5260255327
12	Lao People's Democratic Republic	1	male	23	5-14 years	1995	44	Population	1	Number	658958.3759835559	701498.3041995998	615539.5179057997
12	Lao People's Democratic Republic	1	male	24	15-49 years	1995	44	Population	1	Number	1056163.5608281766	1124345.5943215229	986572.7984586264
12	Lao People's Democratic Republic	1	male	25	50-69 years	1995	44	Population	1	Number	195808.4111958873	208449.081775327	182906.5680355276
12	Lao People's Democratic Republic	1	male	26	70+ years	1995	44	Population	1	Number	48808.97061403369	51959.898171667155	45592.94082330681
12	Lao People's Democratic Republic	1	male	28	<1 year	1995	44	Population	1	Number	83858.74827720792	89272.36052043215	78333.28381279197
12	Lao People's Democratic Republic	1	male	30	80 to 84	1995	44	Population	1	Number	6514.0467461894395	6934.569636675877	6084.835309636234
12	Lao People's Democratic Republic	1	male	31	85 to 89	1995	44	Population	1	Number	1834.579696552772	1953.0134117043249	1713.698987876651
12	Lao People's Democratic Republic	1	male	32	90 to 94	1995	44	Population	1	Number	329.2833063931313	350.54062510586124	307.5867840197447
12	Lao People's Democratic Republic	1	male	39	0 to 14	1995	44	Population	1	Number	1049345.7549072423	1117087.6559354165	980204.218708072
12	Lao People's Democratic Republic	1	male	42	Neonatal	1995	44	Population	1	Number	6799.407460304251	7238.35218855245	6351.393567027394
12	Lao People's Democratic Republic	1	male	157	25 plus	1995	44	Population	1	Number	859918.6551756553	915431.8396134569	803258.4966462817
12	Lao People's Democratic Republic	1	male	158	<20 years	1995	44	Population	1	Number	1302019.889056293	1386073.5025089558	1216229.619385661
12	Lao People's Democratic Republic	1	male	159	10 to 24	1995	44	Population	1	Number	747017.5841314443	795242.2908250083	697796.4927103363
12	Lao People's Democratic Republic	1	male	162	10 to 19	1995	44	Population	1	Number	558829.430818053	594905.4027434874	522008.0827167462
12	Lao People's Democratic Republic	1	male	164	Birth	1995	44	Population	1	Number	91335.2022644991	93880.2663947332	88631.3682071689
12	Lao People's Democratic Republic	1	male	235	95 plus	1995	44	Population	1	Number	43.375149701740845	46.17528977419705	40.51715511871378
12	Lao People's Democratic Republic	2	female	1	Under 5	1995	44	Population	1	Number	379311.0385321623	403797.96356233134	354318.1820034439
12	Lao People's Democratic Republic	2	female	2	Early Neonatal	1995	44	Population	1	Number	1656.840998191222	1763.8005569391514	1547.6715168100977
12	Lao People's Democratic Republic	2	female	3	Late Neonatal	1995	44	Population	1	Number	4856.800627489943	5170.337806139017	4536.785365763904
12	Lao People's Democratic Republic	2	female	4	Post Neonatal	1995	44	Population	1	Number	74489.88087889212	79298.67351420845	69581.73237667125
12	Lao People's Democratic Republic	2	female	5	1 to 4	1995	44	Population	1	Number	298307.51602758904	317565.1516850447	278651.99274419865
12	Lao People's Democratic Republic	2	female	6	5 to 9	1995	44	Population	1	Number	342325.0638960569	364424.31048800604	319769.2183260286
12	Lao People's Democratic Republic	2	female	7	10 to 14	1995	44	Population	1	Number	297004.9446341067	316178.4910750131	277435.24795908947
12	Lao People's Democratic Republic	2	female	8	15 to 19	1995	44	Population	1	Number	253981.4123701789	270377.5178666913	237246.5421568225
12	Lao People's Democratic Republic	2	female	9	20 to 24	1995	44	Population	1	Number	210986.70556144256	224607.2309788892	197084.76249653762
12	Lao People's Democratic Republic	2	female	10	25 to 29	1995	44	Population	1	Number	180346.8168933916	191989.34383325456	168463.7403094092
12	Lao People's Democratic Republic	2	female	11	30 to 34	1995	44	Population	1	Number	156929.76817339755	167060.57660737875	146589.6441521711
12	Lao People's Democratic Republic	2	female	12	35 to 39	1995	44	Population	1	Number	130364.11206503258	138779.93948496235	121774.4027806853
12	Lao People's Democratic Republic	2	female	13	40 to 44	1995	44	Population	1	Number	97948.88301591997	104272.10251536057	91495.01763452128
12	Lao People's Democratic Republic	2	female	14	45 to 49	1995	44	Population	1	Number	80955.08930086542	86181.25200415001	75620.94732599494
12	Lao People's Democratic Republic	2	female	15	50 to 54	1995	44	Population	1	Number	72324.02508772376	76992.99804210033	67558.58512164261
12	Lao People's Democratic Republic	2	female	16	55 to 59	1995	44	Population	1	Number	60132.716725876664	64014.66366848345	56170.56374549492
12	Lao People's Democratic Republic	2	female	17	60 to 64	1995	44	Population	1	Number	47337.41892991832	50393.348525176676	44218.349882169074
12	Lao People's Democratic Republic	2	female	18	65 to 69	1995	44	Population	1	Number	34997.34307965017	37256.642781453695	32691.363327885396
12	Lao People's Democratic Republic	2	female	19	70 to 74	1995	44	Population	1	Number	26529.32266961804	28241.958130547337	24781.301948018023
12	Lao People's Democratic Republic	2	female	20	75 to 79	1995	44	Population	1	Number	17156.309629174833	18263.857854793772	16025.878026700186
12	Lao People's Democratic Republic	2	female	21	80 plus	1995	44	Population	1	Number	12758.68473341515	13582.338476158018	11918.013240512215
12	Lao People's Democratic Republic	2	female	22	All Ages	1995	44	Population	1	Number	2401389.6552979313	2556414.5358947506	2243161.760437125
12	Lao People's Democratic Republic	2	female	23	5-14 years	1995	44	Population	1	Number	639330.0085301636	680602.8015630193	597204.466285118
12	Lao People's Democratic Republic	2	female	24	15-49 years	1995	44	Population	1	Number	1111512.7873802285	1183267.963290687	1038275.056856142
12	Lao People's Democratic Republic	2	female	25	50-69 years	1995	44	Population	1	Number	214791.50382316893	228657.65301721412	200638.86207719203
12	Lao People's Democratic Republic	2	female	26	70+ years	1995	44	Population	1	Number	56444.317032208026	60088.154461499114	52725.19321523043
12	Lao People's Democratic Republic	2	female	28	<1 year	1995	44	Population	1	Number	81003.52250457328	86232.81187728661	75666.18925924525
12	Lao People's Democratic Republic	2	female	30	80 to 84	1995	44	Population	1	Number	8600.69286077665	9155.921946922768	8033.992024574287
12	Lao People's Democratic Republic	2	female	31	85 to 89	1995	44	Population	1	Number	3009.5504697549086	3203.835974897543	2811.250775135967
12	Lao People's Democratic Republic	2	female	32	90 to 94	1995	44	Population	1	Number	954.9245317517369	1016.5709460215694	892.0044229402948
12	Lao People's Democratic Republic	2	female	39	0 to 14	1995	44	Population	1	Number	1018641.0470623259	1084400.7651253503	951522.6482885616
12	Lao People's Democratic Republic	2	female	42	Neonatal	1995	44	Population	1	Number	6513.641625681165	6934.1383630781675	6084.4568825740025
12	Lao People's Democratic Republic	2	female	157	25 plus	1995	44	Population	1	Number	917780.490303984	977029.0219238191	857307.8074952045
12	Lao People's Democratic Republic	2	female	158	<20 years	1995	44	Population	1	Number	1272622.4594325048	1354778.282992042	1188769.1904453845
12	Lao People's Democratic Republic	2	female	159	10 to 24	1995	44	Population	1	Number	761973.0625657282	811163.2399205936	711766.5526124499
12	Lao People's Democratic Republic	2	female	162	10 to 19	1995	44	Population	1	Number	550986.3570042856	586556.0089417044	514681.7901159121
12	Lao People's Democratic Republic	2	female	164	Birth	1995	44	Population	1	Number	87242.210484098	89673.2230076419	84659.5429682309
12	Lao People's Democratic Republic	2	female	235	95 plus	1995	44	Population	1	Number	193.51687113185454	206.00960831613455	180.76601786166995
12	Lao People's Democratic Republic	3	both	1	Under 5	1995	44	Population	1	Number	769698.4174558484	819387.3152981478	718982.8828057159
12	Lao People's Democratic Republic	3	both	2	Early Neonatal	1995	44	Population	1	Number	3393.3560222471224	3612.4186017043044	3169.7673269561105
12	Lao People's Democratic Republic	3	both	3	Late Neonatal	1995	44	Population	1	Number	9919.693063738292	10560.071949926312	9266.083122645285
12	Lao People's Democratic Republic	3	both	4	Post Neonatal	1995	44	Population	1	Number	151549.2216957958	161332.68184608812	141563.62262243583
12	Lao People's Democratic Republic	3	both	5	1 to 4	1995	44	Population	1	Number	604836.1466740672	643882.1429004292	564983.4097336787
12	Lao People's Democratic Republic	3	both	6	5 to 9	1995	44	Population	1	Number	695128.1432106108	740003.0585176579	649326.0541926714
12	Lao People's Democratic Republic	3	both	7	10 to 14	1995	44	Population	1	Number	603160.2413031087	642098.0472449613	563417.9299982465
12	Lao People's Democratic Republic	3	both	8	15 to 19	1995	44	Population	1	Number	506655.5465192298	539363.3644402307	473271.9428344116
12	Lao People's Democratic Republic	3	both	9	20 to 24	1995	44	Population	1	Number	399174.858874834	424944.11906041	372873.17249012785
12	Lao People's Democratic Republic	3	both	10	25 to 29	1995	44	Population	1	Number	339921.6819148405	361865.775008962	317524.19551430194
12	Lao People's Democratic Republic	3	both	11	30 to 34	1995	44	Population	1	Number	309079.87021965545	329032.92942850664	288714.5550360854
12	Lao People's Democratic Republic	3	both	12	35 to 39	1995	44	Population	1	Number	259594.2248810536	276352.67290177534	242489.52567893456
12	Lao People's Democratic Republic	3	both	13	40 to 44	1995	44	Population	1	Number	194616.97921652597	207180.73533107142	181793.63967324828
12	Lao People's Democratic Republic	3	both	14	45 to 49	1995	44	Population	1	Number	158633.1865822659	168873.96144125378	148180.8240876589
12	Lao People's Democratic Republic	3	both	15	50 to 54	1995	44	Population	1	Number	136501.1459205546	145313.15766591107	127507.06663090376
12	Lao People's Democratic Republic	3	both	16	55 to 59	1995	44	Population	1	Number	113028.29185325961	120324.98250483988	105580.84214837814
12	Lao People's Democratic Republic	3	both	17	60 to 64	1995	44	Population	1	Number	90784.61462175124	96645.33531350385	84802.80387077299
12	Lao People's Democratic Republic	3	both	18	65 to 69	1995	44	Population	1	Number	70285.86262349076	74823.25930828627	65654.71746266475
12	Lao People's Democratic Republic	3	both	19	70 to 74	1995	44	Population	1	Number	51974.82986614344	55330.133648793904	48550.20117361745
12	Lao People's Democratic Republic	3	both	20	75 to 79	1995	44	Population	1	Number	31798.488147846045	33851.28154495411	29703.28138775624
12	Lao People's Democratic Republic	3	both	21	80 plus	1995	44	Population	1	Number	21479.969632252236	22866.63743941828	20064.65147716356
12	Lao People's Democratic Republic	3	both	22	All Ages	1995	44	Population	1	Number	4751516.352843272	5058256.766098683	4438438.286462661
12	Lao People's Democratic Republic	3	both	23	5-14 years	1995	44	Population	1	Number	1298288.3845137195	1382101.105762619	1212743.9841909178
12	Lao People's Democratic Republic	3	both	24	15-49 years	1995	44	Population	1	Number	2167676.348208405	2307613.557612209	2024847.8553147682
12	Lao People's Democratic Republic	3	both	25	50-69 years	1995	44	Population	1	Number	410599.91501905624	437106.7347925411	383545.43011271965
12	Lao People's Democratic Republic	3	both	26	70+ years	1995	44	Population	1	Number	105253.28764624172	112048.05263316631	98318.13403853726
12	Lao People's Democratic Republic	3	both	28	<1 year	1995	44	Population	1	Number	164862.2707817812	175505.17239771876	153999.47307203722
12	Lao People's Democratic Republic	3	both	30	80 to 84	1995	44	Population	1	Number	15114.73960696609	16090.49158359865	14118.827334210522
12	Lao People's Democratic Republic	3	both	31	85 to 89	1995	44	Population	1	Number	4844.130166307681	5156.849386601868	4524.949763012618
12	Lao People's Democratic Republic	3	both	32	90 to 94	1995	44	Population	1	Number	1284.2078381448682	1367.1115711274306	1199.5912069600397
12	Lao People's Democratic Republic	3	both	39	0 to 14	1995	44	Population	1	Number	2067986.801969568	2201488.421060767	1931726.8669966336
12	Lao People's Democratic Republic	3	both	42	Neonatal	1995	44	Population	1	Number	13313.049085985416	14172.490551630619	12435.850449601396
12	Lao People's Democratic Republic	3	both	157	25 plus	1995	44	Population	1	Number	1777699.1454796393	1892460.8615372765	1660566.3041414856
12	Lao People's Democratic Republic	3	both	158	<20 years	1995	44	Population	1	Number	2574642.348488798	2740851.7855009977	2404998.809831045
12	Lao People's Democratic Republic	3	both	159	10 to 24	1995	44	Population	1	Number	1508990.6466971724	1606405.530745602	1409563.0453227859
12	Lao People's Democratic Republic	3	both	162	10 to 19	1995	44	Population	1	Number	1109815.7878223385	1181461.411685192	1036689.8728326581
12	Lao People's Democratic Republic	3	both	164	Birth	1995	44	Population	1	Number	178577.412748597	183553.489402375	173290.9111754
12	Lao People's Democratic Republic	3	both	235	95 plus	1995	44	Population	1	Number	236.89202083359538	252.1848980903316	221.2831729803837
13	Malaysia	1	male	1	Under 5	1995	44	Population	1	Number	1363396.9857384677	1483487.8971535824	1252239.4715617518
13	Malaysia	1	male	2	Early Neonatal	1995	44	Population	1	Number	5331.297212884084	5800.889230482197	4896.637497687146
13	Malaysia	1	male	3	Late Neonatal	1995	44	Population	1	Number	15922.091628536376	17324.54338345957	14623.966325022244
13	Malaysia	1	male	4	Post Neonatal	1995	44	Population	1	Number	253129.0178217621	275425.1610388921	232491.45394170075
13	Malaysia	1	male	5	1 to 4	1995	44	Population	1	Number	1089014.579075285	1184937.3035007487	1000227.4137973416
13	Malaysia	1	male	6	5 to 9	1995	44	Population	1	Number	1286531.2347124408	1399851.6470037636	1181640.5715693962
13	Malaysia	1	male	7	10 to 14	1995	44	Population	1	Number	1162830.876530269	1265255.4977116925	1068025.4816268722
13	Malaysia	1	male	8	15 to 19	1995	44	Population	1	Number	1035460.8318488747	1126666.4281147576	951039.894073856
13	Malaysia	1	male	9	20 to 24	1995	44	Population	1	Number	917116.9536434084	997898.5689684827	842344.5712465773
13	Malaysia	1	male	10	25 to 29	1995	44	Population	1	Number	868756.9555829823	945278.9192410375	797927.355241721
13	Malaysia	1	male	11	30 to 34	1995	44	Population	1	Number	824450.616660783	897069.9835856115	757233.3042652775
13	Malaysia	1	male	12	35 to 39	1995	44	Population	1	Number	738707.0331156245	803773.9225128907	678480.3798628198
13	Malaysia	1	male	13	40 to 44	1995	44	Population	1	Number	609997.5243874774	663727.4060220463	560264.5345289614
13	Malaysia	1	male	14	45 to 49	1995	44	Population	1	Number	482763.50941060827	525286.3479158421	443403.8862028124
13	Malaysia	1	male	15	50 to 54	1995	44	Population	1	Number	346435.6587900395	376950.4497467302	318190.82103838795
13	Malaysia	1	male	16	55 to 59	1995	44	Population	1	Number	289853.1287325633	315384.00988466037	266221.4546102943
13	Malaysia	1	male	17	60 to 64	1995	44	Population	1	Number	194090.1409409284	211186.014091667	178266.00621063454
13	Malaysia	1	male	18	65 to 69	1995	44	Population	1	Number	157932.6997360671	171843.74842690834	145056.47476746768
13	Malaysia	1	male	19	70 to 74	1995	44	Population	1	Number	89991.64938234654	97918.30559995718	82654.646186182
13	Malaysia	1	male	20	75 to 79	1995	44	Population	1	Number	60615.43291604093	65954.56939709038	55673.46743263985
13	Malaysia	1	male	21	80 plus	1995	44	Population	1	Number	63350.25317652134	68930.2784530376	58185.31828284945
13	Malaysia	1	male	22	All Ages	1995	44	Population	1	Number	10492281.485305443	11416463.993829744	9636847.638708506
13	Malaysia	1	male	23	5-14 years	1995	44	Population	1	Number	2449362.1112427097	2665107.1447154563	2249666.053196268
13	Malaysia	1	male	24	15-49 years	1995	44	Population	1	Number	5477253.424649758	5959701.576360668	5030693.925422027
13	Malaysia	1	male	25	50-69 years	1995	44	Population	1	Number	988311.6281995983	1075364.222149966	907734.7566267846
13	Malaysia	1	male	26	70+ years	1995	44	Population	1	Number	213957.33547490882	232803.15345008514	196513.43190167125
13	Malaysia	1	male	28	<1 year	1995	44	Population	1	Number	274382.40666318254	298550.5936528339	252012.0577644102
13	Malaysia	1	male	30	80 to 84	1995	44	Population	1	Number	34208.30219093353	37221.44233356614	31419.305386975888
13	Malaysia	1	male	31	85 to 89	1995	44	Population	1	Number	20671.350339286848	22492.126920424384	18986.01881631405
13	Malaysia	1	male	32	90 to 94	1995	44	Population	1	Number	6696.809120876027	7286.6783367474845	6150.81946226655
13	Malaysia	1	male	39	0 to 14	1995	44	Population	1	Number	3812759.0969811776	4148595.0418690387	3501905.5247580204
13	Malaysia	1	male	42	Neonatal	1995	44	Population	1	Number	21253.38884142046	23125.432613941768	19520.60382270939
13	Malaysia	1	male	157	25 plus	1995	44	Population	1	Number	4726944.602831982	5143303.954877484	4341557.648630048
13	Malaysia	1	male	158	<20 years	1995	44	Population	1	Number	4848219.928830052	5275261.469983796	4452945.418831876
13	Malaysia	1	male	159	10 to 24	1995	44	Population	1	Number	3115408.662022552	3389820.494794933	2861409.9469473055
13	Malaysia	1	male	162	10 to 19	1995	44	Population	1	Number	2198291.708379144	2391921.925826451	2019065.3757007285
13	Malaysia	1	male	164	Birth	1995	44	Population	1	Number	276426.676665589	277774.020428245	275092.673575672
13	Malaysia	1	male	235	95 plus	1995	44	Population	1	Number	1773.7915254249374	1930.0308622995972	1629.1746172929559
13	Malaysia	2	female	1	Under 5	1995	44	Population	1	Number	1281943.0123559905	1394859.2842462969	1177426.4261670304
13	Malaysia	2	female	2	Early Neonatal	1995	44	Population	1	Number	5018.617606850625	5460.668138540919	4609.450604417466
13	Malaysia	2	female	3	Late Neonatal	1995	44	Population	1	Number	15002.078500231826	16323.49353859508	13778.961703720433
13	Malaysia	2	female	4	Post Neonatal	1995	44	Population	1	Number	238619.92394511713	259638.0752599034	219165.2839127354
13	Malaysia	2	female	5	1 to 4	1995	44	Population	1	Number	1023302.3923037908	1113437.047309257	939872.7299461572
13	Malaysia	2	female	6	5 to 9	1995	44	Population	1	Number	1213045.0100084976	1319892.5990550395	1114145.6657181184
13	Malaysia	2	female	7	10 to 14	1995	44	Population	1	Number	1117680.822900922	1216128.5311600587	1026556.5038535534
13	Malaysia	2	female	8	15 to 19	1995	44	Population	1	Number	1020246.6536598043	1110112.1526948225	937066.1251312697
13	Malaysia	2	female	9	20 to 24	1995	44	Population	1	Number	913957.5095537095	994460.8343117179	839442.7160725538
13	Malaysia	2	female	10	25 to 29	1995	44	Population	1	Number	857166.1258171614	932667.1444935311	787281.5237687608
13	Malaysia	2	female	11	30 to 34	1995	44	Population	1	Number	807246.374969282	878350.3556298383	741431.721344279
13	Malaysia	2	female	12	35 to 39	1995	44	Population	1	Number	715396.260425881	778409.8872977166	657070.1303316536
13	Malaysia	2	female	13	40 to 44	1995	44	Population	1	Number	585042.94542236	636574.7745724004	537344.4979561954
13	Malaysia	2	female	14	45 to 49	1995	44	Population	1	Number	448925.04399281676	488467.3183663862	412324.26486252865
13	Malaysia	2	female	15	50 to 54	1995	44	Population	1	Number	320071.46587338205	348264.04254530935	293976.09608927474
13	Malaysia	2	female	16	55 to 59	1995	44	Population	1	Number	284200.7887348085	309233.7997367887	261029.94888898596
13	Malaysia	2	female	17	60 to 64	1995	44	Population	1	Number	207753.4585865388	226052.82586714512	190815.35599451445
13	Malaysia	2	female	18	65 to 69	1995	44	Population	1	Number	169273.11887882257	184183.0558501343	155472.31155100078
13	Malaysia	2	female	19	70 to 74	1995	44	Population	1	Number	103139.32458908798	112224.0560519012	94730.39376768183
13	Malaysia	2	female	20	75 to 79	1995	44	Population	1	Number	71391.26433069554	77679.55900218985	65570.74722530185
13	Malaysia	2	female	21	80 plus	1995	44	Population	1	Number	73607.03464518486	80090.49908699331	67605.86617945992
13	Malaysia	2	female	22	All Ages	1995	44	Population	1	Number	10190086.214744946	11087650.719968269	9359290.29490216
13	Malaysia	2	female	23	5-14 years	1995	44	Population	1	Number	2330725.8329094197	2536021.1302150986	2140702.1695716716
13	Malaysia	2	female	24	15-49 years	1995	44	Population	1	Number	5347980.913841015	5819042.467366411	4911960.979467243
13	Malaysia	2	female	25	50-69 years	1995	44	Population	1	Number	981298.832073552	1067733.7239993776	901293.7125237759
13	Malaysia	2	female	26	70+ years	1995	44	Population	1	Number	248137.62356496838	269994.1141410844	227907.00717244358
13	Malaysia	2	female	28	<1 year	1995	44	Population	1	Number	258640.62005219958	281422.2369370393	237553.69622087327
13	Malaysia	2	female	30	80 to 84	1995	44	Population	1	Number	40528.447727677856	44098.27975515624	37224.17058024854
13	Malaysia	2	female	31	85 to 89	1995	44	Population	1	Number	24275.023077204092	26413.21883123489	22295.884755739426
13	Malaysia	2	female	32	90 to 94	1995	44	Population	1	Number	6909.789173701786	7518.418126410444	6346.4352891999415
13	Malaysia	2	female	39	0 to 14	1995	44	Population	1	Number	3612668.84526541	3930880.414461395	3318128.5957387025
13	Malaysia	2	female	42	Neonatal	1995	44	Population	1	Number	20020.69610708245	21784.161677135995	18388.412308137897
13	Malaysia	2	female	157	25 plus	1995	44	Population	1	Number	4643213.206266021	5052197.318500334	4264652.857959637
13	Malaysia	2	female	158	<20 years	1995	44	Population	1	Number	4632915.498925214	5040992.567156216	4255194.720869971
13	Malaysia	2	female	159	10 to 24	1995	44	Population	1	Number	3051884.986114436	3320701.5181666003	2803065.345057377
13	Malaysia	2	female	162	10 to 19	1995	44	Population	1	Number	2137927.4765607263	2326240.6838548817	1963622.6289848234
13	Malaysia	2	female	164	Birth	1995	44	Population	1	Number	260581.193831807	261851.30441017	259323.659204762
13	Malaysia	2	female	235	95 plus	1995	44	Population	1	Number	1893.7746666011303	2060.582374191743	1739.375554272008
13	Malaysia	3	both	1	Under 5	1995	44	Population	1	Number	2645339.998094458	2878347.181399879	2429665.8977287826
13	Malaysia	3	both	2	Early Neonatal	1995	44	Population	1	Number	10349.91481973471	11261.557369023116	9506.08810210461
13	Malaysia	3	both	3	Late Neonatal	1995	44	Population	1	Number	30924.1701287682	33648.03692205465	28402.928028742677
13	Malaysia	3	both	4	Post Neonatal	1995	44	Population	1	Number	491748.94176687923	535063.2362987954	451656.73785443616
13	Malaysia	3	both	5	1 to 4	1995	44	Population	1	Number	2112316.9713790757	2298374.350810006	1940100.143743499
13	Malaysia	3	both	6	5 to 9	1995	44	Population	1	Number	2499576.244720938	2719744.246058803	2295786.237287515
13	Malaysia	3	both	7	10 to 14	1995	44	Population	1	Number	2280511.699431191	2481384.0288717514	2094581.9854804259
13	Malaysia	3	both	8	15 to 19	1995	44	Population	1	Number	2055707.485508679	2236778.5808095797	1888106.0192051257
13	Malaysia	3	both	9	20 to 24	1995	44	Population	1	Number	1831074.463197118	1992359.4032802007	1681787.2873191307
13	Malaysia	3	both	10	25 to 29	1995	44	Population	1	Number	1725923.0814001437	1877946.0637345682	1585208.879010482
13	Malaysia	3	both	11	30 to 34	1995	44	Population	1	Number	1631696.991630065	1775420.3392154495	1498665.0256095566
13	Malaysia	3	both	12	35 to 39	1995	44	Population	1	Number	1454103.2935415055	1582183.809810607	1335550.5101944734
13	Malaysia	3	both	13	40 to 44	1995	44	Population	1	Number	1195040.4698098374	1300302.1805944468	1097609.0324851566
13	Malaysia	3	both	14	45 to 49	1995	44	Population	1	Number	931688.553403425	1013753.6662822281	855728.151065341
13	Malaysia	3	both	15	50 to 54	1995	44	Population	1	Number	666507.1246634215	725214.4922920396	612166.9171276627
13	Malaysia	3	both	16	55 to 59	1995	44	Population	1	Number	574053.9174673718	624617.809621449	527251.4034992802
13	Malaysia	3	both	17	60 to 64	1995	44	Population	1	Number	401843.5995274672	437238.83995881217	369081.362205149
13	Malaysia	3	both	18	65 to 69	1995	44	Population	1	Number	327205.8186148897	356026.80427704257	300528.7863184684
13	Malaysia	3	both	19	70 to 74	1995	44	Population	1	Number	193130.97397143452	210142.3616518584	177385.03995386383
13	Malaysia	3	both	20	75 to 79	1995	44	Population	1	Number	132006.69724673647	143634.12839928028	121244.21465794169
13	Malaysia	3	both	21	80 plus	1995	44	Population	1	Number	136957.2878217062	149020.7775400309	125791.18446230936
13	Malaysia	3	both	22	All Ages	1995	44	Population	1	Number	20682367.700050388	22504114.71379803	18996137.933610655
13	Malaysia	3	both	23	5-14 years	1995	44	Population	1	Number	4780087.944152129	5201128.274930554	4390368.22276794
13	Malaysia	3	both	24	15-49 years	1995	44	Population	1	Number	10825234.338490773	11778744.04372708	9942654.904889267
13	Malaysia	3	both	25	50-69 years	1995	44	Population	1	Number	1969610.4602731501	2143097.946149343	1809028.4691505602
13	Malaysia	3	both	26	70+ years	1995	44	Population	1	Number	462094.9590398772	502797.26759116957	424420.4390741149
13	Malaysia	3	both	28	<1 year	1995	44	Population	1	Number	533023.0267153821	579972.8305898733	489565.7539852835
13	Malaysia	3	both	30	80 to 84	1995	44	Population	1	Number	74736.74991861139	81319.72208872238	68643.47596722443
13	Malaysia	3	both	31	85 to 89	1995	44	Population	1	Number	44946.37341649094	48905.34575165928	41281.90357205348
13	Malaysia	3	both	32	90 to 94	1995	44	Population	1	Number	13606.598294577814	14805.096463157928	12497.254751466491
13	Malaysia	3	both	39	0 to 14	1995	44	Population	1	Number	7425427.942246587	8079475.456330434	6820034.120496722
13	Malaysia	3	both	42	Neonatal	1995	44	Population	1	Number	41274.08494850291	44909.59429107777	37909.016130847296
13	Malaysia	3	both	157	25 plus	1995	44	Population	1	Number	9370157.809098003	10195501.273377815	8606210.506589685
13	Malaysia	3	both	158	<20 years	1995	44	Population	1	Number	9481135.427755266	10316254.037140012	8708140.139701849
13	Malaysia	3	both	159	10 to 24	1995	44	Population	1	Number	6167293.648136988	6710522.012961533	5664475.292004683
13	Malaysia	3	both	162	10 to 19	1995	44	Population	1	Number	4336219.18493987	4718162.609681332	3982688.004685552
13	Malaysia	3	both	164	Birth	1995	44	Population	1	Number	537007.870497396	539625.324838415	534416.332780434
13	Malaysia	3	both	235	95 plus	1995	44	Population	1	Number	3667.5661920260677	3990.61323649134	3368.550171564964
14	Maldives	1	male	1	Under 5	1995	44	Population	1	Number	21304.03717282247	22759.463387905955	19872.32838238573
14	Maldives	1	male	2	Early Neonatal	1995	44	Population	1	Number	81.97451257944394	87.57475884304952	76.46552715571036
14	Maldives	1	male	3	Late Neonatal	1995	44	Population	1	Number	243.1602356481698	259.7721941496174	226.81898332880803
14	Maldives	1	male	4	Post Neonatal	1995	44	Population	1	Number	3907.5389258338128	4174.489952204193	3644.938096530583
14	Maldives	1	male	5	1 to 4	1995	44	Population	1	Number	17071.363498761046	18237.626482709096	15924.105775370626
14	Maldives	1	male	6	5 to 9	1995	44	Population	1	Number	20824.43533621423	22247.09663072706	19424.957533726458
14	Maldives	1	male	7	10 to 14	1995	44	Population	1	Number	18306.277444797994	19556.905946692434	17076.029012293086
14	Maldives	1	male	8	15 to 19	1995	44	Population	1	Number	13845.492064568381	14791.373446018932	12915.024635509795
14	Maldives	1	male	9	20 to 24	1995	44	Population	1	Number	10788.418772429632	11525.450320643582	10063.397788561628
14	Maldives	1	male	10	25 to 29	1995	44	Population	1	Number	9312.652968045359	9948.864741040148	8686.808814259977
14	Maldives	1	male	11	30 to 34	1995	44	Population	1	Number	7946.941993420328	8489.852598257552	7412.878584838537
14	Maldives	1	male	12	35 to 39	1995	44	Population	1	Number	6224.408372282496	6649.640784567329	5806.105488675377
14	Maldives	1	male	13	40 to 44	1995	44	Population	1	Number	4390.007456764661	4689.919247433995	4094.9829872265186
14	Maldives	1	male	14	45 to 49	1995	44	Population	1	Number	3458.2613631883937	3694.519130003392	3225.8536203207254
14	Maldives	1	male	15	50 to 54	1995	44	Population	1	Number	3372.721108451377	3603.1350284790624	3146.0619818506484
14	Maldives	1	male	16	55 to 59	1995	44	Population	1	Number	3343.129354630109	3571.521657162839	3118.4589015247684
14	Maldives	1	male	17	60 to 64	1995	44	Population	1	Number	2887.9443871716226	3085.2398544436564	2693.8640195931857
14	Maldives	1	male	18	65 to 69	1995	44	Population	1	Number	2043.5124916020206	2183.1189721484543	1906.1810189867629
14	Maldives	1	male	19	70 to 74	1995	44	Population	1	Number	1252.380932856276	1337.9397415535784	1168.2163786921908
14	Maldives	1	male	20	75 to 79	1995	44	Population	1	Number	680.7396081342549	727.2456418633066	634.99143030965
14	Maldives	1	male	21	80 plus	1995	44	Population	1	Number	503.3016470974592	537.6856657385274	469.4779456766803
14	Maldives	1	male	22	All Ages	1995	44	Population	1	Number	130484.66247447707	139398.97279467987	121715.61852443173
14	Maldives	1	male	23	5-14 years	1995	44	Population	1	Number	39130.71278101222	41804.0025774195	36500.986546019536
14	Maldives	1	male	24	15-49 years	1995	44	Population	1	Number	55966.18299069925	59789.620267964914	52205.051919392565
14	Maldives	1	male	25	50-69 years	1995	44	Population	1	Number	11647.307341855128	12443.015512234011	10864.565921955364
14	Maldives	1	male	26	70+ years	1995	44	Population	1	Number	2436.42218808799	2602.8710491554134	2272.685754678522
14	Maldives	1	male	28	<1 year	1995	44	Population	1	Number	4232.673674061427	4521.83690519686	3948.2226070151014
14	Maldives	1	male	30	80 to 84	1995	44	Population	1	Number	325.00872416393076	347.21231935303706	303.1669556963215
14	Maldives	1	male	31	85 to 89	1995	44	Population	1	Number	137.36821530725592	146.75278875948695	128.13657156825147
14	Maldives	1	male	32	90 to 94	1995	44	Population	1	Number	36.9392842866347	39.46286243668479	34.45683001768123
14	Maldives	1	male	39	0 to 14	1995	44	Population	1	Number	60434.74995383469	64563.46596532545	56373.31492840528
14	Maldives	1	male	42	Neonatal	1995	44	Population	1	Number	325.1347482276137	347.3469529926669	303.28451048451836
14	Maldives	1	male	157	25 plus	1995	44	Population	1	Number	45416.00168364436	48518.683062691845	42363.881171955036
14	Maldives	1	male	158	<20 years	1995	44	Population	1	Number	74280.24201840308	79354.8394113444	69288.33956391507
14	Maldives	1	male	159	10 to 24	1995	44	Population	1	Number	42940.18828179601	45873.729713354944	40054.45143636451
14	Maldives	1	male	162	10 to 19	1995	44	Population	1	Number	32151.769509366375	34348.27939271137	29991.05364780288
14	Maldives	1	male	164	Birth	1995	44	Population	1	Number	4326.98216957934	4581.38146744911	4067.33695176575
14	Maldives	1	male	235	95 plus	1995	44	Population	1	Number	3.9854233396378	4.257695189318671	3.717588394426087
14	Maldives	2	female	1	Under 5	1995	44	Population	1	Number	20670.768711023527	22082.931974910905	19281.61786470362
14	Maldives	2	female	2	Early Neonatal	1995	44	Population	1	Number	78.82904589320844	84.21440355909516	73.53144727227551
14	Maldives	2	female	3	Late Neonatal	1995	44	Population	1	Number	234.03692685099654	250.0256089901288	218.3087940684071
14	Maldives	2	female	4	Post Neonatal	1995	44	Population	1	Number	3769.156914811257	4026.6541083280626	3515.8558600067336
14	Maldives	2	female	5	1 to 4	1995	44	Population	1	Number	16588.745823468067	17722.037854033628	15473.921763356204
14	Maldives	2	female	6	5 to 9	1995	44	Population	1	Number	19780.021691429556	21131.331861942774	18450.732284876332
14	Maldives	2	female	7	10 to 14	1995	44	Population	1	Number	17717.130696250595	18927.51050652799	16526.47506824138
14	Maldives	2	female	8	15 to 19	1995	44	Population	1	Number	13953.467449054426	14906.725376269043	13015.743681403044
14	Maldives	2	female	9	20 to 24	1995	44	Population	1	Number	11513.575427213998	12300.14744500438	10739.821278421608
14	Maldives	2	female	10	25 to 29	1995	44	Population	1	Number	9961.414664054937	10641.94783829657	9291.971364457868
14	Maldives	2	female	11	30 to 34	1995	44	Population	1	Number	8157.124323922072	8714.393938334713	7608.935898202322
14	Maldives	2	female	12	35 to 39	1995	44	Population	1	Number	6141.839110013539	6561.4306445674765	5729.0851811726625
14	Maldives	2	female	13	40 to 44	1995	44	Population	1	Number	4152.662446028815	4436.35955645506	3873.5884245433217
14	Maldives	2	female	14	45 to 49	1995	44	Population	1	Number	3275.558841346249	3499.334934490956	3055.429372518116
14	Maldives	2	female	15	50 to 54	1995	44	Population	1	Number	3117.3528429822927	3330.3207895050955	2907.8553927110206
14	Maldives	2	female	16	55 to 59	1995	44	Population	1	Number	2800.7908809738196	2992.1322890866563	2612.567546028614
14	Maldives	2	female	17	60 to 64	1995	44	Population	1	Number	2177.145387537887	2325.881256019801	2030.8332982324291
14	Maldives	2	female	18	65 to 69	1995	44	Population	1	Number	1390.0208646189155	1484.9828095999453	1296.6064063816686
14	Maldives	2	female	19	70 to 74	1995	44	Population	1	Number	810.7111552206038	866.0964448066508	756.2284166664685
14	Maldives	2	female	20	75 to 79	1995	44	Population	1	Number	428.21186303750164	457.4659788662881	399.4344682410739
14	Maldives	2	female	21	80 plus	1995	44	Population	1	Number	262.79279856162805	280.74599330396876	245.13216660196701
14	Maldives	2	female	22	All Ages	1995	44	Population	1	Number	126310.58915327037	134939.73963798827	117822.05811340349
14	Maldives	2	female	23	5-14 years	1995	44	Population	1	Number	37497.15238768015	40058.84236847077	34977.20735311771
14	Maldives	2	female	24	15-49 years	1995	44	Population	1	Number	57155.642261634035	61060.339733418215	53314.575200718944
14	Maldives	2	female	25	50-69 years	1995	44	Population	1	Number	9485.309976112914	10133.3171442115	8847.86264335373
14	Maldives	2	female	26	70+ years	1995	44	Population	1	Number	1501.7158168197334	1604.3084169769077	1400.7950515095092
14	Maldives	2	female	28	<1 year	1995	44	Population	1	Number	4082.022887555462	4360.894120877288	3807.6961013474165
14	Maldives	2	female	30	80 to 84	1995	44	Population	1	Number	182.36382384114887	194.82235870701302	170.1083115392785
14	Maldives	2	female	31	85 to 89	1995	44	Population	1	Number	64.55171914703044	68.96169381582922	60.213608816538425
14	Maldives	2	female	32	90 to 94	1995	44	Population	1	Number	14.371070424598479	15.35285770111779	13.40528221797955
14	Maldives	2	female	39	0 to 14	1995	44	Population	1	Number	58167.921098703686	62141.774343381694	54258.82521782132
14	Maldives	2	female	42	Neonatal	1995	44	Population	1	Number	312.86597274420495	334.24001254922393	291.84024134068267
14	Maldives	2	female	157	25 plus	1995	44	Population	1	Number	42675.62517829826	45591.09247333319	39807.66793575754
14	Maldives	2	female	158	<20 years	1995	44	Population	1	Number	72121.3885477581	77048.49971965076	67274.5688992244
14	Maldives	2	female	159	10 to 24	1995	44	Population	1	Number	43184.17357251902	46134.383327801406	40282.04002806604
14	Maldives	2	female	162	10 to 19	1995	44	Population	1	Number	31670.598145305023	33834.23588279704	29542.21874964442
14	Maldives	2	female	164	Birth	1995	44	Population	1	Number	4133.42863590551	4376.44820510133	3885.39780600474
14	Maldives	2	female	235	95 plus	1995	44	Population	1	Number	1.5061851488502251	1.60908308000867	1.404964028170569
14	Maldives	3	both	1	Under 5	1995	44	Population	1	Number	41974.805883846	44842.39536281686	39153.94624708934
14	Maldives	3	both	2	Early Neonatal	1995	44	Population	1	Number	160.80355847265238	171.7891624021447	149.99697442798586
14	Maldives	3	both	3	Late Neonatal	1995	44	Population	1	Number	477.1971624991663	509.7978031397462	445.1277773972152
14	Maldives	3	both	4	Post Neonatal	1995	44	Population	1	Number	7676.695840645069	8201.144060532255	7160.793956537316
14	Maldives	3	both	5	1 to 4	1995	44	Population	1	Number	33660.10932222911	35959.66433674272	31398.027538726834
14	Maldives	3	both	6	5 to 9	1995	44	Population	1	Number	40604.45702764379	43378.42849266983	37875.68981860278
14	Maldives	3	both	7	10 to 14	1995	44	Population	1	Number	36023.40814104859	38484.41645322042	33602.50408053446
14	Maldives	3	both	8	15 to 19	1995	44	Population	1	Number	27798.95951362281	29698.098822287975	25930.768316912843
14	Maldives	3	both	9	20 to 24	1995	44	Population	1	Number	22301.99419964363	23825.597765647963	20803.21906698323
14	Maldives	3	both	10	25 to 29	1995	44	Population	1	Number	19274.067632100297	20590.812579336714	17978.780178717843
14	Maldives	3	both	11	30 to 34	1995	44	Population	1	Number	16104.0663173424	17204.246536592265	15021.81448304086
14	Maldives	3	both	12	35 to 39	1995	44	Population	1	Number	12366.247482296036	13211.071429134807	11535.19066984804
14	Maldives	3	both	13	40 to 44	1995	44	Population	1	Number	8542.669902793476	9126.278803889054	7968.571411769842
14	Maldives	3	both	14	45 to 49	1995	44	Population	1	Number	6733.820204534643	7193.854064494348	6281.282992838842
14	Maldives	3	both	15	50 to 54	1995	44	Population	1	Number	6490.073951433669	6933.455817984158	6053.917374561668
14	Maldives	3	both	16	55 to 59	1995	44	Population	1	Number	6143.920235603929	6563.653946249494	5731.026447553383
14	Maldives	3	both	17	60 to 64	1995	44	Population	1	Number	5065.08977470951	5411.121110463459	4724.697317825616
14	Maldives	3	both	18	65 to 69	1995	44	Population	1	Number	3433.533356220936	3668.1017817484003	3202.7874253684313
14	Maldives	3	both	19	70 to 74	1995	44	Population	1	Number	2063.09208807688	2204.036186360229	1924.4447953586596
14	Maldives	3	both	20	75 to 79	1995	44	Population	1	Number	1108.9514711717566	1184.7116207295946	1034.425898550724
14	Maldives	3	both	21	80 plus	1995	44	Population	1	Number	766.0944456590872	818.4316590424962	714.6101122786474
14	Maldives	3	both	22	All Ages	1995	44	Population	1	Number	256795.25162774744	274338.71243266785	239537.67663783513
14	Maldives	3	both	23	5-14 years	1995	44	Population	1	Number	76627.86516869237	81862.84494589026	71478.19389913726
14	Maldives	3	both	24	15-49 years	1995	44	Population	1	Number	113121.82525233329	120849.96000138311	105519.62712011152
14	Maldives	3	both	25	50-69 years	1995	44	Population	1	Number	21132.617317968045	22576.33265644551	19712.428565309096
14	Maldives	3	both	26	70+ years	1995	44	Population	1	Number	3938.1380049077234	4207.179466132319	3673.4808061880303
14	Maldives	3	both	28	<1 year	1995	44	Population	1	Number	8314.696561616889	8882.731026074149	7755.918708362518
14	Maldives	3	both	30	80 to 84	1995	44	Population	1	Number	507.37254800507964	542.03467806005	473.2752672356
14	Maldives	3	both	31	85 to 89	1995	44	Population	1	Number	201.91993445428636	215.71448257531614	188.3501803847899
14	Maldives	3	both	32	90 to 94	1995	44	Population	1	Number	51.31035471123318	54.81572013780258	47.86211223566078
14	Maldives	3	both	39	0 to 14	1995	44	Population	1	Number	118602.67105253838	126705.24030870714	110632.14014622661
14	Maldives	3	both	42	Neonatal	1995	44	Population	1	Number	638.0007209718187	681.5869655418909	595.124751825201
14	Maldives	3	both	157	25 plus	1995	44	Population	1	Number	88091.62686194261	94109.7755360251	82171.54910771258
14	Maldives	3	both	158	<20 years	1995	44	Population	1	Number	146401.63056616118	156403.3391309951	136562.9084631394
14	Maldives	3	both	159	10 to 24	1995	44	Population	1	Number	86124.36185431502	92008.11304115638	80336.49146443054
14	Maldives	3	both	162	10 to 19	1995	44	Population	1	Number	63822.3676546714	68182.5152755084	59533.272397447305
14	Maldives	3	both	164	Birth	1995	44	Population	1	Number	8460.41080548485	8957.82967255044	7952.73475777048
14	Maldives	3	both	235	95 plus	1995	44	Population	1	Number	5.4916084884880245	5.866778269327341	5.122552422596656
15	Myanmar	1	male	1	Under 5	1995	44	Population	1	Number	2881489.2150311726	3282857.883800603	2464988.346902407
15	Myanmar	1	male	2	Early Neonatal	1995	44	Population	1	Number	12389.400966074081	14115.14657937149	10598.592161013396
15	Myanmar	1	male	3	Late Neonatal	1995	44	Population	1	Number	36347.64254684867	41410.58181652695	31093.82289129505
15	Myanmar	1	male	4	Post Neonatal	1995	44	Population	1	Number	564241.4985292959	642835.8788059272	482683.99251961766
15	Myanmar	1	male	5	1 to 4	1995	44	Population	1	Number	2268510.672988954	2584496.276598777	1940611.9393304803
15	Myanmar	1	male	6	5 to 9	1995	44	Population	1	Number	2690064.046880738	3064768.702990077	2301232.4645853
15	Myanmar	1	male	7	10 to 14	1995	44	Population	1	Number	2528296.537615902	2880468.258496792	2162847.415921867
15	Myanmar	1	male	8	15 to 19	1995	44	Population	1	Number	2229997.1902961764	2540618.1702254945	1907665.334657765
15	Myanmar	1	male	9	20 to 24	1995	44	Population	1	Number	1994048.2351425192	2271803.3908537393	1705821.2944706245
15	Myanmar	1	male	10	25 to 29	1995	44	Population	1	Number	1817997.2787044828	2071229.9279102064	1555217.3797250723
15	Myanmar	1	male	11	30 to 34	1995	44	Population	1	Number	1622098.4333842886	1848043.9220656983	1387634.4617092954
15	Myanmar	1	male	12	35 to 39	1995	44	Population	1	Number	1379252.516681788	1571371.488923531	1179890.371729066
15	Myanmar	1	male	13	40 to 44	1995	44	Population	1	Number	1132923.745340317	1290731.0670240112	969166.8515103913
15	Myanmar	1	male	14	45 to 49	1995	44	Population	1	Number	799195.4883277254	910517.1020139192	683676.8832409146
15	Myanmar	1	male	15	50 to 54	1995	44	Population	1	Number	651867.9831373681	742668.040010886	557644.6282603919
15	Myanmar	1	male	16	55 to 59	1995	44	Population	1	Number	575899.2750331302	656117.4914191411	492656.71186308865
15	Myanmar	1	male	17	60 to 64	1995	44	Population	1	Number	496932.23661781015	566150.9688065225	425103.85465725226
15	Myanmar	1	male	18	65 to 69	1995	44	Population	1	Number	413696.81896518724	471321.51547143765	353899.5851798629
15	Myanmar	1	male	19	70 to 74	1995	44	Population	1	Number	255673.16027663893	291286.4103436525	218717.2373958749
15	Myanmar	1	male	20	75 to 79	1995	44	Population	1	Number	143157.7918711098	163098.54058102885	122465.24709853828
15	Myanmar	1	male	21	80 plus	1995	44	Population	1	Number	98469.64372105106	112185.68666452286	84236.48543602019
15	Myanmar	1	male	22	All Ages	1995	44	Population	1	Number	21711059.597027406	24735238.567601286	18572864.55434373
15	Myanmar	1	male	23	5-14 years	1995	44	Population	1	Number	5218360.58449664	5945236.961486869	4464079.8805071665
15	Myanmar	1	male	24	15-49 years	1995	44	Population	1	Number	10975512.887877297	12504315.069016602	9389072.577043127
15	Myanmar	1	male	25	50-69 years	1995	44	Population	1	Number	2138396.313753496	2436258.015707988	1829304.7799605953
15	Myanmar	1	male	26	70+ years	1995	44	Population	1	Number	497300.59586879984	566570.6375892041	425418.96993043344
15	Myanmar	1	male	28	<1 year	1995	44	Population	1	Number	612978.5420422186	698361.6072018257	524376.4075719261
15	Myanmar	1	male	30	80 to 84	1995	44	Population	1	Number	66599.14664318693	75875.8812878685	56972.66522211304
15	Myanmar	1	male	31	85 to 89	1995	44	Population	1	Number	24526.11468384816	27942.408574309942	20981.021402095957
15	Myanmar	1	male	32	90 to 94	1995	44	Population	1	Number	6443.012108931375	7340.472762102387	5511.715846312867
15	Myanmar	1	male	39	0 to 14	1995	44	Population	1	Number	8099849.799527812	9228094.845287472	6929068.227409573
15	Myanmar	1	male	42	Neonatal	1995	44	Population	1	Number	48737.043512922755	55525.72839589845	41692.415052308446
15	Myanmar	1	male	157	25 plus	1995	44	Population	1	Number	9387164.372060897	10694722.161234552	8030309.697805767
15	Myanmar	1	male	158	<20 years	1995	44	Population	1	Number	10329846.989823988	11768713.01551297	8836733.562067337
15	Myanmar	1	male	159	10 to 24	1995	44	Population	1	Number	6752341.963054597	7692889.819576026	5776334.045050256
15	Myanmar	1	male	162	10 to 19	1995	44	Population	1	Number	4758293.727912078	5421086.428722286	4070512.750579632
15	Myanmar	1	male	164	Birth	1995	44	Population	1	Number	661754.411880272	702715.386872175	620183.312792047
15	Myanmar	1	male	235	95 plus	1995	44	Population	1	Number	901.3702850845942	1026.9240402419987	771.0829654983067
15	Myanmar	2	female	1	Under 5	1995	44	Population	1	Number	2812331.7656721454	3204067.3484525923	2405827.165287624
15	Myanmar	2	female	2	Early Neonatal	1995	44	Population	1	Number	11822.002213000382	13468.713665422005	10113.20727493514
15	Myanmar	2	female	3	Late Neonatal	1995	44	Population	1	Number	34742.6993373948	39582.082705468885	29720.863975430722
15	Myanmar	2	female	4	Post Neonatal	1995	44	Population	1	Number	543189.9879410629	618852.0592101476	464675.34337597503
15	Myanmar	2	female	5	1 to 4	1995	44	Population	1	Number	2222577.076180687	2532164.492871554	1901317.7506612833
15	Myanmar	2	female	6	5 to 9	1995	44	Population	1	Number	2644269.278410128	3012595.0852904744	2262057.0375039508
15	Myanmar	2	female	7	10 to 14	1995	44	Population	1	Number	2487381.923470173	2833854.5620407006	2127846.7480168375
15	Myanmar	2	female	8	15 to 19	1995	44	Population	1	Number	2242461.6619419083	2554818.8442367483	1918328.1465110073
15	Myanmar	2	female	9	20 to 24	1995	44	Population	1	Number	2038653.9831015572	2322622.366884009	1743979.5663636203
15	Myanmar	2	female	10	25 to 29	1995	44	Population	1	Number	1869116.0133295571	2129469.0981623223	1598947.2276460344
15	Myanmar	2	female	11	30 to 34	1995	44	Population	1	Number	1680508.2491692046	1914589.7634454232	1437601.5115609728
15	Myanmar	2	female	12	35 to 39	1995	44	Population	1	Number	1429836.4830975935	1629001.4019823018	1223162.7487709888
15	Myanmar	2	female	13	40 to 44	1995	44	Population	1	Number	1193148.5878872806	1359344.7540455018	1020686.5775943537
15	Myanmar	2	female	14	45 to 49	1995	44	Population	1	Number	841013.6623740589	958160.2171219055	719450.507232019
15	Myanmar	2	female	15	50 to 54	1995	44	Population	1	Number	713556.7615339013	812949.5775730165	610416.6876138934
15	Myanmar	2	female	16	55 to 59	1995	44	Population	1	Number	635163.3492993385	723636.5827334778	543354.5425869082
15	Myanmar	2	female	17	60 to 64	1995	44	Population	1	Number	549107.8553405148	625594.2387561385	469737.8208275883
15	Myanmar	2	female	18	65 to 69	1995	44	Population	1	Number	457241.0033144503	520931.0604730137	391149.7357049422
15	Myanmar	2	female	19	70 to 74	1995	44	Population	1	Number	318061.45657011593	362364.90311590914	272087.7038006404
15	Myanmar	2	female	20	75 to 79	1995	44	Population	1	Number	198133.16392376003	225731.54736670986	169494.2801310083
15	Myanmar	2	female	21	80 plus	1995	44	Population	1	Number	154088.78849221964	175552.13861922934	131816.2379509451
15	Myanmar	2	female	22	All Ages	1995	44	Population	1	Number	22264073.986927908	25365283.490299467	19045944.24510333
15	Myanmar	2	female	23	5-14 years	1995	44	Population	1	Number	5131651.201880301	5846449.647331174	4389903.785520788
15	Myanmar	2	female	24	15-49 years	1995	44	Population	1	Number	11294738.640901161	12868006.445878213	9662156.285678994
15	Myanmar	2	female	25	50-69 years	1995	44	Population	1	Number	2355068.969488205	2683111.459535647	2014658.7867333323
15	Myanmar	2	female	26	70+ years	1995	44	Population	1	Number	670283.4089860956	763648.5891018484	573398.2218825939
15	Myanmar	2	female	28	<1 year	1995	44	Population	1	Number	589754.6894914581	671902.8555810385	504509.41462634085
15	Myanmar	2	female	30	80 to 84	1995	44	Population	1	Number	97482.1945134237	111060.69358830301	83391.76570663083
15	Myanmar	2	female	31	85 to 89	1995	44	Population	1	Number	40533.33989387888	46179.31371502643	34674.50441190181
15	Myanmar	2	female	32	90 to 94	1995	44	Population	1	Number	12933.751184128216	14735.320479577556	11064.260030647503
15	Myanmar	2	female	39	0 to 14	1995	44	Population	1	Number	7943982.967552446	9050516.995783767	6795730.950808414
15	Myanmar	2	female	42	Neonatal	1995	44	Population	1	Number	46564.70155039518	53050.796370890894	39834.071250365865
15	Myanmar	2	female	157	25 plus	1995	44	Population	1	Number	10038975.374331996	11437325.28339495	8587905.581420297
15	Myanmar	2	female	158	<20 years	1995	44	Population	1	Number	10186444.629494354	11605335.840020515	8714059.09731942
15	Myanmar	2	female	159	10 to 24	1995	44	Population	1	Number	6768497.568513638	7711295.773161458	5790154.460891466
15	Myanmar	2	female	162	10 to 19	1995	44	Population	1	Number	4729843.585412081	5388673.406277449	4046174.8945278446
15	Myanmar	2	female	164	Birth	1995	44	Population	1	Number	630796.042177957	669840.770017742	591169.733228491
15	Myanmar	2	female	235	95 plus	1995	44	Population	1	Number	3139.502900788831	3576.8108363223478	2685.707801764946
15	Myanmar	3	both	1	Under 5	1995	44	Population	1	Number	5693820.980703318	6486925.232253196	4870815.512190029
15	Myanmar	3	both	2	Early Neonatal	1995	44	Population	1	Number	24211.403179074463	27583.860244793494	20711.799435948535
15	Myanmar	3	both	3	Late Neonatal	1995	44	Population	1	Number	71090.34188424348	80992.66452199584	60814.686866725766
15	Myanmar	3	both	4	Post Neonatal	1995	44	Population	1	Number	1107431.4864703587	1261687.9380160747	947359.3358955927
15	Myanmar	3	both	5	1 to 4	1995	44	Population	1	Number	4491087.749169641	5116660.769470332	3841929.6899917633
15	Myanmar	3	both	6	5 to 9	1995	44	Population	1	Number	5334333.325290865	6077363.788280551	4563289.502089251
15	Myanmar	3	both	7	10 to 14	1995	44	Population	1	Number	5015678.461086075	5714322.820537493	4290694.163938704
15	Myanmar	3	both	8	15 to 19	1995	44	Population	1	Number	4472458.852238084	5095437.014462244	3825993.481168773
15	Myanmar	3	both	9	20 to 24	1995	44	Population	1	Number	4032702.2182440767	4594425.757737747	3449800.8608342465
15	Myanmar	3	both	10	25 to 29	1995	44	Population	1	Number	3687113.29203404	4200699.026072528	3154164.607371107
15	Myanmar	3	both	11	30 to 34	1995	44	Population	1	Number	3302606.6825534934	3762633.6855111215	2825235.973270268
15	Myanmar	3	both	12	35 to 39	1995	44	Population	1	Number	2809088.9997793813	3200372.890905832	2403053.1205000547
15	Myanmar	3	both	13	40 to 44	1995	44	Population	1	Number	2326072.3332275976	2650075.821069513	1989853.429104745
15	Myanmar	3	both	14	45 to 49	1995	44	Population	1	Number	1640209.1507017843	1868677.3191358247	1403127.3904729334
15	Myanmar	3	both	15	50 to 54	1995	44	Population	1	Number	1365424.7446712696	1555617.6175839026	1168061.3158742853
15	Myanmar	3	both	16	55 to 59	1995	44	Population	1	Number	1211062.6243324687	1379754.074152619	1036011.254449997
15	Myanmar	3	both	17	60 to 64	1995	44	Population	1	Number	1046040.0919583249	1191745.2075626613	894841.6754848405
15	Myanmar	3	both	18	65 to 69	1995	44	Population	1	Number	870937.8222796376	992252.5759444515	745049.3208848052
15	Myanmar	3	both	19	70 to 74	1995	44	Population	1	Number	573734.6168467548	653651.3134595618	490804.9411965152
15	Myanmar	3	both	20	75 to 79	1995	44	Population	1	Number	341290.95579486986	388830.08794773865	291959.52722954657
15	Myanmar	3	both	21	80 plus	1995	44	Population	1	Number	252558.4322132707	287737.8252837522	216052.72338696528
15	Myanmar	3	both	22	All Ages	1995	44	Population	1	Number	43975133.58395531	50100522.05790073	37618808.79944708
15	Myanmar	3	both	23	5-14 years	1995	44	Population	1	Number	10350011.78637694	11791686.608818043	8853983.666027954
15	Myanmar	3	both	24	15-49 years	1995	44	Population	1	Number	22270251.528778456	25372321.514894817	19051228.862722117
15	Myanmar	3	both	25	50-69 years	1995	44	Population	1	Number	4493465.2832417	5119369.475243634	3843963.566693928
15	Myanmar	3	both	26	70+ years	1995	44	Population	1	Number	1167584.0048548954	1330219.2266910526	998817.1918130273
15	Myanmar	3	both	28	<1 year	1995	44	Population	1	Number	1202733.2315336766	1370264.4627828642	1028885.8221982669
15	Myanmar	3	both	30	80 to 84	1995	44	Population	1	Number	164081.34115661064	186936.57487617154	140364.43092874388
15	Myanmar	3	both	31	85 to 89	1995	44	Population	1	Number	65059.45457772705	74121.72228933638	55655.52581399776
15	Myanmar	3	both	32	90 to 94	1995	44	Population	1	Number	19376.76329305959	22075.79324167994	16575.97587696037
15	Myanmar	3	both	39	0 to 14	1995	44	Population	1	Number	16043832.767080259	18278611.841071244	13724799.178217985
15	Myanmar	3	both	42	Neonatal	1995	44	Population	1	Number	95301.74506331794	108576.52476678933	81526.4863026743
15	Myanmar	3	both	157	25 plus	1995	44	Population	1	Number	19426139.746392895	22132047.444629505	16618215.27922607
15	Myanmar	3	both	158	<20 years	1995	44	Population	1	Number	20516291.619318344	23374048.855533484	17550792.659386758
15	Myanmar	3	both	159	10 to 24	1995	44	Population	1	Number	13520839.531568237	15404185.592737487	11566488.50594172
15	Myanmar	3	both	162	10 to 19	1995	44	Population	1	Number	9488137.313324159	10809759.834999736	8116687.645107477
15	Myanmar	3	both	164	Birth	1995	44	Population	1	Number	1292550.45405823	1372556.15688992	1211353.04602054
15	Myanmar	3	both	235	95 plus	1995	44	Population	1	Number	4040.8731858734254	4603.734876564347	3456.7907672632527
16	Philippines	1	male	1	Under 5	1995	44	Population	1	Number	5284812.459716087	5665730.064376052	4898736.364300652
16	Philippines	1	male	2	Early Neonatal	1995	44	Population	1	Number	21876.780872018193	23453.610897863193	20278.596981159448
16	Philippines	1	male	3	Late Neonatal	1995	44	Population	1	Number	64971.74079292364	69654.76030630825	60225.30254390709
16	Philippines	1	male	4	Post Neonatal	1995	44	Population	1	Number	1026523.6574398124	1100513.2144391097	951532.1135511907
16	Philippines	1	male	5	1 to 4	1995	44	Population	1	Number	4171440.2806113334	4472108.47873277	3866700.351224396
16	Philippines	1	male	6	5 to 9	1995	44	Population	1	Number	4674155.025451065	5011057.791571134	4332689.829600099
16	Philippines	1	male	7	10 to 14	1995	44	Population	1	Number	4254350.345025782	4560994.517390335	3943553.513112262
16	Philippines	1	male	8	15 to 19	1995	44	Population	1	Number	3798737.207255983	4072541.791382771	3521224.6862978567
16	Philippines	1	male	9	20 to 24	1995	44	Population	1	Number	3311919.004533453	3550634.808292073	3069970.445838309
16	Philippines	1	male	10	25 to 29	1995	44	Population	1	Number	2926354.526275486	3137279.6943929163	2712572.951637279
16	Philippines	1	male	11	30 to 34	1995	44	Population	1	Number	2566272.8782172957	2751244.15678692	2378796.6678228984
16	Philippines	1	male	12	35 to 39	1995	44	Population	1	Number	2206381.6498572445	2365412.7639101488	2045196.8928074338
16	Philippines	1	male	13	40 to 44	1995	44	Population	1	Number	1803503.1972974825	1933495.722698857	1671750.277437149
16	Philippines	1	male	14	45 to 49	1995	44	Population	1	Number	1411405.6100279295	1513136.607726258	1308296.9432359398
16	Philippines	1	male	15	50 to 54	1995	44	Population	1	Number	1086193.2928654696	1164483.705338926	1006842.6501373713
16	Philippines	1	male	16	55 to 59	1995	44	Population	1	Number	861765.7837362235	923879.9572515413	798810.4430342419
16	Philippines	1	male	17	60 to 64	1995	44	Population	1	Number	654824.0443511847	702022.3145545901	606986.6022178397
16	Philippines	1	male	18	65 to 69	1995	44	Population	1	Number	461002.8794248191	494230.948331787	427324.82688836864
16	Philippines	1	male	19	70 to 74	1995	44	Population	1	Number	309531.54453620134	331841.8943187485	286919.06187321857
16	Philippines	1	male	20	75 to 79	1995	44	Population	1	Number	190154.57160315994	203860.49295464507	176263.04090277126
16	Philippines	1	male	21	80 plus	1995	44	Population	1	Number	192308.4130340063	206169.57851665208	178259.53584382185
16	Philippines	1	male	22	All Ages	1995	44	Population	1	Number	35993672.433208875	38588016.80979437	33364194.732987504
16	Philippines	1	male	23	5-14 years	1995	44	Population	1	Number	8928505.370476848	9572052.30896147	8276243.34271236
16	Philippines	1	male	24	15-49 years	1995	44	Population	1	Number	18024574.073464874	19323745.54518995	16707808.86507687
16	Philippines	1	male	25	50-69 years	1995	44	Population	1	Number	3063786.000377697	3284616.9254768444	2839964.5222778223
16	Philippines	1	male	26	70+ years	1995	44	Population	1	Number	691994.5291733675	741871.9657900454	641441.6386198117
16	Philippines	1	male	28	<1 year	1995	44	Population	1	Number	1113372.1791047542	1193621.5856432812	1032036.0130762572
16	Philippines	1	male	30	80 to 84	1995	44	Population	1	Number	112342.08616756335	120439.45550500823	104135.06003200826
16	Philippines	1	male	31	85 to 89	1995	44	Population	1	Number	58327.38301957373	62531.49190617251	54066.340936500965
16	Philippines	1	male	32	90 to 94	1995	44	Population	1	Number	20470.445778137524	21945.91027788417	18975.000133154077
16	Philippines	1	male	39	0 to 14	1995	44	Population	1	Number	14213317.830192935	15237782.37333752	13174979.707013011
16	Philippines	1	male	42	Neonatal	1995	44	Population	1	Number	86848.52166494183	93108.37120417145	80503.89952506655
16	Philippines	1	male	157	25 plus	1995	44	Population	1	Number	14669698.391226502	15727057.836781994	13598019.89383833
16	Philippines	1	male	158	<20 years	1995	44	Population	1	Number	18012055.037448917	19310324.164720293	16696204.393310865
16	Philippines	1	male	159	10 to 24	1995	44	Population	1	Number	11365006.556815216	12184171.117065176	10534748.645248426
16	Philippines	1	male	162	10 to 19	1995	44	Population	1	Number	8053087.552281764	8633536.308773106	7464778.199410118
16	Philippines	1	male	164	Birth	1995	44	Population	1	Number	1160905.88250771	1206573.18184958	1112780.41598819
16	Philippines	1	male	235	95 plus	1995	44	Population	1	Number	1168.4980687316884	1252.7208275871617	1083.1347421585745
16	Philippines	2	female	1	Under 5	1995	44	Population	1	Number	4955205.435548126	5312365.694212902	4593208.414628195
16	Philippines	2	female	2	Early Neonatal	1995	44	Population	1	Number	20220.25668874959	21677.688111756397	18743.088329380855
16	Philippines	2	female	3	Late Neonatal	1995	44	Population	1	Number	60176.49500338765	64513.883795941736	55780.368101290835
16	Philippines	2	female	4	Post Neonatal	1995	44	Population	1	Number	952990.7054867571	1021680.1697892855	883371.029604958
16	Philippines	2	female	5	1 to 4	1995	44	Population	1	Number	3921817.9783692313	4204493.952515919	3635313.9285925655
16	Philippines	2	female	6	5 to 9	1995	44	Population	1	Number	4443348.148199668	4763614.864603344	4118744.292016569
16	Philippines	2	female	7	10 to 14	1995	44	Population	1	Number	4133778.6347074048	4431732.264610078	3831790.034967138
16	Philippines	2	female	8	15 to 19	1995	44	Population	1	Number	3790277.6733991206	4063472.513017877	3513383.154276517
16	Philippines	2	female	9	20 to 24	1995	44	Population	1	Number	3328943.6163282674	3568886.516487106	3085751.3435566435
16	Philippines	2	female	10	25 to 29	1995	44	Population	1	Number	2908249.3336539106	3117869.5194928036	2695790.4137224434
16	Philippines	2	female	11	30 to 34	1995	44	Population	1	Number	2513742.556544953	2694927.565600575	2330103.890365562
16	Philippines	2	female	12	35 to 39	1995	44	Population	1	Number	2138898.3777231355	2293065.4466331177	1982643.5360506426
16	Philippines	2	female	13	40 to 44	1995	44	Population	1	Number	1744037.0504894485	1869743.3874265891	1616628.3638339925
16	Philippines	2	female	14	45 to 49	1995	44	Population	1	Number	1377713.1078544878	1477015.624443839	1277065.8093292154
16	Philippines	2	female	15	50 to 54	1995	44	Population	1	Number	1083352.8573262026	1161438.5374822766	1004209.7194567227
16	Philippines	2	female	16	55 to 59	1995	44	Population	1	Number	884933.1008759347	948717.1234196761	820285.2975916517
16	Philippines	2	female	17	60 to 64	1995	44	Population	1	Number	697267.6600598971	747525.1722992517	646329.5467952605
16	Philippines	2	female	18	65 to 69	1995	44	Population	1	Number	513931.96245783626	550975.0427165729	476387.2346387582
16	Philippines	2	female	19	70 to 74	1995	44	Population	1	Number	364717.5114593402	391005.5437975963	338073.47937169624
16	Philippines	2	female	20	75 to 79	1995	44	Population	1	Number	235284.687797409	252243.48820369082	218096.22666122264
16	Philippines	2	female	21	80 plus	1995	44	Population	1	Number	223854.1061481629	239989.0154864286	207500.69343897508
16	Philippines	2	female	22	All Ages	1995	44	Population	1	Number	35337535.82057331	37884587.31993372	32755991.450701207
16	Philippines	2	female	23	5-14 years	1995	44	Population	1	Number	8577126.782907072	9195347.12921342	7950534.326983707
16	Philippines	2	female	24	15-49 years	1995	44	Population	1	Number	17801861.715993322	19084980.573101904	16501366.511135021
16	Philippines	2	female	25	50-69 years	1995	44	Population	1	Number	3179485.5807198705	3408655.8759177765	2947211.798482393
16	Philippines	2	female	26	70+ years	1995	44	Population	1	Number	823856.3054049121	883238.0474877154	763670.3994718941
16	Philippines	2	female	28	<1 year	1995	44	Population	1	Number	1033387.4571788943	1107871.7416969836	957894.4860356296
16	Philippines	2	female	30	80 to 84	1995	44	Population	1	Number	144759.53902130027	155193.48673013475	134184.29192871292
16	Philippines	2	female	31	85 to 89	1995	44	Population	1	Number	64752.22679815589	69419.42422784054	60021.82489983958
16	Philippines	2	female	32	90 to 94	1995	44	Population	1	Number	13547.616210596652	14524.098451949492	12557.910178709388
16	Philippines	2	female	39	0 to 14	1995	44	Population	1	Number	13532332.2184552	14507712.823426323	12543742.7416119
16	Philippines	2	female	42	Neonatal	1995	44	Population	1	Number	80396.75169213724	86191.57190769812	74523.4564306717
16	Philippines	2	female	157	25 plus	1995	44	Population	1	Number	14685982.312390717	15744515.467002418	13613114.211256139
16	Philippines	2	female	158	<20 years	1995	44	Population	1	Number	17322609.89185432	18571185.336444195	16057125.895888418
16	Philippines	2	female	159	10 to 24	1995	44	Population	1	Number	11252999.924434794	12064091.29411506	10430924.5328003
16	Philippines	2	female	162	10 to 19	1995	44	Population	1	Number	7924056.308106526	8495204.777627956	7345173.189243655
16	Philippines	2	female	164	Birth	1995	44	Population	1	Number	1068081.51621392	1110097.32391841	1023804.09284723
16	Philippines	2	female	235	95 plus	1995	44	Population	1	Number	794.7241181100718	852.006076503777	736.6664317132124
16	Philippines	3	both	1	Under 5	1995	44	Population	1	Number	10240017.895264214	10978095.758588957	9491944.778928846
16	Philippines	3	both	2	Early Neonatal	1995	44	Population	1	Number	42097.03756076778	45131.299009619586	39021.6853105403
16	Philippines	3	both	3	Late Neonatal	1995	44	Population	1	Number	125148.23579631129	134168.64410224996	116005.67064519794
16	Philippines	3	both	4	Post Neonatal	1995	44	Population	1	Number	1979514.3629265695	2122193.3842283953	1834903.1431561487
16	Philippines	3	both	5	1 to 4	1995	44	Population	1	Number	8093258.258980565	8676602.43124869	7502014.27981696
16	Philippines	3	both	6	5 to 9	1995	44	Population	1	Number	9117503.173650734	9774672.65617448	8451434.121616667
16	Philippines	3	both	7	10 to 14	1995	44	Population	1	Number	8388128.979733187	8992726.782000413	7775343.548079398
16	Philippines	3	both	8	15 to 19	1995	44	Population	1	Number	7589014.880655103	8136014.304400648	7034607.840574374
16	Philippines	3	both	9	20 to 24	1995	44	Population	1	Number	6640862.62086172	7119521.324779179	6155721.789394952
16	Philippines	3	both	10	25 to 29	1995	44	Population	1	Number	5834603.859929397	6255149.21388572	5408363.365359722
16	Philippines	3	both	11	30 to 34	1995	44	Population	1	Number	5080015.434762249	5446171.722387494	4708900.558188461
16	Philippines	3	both	12	35 to 39	1995	44	Population	1	Number	4345280.02758038	4658478.210543267	4027840.4288580758
16	Philippines	3	both	13	40 to 44	1995	44	Population	1	Number	3547540.247786931	3803239.110125446	3288378.641271142
16	Philippines	3	both	14	45 to 49	1995	44	Population	1	Number	2789118.7178824176	2990152.232170097	2585362.7525651553
16	Philippines	3	both	15	50 to 54	1995	44	Population	1	Number	2169546.150191672	2325922.2428212026	2011052.369594094
16	Philippines	3	both	16	55 to 59	1995	44	Population	1	Number	1746698.8846121582	1872597.0806712175	1619095.7406258935
16	Philippines	3	both	17	60 to 64	1995	44	Population	1	Number	1352091.7044110817	1449547.4868538415	1253316.1490131002
16	Philippines	3	both	18	65 to 69	1995	44	Population	1	Number	974934.8418826553	1045205.9910483597	903712.0615271266
16	Philippines	3	both	19	70 to 74	1995	44	Population	1	Number	674249.0559955416	722847.4381163447	624992.5412449149
16	Philippines	3	both	20	75 to 79	1995	44	Population	1	Number	425439.2594005689	456103.9811583359	394359.2675639939
16	Philippines	3	both	21	80 plus	1995	44	Population	1	Number	416162.51918216917	446158.5940030806	385760.229282797
16	Philippines	3	both	22	All Ages	1995	44	Population	1	Number	71331208.25378218	76472604.1297281	66120186.18368871
16	Philippines	3	both	23	5-14 years	1995	44	Population	1	Number	17505632.15338392	18767399.438174892	16226777.669696067
16	Philippines	3	both	24	15-49 years	1995	44	Population	1	Number	35826435.7894582	38408726.118291855	33209175.376211885
16	Philippines	3	both	25	50-69 years	1995	44	Population	1	Number	6243271.581097567	6693272.801394624	5787176.320760215
16	Philippines	3	both	26	70+ years	1995	44	Population	1	Number	1515850.8345782796	1625110.0132777607	1405112.0380917059
16	Philippines	3	both	28	<1 year	1995	44	Population	1	Number	2146759.6362836487	2301493.3273402643	1989930.4991118868
16	Philippines	3	both	30	80 to 84	1995	44	Population	1	Number	257101.6251888636	275632.9422351429	238319.3519607212
16	Philippines	3	both	31	85 to 89	1995	44	Population	1	Number	123079.60981772962	131950.91613401304	114088.16583634054
16	Philippines	3	both	32	90 to 94	1995	44	Population	1	Number	34018.061988734175	36470.00872983366	31532.910311863456
16	Philippines	3	both	39	0 to 14	1995	44	Population	1	Number	27745650.048648134	29745495.196763847	25718722.448624916
16	Philippines	3	both	42	Neonatal	1995	44	Population	1	Number	167245.27335707907	179299.94311186956	155027.35595573823
16	Philippines	3	both	157	25 plus	1995	44	Population	1	Number	29355680.703617223	31471573.303784415	27211134.105094474
16	Philippines	3	both	158	<20 years	1995	44	Population	1	Number	35334664.92930324	37881509.501164496	32753330.289199285
16	Philippines	3	both	159	10 to 24	1995	44	Population	1	Number	22618006.48125001	24248262.41118024	20965673.178048726
16	Philippines	3	both	162	10 to 19	1995	44	Population	1	Number	15977143.86038829	17128741.08640106	14809951.388653776
16	Philippines	3	both	164	Birth	1995	44	Population	1	Number	2228987.39872163	2316670.50576798	2136584.50883541
16	Philippines	3	both	235	95 plus	1995	44	Population	1	Number	1963.22218684176	2104.726904090939	1819.8011738717867
17	Sri Lanka	1	male	1	Under 5	1995	44	Population	1	Number	875313.2896215962	1003868.6660310955	739735.1278760367
17	Sri Lanka	1	male	2	Early Neonatal	1995	44	Population	1	Number	3318.641323349012	3806.043022317488	2804.6136084184877
17	Sri Lanka	1	male	3	Late Neonatal	1995	44	Population	1	Number	9897.151066690667	11350.724313944955	8364.171316411646
17	Sri Lanka	1	male	4	Post Neonatal	1995	44	Population	1	Number	159518.69741887576	182946.8647210104	134810.68485180175
17	Sri Lanka	1	male	5	1 to 4	1995	44	Population	1	Number	702578.7998126808	805765.0339738227	593755.6580994049
17	Sri Lanka	1	male	6	5 to 9	1995	44	Population	1	Number	895047.5459961576	1026501.2501089755	756412.7252984243
17	Sri Lanka	1	male	7	10 to 14	1995	44	Population	1	Number	952966.6524202488	1092926.8108688279	805360.6826813323
17	Sri Lanka	1	male	8	15 to 19	1995	44	Population	1	Number	914283.8026760342	1048562.6943502799	772669.4587030964
17	Sri Lanka	1	male	9	20 to 24	1995	44	Population	1	Number	805770.2459889064	924111.9854562228	680963.6766888212
17	Sri Lanka	1	male	10	25 to 29	1995	44	Population	1	Number	759123.3866523135	870614.202420152	641541.9966280886
17	Sri Lanka	1	male	11	30 to 34	1995	44	Population	1	Number	717042.1616276948	822352.5985677979	605978.7751577236
17	Sri Lanka	1	male	12	35 to 39	1995	44	Population	1	Number	649659.3104829986	745073.3732960775	549032.9220566901
17	Sri Lanka	1	male	13	40 to 44	1995	44	Population	1	Number	580110.7914947681	665310.4132119962	490256.8435972978
17	Sri Lanka	1	male	14	45 to 49	1995	44	Population	1	Number	480512.05446545733	551083.8243260673	406085.0557971608
17	Sri Lanka	1	male	15	50 to 54	1995	44	Population	1	Number	371028.19822447386	425520.31007382734	313559.26490942313
17	Sri Lanka	1	male	16	55 to 59	1995	44	Population	1	Number	290374.99032703385	333021.7393527847	245398.51405024485
17	Sri Lanka	1	male	17	60 to 64	1995	44	Population	1	Number	236872.80194516198	271661.7998688624	200183.33380155766
17	Sri Lanka	1	male	18	65 to 69	1995	44	Population	1	Number	182711.2714949773	209545.6821680396	154410.93764514872
17	Sri Lanka	1	male	19	70 to 74	1995	44	Population	1	Number	128035.53401761362	146839.8369621527	108203.98050867121
17	Sri Lanka	1	male	20	75 to 79	1995	44	Population	1	Number	82126.43083462247	94188.16273598297	69405.78480387903
17	Sri Lanka	1	male	21	80 plus	1995	44	Population	1	Number	72620.23735916147	83285.81511211675	61372.015261519526
17	Sri Lanka	1	male	22	All Ages	1995	44	Population	1	Number	8993598.70562922	10314469.16491125	7600571.095465116
17	Sri Lanka	1	male	23	5-14 years	1995	44	Population	1	Number	1848014.1984164063	2119428.0609778035	1561773.4079797566
17	Sri Lanka	1	male	24	15-49 years	1995	44	Population	1	Number	4906501.753388173	5627109.091628595	4146528.728628879
17	Sri Lanka	1	male	25	50-69 years	1995	44	Population	1	Number	1080987.261991647	1239749.5314635138	913552.0504063744
17	Sri Lanka	1	male	26	70+ years	1995	44	Population	1	Number	282782.2022113976	324313.81481025246	238981.7805740697
17	Sri Lanka	1	male	28	<1 year	1995	44	Population	1	Number	172734.48980891542	198103.63205727286	145979.4697766319
17	Sri Lanka	1	male	30	80 to 84	1995	44	Population	1	Number	46394.578046111164	53208.44973616184	39208.4748747862
17	Sri Lanka	1	male	31	85 to 89	1995	44	Population	1	Number	19851.292631508233	22766.80919765326	16776.50581498844
17	Sri Lanka	1	male	32	90 to 94	1995	44	Population	1	Number	5440.393299855279	6239.412138905428	4597.725272861075
17	Sri Lanka	1	male	39	0 to 14	1995	44	Population	1	Number	2723327.4880380025	3123296.7270088997	2301508.535855794
17	Sri Lanka	1	male	42	Neonatal	1995	44	Population	1	Number	13215.792390039678	15156.767336262443	11168.784924830134
17	Sri Lanka	1	male	157	25 plus	1995	44	Population	1	Number	4550217.168926277	5218497.75809586	3845429.424217407
17	Sri Lanka	1	male	158	<20 years	1995	44	Population	1	Number	3637611.2907140367	4171859.421359179	3074177.99455889
17	Sri Lanka	1	male	159	10 to 24	1995	44	Population	1	Number	2673020.7010851894	3065601.490675331	2258993.818073251
17	Sri Lanka	1	male	162	10 to 19	1995	44	Population	1	Number	1867250.455096283	2141489.5052191084	1578030.1413844288
17	Sri Lanka	1	male	164	Birth	1995	44	Population	1	Number	174187.863535786	184956.852946715	163481.369110754
17	Sri Lanka	1	male	235	95 plus	1995	44	Population	1	Number	933.9733816868002	1071.1440393962305	789.3092988838056
17	Sri Lanka	2	female	1	Under 5	1995	44	Population	1	Number	849882.5171321031	974702.930793368	718243.3534878812
17	Sri Lanka	2	female	2	Early Neonatal	1995	44	Population	1	Number	3199.5977654780295	3669.5157936595056	2704.0088277660893
17	Sri Lanka	2	female	3	Late Neonatal	1995	44	Population	1	Number	9555.098478767963	10958.43519961094	8075.099600184513
17	Sri Lanka	2	female	4	Post Neonatal	1995	44	Population	1	Number	154021.78752607832	176642.63551895952	130165.19689830634
17	Sri Lanka	2	female	5	1 to 4	1995	44	Population	1	Number	683106.0333617788	783432.3442811382	577299.0481616243
17	Sri Lanka	2	female	6	5 to 9	1995	44	Population	1	Number	881257.4713072308	1010685.8568702568	744758.6092414826
17	Sri Lanka	2	female	7	10 to 14	1995	44	Population	1	Number	943207.067878307	1081733.8571786443	797112.7700713554
17	Sri Lanka	2	female	8	15 to 19	1995	44	Population	1	Number	911008.3824546201	1044806.2202199904	769901.3716363697
17	Sri Lanka	2	female	9	20 to 24	1995	44	Population	1	Number	817673.5212598497	937763.4691127873	691023.2416001474
17	Sri Lanka	2	female	10	25 to 29	1995	44	Population	1	Number	777482.6545914273	891669.8564743857	657057.5789660672
17	Sri Lanka	2	female	11	30 to 34	1995	44	Population	1	Number	729573.757202295	836724.6825768886	616569.3392046548
17	Sri Lanka	2	female	12	35 to 39	1995	44	Population	1	Number	658839.0595421056	755601.3323156987	556790.8104888925
17	Sri Lanka	2	female	13	40 to 44	1995	44	Population	1	Number	588124.7429988984	674501.3565022175	497029.5060382657
17	Sri Lanka	2	female	14	45 to 49	1995	44	Population	1	Number	490192.0089041416	562185.4528113432	414265.67229120474
17	Sri Lanka	2	female	15	50 to 54	1995	44	Population	1	Number	379842.5940378671	435629.2572039302	321008.3900300862
17	Sri Lanka	2	female	16	55 to 59	1995	44	Population	1	Number	299225.8800750387	343172.54020302545	252878.4805230349
17	Sri Lanka	2	female	17	60 to 64	1995	44	Population	1	Number	246462.5429668804	282659.9654870468	208287.71012613707
17	Sri Lanka	2	female	18	65 to 69	1995	44	Population	1	Number	189123.21135172618	216899.32981281466	159829.72564494715
17	Sri Lanka	2	female	19	70 to 74	1995	44	Population	1	Number	134022.30865396728	153705.87628691067	113263.45755957103
17	Sri Lanka	2	female	20	75 to 79	1995	44	Population	1	Number	89397.23959425095	102526.81950840648	75550.41063252505
17	Sri Lanka	2	female	21	80 plus	1995	44	Population	1	Number	82627.5172717618	94762.84265822521	69829.2574553847
17	Sri Lanka	2	female	22	All Ages	1995	44	Population	1	Number	9067942.47722247	10399731.646015937	7663399.684998006
17	Sri Lanka	2	female	23	5-14 years	1995	44	Population	1	Number	1824464.5391855377	2092419.714048901	1541871.3793128377
17	Sri Lanka	2	female	24	15-49 years	1995	44	Population	1	Number	4972894.126953337	5703252.370013311	4202637.520225603
17	Sri Lanka	2	female	25	50-69 years	1995	44	Population	1	Number	1114654.2284315124	1278361.092706817	942004.3063242054
17	Sri Lanka	2	female	26	70+ years	1995	44	Population	1	Number	306047.06551998004	350995.5384535424	258643.12564748075
17	Sri Lanka	2	female	28	<1 year	1995	44	Population	1	Number	166776.48377032432	191270.58651222996	140944.30532625693
17	Sri Lanka	2	female	30	80 to 84	1995	44	Population	1	Number	51774.68044757416	59378.716182364435	43755.24776755574
17	Sri Lanka	2	female	31	85 to 89	1995	44	Population	1	Number	23085.691279959625	26476.23700496707	19509.925181725812
17	Sri Lanka	2	female	32	90 to 94	1995	44	Population	1	Number	6585.013921971336	7552.140724954967	5565.05444780895
17	Sri Lanka	2	female	39	0 to 14	1995	44	Population	1	Number	2674347.056317641	3067122.6448422694	2260114.7328007184
17	Sri Lanka	2	female	42	Neonatal	1995	44	Population	1	Number	12754.696244245992	14627.950993270444	10779.108427950605
17	Sri Lanka	2	female	157	25 plus	1995	44	Population	1	Number	4664913.5171903605	5350039.311840895	3942360.338960773
17	Sri Lanka	2	female	158	<20 years	1995	44	Population	1	Number	3585355.4387722607	4111928.865062259	3030016.1044370886
17	Sri Lanka	2	female	159	10 to 24	1995	44	Population	1	Number	2671888.9715927765	3064303.546511422	2258037.3833078723
17	Sri Lanka	2	female	162	10 to 19	1995	44	Population	1	Number	1854215.450332927	2126540.0773986345	1567014.1417077254
17	Sri Lanka	2	female	164	Birth	1995	44	Population	1	Number	167393.703723434	177742.651039637	157104.813789766
17	Sri Lanka	2	female	235	95 plus	1995	44	Population	1	Number	1182.1316222566807	1355.7487459387364	999.0300582942015
17	Sri Lanka	3	both	1	Under 5	1995	44	Population	1	Number	1725195.8067536994	1978571.596824464	1457978.4813639182
17	Sri Lanka	3	both	2	Early Neonatal	1995	44	Population	1	Number	6518.239088827042	7475.558815976992	5508.622436184576
17	Sri Lanka	3	both	3	Late Neonatal	1995	44	Population	1	Number	19452.249545458628	22309.159513555893	16439.27091659616
17	Sri Lanka	3	both	4	Post Neonatal	1995	44	Population	1	Number	313540.48494495405	359589.50023996993	264975.8817501081
17	Sri Lanka	3	both	5	1 to 4	1995	44	Population	1	Number	1385684.8331744596	1589197.378254961	1171054.7062610292
17	Sri Lanka	3	both	6	5 to 9	1995	44	Population	1	Number	1776305.0173033883	2037187.1069792325	1501171.3345399068
17	Sri Lanka	3	both	7	10 to 14	1995	44	Population	1	Number	1896173.720298556	2174660.6680474724	1602473.452752688
17	Sri Lanka	3	both	8	15 to 19	1995	44	Population	1	Number	1825292.1851306541	2093368.91457027	1542570.830339466
17	Sri Lanka	3	both	9	20 to 24	1995	44	Population	1	Number	1623443.767248756	1861875.45456901	1371986.918288969
17	Sri Lanka	3	both	10	25 to 29	1995	44	Population	1	Number	1536606.0412437408	1762284.0588945376	1298599.5755941558
17	Sri Lanka	3	both	11	30 to 34	1995	44	Population	1	Number	1446615.9188299899	1659077.2811446867	1222548.1143623786
17	Sri Lanka	3	both	12	35 to 39	1995	44	Population	1	Number	1308498.3700251041	1500674.705611776	1105823.7325455826
17	Sri Lanka	3	both	13	40 to 44	1995	44	Population	1	Number	1168235.5344936666	1339811.769714214	987286.3496355637
17	Sri Lanka	3	both	14	45 to 49	1995	44	Population	1	Number	970704.0633695989	1113269.2771374106	820350.7280883655
17	Sri Lanka	3	both	15	50 to 54	1995	44	Population	1	Number	750870.792262341	861149.5672777577	634567.6549395093
17	Sri Lanka	3	both	16	55 to 59	1995	44	Population	1	Number	589600.8704020726	676194.2795558101	498276.9945732797
17	Sri Lanka	3	both	17	60 to 64	1995	44	Population	1	Number	483335.3449120424	554321.7653559091	408471.04392769473
17	Sri Lanka	3	both	18	65 to 69	1995	44	Population	1	Number	371834.4828467035	426445.01198085415	314240.6632900959
17	Sri Lanka	3	both	19	70 to 74	1995	44	Population	1	Number	262057.8426715809	300545.71324906335	221467.43806824225
17	Sri Lanka	3	both	20	75 to 79	1995	44	Population	1	Number	171523.67042887342	196714.98224438948	144956.19543640406
17	Sri Lanka	3	both	21	80 plus	1995	44	Population	1	Number	155247.75463092327	178048.65777034196	131201.27271690423
17	Sri Lanka	3	both	22	All Ages	1995	44	Population	1	Number	18061541.18285169	20714200.810927205	15263970.780463124
17	Sri Lanka	3	both	23	5-14 years	1995	44	Population	1	Number	3672478.7376019442	4211847.775026704	3103644.7872925946
17	Sri Lanka	3	both	24	15-49 years	1995	44	Population	1	Number	9879395.880341511	11330361.461641906	8349166.248854481
17	Sri Lanka	3	both	25	50-69 years	1995	44	Population	1	Number	2195641.490423159	2518110.6241703318	1855556.3567305796
17	Sri Lanka	3	both	26	70+ years	1995	44	Population	1	Number	588829.2677313776	675309.3532637947	497624.90622155066
17	Sri Lanka	3	both	28	<1 year	1995	44	Population	1	Number	339510.97357923974	389374.21856950276	286923.7751028888
17	Sri Lanka	3	both	30	80 to 84	1995	44	Population	1	Number	98169.25849368532	112587.16591852627	82963.72264234193
17	Sri Lanka	3	both	31	85 to 89	1995	44	Population	1	Number	42936.983911467854	49243.046202620324	36286.430996714254
17	Sri Lanka	3	both	32	90 to 94	1995	44	Population	1	Number	12025.407221826616	13791.552863860392	10162.779720670025
17	Sri Lanka	3	both	39	0 to 14	1995	44	Population	1	Number	5397674.544355644	6190419.371851169	4561623.268656512
17	Sri Lanka	3	both	42	Neonatal	1995	44	Population	1	Number	25970.48863428567	29784.718329532883	21947.89335278074
17	Sri Lanka	3	both	157	25 plus	1995	44	Population	1	Number	9215130.686116638	10568537.069936752	7787789.763178178
17	Sri Lanka	3	both	158	<20 years	1995	44	Population	1	Number	7222966.729486298	8283788.286421441	6104194.098995977
17	Sri Lanka	3	both	159	10 to 24	1995	44	Population	1	Number	5344909.672677966	6129905.037186752	4517031.201381124
17	Sri Lanka	3	both	162	10 to 19	1995	44	Population	1	Number	3721465.90542921	4268029.582617742	3145044.283092154
17	Sri Lanka	3	both	164	Birth	1995	44	Population	1	Number	341581.567259219	362699.503986352	320586.18290052
17	Sri Lanka	3	both	235	95 plus	1995	44	Population	1	Number	2116.105003943481	2426.8927853349674	1788.339357178007
18	Thailand	1	male	1	Under 5	1995	44	Population	1	Number	2642011.601935882	2901067.558523713	2388577.9044137956
18	Thailand	1	male	2	Early Neonatal	1995	44	Population	1	Number	10010.588954464869	10992.152659827207	9050.328003587578
18	Thailand	1	male	3	Late Neonatal	1995	44	Population	1	Number	29855.348721283764	32782.74158987993	26991.488694438252
18	Thailand	1	male	4	Post Neonatal	1995	44	Population	1	Number	478492.0238496153	525409.3836625634	432592.90563598624
18	Thailand	1	male	5	1 to 4	1995	44	Population	1	Number	2123653.6404105183	2331883.280611442	1919943.1820797836
18	Thailand	1	male	6	5 to 9	1995	44	Population	1	Number	2704854.663553351	2970072.542151779	2445392.7754443446
18	Thailand	1	male	7	10 to 14	1995	44	Population	1	Number	2892874.665486543	3176528.383436607	2615377.048744428
18	Thailand	1	male	8	15 to 19	1995	44	Population	1	Number	2893069.5727916383	3176742.401898644	2615553.2596596335
18	Thailand	1	male	9	20 to 24	1995	44	Population	1	Number	2870887.6425410695	3152385.476975147	2595499.1204442964
18	Thailand	1	male	10	25 to 29	1995	44	Population	1	Number	2842857.6330026393	3121607.053717101	2570157.876145845
18	Thailand	1	male	11	30 to 34	1995	44	Population	1	Number	2596646.997271517	2851254.839003249	2347564.877724445
18	Thailand	1	male	12	35 to 39	1995	44	Population	1	Number	2399069.7162164473	2634304.6030730987	2168940.1027247836
18	Thailand	1	male	13	40 to 44	1995	44	Population	1	Number	1923587.372760226	2112200.0066205543	1739068.175331943
18	Thailand	1	male	14	45 to 49	1995	44	Population	1	Number	1512688.8391301732	1661011.8267936136	1367584.8867401655
18	Thailand	1	male	15	50 to 54	1995	44	Population	1	Number	1199390.560195259	1316993.8548462482	1084339.5951576165
18	Thailand	1	male	16	55 to 59	1995	44	Population	1	Number	1051811.3700547987	1154944.1497972682	950916.868148206
18	Thailand	1	male	17	60 to 64	1995	44	Population	1	Number	843380.1983771591	926075.7716659898	762479.3567854644
18	Thailand	1	male	18	65 to 69	1995	44	Population	1	Number	614788.513175716	675070.0903887938	555815.2195027955
18	Thailand	1	male	19	70 to 74	1995	44	Population	1	Number	374361.3536739749	411068.43645683106	338450.9201234748
18	Thailand	1	male	20	75 to 79	1995	44	Population	1	Number	220808.61158023265	242459.4574939427	199627.65127086357
18	Thailand	1	male	21	80 plus	1995	44	Population	1	Number	200521.21944164176	220182.83496238748	181286.31750650395
18	Thailand	1	male	22	All Ages	1995	44	Population	1	Number	29783610.53118827	32703969.287804957	26926631.955868598
18	Thailand	1	male	23	5-14 years	1995	44	Population	1	Number	5597729.329039894	6146600.925588384	5060769.824188773
18	Thailand	1	male	24	15-49 years	1995	44	Population	1	Number	17038807.77371371	18709506.20808141	15404368.298771111
18	Thailand	1	male	25	50-69 years	1995	44	Population	1	Number	3709370.6418029326	4073083.8666983	3353551.0395940826
18	Thailand	1	male	26	70+ years	1995	44	Population	1	Number	795691.1846958494	873710.7289131614	719364.8889008422
18	Thailand	1	male	28	<1 year	1995	44	Population	1	Number	518357.9615253639	569184.2779122705	468634.7223340121
18	Thailand	1	male	30	80 to 84	1995	44	Population	1	Number	116284.6915843552	127686.70132300776	105130.13823877387
18	Thailand	1	male	31	85 to 89	1995	44	Population	1	Number	62053.6462510479	68138.16407736977	56101.179955060645
18	Thailand	1	male	32	90 to 94	1995	44	Population	1	Number	18961.72260741799	20820.967731481214	17142.828448033935
18	Thailand	1	male	39	0 to 14	1995	44	Population	1	Number	8239740.930975776	9047668.484112099	7449347.728602569
18	Thailand	1	male	42	Neonatal	1995	44	Population	1	Number	39865.93767574863	43774.89424970713	36041.81669802583
18	Thailand	1	male	157	25 plus	1995	44	Population	1	Number	15779912.384879785	17327172.924819075	14266231.84716211
18	Thailand	1	male	158	<20 years	1995	44	Population	1	Number	11132810.503767414	12224410.886010746	10064900.988262199
18	Thailand	1	male	159	10 to 24	1995	44	Population	1	Number	8656831.880819252	9505656.2623104	7826429.428848359
18	Thailand	1	male	162	10 to 19	1995	44	Population	1	Number	5785944.238278181	6353270.785335252	5230930.308404061
18	Thailand	1	male	164	Birth	1995	44	Population	1	Number	520450.041848103	554820.055236769	487793.673488881
18	Thailand	1	male	235	95 plus	1995	44	Population	1	Number	3221.1589988206824	3537.0018305287476	2912.1708646355396
18	Thailand	2	female	1	Under 5	1995	44	Population	1	Number	2508321.7116058758	2754269.0344541026	2267712.1527828127
18	Thailand	2	female	2	Early Neonatal	1995	44	Population	1	Number	9473.8383163428025	10402.77225660269	8565.064913350212
18	Thailand	2	female	3	Late Neonatal	1995	44	Population	1	Number	28295.424123374287	31069.862418031327	25581.199116456082
18	Thailand	2	female	4	Post Neonatal	1995	44	Population	1	Number	454440.72043508495	498999.78878229164	410848.71198210336
18	Thailand	2	female	5	1 to 4	1995	44	Population	1	Number	2016111.7287310737	2213796.610997177	1822717.176770903
18	Thailand	2	female	6	5 to 9	1995	44	Population	1	Number	2592407.0965526244	2846599.2052361877	2343731.687451308
18	Thailand	2	female	7	10 to 14	1995	44	Population	1	Number	2765341.6936912346	3036490.479421957	2500077.6161865634
18	Thailand	2	female	8	15 to 19	1995	44	Population	1	Number	2838941.6922911634	3117307.145060061	2566617.570171574
18	Thailand	2	female	9	20 to 24	1995	44	Population	1	Number	2875041.484557412	3156946.6137650134	2599254.5071547073
18	Thailand	2	female	10	25 to 29	1995	44	Population	1	Number	2932275.2610810706	3219792.3076305967	2650998.161077499
18	Thailand	2	female	11	30 to 34	1995	44	Population	1	Number	2782501.60705701	3055332.96593339	2515591.473081481
18	Thailand	2	female	12	35 to 39	1995	44	Population	1	Number	2502080.289420868	2747415.624951014	2262069.436031568
18	Thailand	2	female	13	40 to 44	1995	44	Population	1	Number	2025445.7176767103	2224045.821296619	1831155.8072974514
18	Thailand	2	female	14	45 to 49	1995	44	Population	1	Number	1577249.2343978924	1731902.5330037647	1425952.3570130826
18	Thailand	2	female	15	50 to 54	1995	44	Population	1	Number	1271334.201885273	1395991.7535670646	1149382.0774759816
18	Thailand	2	female	16	55 to 59	1995	44	Population	1	Number	1144404.6842430122	1256616.4739198398	1034628.2130205587
18	Thailand	2	female	17	60 to 64	1995	44	Population	1	Number	944544.5818864323	1037159.5802540211	853939.5952593746
18	Thailand	2	female	18	65 to 69	1995	44	Population	1	Number	694265.6741907686	762340.1891632995	627668.5719131303
18	Thailand	2	female	19	70 to 74	1995	44	Population	1	Number	449395.3179823941	493459.6717879254	406287.28734318726
18	Thailand	2	female	20	75 to 79	1995	44	Population	1	Number	291635.86157935474	320231.4994794299	263660.83123658906
18	Thailand	2	female	21	80 plus	1995	44	Population	1	Number	310894.8285653367	341378.8571567287	281072.39103853866
18	Thailand	2	female	22	All Ages	1995	44	Population	1	Number	30506080.938664433	33497279.75608102	27579799.73553541
18	Thailand	2	female	23	5-14 years	1995	44	Population	1	Number	5357748.7902438585	5883089.684658144	4843809.3036378715
18	Thailand	2	female	24	15-49 years	1995	44	Population	1	Number	17533535.286482126	19252743.01164046	15851639.311827365
18	Thailand	2	female	25	50-69 years	1995	44	Population	1	Number	4054549.142205486	4452107.996904225	3665618.4576690462
18	Thailand	2	female	26	70+ years	1995	44	Population	1	Number	1051926.0081270856	1155070.0284240837	951020.5096183147
18	Thailand	2	female	28	<1 year	1995	44	Population	1	Number	492209.982874802	540472.4234569257	444994.9760119097
18	Thailand	2	female	30	80 to 84	1995	44	Population	1	Number	169761.60935671677	186407.16688249374	153477.30828663506
18	Thailand	2	female	31	85 to 89	1995	44	Population	1	Number	95015.37817512263	104331.87764305655	85901.07353136691
18	Thailand	2	female	32	90 to 94	1995	44	Population	1	Number	35560.71485349147	39047.53338092271	32149.570313003696
18	Thailand	2	female	39	0 to 14	1995	44	Population	1	Number	7866070.501849734	8637358.719112244	7111521.456420687
18	Thailand	2	female	42	Neonatal	1995	44	Population	1	Number	37769.26243971709	41472.634674634006	34146.2640298063
18	Thailand	2	female	157	25 plus	1995	44	Population	1	Number	16926027.259966124	18585667.278143685	15302406.201788437
18	Thailand	2	female	158	<20 years	1995	44	Population	1	Number	10705012.194140898	11754665.864172306	9678139.026592258
18	Thailand	2	female	159	10 to 24	1995	44	Population	1	Number	8479324.87053981	9310744.238247031	7665949.693512846
18	Thailand	2	female	162	10 to 19	1995	44	Population	1	Number	5604283.385982398	6153797.624482018	5066695.186358138
18	Thailand	2	female	164	Birth	1995	44	Population	1	Number	492802.54617891	525346.745906501	461880.958740402
18	Thailand	2	female	235	95 plus	1995	44	Population	1	Number	10557.12618000586	11592.279250255786	9544.438907532998
18	Thailand	3	both	1	Under 5	1995	44	Population	1	Number	5150333.313541758	5655336.592977815	4656290.057196608
18	Thailand	3	both	2	Early Neonatal	1995	44	Population	1	Number	19484.42727080767	21394.924916429896	17615.39291693779
18	Thailand	3	both	3	Late Neonatal	1995	44	Population	1	Number	58150.77284465805	63852.604007911264	52572.687810894335
18	Thailand	3	both	4	Post Neonatal	1995	44	Population	1	Number	932932.7442847003	1024409.172444855	843441.6176180897
18	Thailand	3	both	5	1 to 4	1995	44	Population	1	Number	4139765.3691415917	4545679.891608619	3742660.3588506863
18	Thailand	3	both	6	5 to 9	1995	44	Population	1	Number	5297261.760105975	5816671.747387967	4789124.462895652
18	Thailand	3	both	7	10 to 14	1995	44	Population	1	Number	5658216.359177778	6213018.862858563	5115454.664930992
18	Thailand	3	both	8	15 to 19	1995	44	Population	1	Number	5732011.265082802	6294049.546958705	5182170.829831207
18	Thailand	3	both	9	20 to 24	1995	44	Population	1	Number	5745929.127098482	6309332.090740162	5194753.627599005
18	Thailand	3	both	10	25 to 29	1995	44	Population	1	Number	5775132.89408371	6341399.361347698	5221156.037223343
18	Thailand	3	both	11	30 to 34	1995	44	Population	1	Number	5379148.604328527	5906587.804936639	4863156.350805926
18	Thailand	3	both	12	35 to 39	1995	44	Population	1	Number	4901150.005637315	5381720.228024113	4431009.538756351
18	Thailand	3	both	13	40 to 44	1995	44	Population	1	Number	3949033.0904369364	4336245.827917173	3570223.9826293946
18	Thailand	3	both	14	45 to 49	1995	44	Population	1	Number	3089938.0735280653	3392914.359797378	2793537.243753248
18	Thailand	3	both	15	50 to 54	1995	44	Population	1	Number	2470724.762080532	2712985.608413312	2233721.672633598
18	Thailand	3	both	16	55 to 59	1995	44	Population	1	Number	2196216.054297811	2411560.623717108	1985545.0811687647
18	Thailand	3	both	17	60 to 64	1995	44	Population	1	Number	1787924.7802635913	1963235.3519200105	1616418.9520448388
18	Thailand	3	both	18	65 to 69	1995	44	Population	1	Number	1309054.1873664847	1437410.2795520935	1183483.7914159258
18	Thailand	3	both	19	70 to 74	1995	44	Population	1	Number	823756.671656369	904528.1082447565	744738.207466662
18	Thailand	3	both	20	75 to 79	1995	44	Population	1	Number	512444.4731595874	562690.9569733726	463288.48250745254
18	Thailand	3	both	21	80 plus	1995	44	Population	1	Number	511416.04800697847	561561.6921191162	462358.7085450426
18	Thailand	3	both	22	All Ages	1995	44	Population	1	Number	60289691.4698527	66201249.04388603	54506431.69140398
18	Thailand	3	both	23	5-14 years	1995	44	Population	1	Number	10955478.119283753	12029690.61024653	9904579.127826646
18	Thailand	3	both	24	15-49 years	1995	44	Population	1	Number	34572343.06019584	37962249.219721876	31256007.610598475
18	Thailand	3	both	25	50-69 years	1995	44	Population	1	Number	7763919.784008418	8525191.863602525	7019169.49726313
18	Thailand	3	both	26	70+ years	1995	44	Population	1	Number	1847617.1928229348	2028780.7573372456	1670385.398519157
18	Thailand	3	both	28	<1 year	1995	44	Population	1	Number	1010567.9444001659	1109656.7013691962	913629.6983459218
18	Thailand	3	both	30	80 to 84	1995	44	Population	1	Number	286046.30094107194	314093.86820550147	258607.44652540892
18	Thailand	3	both	31	85 to 89	1995	44	Population	1	Number	157069.02442617054	172470.04172042632	142002.25348642757
18	Thailand	3	both	32	90 to 94	1995	44	Population	1	Number	54522.43746090945	59868.50111240391	49292.39876103763
18	Thailand	3	both	39	0 to 14	1995	44	Population	1	Number	16105811.43282551	17685027.203224342	14560869.185023252
18	Thailand	3	both	42	Neonatal	1995	44	Population	1	Number	77635.20011546572	85247.52892434117	70188.08072783213
18	Thailand	3	both	157	25 plus	1995	44	Population	1	Number	32705939.644845907	35912840.20296278	29568638.048950553
18	Thailand	3	both	158	<20 years	1995	44	Population	1	Number	21837822.697908312	23979076.750183053	19743040.014854457
18	Thailand	3	both	159	10 to 24	1995	44	Population	1	Number	17136156.75135906	18816400.50055743	15492379.122361202
18	Thailand	3	both	162	10 to 19	1995	44	Population	1	Number	11390227.624260578	12507068.40981727	10297625.494762199
18	Thailand	3	both	164	Birth	1995	44	Population	1	Number	1013252.58802701	1080166.80114327	949674.632229283
18	Thailand	3	both	235	95 plus	1995	44	Population	1	Number	13778.285178826543	15129.281080784533	12456.609772168538
19	Timor-Leste	1	male	1	Under 5	1995	44	Population	1	Number	77199.2292416728	85010.2802401881	69933.05827963022
19	Timor-Leste	1	male	2	Early Neonatal	1995	44	Population	1	Number	356.20610413682704	392.2471899446276	322.67915735502976
19	Timor-Leste	1	male	3	Late Neonatal	1995	44	Population	1	Number	1053.4939232748927	1160.086888543568	954.336625602597
19	Timor-Leste	1	male	4	Post Neonatal	1995	44	Population	1	Number	16363.860331312057	18019.56271119362	14823.655747221268
19	Timor-Leste	1	male	5	1 to 4	1995	44	Population	1	Number	59425.66888294903	65438.38345050628	53832.386749451325
19	Timor-Leste	1	male	6	5 to 9	1995	44	Population	1	Number	63000.885743887055	69375.34228096728	57071.0958862432
19	Timor-Leste	1	male	7	10 to 14	1995	44	Population	1	Number	51629.826022878675	56853.75387903246	46770.3067464836
19	Timor-Leste	1	male	8	15 to 19	1995	44	Population	1	Number	42223.42365354885	46495.60769903091	38249.256840186106
19	Timor-Leste	1	male	9	20 to 24	1995	44	Population	1	Number	39079.53420369639	43033.61817139639	35401.27757561382
19	Timor-Leste	1	male	10	25 to 29	1995	44	Population	1	Number	35841.90858621138	39468.40821063889	32468.384809464522
19	Timor-Leste	1	male	11	30 to 34	1995	44	Population	1	Number	29851.254766070924	32871.617477433145	27041.58525651223
19	Timor-Leste	1	male	12	35 to 39	1995	44	Population	1	Number	25506.64752378407	28087.421018111698	23105.902550072216
19	Timor-Leste	1	male	13	40 to 44	1995	44	Population	1	Number	20180.076161269473	22221.904889327678	18280.68046969085
19	Timor-Leste	1	male	14	45 to 49	1995	44	Population	1	Number	15874.058285591575	17480.202285216215	14379.955008945471
19	Timor-Leste	1	male	15	50 to 54	1995	44	Population	1	Number	12883.89955906369	14187.498021174633	11671.236974559453
19	Timor-Leste	1	male	16	55 to 59	1995	44	Population	1	Number	9569.361514472403	10537.59360107495	8668.670957782066
19	Timor-Leste	1	male	17	60 to 64	1995	44	Population	1	Number	7181.948543077378	7908.621165197386	6505.966846534443
19	Timor-Leste	1	male	18	65 to 69	1995	44	Population	1	Number	5143.229835860931	5663.624028129742	4659.137084527213
19	Timor-Leste	1	male	19	70 to 74	1995	44	Population	1	Number	3131.9009954704707	3448.7880763160274	2837.119191392621
19	Timor-Leste	1	male	20	75 to 79	1995	44	Population	1	Number	1516.0773397899616	1669.4746927832252	1373.3806153433136
19	Timor-Leste	1	male	21	80 plus	1995	44	Population	1	Number	1102.2267140246468	1213.750483882765	998.4825727721303
19	Timor-Leste	1	male	22	All Ages	1995	44	Population	1	Number	440915.4886903707	485527.5062199012	399415.49766575336
19	Timor-Leste	1	male	23	5-14 years	1995	44	Population	1	Number	114630.71176676573	126229.09615999975	103841.40263272681
19	Timor-Leste	1	male	24	15-49 years	1995	44	Population	1	Number	208556.90318017267	229658.7797511549	188927.04251048522
19	Timor-Leste	1	male	25	50-69 years	1995	44	Population	1	Number	34778.439452474406	38297.33681557672	31505.011863403182
19	Timor-Leste	1	male	26	70+ years	1995	44	Population	1	Number	5750.205049285079	6332.0132529820185	5208.982379508065
19	Timor-Leste	1	male	28	<1 year	1995	44	Population	1	Number	17773.56035872378	19571.896789681814	16100.67153017889
19	Timor-Leste	1	male	30	80 to 84	1995	44	Population	1	Number	591.8611886460482	651.7459565895678	536.1538373584209
19	Timor-Leste	1	male	31	85 to 89	1995	44	Population	1	Number	351.0407958604469	386.55925356993384	318.00001990414245
19	Timor-Leste	1	male	32	90 to 94	1995	44	Population	1	Number	132.39175591244216	145.78721034085046	119.9307360049334
19	Timor-Leste	1	male	39	0 to 14	1995	44	Population	1	Number	191829.94100843853	211239.37640018787	173774.46091235697
19	Timor-Leste	1	male	42	Neonatal	1995	44	Population	1	Number	1409.7000274117197	1552.3340784881955	1277.015782957627
19	Timor-Leste	1	male	157	25 plus	1995	44	Population	1	Number	167782.5898246869	184758.90394928635	151990.50233759655
19	Timor-Leste	1	male	158	<20 years	1995	44	Population	1	Number	234053.3646619874	257734.98409921874	212023.71775254305
19	Timor-Leste	1	male	159	10 to 24	1995	44	Population	1	Number	132932.78388012393	146382.97974945974	120420.84116228354
19	Timor-Leste	1	male	162	10 to 19	1995	44	Population	1	Number	93853.24967642753	103349.36157806338	85019.56358666973
19	Timor-Leste	1	male	164	Birth	1995	44	Population	1	Number	20162.5483701448	20859.7868185347	19426.7144866386
19	Timor-Leste	1	male	235	95 plus	1995	44	Population	1	Number	26.93297360570956	29.658063382412944	24.39797950463341
19	Timor-Leste	2	female	1	Under 5	1995	44	Population	1	Number	75485.13667103341	83122.75505089488	68380.3000873956
19	Timor-Leste	2	female	2	Early Neonatal	1995	44	Population	1	Number	343.44266369072636	378.1923391409326	311.1170416016264
19	Timor-Leste	2	female	3	Late Neonatal	1995	44	Population	1	Number	1016.6960619036936	1119.5658038367196	921.002264507076
19	Timor-Leste	2	female	4	Post Neonatal	1995	44	Population	1	Number	15905.225591656366	17514.523112625066	14408.188775692348
19	Timor-Leste	2	female	5	1 to 4	1995	44	Population	1	Number	58219.772353782624	64110.47379529214	52739.99200559455
19	Timor-Leste	2	female	6	5 to 9	1995	44	Population	1	Number	59351.43322465441	65356.63659658776	53765.13832393023
19	Timor-Leste	2	female	7	10 to 14	1995	44	Population	1	Number	46188.84694077196	50862.2542087066	41841.445267102165
19	Timor-Leste	2	female	8	15 to 19	1995	44	Population	1	Number	37019.87098625134	40765.55734960653	33535.47464938147
19	Timor-Leste	2	female	9	20 to 24	1995	44	Population	1	Number	35588.101289172155	39188.92058284451	32238.466445382488
19	Timor-Leste	2	female	10	25 to 29	1995	44	Population	1	Number	34820.80735519545	38343.991520797026	31543.392000605087
19	Timor-Leste	2	female	11	30 to 34	1995	44	Population	1	Number	29734.4987625237	32743.04805156229	26935.81859950321
19	Timor-Leste	2	female	12	35 to 39	1995	44	Population	1	Number	25135.457453405637	27678.67377781914	22769.64975221938
19	Timor-Leste	2	female	13	40 to 44	1995	44	Population	1	Number	20271.173455217617	22322.21944639937	18363.203474510607
19	Timor-Leste	2	female	14	45 to 49	1995	44	Population	1	Number	15798.699503432243	17397.2186692805	14311.689170589334
19	Timor-Leste	2	female	15	50 to 54	1995	44	Population	1	Number	12040.254530029704	13258.492627650494	10906.997777325265
19	Timor-Leste	2	female	16	55 to 59	1995	44	Population	1	Number	8243.221464714037	9077.274134480587	7467.35029308505
19	Timor-Leste	2	female	17	60 to 64	1995	44	Population	1	Number	7199.039308638084	7927.441181719657	6521.448989500647
19	Timor-Leste	2	female	18	65 to 69	1995	44	Population	1	Number	4799.831544094202	5285.480550483036	4348.060238460923
19	Timor-Leste	2	female	19	70 to 74	1995	44	Population	1	Number	2848.3235677817906	3136.518163333616	2580.232730580199
19	Timor-Leste	2	female	20	75 to 79	1995	44	Population	1	Number	1382.8123172431192	1522.7258583167975	1252.658806590154
19	Timor-Leste	2	female	21	80 plus	1995	44	Population	1	Number	1110.2563395689679	1222.5925503703672	1005.7564312895094
19	Timor-Leste	2	female	22	All Ages	1995	44	Population	1	Number	417017.7647137278	459211.80032085266	377767.08303745114
19	Timor-Leste	2	female	23	5-14 years	1995	44	Population	1	Number	105540.28016542637	116218.89080529437	95606.5835910324
19	Timor-Leste	2	female	24	15-49 years	1995	44	Population	1	Number	198368.60880519814	218439.62939830936	179697.69409219158
19	Timor-Leste	2	female	25	50-69 years	1995	44	Population	1	Number	32282.346847476027	35548.68849433377	29243.85729837189
19	Timor-Leste	2	female	26	70+ years	1995	44	Population	1	Number	5341.3922245938775	5881.836572020782	4838.647968459863
19	Timor-Leste	2	female	28	<1 year	1995	44	Population	1	Number	17265.364317250787	19012.281255602717	15640.308081801055
19	Timor-Leste	2	female	30	80 to 84	1995	44	Population	1	Number	544.4421330896608	599.5290207319038	493.1979735711209
19	Timor-Leste	2	female	31	85 to 89	1995	44	Population	1	Number	318.96606702752814	351.23918996957633	288.94423913003845
19	Timor-Leste	2	female	32	90 to 94	1995	44	Population	1	Number	190.39956838294756	209.66427806131423	172.47871828431983
19	Timor-Leste	2	female	39	0 to 14	1995	44	Population	1	Number	181025.41683645977	199341.64585618922	163986.88367842798
19	Timor-Leste	2	female	42	Neonatal	1995	44	Population	1	Number	1360.13872559442	1497.7581429776521	1232.1193061087024
19	Timor-Leste	2	female	157	25 plus	1995	44	Population	1	Number	163384.37560184457	179915.6765322129	148006.25826425935
19	Timor-Leste	2	female	158	<20 years	1995	44	Population	1	Number	218045.2878227111	240107.20320579575	197522.3583278095
19	Timor-Leste	2	female	159	10 to 24	1995	44	Population	1	Number	118796.81921619546	130816.73214115766	107615.38636186613
19	Timor-Leste	2	female	162	10 to 19	1995	44	Population	1	Number	83208.7179270233	91627.81155831314	75376.91991648363
19	Timor-Leste	2	female	164	Birth	1995	44	Population	1	Number	19202.4351659635	19866.4720652003	18501.6406938783
19	Timor-Leste	2	female	235	95 plus	1995	44	Population	1	Number	56.44857106883141	62.160061607572985	51.135500304029925
19	Timor-Leste	3	both	1	Under 5	1995	44	Population	1	Number	152684.3659127062	168133.03529108295	138313.35836702582
19	Timor-Leste	3	both	2	Early Neonatal	1995	44	Population	1	Number	699.6487678275533	770.4395290855601	633.7961989566562
19	Timor-Leste	3	both	3	Late Neonatal	1995	44	Population	1	Number	2070.189985178586	2279.652692380288	1875.3388901096728
19	Timor-Leste	3	both	4	Post Neonatal	1995	44	Population	1	Number	32269.085922968425	35534.085823818685	29231.84452291362
19	Timor-Leste	3	both	5	1 to 4	1995	44	Population	1	Number	117645.44123673165	129548.85724579841	106572.37875504587
19	Timor-Leste	3	both	6	5 to 9	1995	44	Population	1	Number	122352.31896854145	134731.97887755506	110836.23421017342
19	Timor-Leste	3	both	7	10 to 14	1995	44	Population	1	Number	97818.67296365064	107716.00808773907	88611.75201358578
19	Timor-Leste	3	both	8	15 to 19	1995	44	Population	1	Number	79243.2946398002	87261.16504863746	71784.73148956758
19	Timor-Leste	3	both	9	20 to 24	1995	44	Population	1	Number	74667.63549286855	82222.5387542409	67639.74402099631
19	Timor-Leste	3	both	10	25 to 29	1995	44	Population	1	Number	70662.71594140683	77812.39973143591	64011.77681006961
19	Timor-Leste	3	both	11	30 to 34	1995	44	Population	1	Number	59585.75352859462	65614.66552899544	53977.40385601544
19	Timor-Leste	3	both	12	35 to 39	1995	44	Population	1	Number	50642.10497718971	55766.094795930825	45875.552302291595
19	Timor-Leste	3	both	13	40 to 44	1995	44	Population	1	Number	40451.24961648709	44544.12433572704	36643.88394420145
19	Timor-Leste	3	both	14	45 to 49	1995	44	Population	1	Number	31672.757789023817	34877.420954496716	28691.644179534804
19	Timor-Leste	3	both	15	50 to 54	1995	44	Population	1	Number	24924.154089093394	27445.99064882513	22578.234751884724
19	Timor-Leste	3	both	16	55 to 59	1995	44	Population	1	Number	17812.58297918644	19614.867735555537	16136.021250867117
19	Timor-Leste	3	both	17	60 to 64	1995	44	Population	1	Number	14380.987851715461	15836.062346917044	13027.415836035092
19	Timor-Leste	3	both	18	65 to 69	1995	44	Population	1	Number	9943.061379955134	10949.104578612778	9007.197322988137
19	Timor-Leste	3	both	19	70 to 74	1995	44	Population	1	Number	5980.224563252262	6585.3062396496425	5417.351921972821
19	Timor-Leste	3	both	20	75 to 79	1995	44	Population	1	Number	2898.8896570330808	3192.2005511000234	2626.0394219334676
19	Timor-Leste	3	both	21	80 plus	1995	44	Population	1	Number	2212.483053593615	2436.3430342531324	2004.2390040616394
19	Timor-Leste	3	both	22	All Ages	1995	44	Population	1	Number	857933.2534040986	944739.3065407542	777182.5807032045
19	Timor-Leste	3	both	23	5-14 years	1995	44	Population	1	Number	220170.9919321921	242447.98696529408	199447.98622375925
19	Timor-Leste	3	both	24	15-49 years	1995	44	Population	1	Number	406925.51198537083	448098.40914946416	368624.73660267674
19	Timor-Leste	3	both	25	50-69 years	1995	44	Population	1	Number	67060.78629995043	73846.02530991047	60748.86916177507
19	Timor-Leste	3	both	26	70+ years	1995	44	Population	1	Number	11091.597273878957	12213.849825002795	10047.630347967926
19	Timor-Leste	3	both	28	<1 year	1995	44	Population	1	Number	35038.924675974566	38584.178045284534	31740.979611979943
19	Timor-Leste	3	both	30	80 to 84	1995	44	Population	1	Number	1136.303321735709	1251.2749773214714	1029.351810929542
19	Timor-Leste	3	both	31	85 to 89	1995	44	Population	1	Number	670.0068628879751	737.7984435395102	606.9442590341808
19	Timor-Leste	3	both	32	90 to 94	1995	44	Population	1	Number	322.7913242953897	355.45148840216467	292.4094542892533
19	Timor-Leste	3	both	39	0 to 14	1995	44	Population	1	Number	372855.3578448983	410581.0222563771	337761.3445907849
19	Timor-Leste	3	both	42	Neonatal	1995	44	Population	1	Number	2769.8387530061395	3050.092221465848	2509.1350890663293
19	Timor-Leste	3	both	157	25 plus	1995	44	Population	1	Number	331166.96542653145	364674.58048149914	299996.7606018558
19	Timor-Leste	3	both	158	<20 years	1995	44	Population	1	Number	452098.6524846985	497842.18730501446	409546.0760803526
19	Timor-Leste	3	both	159	10 to 24	1995	44	Population	1	Number	251729.6030963194	277199.71189061744	228036.22752414967
19	Timor-Leste	3	both	162	10 to 19	1995	44	Population	1	Number	177061.96760345084	194977.1731363765	160396.48350315331
19	Timor-Leste	3	both	164	Birth	1995	44	Population	1	Number	39364.9835361083	40726.258883735	37928.3551805169
19	Timor-Leste	3	both	235	95 plus	1995	44	Population	1	Number	83.38154467454098	91.81812498998593	75.53347980866333
20	Viet Nam	1	male	1	Under 5	1995	44	Population	1	Number	4455962.143855319	4860160.568128223	4021847.334163968
20	Viet Nam	1	male	2	Early Neonatal	1995	44	Population	1	Number	16249.293945981322	17723.260464653376	14666.233111699794
20	Viet Nam	1	male	3	Late Neonatal	1995	44	Population	1	Number	48267.309593832804	52645.61664669296	43564.946054336666
20	Viet Nam	1	male	4	Post Neonatal	1995	44	Population	1	Number	775134.7593409417	845446.9025347095	699618.5256582863
20	Viet Nam	1	male	5	1 to 4	1995	44	Population	1	Number	3616310.7809745637	3944344.7884821664	3263997.6293396456
20	Viet Nam	1	male	6	5 to 9	1995	44	Population	1	Number	4915750.3416308025	5361655.957087187	4436841.420245553
20	Viet Nam	1	male	7	10 to 14	1995	44	Population	1	Number	4559257.394946696	4972825.687359881	4115079.2146920674
20	Viet Nam	1	male	8	15 to 19	1995	44	Population	1	Number	3850414.4675424215	4199683.920543584	3475294.147879248
20	Viet Nam	1	male	9	20 to 24	1995	44	Population	1	Number	3334437.6864633975	3636903.105870796	3009585.55914386
20	Viet Nam	1	male	10	25 to 29	1995	44	Population	1	Number	3123600.519191524	3406940.989140595	2819288.8573856596
20	Viet Nam	1	male	11	30 to 34	1995	44	Population	1	Number	2907633.3669639775	3171383.5487088594	2624361.9510493684
20	Viet Nam	1	male	12	35 to 39	1995	44	Population	1	Number	2388998.7359806164	2605703.7917012773	2156254.4490810423
20	Viet Nam	1	male	13	40 to 44	1995	44	Population	1	Number	1770777.910207571	1931404.4186778378	1598262.7741543038
20	Viet Nam	1	male	14	45 to 49	1995	44	Population	1	Number	1010376.8271997805	1102027.6779681544	911942.5205571104
20	Viet Nam	1	male	15	50 to 54	1995	44	Population	1	Number	856245.45924459	933915.1194087247	772827.1485433585
20	Viet Nam	1	male	16	55 to 59	1995	44	Population	1	Number	828293.6125966193	903427.7726811119	747598.4647491922
20	Viet Nam	1	male	17	60 to 64	1995	44	Population	1	Number	839077.6155609876	915189.9879517859	757331.853896959
20	Viet Nam	1	male	18	65 to 69	1995	44	Population	1	Number	652234.6052813476	711398.5279539231	588691.7177062643
20	Viet Nam	1	male	19	70 to 74	1995	44	Population	1	Number	438892.4243204678	478704.1688121211	396134.04911263706
20	Viet Nam	1	male	20	75 to 79	1995	44	Population	1	Number	250201.88934436446	272897.5959410987	225826.38029141503
20	Viet Nam	1	male	21	80 plus	1995	44	Population	1	Number	196458.06710435674	214278.6945234615	177318.461860864
20	Viet Nam	1	male	22	All Ages	1995	44	Population	1	Number	36378613.06743484	39678501.53245861	32834486.30451289
20	Viet Nam	1	male	23	5-14 years	1995	44	Population	1	Number	9475007.736577498	10334481.64444707	8551920.63493762
20	Viet Nam	1	male	24	15-49 years	1995	44	Population	1	Number	18386239.513549287	20054047.452611104	16594990.25925059
20	Viet Nam	1	male	25	50-69 years	1995	44	Population	1	Number	3175851.2926835446	3463931.407995546	2866449.184895775
20	Viet Nam	1	male	26	70+ years	1995	44	Population	1	Number	885552.380769189	965880.4592766813	799278.8912649162
20	Viet Nam	1	male	28	<1 year	1995	44	Population	1	Number	839651.3628807558	915815.7796460561	757849.704824323
20	Viet Nam	1	male	30	80 to 84	1995	44	Population	1	Number	127374.38064363395	138928.4563486733	114965.14034321629
20	Viet Nam	1	male	31	85 to 89	1995	44	Population	1	Number	51788.73503831386	56486.46909030518	46743.30239559808
20	Viet Nam	1	male	32	90 to 94	1995	44	Population	1	Number	14221.898622358965	15511.960976513721	12836.353455102826
20	Viet Nam	1	male	39	0 to 14	1995	44	Population	1	Number	13930969.880432818	15194642.21257529	12573767.96910159
20	Viet Nam	1	male	42	Neonatal	1995	44	Population	1	Number	64516.603539814125	70368.87711134633	58231.17916603647
20	Viet Nam	1	male	157	25 plus	1995	44	Population	1	Number	15262791.032996202	16647272.29346895	13775838.628388168
20	Viet Nam	1	male	158	<20 years	1995	44	Population	1	Number	17781384.34797524	19394326.13311888	16049062.116980841
20	Viet Nam	1	male	159	10 to 24	1995	44	Population	1	Number	11744109.548952514	12809412.713774258	10599958.921715174
20	Viet Nam	1	male	162	10 to 19	1995	44	Population	1	Number	8409671.862489117	9172509.607903464	7590373.362571316
20	Viet Nam	1	male	164	Birth	1995	44	Population	1	Number	850567.138659606	880150.943314966	820825.511205419
20	Viet Nam	1	male	235	95 plus	1995	44	Population	1	Number	3073.0528000499658	3351.808107969377	2773.665666946781
20	Viet Nam	2	female	1	Under 5	1995	44	Population	1	Number	4269556.770441183	4656846.442849151	3853602.19878433
20	Viet Nam	2	female	2	Early Neonatal	1995	44	Population	1	Number	15516.488986059321	16923.983079576617	14004.820474119691
20	Viet Nam	2	female	3	Late Neonatal	1995	44	Population	1	Number	46226.13134048186	50419.28398515157	41722.62624735325
20	Viet Nam	2	female	4	Post Neonatal	1995	44	Population	1	Number	743179.0474259241	810592.5016305184	670776.0466094117
20	Viet Nam	2	female	5	1 to 4	1995	44	Population	1	Number	3464635.1026887177	3778910.674153904	3127098.7054534443
20	Viet Nam	2	female	6	5 to 9	1995	44	Population	1	Number	4671694.570195282	5095461.990787291	4216562.382397617
20	Viet Nam	2	female	7	10 to 14	1995	44	Population	1	Number	4353733.125619394	4748658.399279268	3929577.810502659
20	Viet Nam	2	female	8	15 to 19	1995	44	Population	1	Number	3819935.8096899567	4166440.5566455564	3447784.8233213937
20	Viet Nam	2	female	9	20 to 24	1995	44	Population	1	Number	3475330.4893985176	3790576.234827379	3136752.111640025
20	Viet Nam	2	female	10	25 to 29	1995	44	Population	1	Number	3274553.423328115	3571586.766785002	2955535.4222096563
20	Viet Nam	2	female	11	30 to 34	1995	44	Population	1	Number	3046850.479456047	3323228.986057485	2750016.064497873
20	Viet Nam	2	female	12	35 to 39	1995	44	Population	1	Number	2588283.260420461	2823065.3302988023	2336124.0053033195
20	Viet Nam	2	female	13	40 to 44	1995	44	Population	1	Number	1963876.3769655707	2142018.7649413957	1772548.9392270357
20	Viet Nam	2	female	14	45 to 49	1995	44	Population	1	Number	1201115.7463365623	1310068.4430528241	1084099.013068931
20	Viet Nam	2	female	15	50 to 54	1995	44	Population	1	Number	1064661.0793568133	1161236.0314699356	960938.2184056459
20	Viet Nam	2	female	16	55 to 59	1995	44	Population	1	Number	1054034.2628866374	1149645.261013255	951346.7021154629
20	Viet Nam	2	female	17	60 to 64	1995	44	Population	1	Number	1014606.0330846393	1106640.5133138115	915759.7029892156
20	Viet Nam	2	female	18	65 to 69	1995	44	Population	1	Number	836767.010036672	912669.7883865216	755246.3553293627
20	Viet Nam	2	female	19	70 to 74	1995	44	Population	1	Number	644356.7053086025	702806.027036923	581581.3092285158
20	Viet Nam	2	female	20	75 to 79	1995	44	Population	1	Number	414709.7984328967	452327.94725138746	374307.3759230701
20	Viet Nam	2	female	21	80 plus	1995	44	Population	1	Number	437208.8438925728	476867.87152216054	394614.4887489751
20	Viet Nam	2	female	22	All Ages	1995	44	Population	1	Number	38131273.78484993	41590145.35551815	34416396.92369308
20	Viet Nam	2	female	23	5-14 years	1995	44	Population	1	Number	9025427.695814677	9844120.390066558	8146140.192900277
[truncated: 93,176 more rows]
