# Supplementary material for: Hematological malignancy burden in mainland China and Taiwan from 1990 to 2021 and decadal projections: Insights from the global burden of disease study 2021
Source: PLoS One. 2025 Jul 21;20(7):e0328526. doi: 10.1371/journal.pone.0328526 (PMC12279097; doi:10.1371/journal.pone.0328526)
Supplement: S1 Data — (ZIP) [file pone.0328526.s021.zip › The raw data used in this study/GBD_Population/IHME_GBD_2019_POP_1996_Y2020M10D15.CSV]

location_id	location_name	sex_id	sex_name	age_group_id	age_group_name	year_id	measure_id	measure_name	metric_id	metric_name	val	upper	lower
1	Global	1	male	1	Under 5	1996	44	Population	1	Number	324485695.93334407	333246442.0134883	315996159.5746345
1	Global	1	male	2	Early Neonatal	1996	44	Population	1	Number	1332520.5774276454	1367494.9753828018	1298219.0857599035
1	Global	1	male	3	Late Neonatal	1996	44	Population	1	Number	3932075.5034701526	4035531.3213309245	3830796.5172197586
1	Global	1	male	4	Post Neonatal	1996	44	Population	1	Number	61776609.82983988	63403107.13314923	60181351.818670705
1	Global	1	male	5	1 to 4	1996	44	Population	1	Number	257444490.0226064	264439329.8156394	250722778.32203406
1	Global	1	male	6	5 to 9	1996	44	Population	1	Number	321038014.0535941	330005069.43259484	312171429.9685046
1	Global	1	male	7	10 to 14	1996	44	Population	1	Number	304572987.9791296	313173271.19019896	296129783.67087656
1	Global	1	male	8	15 to 19	1996	44	Population	1	Number	270636458.45465577	277995602.99870104	263349383.399779
1	Global	1	male	9	20 to 24	1996	44	Population	1	Number	253938586.18970492	261280218.02112272	246717305.36116675
1	Global	1	male	10	25 to 29	1996	44	Population	1	Number	248618432.06091157	256316903.75008774	240884219.72124442
1	Global	1	male	11	30 to 34	1996	44	Population	1	Number	229145886.1841306	236157513.2800189	222104827.5796987
1	Global	1	male	12	35 to 39	1996	44	Population	1	Number	196372661.09476528	201966754.73801103	190909155.45775214
1	Global	1	male	13	40 to 44	1996	44	Population	1	Number	179463726.67807925	184880164.23012513	174070364.92666546
1	Global	1	male	14	45 to 49	1996	44	Population	1	Number	147522222.48557037	151853671.42673102	143314633.368943
1	Global	1	male	15	50 to 54	1996	44	Population	1	Number	112722247.56594588	115941031.30585292	109528679.8756988
1	Global	1	male	16	55 to 59	1996	44	Population	1	Number	100602317.58288902	103393423.38698927	97847287.62403852
1	Global	1	male	17	60 to 64	1996	44	Population	1	Number	85780838.3612568	88237365.80856775	83405810.77980074
1	Global	1	male	18	65 to 69	1996	44	Population	1	Number	69247093.78181218	71096122.88453239	67422929.06298316
1	Global	1	male	19	70 to 74	1996	44	Population	1	Number	47414571.92903744	48668492.15027298	46192715.44136746
1	Global	1	male	20	75 to 79	1996	44	Population	1	Number	27713404.77162821	28430870.17544749	27017265.746937744
1	Global	1	male	21	80 plus	1996	44	Population	1	Number	23536029.03430082	24043557.675682697	23018656.688489504
1	Global	1	male	22	All Ages	1996	44	Population	1	Number	2942811174.1407557	3025164712.178579	2860528108.3327603
1	Global	1	male	23	5-14 years	1996	44	Population	1	Number	625611002.0327238	643178340.6227938	608331546.0700746
1	Global	1	male	24	15-49 years	1996	44	Population	1	Number	1525697973.1478179	1569983773.5967395	1481460745.3788762
1	Global	1	male	25	50-69 years	1996	44	Population	1	Number	368352497.29190385	378802980.4890213	358171778.71706295
1	Global	1	male	26	70+ years	1996	44	Population	1	Number	98664005.73496646	101151216.10451366	96250024.53262787
1	Global	1	male	28	<1 year	1996	44	Population	1	Number	67041205.91073768	68806133.42986295	65310638.412106015
1	Global	1	male	30	80 to 84	1996	44	Population	1	Number	15128054.33164135	15477493.546832234	14772634.65980529
1	Global	1	male	31	85 to 89	1996	44	Population	1	Number	6292907.31058071	6418794.42232989	6163038.077382254
1	Global	1	male	32	90 to 94	1996	44	Population	1	Number	1760828.956465946	1793960.7491983238	1726913.5931697194
1	Global	1	male	39	0 to 14	1996	44	Population	1	Number	950096697.9660678	976660270.712272	924580958.652018
1	Global	1	male	42	Neonatal	1996	44	Population	1	Number	5264596.080897798	5403026.296713727	5129015.602979662
1	Global	1	male	157	25 plus	1996	44	Population	1	Number	1468139431.5303273	1511013070.1782928	1425760363.6271298
1	Global	1	male	158	<20 years	1996	44	Population	1	Number	1220733156.4207237	1254454698.4192069	1187560786.733411
1	Global	1	male	159	10 to 24	1996	44	Population	1	Number	829148032.6234903	852408232.8825648	806017227.9387618
1	Global	1	male	162	10 to 19	1996	44	Population	1	Number	575209446.4337854	591197675.1150419	559480364.251285
1	Global	1	male	164	Birth	1996	44	Population	1	Number	70418793.0618757	71938414.1325125	68884655.1776909
1	Global	1	male	235	95 plus	1996	44	Population	1	Number	354238.4356128125	363594.6878484241	344715.89068938093
1	Global	2	female	1	Under 5	1996	44	Population	1	Number	303718360.4931725	311491638.3395854	296001517.5920338
1	Global	2	female	2	Early Neonatal	1996	44	Population	1	Number	1240773.759288072	1271685.0207781696	1209665.1617894247
1	Global	2	female	3	Late Neonatal	1996	44	Population	1	Number	3671819.86300167	3763412.9830306727	3580042.9877532925
1	Global	2	female	4	Post Neonatal	1996	44	Population	1	Number	57768756.25352096	59210150.9779441	56323202.15974375
1	Global	2	female	5	1 to 4	1996	44	Population	1	Number	241037010.61736184	247246154.99621412	234872508.6873257
1	Global	2	female	6	5 to 9	1996	44	Population	1	Number	300278614.2326521	308391376.9442588	292228721.16074604
1	Global	2	female	7	10 to 14	1996	44	Population	1	Number	286773856.3146921	294613160.99206847	279059138.2222585
1	Global	2	female	8	15 to 19	1996	44	Population	1	Number	262110221.59431127	268976713.186181	255244598.34010103
1	Global	2	female	9	20 to 24	1996	44	Population	1	Number	251393743.31445232	258343950.72002482	244473758.10599124
1	Global	2	female	10	25 to 29	1996	44	Population	1	Number	243611733.9321376	250876309.33467728	236328688.4998382
1	Global	2	female	11	30 to 34	1996	44	Population	1	Number	224769405.43635768	231487528.92267776	218061824.18609637
1	Global	2	female	12	35 to 39	1996	44	Population	1	Number	190343942.76012418	195462164.21459106	185227690.5139902
1	Global	2	female	13	40 to 44	1996	44	Population	1	Number	173053786.60823599	178078908.24169698	168107266.47955427
1	Global	2	female	14	45 to 49	1996	44	Population	1	Number	142099010.59936735	146042041.2334148	138215485.66678888
1	Global	2	female	15	50 to 54	1996	44	Population	1	Number	109633659.86612555	112527008.36811794	106690536.88187487
1	Global	2	female	16	55 to 59	1996	44	Population	1	Number	101123735.35925011	103702678.33225077	98554832.21670799
1	Global	2	female	17	60 to 64	1996	44	Population	1	Number	88793548.10134678	91112356.32779953	86483143.80504195
1	Global	2	female	18	65 to 69	1996	44	Population	1	Number	75837625.60977389	77737534.8833426	73971596.85111566
1	Global	2	female	19	70 to 74	1996	44	Population	1	Number	58480210.96942741	59911789.4228571	57098717.17461443
1	Global	2	female	20	75 to 79	1996	44	Population	1	Number	38289516.58263531	39218818.38164582	37399163.36327807
1	Global	2	female	21	80 plus	1996	44	Population	1	Number	42901270.67835134	43861340.048387736	41944686.62477045
1	Global	2	female	22	All Ages	1996	44	Population	1	Number	2893212242.4524136	2970071792.8475103	2816029909.6719546
1	Global	2	female	23	5-14 years	1996	44	Population	1	Number	587052470.5473442	603004537.9363272	571395358.8810725
1	Global	2	female	24	15-49 years	1996	44	Population	1	Number	1487381844.2449863	1528854399.2788749	1445785455.852721
1	Global	2	female	25	50-69 years	1996	44	Population	1	Number	375388568.9364963	385105896.503871	365727538.3106351
1	Global	2	female	26	70+ years	1996	44	Population	1	Number	139670998.23041406	142912189.64543983	136471886.68561623
1	Global	2	female	28	<1 year	1996	44	Population	1	Number	62681349.875810705	64245248.98175294	61112815.10620539
1	Global	2	female	30	80 to 84	1996	44	Population	1	Number	24865985.22210733	25429693.40969027	24296800.73820766
1	Global	2	female	31	85 to 89	1996	44	Population	1	Number	12581861.015859235	12851146.101481168	12308230.922642194
1	Global	2	female	32	90 to 94	1996	44	Population	1	Number	4363090.983682212	4457491.562496122	4260961.28273758
1	Global	2	female	39	0 to 14	1996	44	Population	1	Number	890770831.0405167	914802908.7660446	867673597.0398905
1	Global	2	female	42	Neonatal	1996	44	Population	1	Number	4912593.622289741	5035098.003808842	4789708.149542717
1	Global	2	female	157	25 plus	1996	44	Population	1	Number	1488937446.503133	1529854006.6964874	1448410445.5884044
1	Global	2	female	158	<20 years	1996	44	Population	1	Number	1152881052.634828	1183473404.6059816	1122509537.6167374
1	Global	2	female	159	10 to 24	1996	44	Population	1	Number	800277821.2234557	822039152.8769101	778768562.0730002
1	Global	2	female	162	10 to 19	1996	44	Population	1	Number	548884077.9090034	563658701.1480564	534302786.6011154
1	Global	2	female	164	Birth	1996	44	Population	1	Number	65526072.0579242	66956249.2602039	64089325.1382596
1	Global	2	female	235	95 plus	1996	44	Population	1	Number	1090333.4567025711	1121116.3453736403	1058256.1378240457
1	Global	3	both	1	Under 5	1996	44	Population	1	Number	628204056.4265167	644738080.3530737	611916899.1916032
1	Global	3	both	2	Early Neonatal	1996	44	Population	1	Number	2573294.3367157173	2639186.071940874	2508082.917116622
1	Global	3	both	3	Late Neonatal	1996	44	Population	1	Number	7603895.366471822	7798969.095929214	7411135.465883841
1	Global	3	both	4	Post Neonatal	1996	44	Population	1	Number	119545366.08336084	122613426.82675824	116516004.29724872
1	Global	3	both	5	1 to 4	1996	44	Population	1	Number	498481500.6399682	511685484.8118535	485585824.3718218
1	Global	3	both	6	5 to 9	1996	44	Population	1	Number	621316628.2862463	638397275.5207119	604396666.6071118
1	Global	3	both	7	10 to 14	1996	44	Population	1	Number	591346844.2938217	607787659.7506351	575299921.3378805
1	Global	3	both	8	15 to 19	1996	44	Population	1	Number	532746680.04896706	546959076.6725851	518596772.5196426
1	Global	3	both	9	20 to 24	1996	44	Population	1	Number	505332329.50415725	519527208.40024984	491141002.4659049
1	Global	3	both	10	25 to 29	1996	44	Population	1	Number	492230165.99304914	507261276.6799591	477324491.6202347
1	Global	3	both	11	30 to 34	1996	44	Population	1	Number	453915291.6204883	467610171.6283999	440183343.2541
1	Global	3	both	12	35 to 39	1996	44	Population	1	Number	386716603.85488945	397485130.624051	376108907.7070925
1	Global	3	both	13	40 to 44	1996	44	Population	1	Number	352517513.2863152	362937302.0634516	342178577.77171016
1	Global	3	both	14	45 to 49	1996	44	Population	1	Number	289621233.08493775	297893216.57692325	281474561.0664866
1	Global	3	both	15	50 to 54	1996	44	Population	1	Number	222355907.43207142	228488943.46674284	216233868.00439772
1	Global	3	both	16	55 to 59	1996	44	Population	1	Number	201726052.94213915	207088760.88066143	196391031.84327695
1	Global	3	both	17	60 to 64	1996	44	Population	1	Number	174574386.46260357	179350296.6795875	169830473.39008957
1	Global	3	both	18	65 to 69	1996	44	Population	1	Number	145084719.39158607	148883361.07165885	141415503.56076762
1	Global	3	both	19	70 to 74	1996	44	Population	1	Number	105894782.89846484	108616526.66298568	103278981.51389834
1	Global	3	both	20	75 to 79	1996	44	Population	1	Number	66002921.35426352	67650604.5955064	64417486.74022688
1	Global	3	both	21	80 plus	1996	44	Population	1	Number	66437299.71265216	67866370.50014953	64978186.18781029
1	Global	3	both	22	All Ages	1996	44	Population	1	Number	5836023416.593169	5995134736.24408	5677069898.754608
1	Global	3	both	23	5-14 years	1996	44	Population	1	Number	1212663472.5800679	1246185909.5540636	1179726904.951147
1	Global	3	both	24	15-49 years	1996	44	Population	1	Number	3013079817.392804	3098836780.35424	2927246201.2315965
1	Global	3	both	25	50-69 years	1996	44	Population	1	Number	743741066.2284002	763702917.2333884	723877849.2686416
1	Global	3	both	26	70+ years	1996	44	Population	1	Number	238335003.96538052	244043725.511155	232758075.88778242
1	Global	3	both	28	<1 year	1996	44	Population	1	Number	129722555.78654838	133051581.99462833	126435220.07852457
1	Global	3	both	30	80 to 84	1996	44	Population	1	Number	39994039.553748675	40904506.74052127	39082255.01683742
1	Global	3	both	31	85 to 89	1996	44	Population	1	Number	18874768.326439947	19262448.73615214	18478360.38554679
1	Global	3	both	32	90 to 94	1996	44	Population	1	Number	6123919.940148158	6249309.165918451	5989854.169721033
1	Global	3	both	39	0 to 14	1996	44	Population	1	Number	1840867529.0065846	1891468278.1633813	1792254555.6919084
1	Global	3	both	42	Neonatal	1996	44	Population	1	Number	10177189.70318754	10438155.16787009	9919218.383000463
1	Global	3	both	157	25 plus	1996	44	Population	1	Number	2957076878.0334606	3041508799.3470373	2874105317.040385
1	Global	3	both	158	<20 years	1996	44	Population	1	Number	2373614209.0555515	2437928960.272205	2310070324.350148
1	Global	3	both	159	10 to 24	1996	44	Population	1	Number	1629425853.846946	1674584135.108648	1584734437.1333675
1	Global	3	both	162	10 to 19	1996	44	Population	1	Number	1124093524.3427887	1154879170.8417826	1093710448.4242723
1	Global	3	both	164	Birth	1996	44	Population	1	Number	135944865.1198	138890513.946882	132976463.951918
1	Global	3	both	235	95 plus	1996	44	Population	1	Number	1444571.8923153835	1484697.0054218075	1402884.6402462528
4	Southeast Asia, East Asia, and Oceania	1	male	1	Under 5	1996	44	Population	1	Number	86328827.6604018	91526514.43017502	81143715.68368384
4	Southeast Asia, East Asia, and Oceania	1	male	2	Early Neonatal	1996	44	Population	1	Number	338750.05803343194	358794.4374465477	318413.1891250306
4	Southeast Asia, East Asia, and Oceania	1	male	3	Late Neonatal	1996	44	Population	1	Number	1005961.100265745	1065511.9674707018	945507.4119989292
4	Southeast Asia, East Asia, and Oceania	1	male	4	Post Neonatal	1996	44	Population	1	Number	15863514.81161666	16800651.296834107	14913471.511601899
4	Southeast Asia, East Asia, and Oceania	1	male	5	1 to 4	1996	44	Population	1	Number	69120601.69048597	73301612.88553123	64969210.56445795
4	Southeast Asia, East Asia, and Oceania	1	male	6	5 to 9	1996	44	Population	1	Number	93577785.55606773	99572984.89838248	87786204.95761663
4	Southeast Asia, East Asia, and Oceania	1	male	7	10 to 14	1996	44	Population	1	Number	89757119.46718854	95507294.02771467	84223602.88567226
4	Southeast Asia, East Asia, and Oceania	1	male	8	15 to 19	1996	44	Population	1	Number	80570813.45898162	85699932.24234837	75640055.37257938
4	Southeast Asia, East Asia, and Oceania	1	male	9	20 to 24	1996	44	Population	1	Number	84812974.64402367	90629001.81499445	79278126.387446
4	Southeast Asia, East Asia, and Oceania	1	male	10	25 to 29	1996	44	Population	1	Number	92607891.29423486	99317272.48181273	86274518.44399577
4	Southeast Asia, East Asia, and Oceania	1	male	11	30 to 34	1996	44	Population	1	Number	84692542.08676092	90798975.48241279	78919425.80509539
4	Southeast Asia, East Asia, and Oceania	1	male	12	35 to 39	1996	44	Population	1	Number	64187427.965701334	68540848.01338084	60026687.34955146
4	Southeast Asia, East Asia, and Oceania	1	male	13	40 to 44	1996	44	Population	1	Number	63951320.21514023	68646883.1294897	59563796.17009769
4	Southeast Asia, East Asia, and Oceania	1	male	14	45 to 49	1996	44	Population	1	Number	48841579.12562549	52453423.803796366	45479279.26231874
4	Southeast Asia, East Asia, and Oceania	1	male	15	50 to 54	1996	44	Population	1	Number	36803692.66443432	39465091.76184519	34286391.21011545
4	Southeast Asia, East Asia, and Oceania	1	male	16	55 to 59	1996	44	Population	1	Number	31906364.486560546	34218518.993802056	29699028.299714416
4	Southeast Asia, East Asia, and Oceania	1	male	17	60 to 64	1996	44	Population	1	Number	27933886.01384316	30010426.766828332	25984629.46718475
4	Southeast Asia, East Asia, and Oceania	1	male	18	65 to 69	1996	44	Population	1	Number	21225425.86098755	22812484.09848039	19742060.721888654
4	Southeast Asia, East Asia, and Oceania	1	male	19	70 to 74	1996	44	Population	1	Number	14223777.606799226	15301914.61960028	13232355.782529475
4	Southeast Asia, East Asia, and Oceania	1	male	20	75 to 79	1996	44	Population	1	Number	8030304.656247288	8637301.591663087	7472413.922676593
4	Southeast Asia, East Asia, and Oceania	1	male	21	80 plus	1996	44	Population	1	Number	5304028.211165418	5675043.750025756	4959278.203838581
4	Southeast Asia, East Asia, and Oceania	1	male	22	All Ages	1996	44	Population	1	Number	934755760.9741637	998576030.9993687	873760075.4795978
4	Southeast Asia, East Asia, and Oceania	1	male	23	5-14 years	1996	44	Population	1	Number	183334905.02325627	195080278.92609718	172032953.47324014
4	Southeast Asia, East Asia, and Oceania	1	male	24	15-49 years	1996	44	Population	1	Number	519664548.7904681	555890721.5330036	485012501.3403465
4	Southeast Asia, East Asia, and Oceania	1	male	25	50-69 years	1996	44	Population	1	Number	117869369.02582557	126506521.62095594	109721683.79609919
4	Southeast Asia, East Asia, and Oceania	1	male	26	70+ years	1996	44	Population	1	Number	27558110.47421193	29614259.96128912	25659366.002122182
4	Southeast Asia, East Asia, and Oceania	1	male	28	<1 year	1996	44	Population	1	Number	17208225.969915837	18224901.544643775	16177392.112725858
4	Southeast Asia, East Asia, and Oceania	1	male	30	80 to 84	1996	44	Population	1	Number	3793957.9280061983	4073829.4388301955	3534951.6240665414
4	Southeast Asia, East Asia, and Oceania	1	male	31	85 to 89	1996	44	Population	1	Number	1233554.0134260748	1314407.4673279054	1157524.6928635412
4	Southeast Asia, East Asia, and Oceania	1	male	32	90 to 94	1996	44	Population	1	Number	242437.05166874648	253564.67537339593	230875.2455816102
4	Southeast Asia, East Asia, and Oceania	1	male	39	0 to 14	1996	44	Population	1	Number	269663732.68365806	286707994.0454721	253232056.6477801
4	Southeast Asia, East Asia, and Oceania	1	male	42	Neonatal	1996	44	Population	1	Number	1344711.158299177	1424274.4539118363	1263920.6011239598
4	Southeast Asia, East Asia, and Oceania	1	male	157	25 plus	1996	44	Population	1	Number	499708240.18750036	535850571.16510326	465644297.5178472
4	Southeast Asia, East Asia, and Oceania	1	male	158	<20 years	1996	44	Population	1	Number	350234546.1426397	372424880.7220186	328871832.65549004
4	Southeast Asia, East Asia, and Oceania	1	male	159	10 to 24	1996	44	Population	1	Number	255140907.57019383	271855454.04373354	239099901.65897766
4	Southeast Asia, East Asia, and Oceania	1	male	162	10 to 19	1996	44	Population	1	Number	170327932.92617014	181224180.70426112	159867102.51757935
4	Southeast Asia, East Asia, and Oceania	1	male	164	Birth	1996	44	Population	1	Number	17844440.9877815	18175152.5957319	17510662.1907826
4	Southeast Asia, East Asia, and Oceania	1	male	235	95 plus	1996	44	Population	1	Number	34079.21806439856	35411.357575916096	32638.001391278773
4	Southeast Asia, East Asia, and Oceania	2	female	1	Under 5	1996	44	Population	1	Number	77679854.2097677	82168261.69168223	73126979.26471475
4	Southeast Asia, East Asia, and Oceania	2	female	2	Early Neonatal	1996	44	Population	1	Number	302651.2566895001	319908.73686017015	285183.3460695843
4	Southeast Asia, East Asia, and Oceania	2	female	3	Late Neonatal	1996	44	Population	1	Number	900348.5924416233	951702.1830179462	848340.2016503657
4	Southeast Asia, East Asia, and Oceania	2	female	4	Post Neonatal	1996	44	Population	1	Number	14233995.984706538	15043313.185814211	13414870.755918276
4	Southeast Asia, East Asia, and Oceania	2	female	5	1 to 4	1996	44	Population	1	Number	62242858.37593004	65850219.13639329	58576295.68126881
4	Southeast Asia, East Asia, and Oceania	2	female	6	5 to 9	1996	44	Population	1	Number	85566268.2202288	90949088.32683893	80362480.06616941
4	Southeast Asia, East Asia, and Oceania	2	female	7	10 to 14	1996	44	Population	1	Number	84118734.77442172	89453153.8776351	78976633.19014268
4	Southeast Asia, East Asia, and Oceania	2	female	8	15 to 19	1996	44	Population	1	Number	77896325.34148619	82732950.34536375	73156856.51107693
4	Southeast Asia, East Asia, and Oceania	2	female	9	20 to 24	1996	44	Population	1	Number	82732404.79113127	88283881.45901501	77392637.85864042
4	Southeast Asia, East Asia, and Oceania	2	female	10	25 to 29	1996	44	Population	1	Number	87798555.17440926	93925560.72797698	81944838.67230457
4	Southeast Asia, East Asia, and Oceania	2	female	11	30 to 34	1996	44	Population	1	Number	81518158.0714405	87234377.57013942	76073804.01807083
4	Southeast Asia, East Asia, and Oceania	2	female	12	35 to 39	1996	44	Population	1	Number	60822739.0199883	64831625.56538394	56931866.206736326
4	Southeast Asia, East Asia, and Oceania	2	female	13	40 to 44	1996	44	Population	1	Number	60998850.934305534	65393358.47948921	56877931.64523677
4	Southeast Asia, East Asia, and Oceania	2	female	14	45 to 49	1996	44	Population	1	Number	46022818.678483635	49337633.819341116	42925463.03921384
4	Southeast Asia, East Asia, and Oceania	2	female	15	50 to 54	1996	44	Population	1	Number	35040640.39900312	37489268.36858574	32734308.438278753
4	Southeast Asia, East Asia, and Oceania	2	female	16	55 to 59	1996	44	Population	1	Number	30304261.443749145	32403725.69820918	28318141.57890057
4	Southeast Asia, East Asia, and Oceania	2	female	17	60 to 64	1996	44	Population	1	Number	27200028.270622764	29113151.820127327	25368881.25968909
4	Southeast Asia, East Asia, and Oceania	2	female	18	65 to 69	1996	44	Population	1	Number	21707110.73669104	23257365.70647083	20225142.729113735
4	Southeast Asia, East Asia, and Oceania	2	female	19	70 to 74	1996	44	Population	1	Number	15917031.517822444	17082430.605981894	14809977.225843148
4	Southeast Asia, East Asia, and Oceania	2	female	20	75 to 79	1996	44	Population	1	Number	10254998.919637222	11014415.489453344	9544432.111352734
4	Southeast Asia, East Asia, and Oceania	2	female	21	80 plus	1996	44	Population	1	Number	8805796.558636036	9436828.316152714	8212186.701098269
4	Southeast Asia, East Asia, and Oceania	2	female	22	All Ages	1996	44	Population	1	Number	894384577.0618247	954109964.8192235	837128901.4030522
4	Southeast Asia, East Asia, and Oceania	2	female	23	5-14 years	1996	44	Population	1	Number	169685002.9946505	180402242.20447403	159345286.18620166
4	Southeast Asia, East Asia, and Oceania	2	female	24	15-49 years	1996	44	Population	1	Number	497789852.0112447	531715698.8180352	465491322.5104996
4	Southeast Asia, East Asia, and Oceania	2	female	25	50-69 years	1996	44	Population	1	Number	114252040.85006607	122229867.98698953	106673420.84563702
4	Southeast Asia, East Asia, and Oceania	2	female	26	70+ years	1996	44	Population	1	Number	34977826.9960957	37533674.41158797	32564270.403487373
4	Southeast Asia, East Asia, and Oceania	2	female	28	<1 year	1996	44	Population	1	Number	15436995.833837662	16314777.391138686	14548394.303638227
4	Southeast Asia, East Asia, and Oceania	2	female	30	80 to 84	1996	44	Population	1	Number	5682873.613927364	6104400.899154383	5290176.299474516
4	Southeast Asia, East Asia, and Oceania	2	female	31	85 to 89	1996	44	Population	1	Number	2331096.6001845486	2494474.8589821397	2177015.860111193
4	Southeast Asia, East Asia, and Oceania	2	female	32	90 to 94	1996	44	Population	1	Number	664079.2310035422	707467.4012619269	622987.298481196
4	Southeast Asia, East Asia, and Oceania	2	female	39	0 to 14	1996	44	Population	1	Number	247364857.2044182	262600145.75937453	232449929.99374455
4	Southeast Asia, East Asia, and Oceania	2	female	42	Neonatal	1996	44	Population	1	Number	1202999.8491311234	1271610.9198781163	1133523.54771995
4	Southeast Asia, East Asia, and Oceania	2	female	157	25 plus	1996	44	Population	1	Number	486390989.72478896	520412778.483759	454038084.9265453
4	Southeast Asia, East Asia, and Oceania	2	female	158	<20 years	1996	44	Population	1	Number	325261182.5459044	345333146.99578047	305606786.5048214
4	Southeast Asia, East Asia, and Oceania	2	female	159	10 to 24	1996	44	Population	1	Number	244747464.9070392	260547479.88308656	229594373.7576446
4	Southeast Asia, East Asia, and Oceania	2	female	162	10 to 19	1996	44	Population	1	Number	162015060.1159079	172215584.13763463	152145178.41794577
4	Southeast Asia, East Asia, and Oceania	2	female	164	Birth	1996	44	Population	1	Number	15963442.7074142	16264570.815345	15662504.1857327
4	Southeast Asia, East Asia, and Oceania	2	female	235	95 plus	1996	44	Population	1	Number	127747.11352058014	134140.60911731806	121186.06002013633
4	Southeast Asia, East Asia, and Oceania	3	both	1	Under 5	1996	44	Population	1	Number	164008681.8701695	173643580.0426212	154244299.37091082
4	Southeast Asia, East Asia, and Oceania	3	both	2	Early Neonatal	1996	44	Population	1	Number	641401.3147229321	678826.2968504197	603534.3314479575
4	Southeast Asia, East Asia, and Oceania	3	both	3	Late Neonatal	1996	44	Population	1	Number	1906309.6927073684	2017605.8115884892	1793569.8681837774
4	Southeast Asia, East Asia, and Oceania	3	both	4	Post Neonatal	1996	44	Population	1	Number	30097510.7963232	31849058.939996667	28323668.291619323
4	Southeast Asia, East Asia, and Oceania	3	both	5	1 to 4	1996	44	Population	1	Number	131363460.06641601	139110922.07576957	123536410.68538
4	Southeast Asia, East Asia, and Oceania	3	both	6	5 to 9	1996	44	Population	1	Number	179144053.77629653	190522073.2252214	168148420.82902738
4	Southeast Asia, East Asia, and Oceania	3	both	7	10 to 14	1996	44	Population	1	Number	173875854.24161026	184960447.90534976	163200236.0758149
4	Southeast Asia, East Asia, and Oceania	3	both	8	15 to 19	1996	44	Population	1	Number	158467138.8004678	168433493.93750668	148796911.88365632
4	Southeast Asia, East Asia, and Oceania	3	both	9	20 to 24	1996	44	Population	1	Number	167545379.43515494	178912883.27400947	156677607.19730127
4	Southeast Asia, East Asia, and Oceania	3	both	10	25 to 29	1996	44	Population	1	Number	180406446.4686441	193226431.9134798	168219560.6475087
4	Southeast Asia, East Asia, and Oceania	3	both	11	30 to 34	1996	44	Population	1	Number	166210700.15820143	178033353.0525522	154985065.64668185
4	Southeast Asia, East Asia, and Oceania	3	both	12	35 to 39	1996	44	Population	1	Number	125010166.98568963	133372473.57876478	116958553.55628778
4	Southeast Asia, East Asia, and Oceania	3	both	13	40 to 44	1996	44	Population	1	Number	124950171.14944576	134040241.60897891	116441727.81533444
4	Southeast Asia, East Asia, and Oceania	3	both	14	45 to 49	1996	44	Population	1	Number	94864397.80410913	101791057.62313749	88412101.77671139
4	Southeast Asia, East Asia, and Oceania	3	both	15	50 to 54	1996	44	Population	1	Number	71844333.06343743	76954358.62106004	67041940.9542384
4	Southeast Asia, East Asia, and Oceania	3	both	16	55 to 59	1996	44	Population	1	Number	62210625.93030969	66620653.78509487	58018070.882408276
4	Southeast Asia, East Asia, and Oceania	3	both	17	60 to 64	1996	44	Population	1	Number	55133914.284465924	59123578.58695566	51337902.92185979
4	Southeast Asia, East Asia, and Oceania	3	both	18	65 to 69	1996	44	Population	1	Number	42932536.59767859	46069849.804951236	39971288.51195053
4	Southeast Asia, East Asia, and Oceania	3	both	19	70 to 74	1996	44	Population	1	Number	30140809.12462167	32384345.225582175	28041073.009400472
4	Southeast Asia, East Asia, and Oceania	3	both	20	75 to 79	1996	44	Population	1	Number	18285303.57588451	19651717.08111643	17019399.225749932
4	Southeast Asia, East Asia, and Oceania	3	both	21	80 plus	1996	44	Population	1	Number	14109824.769801453	15111872.066178473	13174164.670889365
4	Southeast Asia, East Asia, and Oceania	3	both	22	All Ages	1996	44	Population	1	Number	1829140338.0359883	1952685995.8185923	1711423551.0760798
4	Southeast Asia, East Asia, and Oceania	3	both	23	5-14 years	1996	44	Population	1	Number	353019908.0179068	375482521.1305712	331382020.0497327
4	Southeast Asia, East Asia, and Oceania	3	both	24	15-49 years	1996	44	Population	1	Number	1017454400.8017128	1087599797.159721	950263930.405022
4	Southeast Asia, East Asia, and Oceania	3	both	25	50-69 years	1996	44	Population	1	Number	232121409.87589163	248723660.53133246	216314114.96564183
4	Southeast Asia, East Asia, and Oceania	3	both	26	70+ years	1996	44	Population	1	Number	62535937.47030763	67147934.37287708	58222202.624094106
4	Southeast Asia, East Asia, and Oceania	3	both	28	<1 year	1996	44	Population	1	Number	32645221.8037535	34545491.048435576	30720772.49125106
4	Southeast Asia, East Asia, and Oceania	3	both	30	80 to 84	1996	44	Population	1	Number	9476831.541933563	10178230.33798458	8826197.556170352
4	Southeast Asia, East Asia, and Oceania	3	both	31	85 to 89	1996	44	Population	1	Number	3564650.6136106234	3807474.203457284	3335208.8907350358
4	Southeast Asia, East Asia, and Oceania	3	both	32	90 to 94	1996	44	Population	1	Number	906516.2826722887	959068.3375009745	854296.1978595995
4	Southeast Asia, East Asia, and Oceania	3	both	39	0 to 14	1996	44	Population	1	Number	517028589.8880763	549413264.3205115	485681707.27665526
4	Southeast Asia, East Asia, and Oceania	3	both	42	Neonatal	1996	44	Population	1	Number	2547711.0074303006	2696432.108438909	2397104.1996317348
4	Southeast Asia, East Asia, and Oceania	3	both	157	25 plus	1996	44	Population	1	Number	986099229.9122893	1056263349.6488625	919682033.5256566
4	Southeast Asia, East Asia, and Oceania	3	both	158	<20 years	1996	44	Population	1	Number	675495728.688544	717873824.9009297	634478619.1603113
4	Southeast Asia, East Asia, and Oceania	3	both	159	10 to 24	1996	44	Population	1	Number	499888372.477233	532403689.7005807	468693791.6711143
4	Southeast Asia, East Asia, and Oceania	3	both	162	10 to 19	1996	44	Population	1	Number	332342993.0420781	353484390.5036321	312019655.5745343
4	Southeast Asia, East Asia, and Oceania	3	both	164	Birth	1996	44	Population	1	Number	33807883.6951957	34435624.6710698	33173876.0858183
4	Southeast Asia, East Asia, and Oceania	3	both	235	95 plus	1996	44	Population	1	Number	161826.3315849787	169422.5204861151	154007.94344361796
5	East Asia	1	male	1	Under 5	1996	44	Population	1	Number	55195173.3482378	60524730.48158863	50457603.11277883
5	East Asia	1	male	2	Early Neonatal	1996	44	Population	1	Number	214759.43763427404	235444.7412830267	196358.4717618747
5	East Asia	1	male	3	Late Neonatal	1996	44	Population	1	Number	638741.3984752784	700258.2249589419	584019.1032518019
5	East Asia	1	male	4	Post Neonatal	1996	44	Population	1	Number	10056339.400316231	11023481.005489973	9195889.132047655
5	East Asia	1	male	5	1 to 4	1996	44	Population	1	Number	44285333.11181202	48565546.50985669	40481336.40571749
5	East Asia	1	male	6	5 to 9	1996	44	Population	1	Number	62814498.37871903	68975808.68427806	57338523.62112153
5	East Asia	1	male	7	10 to 14	1996	44	Population	1	Number	59945801.97148042	65827103.05738573	54709752.198743
5	East Asia	1	male	8	15 to 19	1996	44	Population	1	Number	53363181.91457398	58576568.60534209	48721732.647930115
5	East Asia	1	male	9	20 to 24	1996	44	Population	1	Number	60775955.256873645	66747203.81407295	55431084.041149125
5	East Asia	1	male	10	25 to 29	1996	44	Population	1	Number	70480519.60632972	77418918.85918123	64278451.63810156
5	East Asia	1	male	11	30 to 34	1996	44	Population	1	Number	64475136.84551795	70797847.68990834	58840158.46000564
5	East Asia	1	male	12	35 to 39	1996	44	Population	1	Number	46305758.907709524	50807972.12467411	42316393.70926543
5	East Asia	1	male	13	40 to 44	1996	44	Population	1	Number	49471969.67130049	54311911.675849214	45145825.44143232
5	East Asia	1	male	14	45 to 49	1996	44	Population	1	Number	37987770.798596665	41703184.4575983	34672108.27348683
5	East Asia	1	male	15	50 to 54	1996	44	Population	1	Number	28282893.07447217	31039805.929009527	25838265.873077247
5	East Asia	1	male	16	55 to 59	1996	44	Population	1	Number	24754054.736732006	27157575.46792718	22622534.324370336
5	East Asia	1	male	17	60 to 64	1996	44	Population	1	Number	22032185.896752235	24184503.752516884	20123285.7099199
5	East Asia	1	male	18	65 to 69	1996	44	Population	1	Number	16781948.729579218	18413214.49596036	15323988.638036791
5	East Asia	1	male	19	70 to 74	1996	44	Population	1	Number	11349828.452565832	12451407.29288705	10359779.06517172
5	East Asia	1	male	20	75 to 79	1996	44	Population	1	Number	6369528.174159261	6987313.897493489	5813334.507682642
5	East Asia	1	male	21	80 plus	1996	44	Population	1	Number	3929508.035593088	4308037.023975671	3589907.6037613163
5	East Asia	1	male	22	All Ages	1996	44	Population	1	Number	674315713.799193	740306749.4402224	615654163.0517589
5	East Asia	1	male	23	5-14 years	1996	44	Population	1	Number	122760300.35019945	134803001.96873534	112048275.81986453
5	East Asia	1	male	24	15-49 years	1996	44	Population	1	Number	382860293.000902	420366329.95051324	349405754.21137106
5	East Asia	1	male	25	50-69 years	1996	44	Population	1	Number	91851082.43753563	100800979.24735868	83920797.26972905
5	East Asia	1	male	26	70+ years	1996	44	Population	1	Number	21648864.66231818	23746758.214356214	19763021.176615678
5	East Asia	1	male	28	<1 year	1996	44	Population	1	Number	10909840.236425783	11959183.971731942	9976266.707061332
5	East Asia	1	male	30	80 to 84	1996	44	Population	1	Number	2945621.3138183285	3230498.0950903436	2689540.585323794
5	East Asia	1	male	31	85 to 89	1996	44	Population	1	Number	852708.4728365834	934627.9134369284	779384.4271909
5	East Asia	1	male	32	90 to 94	1996	44	Population	1	Number	118444.54728711888	129199.73041338644	108951.04195077339
5	East Asia	1	male	39	0 to 14	1996	44	Population	1	Number	177955473.69843724	195327855.58296886	162542554.2023155
5	East Asia	1	male	42	Neonatal	1996	44	Population	1	Number	853500.8361095524	935702.9662419687	780377.5750136768
5	East Asia	1	male	157	25 plus	1996	44	Population	1	Number	382221102.9293082	419612479.5582853	348939723.11492527
5	East Asia	1	male	158	<20 years	1996	44	Population	1	Number	231318655.6130112	253904611.0035345	211283355.8956844
5	East Asia	1	male	159	10 to 24	1996	44	Population	1	Number	174084939.14292803	191156933.35595796	158862568.8878222
5	East Asia	1	male	162	10 to 19	1996	44	Population	1	Number	113308983.8860544	124403671.66272783	103431484.8466731
5	East Asia	1	male	164	Birth	1996	44	Population	1	Number	11316528.5122406	11547251.4035989	11067981.3778341
5	East Asia	1	male	235	95 plus	1996	44	Population	1	Number	12733.701651057048	13694.357470622348	11885.030685592394
5	East Asia	2	female	1	Under 5	1996	44	Population	1	Number	48044431.536738954	52663407.4357934	43936462.82091365
5	East Asia	2	female	2	Early Neonatal	1996	44	Population	1	Number	185513.25653406538	203293.58939720836	169686.91017847156
5	East Asia	2	female	3	Late Neonatal	1996	44	Population	1	Number	552589.8499280902	605546.6441760181	505453.40299979196
5	East Asia	2	female	4	Post Neonatal	1996	44	Population	1	Number	8718345.490513757	9552631.409547076	7975636.838403246
5	East Asia	2	female	5	1 to 4	1996	44	Population	1	Number	38587982.93976304	42301935.792673096	35285685.66933214
5	East Asia	2	female	6	5 to 9	1996	44	Population	1	Number	56283068.454157285	61794692.30284094	51390192.44581488
5	East Asia	2	female	7	10 to 14	1996	44	Population	1	Number	55538693.09642198	60982564.122249596	50695174.41292366
5	East Asia	2	female	8	15 to 19	1996	44	Population	1	Number	50870777.8782382	55828499.58452245	46466909.571535684
5	East Asia	2	female	9	20 to 24	1996	44	Population	1	Number	57975325.25051624	63657257.687486425	52921923.912527405
5	East Asia	2	female	10	25 to 29	1996	44	Population	1	Number	64856244.77702694	71212906.77782886	59210847.76748385
5	East Asia	2	female	11	30 to 34	1996	44	Population	1	Number	60684867.64658865	66623429.20378089	55412926.346170254
5	East Asia	2	female	12	35 to 39	1996	44	Population	1	Number	42659526.918819785	46790419.71232516	39003989.7609243
5	East Asia	2	female	13	40 to 44	1996	44	Population	1	Number	46390860.74263427	50923779.512990445	42353237.4038883
5	East Asia	2	female	14	45 to 49	1996	44	Population	1	Number	34963001.048567005	38378364.70345414	31925375.913084198
5	East Asia	2	female	15	50 to 54	1996	44	Population	1	Number	26042562.07883404	28563419.156637114	23804012.756715104
5	East Asia	2	female	16	55 to 59	1996	44	Population	1	Number	22532410.1275954	24701404.189158928	20606153.920854114
5	East Asia	2	female	17	60 to 64	1996	44	Population	1	Number	20658225.37580502	22654251.342808798	18887231.545652498
5	East Asia	2	female	18	65 to 69	1996	44	Population	1	Number	16662835.407401202	18275677.953877043	15233270.404910725
5	East Asia	2	female	19	70 to 74	1996	44	Population	1	Number	12465046.122111503	13674059.84380751	11394082.497423513
5	East Asia	2	female	20	75 to 79	1996	44	Population	1	Number	8091852.639346125	8877803.151394222	7396049.989064975
5	East Asia	2	female	21	80 plus	1996	44	Population	1	Number	6778336.875884671	7435230.163247831	6197889.092501223
5	East Asia	2	female	22	All Ages	1996	44	Population	1	Number	631498065.9766873	693046394.9649069	576944107.9838023
5	East Asia	2	female	23	5-14 years	1996	44	Population	1	Number	111821761.55057926	122777381.49243337	102085366.85873856
5	East Asia	2	female	24	15-49 years	1996	44	Population	1	Number	358400604.2623911	393422985.593498	327301371.5712336
5	East Asia	2	female	25	50-69 years	1996	44	Population	1	Number	85896032.98963566	94194752.6424819	78530668.62813245
5	East Asia	2	female	26	70+ years	1996	44	Population	1	Number	27335235.6373423	29987102.129443828	24988021.578989707
5	East Asia	2	female	28	<1 year	1996	44	Population	1	Number	9456448.596975913	10361471.643120304	8650777.151581509
5	East Asia	2	female	30	80 to 84	1996	44	Population	1	Number	4489526.718400492	4926265.016200095	4103222.323089341
5	East Asia	2	female	31	85 to 89	1996	44	Population	1	Number	1754962.7016713396	1924685.0244315467	1605038.3104817728
5	East Asia	2	female	32	90 to 94	1996	44	Population	1	Number	461181.0280048407	504979.42908986134	422623.8140316815
5	East Asia	2	female	39	0 to 14	1996	44	Population	1	Number	159866193.0873182	175440788.92822674	146045437.32170904
5	East Asia	2	female	42	Neonatal	1996	44	Population	1	Number	738103.1064621556	808840.2335732264	675140.3131782635
5	East Asia	2	female	157	25 plus	1996	44	Population	1	Number	362785769.76061463	398119732.166327	331483224.754491
5	East Asia	2	female	158	<20 years	1996	44	Population	1	Number	210736970.9655564	231269288.5127492	192520945.84404874
5	East Asia	2	female	159	10 to 24	1996	44	Population	1	Number	164384796.22517642	180468394.95709434	150084007.89698672
5	East Asia	2	female	162	10 to 19	1996	44	Population	1	Number	106409470.97466017	116811137.2696079	97162083.98445933
5	East Asia	2	female	164	Birth	1996	44	Population	1	Number	9790709.51101841	9989983.00369376	9576615.70458691
5	East Asia	2	female	235	95 plus	1996	44	Population	1	Number	72666.42780799877	79107.16921634079	67007.80108444524
5	East Asia	3	both	1	Under 5	1996	44	Population	1	Number	103239604.88497674	113188137.91738205	94394065.93369247
5	East Asia	3	both	2	Early Neonatal	1996	44	Population	1	Number	400272.6941683394	438738.33068023506	366045.38194034627
5	East Asia	3	both	3	Late Neonatal	1996	44	Population	1	Number	1191331.2484033688	1305804.86913496	1089472.5062515938
5	East Asia	3	both	4	Post Neonatal	1996	44	Population	1	Number	18774684.890829988	20576112.41503705	17171525.9704509
5	East Asia	3	both	5	1 to 4	1996	44	Population	1	Number	82873316.05157505	90867482.30252978	75767022.07504964
5	East Asia	3	both	6	5 to 9	1996	44	Population	1	Number	119097566.83287632	130770500.98711899	108728716.06693643
5	East Asia	3	both	7	10 to 14	1996	44	Population	1	Number	115484495.0679024	126809667.17963535	105404926.61166666
5	East Asia	3	both	8	15 to 19	1996	44	Population	1	Number	104233959.79281218	114405141.75270037	95188642.21946578
5	East Asia	3	both	9	20 to 24	1996	44	Population	1	Number	118751280.50738989	130411075.32434894	108353007.95367654
5	East Asia	3	both	10	25 to 29	1996	44	Population	1	Number	135336764.38335666	148641313.03919622	123489299.40558544
5	East Asia	3	both	11	30 to 34	1996	44	Population	1	Number	125160004.4921066	137422428.76826102	114253084.8061759
5	East Asia	3	both	12	35 to 39	1996	44	Population	1	Number	88965285.82652931	97598483.45741576	81325904.86346784
5	East Asia	3	both	13	40 to 44	1996	44	Population	1	Number	95862830.41393477	105235691.18883964	87499062.84532063
5	East Asia	3	both	14	45 to 49	1996	44	Population	1	Number	72950771.84716366	80081549.16105244	66597484.186571024
5	East Asia	3	both	15	50 to 54	1996	44	Population	1	Number	54325455.15330621	59603225.085646644	49642278.62979235
5	East Asia	3	both	16	55 to 59	1996	44	Population	1	Number	47286464.8643274	51858979.65708611	43228688.24522444
5	East Asia	3	both	17	60 to 64	1996	44	Population	1	Number	42690411.27255725	46838789.49269608	39013269.72305855
5	East Asia	3	both	18	65 to 69	1996	44	Population	1	Number	33444784.136980418	36694730.21757452	30566637.509057447
5	East Asia	3	both	19	70 to 74	1996	44	Population	1	Number	23814874.574677337	26131018.880287617	21759046.20825667
5	East Asia	3	both	20	75 to 79	1996	44	Population	1	Number	14461380.813505387	15867481.930063158	13211801.466423733
5	East Asia	3	both	21	80 plus	1996	44	Population	1	Number	10707844.91147776	11743374.85150358	9789710.912414527
5	East Asia	3	both	22	All Ages	1996	44	Population	1	Number	1305813779.7758803	1433354905.0391583	1192634203.622891
5	East Asia	3	both	23	5-14 years	1996	44	Population	1	Number	234582061.9007787	257580461.99870253	214133642.6786031
5	East Asia	3	both	24	15-49 years	1996	44	Population	1	Number	741260897.263293	813819807.7557123	676707125.7826047
5	East Asia	3	both	25	50-69 years	1996	44	Population	1	Number	177747115.4271713	194995731.88984057	162451465.89786148
5	East Asia	3	both	26	70+ years	1996	44	Population	1	Number	48984100.29966048	53741875.661854364	44760558.58709493
5	East Asia	3	both	28	<1 year	1996	44	Population	1	Number	20366288.833401695	22320655.614852242	18627043.85864284
5	East Asia	3	both	30	80 to 84	1996	44	Population	1	Number	7435148.03221882	8156995.963049862	6793229.806632718
5	East Asia	3	both	31	85 to 89	1996	44	Population	1	Number	2607671.174507923	2859312.937868475	2384941.2517990093
5	East Asia	3	both	32	90 to 94	1996	44	Population	1	Number	579625.5752919596	634179.8292246392	531574.5527911956
5	East Asia	3	both	39	0 to 14	1996	44	Population	1	Number	337821666.78575546	370768644.5111956	308587991.5240246
5	East Asia	3	both	42	Neonatal	1996	44	Population	1	Number	1591603.942571708	1744543.199815195	1455517.8881919403
5	East Asia	3	both	157	25 plus	1996	44	Population	1	Number	745006872.6899228	817761756.096185	680446365.2800983
5	East Asia	3	both	158	<20 years	1996	44	Population	1	Number	442055626.5785676	485173899.51628375	403806719.2020278
5	East Asia	3	both	159	10 to 24	1996	44	Population	1	Number	338469735.36810446	371631985.57510287	308946576.784809
5	East Asia	3	both	162	10 to 19	1996	44	Population	1	Number	219718454.86071458	241214808.93233573	200593568.8311324
5	East Asia	3	both	164	Birth	1996	44	Population	1	Number	21107238.0232591	21537234.4072926	20644284.1889856
5	East Asia	3	both	235	95 plus	1996	44	Population	1	Number	85400.12945905581	92801.52668696313	78892.83177003764
6	China	1	male	1	Under 5	1996	44	Population	1	Number	52806587.31853024	58093890.20452809	47978878.98695706
6	China	1	male	2	Early Neonatal	1996	44	Population	1	Number	205041.93045603155	225579.6731620069	186292.78450220675
6	China	1	male	3	Late Neonatal	1996	44	Population	1	Number	609787.2447039494	670863.9075889526	554028.8183877148
6	China	1	male	4	Post Neonatal	1996	44	Population	1	Number	9589363.131093243	10549750.895877488	8712564.721773487
6	China	1	male	5	1 to 4	1996	44	Population	1	Number	42402395.012277015	46647695.72789964	38525992.66229364
6	China	1	male	6	5 to 9	1996	44	Population	1	Number	60865093.452076554	66960723.374751784	55300108.00076601
6	China	1	male	7	10 to 14	1996	44	Population	1	Number	58090036.57785525	63904329.09060862	52780132.267787814
6	China	1	male	8	15 to 19	1996	44	Population	1	Number	51503632.124475114	56657178.843917884	46796190.874654345
6	China	1	male	9	20 to 24	1996	44	Population	1	Number	59062362.44252797	64974843.551322274	53662908.31536355
6	China	1	male	10	25 to 29	1996	44	Population	1	Number	68578628.01962759	75445438.70954087	62308454.06558425
6	China	1	male	11	30 to 34	1996	44	Population	1	Number	62535495.442440726	68787306.19681743	56822309.49946782
6	China	1	male	12	35 to 39	1996	44	Population	1	Number	44572981.613053	49016556.67243764	40506549.18550121
6	China	1	male	13	40 to 44	1996	44	Population	1	Number	47958475.198987655	52749439.92240563	43578784.855310805
6	China	1	male	14	45 to 49	1996	44	Population	1	Number	36819513.7883375	40495547.84744279	33457899.515925527
6	China	1	male	15	50 to 54	1996	44	Population	1	Number	27284023.074356668	30011419.531566296	24791457.591561537
6	China	1	male	16	55 to 59	1996	44	Population	1	Number	23804059.542217072	26182065.158116132	21629972.162231863
6	China	1	male	17	60 to 64	1996	44	Population	1	Number	21296259.66107103	23422455.891303666	19351749.730775803
6	China	1	male	18	65 to 69	1996	44	Population	1	Number	16186404.288892353	17801207.410874892	14709018.335267881
6	China	1	male	19	70 to 74	1996	44	Population	1	Number	10955831.569871781	12048489.83129714	9955990.802229816
6	China	1	male	20	75 to 79	1996	44	Population	1	Number	6154709.037862269	6767955.024199412	5593288.867984198
6	China	1	male	21	80 plus	1996	44	Population	1	Number	3775709.8537577065	4151056.0194751867	3431782.8079980286
6	China	1	male	22	All Ages	1996	44	Population	1	Number	652249803.0059404	717469904.4286096	592655381.8031523
6	China	1	male	23	5-14 years	1996	44	Population	1	Number	118955130.0299318	130865052.46536039	108080240.26855382
6	China	1	male	24	15-49 years	1996	44	Population	1	Number	371031088.62944955	408126311.74388444	337133096.31180763
6	China	1	male	25	50-69 years	1996	44	Population	1	Number	88570746.56653713	97417147.991861	80482197.8198371
6	China	1	male	26	70+ years	1996	44	Population	1	Number	20886250.461491756	22967502.02297568	18980968.415996578
6	China	1	male	28	<1 year	1996	44	Population	1	Number	10404192.306253225	11446194.476628447	9452886.324663406
6	China	1	male	30	80 to 84	1996	44	Population	1	Number	2839615.0670109116	3122266.9371816646	2580715.233992217
6	China	1	male	31	85 to 89	1996	44	Population	1	Number	817621.0853537951	898794.4416412384	743277.7488535246
6	China	1	male	32	90 to 94	1996	44	Population	1	Number	108386.07151898526	118983.30723726851	98763.23261505182
6	China	1	male	39	0 to 14	1996	44	Population	1	Number	171761717.34846205	188958942.66988847	156059119.2555109
6	China	1	male	42	Neonatal	1996	44	Population	1	Number	814829.175159981	896443.5807509595	740321.6028899216
6	China	1	male	157	25 plus	1996	44	Population	1	Number	369922091.0904753	406878939.3634811	336137163.3576232
6	China	1	male	158	<20 years	1996	44	Population	1	Number	223265349.47293717	245616121.51380634	202855310.13016525
6	China	1	male	159	10 to 24	1996	44	Population	1	Number	168656031.14485833	185536351.48584878	153239231.45780572
6	China	1	male	162	10 to 19	1996	44	Population	1	Number	109593668.70233037	120561507.9345265	99576323.14244217
6	China	1	male	164	Birth	1996	44	Population	1	Number	10772604.0271833	10997330.1406632	10522045.0981344
6	China	1	male	235	95 plus	1996	44	Population	1	Number	10087.629874014436	11051.321595735273	9236.5828368297025
6	China	2	female	1	Under 5	1996	44	Population	1	Number	45803982.02012867	50388917.08967277	41617026.34707669
6	China	2	female	2	Early Neonatal	1996	44	Population	1	Number	176410.91147003602	194076.3832393635	160281.82651202646
6	China	2	female	3	Late Neonatal	1996	44	Population	1	Number	525427.2075144874	578041.1324030458	477388.5465703391
6	China	2	female	4	Post Neonatal	1996	44	Population	1	Number	8279924.438005251	9108959.193682145	7522949.382096607
6	China	2	female	5	1 to 4	1996	44	Population	1	Number	36822219.46313889	40507840.380348206	33456406.59189772
6	China	2	female	6	5 to 9	1996	44	Population	1	Number	54465176.98899836	59918963.80777938	49485765.744835
6	China	2	female	7	10 to 14	1996	44	Population	1	Number	53778102.1786826	59160540.16183562	48862460.45898516
6	China	2	female	8	15 to 19	1996	44	Population	1	Number	49001423.077795915	53904709.649894655	44522739.59354974
6	China	2	female	9	20 to 24	1996	44	Population	1	Number	56137580.078528	61755042.88916117	51006789.23168774
6	China	2	female	10	25 to 29	1996	44	Population	1	Number	62833201.48617778	69117527.62473398	57091770.93455905
6	China	2	female	11	30 to 34	1996	44	Population	1	Number	58734451.86263637	64599709.60979644	53371641.547254235
6	China	2	female	12	35 to 39	1996	44	Population	1	Number	40933902.993877195	45011410.865005866	37200970.760045774
6	China	2	female	13	40 to 44	1996	44	Population	1	Number	44869501.12878937	49350964.57919223	40772264.61785927
6	China	2	female	14	45 to 49	1996	44	Population	1	Number	33796316.60087779	37171188.25435415	30710385.53114273
6	China	2	female	15	50 to 54	1996	44	Population	1	Number	24972430.06689281	27470325.60857214	22690352.225135554
6	China	2	female	16	55 to 59	1996	44	Population	1	Number	21507914.137182754	23657259.93418229	19543229.976607237
6	China	2	female	17	60 to 64	1996	44	Population	1	Number	19790851.833267964	21766803.158183973	17983837.010884725
6	China	2	female	18	65 to 69	1996	44	Population	1	Number	15990436.61071841	17585268.02682447	14531172.767929774
6	China	2	female	19	70 to 74	1996	44	Population	1	Number	11985143.381100293	13179839.40392893	10891689.402554015
6	China	2	female	20	75 to 79	1996	44	Population	1	Number	7790986.330648109	8567130.42987439	7080393.0128045725
6	China	2	female	21	80 plus	1996	44	Population	1	Number	6519946.030023528	7167316.098023158	5927025.124824094
6	China	2	female	22	All Ages	1996	44	Population	1	Number	608911346.8063259	669772923.4544308	553288767.5556743
6	China	2	female	23	5-14 years	1996	44	Population	1	Number	108243279.16768096	119079503.969615	98348226.20382015
6	China	2	female	24	15-49 years	1996	44	Population	1	Number	346306377.2286824	380910553.4721384	314676562.21609855
6	China	2	female	25	50-69 years	1996	44	Population	1	Number	82261632.64806193	90479656.7277629	74748591.98055728
6	China	2	female	26	70+ years	1996	44	Population	1	Number	26296075.74177193	28914292.195241272	23898360.80812151
6	China	2	female	28	<1 year	1996	44	Population	1	Number	8981762.556989774	9881076.709324554	8160619.755178973
6	China	2	female	30	80 to 84	1996	44	Population	1	Number	4328940.68860065	4759808.0668379115	3934284.7415897646
6	China	2	female	31	85 to 89	1996	44	Population	1	Number	1686365.433171057	1853573.6575137319	1533297.6069344003
6	China	2	female	32	90 to 94	1996	44	Population	1	Number	438627.4943422458	481616.635019905	399446.30852324364
6	China	2	female	39	0 to 14	1996	44	Population	1	Number	154047261.18780965	169468421.05928776	139965252.55089682
6	China	2	female	42	Neonatal	1996	44	Population	1	Number	701838.1189845235	772117.5156424092	637670.3730823656
6	China	2	female	157	25 plus	1996	44	Population	1	Number	349725082.46219236	384644749.8560866	317793986.1795399
6	China	2	female	158	<20 years	1996	44	Population	1	Number	203048684.26560554	223373130.7091824	184487992.14444655
6	China	2	female	159	10 to 24	1996	44	Population	1	Number	158917105.33500654	174820292.7008914	144391989.28422263
6	China	2	female	162	10 to 19	1996	44	Population	1	Number	102779525.25647852	113065249.81173025	93385200.0525349
6	China	2	female	164	Birth	1996	44	Population	1	Number	9283324.78395876	9476939.87653144	9067453.37882456
6	China	2	female	235	95 plus	1996	44	Population	1	Number	66012.41390957573	72390.83922126512	60324.791968011385
6	China	3	both	1	Under 5	1996	44	Population	1	Number	98610569.3386589	108482807.29420084	89595905.33403374
6	China	3	both	2	Early Neonatal	1996	44	Population	1	Number	381452.84192606754	419656.0564013704	346574.61101423315
6	China	3	both	3	Late Neonatal	1996	44	Population	1	Number	1135214.4522184369	1248905.0399919983	1031417.364958054
6	China	3	both	4	Post Neonatal	1996	44	Population	1	Number	17869287.569098495	19658710.089559633	16235514.103870092
6	China	3	both	5	1 to 4	1996	44	Population	1	Number	79224614.4754159	87155536.10824785	71982399.25419138
6	China	3	both	6	5 to 9	1996	44	Population	1	Number	115330270.44107492	126879687.18253115	104785873.745601
6	China	3	both	7	10 to 14	1996	44	Population	1	Number	111868138.75653785	123064869.25244425	101642592.72677295
6	China	3	both	8	15 to 19	1996	44	Population	1	Number	100505055.20227103	110561888.49381253	91318930.4682041
6	China	3	both	9	20 to 24	1996	44	Population	1	Number	115199942.52105597	126729886.44048344	104669697.54705131
6	China	3	both	10	25 to 29	1996	44	Population	1	Number	131411829.50580536	144562966.33427486	119400225.0001433
6	China	3	both	11	30 to 34	1996	44	Population	1	Number	121269947.3050771	133387015.80661385	110193951.04672207
6	China	3	both	12	35 to 39	1996	44	Population	1	Number	85506884.6069302	94027967.5374435	77707519.94554698
6	China	3	both	13	40 to 44	1996	44	Population	1	Number	92827976.32777703	102100404.50159787	84351049.47317007
6	China	3	both	14	45 to 49	1996	44	Population	1	Number	70615830.38921529	77666736.10179694	64168285.04706826
6	China	3	both	15	50 to 54	1996	44	Population	1	Number	52256453.14124948	57481745.140138425	47481809.81669708
6	China	3	both	16	55 to 59	1996	44	Population	1	Number	45311973.679399826	49839325.09229842	41173202.138839096
6	China	3	both	17	60 to 64	1996	44	Population	1	Number	41087111.49433899	45189259.04948764	37335586.74166052
6	China	3	both	18	65 to 69	1996	44	Population	1	Number	32176840.89961076	35386475.43769936	29240191.10319765
6	China	3	both	19	70 to 74	1996	44	Population	1	Number	22940974.950972073	25228329.235226072	20847680.204783835
6	China	3	both	20	75 to 79	1996	44	Population	1	Number	13945695.368510379	15335085.454073803	12673681.88078877
6	China	3	both	21	80 plus	1996	44	Population	1	Number	10295655.883781236	11318372.117498342	9358807.932822121
6	China	3	both	22	All Ages	1996	44	Population	1	Number	1261161149.8122663	1387242827.8830407	1145944149.3588269
6	China	3	both	23	5-14 years	1996	44	Population	1	Number	227198409.19761276	249944556.43497542	206428466.47237396
6	China	3	both	24	15-49 years	1996	44	Population	1	Number	717337465.858132	789036865.2160231	651809658.5279061
6	China	3	both	25	50-69 years	1996	44	Population	1	Number	170832379.21459904	187896804.71962386	155230789.8003944
6	China	3	both	26	70+ years	1996	44	Population	1	Number	47182326.203263685	51881794.21821694	42879329.22411809
6	China	3	both	28	<1 year	1996	44	Population	1	Number	19385954.863243	21327271.185953002	17613506.079842377
6	China	3	both	30	80 to 84	1996	44	Population	1	Number	7168555.755611561	7882075.004019575	6514999.975581981
6	China	3	both	31	85 to 89	1996	44	Population	1	Number	2503986.518524852	2752368.09915497	2276575.355787925
6	China	3	both	32	90 to 94	1996	44	Population	1	Number	547013.5658612311	600599.9422571734	498209.25164763234
6	China	3	both	39	0 to 14	1996	44	Population	1	Number	325808978.5362717	358427363.7291762	296024371.80640775
6	China	3	both	42	Neonatal	1996	44	Population	1	Number	1516667.2941445045	1668561.0963933687	1377991.9759722871
6	China	3	both	157	25 plus	1996	44	Population	1	Number	719647173.5526677	791523689.2195679	653931149.5371631
6	China	3	both	158	<20 years	1996	44	Population	1	Number	426314033.73854274	468989252.2229888	387343302.2746119
6	China	3	both	159	10 to 24	1996	44	Population	1	Number	327573136.47986484	360356644.18674016	297631220.74202836
6	China	3	both	162	10 to 19	1996	44	Population	1	Number	212373193.9588089	233626757.74625677	192961523.19497705
6	China	3	both	164	Birth	1996	44	Population	1	Number	20055928.811142	20474270.0171947	19589498.476959
6	China	3	both	235	95 plus	1996	44	Population	1	Number	76100.04378359017	83442.16081700039	69568.36690254296
7	Democratic People's Republic of Korea	1	male	1	Under 5	1996	44	Population	1	Number	1545536.5665778427	1675688.5309914257	1413883.8871754624
7	Democratic People's Republic of Korea	1	male	2	Early Neonatal	1996	44	Population	1	Number	6477.186205900559	7022.639821687307	5925.443246571492
7	Democratic People's Republic of Korea	1	male	3	Late Neonatal	1996	44	Population	1	Number	19247.668952902044	20868.54417434661	17608.104257574
7	Democratic People's Republic of Korea	1	male	4	Post Neonatal	1996	44	Population	1	Number	311037.0707882069	337229.9714571105	284542.15332830814
7	Democratic People's Republic of Korea	1	male	5	1 to 4	1996	44	Population	1	Number	1208774.640630833	1310567.3755382812	1105808.1863430091
7	Democratic People's Republic of Korea	1	male	6	5 to 9	1996	44	Population	1	Number	1106040.4675078904	1199181.802808558	1011825.1676413241
7	Democratic People's Republic of Korea	1	male	7	10 to 14	1996	44	Population	1	Number	937590.3398941952	1016546.2359831684	857724.0442023542
7	Democratic People's Republic of Korea	1	male	8	15 to 19	1996	44	Population	1	Number	829215.7552271561	899045.2641494035	758581.0783524147
7	Democratic People's Republic of Korea	1	male	9	20 to 24	1996	44	Population	1	Number	779652.467791411	845308.1775541598	713239.7159956434
7	Democratic People's Republic of Korea	1	male	10	25 to 29	1996	44	Population	1	Number	953885.9949556116	1034214.1727255972	872631.59451242
7	Democratic People's Republic of Korea	1	male	11	30 to 34	1996	44	Population	1	Number	943462.2856369361	1022912.6671297969	863095.802885756
7	Democratic People's Republic of Korea	1	male	12	35 to 39	1996	44	Population	1	Number	777425.1479948829	842893.2917995272	711202.124883276
7	Democratic People's Republic of Korea	1	male	13	40 to 44	1996	44	Population	1	Number	647864.4445631545	702422.0861984568	592677.7269786384
7	Democratic People's Republic of Korea	1	male	14	45 to 49	1996	44	Population	1	Number	521992.9497447627	565950.7630301204	477528.28164880496
7	Democratic People's Republic of Korea	1	male	15	50 to 54	1996	44	Population	1	Number	580929.0542137885	629849.9657120291	531444.0609863029
7	Democratic People's Republic of Korea	1	male	16	55 to 59	1996	44	Population	1	Number	539457.5864324345	584886.1231039771	493505.23679956415
7	Democratic People's Republic of Korea	1	male	17	60 to 64	1996	44	Population	1	Number	377614.2418527472	409413.7064726647	345448.11405255547
7	Democratic People's Republic of Korea	1	male	18	65 to 69	1996	44	Population	1	Number	215828.85952333032	234004.13318010527	197444.01618602764
7	Democratic People's Republic of Korea	1	male	19	70 to 74	1996	44	Population	1	Number	115360.43758733674	125075.1139607645	105533.74630494774
7	Democratic People's Republic of Korea	1	male	20	75 to 79	1996	44	Population	1	Number	58388.37425769207	63305.347283688316	53414.70615872578
7	Democratic People's Republic of Korea	1	male	21	80 plus	1996	44	Population	1	Number	40849.16739313509	44289.1373659245	37369.53290569593
7	Democratic People's Republic of Korea	1	male	22	All Ages	1996	44	Population	1	Number	10971094.141154308	11894986.519449363	10036548.837669909
7	Democratic People's Republic of Korea	1	male	23	5-14 years	1996	44	Population	1	Number	2043630.8074020855	2215728.0387917263	1869549.211843678
7	Democratic People's Republic of Korea	1	male	24	15-49 years	1996	44	Population	1	Number	5453499.045913915	5912746.422587063	4988956.325256953
7	Democratic People's Republic of Korea	1	male	25	50-69 years	1996	44	Population	1	Number	1713829.7420223004	1858153.9284687769	1567841.42802445
7	Democratic People's Republic of Korea	1	male	26	70+ years	1996	44	Population	1	Number	214597.9792381639	232669.59861037723	196317.98536936945
7	Democratic People's Republic of Korea	1	male	28	<1 year	1996	44	Population	1	Number	336761.92594700947	365121.15545314446	308075.7008324536
7	Democratic People's Republic of Korea	1	male	30	80 to 84	1996	44	Population	1	Number	28599.81053058912	31008.243694130826	26163.606969848053
7	Democratic People's Republic of Korea	1	male	31	85 to 89	1996	44	Population	1	Number	9588.864660658099	10396.357410469902	8772.061129572669
7	Democratic People's Republic of Korea	1	male	32	90 to 94	1996	44	Population	1	Number	2263.9308892311446	2454.5799226490044	2071.083580410075
7	Democratic People's Republic of Korea	1	male	39	0 to 14	1996	44	Population	1	Number	3589167.3739799284	3891416.5697831516	3283433.09901914
7	Democratic People's Republic of Korea	1	male	42	Neonatal	1996	44	Population	1	Number	25724.855158802602	27891.183996033917	23533.54750414549
7	Democratic People's Republic of Korea	1	male	157	25 plus	1996	44	Population	1	Number	5773058.544155812	6259216.507962652	5281294.944302716
7	Democratic People's Republic of Korea	1	male	158	<20 years	1996	44	Population	1	Number	4418383.129207084	4790461.833932555	4042014.1773715545
7	Democratic People's Republic of Korea	1	male	159	10 to 24	1996	44	Population	1	Number	2546458.562912762	2760899.6776867313	2329544.8385504126
7	Democratic People's Republic of Korea	1	male	162	10 to 19	1996	44	Population	1	Number	1766806.0951213513	1915591.500132572	1616305.1225547688
7	Democratic People's Republic of Korea	1	male	164	Birth	1996	44	Population	1	Number	373321.492579743	403211.090210684	341937.231525866
7	Democratic People's Republic of Korea	1	male	235	95 plus	1996	44	Population	1	Number	396.5613126567222	429.95633867476363	362.78122586512774
7	Democratic People's Republic of Korea	2	female	1	Under 5	1996	44	Population	1	Number	1464433.6743294823	1587755.8419113283	1339689.5426138267
7	Democratic People's Republic of Korea	2	female	2	Early Neonatal	1996	44	Population	1	Number	6122.844977566652	6638.458984289672	5601.285692400781
7	Democratic People's Republic of Korea	2	female	3	Late Neonatal	1996	44	Population	1	Number	18234.611503412914	19770.17562969085	16681.341581368102
7	Democratic People's Republic of Korea	2	female	4	Post Neonatal	1996	44	Population	1	Number	294896.24891618924	319729.90664039546	269776.24712840095
7	Democratic People's Republic of Korea	2	female	5	1 to 4	1996	44	Population	1	Number	1145179.9689323134	1241617.300656952	1047630.6682116566
7	Democratic People's Republic of Korea	2	female	6	5 to 9	1996	44	Population	1	Number	1043663.8311009353	1131552.3358070783	954761.9295017854
7	Democratic People's Republic of Korea	2	female	7	10 to 14	1996	44	Population	1	Number	898791.6133558789	974480.2101878123	822230.2904590066
7	Democratic People's Republic of Korea	2	female	8	15 to 19	1996	44	Population	1	Number	894425.4436957935	969746.3587979564	818236.0420765579
7	Democratic People's Republic of Korea	2	female	9	20 to 24	1996	44	Population	1	Number	948287.1605523376	1028143.8520360906	867509.682859899
7	Democratic People's Republic of Korea	2	female	10	25 to 29	1996	44	Population	1	Number	1116823.813914861	1210873.231074069	1021689.9615674918
7	Democratic People's Republic of Korea	2	female	11	30 to 34	1996	44	Population	1	Number	992705.8453893124	1076303.1012914153	908144.6727647852
7	Democratic People's Republic of Korea	2	female	12	35 to 39	1996	44	Population	1	Number	802890.5548565738	870503.1789661901	734498.3245466948
7	Democratic People's Republic of Korea	2	female	13	40 to 44	1996	44	Population	1	Number	682176.3466813857	739623.445324711	624066.8552544755
7	Democratic People's Republic of Korea	2	female	14	45 to 49	1996	44	Population	1	Number	537509.5393862966	582774.0280790936	491723.1292845716
7	Democratic People's Republic of Korea	2	female	15	50 to 54	1996	44	Population	1	Number	657519.0551725661	712889.7261231472	601509.9336522247
7	Democratic People's Republic of Korea	2	female	16	55 to 59	1996	44	Population	1	Number	604408.2124117528	655306.3392204075	552923.2056266982
7	Democratic People's Republic of Korea	2	female	17	60 to 64	1996	44	Population	1	Number	515313.9688483566	558709.3350828025	471418.2330893646
7	Democratic People's Republic of Korea	2	female	18	65 to 69	1996	44	Population	1	Number	379712.54721121537	411688.71328889835	347367.6805001363
7	Democratic People's Republic of Korea	2	female	19	70 to 74	1996	44	Population	1	Number	265821.59072892566	288206.8276525133	243178.2412157174
7	Democratic People's Republic of Korea	2	female	20	75 to 79	1996	44	Population	1	Number	162678.76910590095	176378.19351641383	148821.38371766964
7	Democratic People's Republic of Korea	2	female	21	80 plus	1996	44	Population	1	Number	128183.7239402407	138978.26859058914	117264.71297832327
7	Democratic People's Republic of Korea	2	female	22	All Ages	1996	44	Population	1	Number	12095345.690681815	13113912.986950513	11065033.82170923
7	Democratic People's Republic of Korea	2	female	23	5-14 years	1996	44	Population	1	Number	1942455.444456814	2106032.545994891	1776992.2199607922
7	Democratic People's Republic of Korea	2	female	24	15-49 years	1996	44	Population	1	Number	5974818.7044765605	6477967.195569528	5465868.668354477
7	Democratic People's Republic of Korea	2	female	25	50-69 years	1996	44	Population	1	Number	2156953.783643891	2338594.113715255	1973219.0528684238
7	Democratic People's Republic of Korea	2	female	26	70+ years	1996	44	Population	1	Number	556684.0837750674	603563.2897595164	509264.3379117103
7	Democratic People's Republic of Korea	2	female	28	<1 year	1996	44	Population	1	Number	319253.7053971688	346138.541254376	292058.87440216984
7	Democratic People's Republic of Korea	2	female	30	80 to 84	1996	44	Population	1	Number	81365.141034627115	88217.02223203753	74434.25433883074
7	Democratic People's Republic of Korea	2	female	31	85 to 89	1996	44	Population	1	Number	33418.46167538458	36232.6807167121	30571.793329767956
7	Democratic People's Republic of Korea	2	female	32	90 to 94	1996	44	Population	1	Number	10763.489781903108	11669.899484109052	9846.628738204008
7	Democratic People's Republic of Korea	2	female	39	0 to 14	1996	44	Population	1	Number	3406889.1187862963	3693788.387906219	3116681.7625746187
7	Democratic People's Republic of Korea	2	female	42	Neonatal	1996	44	Population	1	Number	24357.456480979567	26408.634613980525	22282.62727376888
7	Democratic People's Republic of Korea	2	female	157	25 plus	1996	44	Population	1	Number	6845743.967647388	7422234.388210249	6262606.33419815
7	Democratic People's Republic of Korea	2	female	158	<20 years	1996	44	Population	1	Number	4301314.56248209	4663534.746704176	3934917.804651177
7	Democratic People's Republic of Korea	2	female	159	10 to 24	1996	44	Population	1	Number	2741504.21760401	2972370.4210218596	2507976.0153954634
7	Democratic People's Republic of Korea	2	female	162	10 to 19	1996	44	Population	1	Number	1793217.0570516724	1944226.568985769	1640466.3325355644
7	Democratic People's Republic of Korea	2	female	164	Birth	1996	44	Population	1	Number	350666.394997397	378742.135766397	321186.694786809
7	Democratic People's Republic of Korea	2	female	235	95 plus	1996	44	Population	1	Number	2636.6314483258893	2858.6661577304576	2412.0365715205608
7	Democratic People's Republic of Korea	3	both	1	Under 5	1996	44	Population	1	Number	3009970.240907325	3263444.3729027538	2753573.4297892894
7	Democratic People's Republic of Korea	3	both	2	Early Neonatal	1996	44	Population	1	Number	12600.031183467212	13661.098805976979	11526.728938972274
7	Democratic People's Republic of Korea	3	both	3	Late Neonatal	1996	44	Population	1	Number	37482.28045631496	40638.71980403746	34289.4458389421
7	Democratic People's Republic of Korea	3	both	4	Post Neonatal	1996	44	Population	1	Number	605933.3197043961	656959.878097506	554318.4004567091
7	Democratic People's Republic of Korea	3	both	5	1 to 4	1996	44	Population	1	Number	2353954.6095631467	2552184.676195233	2153438.8545546657
7	Democratic People's Republic of Korea	3	both	6	5 to 9	1996	44	Population	1	Number	2149704.2986088255	2330734.1386156357	1966587.09714311
7	Democratic People's Republic of Korea	3	both	7	10 to 14	1996	44	Population	1	Number	1836381.953250074	1991026.4461709808	1679954.3346613606
7	Democratic People's Republic of Korea	3	both	8	15 to 19	1996	44	Population	1	Number	1723641.1989229496	1868791.6229473602	1576817.1204289724
7	Democratic People's Republic of Korea	3	both	9	20 to 24	1996	44	Population	1	Number	1727939.6283437486	1873452.02959025	1580749.398855542
7	Democratic People's Republic of Korea	3	both	10	25 to 29	1996	44	Population	1	Number	2070709.8088704727	2245087.4037996656	1894321.556079912
7	Democratic People's Republic of Korea	3	both	11	30 to 34	1996	44	Population	1	Number	1936168.1310262484	2099215.7684212127	1771240.4756505413
7	Democratic People's Republic of Korea	3	both	12	35 to 39	1996	44	Population	1	Number	1580315.7028514566	1713396.4707657173	1445700.4494299707
7	Democratic People's Republic of Korea	3	both	13	40 to 44	1996	44	Population	1	Number	1330040.7912445401	1442045.5315231676	1216744.5822331137
7	Democratic People's Republic of Korea	3	both	14	45 to 49	1996	44	Population	1	Number	1059502.4891310593	1148724.791109214	969251.4109333766
7	Democratic People's Republic of Korea	3	both	15	50 to 54	1996	44	Population	1	Number	1238448.1093863545	1342739.6918351764	1132953.9946385277
7	Democratic People's Republic of Korea	3	both	16	55 to 59	1996	44	Population	1	Number	1143865.7988441873	1240192.4623243844	1046428.4424262624
7	Democratic People's Republic of Korea	3	both	17	60 to 64	1996	44	Population	1	Number	892928.2107011039	968123.0415554672	816866.34714192
7	Democratic People's Republic of Korea	3	both	18	65 to 69	1996	44	Population	1	Number	595541.4067345457	645692.8464690036	544811.6966861638
7	Democratic People's Republic of Korea	3	both	19	70 to 74	1996	44	Population	1	Number	381182.0283162624	413281.9416132778	348711.98752066516
7	Democratic People's Republic of Korea	3	both	20	75 to 79	1996	44	Population	1	Number	221067.14336359303	239683.5408001021	202236.08987639542
7	Democratic People's Republic of Korea	3	both	21	80 plus	1996	44	Population	1	Number	169032.89133337577	183267.40595651366	154634.24588401918
7	Democratic People's Republic of Korea	3	both	22	All Ages	1996	44	Population	1	Number	23066439.831836123	25008899.506399896	21101582.659379147
7	Democratic People's Republic of Korea	3	both	23	5-14 years	1996	44	Population	1	Number	3986086.2518589	4321760.584786617	3646541.4318044707
7	Democratic People's Republic of Korea	3	both	24	15-49 years	1996	44	Population	1	Number	11428317.750390476	12390713.618156586	10454824.993611429
7	Democratic People's Republic of Korea	3	both	25	50-69 years	1996	44	Population	1	Number	3870783.5256661912	4196748.042184032	3541060.480892874
7	Democratic People's Republic of Korea	3	both	26	70+ years	1996	44	Population	1	Number	771282.0630132311	836232.8883698934	705582.3232810799
7	Democratic People's Republic of Korea	3	both	28	<1 year	1996	44	Population	1	Number	656015.6313441782	711259.6967075204	600134.5752346234
7	Democratic People's Republic of Korea	3	both	30	80 to 84	1996	44	Population	1	Number	109964.95156521624	119225.26592616834	100597.86130867878
7	Democratic People's Republic of Korea	3	both	31	85 to 89	1996	44	Population	1	Number	43007.32633604267	46629.03812718201	39343.85445934063
7	Democratic People's Republic of Korea	3	both	32	90 to 94	1996	44	Population	1	Number	13027.420671134252	14124.479406758057	11917.712318614085
7	Democratic People's Republic of Korea	3	both	39	0 to 14	1996	44	Population	1	Number	6996056.492766225	7585204.957689371	6400114.86159376
7	Democratic People's Republic of Korea	3	both	42	Neonatal	1996	44	Population	1	Number	50082.31163978217	54299.81861001444	45816.17477791437
7	Democratic People's Republic of Korea	3	both	157	25 plus	1996	44	Population	1	Number	12618802.5118032	13681450.896172903	11543901.278500864
7	Democratic People's Republic of Korea	3	both	158	<20 years	1996	44	Population	1	Number	8719697.691689175	9453996.580636732	7976931.9820227325
7	Democratic People's Republic of Korea	3	both	159	10 to 24	1996	44	Population	1	Number	5287962.7805167725	5733270.0987085905	4837520.8539458765
7	Democratic People's Republic of Korea	3	both	162	10 to 19	1996	44	Population	1	Number	3560023.1521730237	3859818.0691183405	3256771.455090333
7	Democratic People's Republic of Korea	3	both	164	Birth	1996	44	Population	1	Number	723987.887577139	781953.225977081	663123.926312675
7	Democratic People's Republic of Korea	3	both	235	95 plus	1996	44	Population	1	Number	3033.1927609826116	3288.6224964052212	2774.817797385688
8	Taiwan (Province of China)	1	male	1	Under 5	1996	44	Population	1	Number	843049.4631297158	848678.9829964775	837604.5417529328
8	Taiwan (Province of China)	1	male	2	Early Neonatal	1996	44	Population	1	Number	3240.320972341934	3261.9584350131813	3219.393027183836
8	Taiwan (Province of China)	1	male	3	Late Neonatal	1996	44	Population	1	Number	9706.484818426943	9771.300527957083	9643.794491236566
8	Taiwan (Province of China)	1	male	4	Post Neonatal	1996	44	Population	1	Number	155939.1984347798	156980.49298983064	154932.04913670197
8	Taiwan (Province of China)	1	male	5	1 to 4	1996	44	Population	1	Number	674163.458904167	678665.2310436767	669809.3050978103
8	Taiwan (Province of China)	1	male	6	5 to 9	1996	44	Population	1	Number	843364.4591345862	848996.0824084966	837917.503323816
8	Taiwan (Province of China)	1	male	7	10 to 14	1996	44	Population	1	Number	918175.0537309725	924306.2298151784	912244.9260263309
8	Taiwan (Province of China)	1	male	8	15 to 19	1996	44	Population	1	Number	1030334.0348717086	1037214.1601459463	1023679.5168901973
8	Taiwan (Province of China)	1	male	9	20 to 24	1996	44	Population	1	Number	933940.3465542628	940176.796448649	927908.3970898561
8	Taiwan (Province of China)	1	male	10	25 to 29	1996	44	Population	1	Number	948005.5917465353	954335.9632679477	941882.8004542566
8	Taiwan (Province of China)	1	male	11	30 to 34	1996	44	Population	1	Number	996179.1174402854	1002831.170940995	989745.1924941508
8	Taiwan (Province of China)	1	male	12	35 to 39	1996	44	Population	1	Number	955352.1466616393	961731.575300879	949181.9068913623
8	Taiwan (Province of China)	1	male	13	40 to 44	1996	44	Population	1	Number	865630.0277496853	871410.330865462	860039.2674816197
8	Taiwan (Province of China)	1	male	14	45 to 49	1996	44	Population	1	Number	646264.0605144022	650579.5325323001	642090.0978324522
8	Taiwan (Province of China)	1	male	15	50 to 54	1996	44	Population	1	Number	417940.9459017161	420731.7748636995	415241.631460396
8	Taiwan (Province of China)	1	male	16	55 to 59	1996	44	Population	1	Number	410537.6080825004	413279.00075497007	407886.1088573857
8	Taiwan (Province of China)	1	male	17	60 to 64	1996	44	Population	1	Number	358311.9938284563	360704.6464259303	355997.79908653506
8	Taiwan (Province of China)	1	male	18	65 to 69	1996	44	Population	1	Number	379715.58116353303	382251.15766451735	377263.1491587732
8	Taiwan (Province of China)	1	male	19	70 to 74	1996	44	Population	1	Number	278636.4451067138	280497.05883334967	276836.8430635784
8	Taiwan (Province of China)	1	male	20	75 to 79	1996	44	Population	1	Number	156430.76203929956	157475.33904359976	155420.43792729286
8	Taiwan (Province of China)	1	male	21	80 plus	1996	44	Population	1	Number	112949.01444224622	113703.23913313597	112219.52165431409
8	Taiwan (Province of China)	1	male	22	All Ages	1996	44	Population	1	Number	11094816.652098259	11168903.04144153	11023159.641445251
8	Taiwan (Province of China)	1	male	23	5-14 years	1996	44	Population	1	Number	1761539.5128655585	1773302.3122236752	1750162.4293501468
8	Taiwan (Province of China)	1	male	24	15-49 years	1996	44	Population	1	Number	6375705.325538519	6418279.529502178	6334527.179133893
8	Taiwan (Province of China)	1	male	25	50-69 years	1996	44	Population	1	Number	1566506.1289762058	1576966.579709117	1556388.6885630898
8	Taiwan (Province of China)	1	male	26	70+ years	1996	44	Population	1	Number	548016.2215882596	551675.6370100854	544476.8026451856
8	Taiwan (Province of China)	1	male	28	<1 year	1996	44	Population	1	Number	168886.00422554868	170013.7519528009	167795.2366551224
8	Taiwan (Province of China)	1	male	30	80 to 84	1996	44	Population	1	Number	77406.43627682766	77923.32299568983	76906.49887336898
8	Taiwan (Province of China)	1	male	31	85 to 89	1996	44	Population	1	Number	25498.5228221302	25668.79093459346	25333.837998685565
8	Taiwan (Province of China)	1	male	32	90 to 94	1996	44	Population	1	Number	7794.544878902475	7846.593480042972	7744.203011800306
8	Taiwan (Province of China)	1	male	39	0 to 14	1996	44	Population	1	Number	2604588.9759952743	2621981.2952201534	2587766.9711030796
8	Taiwan (Province of China)	1	male	42	Neonatal	1996	44	Population	1	Number	12946.805790768876	13033.258962970265	12863.1875184204
8	Taiwan (Province of China)	1	male	157	25 plus	1996	44	Population	1	Number	6525953.2946770135	6569530.789626786	6483804.756362112
8	Taiwan (Province of China)	1	male	158	<20 years	1996	44	Population	1	Number	3634923.010866983	3659195.455366099	3611446.487993277
8	Taiwan (Province of China)	1	male	159	10 to 24	1996	44	Population	1	Number	2882449.4351569437	2901697.1864097747	2863832.8400063845
8	Taiwan (Province of China)	1	male	162	10 to 19	1996	44	Population	1	Number	1948509.0886026812	1961520.3899611249	1935924.442916528
8	Taiwan (Province of China)	1	male	164	Birth	1996	44	Population	1	Number	170602.992477622	171241.792005546	169929.203095874
8	Taiwan (Province of China)	1	male	235	95 plus	1996	44	Population	1	Number	2249.510464385889	2264.531722809727	2234.9817704592465
8	Taiwan (Province of China)	2	female	1	Under 5	1996	44	Population	1	Number	776015.8422808049	781197.7406059919	771003.8644157446
8	Taiwan (Province of China)	2	female	2	Early Neonatal	1996	44	Population	1	Number	2979.5000864627045	2999.3959000102186	2960.256679732236
8	Taiwan (Province of China)	2	female	3	Late Neonatal	1996	44	Population	1	Number	8928.030910189826	8987.648441044292	8870.368307363407
8	Taiwan (Province of China)	2	female	4	Post Neonatal	1996	44	Population	1	Number	143524.80359231745	144483.20018531987	142597.8339359022
8	Taiwan (Province of China)	2	female	5	1 to 4	1996	44	Population	1	Number	620583.5076918348	624727.4960796175	616575.4054927467
8	Taiwan (Province of China)	2	female	6	5 to 9	1996	44	Population	1	Number	774227.6340579896	779397.5915017026	769227.2055190417
8	Taiwan (Province of China)	2	female	7	10 to 14	1996	44	Population	1	Number	861799.3043834954	867554.027584644	856233.2852349695
8	Taiwan (Province of China)	2	female	8	15 to 19	1996	44	Population	1	Number	974929.3567464903	981439.5135315012	968632.6755580634
8	Taiwan (Province of China)	2	female	9	20 to 24	1996	44	Population	1	Number	889458.011435904	895397.4275259638	883713.3556926462
8	Taiwan (Province of China)	2	female	10	25 to 29	1996	44	Population	1	Number	906219.4769342971	912270.8188450187	900366.5655479368
8	Taiwan (Province of China)	2	female	11	30 to 34	1996	44	Population	1	Number	957709.9385629701	964105.1115172597	951524.4707520063
8	Taiwan (Province of China)	2	female	12	35 to 39	1996	44	Population	1	Number	922733.3700860144	928894.9846362914	916773.8020279306
8	Taiwan (Province of China)	2	female	13	40 to 44	1996	44	Population	1	Number	839183.26716351	844786.9702449555	833763.3160096898
8	Taiwan (Province of China)	2	female	14	45 to 49	1996	44	Population	1	Number	629174.9083029153	633376.2663499393	625111.3176622947
8	Taiwan (Province of China)	2	female	15	50 to 54	1996	44	Population	1	Number	412612.9567686618	415368.20772249	409948.053691318
8	Taiwan (Province of China)	2	female	16	55 to 59	1996	44	Population	1	Number	420087.7780008936	422892.9425795655	417374.59802439384
8	Taiwan (Province of China)	2	female	17	60 to 64	1996	44	Population	1	Number	352059.57368870213	354410.4753273873	349785.7608431754
8	Taiwan (Province of China)	2	female	18	65 to 69	1996	44	Population	1	Number	292686.2494715764	294640.6817180681	290795.9053267358
8	Taiwan (Province of China)	2	female	19	70 to 74	1996	44	Population	1	Number	214081.15028228553	215510.69165716443	212698.48522819605
8	Taiwan (Province of China)	2	female	20	75 to 79	1996	44	Population	1	Number	138187.5395921144	139110.29624340837	137295.04120235573
8	Taiwan (Province of China)	2	female	21	80 plus	1996	44	Population	1	Number	130207.12192090214	131076.58879290087	129366.16587672818
8	Taiwan (Province of China)	2	female	22	All Ages	1996	44	Population	1	Number	10491373.479679527	10561430.336384257	10423613.868613223
8	Taiwan (Province of China)	2	female	23	5-14 years	1996	44	Population	1	Number	1636026.938441485	1646951.6190863466	1625460.490754011
8	Taiwan (Province of China)	2	female	24	15-49 years	1996	44	Population	1	Number	6119408.329232101	6160271.0926509285	6079885.503250567
8	Taiwan (Province of China)	2	female	25	50-69 years	1996	44	Population	1	Number	1477446.557929834	1487312.3073475112	1467904.3178856228
8	Taiwan (Province of China)	2	female	26	70+ years	1996	44	Population	1	Number	482475.8117953021	485697.5766934736	479359.69230728
8	Taiwan (Province of China)	2	female	28	<1 year	1996	44	Population	1	Number	155432.33458896997	156470.24452637436	154428.45892299782
8	Taiwan (Province of China)	2	female	30	80 to 84	1996	44	Population	1	Number	79220.88876521519	79749.89161341188	78709.2325343647
8	Taiwan (Province of China)	2	female	31	85 to 89	1996	44	Population	1	Number	35178.80682489802	35413.715689171	34951.60089491673
8	Taiwan (Province of China)	2	female	32	90 to 94	1996	44	Population	1	Number	11790.043880691772	11868.772696922733	11713.896673716668
8	Taiwan (Province of China)	2	female	39	0 to 14	1996	44	Population	1	Number	2412042.78072229	2428149.3596923384	2396464.3551697554
8	Taiwan (Province of China)	2	female	42	Neonatal	1996	44	Population	1	Number	11907.53099665253	11987.044341054512	11830.624987095644
8	Taiwan (Province of China)	2	female	157	25 plus	1996	44	Population	1	Number	6214943.330774843	6256444.035634449	6174803.482192762
8	Taiwan (Province of China)	2	female	158	<20 years	1996	44	Population	1	Number	3386972.1374687804	3409588.87322384	3365097.030727819
8	Taiwan (Province of China)	2	female	159	10 to 24	1996	44	Population	1	Number	2726186.6725658895	2744390.9686421086	2708579.316485679
8	Taiwan (Province of China)	2	female	162	10 to 19	1996	44	Population	1	Number	1836728.6611299857	1848993.5411161452	1824865.9607930325
8	Taiwan (Province of China)	2	female	164	Birth	1996	44	Population	1	Number	156718.332062259	157305.142381847	156099.379565967
8	Taiwan (Province of China)	2	female	235	95 plus	1996	44	Population	1	Number	4017.382450097149	4044.2087933952557	3991.4357737300925
8	Taiwan (Province of China)	3	both	1	Under 5	1996	44	Population	1	Number	1619065.3054105206	1629876.7236024693	1608608.4061686771
8	Taiwan (Province of China)	3	both	2	Early Neonatal	1996	44	Population	1	Number	6219.821058804639	6261.3543350233995	6179.649706916072
8	Taiwan (Province of China)	3	both	3	Late Neonatal	1996	44	Population	1	Number	18634.515728616767	18758.94896900138	18514.162798599973
8	Taiwan (Province of China)	3	both	4	Post Neonatal	1996	44	Population	1	Number	299464.0020270972	301463.6931751505	297529.88307260413
8	Taiwan (Province of China)	3	both	5	1 to 4	1996	44	Population	1	Number	1294746.966596002	1303392.7271232945	1286384.7105905567
8	Taiwan (Province of China)	3	both	6	5 to 9	1996	44	Population	1	Number	1617592.0931925757	1628393.6739101987	1607144.7088428577
8	Taiwan (Province of China)	3	both	7	10 to 14	1996	44	Population	1	Number	1779974.3581144677	1791860.2573998224	1768478.2112613
8	Taiwan (Province of China)	3	both	8	15 to 19	1996	44	Population	1	Number	2005263.391618199	2018653.6736774475	1992312.1924482605
8	Taiwan (Province of China)	3	both	9	20 to 24	1996	44	Population	1	Number	1823398.3579901669	1835574.2239746132	1811621.7527825024
8	Taiwan (Province of China)	3	both	10	25 to 29	1996	44	Population	1	Number	1854225.0686808324	1866606.7821129665	1842249.3660021937
8	Taiwan (Province of China)	3	both	11	30 to 34	1996	44	Population	1	Number	1953889.0560032555	1966936.282458255	1941269.663246157
8	Taiwan (Province of China)	3	both	12	35 to 39	1996	44	Population	1	Number	1878085.5167476537	1890626.5599371707	1865955.708919293
8	Taiwan (Province of China)	3	both	13	40 to 44	1996	44	Population	1	Number	1704813.2949131953	1716197.3011104173	1693802.5834913098
8	Taiwan (Province of China)	3	both	14	45 to 49	1996	44	Population	1	Number	1275438.9688173176	1283955.7988822395	1267201.4154947468
8	Taiwan (Province of China)	3	both	15	50 to 54	1996	44	Population	1	Number	830553.9026703779	836099.9825861894	825189.6851517141
8	Taiwan (Province of China)	3	both	16	55 to 59	1996	44	Population	1	Number	830625.3860833939	836171.9433345358	825260.7068817795
8	Taiwan (Province of China)	3	both	17	60 to 64	1996	44	Population	1	Number	710371.5675171585	715115.1217533177	705783.5599297105
8	Taiwan (Province of China)	3	both	18	65 to 69	1996	44	Population	1	Number	672401.8306351095	676891.8393825855	668059.0544855089
8	Taiwan (Province of China)	3	both	19	70 to 74	1996	44	Population	1	Number	492717.5953889993	496007.750490514	489535.32829177455
8	Taiwan (Province of China)	3	both	20	75 to 79	1996	44	Population	1	Number	294618.3016314139	296585.63528700813	292715.4791296486
8	Taiwan (Province of China)	3	both	21	80 plus	1996	44	Population	1	Number	243156.13636314837	244779.8279260368	241585.68753104226
8	Taiwan (Province of China)	3	both	22	All Ages	1996	44	Population	1	Number	21586190.131777786	21730333.377825774	21446773.510058466
8	Taiwan (Province of China)	3	both	23	5-14 years	1996	44	Population	1	Number	3397566.4513070434	3420253.9313100213	3375622.9201041576
8	Taiwan (Province of China)	3	both	24	15-49 years	1996	44	Population	1	Number	12495113.65477062	12578550.622153109	12414412.682384463
8	Taiwan (Province of China)	3	both	25	50-69 years	1996	44	Population	1	Number	3043952.6869060397	3064278.8870566273	3024293.0064487127
8	Taiwan (Province of China)	3	both	26	70+ years	1996	44	Population	1	Number	1030492.0333835616	1037373.2137035591	1023836.4949524651
8	Taiwan (Province of China)	3	both	28	<1 year	1996	44	Population	1	Number	324318.33881451865	326483.9964791753	322223.69557812024
8	Taiwan (Province of China)	3	both	30	80 to 84	1996	44	Population	1	Number	156627.32504204285	157673.2146091017	155615.73140773366
8	Taiwan (Province of China)	3	both	31	85 to 89	1996	44	Population	1	Number	60677.329647028215	61082.50662376446	60285.438893602295
8	Taiwan (Province of China)	3	both	32	90 to 94	1996	44	Population	1	Number	19584.588759594248	19715.366176965705	19458.099685516972
8	Taiwan (Province of China)	3	both	39	0 to 14	1996	44	Population	1	Number	5016631.756717565	5050130.65491249	4984231.326272834
8	Taiwan (Province of China)	3	both	42	Neonatal	1996	44	Population	1	Number	24854.336787421405	25020.303304024776	24693.812505516045
8	Taiwan (Province of China)	3	both	157	25 plus	1996	44	Population	1	Number	12740896.625451855	12825974.825261239	12658608.238554891
8	Taiwan (Province of China)	3	both	158	<20 years	1996	44	Population	1	Number	7021895.148335763	7068784.328589937	6976543.518721095
8	Taiwan (Province of China)	3	both	159	10 to 24	1996	44	Population	1	Number	5608636.107722834	5646088.155051883	5572412.156492064
8	Taiwan (Province of China)	3	both	162	10 to 19	1996	44	Population	1	Number	3785237.7497326666	3810513.93107727	3760790.403709561
8	Taiwan (Province of China)	3	both	164	Birth	1996	44	Population	1	Number	327321.32453988	328546.934387393	326028.582661841
8	Taiwan (Province of China)	3	both	235	95 plus	1996	44	Population	1	Number	6266.892914483038	6308.740516204983	6226.417544189339
9	Southeast Asia	1	male	1	Under 5	1996	44	Population	1	Number	30541052.266748276	32086837.82465171	29095622.84180068
9	Southeast Asia	1	male	2	Early Neonatal	1996	44	Population	1	Number	121451.42623511824	127662.99488435207	115615.1693751275
9	Southeast Asia	1	male	3	Late Neonatal	1996	44	Population	1	Number	359697.1448301656	378023.44552311604	342498.81069885305
9	Southeast Asia	1	male	4	Post Neonatal	1996	44	Population	1	Number	5689722.2724943375	5978006.819015185	5420493.148768395
9	Southeast Asia	1	male	5	1 to 4	1996	44	Population	1	Number	24370181.423188653	25597317.050146345	23222153.325241912
9	Southeast Asia	1	male	6	5 to 9	1996	44	Population	1	Number	30248189.841632206	31771344.67497813	28817699.295615178
9	Southeast Asia	1	male	7	10 to 14	1996	44	Population	1	Number	29344281.845648564	30832623.664315585	27932542.200406056
9	Southeast Asia	1	male	8	15 to 19	1996	44	Population	1	Number	26798385.454894446	28172834.889125284	25505948.34277921
9	Southeast Asia	1	male	9	20 to 24	1996	44	Population	1	Number	23686346.309961982	24927685.797893066	22523430.387854204
9	Southeast Asia	1	male	10	25 to 29	1996	44	Population	1	Number	21815950.08554043	22932298.180555362	20745105.41642273
9	Southeast Asia	1	male	11	30 to 34	1996	44	Population	1	Number	19943832.583525	20942305.85760046	18961381.481101345
9	Southeast Asia	1	male	12	35 to 39	1996	44	Population	1	Number	17653267.532269802	18553562.63543768	16773414.151969856
9	Southeast Asia	1	male	13	40 to 44	1996	44	Population	1	Number	14296273.615681143	15045687.494983708	13578079.52833769
9	Southeast Asia	1	male	14	45 to 49	1996	44	Population	1	Number	10706725.342013525	11258514.026542647	10175289.950086053
9	Southeast Asia	1	male	15	50 to 54	1996	44	Population	1	Number	8404022.525323754	8842710.73962665	7978730.734652392
9	Southeast Asia	1	male	16	55 to 59	1996	44	Population	1	Number	7062193.832546526	7436308.254996419	6706743.339263469
9	Southeast Asia	1	male	17	60 to 64	1996	44	Population	1	Number	5833095.472130045	6137027.635791821	5544840.120814799
9	Southeast Asia	1	male	18	65 to 69	1996	44	Population	1	Number	4392005.391015597	4617447.614492699	4174012.264479233
9	Southeast Asia	1	male	19	70 to 74	1996	44	Population	1	Number	2838044.7302195514	2982478.780516672	2697825.023023524
9	Southeast Asia	1	male	20	75 to 79	1996	44	Population	1	Number	1640298.2985504307	1722473.1341909138	1561321.1500852574
9	Southeast Asia	1	male	21	80 plus	1996	44	Population	1	Number	1362139.864022834	1428638.0893972616	1298032.8413964938
9	Southeast Asia	1	male	22	All Ages	1996	44	Population	1	Number	256566104.9917241	269608513.13989913	244182358.26177216
9	Southeast Asia	1	male	23	5-14 years	1996	44	Population	1	Number	59592471.687280774	62608832.84068898	56745756.2796107
9	Southeast Asia	1	male	24	15-49 years	1996	44	Population	1	Number	134900780.92388633	141840104.1155347	128274766.83538336
9	Southeast Asia	1	male	25	50-69 years	1996	44	Population	1	Number	25691317.22101592	27034995.915404033	24407001.24702081
9	Southeast Asia	1	male	26	70+ years	1996	44	Population	1	Number	5840482.892792816	6134699.008437421	5559487.145950065
9	Southeast Asia	1	male	28	<1 year	1996	44	Population	1	Number	6170870.843559621	6483693.259422653	5878607.128842375
9	Southeast Asia	1	male	30	80 to 84	1996	44	Population	1	Number	839541.406230855	880600.3764834359	799787.136077605
9	Southeast Asia	1	male	31	85 to 89	1996	44	Population	1	Number	377992.7589768847	396101.24511119263	360925.3547723356
9	Southeast Asia	1	male	32	90 to 94	1996	44	Population	1	Number	123348.06760747045	129331.20724462812	117952.4473752065
9	Southeast Asia	1	male	39	0 to 14	1996	44	Population	1	Number	90133523.95402905	94676650.07425398	85866303.41974194
9	Southeast Asia	1	male	42	Neonatal	1996	44	Population	1	Number	481148.57106528385	505686.44040746806	458113.9800739806
9	Southeast Asia	1	male	157	25 plus	1996	44	Population	1	Number	115947849.27283864	121947696.7489267	110200016.57466866
9	Southeast Asia	1	male	158	<20 years	1996	44	Population	1	Number	116931909.40892349	122853603.30824628	111371212.56275235
9	Southeast Asia	1	male	159	10 to 24	1996	44	Population	1	Number	79829013.61050498	83907180.79204841	75973894.15931153
9	Southeast Asia	1	male	162	10 to 19	1996	44	Population	1	Number	56142667.30054301	58999866.352618724	53470775.0411307
9	Southeast Asia	1	male	164	Birth	1996	44	Population	1	Number	6393169.64163016	6569003.78979302	6227900.24143495
9	Southeast Asia	1	male	235	95 plus	1996	44	Population	1	Number	21257.631207623905	22337.38509197905	20170.49270714941
9	Southeast Asia	2	female	1	Under 5	1996	44	Population	1	Number	29083680.97815751	30566752.375345454	27708093.04644899
9	Southeast Asia	2	female	2	Early Neonatal	1996	44	Population	1	Number	114770.25155959718	120679.94665412541	109232.4812714881
9	Southeast Asia	2	female	3	Late Neonatal	1996	44	Population	1	Number	340726.2840655546	358218.8267828031	324353.15102997643
9	Southeast Asia	2	female	4	Post Neonatal	1996	44	Population	1	Number	5405603.781924698	5682071.400216412	5148019.2668537805
9	Southeast Asia	2	female	5	1 to 4	1996	44	Population	1	Number	23222580.660607662	24399441.098197598	22126721.561093565
9	Southeast Asia	2	female	6	5 to 9	1996	44	Population	1	Number	28812925.89727921	30266737.32027703	27456360.23295075
9	Southeast Asia	2	female	7	10 to 14	1996	44	Population	1	Number	28159522.87273136	29575519.001336675	26818531.44581447
9	Southeast Asia	2	female	8	15 to 19	1996	44	Population	1	Number	26648484.61768981	28021026.08124719	25360196.898434587
9	Southeast Asia	2	female	9	20 to 24	1996	44	Population	1	Number	24413994.957361016	25707702.032680865	23210311.339019533
9	Southeast Asia	2	female	10	25 to 29	1996	44	Population	1	Number	22633608.218708817	23807981.80875263	21515496.34610367
9	Southeast Asia	2	female	11	30 to 34	1996	44	Population	1	Number	20562980.723330185	21590434.41413452	19548267.92840058
9	Southeast Asia	2	female	12	35 to 39	1996	44	Population	1	Number	17945281.21705639	18844598.293484543	17075338.329363775
9	Southeast Asia	2	female	13	40 to 44	1996	44	Population	1	Number	14435356.601135477	15172510.648857798	13745121.162057646
9	Southeast Asia	2	female	14	45 to 49	1996	44	Population	1	Number	10923439.74699913	11474094.1266759	10395646.825083341
9	Southeast Asia	2	female	15	50 to 54	1996	44	Population	1	Number	8892177.353404446	9353834.816910591	8448318.611136269
9	Southeast Asia	2	female	16	55 to 59	1996	44	Population	1	Number	7691501.914334876	8092931.715934438	7307115.099196263
9	Southeast Asia	2	female	17	60 to 64	1996	44	Population	1	Number	6480521.624429465	6801980.525077242	6166159.719532748
9	Southeast Asia	2	female	18	65 to 69	1996	44	Population	1	Number	4996927.254308224	5246622.262653135	4750919.972612297
9	Southeast Asia	2	female	19	70 to 74	1996	44	Population	1	Number	3416546.1139943847	3582332.781220366	3252712.1748178154
9	Southeast Asia	2	female	20	75 to 79	1996	44	Population	1	Number	2141440.0463430923	2243370.7781758998	2040950.2590386723
9	Southeast Asia	2	female	21	80 plus	1996	44	Population	1	Number	2012247.0694961129	2106079.64464829	1920451.5064971335
9	Southeast Asia	2	female	22	All Ages	1996	44	Population	1	Number	259250637.2067595	272388265.85568506	246733332.82435292
9	Southeast Asia	2	female	23	5-14 years	1996	44	Population	1	Number	56972448.77001057	59842256.32161371	54272590.144576795
9	Southeast Asia	2	female	24	15-49 years	1996	44	Population	1	Number	137563146.0822808	144595214.85733688	130776476.67235306
9	Southeast Asia	2	female	25	50-69 years	1996	44	Population	1	Number	28061128.146477014	29513267.795327377	26679878.035350155
9	Southeast Asia	2	female	26	70+ years	1996	44	Population	1	Number	7570233.22983359	7931530.890248985	7212560.237563162
9	Southeast Asia	2	female	28	<1 year	1996	44	Population	1	Number	5861100.31754985	6160970.173653341	5581599.480408079
9	Southeast Asia	2	female	30	80 to 84	1996	44	Population	1	Number	1183294.9984477945	1238235.2466915364	1129058.7145388592
9	Southeast Asia	2	female	31	85 to 89	1996	44	Population	1	Number	572316.7074070051	598690.7541977011	546276.8566472352
9	Southeast Asia	2	female	32	90 to 94	1996	44	Population	1	Number	201780.85241716442	211497.82360593934	192445.24998095087
9	Southeast Asia	2	female	39	0 to 14	1996	44	Population	1	Number	86056129.74816808	90369408.24112093	81998579.63220923
9	Southeast Asia	2	female	42	Neonatal	1996	44	Population	1	Number	455496.53562515177	478898.7734369285	433580.2135542991
9	Southeast Asia	2	female	157	25 plus	1996	44	Population	1	Number	122132027.8835406	128316450.47618036	116225222.68028037
9	Southeast Asia	2	female	158	<20 years	1996	44	Population	1	Number	112704614.3658579	118402719.26267037	107312319.55750696
9	Southeast Asia	2	female	159	10 to 24	1996	44	Population	1	Number	79222002.44778219	83288582.943026	75383822.04955733
9	Southeast Asia	2	female	162	10 to 19	1996	44	Population	1	Number	54808007.49042117	57598985.83294337	52180051.46075873
9	Southeast Asia	2	female	164	Birth	1996	44	Population	1	Number	6046639.07533813	6212993.03157619	5890932.08174413
9	Southeast Asia	2	female	235	95 plus	1996	44	Population	1	Number	54854.51122414896	57601.73079795857	52169.76883235912
9	Southeast Asia	3	both	1	Under 5	1996	44	Population	1	Number	59624733.244905785	62653590.19999717	56801459.94045904
9	Southeast Asia	3	both	2	Early Neonatal	1996	44	Population	1	Number	236221.67779471542	248342.9415384775	224842.23189945018
9	Southeast Asia	3	both	3	Late Neonatal	1996	44	Population	1	Number	700423.4288957203	736242.2723059192	666851.9617288297
9	Southeast Asia	3	both	4	Post Neonatal	1996	44	Population	1	Number	11095326.054419035	11660078.219231598	10568512.415622175
9	Southeast Asia	3	both	5	1 to 4	1996	44	Population	1	Number	47592762.083796315	49994203.67319017	45348817.29953328
9	Southeast Asia	3	both	6	5 to 9	1996	44	Population	1	Number	59061115.73891142	62043690.4431391	56275310.31097802
9	Southeast Asia	3	both	7	10 to 14	1996	44	Population	1	Number	57503804.71837992	60408142.665652275	54751073.64622053
9	Southeast Asia	3	both	8	15 to 19	1996	44	Population	1	Number	53446870.07258426	56193860.97037247	50866145.2412138
9	Southeast Asia	3	both	9	20 to 24	1996	44	Population	1	Number	48100341.267323	50641125.023013204	45733664.4376888
9	Southeast Asia	3	both	10	25 to 29	1996	44	Population	1	Number	44449558.30424925	46740279.98930799	42258435.775101
9	Southeast Asia	3	both	11	30 to 34	1996	44	Population	1	Number	40506813.30685519	42531038.29600552	38506469.53359474
9	Southeast Asia	3	both	12	35 to 39	1996	44	Population	1	Number	35598548.74932619	37398174.990584604	33848601.881657004
9	Southeast Asia	3	both	13	40 to 44	1996	44	Population	1	Number	28731630.216816623	30219094.706375103	27332636.057169095
9	Southeast Asia	3	both	14	45 to 49	1996	44	Population	1	Number	21630165.089012653	22731695.74066523	20576107.96112241
9	Southeast Asia	3	both	15	50 to 54	1996	44	Population	1	Number	17296199.8787282	18195382.132004566	16426744.223793462
9	Southeast Asia	3	both	16	55 to 59	1996	44	Population	1	Number	14753695.746881403	15524428.033791741	14010182.502385454
9	Southeast Asia	3	both	17	60 to 64	1996	44	Population	1	Number	12313617.09655951	12939645.64770335	11710999.840347545
9	Southeast Asia	3	both	18	65 to 69	1996	44	Population	1	Number	9388932.64532382	9862050.332662497	8924156.474915478
9	Southeast Asia	3	both	19	70 to 74	1996	44	Population	1	Number	6254590.8442139365	6563666.008680215	5950537.197841338
9	Southeast Asia	3	both	20	75 to 79	1996	44	Population	1	Number	3781738.3448935226	3966604.1122684698	3601621.82450224
9	Southeast Asia	3	both	21	80 plus	1996	44	Population	1	Number	3374386.933518947	3534717.155423216	3223068.745169224
9	Southeast Asia	3	both	22	All Ages	1996	44	Population	1	Number	515816742.19848365	541993037.545573	490834671.2438833
9	Southeast Asia	3	both	23	5-14 years	1996	44	Population	1	Number	116564920.45729135	122460920.39791112	111018325.73844391
9	Southeast Asia	3	both	24	15-49 years	1996	44	Population	1	Number	272463927.0061672	286435589.9267509	259051243.50773638
9	Southeast Asia	3	both	25	50-69 years	1996	44	Population	1	Number	53752445.36749294	56557677.03080913	51081123.37945172
9	Southeast Asia	3	both	26	70+ years	1996	44	Population	1	Number	13410716.122626405	14061603.239175787	12778059.877799297
9	Southeast Asia	3	both	28	<1 year	1996	44	Population	1	Number	12031971.161109472	12644663.433075994	11460206.609250456
9	Southeast Asia	3	both	30	80 to 84	1996	44	Population	1	Number	2022836.4046786495	2118744.368648314	1931010.7319386806
9	Southeast Asia	3	both	31	85 to 89	1996	44	Population	1	Number	950309.4663838898	994550.9700819791	907813.1085012837
9	Southeast Asia	3	both	32	90 to 94	1996	44	Population	1	Number	325128.92002463486	340624.91682059347	310246.7711650733
9	Southeast Asia	3	both	39	0 to 14	1996	44	Population	1	Number	176189653.70219713	185045385.11607072	167864345.4527626
9	Southeast Asia	3	both	42	Neonatal	1996	44	Population	1	Number	936645.1066904357	984585.2138443968	891694.1936282797
9	Southeast Asia	3	both	157	25 plus	1996	44	Population	1	Number	238079877.15637925	250266080.43784454	226424486.1085762
9	Southeast Asia	3	both	158	<20 years	1996	44	Population	1	Number	229636523.77478138	241256322.57091665	218659365.84936666
9	Southeast Asia	3	both	159	10 to 24	1996	44	Population	1	Number	159051016.05828717	167195763.73507446	151354526.58464107
9	Southeast Asia	3	both	162	10 to 19	1996	44	Population	1	Number	110950674.79096419	116598852.18556212	105653029.09935369
9	Southeast Asia	3	both	164	Birth	1996	44	Population	1	Number	12439808.7169683	12781979.3499885	12118759.9398786
9	Southeast Asia	3	both	235	95 plus	1996	44	Population	1	Number	76112.14243177287	79903.40578248918	72375.44948171763
10	Cambodia	1	male	1	Under 5	1996	44	Population	1	Number	954237.965144202	1027384.9397237864	879018.4801146197
10	Cambodia	1	male	2	Early Neonatal	1996	44	Population	1	Number	3910.8804063973685	4210.668383945835	3602.598383540483
10	Cambodia	1	male	3	Late Neonatal	1996	44	Population	1	Number	11510.483005116996	12392.81743167358	10603.148948296255
10	Cambodia	1	male	4	Post Neonatal	1996	44	Population	1	Number	180902.48115069864	194769.53493964978	166642.5250707989
10	Cambodia	1	male	5	1 to 4	1996	44	Population	1	Number	757914.120581989	816011.9189685171	698170.2077119842
10	Cambodia	1	male	6	5 to 9	1996	44	Population	1	Number	906065.6475998458	975519.980075923	834643.4301814097
10	Cambodia	1	male	7	10 to 14	1996	44	Population	1	Number	812247.9463267901	874510.6963456568	748221.0741306038
10	Cambodia	1	male	8	15 to 19	1996	44	Population	1	Number	602974.6674742141	649195.6042687425	555444.1293589759
10	Cambodia	1	male	9	20 to 24	1996	44	Population	1	Number	443984.7780503248	478018.3676370291	408986.8974526147
10	Cambodia	1	male	10	25 to 29	1996	44	Population	1	Number	410393.9005073557	441852.58618592395	378043.87988039403
10	Cambodia	1	male	11	30 to 34	1996	44	Population	1	Number	374518.49622234656	403227.15792249213	344996.4174024777
10	Cambodia	1	male	12	35 to 39	1996	44	Population	1	Number	290553.99519634806	312826.37009332905	267650.56576860126
10	Cambodia	1	male	13	40 to 44	1996	44	Population	1	Number	208597.5930753314	224587.61170316703	192154.5211135429
10	Cambodia	1	male	14	45 to 49	1996	44	Population	1	Number	169038.1648528455	181995.76117485118	155713.43436105966
10	Cambodia	1	male	15	50 to 54	1996	44	Population	1	Number	129676.32481028118	139616.64492009586	119454.36055288115
10	Cambodia	1	male	16	55 to 59	1996	44	Population	1	Number	109363.69258609792	117746.95078135942	100742.90727075293
10	Cambodia	1	male	17	60 to 64	1996	44	Population	1	Number	88620.47155841891	95413.66111605184	81634.80710448405
10	Cambodia	1	male	18	65 to 69	1996	44	Population	1	Number	68412.97094378268	73657.15743533827	63020.19824797252
10	Cambodia	1	male	19	70 to 74	1996	44	Population	1	Number	47273.29477030064	50897.02241179501	43546.89420968545
10	Cambodia	1	male	20	75 to 79	1996	44	Population	1	Number	25796.611171571534	27774.046707078884	23763.147948861937
10	Cambodia	1	male	21	80 plus	1996	44	Population	1	Number	20067.483383147035	21605.75344839378	18485.628729426662
10	Cambodia	1	male	22	All Ages	1996	44	Population	1	Number	5661824.003673204	6095830.311951015	5215520.773828365
10	Cambodia	1	male	23	5-14 years	1996	44	Population	1	Number	1718313.593926636	1850030.67642158	1582864.5043120135
10	Cambodia	1	male	24	15-49 years	1996	44	Population	1	Number	2500061.5953787663	2691703.458985534	2302989.845337666
10	Cambodia	1	male	25	50-69 years	1996	44	Population	1	Number	396073.4598985807	426434.41425284534	364852.2731760906
10	Cambodia	1	male	26	70+ years	1996	44	Population	1	Number	93137.3893250192	100276.82256726769	85795.67088797403
10	Cambodia	1	male	28	<1 year	1996	44	Population	1	Number	196323.84456221302	211373.02075526916	180848.27240263563
10	Cambodia	1	male	30	80 to 84	1996	44	Population	1	Number	13419.384189206152	14448.045162691109	12361.577640947864
10	Cambodia	1	male	31	85 to 89	1996	44	Population	1	Number	5153.508167363876	5548.549597995784	4747.273826869703
10	Cambodia	1	male	32	90 to 94	1996	44	Population	1	Number	1279.705983255228	1377.8016621589347	1178.830909567307
10	Cambodia	1	male	39	0 to 14	1996	44	Population	1	Number	2672551.5590708377	2877415.616145365	2461882.9844266335
10	Cambodia	1	male	42	Neonatal	1996	44	Population	1	Number	15421.363411514365	16603.485815619417	14205.747331836736
10	Cambodia	1	male	157	25 plus	1996	44	Population	1	Number	1942312.9990778272	2091200.7238998772	1789206.7625901399
10	Cambodia	1	male	158	<20 years	1996	44	Population	1	Number	3275526.226545052	3526611.220414107	3017327.113785609
10	Cambodia	1	male	159	10 to 24	1996	44	Population	1	Number	1859207.391851329	2001724.6682514285	1712652.1009421942
10	Cambodia	1	male	162	10 to 19	1996	44	Population	1	Number	1415222.6138010041	1523706.3006143994	1303665.2034895795
10	Cambodia	1	male	164	Birth	1996	44	Population	1	Number	209906.423729458	216368.200821133	203534.468864213
10	Cambodia	1	male	235	95 plus	1996	44	Population	1	Number	214.88504332177973	231.35702554794892	197.9463520417895
10	Cambodia	2	female	1	Under 5	1996	44	Population	1	Number	918916.2318597888	989355.6240322201	846481.0445473954
10	Cambodia	2	female	2	Early Neonatal	1996	44	Population	1	Number	3721.0285436464965	4006.263453840923	3427.711927606001
10	Cambodia	2	female	3	Late Neonatal	1996	44	Population	1	Number	10993.827372910846	11836.557635961244	10127.219604512624
10	Cambodia	2	female	4	Post Neonatal	1996	44	Population	1	Number	173809.96199619144	187133.3397449406	160109.0862063783
10	Cambodia	2	female	5	1 to 4	1996	44	Population	1	Number	730391.41394704	786379.4631974775	672817.0268088984
10	Cambodia	2	female	6	5 to 9	1996	44	Population	1	Number	868271.5534290074	934828.7850282032	799828.5219207236
10	Cambodia	2	female	7	10 to 14	1996	44	Population	1	Number	790415.3775702706	851004.5551573393	728109.4959851527
10	Cambodia	2	female	8	15 to 19	1996	44	Population	1	Number	618167.572888614	665553.119672192	569439.4272969203
10	Cambodia	2	female	9	20 to 24	1996	44	Population	1	Number	480069.4533602675	516869.108565845	442227.13479905267
10	Cambodia	2	female	10	25 to 29	1996	44	Population	1	Number	451460.77377597464	486067.4347445313	415873.5846733553
10	Cambodia	2	female	11	30 to 34	1996	44	Population	1	Number	420295.193456147	452512.8613279262	387164.6860073028
10	Cambodia	2	female	12	35 to 39	1996	44	Population	1	Number	360672.21040495083	388319.4870484312	332241.5894046202
10	Cambodia	2	female	13	40 to 44	1996	44	Population	1	Number	290562.8095904423	312835.8601535404	267658.6853525864
10	Cambodia	2	female	14	45 to 49	1996	44	Population	1	Number	232095.10816953218	249886.3254522748	213799.80327484678
10	Cambodia	2	female	15	50 to 54	1996	44	Population	1	Number	172423.36412885136	185640.4524166283	158831.78935339124
10	Cambodia	2	female	16	55 to 59	1996	44	Population	1	Number	146561.73573013046	157796.40459616279	135008.74927460187
10	Cambodia	2	female	17	60 to 64	1996	44	Population	1	Number	118281.31335622274	127348.15049469276	108957.58090764718
10	Cambodia	2	female	18	65 to 69	1996	44	Population	1	Number	92073.46209992222	99131.34015307597	84815.60959664197
10	Cambodia	2	female	19	70 to 74	1996	44	Population	1	Number	63524.51380489068	68393.97631444888	58517.08233632993
10	Cambodia	2	female	20	75 to 79	1996	44	Population	1	Number	36845.08563955001	39669.44040335518	33940.70699511096
10	Cambodia	2	female	21	80 plus	1996	44	Population	1	Number	31279.663491215444	33677.401617159885	28813.98903091215
10	Cambodia	2	female	22	All Ages	1996	44	Population	1	Number	6091915.422755778	6558890.327178031	5611709.480756596
10	Cambodia	2	female	23	5-14 years	1996	44	Population	1	Number	1658686.930999278	1785833.3401855426	1527938.0179058763
10	Cambodia	2	female	24	15-49 years	1996	44	Population	1	Number	2853323.1216459284	3072044.1969647417	2628404.9108086843
10	Cambodia	2	female	25	50-69 years	1996	44	Population	1	Number	529339.8753151268	569916.3476605599	487613.7291322824
10	Cambodia	2	female	26	70+ years	1996	44	Population	1	Number	131649.26293565615	141740.818334964	121271.77836235303
10	Cambodia	2	female	28	<1 year	1996	44	Population	1	Number	188524.81791274878	202976.1608347428	173664.0177384969
10	Cambodia	2	female	30	80 to 84	1996	44	Population	1	Number	19528.334790028508	21025.276497071118	17988.979471914292
10	Cambodia	2	female	31	85 to 89	1996	44	Population	1	Number	8433.985292536983	9080.491227463355	7769.161575995971
10	Cambodia	2	female	32	90 to 94	1996	44	Population	1	Number	2690.5667563561346	2896.8117657989487	2478.4781021175268
10	Cambodia	2	female	39	0 to 14	1996	44	Population	1	Number	2577603.162859067	2775188.9642177625	2374419.0624532714
10	Cambodia	2	female	42	Neonatal	1996	44	Population	1	Number	14714.855916557342	15842.821089802168	13554.931532118626
10	Cambodia	2	female	157	25 plus	1996	44	Population	1	Number	2416075.23364783	2601279.1347222268	2225623.8562073475
10	Cambodia	2	female	158	<20 years	1996	44	Population	1	Number	3195770.7357476805	3440742.0838899543	2943858.4897501925
10	Cambodia	2	female	159	10 to 24	1996	44	Population	1	Number	1888652.4038191522	2033426.7833953763	1739776.058081126
10	Cambodia	2	female	162	10 to 19	1996	44	Population	1	Number	1408582.9504588845	1516557.6748295312	1297548.923282073
10	Cambodia	2	female	164	Birth	1996	44	Population	1	Number	200676.822794164	206854.475070459	194585.043254376
10	Cambodia	2	female	235	95 plus	1996	44	Population	1	Number	626.7766522938181	674.8221268264571	577.3698808843596
10	Cambodia	3	both	1	Under 5	1996	44	Population	1	Number	1873154.1970039906	2016740.5637560065	1725499.5246620155
10	Cambodia	3	both	2	Early Neonatal	1996	44	Population	1	Number	7631.908950043865	8216.931837786757	7030.310311146484
10	Cambodia	3	both	3	Late Neonatal	1996	44	Population	1	Number	22504.310378027843	24229.375067634825	20730.368552808883
10	Cambodia	3	both	4	Post Neonatal	1996	44	Population	1	Number	354712.4431468901	381902.8746845904	326751.6112771772
10	Cambodia	3	both	5	1 to 4	1996	44	Population	1	Number	1488305.534529029	1602391.3821659947	1370987.2345208828
10	Cambodia	3	both	6	5 to 9	1996	44	Population	1	Number	1774337.2010288532	1910348.765104126	1634471.9521021335
10	Cambodia	3	both	7	10 to 14	1996	44	Population	1	Number	1602663.3238970607	1725515.2515029963	1476330.5701157562
10	Cambodia	3	both	8	15 to 19	1996	44	Population	1	Number	1221142.2403628281	1314748.7239409348	1124883.5566558964
10	Cambodia	3	both	9	20 to 24	1996	44	Population	1	Number	924054.2314105923	994887.476202874	851214.0322516672
10	Cambodia	3	both	10	25 to 29	1996	44	Population	1	Number	861854.6742833303	927920.0209304553	793917.4645537493
10	Cambodia	3	both	11	30 to 34	1996	44	Population	1	Number	794813.6896784935	855740.0192504184	732161.1034097805
10	Cambodia	3	both	12	35 to 39	1996	44	Population	1	Number	651226.2056012988	701145.8571417602	599892.1551732214
10	Cambodia	3	both	13	40 to 44	1996	44	Population	1	Number	499160.40266577364	537423.4718567075	459813.2064661293
10	Cambodia	3	both	14	45 to 49	1996	44	Population	1	Number	401133.2730223777	431882.086627126	369513.23763590644
10	Cambodia	3	both	15	50 to 54	1996	44	Population	1	Number	302099.68893913255	325257.09733672417	278286.1499062724
10	Cambodia	3	both	16	55 to 59	1996	44	Population	1	Number	255925.42831622838	275543.35537752224	235751.65654535484
10	Cambodia	3	both	17	60 to 64	1996	44	Population	1	Number	206901.78491464167	222761.8116107445	190592.38801213124
10	Cambodia	3	both	18	65 to 69	1996	44	Population	1	Number	160486.4330437049	172788.49758841423	147835.8078446145
10	Cambodia	3	both	19	70 to 74	1996	44	Population	1	Number	110797.80857519132	119290.9987262439	102063.97654601537
10	Cambodia	3	both	20	75 to 79	1996	44	Population	1	Number	62641.69681112155	67443.48711043407	57703.854943972896
10	Cambodia	3	both	21	80 plus	1996	44	Population	1	Number	51347.14687436248	55283.15506555366	47299.61776033882
10	Cambodia	3	both	22	All Ages	1996	44	Population	1	Number	11753739.426428981	12654720.639129035	10827230.254584953
10	Cambodia	3	both	23	5-14 years	1996	44	Population	1	Number	3377000.524925914	3635864.0166071225	3110802.5222178893
10	Cambodia	3	both	24	15-49 years	1996	44	Population	1	Number	5353384.717024694	5763747.655950277	4931394.75614635
10	Cambodia	3	both	25	50-69 years	1996	44	Population	1	Number	925413.3352137075	996350.7619134051	852466.002308373
10	Cambodia	3	both	26	70+ years	1996	44	Population	1	Number	224786.65226067536	242017.64090223162	207067.44925032704
10	Cambodia	3	both	28	<1 year	1996	44	Population	1	Number	384848.6624749618	414349.181590012	354512.29014113254
10	Cambodia	3	both	30	80 to 84	1996	44	Population	1	Number	32947.71897923466	35473.32165976223	30350.557112862156
10	Cambodia	3	both	31	85 to 89	1996	44	Population	1	Number	13587.49345990086	14629.04082545914	12516.435402865673
10	Cambodia	3	both	32	90 to 94	1996	44	Population	1	Number	3970.2727396113623	4274.613427957883	3657.3090116848334
10	Cambodia	3	both	39	0 to 14	1996	44	Population	1	Number	5250154.721929905	5652604.580363129	4836302.046879906
10	Cambodia	3	both	42	Neonatal	1996	44	Population	1	Number	30136.219328071707	32446.306905421585	27760.678863955363
10	Cambodia	3	both	157	25 plus	1996	44	Population	1	Number	4358388.232725657	4692479.858622103	4014830.618797486
10	Cambodia	3	both	158	<20 years	1996	44	Population	1	Number	6471296.962292733	6967353.304304064	5961185.603535801
10	Cambodia	3	both	159	10 to 24	1996	44	Population	1	Number	3747859.795670481	4035151.4516468053	3452428.1590233194
10	Cambodia	3	both	162	10 to 19	1996	44	Population	1	Number	2823805.5642598886	3040263.9754439313	2601214.126771653
10	Cambodia	3	both	164	Birth	1996	44	Population	1	Number	410583.246523622	423222.675891592	398119.512118589
10	Cambodia	3	both	235	95 plus	1996	44	Population	1	Number	841.6616956155979	906.179152374406	775.3162329261492
11	Indonesia	1	male	1	Under 5	1996	44	Population	1	Number	11513527.888537638	12739339.909087503	10288102.978610633
11	Indonesia	1	male	2	Early Neonatal	1996	44	Population	1	Number	46186.87291278985	51104.255712936756	41271.04301886892
11	Indonesia	1	male	3	Late Neonatal	1996	44	Population	1	Number	136474.79165030576	151004.86807228	121949.30381682604
11	Indonesia	1	male	4	Post Neonatal	1996	44	Population	1	Number	2147970.7923377035	2376659.0312969275	1919354.7729726268
11	Indonesia	1	male	5	1 to 4	1996	44	Population	1	Number	9182895.43163684	10160571.75400536	8205527.85880231
11	Indonesia	1	male	6	5 to 9	1996	44	Population	1	Number	11512235.541580906	12737909.969687374	10286948.180645693
11	Indonesia	1	male	7	10 to 14	1996	44	Population	1	Number	11557170.141813463	12787628.626869017	10327100.234731173
11	Indonesia	1	male	8	15 to 19	1996	44	Population	1	Number	10809649.966765221	11960522.140392296	9659141.237807065
11	Indonesia	1	male	9	20 to 24	1996	44	Population	1	Number	9576044.837228121	10595578.639937278	8556833.00261748
11	Indonesia	1	male	10	25 to 29	1996	44	Population	1	Number	8594553.683217442	9509590.96094337	7679805.373656761
11	Indonesia	1	male	11	30 to 34	1996	44	Population	1	Number	7841185.1971787885	8676013.510716686	7006620.521868463
11	Indonesia	1	male	12	35 to 39	1996	44	Population	1	Number	7009402.857378448	7755673.710468151	6263367.676129059
11	Indonesia	1	male	13	40 to 44	1996	44	Population	1	Number	5748805.963402592	6360864.710466841	5136940.50408461
11	Indonesia	1	male	14	45 to 49	1996	44	Population	1	Number	4349389.72697599	4812456.674048842	3886469.0161378146
11	Indonesia	1	male	15	50 to 54	1996	44	Population	1	Number	3507139.8045370528	3880534.8379073553	3133862.68907057
11	Indonesia	1	male	16	55 to 59	1996	44	Population	1	Number	2939876.876573918	3252877.066361848	2626975.532038272
11	Indonesia	1	male	17	60 to 64	1996	44	Population	1	Number	2329532.316908845	2577550.8863665285	2081592.071550856
11	Indonesia	1	male	18	65 to 69	1996	44	Population	1	Number	1715099.3184242938	1897700.9832931848	1532555.3190400265
11	Indonesia	1	male	19	70 to 74	1996	44	Population	1	Number	1077149.0081497792	1191829.9482487629	962504.2842155966
11	Indonesia	1	male	20	75 to 79	1996	44	Population	1	Number	606372.8248102439	670931.5860155884	541834.4512188584
11	Indonesia	1	male	21	80 plus	1996	44	Population	1	Number	484312.49242037325	535875.8429988172	432765.4255138335
11	Indonesia	1	male	22	All Ages	1996	44	Population	1	Number	101171448.44590312	111942880.00380947	90403418.49893683
11	Indonesia	1	male	23	5-14 years	1996	44	Population	1	Number	23069405.68339437	25525538.5965564	20614048.415376864
11	Indonesia	1	male	24	15-49 years	1996	44	Population	1	Number	53929032.232146606	59670700.34697344	48189177.332301244
11	Indonesia	1	male	25	50-69 years	1996	44	Population	1	Number	10491648.31644411	11608663.773928918	9374985.611699726
11	Indonesia	1	male	26	70+ years	1996	44	Population	1	Number	2167834.325380396	2398637.377263168	1937104.1609482884
11	Indonesia	1	male	28	<1 year	1996	44	Population	1	Number	2330632.456900799	2578768.155082144	2082575.1198083218
11	Indonesia	1	male	30	80 to 84	1996	44	Population	1	Number	303397.8646498791	335699.75796159275	271106.1722546435
11	Indonesia	1	male	31	85 to 89	1996	44	Population	1	Number	130476.16171299586	144367.58135182151	116589.1289752763
11	Indonesia	1	male	32	90 to 94	1996	44	Population	1	Number	41723.730588210274	46165.935531156596	37282.92849063788
11	Indonesia	1	male	39	0 to 14	1996	44	Population	1	Number	34582933.57193201	38264878.50564389	30902151.393987495
11	Indonesia	1	male	42	Neonatal	1996	44	Population	1	Number	182661.6645630956	202109.12378521677	163220.34683569495
11	Indonesia	1	male	157	25 plus	1996	44	Population	1	Number	46202820.06997777	51121900.71783596	41285292.86452469
11	Indonesia	1	male	158	<20 years	1996	44	Population	1	Number	45392583.53869723	50225400.64603619	40561292.63179456
11	Indonesia	1	male	159	10 to 24	1996	44	Population	1	Number	31942864.945806805	35343729.407198586	28543074.47515571
11	Indonesia	1	male	162	10 to 19	1996	44	Population	1	Number	22366820.108578686	24748150.767261315	19986241.472538233
11	Indonesia	1	male	164	Birth	1996	44	Population	1	Number	2421351.34234353	2486104.60065167	2356757.09878806
11	Indonesia	1	male	235	95 plus	1996	44	Population	1	Number	8714.735469287984	9642.568154246399	7787.195793275932
11	Indonesia	2	female	1	Under 5	1996	44	Population	1	Number	10947198.16747133	12112714.700278565	9782049.704011925
11	Indonesia	2	female	2	Early Neonatal	1996	44	Population	1	Number	43675.13871163115	48325.10443457866	39026.64144477406
11	Indonesia	2	female	3	Late Neonatal	1996	44	Population	1	Number	129435.61424962398	143216.24980898222	115659.330605833
11	Indonesia	2	female	4	Post Neonatal	1996	44	Population	1	Number	2045386.862605823	2263153.287209103	1827689.2084949615
11	Indonesia	2	female	5	1 to 4	1996	44	Population	1	Number	8728700.551904252	9658020.0588259	7799674.523466355
11	Indonesia	2	female	6	5 to 9	1996	44	Population	1	Number	10868754.496319741	12025919.358295538	9711955.066239668
11	Indonesia	2	female	7	10 to 14	1996	44	Population	1	Number	10975223.82072996	12143724.16379768	9807092.489295369
11	Indonesia	2	female	8	15 to 19	1996	44	Population	1	Number	10770236.18341544	11916912.085502356	9623922.400817676
11	Indonesia	2	female	9	20 to 24	1996	44	Population	1	Number	10056728.54358653	11127439.350515496	8986355.866420057
11	Indonesia	2	female	10	25 to 29	1996	44	Population	1	Number	9090152.207662294	10057954.427160423	8122655.619463021
11	Indonesia	2	female	11	30 to 34	1996	44	Population	1	Number	8107600.095665201	8970792.833051268	7244679.953972938
11	Indonesia	2	female	12	35 to 39	1996	44	Population	1	Number	6967887.531294942	7709738.367666669	6226270.97092518
11	Indonesia	2	female	13	40 to 44	1996	44	Population	1	Number	5533594.925631203	6122740.775831077	4944635.12729997
11	Indonesia	2	female	14	45 to 49	1996	44	Population	1	Number	4263236.031860545	4717130.444145651	3809484.9591297153
11	Indonesia	2	female	15	50 to 54	1996	44	Population	1	Number	3609022.8381357607	3993265.0634774934	3224901.956233876
11	Indonesia	2	female	16	55 to 59	1996	44	Population	1	Number	3113753.8663149485	3445266.236399395	2782346.1876170416
11	Indonesia	2	female	17	60 to 64	1996	44	Population	1	Number	2521805.7450220822	2790295.1103726714	2253401.1684349496
11	Indonesia	2	female	18	65 to 69	1996	44	Population	1	Number	1895268.871582239	2097052.6677783993	1693548.7985750497
11	Indonesia	2	female	19	70 to 74	1996	44	Population	1	Number	1208769.2879691212	1337463.4586532593	1080115.7588187063
11	Indonesia	2	female	20	75 to 79	1996	44	Population	1	Number	716403.341639164	792676.7337953295	640154.03656964
11	Indonesia	2	female	21	80 plus	1996	44	Population	1	Number	636331.7399873256	704080.1402591859	568604.7346153253
11	Indonesia	2	female	22	All Ages	1996	44	Population	1	Number	101281967.69428782	112065165.9169804	90502174.79844008
11	Indonesia	2	female	23	5-14 years	1996	44	Population	1	Number	21843978.3170497	24169643.522093214	19519047.55553504
11	Indonesia	2	female	24	15-49 years	1996	44	Population	1	Number	54789435.519116156	60622708.28387294	48958004.898028545
11	Indonesia	2	female	25	50-69 years	1996	44	Population	1	Number	11139851.32105503	12325879.078027958	9954198.110860918
11	Indonesia	2	female	26	70+ years	1996	44	Population	1	Number	2561504.369595611	2834220.3327077744	2288874.530003672
11	Indonesia	2	female	28	<1 year	1996	44	Population	1	Number	2218497.615567078	2454694.6414526636	1982375.1805455685
11	Indonesia	2	female	30	80 to 84	1996	44	Population	1	Number	378397.57781205984	418684.47370699735	338123.4044921186
11	Indonesia	2	female	31	85 to 89	1996	44	Population	1	Number	177062.0418827053	195913.32547051023	158216.711517751
11	Indonesia	2	female	32	90 to 94	1996	44	Population	1	Number	64200.71239994572	71035.97659955447	57367.60677223653
11	Indonesia	2	female	39	0 to 14	1996	44	Population	1	Number	32791176.48452103	36282358.222371794	29301097.25954696
11	Indonesia	2	female	42	Neonatal	1996	44	Population	1	Number	173110.75296125512	191541.35424356087	154685.97205060706
11	Indonesia	2	female	157	25 plus	1996	44	Population	1	Number	47663826.482764825	52738456.25859082	42590799.271655396
11	Indonesia	2	female	158	<20 years	1996	44	Population	1	Number	43561412.667936474	48199270.30787414	38925019.66036465
11	Indonesia	2	female	159	10 to 24	1996	44	Population	1	Number	31802188.54773193	35188075.59981553	28417370.7565331
11	Indonesia	2	female	162	10 to 19	1996	44	Population	1	Number	21745460.0041454	24060636.249300033	19431014.890113045
11	Indonesia	2	female	164	Birth	1996	44	Population	1	Number	2299047.96984045	2360530.51656983	2237716.40596841
11	Indonesia	2	female	235	95 plus	1996	44	Population	1	Number	16671.4078926148	18446.364482123943	14897.011833219081
11	Indonesia	3	both	1	Under 5	1996	44	Population	1	Number	22460726.05600897	24852054.609366074	20070152.682622556
11	Indonesia	3	both	2	Early Neonatal	1996	44	Population	1	Number	89862.011624421	99429.36014751541	80297.68446364299
11	Indonesia	3	both	3	Late Neonatal	1996	44	Population	1	Number	265910.40589992976	294221.11788126215	237608.63442265906
11	Indonesia	3	both	4	Post Neonatal	1996	44	Population	1	Number	4193357.6549435267	4639812.31850603	3747043.9814675883
11	Indonesia	3	both	5	1 to 4	1996	44	Population	1	Number	17911595.98354109	19818591.812831264	16005202.382268667
11	Indonesia	3	both	6	5 to 9	1996	44	Population	1	Number	22380990.037900645	24763829.327982917	19998903.24688536
11	Indonesia	3	both	7	10 to 14	1996	44	Population	1	Number	22532393.962543424	24931352.7906667	20134192.724026542
11	Indonesia	3	both	8	15 to 19	1996	44	Population	1	Number	21579886.15018066	23877434.22589465	19283063.63862474
11	Indonesia	3	both	9	20 to 24	1996	44	Population	1	Number	19632773.380814653	21723017.990452774	17543188.869037535
11	Indonesia	3	both	10	25 to 29	1996	44	Population	1	Number	17684705.890879735	19567545.38810379	15802460.993119782
11	Indonesia	3	both	11	30 to 34	1996	44	Population	1	Number	15948785.292843988	17646806.343767952	14251300.475841401
11	Indonesia	3	both	12	35 to 39	1996	44	Population	1	Number	13977290.388673391	15465412.07813482	12489638.647054238
11	Indonesia	3	both	13	40 to 44	1996	44	Population	1	Number	11282400.889033794	12483605.486297918	10081575.631384581
11	Indonesia	3	both	14	45 to 49	1996	44	Population	1	Number	8612625.758836536	9529587.118194494	7695953.97526753
11	Indonesia	3	both	15	50 to 54	1996	44	Population	1	Number	7116162.6426728135	7873799.901384849	6358764.645304446
11	Indonesia	3	both	16	55 to 59	1996	44	Population	1	Number	6053630.742888866	6698143.302761242	5409321.7196553135
11	Indonesia	3	both	17	60 to 64	1996	44	Population	1	Number	4851338.061930927	5367845.996739199	4334993.239985805
11	Indonesia	3	both	18	65 to 69	1996	44	Population	1	Number	3610368.1900065327	3994753.651071584	3226104.117615076
11	Indonesia	3	both	19	70 to 74	1996	44	Population	1	Number	2285918.2961189	2529293.406902022	2042620.0430343028
11	Indonesia	3	both	20	75 to 79	1996	44	Population	1	Number	1322776.166449408	1463608.3198109178	1181988.4877884984
11	Indonesia	3	both	21	80 plus	1996	44	Population	1	Number	1120644.2324076989	1239955.9832580036	1001370.1601291588
11	Indonesia	3	both	22	All Ages	1996	44	Population	1	Number	202453416.14019093	224008045.9207898	180905593.29737678
11	Indonesia	3	both	23	5-14 years	1996	44	Population	1	Number	44913384.00044407	49695182.118649624	40133095.97091189
11	Indonesia	3	both	24	15-49 years	1996	44	Population	1	Number	108718467.75126275	120293408.63084638	97147182.2303298
11	Indonesia	3	both	25	50-69 years	1996	44	Population	1	Number	21631499.63749914	23934542.851956878	19329183.72256064
11	Indonesia	3	both	26	70+ years	1996	44	Population	1	Number	4729338.694976008	5232857.709970944	4225978.690951959
11	Indonesia	3	both	28	<1 year	1996	44	Population	1	Number	4549130.0724678775	5033462.796534808	4064950.3003538903
11	Indonesia	3	both	30	80 to 84	1996	44	Population	1	Number	681795.442461939	754384.2316685902	609229.5767467621
11	Indonesia	3	both	31	85 to 89	1996	44	Population	1	Number	307538.20359570114	340280.9068223317	274805.84049302735
11	Indonesia	3	both	32	90 to 94	1996	44	Population	1	Number	105924.44298815599	117201.91213071106	94650.53526287441
11	Indonesia	3	both	39	0 to 14	1996	44	Population	1	Number	67374110.05645303	74547236.72801568	60203248.65353446
11	Indonesia	3	both	42	Neonatal	1996	44	Population	1	Number	355772.41752435075	393650.4780287776	317906.318886302
11	Indonesia	3	both	157	25 plus	1996	44	Population	1	Number	93866646.55274259	103860356.97642684	83876092.13618015
11	Indonesia	3	both	158	<20 years	1996	44	Population	1	Number	88953996.2066337	98424670.95391035	79486312.29215921
11	Indonesia	3	both	159	10 to 24	1996	44	Population	1	Number	63745053.49353874	70531805.00701413	56960445.23168881
11	Indonesia	3	both	162	10 to 19	1996	44	Population	1	Number	44112280.11272408	48808787.016561344	39417256.36265127
11	Indonesia	3	both	164	Birth	1996	44	Population	1	Number	4720399.31218398	4846635.11722149	4594473.50475648
11	Indonesia	3	both	235	95 plus	1996	44	Population	1	Number	25386.143361902785	28088.932636370344	22684.207626495016
12	Lao People's Democratic Republic	1	male	1	Under 5	1996	44	Population	1	Number	396086.2820541372	425099.51911865815	364843.58623431897
12	Lao People's Democratic Republic	1	male	2	Early Neonatal	1996	44	Population	1	Number	1755.3440696343123	1883.9226544769458	1616.885144618548
12	Lao People's Democratic Republic	1	male	3	Late Neonatal	1996	44	Population	1	Number	5121.966096411208	5497.149038423084	4717.95304168056
12	Lao People's Democratic Republic	1	male	4	Post Neonatal	1996	44	Population	1	Number	78105.31671081635	83826.51477397136	71944.48569376773
12	Lao People's Democratic Republic	1	male	5	1 to 4	1996	44	Population	1	Number	311103.65517727536	333891.9326517867	286564.26235425216
12	Lao People's Democratic Republic	1	male	6	5 to 9	1996	44	Population	1	Number	361636.82202184806	388126.6433662433	333111.4482848954
12	Lao People's Democratic Republic	1	male	7	10 to 14	1996	44	Population	1	Number	315375.0238365643	338476.1781692673	290498.71181738924
12	Lao People's Democratic Republic	1	male	8	15 to 19	1996	44	Population	1	Number	261813.11600603134	280990.87182703614	241161.68747739267
12	Lao People's Democratic Republic	1	male	9	20 to 24	1996	44	Population	1	Number	195335.29865585588	209643.56830251004	179927.54131791272
12	Lao People's Democratic Republic	1	male	10	25 to 29	1996	44	Population	1	Number	163932.9677001791	175941.0231923046	151002.1794432994
12	Lao People's Democratic Republic	1	male	11	30 to 34	1996	44	Population	1	Number	154848.22636055655	166190.82645546555	142634.0289656567
12	Lao People's Democratic Republic	1	male	12	35 to 39	1996	44	Population	1	Number	134919.96823951587	144802.82760785843	124277.68215511524
12	Lao People's Democratic Republic	1	male	13	40 to 44	1996	44	Population	1	Number	100560.03844789822	107926.0401674615	92628.0124343654
12	Lao People's Democratic Republic	1	male	14	45 to 49	1996	44	Population	1	Number	79815.1862726899	85661.63192253429	73519.48329204756
12	Lao People's Democratic Republic	1	male	15	50 to 54	1996	44	Population	1	Number	65829.77866241464	70651.79613884047	60637.22379793017
12	Lao People's Democratic Republic	1	male	16	55 to 59	1996	44	Population	1	Number	54107.22532039729	58070.5682238245	49839.32799870089
12	Lao People's Democratic Republic	1	male	17	60 to 64	1996	44	Population	1	Number	43679.311097204176	46878.811471481036	40233.95211341934
12	Lao People's Democratic Republic	1	male	18	65 to 69	1996	44	Population	1	Number	35747.99147691623	38366.52435293864	32928.24316831388
12	Lao People's Democratic Republic	1	male	19	70 to 74	1996	44	Population	1	Number	26115.35086583727	28028.29483795422	24055.41089746023
12	Lao People's Democratic Republic	1	male	20	75 to 79	1996	44	Population	1	Number	15053.507150344987	16156.173390994352	13866.108933773065
12	Lao People's Democratic Republic	1	male	21	80 plus	1996	44	Population	1	Number	9049.181202844975	9712.031827502715	8335.39527147495
12	Lao People's Democratic Republic	1	male	22	All Ages	1996	44	Population	1	Number	2413905.275371236	2590723.330372873	2223500.023603467
12	Lao People's Democratic Republic	1	male	23	5-14 years	1996	44	Population	1	Number	677011.8458584123	726602.8215355106	623610.1601022847
12	Lao People's Democratic Republic	1	male	24	15-49 years	1996	44	Population	1	Number	1091224.801682727	1171156.7894751707	1005150.6150857899
12	Lao People's Democratic Republic	1	male	25	50-69 years	1996	44	Population	1	Number	199364.30655693234	213967.70018708464	183638.74707836428
12	Lao People's Democratic Republic	1	male	26	70+ years	1996	44	Population	1	Number	50218.03921902723	53896.50005645129	46256.91510270823
12	Lao People's Democratic Republic	1	male	28	<1 year	1996	44	Population	1	Number	84982.62687686186	91207.58646687139	78279.32388006683
12	Lao People's Democratic Republic	1	male	30	80 to 84	1996	44	Population	1	Number	6692.299642415559	7182.509187228002	6164.4210171354
12	Lao People's Democratic Republic	1	male	31	85 to 89	1996	44	Population	1	Number	1948.7688301412393	2091.5157381119348	1795.0528481903066
12	Lao People's Democratic Republic	1	male	32	90 to 94	1996	44	Population	1	Number	361.58022726095714	388.0659030509903	333.0593176344259
12	Lao People's Democratic Republic	1	male	39	0 to 14	1996	44	Population	1	Number	1073098.1279125495	1151702.3406541685	988453.7463366035
12	Lao People's Democratic Republic	1	male	42	Neonatal	1996	44	Population	1	Number	6877.31016604552	7381.07169290003	6334.838186299108
12	Lao People's Democratic Republic	1	male	157	25 plus	1996	44	Population	1	Number	883658.7327967993	948386.5495891602	813957.0484715569
12	Lao People's Democratic Republic	1	male	158	<20 years	1996	44	Population	1	Number	1334911.243918581	1432693.212481205	1229615.4338139966
12	Lao People's Democratic Republic	1	male	159	10 to 24	1996	44	Population	1	Number	772523.4384984515	829110.6182988135	711587.9406126947
12	Lao People's Democratic Republic	1	male	162	10 to 19	1996	44	Population	1	Number	577188.1398425956	619467.0499963034	531660.3992947821
12	Lao People's Democratic Republic	1	male	164	Birth	1996	44	Population	1	Number	92415.8880156522	95014.830586698	89811.4939174283
12	Lao People's Democratic Republic	1	male	235	95 plus	1996	44	Population	1	Number	46.53250302722001	49.94099911179216	42.86208851481966
12	Lao People's Democratic Republic	2	female	1	Under 5	1996	44	Population	1	Number	384911.8212811542	413106.5314383724	354550.5502788535
12	Lao People's Democratic Republic	2	female	2	Early Neonatal	1996	44	Population	1	Number	1673.8814814571322	1796.49294880603	1541.848204029857
12	Lao People's Democratic Republic	2	female	3	Late Neonatal	1996	44	Population	1	Number	4909.891176889776	5269.539675538442	4522.606275851447
12	Lao People's Democratic Republic	2	female	4	Post Neonatal	1996	44	Population	1	Number	75442.98167617197	80969.1642565773	69492.15168017986
12	Lao People's Democratic Republic	2	female	5	1 to 4	1996	44	Population	1	Number	302885.06694663526	325071.3345574506	278993.9441187924
12	Lao People's Democratic Republic	2	female	6	5 to 9	1996	44	Population	1	Number	350908.343831695	376612.3063994161	323229.2164705728
12	Lao People's Democratic Republic	2	female	7	10 to 14	1996	44	Population	1	Number	305940.45519601606	328350.529355101	281808.3278951281
12	Lao People's Democratic Republic	2	female	8	15 to 19	1996	44	Population	1	Number	261238.69940207223	280374.37932734535	240632.57999936008
12	Lao People's Democratic Republic	2	female	9	20 to 24	1996	44	Population	1	Number	215993.2295528284	231814.68830380618	198956.00540292248
12	Lao People's Democratic Republic	2	female	10	25 to 29	1996	44	Population	1	Number	185344.17263753602	198920.59439941193	170724.50043465235
12	Lao People's Democratic Republic	2	female	11	30 to 34	1996	44	Population	1	Number	160142.48198844152	171872.88519739782	147510.6815972537
12	Lao People's Democratic Republic	2	female	12	35 to 39	1996	44	Population	1	Number	135256.136338186	145163.6199492306	124587.33381500187
12	Lao People's Democratic Republic	2	female	13	40 to 44	1996	44	Population	1	Number	101397.09565377526	108824.41163806072	93399.04381493143
12	Lao People's Democratic Republic	2	female	14	45 to 49	1996	44	Population	1	Number	83872.28013485752	90015.90705895767	77256.55963482318
12	Lao People's Democratic Republic	2	female	15	50 to 54	1996	44	Population	1	Number	71594.98138893806	76839.29875558525	65947.67592266492
12	Lao People's Democratic Republic	2	female	16	55 to 59	1996	44	Population	1	Number	61944.740636805596	66482.17989290753	57058.63178366252
12	Lao People's Democratic Republic	2	female	17	60 to 64	1996	44	Population	1	Number	48235.53653622967	51768.779468053064	44430.78927790081
12	Lao People's Democratic Republic	2	female	18	65 to 69	1996	44	Population	1	Number	35344.566045776926	37933.54809360402	32556.63933414001
12	Lao People's Democratic Republic	2	female	19	70 to 74	1996	44	Population	1	Number	27019.472543539763	28998.64323887045	24888.21680423001
12	Lao People's Democratic Republic	2	female	20	75 to 79	1996	44	Population	1	Number	17580.9805452246	18868.78368180385	16194.218992817392
12	Lao People's Democratic Republic	2	female	21	80 plus	1996	44	Population	1	Number	13205.455759041603	14172.752622985377	12163.829082898821
12	Lao People's Democratic Republic	2	female	22	All Ages	1996	44	Population	1	Number	2459930.449472118	2640119.8388209087	2265894.8005418135
12	Lao People's Democratic Republic	2	female	23	5-14 years	1996	44	Population	1	Number	656848.799027711	704962.8357545171	605037.544365701
12	Lao People's Democratic Republic	2	female	24	15-49 years	1996	44	Population	1	Number	1143244.0957076969	1226986.4858742103	1053066.7046989452
12	Lao People's Democratic Republic	2	female	25	50-69 years	1996	44	Population	1	Number	217119.82460775026	233023.80621014987	199993.73631836826
12	Lao People's Democratic Republic	2	female	26	70+ years	1996	44	Population	1	Number	57805.908847805964	62040.17954365966	53246.264879946226
12	Lao People's Democratic Republic	2	female	28	<1 year	1996	44	Population	1	Number	82026.75433451889	88035.19688092177	75556.60616006117
12	Lao People's Democratic Republic	2	female	30	80 to 84	1996	44	Population	1	Number	8841.985869218845	9489.659479156508	8144.5431970755635
12	Lao People's Democratic Republic	2	female	31	85 to 89	1996	44	Population	1	Number	3190.5649508302367	3424.273164121847	2938.897940967629
12	Lao People's Democratic Republic	2	female	32	90 to 94	1996	44	Population	1	Number	968.7542744505362	1039.7153218166243	892.3403805791248
12	Lao People's Democratic Republic	2	female	39	0 to 14	1996	44	Population	1	Number	1041760.6203088652	1118069.3671928893	959588.0946445547
12	Lao People's Democratic Republic	2	female	42	Neonatal	1996	44	Population	1	Number	6583.772658346908	7066.032624344472	6064.454479881303
12	Lao People's Democratic Republic	2	female	157	25 plus	1996	44	Population	1	Number	940937.9002083525	1009861.4039968682	866718.120494977
12	Lao People's Democratic Republic	2	female	158	<20 years	1996	44	Population	1	Number	1302999.3197109373	1398443.7465202347	1200220.6746439147
12	Lao People's Democratic Republic	2	female	159	10 to 24	1996	44	Population	1	Number	783172.3841509166	840539.5969862525	721396.9132974107
12	Lao People's Democratic Republic	2	female	162	10 to 19	1996	44	Population	1	Number	567179.1545980882	608724.9086824463	522440.9078944883
12	Lao People's Democratic Republic	2	female	164	Birth	1996	44	Population	1	Number	88283.7244272964	90766.4612669372	85795.7798129599
12	Lao People's Democratic Republic	2	female	235	95 plus	1996	44	Population	1	Number	204.15066454198515	219.10465789040038	188.04756427650508
12	Lao People's Democratic Republic	3	both	1	Under 5	1996	44	Population	1	Number	780998.1033352914	838206.0505570306	719394.1365131726
12	Lao People's Democratic Republic	3	both	2	Early Neonatal	1996	44	Population	1	Number	3429.2255510914442	3680.4156032829756	3158.733348648405
12	Lao People's Democratic Republic	3	both	3	Late Neonatal	1996	44	Population	1	Number	10031.857273300984	10766.688713961526	9240.559317532006
12	Lao People's Democratic Republic	3	both	4	Post Neonatal	1996	44	Population	1	Number	153548.29838698832	164795.67903054864	141436.6373739476
12	Lao People's Democratic Republic	3	both	5	1 to 4	1996	44	Population	1	Number	613988.7221239106	658963.2672092373	565558.2064730446
12	Lao People's Democratic Republic	3	both	6	5 to 9	1996	44	Population	1	Number	712545.1658535431	764738.9497656593	656340.6647554681
12	Lao People's Democratic Republic	3	both	7	10 to 14	1996	44	Population	1	Number	621315.4790325804	666826.7075243682	572307.0397125174
12	Lao People's Democratic Republic	3	both	8	15 to 19	1996	44	Population	1	Number	523051.8154081036	561365.2511543815	481794.26747675275
12	Lao People's Democratic Republic	3	both	9	20 to 24	1996	44	Population	1	Number	411328.52820868423	441458.2566063163	378883.5467208352
12	Lao People's Democratic Republic	3	both	10	25 to 29	1996	44	Population	1	Number	349277.1403377151	374861.6175917166	321726.6798779518
12	Lao People's Democratic Republic	3	both	11	30 to 34	1996	44	Population	1	Number	314990.7083489981	338063.7116528634	290144.71056291036
12	Lao People's Democratic Republic	3	both	12	35 to 39	1996	44	Population	1	Number	270176.1045777019	289966.44755708904	248865.01597011715
12	Lao People's Democratic Republic	3	both	13	40 to 44	1996	44	Population	1	Number	201957.1341016735	216750.45180552226	186027.05624929685
12	Lao People's Democratic Republic	3	both	14	45 to 49	1996	44	Population	1	Number	163687.4664075474	175677.53898149196	150776.04292687075
12	Lao People's Democratic Republic	3	both	15	50 to 54	1996	44	Population	1	Number	137424.7600513527	147491.0948944257	126584.89972059512
12	Lao People's Democratic Republic	3	both	16	55 to 59	1996	44	Population	1	Number	116051.96595720288	124552.74811673201	106897.95978236338
12	Lao People's Democratic Republic	3	both	17	60 to 64	1996	44	Population	1	Number	91914.84763343385	98647.5909395341	84664.74139132015
12	Lao People's Democratic Republic	3	both	18	65 to 69	1996	44	Population	1	Number	71092.55752269315	76300.07244654266	65484.88250245388
12	Lao People's Democratic Republic	3	both	19	70 to 74	1996	44	Population	1	Number	53134.82340937704	57026.93807682467	48943.62770169024
12	Lao People's Democratic Republic	3	both	20	75 to 79	1996	44	Population	1	Number	32634.487695569587	35024.9570727982	30060.327926590457
12	Lao People's Democratic Republic	3	both	21	80 plus	1996	44	Population	1	Number	22254.63696188658	23884.784450488096	20499.22435437378
12	Lao People's Democratic Republic	3	both	22	All Ages	1996	44	Population	1	Number	4873835.724843354	5230843.169193783	4489394.82414528
12	Lao People's Democratic Republic	3	both	23	5-14 years	1996	44	Population	1	Number	1333860.6448861235	1431565.6572900275	1228647.7044679855
12	Lao People's Democratic Republic	3	both	24	15-49 years	1996	44	Population	1	Number	2234468.897390424	2398143.275349381	2058217.319784735
12	Lao People's Democratic Republic	3	both	25	50-69 years	1996	44	Population	1	Number	416484.13116468256	446991.5063972345	383632.4833967325
12	Lao People's Democratic Republic	3	both	26	70+ years	1996	44	Population	1	Number	108023.9480668332	115936.67960011099	99503.17998265449
12	Lao People's Democratic Republic	3	both	28	<1 year	1996	44	Population	1	Number	167009.38121138074	179242.78334779316	153835.930040128
12	Lao People's Democratic Republic	3	both	30	80 to 84	1996	44	Population	1	Number	15534.285511634404	16672.168666384507	14308.964214210966
12	Lao People's Democratic Republic	3	both	31	85 to 89	1996	44	Population	1	Number	5139.333780971476	5515.7889022337795	4733.950789157936
12	Lao People's Democratic Republic	3	both	32	90 to 94	1996	44	Population	1	Number	1330.3345017114934	1427.7812248676144	1225.399698213551
12	Lao People's Democratic Republic	3	both	39	0 to 14	1996	44	Population	1	Number	2114858.7482214146	2269771.7078470583	1948041.8409811577
12	Lao People's Democratic Republic	3	both	42	Neonatal	1996	44	Population	1	Number	13461.082824392428	14447.104317244502	12399.292666180412
12	Lao People's Democratic Republic	3	both	157	25 plus	1996	44	Population	1	Number	1824596.6330051518	1958247.9535860284	1680675.1689665336
12	Lao People's Democratic Republic	3	both	158	<20 years	1996	44	Population	1	Number	2637910.5636295183	2831136.959001439	2429836.108457911
12	Lao People's Democratic Republic	3	both	159	10 to 24	1996	44	Population	1	Number	1555695.822649368	1669650.2152850658	1432984.8539101055
12	Lao People's Democratic Republic	3	both	162	10 to 19	1996	44	Population	1	Number	1144367.294440684	1228191.9586787496	1054101.3071892702
12	Lao People's Democratic Republic	3	both	164	Birth	1996	44	Population	1	Number	180699.612442949	185781.291853635	175607.273730388
12	Lao People's Democratic Republic	3	both	235	95 plus	1996	44	Population	1	Number	250.68316756920515	269.04565700219257	230.90965279132476
13	Malaysia	1	male	1	Under 5	1996	44	Population	1	Number	1383572.3580453738	1514229.4999148028	1247741.7169177185
13	Malaysia	1	male	2	Early Neonatal	1996	44	Population	1	Number	5365.30546545866	5871.976094787802	4838.572709501808
13	Malaysia	1	male	3	Late Neonatal	1996	44	Population	1	Number	16035.737700770944	17550.066635985095	14461.447407831169
13	Malaysia	1	male	4	Post Neonatal	1996	44	Population	1	Number	255962.30320414354	280134.00826062233	230833.49548652806
13	Malaysia	1	male	5	1 to 4	1996	44	Population	1	Number	1106209.0116750007	1210673.4489234076	997608.2013138578
13	Malaysia	1	male	6	5 to 9	1996	44	Population	1	Number	1311592.353299405	1435452.090149018	1182828.2671922832
13	Malaysia	1	male	7	10 to 14	1996	44	Population	1	Number	1200219.4447029247	1313561.7222853843	1082389.267105137
13	Malaysia	1	male	8	15 to 19	1996	44	Population	1	Number	1068165.348123696	1169037.1461314072	963299.4311210176
13	Malaysia	1	male	9	20 to 24	1996	44	Population	1	Number	945156.1778905989	1034411.6505844017	852366.546136165
13	Malaysia	1	male	10	25 to 29	1996	44	Population	1	Number	894228.4065443308	978674.5340620824	806438.550763261
13	Malaysia	1	male	11	30 to 34	1996	44	Population	1	Number	847902.5931880549	927973.959723693	764660.7213937662
13	Malaysia	1	male	12	35 to 39	1996	44	Population	1	Number	772191.9443358765	845113.6038608307	696382.8793001085
13	Malaysia	1	male	13	40 to 44	1996	44	Population	1	Number	647222.6959627499	708342.9309224787	583682.3446151793
13	Malaysia	1	male	14	45 to 49	1996	44	Population	1	Number	499349.6526394427	546505.5516627029	450326.5689745529
13	Malaysia	1	male	15	50 to 54	1996	44	Population	1	Number	382521.7683634147	418645.06951682246	344968.1292349991
13	Malaysia	1	male	16	55 to 59	1996	44	Population	1	Number	284358.0648496365	311211.3131128955	256441.53555953718
13	Malaysia	1	male	17	60 to 64	1996	44	Population	1	Number	221299.1522882834	242197.45555950727	199573.35994968112
13	Malaysia	1	male	18	65 to 69	1996	44	Population	1	Number	151351.9773350376	165644.84511306966	136493.16926633645
13	Malaysia	1	male	19	70 to 74	1996	44	Population	1	Number	99884.77863119988	109317.36061097459	90078.70420258309
13	Malaysia	1	male	20	75 to 79	1996	44	Population	1	Number	61061.28740146873	66827.58740330936	55066.66502585352
13	Malaysia	1	male	21	80 plus	1996	44	Population	1	Number	61377.002633373544	67173.1170859044	55351.385274291046
13	Malaysia	1	male	22	All Ages	1996	44	Population	1	Number	10831455.006234867	11854319.437699284	9768089.242032466
13	Malaysia	1	male	23	5-14 years	1996	44	Population	1	Number	2511811.7980023297	2749013.812434402	2265217.53429742
13	Malaysia	1	male	24	15-49 years	1996	44	Population	1	Number	5674216.818684749	6210059.376947597	5117157.042304052
13	Malaysia	1	male	25	50-69 years	1996	44	Population	1	Number	1039530.9628363722	1137698.6833022954	937476.1940105539
13	Malaysia	1	male	26	70+ years	1996	44	Population	1	Number	222323.06866604215	243318.06510018837	200496.75450272768
13	Malaysia	1	male	28	<1 year	1996	44	Population	1	Number	277363.34637037315	303556.05099139514	250133.51560386107
13	Malaysia	1	male	30	80 to 84	1996	44	Population	1	Number	33654.65518123769	36832.820046278655	30350.64772285238
13	Malaysia	1	male	31	85 to 89	1996	44	Population	1	Number	19276.255961487226	21096.602035348915	17383.831477459098
13	Malaysia	1	male	32	90 to 94	1996	44	Population	1	Number	6792.345496250608	7433.7781209841305	6125.514709879837
13	Malaysia	1	male	39	0 to 14	1996	44	Population	1	Number	3895384.1560477032	4263243.312349206	3512959.251215139
13	Malaysia	1	male	42	Neonatal	1996	44	Population	1	Number	21401.043166229607	23422.042730772893	19300.020117332977
13	Malaysia	1	male	157	25 plus	1996	44	Population	1	Number	4922749.324172869	5387627.328634269	4439464.01356015
13	Malaysia	1	male	158	<20 years	1996	44	Population	1	Number	4963549.504171399	5432280.458480613	4476258.682336157
13	Malaysia	1	male	159	10 to 24	1996	44	Population	1	Number	3213540.9707172196	3517010.5190011933	2898055.2443623203
13	Malaysia	1	male	162	10 to 19	1996	44	Population	1	Number	2268384.792826621	2482598.8684167913	2045688.6982261548
13	Malaysia	1	male	164	Birth	1996	44	Population	1	Number	278236.596911594	279652.459368683	276935.819909987
13	Malaysia	1	male	235	95 plus	1996	44	Population	1	Number	1653.7459943980223	1809.9168832927078	1491.3913640997437
13	Malaysia	2	female	1	Under 5	1996	44	Population	1	Number	1300668.5986551049	1423496.7547912064	1172976.9397240747
13	Malaysia	2	female	2	Early Neonatal	1996	44	Population	1	Number	5049.845474988661	5526.725757257679	4554.082644461801
13	Malaysia	2	female	3	Late Neonatal	1996	44	Population	1	Number	15105.311609195047	16531.77610194679	13622.36483855518
13	Malaysia	2	female	4	Post Neonatal	1996	44	Population	1	Number	241227.94660213395	264008.21816421754	217545.66756964044
13	Malaysia	2	female	5	1 to 4	1996	44	Population	1	Number	1039285.4949687873	1137430.0347677844	937254.824671417
13	Malaysia	2	female	6	5 to 9	1996	44	Population	1	Number	1235093.1396169444	1351728.7016289437	1113839.2767228172
13	Malaysia	2	female	7	10 to 14	1996	44	Population	1	Number	1151956.9146885187	1260741.5381704164	1038864.8560305751
13	Malaysia	2	female	8	15 to 19	1996	44	Population	1	Number	1051816.3684871495	1151144.256673758	948555.4939478461
13	Malaysia	2	female	9	20 to 24	1996	44	Population	1	Number	940558.3342548251	1029379.6112922031	848220.0905649333
13	Malaysia	2	female	10	25 to 29	1996	44	Population	1	Number	879795.7127899901	962878.8942323497	793422.7702873996
13	Malaysia	2	female	11	30 to 34	1996	44	Population	1	Number	826643.1768228573	904706.9182683174	745488.4240275086
13	Malaysia	2	female	12	35 to 39	1996	44	Population	1	Number	747546.8758946636	818141.1875328368	674157.3123960136
13	Malaysia	2	female	13	40 to 44	1996	44	Population	1	Number	614270.5941614615	672279.0096237053	553965.2778940195
13	Malaysia	2	female	14	45 to 49	1996	44	Population	1	Number	464538.7479014563	508407.29206213466	418933.18517885706
13	Malaysia	2	female	15	50 to 54	1996	44	Population	1	Number	355803.75887278904	389403.95472116076	320873.1299090847
13	Malaysia	2	female	16	55 to 59	1996	44	Population	1	Number	276793.56551805645	302932.46309586696	249619.67233805536
13	Malaysia	2	female	17	60 to 64	1996	44	Population	1	Number	230809.52454500977	252605.93628880658	208150.06223715574
13	Malaysia	2	female	18	65 to 69	1996	44	Population	1	Number	164810.8408650382	180374.69142283965	148630.72419147863
13	Malaysia	2	female	19	70 to 74	1996	44	Population	1	Number	112136.37017748346	122725.92665554209	101127.50969659482
13	Malaysia	2	female	20	75 to 79	1996	44	Population	1	Number	72327.34222635611	79157.54793215542	65226.68774411105
13	Malaysia	2	female	21	80 plus	1996	44	Population	1	Number	74628.10205492502	81675.579160793	67301.57309580276
13	Malaysia	2	female	22	All Ages	1996	44	Population	1	Number	10500197.96753263	11491780.263553033	9469352.985986331
13	Malaysia	2	female	23	5-14 years	1996	44	Population	1	Number	2387050.054305463	2612470.2397993603	2152704.1327533927
13	Malaysia	2	female	24	15-49 years	1996	44	Population	1	Number	5525169.810312403	6046937.169685302	4982742.554296578
13	Malaysia	2	female	25	50-69 years	1996	44	Population	1	Number	1028217.6898008934	1125317.0455286736	927273.5886757744
13	Malaysia	2	female	26	70+ years	1996	44	Population	1	Number	259091.8144587646	283559.0537484906	233655.7705365086
13	Malaysia	2	female	28	<1 year	1996	44	Population	1	Number	261383.10368631766	286066.72002342204	235722.1150526574
13	Malaysia	2	female	30	80 to 84	1996	44	Population	1	Number	41225.53969429716	45118.65822702872	37178.26926789107
13	Malaysia	2	female	31	85 to 89	1996	44	Population	1	Number	23716.594717254247	25956.262532683686	21388.245030967908
13	Malaysia	2	female	32	90 to 94	1996	44	Population	1	Number	7818.487865057248	8556.823863351088	7050.916719837326
13	Malaysia	2	female	39	0 to 14	1996	44	Population	1	Number	3687718.652960568	4035966.994590566	3325681.072477467
13	Malaysia	2	female	42	Neonatal	1996	44	Population	1	Number	20155.15708418371	22058.501859204473	18176.447483016982
13	Malaysia	2	female	157	25 plus	1996	44	Population	1	Number	4820104.611830086	5275289.400996511	4346896.328996082
13	Malaysia	2	female	158	<20 years	1996	44	Population	1	Number	4739535.021447717	5187111.251264324	4274236.566425313
13	Malaysia	2	female	159	10 to 24	1996	44	Population	1	Number	3144331.6174304932	3441265.4061363777	2835640.440543354
13	Malaysia	2	female	162	10 to 19	1996	44	Population	1	Number	2203773.283175668	2411885.7948441743	1987420.3499784211
13	Malaysia	2	female	164	Birth	1996	44	Population	1	Number	262217.232854102	263551.577579854	260991.34758341
13	Malaysia	2	female	235	95 plus	1996	44	Population	1	Number	1867.4797783163644	2043.8345377295104	1684.1420771064334
13	Malaysia	3	both	1	Under 5	1996	44	Population	1	Number	2684240.9567004787	2937726.2547060093	2420718.6566417934
13	Malaysia	3	both	2	Early Neonatal	1996	44	Population	1	Number	10415.150940447322	11398.70185204548	9392.655353963608
13	Malaysia	3	both	3	Late Neonatal	1996	44	Population	1	Number	31141.04930996599	34081.84273793189	28083.81224638635
13	Malaysia	3	both	4	Post Neonatal	1996	44	Population	1	Number	497190.2498062775	544142.2264248398	448379.1630561686
13	Malaysia	3	both	5	1 to 4	1996	44	Population	1	Number	2145494.506643788	2348103.4836911918	1934863.025985275
13	Malaysia	3	both	6	5 to 9	1996	44	Population	1	Number	2546685.4929163493	2787180.7917779624	2296667.5439151004
13	Malaysia	3	both	7	10 to 14	1996	44	Population	1	Number	2352176.3593914434	2574303.2604558016	2121254.123135712
13	Malaysia	3	both	8	15 to 19	1996	44	Population	1	Number	2119981.7166108456	2320181.402805165	1911854.9250688641
13	Malaysia	3	both	9	20 to 24	1996	44	Population	1	Number	1885714.512145424	2063791.2618766045	1700586.6367010984
13	Malaysia	3	both	10	25 to 29	1996	44	Population	1	Number	1774024.1193343208	1941553.428294432	1599861.3210506607
13	Malaysia	3	both	11	30 to 34	1996	44	Population	1	Number	1674545.770010912	1832680.8779920102	1510149.145421275
13	Malaysia	3	both	12	35 to 39	1996	44	Population	1	Number	1519738.8202305401	1663254.7913936675	1370540.191696122
13	Malaysia	3	both	13	40 to 44	1996	44	Population	1	Number	1261493.2901242112	1380621.940546184	1137647.6225091987
13	Malaysia	3	both	14	45 to 49	1996	44	Population	1	Number	963888.400540899	1054912.8437248378	869259.75415341
13	Malaysia	3	both	15	50 to 54	1996	44	Population	1	Number	738325.5272362038	808049.0242379833	665841.259144084
13	Malaysia	3	both	16	55 to 59	1996	44	Population	1	Number	561151.6303676929	614143.7762087624	506061.2078975926
13	Malaysia	3	both	17	60 to 64	1996	44	Population	1	Number	452108.67683329317	494803.3918483139	407723.42218683683
13	Malaysia	3	both	18	65 to 69	1996	44	Population	1	Number	316162.81820007577	346019.53653590934	285123.8934578151
13	Malaysia	3	both	19	70 to 74	1996	44	Population	1	Number	212021.14880868336	232043.28726651668	191206.21389917794
13	Malaysia	3	both	20	75 to 79	1996	44	Population	1	Number	133388.62962782485	145985.1353354648	120293.35276996456
13	Malaysia	3	both	21	80 plus	1996	44	Population	1	Number	136005.10468829857	148848.69624669733	122652.9583700938
13	Malaysia	3	both	22	All Ages	1996	44	Population	1	Number	21331652.973767497	23346099.701252323	19237442.228018794
13	Malaysia	3	both	23	5-14 years	1996	44	Population	1	Number	4898861.852307793	5361484.052233763	4417921.667050813
13	Malaysia	3	both	24	15-49 years	1996	44	Population	1	Number	11199386.628997153	12256996.5466329	10099899.596600631
13	Malaysia	3	both	25	50-69 years	1996	44	Population	1	Number	2067748.6526372656	2263015.7288309685	1864749.7826863285
13	Malaysia	3	both	26	70+ years	1996	44	Population	1	Number	481414.88312480674	526877.118848679	434152.5250392363
13	Malaysia	3	both	28	<1 year	1996	44	Population	1	Number	538746.4500566908	589622.7710148173	485855.63065651845
13	Malaysia	3	both	30	80 to 84	1996	44	Population	1	Number	74880.19487553484	81951.47827330737	67528.91699074344
13	Malaysia	3	both	31	85 to 89	1996	44	Population	1	Number	42992.85067874147	47052.86456803261	38772.07650842701
13	Malaysia	3	both	32	90 to 94	1996	44	Population	1	Number	14610.833361307856	15990.601984335215	13176.431429717162
13	Malaysia	3	both	39	0 to 14	1996	44	Population	1	Number	7583102.809008271	8299210.306939772	6838640.323692605
13	Malaysia	3	both	42	Neonatal	1996	44	Population	1	Number	41556.20025041331	45480.54458997736	37476.46760034996
13	Malaysia	3	both	157	25 plus	1996	44	Population	1	Number	9742853.936002955	10662916.72963078	8786360.342556229
13	Malaysia	3	both	158	<20 years	1996	44	Population	1	Number	9703084.525619118	10619391.709744938	8750495.24876147
13	Malaysia	3	both	159	10 to 24	1996	44	Population	1	Number	6357872.588147713	6958275.925137569	5733695.684905674
13	Malaysia	3	both	162	10 to 19	1996	44	Population	1	Number	4472158.076002289	4894484.663260967	4033109.0482045757
13	Malaysia	3	both	164	Birth	1996	44	Population	1	Number	540453.829765696	543204.036948538	537927.167493397
13	Malaysia	3	both	235	95 plus	1996	44	Population	1	Number	3521.225772714387	3853.7514210222184	3175.5334412061766
14	Maldives	1	male	1	Under 5	1996	44	Population	1	Number	20951.192938555072	22578.483198444163	19406.3848108955
14	Maldives	1	male	2	Early Neonatal	1996	44	Population	1	Number	79.20511008162644	85.35701296120362	73.36502745887981
14	Maldives	1	male	3	Late Neonatal	1996	44	Population	1	Number	235.12833545967894	253.3908778953107	217.79146281827653
14	Maldives	1	male	4	Post Neonatal	1996	44	Population	1	Number	3792.420919124145	4086.980261935293	3512.7918461376585
14	Maldives	1	male	5	1 to 4	1996	44	Population	1	Number	16844.43857388962	18152.755045652357	15602.43647448068
14	Maldives	1	male	6	5 to 9	1996	44	Population	1	Number	20936.36259437055	22562.500973566588	19392.64796226034
14	Maldives	1	male	7	10 to 14	1996	44	Population	1	Number	19006.840575153547	20483.11195645014	17605.396662735835
14	Maldives	1	male	8	15 to 19	1996	44	Population	1	Number	14499.374646145203	15625.548759731602	13430.28269204805
14	Maldives	1	male	9	20 to 24	1996	44	Population	1	Number	11011.400234099712	11866.661526439595	10199.489397879664
14	Maldives	1	male	10	25 to 29	1996	44	Population	1	Number	9589.269546660376	10334.073194762703	8882.21761040815
14	Maldives	1	male	11	30 to 34	1996	44	Population	1	Number	8273.672395136682	8916.292915199905	7663.624251382567
14	Maldives	1	male	12	35 to 39	1996	44	Population	1	Number	6547.02223190161	7055.532918643707	6064.28632347524
14	Maldives	1	male	13	40 to 44	1996	44	Population	1	Number	4823.717923285686	5198.3786510082655	4468.0475480816085
14	Maldives	1	male	14	45 to 49	1996	44	Population	1	Number	3557.4772278027917	3833.788369586395	3295.1714129696707
14	Maldives	1	male	15	50 to 54	1996	44	Population	1	Number	3270.4598761807	3524.478228141616	3029.316901041982
14	Maldives	1	male	16	55 to 59	1996	44	Population	1	Number	3325.8846170704164	3584.2078380319285	3080.6549729553312
14	Maldives	1	male	17	60 to 64	1996	44	Population	1	Number	2974.9180989665574	3205.9815644510154	2755.566500616853
14	Maldives	1	male	18	65 to 69	1996	44	Population	1	Number	2174.004626217362	2342.8607177808676	2013.7073092101848
14	Maldives	1	male	19	70 to 74	1996	44	Population	1	Number	1335.5187572401976	1439.249206953962	1237.0460718481477
14	Maldives	1	male	20	75 to 79	1996	44	Population	1	Number	723.4644410867791	779.6563076697142	670.1207602786625
14	Maldives	1	male	21	80 plus	1996	44	Population	1	Number	532.8895235244134	574.2793352535788	493.59762880990047
14	Maldives	1	male	22	All Ages	1996	44	Population	1	Number	133533.47025339765	143905.08566211569	123687.55881689771
14	Maldives	1	male	23	5-14 years	1996	44	Population	1	Number	39943.203169524095	43045.61293001672	36998.04462499617
14	Maldives	1	male	24	15-49 years	1996	44	Population	1	Number	58301.93420503206	62830.27633537218	54003.119236244966
14	Maldives	1	male	25	50-69 years	1996	44	Population	1	Number	11745.267218435036	12657.528348405429	10879.24568382435
14	Maldives	1	male	26	70+ years	1996	44	Population	1	Number	2591.87272185139	2793.184849877256	2400.764460936711
14	Maldives	1	male	28	<1 year	1996	44	Population	1	Number	4106.75436466545	4425.728152791808	3803.948336414815
14	Maldives	1	male	30	80 to 84	1996	44	Population	1	Number	352.6483710355065	380.03875692116156	326.6463160986228
14	Maldives	1	male	31	85 to 89	1996	44	Population	1	Number	136.17427008428263	146.75099781551708	126.13364281206688
14	Maldives	1	male	32	90 to 94	1996	44	Population	1	Number	39.36338866252692	42.42076392295333	36.4609819634701
14	Maldives	1	male	39	0 to 14	1996	44	Population	1	Number	60894.39610807916	65624.09612846088	56404.42943589167
14	Maldives	1	male	42	Neonatal	1996	44	Population	1	Number	314.33344554130537	338.7478908565143	291.15649027715625
14	Maldives	1	male	157	25 plus	1996	44	Population	1	Number	47128.299265073576	50788.77924748366	43653.35729107827
14	Maldives	1	male	158	<20 years	1996	44	Population	1	Number	75393.77075422437	81249.64488819247	69834.71212793973
14	Maldives	1	male	159	10 to 24	1996	44	Population	1	Number	44517.61545539846	47975.32224262135	41235.16875266355
14	Maldives	1	male	162	10 to 19	1996	44	Population	1	Number	33506.21522129875	36108.660716181745	31035.679354783886
14	Maldives	1	male	164	Birth	1996	44	Population	1	Number	4175.96815372467	4434.5299507793	3907.6040899046902
14	Maldives	1	male	235	95 plus	1996	44	Population	1	Number	4.70349374209735	5.068816593946957	4.356687935740767
14	Maldives	2	female	1	Under 5	1996	44	Population	1	Number	20287.47386377447	21863.2127113473	18791.60417242307
14	Maldives	2	female	2	Early Neonatal	1996	44	Population	1	Number	76.07797289412423	81.98698937093266	70.468465540181
14	Maldives	2	female	3	Late Neonatal	1996	44	Population	1	Number	226.01918031762338	243.5742098454241	209.3539590204107
14	Maldives	2	female	4	Post Neonatal	1996	44	Population	1	Number	3652.991710823721	3936.7215131272355	3383.6432636157915
14	Maldives	2	female	5	1 to 4	1996	44	Population	1	Number	16332.384999739003	17600.929999003703	15128.138484246687
14	Maldives	2	female	6	5 to 9	1996	44	Population	1	Number	19924.493911180838	21472.039913452543	18455.388060083722
14	Maldives	2	female	7	10 to 14	1996	44	Population	1	Number	18368.96515184812	19795.692410935928	17014.554128738735
14	Maldives	2	female	8	15 to 19	1996	44	Population	1	Number	14579.150049483413	15711.520360928891	13504.17596295468
14	Maldives	2	female	9	20 to 24	1996	44	Population	1	Number	11706.030080401328	12615.243641064546	10842.901643568817
14	Maldives	2	female	10	25 to 29	1996	44	Population	1	Number	10216.998378596414	11010.55805777806	9463.661698349655
14	Maldives	2	female	11	30 to 34	1996	44	Population	1	Number	8454.897155807017	9111.593499082523	7831.486647244477
14	Maldives	2	female	12	35 to 39	1996	44	Population	1	Number	6536.850452210106	7044.5710914324145	6054.864546324702
14	Maldives	2	female	13	40 to 44	1996	44	Population	1	Number	4597.338067022733	4954.415751325677	4258.359507073236
14	Maldives	2	female	14	45 to 49	1996	44	Population	1	Number	3323.130285616183	3581.23957619382	3078.10372843888
14	Maldives	2	female	15	50 to 54	1996	44	Population	1	Number	3017.8175893653247	3252.213081006234	2795.302854594948
14	Maldives	2	female	16	55 to 59	1996	44	Population	1	Number	2889.0467022831044	3113.44049087442	2676.026716263023
14	Maldives	2	female	17	60 to 64	1996	44	Population	1	Number	2331.722718193232	2512.828857552743	2159.796269084707
14	Maldives	2	female	18	65 to 69	1996	44	Population	1	Number	1465.201443448027	1579.0044161327337	1357.16677901936
14	Maldives	2	female	19	70 to 74	1996	44	Population	1	Number	887.4376299187821	956.3653809858051	822.0036058271671
14	Maldives	2	female	20	75 to 79	1996	44	Population	1	Number	445.2101197404487	479.789825706712	412.3831483356037
14	Maldives	2	female	21	80 plus	1996	44	Population	1	Number	289.46857858593467	311.95175650608024	268.1250009570584
14	Maldives	2	female	22	All Ages	1996	44	Population	1	Number	129321.23217747548	139365.6808223065	119785.90446928187
14	Maldives	2	female	23	5-14 years	1996	44	Population	1	Number	38293.45906302896	41267.73232438847	35469.94218882245
14	Maldives	2	female	24	15-49 years	1996	44	Population	1	Number	59414.394469137194	64029.14197780592	55033.55373395444
14	Maldives	2	female	25	50-69 years	1996	44	Population	1	Number	9703.788453289688	10457.486845566129	8988.292618962038
14	Maldives	2	female	26	70+ years	1996	44	Population	1	Number	1622.1163282451655	1748.1069631985974	1502.511755119829
14	Maldives	2	female	28	<1 year	1996	44	Population	1	Number	3955.0888640354688	4262.282712343593	3663.4656881763835
14	Maldives	2	female	30	80 to 84	1996	44	Population	1	Number	206.3983919107815	222.4294644037996	191.17988314640036
14	Maldives	2	female	31	85 to 89	1996	44	Population	1	Number	65.52940249792378	70.619105921206625	60.69767984249537
14	Maldives	2	female	32	90 to 94	1996	44	Population	1	Number	15.804234240316372	17.031757490171287	14.63893021311952
14	Maldives	2	female	39	0 to 14	1996	44	Population	1	Number	58580.93292680343	63130.945035735764	54261.54636124552
14	Maldives	2	female	42	Neonatal	1996	44	Population	1	Number	302.0971532117476	325.5611992163568	279.82242456059174
14	Maldives	2	female	157	25 plus	1996	44	Population	1	Number	44455.119120787305	47907.97178457722	41177.28050151282
14	Maldives	2	female	158	<20 years	1996	44	Population	1	Number	73160.08297628684	78842.46539666466	67765.72232420021
14	Maldives	2	female	159	10 to 24	1996	44	Population	1	Number	44654.14528173286	48122.456412929365	41361.63173526223
14	Maldives	2	female	162	10 to 19	1996	44	Population	1	Number	32948.11520133153	35507.21277186482	30518.730091693415
14	Maldives	2	female	164	Birth	1996	44	Population	1	Number	3989.04100147274	4236.02890269642	3732.68960833653
14	Maldives	2	female	235	95 plus	1996	44	Population	1	Number	1.7365499369130393	1.8714286909027151	1.608507755043132
14	Maldives	3	both	1	Under 5	1996	44	Population	1	Number	41238.66680232954	44441.69590979146	38197.98898331856
14	Maldives	3	both	2	Early Neonatal	1996	44	Population	1	Number	155.2830829757507	167.34400233213628	143.8334929990608
14	Maldives	3	both	3	Late Neonatal	1996	44	Population	1	Number	461.1475157773023	496.96508774073476	427.1454218386873
14	Maldives	3	both	4	Post Neonatal	1996	44	Population	1	Number	7445.412629947866	8023.701775062528	6896.435109753451
14	Maldives	3	both	5	1 to 4	1996	44	Population	1	Number	33176.82357362862	35753.68504465606	30730.57495872737
14	Maldives	3	both	6	5 to 9	1996	44	Population	1	Number	40860.85650555139	44034.54088701913	37848.036022344066
14	Maldives	3	both	7	10 to 14	1996	44	Population	1	Number	37375.805727001665	40278.80436738607	34619.95079147457
14	Maldives	3	both	8	15 to 19	1996	44	Population	1	Number	29078.524695628617	31337.069120660493	26934.458655002734
14	Maldives	3	both	9	20 to 24	1996	44	Population	1	Number	22717.430314501038	24481.90516750415	21042.39104144848
14	Maldives	3	both	10	25 to 29	1996	44	Population	1	Number	19806.26792525679	21344.631252540763	18345.8793087578
14	Maldives	3	both	11	30 to 34	1996	44	Population	1	Number	16728.5695509437	18027.886414282424	15495.110898627046
14	Maldives	3	both	12	35 to 39	1996	44	Population	1	Number	13083.872684111715	14100.104010076122	12119.150869799942
14	Maldives	3	both	13	40 to 44	1996	44	Population	1	Number	9421.05599030842	10152.794402333942	8726.407055154845
14	Maldives	3	both	14	45 to 49	1996	44	Population	1	Number	6880.607513418974	7415.027945780215	6373.275141408552
14	Maldives	3	both	15	50 to 54	1996	44	Population	1	Number	6288.277465546025	6776.69130914785	5824.61975563693
14	Maldives	3	both	16	55 to 59	1996	44	Population	1	Number	6214.931319353521	6697.648328906349	5756.681689218356
14	Maldives	3	both	17	60 to 64	1996	44	Population	1	Number	5306.64081715979	5718.810422003758	4915.362769701559
14	Maldives	3	both	18	65 to 69	1996	44	Population	1	Number	3639.206069665389	3921.8651339136018	3370.8740882295447
14	Maldives	3	both	19	70 to 74	1996	44	Population	1	Number	2222.95638715898	2395.6145879397664	2059.0496776753143
14	Maldives	3	both	20	75 to 79	1996	44	Population	1	Number	1168.6745608272279	1259.4461333764261	1082.503908614266
14	Maldives	3	both	21	80 plus	1996	44	Population	1	Number	822.3581021103481	886.2310917596591	761.7226297669587
14	Maldives	3	both	22	All Ages	1996	44	Population	1	Number	262854.7024308731	283270.76648442226	243473.4632861795
14	Maldives	3	both	23	5-14 years	1996	44	Population	1	Number	78236.66223255305	84313.34525440521	72467.98681381863
14	Maldives	3	both	24	15-49 years	1996	44	Population	1	Number	117716.32867416926	126859.4183131781	109036.67297019935
14	Maldives	3	both	25	50-69 years	1996	44	Population	1	Number	21449.055671724724	23115.01519397156	19867.538302786394
14	Maldives	3	both	26	70+ years	1996	44	Population	1	Number	4213.989050096556	4541.291813075852	3903.27621605654
14	Maldives	3	both	28	<1 year	1996	44	Population	1	Number	8061.843228700919	8688.0108651354	7467.4140245911985
14	Maldives	3	both	30	80 to 84	1996	44	Population	1	Number	559.046762946288	602.4682213249611	517.8261992450232
14	Maldives	3	both	31	85 to 89	1996	44	Population	1	Number	201.7036725822064	217.3701037367237	186.83132265456226
14	Maldives	3	both	32	90 to 94	1996	44	Population	1	Number	55.1676229028433	59.45252141312462	51.09991217658961
14	Maldives	3	both	39	0 to 14	1996	44	Population	1	Number	119475.3290348826	128755.04116419666	110665.9757971372
14	Maldives	3	both	42	Neonatal	1996	44	Population	1	Number	616.430598753053	664.309090072871	570.9789148377481
14	Maldives	3	both	157	25 plus	1996	44	Population	1	Number	91583.41838586087	98696.75103206089	84830.63779259111
14	Maldives	3	both	158	<20 years	1996	44	Population	1	Number	148553.8537305112	160092.11028485713	137600.43445213998
14	Maldives	3	both	159	10 to 24	1996	44	Population	1	Number	89171.76073713132	96097.7786555507	82596.8004879258
14	Maldives	3	both	162	10 to 19	1996	44	Population	1	Number	66454.33042263029	71615.87348804656	61554.4094464773
14	Maldives	3	both	164	Birth	1996	44	Population	1	Number	8165.00915519741	8670.55885347572	7640.29369824122
14	Maldives	3	both	235	95 plus	1996	44	Population	1	Number	6.4400436790103885	6.940245284849673	5.965195690783899
15	Myanmar	1	male	1	Under 5	1996	44	Population	1	Number	2866737.111449431	3327630.712118565	2429910.8390620383
15	Myanmar	1	male	2	Early Neonatal	1996	44	Population	1	Number	12267.528643507429	14239.814635563105	10398.233134216904
15	Myanmar	1	male	3	Late Neonatal	1996	44	Population	1	Number	35997.57574939346	41785.00991495925	30512.354671120294
15	Myanmar	1	male	4	Post Neonatal	1996	44	Population	1	Number	558439.4836905557	648221.4115017946	473345.8638255837
15	Myanmar	1	male	5	1 to 4	1996	44	Population	1	Number	2260032.523365975	2623384.476066248	1915654.3874311177
15	Myanmar	1	male	6	5 to 9	1996	44	Population	1	Number	2685558.786634672	3117323.825025258	2276340.016850198
15	Myanmar	1	male	7	10 to 14	1996	44	Population	1	Number	2549685.833490571	2959606.1849867706	2161171.0464337617
15	Myanmar	1	male	8	15 to 19	1996	44	Population	1	Number	2256993.707694659	2619857.101227463	1913078.6189352376
15	Myanmar	1	male	9	20 to 24	1996	44	Population	1	Number	2007094.2363832067	2329780.570541419	1701258.207642431
15	Myanmar	1	male	10	25 to 29	1996	44	Population	1	Number	1834390.8743014028	2129311.1904038815	1554870.9544168108
15	Myanmar	1	male	11	30 to 34	1996	44	Population	1	Number	1651140.470318993	1916599.0899937784	1399543.79130829
15	Myanmar	1	male	12	35 to 39	1996	44	Population	1	Number	1413399.453809763	1640635.7639856916	1198029.1597091188
15	Myanmar	1	male	13	40 to 44	1996	44	Population	1	Number	1161736.244520397	1348511.934075734	984713.7644456225
15	Myanmar	1	male	14	45 to 49	1996	44	Population	1	Number	846774.3833817062	982912.7453376991	717745.0084981668
15	Myanmar	1	male	15	50 to 54	1996	44	Population	1	Number	662290.6633772427	768769.045128527	561372.458996172
15	Myanmar	1	male	16	55 to 59	1996	44	Population	1	Number	573209.7562905002	665366.3434642124	485865.479015677
15	Myanmar	1	male	17	60 to 64	1996	44	Population	1	Number	499530.2486608278	579841.1687061024	423413.071541322
15	Myanmar	1	male	18	65 to 69	1996	44	Population	1	Number	419883.8397290772	487389.7766992344	355902.9843475308
15	Myanmar	1	male	19	70 to 74	1996	44	Population	1	Number	264337.16132473206	306835.40979928966	224058.12200376485
15	Myanmar	1	male	20	75 to 79	1996	44	Population	1	Number	149938.2147129133	174044.21431118003	127091.00240318499
15	Myanmar	1	male	21	80 plus	1996	44	Population	1	Number	100837.88539875796	117049.88331781264	85472.45917315774
15	Myanmar	1	male	22	All Ages	1996	44	Population	1	Number	21943538.871478852	25471464.95912262	18599836.98478248
15	Myanmar	1	male	23	5-14 years	1996	44	Population	1	Number	5235244.620125243	6076930.010012029	4437511.063283959
15	Myanmar	1	male	24	15-49 years	1996	44	Population	1	Number	11171529.370410128	12967608.395565674	9469239.504955681
15	Myanmar	1	male	25	50-69 years	1996	44	Population	1	Number	2154914.508057648	2501366.3339980757	1826553.993900702
15	Myanmar	1	male	26	70+ years	1996	44	Population	1	Number	515113.2614364033	597929.5074282824	436621.58358010754
15	Myanmar	1	male	28	<1 year	1996	44	Population	1	Number	606704.5880834566	704246.236052317	514256.4516309209
15	Myanmar	1	male	30	80 to 84	1996	44	Population	1	Number	68255.30601818282	79228.90859577962	57854.73221617533
15	Myanmar	1	male	31	85 to 89	1996	44	Population	1	Number	25013.921995260876	29035.48244083087	21202.362763220157
15	Myanmar	1	male	32	90 to 94	1996	44	Population	1	Number	6589.248886119895	7648.621450384566	5585.195526200461
15	Myanmar	1	male	39	0 to 14	1996	44	Population	1	Number	8101981.731574674	9404560.722130595	6867421.902345999
15	Myanmar	1	male	42	Neonatal	1996	44	Population	1	Number	48265.10439290089	56024.82455052236	40910.58780533719
15	Myanmar	1	male	157	25 plus	1996	44	Population	1	Number	9577469.195826313	11117266.565223146	8118078.255858814
15	Myanmar	1	male	158	<20 years	1996	44	Population	1	Number	10358975.439269334	12024417.823358057	8780500.521281239
15	Myanmar	1	male	159	10 to 24	1996	44	Population	1	Number	6813773.777568436	7909243.856755653	5775507.873011431
15	Myanmar	1	male	162	10 to 19	1996	44	Population	1	Number	4806679.54118523	5579463.286214233	4074249.665369
15	Myanmar	1	male	164	Birth	1996	44	Population	1	Number	653933.336498517	694599.305181875	612337.891486069
15	Myanmar	1	male	235	95 plus	1996	44	Population	1	Number	979.4084991943746	1136.8708308175962	830.168667561785
15	Myanmar	2	female	1	Under 5	1996	44	Population	1	Number	2795561.4146992317	3245011.8931426425	2369580.7179915165
15	Myanmar	2	female	2	Early Neonatal	1996	44	Population	1	Number	11697.134899183035	13577.717042437627	9914.754570266454
15	Myanmar	2	female	3	Late Neonatal	1996	44	Population	1	Number	34384.29805836633	39912.36091258062	29144.904222947953
15	Myanmar	2	female	4	Post Neonatal	1996	44	Population	1	Number	537083.2743429581	623431.7027295212	455243.8605523336
15	Myanmar	2	female	5	1 to 4	1996	44	Population	1	Number	2212396.7073987247	2568090.1124581024	1875277.198645969
15	Myanmar	2	female	6	5 to 9	1996	44	Population	1	Number	2642711.886145918	3067588.3046610015	2240022.020511428
15	Myanmar	2	female	7	10 to 14	1996	44	Population	1	Number	2511404.086173283	2915169.770647346	2128722.576578261
15	Myanmar	2	female	8	15 to 19	1996	44	Population	1	Number	2270756.8842698555	2635833.023430103	1924744.5968885096
15	Myanmar	2	female	9	20 to 24	1996	44	Population	1	Number	2052962.0378354185	2383022.6708373087	1740136.7875678584
15	Myanmar	2	female	10	25 to 29	1996	44	Population	1	Number	1887627.3688415713	2191106.669846302	1599995.4043010268
15	Myanmar	2	female	11	30 to 34	1996	44	Population	1	Number	1713574.2019930223	1989070.472933258	1452464.0262024866
15	Myanmar	2	female	12	35 to 39	1996	44	Population	1	Number	1470667.1841088133	1707110.5925967088	1246570.5756716682
15	Myanmar	2	female	13	40 to 44	1996	44	Population	1	Number	1224950.3646198052	1421889.170740448	1038295.4741175144
15	Myanmar	2	female	14	45 to 49	1996	44	Population	1	Number	893796.9007513173	1037495.2085622859	757602.3516009079
15	Myanmar	2	female	15	50 to 54	1996	44	Population	1	Number	728605.3823932987	845745.372948056	617582.3060319873
15	Myanmar	2	female	16	55 to 59	1996	44	Population	1	Number	636372.8668982409	738684.3696940364	539403.9518953974
15	Myanmar	2	female	17	60 to 64	1996	44	Population	1	Number	554384.6419722396	643514.6611755234	469908.88880521455
15	Myanmar	2	female	18	65 to 69	1996	44	Population	1	Number	467495.2347976419	542655.7931903183	396259.47342980886
15	Myanmar	2	female	19	70 to 74	1996	44	Population	1	Number	326775.0795515628	379311.6523757497	276981.90551425767
15	Myanmar	2	female	20	75 to 79	1996	44	Population	1	Number	207272.01652493552	240595.73694303457	175688.42206585818
15	Myanmar	2	female	21	80 plus	1996	44	Population	1	Number	159826.95147760748	185522.79183083784	135472.91804979014
15	Myanmar	2	female	22	All Ages	1996	44	Population	1	Number	22544744.503053762	26169328.155554958	19109432.3972235
15	Myanmar	2	female	23	5-14 years	1996	44	Population	1	Number	5154115.972319202	5982758.075308348	4368744.597089689
15	Myanmar	2	female	24	15-49 years	1996	44	Population	1	Number	11514334.942419803	13365527.808946412	9759809.216349974
15	Myanmar	2	female	25	50-69 years	1996	44	Population	1	Number	2386858.1260614214	2770600.1970079336	2023154.6201624079
15	Myanmar	2	female	26	70+ years	1996	44	Population	1	Number	693874.0475541058	805430.1811496217	588143.2456299061
15	Myanmar	2	female	28	<1 year	1996	44	Population	1	Number	583164.7073005075	676921.7806845395	494303.51934554795
15	Myanmar	2	female	30	80 to 84	1996	44	Population	1	Number	101529.79873125584	117853.03755408655	86058.94047261601
15	Myanmar	2	female	31	85 to 89	1996	44	Population	1	Number	41806.127488025006	48527.41928385578	35435.81373982339
15	Myanmar	2	female	32	90 to 94	1996	44	Population	1	Number	13279.721555018072	15414.74072330212	11256.190606870516
15	Myanmar	2	female	39	0 to 14	1996	44	Population	1	Number	7949677.387018433	9227769.968450991	6738325.315081205
15	Myanmar	2	female	42	Neonatal	1996	44	Population	1	Number	46081.43295754936	53490.07795501825	39059.65879321441
15	Myanmar	2	female	157	25 plus	1996	44	Population	1	Number	10271348.193930056	11922702.492836557	8706225.697685918
15	Myanmar	2	female	158	<20 years	1996	44	Population	1	Number	10220434.271288289	11863602.991881091	8663069.911969714
15	Myanmar	2	female	159	10 to 24	1996	44	Population	1	Number	6835123.008278557	7934025.464914758	5793603.961034628
15	Myanmar	2	female	162	10 to 19	1996	44	Population	1	Number	4782160.970443139	5551002.7940774495	4053467.17346677
15	Myanmar	2	female	164	Birth	1996	44	Population	1	Number	623110.179700973	661859.357391899	583475.336560494
15	Myanmar	2	female	235	95 plus	1996	44	Population	1	Number	3211.3037033085534	3727.5942695933963	2721.9732304802114
15	Myanmar	3	both	1	Under 5	1996	44	Population	1	Number	5662298.526148663	6572642.605261208	4799491.557053555
15	Myanmar	3	both	2	Early Neonatal	1996	44	Population	1	Number	23964.66354269046	27817.531678000734	20312.987704483356
15	Myanmar	3	both	3	Late Neonatal	1996	44	Population	1	Number	70381.87380775978	81697.37082753987	59657.25889406825
15	Myanmar	3	both	4	Post Neonatal	1996	44	Population	1	Number	1095522.7580335138	1271653.114231316	928589.7243779174
15	Myanmar	3	both	5	1 to 4	1996	44	Population	1	Number	4472429.230764699	5191474.588524351	3790931.586077086
15	Myanmar	3	both	6	5 to 9	1996	44	Population	1	Number	5328270.67278059	6184912.12968626	4516362.0373616265
15	Myanmar	3	both	7	10 to 14	1996	44	Population	1	Number	5061089.919663854	5874775.955634116	4289893.623012023
15	Myanmar	3	both	8	15 to 19	1996	44	Population	1	Number	4527750.591964515	5255690.124657566	3837823.215823747
15	Myanmar	3	both	9	20 to 24	1996	44	Population	1	Number	4060056.2742186254	4712803.241378728	3441394.9952102886
15	Myanmar	3	both	10	25 to 29	1996	44	Population	1	Number	3722018.243142974	4320417.860250183	3154866.3587178374
15	Myanmar	3	both	11	30 to 34	1996	44	Population	1	Number	3364714.672312015	3905669.5629270365	2852007.817510777
15	Myanmar	3	both	12	35 to 39	1996	44	Population	1	Number	2884066.637918576	3347746.3565824004	2444599.7353807865
15	Myanmar	3	both	13	40 to 44	1996	44	Population	1	Number	2386686.609140202	2770401.104816181	2023009.238563137
15	Myanmar	3	both	14	45 to 49	1996	44	Population	1	Number	1740571.2841330236	2020407.9538999847	1475347.360099075
15	Myanmar	3	both	15	50 to 54	1996	44	Population	1	Number	1390896.0457705415	1614514.418076583	1178954.7650281591
15	Myanmar	3	both	16	55 to 59	1996	44	Population	1	Number	1209582.623188741	1404050.713158249	1025269.4309110742
15	Myanmar	3	both	17	60 to 64	1996	44	Population	1	Number	1053914.8906330673	1223355.8298816257	893321.9603465366
15	Myanmar	3	both	18	65 to 69	1996	44	Population	1	Number	887379.0745267192	1030045.5698895527	752162.4577773395
15	Myanmar	3	both	19	70 to 74	1996	44	Population	1	Number	591112.2408762948	686147.0621750393	501040.0275180225
15	Myanmar	3	both	20	75 to 79	1996	44	Population	1	Number	357210.2312378488	414639.9512542146	302779.4244690431
15	Myanmar	3	both	21	80 plus	1996	44	Population	1	Number	260664.83687636544	302572.67514865054	220945.37722294786
15	Myanmar	3	both	22	All Ages	1996	44	Population	1	Number	44488283.37453262	51640793.11467757	37709269.382006004
15	Myanmar	3	both	23	5-14 years	1996	44	Population	1	Number	10389360.592444444	12059688.085320376	8806255.66037365
15	Myanmar	3	both	24	15-49 years	1996	44	Population	1	Number	22685864.31282993	26333136.20451208	19229048.72130565
15	Myanmar	3	both	25	50-69 years	1996	44	Population	1	Number	4541772.634119069	5271966.53100601	3849708.6140631097
15	Myanmar	3	both	26	70+ years	1996	44	Population	1	Number	1208987.308990509	1403359.6885779044	1024764.8292100135
15	Myanmar	3	both	28	<1 year	1996	44	Population	1	Number	1189869.295383964	1381168.0167368564	1008559.9709764689
15	Myanmar	3	both	30	80 to 84	1996	44	Population	1	Number	169785.10474943867	197081.9461498662	143913.67268879132
15	Myanmar	3	both	31	85 to 89	1996	44	Population	1	Number	66820.04948328588	77562.90172468664	56638.17650304355
15	Myanmar	3	both	32	90 to 94	1996	44	Population	1	Number	19868.970441137968	23063.362173686684	16841.386133070977
15	Myanmar	3	both	39	0 to 14	1996	44	Population	1	Number	16051659.118593108	18632330.690581582	13605747.217427203
15	Myanmar	3	both	42	Neonatal	1996	44	Population	1	Number	94346.53735045025	109514.90250554061	79970.2465985516
15	Myanmar	3	both	157	25 plus	1996	44	Population	1	Number	19848817.38975637	23039969.058059715	16824303.95354474
15	Myanmar	3	both	158	<20 years	1996	44	Population	1	Number	20579409.71055762	23888020.815239154	17443570.433250953
15	Myanmar	3	both	159	10 to 24	1996	44	Population	1	Number	13648896.785846993	15843269.321670407	11569111.83404606
15	Myanmar	3	both	162	10 to 19	1996	44	Population	1	Number	9588840.511628369	11130466.08029168	8127716.838835772
15	Myanmar	3	both	164	Birth	1996	44	Population	1	Number	1277043.51619949	1356458.66257377	1195813.22804656
15	Myanmar	3	both	235	95 plus	1996	44	Population	1	Number	4190.7122025029275	4864.465100410992	3552.1418980419962
16	Philippines	1	male	1	Under 5	1996	44	Population	1	Number	5368947.602787213	5767014.19459837	4994841.231666816
16	Philippines	1	male	2	Early Neonatal	1996	44	Population	1	Number	22128.807146059353	23769.489732886097	20586.879686320746
16	Philippines	1	male	3	Late Neonatal	1996	44	Population	1	Number	65734.20533062743	70607.89623194923	61153.8691392372
16	Philippines	1	male	4	Post Neonatal	1996	44	Population	1	Number	1039727.0677053041	1116814.91450053	967279.2531553996
16	Philippines	1	male	5	1 to 4	1996	44	Population	1	Number	4241357.522605223	4555821.894133003	3945821.229685859
16	Philippines	1	male	6	5 to 9	1996	44	Population	1	Number	4776864.786696934	5131032.945126348	4444014.536909383
16	Philippines	1	male	7	10 to 14	1996	44	Population	1	Number	4317360.295650897	4637459.694203113	4016528.1563715413
16	Philippines	1	male	8	15 to 19	1996	44	Population	1	Number	3890440.0900424193	4178886.6054237033	3619355.599780024
16	Philippines	1	male	9	20 to 24	1996	44	Population	1	Number	3345766.181443693	3593829.2730173394	3112634.376598464
16	Philippines	1	male	10	25 to 29	1996	44	Population	1	Number	3008916.483115309	3232004.73394054	2799256.2461783253
16	Philippines	1	male	11	30 to 34	1996	44	Population	1	Number	2625479.5278855725	2820138.8475244553	2442537.0424498306
16	Philippines	1	male	12	35 to 39	1996	44	Population	1	Number	2285819.570478549	2455295.690052387	2126544.4708102676
16	Philippines	1	male	13	40 to 44	1996	44	Population	1	Number	1884352.9990885763	2024063.4286943553	1753051.9482023842
16	Philippines	1	male	14	45 to 49	1996	44	Population	1	Number	1477456.536505854	1586998.691048521	1374507.8873006774
16	Philippines	1	male	15	50 to 54	1996	44	Population	1	Number	1115318.1786287008	1198010.5308359137	1037603.2021899689
16	Philippines	1	male	16	55 to 59	1996	44	Population	1	Number	884201.3042305483	949758.0996567716	822590.4699035585
16	Philippines	1	male	17	60 to 64	1996	44	Population	1	Number	684008.2361419643	734722.2396070829	636346.7840341637
16	Philippines	1	male	18	65 to 69	1996	44	Population	1	Number	470650.15460283594	505545.28058262466	437855.4181978252
16	Philippines	1	male	19	70 to 74	1996	44	Population	1	Number	322631.4068605009	346552.0695381411	300150.56447578635
16	Philippines	1	male	20	75 to 79	1996	44	Population	1	Number	193145.47618313337	207465.74285663362	179687.16767669874
16	Philippines	1	male	21	80 plus	1996	44	Population	1	Number	197149.20419436714	211766.31682016214	183411.9173353671
16	Philippines	1	male	22	All Ages	1996	44	Population	1	Number	36848508.03453707	39580544.3835265	34280917.02008109
16	Philippines	1	male	23	5-14 years	1996	44	Population	1	Number	9094225.08234783	9768492.639329461	8460542.693280924
16	Philippines	1	male	24	15-49 years	1996	44	Population	1	Number	18518231.388559975	19891217.269701306	17227887.571319975
16	Philippines	1	male	25	50-69 years	1996	44	Population	1	Number	3154177.8736040494	3388036.150682392	2934395.8743255157
16	Philippines	1	male	26	70+ years	1996	44	Population	1	Number	712926.0872380014	765784.129214937	663249.6494878525
16	Philippines	1	male	28	<1 year	1996	44	Population	1	Number	1127590.0801819908	1211192.3004653654	1049020.0019809576
16	Philippines	1	male	30	80 to 84	1996	44	Population	1	Number	114598.09166298936	123094.66774293968	106612.93714460531
16	Philippines	1	male	31	85 to 89	1996	44	Population	1	Number	57197.17437435961	61437.909421319244	53211.695482290736
16	Philippines	1	male	32	90 to 94	1996	44	Population	1	Number	23746.827762271878	25507.474260059782	22092.157197941415
16	Philippines	1	male	39	0 to 14	1996	44	Population	1	Number	14463172.685135044	15535506.833927829	13455383.924947742
16	Philippines	1	male	42	Neonatal	1996	44	Population	1	Number	87863.01247668678	94377.38596483532	81740.74882555795
16	Philippines	1	male	157	25 plus	1996	44	Population	1	Number	15149129.077915912	16272321.671157587	14093543.11875486
16	Philippines	1	male	158	<20 years	1996	44	Population	1	Number	18353612.775177464	19714393.439351533	17074739.524727765
16	Philippines	1	male	159	10 to 24	1996	44	Population	1	Number	11553566.567137009	12410175.572644155	10748518.132750034
16	Philippines	1	male	162	10 to 19	1996	44	Population	1	Number	8207800.385693316	8816346.299626818	7635883.756151566
16	Philippines	1	male	164	Birth	1996	44	Population	1	Number	1173096.32913894	1217809.53077278	1127060.7116782
16	Philippines	1	male	235	95 plus	1996	44	Population	1	Number	1607.110394746289	1726.265395843492	1495.1275105295979
16	Philippines	2	female	1	Under 5	1996	44	Population	1	Number	5029267.192962125	5402149.068317135	4678829.63272645
16	Philippines	2	female	2	Early Neonatal	1996	44	Population	1	Number	20486.11900699186	22005.008773827638	19058.653476118052
16	Philippines	2	female	3	Late Neonatal	1996	44	Population	1	Number	60975.57299432418	65496.44753461254	56726.81662202297
16	Philippines	2	female	4	Post Neonatal	1996	44	Population	1	Number	965083.57120132	1036637.1709797219	897836.8891024655
16	Philippines	2	female	5	1 to 4	1996	44	Population	1	Number	3982721.929759489	4278010.441028973	3705207.2735258434
16	Philippines	2	female	6	5 to 9	1996	44	Population	1	Number	4544190.167851672	4881107.2746082	4227552.603258297
16	Philippines	2	female	7	10 to 14	1996	44	Population	1	Number	4188897.0295001687	4499471.854837514	3897016.1651963736
16	Philippines	2	female	8	15 to 19	1996	44	Population	1	Number	3884186.8389547127	4172169.723372839	3613538.073017679
16	Philippines	2	female	9	20 to 24	1996	44	Population	1	Number	3368317.3228943506	3618052.409928346	3133614.1624843273
16	Philippines	2	female	10	25 to 29	1996	44	Population	1	Number	2982219.461160969	3203328.3310484253	2774419.46327677
16	Philippines	2	female	11	30 to 34	1996	44	Population	1	Number	2571189.6628455366	2761823.802291721	2392030.0760151367
16	Philippines	2	female	12	35 to 39	1996	44	Population	1	Number	2207528.610102097	2371200.0509805237	2053708.7968781756
16	Philippines	2	female	13	40 to 44	1996	44	Population	1	Number	1820839.2004208462	1955840.5653757576	1693963.768574654
16	Philippines	2	female	14	45 to 49	1996	44	Population	1	Number	1432032.397402784	1538206.6978376317	1332248.8861535627
16	Philippines	2	female	15	50 to 54	1996	44	Population	1	Number	1113359.8732623968	1195907.0320349627	1035781.3508493577
16	Philippines	2	female	16	55 to 59	1996	44	Population	1	Number	905874.8885668308	973038.6152740739	842753.8465445731
16	Philippines	2	female	17	60 to 64	1996	44	Population	1	Number	728224.7030611279	782217.0209354438	677482.2631682527
16	Philippines	2	female	18	65 to 69	1996	44	Population	1	Number	527181.771953461	566268.2869936781	490447.9324345309
16	Philippines	2	female	19	70 to 74	1996	44	Population	1	Number	380128.61005880457	408312.25263662863	353641.3828796244
16	Philippines	2	female	20	75 to 79	1996	44	Population	1	Number	243830.6507979084	261908.83731100298	226840.61724075928
16	Philippines	2	female	21	80 plus	1996	44	Population	1	Number	231872.86569182822	249064.47347200383	215716.04637397453
16	Philippines	2	female	22	All Ages	1996	44	Population	1	Number	36159141.24748762	38840066.29725589	33639585.067072496
16	Philippines	2	female	23	5-14 years	1996	44	Population	1	Number	8733087.19735184	9380579.129445717	8124568.768454671
16	Philippines	2	female	24	15-49 years	1996	44	Population	1	Number	18266313.493781295	19620621.580835246	16993523.22640031
16	Philippines	2	female	25	50-69 years	1996	44	Population	1	Number	3274641.2368438165	3517430.955238159	3046465.3929967135
16	Philippines	2	female	26	70+ years	1996	44	Population	1	Number	855832.1265485412	919285.5634196358	796198.046494358
16	Philippines	2	female	28	<1 year	1996	44	Population	1	Number	1046545.263202636	1124138.6272881622	973622.3592006065
16	Philippines	2	female	30	80 to 84	1996	44	Population	1	Number	148279.17813638406	159272.95036963656	137947.13741828877
16	Philippines	2	female	31	85 to 89	1996	44	Population	1	Number	66629.29978140593	71569.35512204272	61986.59372508783
16	Philippines	2	female	32	90 to 94	1996	44	Population	1	Number	16031.946054970613	17220.592806317083	14914.845720910836
16	Philippines	2	female	39	0 to 14	1996	44	Population	1	Number	13762354.390313964	14782728.197762854	12803398.401181119
16	Philippines	2	female	42	Neonatal	1996	44	Population	1	Number	81461.69200131604	87501.45630844017	75785.47009814101
16	Philippines	2	female	157	25 plus	1996	44	Population	1	Number	15144282.69532459	16267115.966191847	14089034.430389374
16	Philippines	2	female	158	<20 years	1996	44	Population	1	Number	17646541.229268678	18954897.921135694	16416936.474198798
16	Philippines	2	female	159	10 to 24	1996	44	Population	1	Number	11441401.191349233	12289693.988138702	10644168.400698379
16	Philippines	2	female	162	10 to 19	1996	44	Population	1	Number	8073083.868454881	8671641.578210354	7510554.238214053
16	Philippines	2	female	164	Birth	1996	44	Population	1	Number	1081854.37015812	1123089.83513211	1039399.34519918
16	Philippines	2	female	235	95 plus	1996	44	Population	1	Number	932.441719067618	1001.5751740074821	867.4695096870385
16	Philippines	3	both	1	Under 5	1996	44	Population	1	Number	10398214.795749338	11169163.262915505	9673670.864393268
16	Philippines	3	both	2	Early Neonatal	1996	44	Population	1	Number	42614.926153051216	45774.49850671374	39645.533162438805
16	Philippines	3	both	3	Late Neonatal	1996	44	Population	1	Number	126709.7783249516	136104.34376656177	117880.68576126016
16	Philippines	3	both	4	Post Neonatal	1996	44	Population	1	Number	2004810.6389066242	2153452.0854802527	1865116.1422578648
16	Philippines	3	both	5	1 to 4	1996	44	Population	1	Number	8224079.452364711	8833832.335161977	7651028.503211703
16	Philippines	3	both	6	5 to 9	1996	44	Population	1	Number	9321054.954548607	10012140.219734551	8671567.14016768
16	Philippines	3	both	7	10 to 14	1996	44	Population	1	Number	8506257.325151065	9136931.54904063	7913544.321567916
16	Philippines	3	both	8	15 to 19	1996	44	Population	1	Number	7774626.928997132	8351056.328796542	7232893.672797703
16	Philippines	3	both	9	20 to 24	1996	44	Population	1	Number	6714083.504338044	7211881.682945685	6246248.539082792
16	Philippines	3	both	10	25 to 29	1996	44	Population	1	Number	5991135.944276278	6435333.064988966	5573675.709455096
16	Philippines	3	both	11	30 to 34	1996	44	Population	1	Number	5196669.190731109	5581962.649816176	4834567.118464967
16	Philippines	3	both	12	35 to 39	1996	44	Population	1	Number	4493348.180580647	4826495.7410329105	4180253.267688444
16	Philippines	3	both	13	40 to 44	1996	44	Population	1	Number	3705192.1995094228	3979903.994070113	3447015.716777038
16	Philippines	3	both	14	45 to 49	1996	44	Population	1	Number	2909488.933908638	3125205.3888861528	2706756.7734542405
16	Philippines	3	both	15	50 to 54	1996	44	Population	1	Number	2228678.051891098	2393917.562870876	2073384.5530393266
16	Philippines	3	both	16	55 to 59	1996	44	Population	1	Number	1790076.192797379	1922796.7149308457	1665344.3164481316
16	Philippines	3	both	17	60 to 64	1996	44	Population	1	Number	1412232.9392030921	1516939.2605425268	1313829.0472024162
16	Philippines	3	both	18	65 to 69	1996	44	Population	1	Number	997831.9265562969	1071813.5675763027	928303.3506323562
16	Philippines	3	both	19	70 to 74	1996	44	Population	1	Number	702760.0169193055	754864.3221747697	653791.9473554108
16	Philippines	3	both	20	75 to 79	1996	44	Population	1	Number	436976.1269810418	469374.5801676366	406527.78491745796
16	Philippines	3	both	21	80 plus	1996	44	Population	1	Number	429022.06988619536	460830.790292166	399127.9637093416
16	Philippines	3	both	22	All Ages	1996	44	Population	1	Number	73007649.28202468	78420610.68078235	67920502.08715361
16	Philippines	3	both	23	5-14 years	1996	44	Population	1	Number	17827312.279699672	19149071.768775176	16585111.461735597
16	Philippines	3	both	24	15-49 years	1996	44	Population	1	Number	36784544.882341266	39511838.85053654	34221410.79772029
16	Philippines	3	both	25	50-69 years	1996	44	Population	1	Number	6428819.110447866	6905467.1059205495	5980861.267322231
16	Philippines	3	both	26	70+ years	1996	44	Population	1	Number	1568758.2137865426	1685069.6926345727	1459447.6959822106
16	Philippines	3	both	28	<1 year	1996	44	Population	1	Number	2174135.343384627	2335330.9277535276	2022642.3611815637
16	Philippines	3	both	30	80 to 84	1996	44	Population	1	Number	262877.2697993734	282367.61811257625	244560.0745628941
16	Philippines	3	both	31	85 to 89	1996	44	Population	1	Number	123826.47415576555	133007.26454336196	115198.28920737855
16	Philippines	3	both	32	90 to 94	1996	44	Population	1	Number	39778.77381724249	42728.06706637686	37007.002918852246
16	Philippines	3	both	39	0 to 14	1996	44	Population	1	Number	28225527.07544901	30318235.031690687	26258782.326128863
16	Philippines	3	both	42	Neonatal	1996	44	Population	1	Number	169324.70447800282	181878.84227327548	157526.21892369897
16	Philippines	3	both	157	25 plus	1996	44	Population	1	Number	30293411.773240503	32539437.637349438	28182577.549144227
16	Philippines	3	both	158	<20 years	1996	44	Population	1	Number	36000154.00444614	38669291.36048722	33491675.998926573
16	Philippines	3	both	159	10 to 24	1996	44	Population	1	Number	22994967.75848624	24699869.560782857	21392686.53344841
16	Philippines	3	both	162	10 to 19	1996	44	Population	1	Number	16280884.254148196	17487987.87783717	15146437.99436562
16	Philippines	3	both	164	Birth	1996	44	Population	1	Number	2254950.69929706	2340899.36590489	2166460.05687737
16	Philippines	3	both	235	95 plus	1996	44	Population	1	Number	2539.552113813907	2727.840569850974	2362.5970202166363
17	Sri Lanka	1	male	1	Under 5	1996	44	Population	1	Number	868355.0890481641	1010212.3986953985	718892.9432739883
17	Sri Lanka	1	male	2	Early Neonatal	1996	44	Population	1	Number	3276.14094102766	3811.341973163911	2712.248288033187
17	Sri Lanka	1	male	3	Late Neonatal	1996	44	Population	1	Number	9765.80761862262	11361.181691720765	8084.907051209501
17	Sri Lanka	1	male	4	Post Neonatal	1996	44	Population	1	Number	157329.3092214526	183031.13652262848	130249.63128096568
17	Sri Lanka	1	male	5	1 to 4	1996	44	Population	1	Number	697983.8312670612	812008.7385078856	577846.15665378
17	Sri Lanka	1	male	6	5 to 9	1996	44	Population	1	Number	883537.4110030698	1027874.9541099619	731462.0688005737
17	Sri Lanka	1	male	7	10 to 14	1996	44	Population	1	Number	936479.7220153383	1089466.093120624	775291.8963300643
17	Sri Lanka	1	male	8	15 to 19	1996	44	Population	1	Number	928196.5113478379	1079829.7102366507	768434.4001610201
17	Sri Lanka	1	male	9	20 to 24	1996	44	Population	1	Number	807200.138994315	939066.9772368625	668264.0443425896
17	Sri Lanka	1	male	10	25 to 29	1996	44	Population	1	Number	760761.4465973437	885041.9091163486	629818.4260925163
17	Sri Lanka	1	male	11	30 to 34	1996	44	Population	1	Number	717088.8849944146	834234.8559067826	593662.8294397019
17	Sri Lanka	1	male	12	35 to 39	1996	44	Population	1	Number	660715.7777304014	768652.4546180244	546992.7177381061
17	Sri Lanka	1	male	13	40 to 44	1996	44	Population	1	Number	586405.7064950325	682202.8486253958	485472.9702303779
17	Sri Lanka	1	male	14	45 to 49	1996	44	Population	1	Number	498818.17366075824	580306.7317530774	412961.09108384355
17	Sri Lanka	1	male	15	50 to 54	1996	44	Population	1	Number	388323.38124474656	451761.1509212962	321484.77276864205
17	Sri Lanka	1	male	16	55 to 59	1996	44	Population	1	Number	297420.577196503	346008.1693543045	246228.25020281898
17	Sri Lanka	1	male	17	60 to 64	1996	44	Population	1	Number	239735.5111867892	278899.48347506137	198471.99540602427
17	Sri Lanka	1	male	18	65 to 69	1996	44	Population	1	Number	185094.17774115773	215331.76420421276	153235.58288242976
17	Sri Lanka	1	male	19	70 to 74	1996	44	Population	1	Number	131322.85785817847	152776.18673930177	108719.43631757902
17	Sri Lanka	1	male	20	75 to 79	1996	44	Population	1	Number	84427.0774534674	98219.35922849053	69895.40450447884
17	Sri Lanka	1	male	21	80 plus	1996	44	Population	1	Number	75338.40518385946	87645.93191720346	62371.083589272304
17	Sri Lanka	1	male	22	All Ages	1996	44	Population	1	Number	9049220.849751377	10527530.979258997	7491659.913164024
17	Sri Lanka	1	male	23	5-14 years	1996	44	Population	1	Number	1820017.1330184082	2117341.047230586	1506753.9651306383
17	Sri Lanka	1	male	24	15-49 years	1996	44	Population	1	Number	4959186.6398201035	5769335.4874931425	4105606.479088155
17	Sri Lanka	1	male	25	50-69 years	1996	44	Population	1	Number	1110573.6473691964	1292000.5679548746	919420.6012599153
17	Sri Lanka	1	male	26	70+ years	1996	44	Population	1	Number	291088.3404955053	338641.4778849957	240985.9244113302
17	Sri Lanka	1	male	28	<1 year	1996	44	Population	1	Number	170371.25778110288	198203.66018751316	141046.78662020838
17	Sri Lanka	1	male	30	80 to 84	1996	44	Population	1	Number	47806.03477996721	55615.78399928932	39577.61229556526
17	Sri Lanka	1	male	31	85 to 89	1996	44	Population	1	Number	20653.6647179256	24027.714514135674	17098.73530509144
17	Sri Lanka	1	male	32	90 to 94	1996	44	Population	1	Number	5879.628889166373	6840.14417428499	4867.621288573044
17	Sri Lanka	1	male	39	0 to 14	1996	44	Population	1	Number	2688372.2220665724	3127553.4459259855	2225646.9084046264
17	Sri Lanka	1	male	42	Neonatal	1996	44	Population	1	Number	13041.948559650282	15172.523664884679	10797.155339242689
17	Sri Lanka	1	male	157	25 plus	1996	44	Population	1	Number	4625451.977342652	5381080.845859499	3829314.56025579
17	Sri Lanka	1	male	158	<20 years	1996	44	Population	1	Number	3616568.73341441	4207383.156162635	2994081.3085656464
17	Sri Lanka	1	male	159	10 to 24	1996	44	Population	1	Number	2671876.372357491	3108362.7805941375	2211990.3408336737
17	Sri Lanka	1	male	162	10 to 19	1996	44	Population	1	Number	1864676.2333631762	2169295.803357275	1543726.2964910844
17	Sri Lanka	1	male	164	Birth	1996	44	Population	1	Number	172011.942193748	183275.075584366	161495.918661882
17	Sri Lanka	1	male	235	95 plus	1996	44	Population	1	Number	999.0767968002805	1162.289229493473	827.1147000425593
17	Sri Lanka	2	female	1	Under 5	1996	44	Population	1	Number	843046.4073698695	980769.2085206588	697940.417180041
17	Sri Lanka	2	female	2	Early Neonatal	1996	44	Population	1	Number	3157.9543185932766	3673.8479999622136	2614.404065169707
17	Sri Lanka	2	female	3	Late Neonatal	1996	44	Population	1	Number	9427.466214988499	10967.567736722413	7804.801308112398
17	Sri Lanka	2	female	4	Post Neonatal	1996	44	Population	1	Number	151931.43981735458	176751.45362869208	125780.84855341334
17	Sri Lanka	2	female	5	1 to 4	1996	44	Population	1	Number	678529.5470189331	789376.3391552821	561740.3632533456
17	Sri Lanka	2	female	6	5 to 9	1996	44	Population	1	Number	870494.7390265554	1012701.5888484828	720664.3145597003
17	Sri Lanka	2	female	7	10 to 14	1996	44	Population	1	Number	929754.904837343	1081642.6879516428	769724.5614056295
17	Sri Lanka	2	female	8	15 to 19	1996	44	Population	1	Number	927405.3839719039	1078909.341721287	767779.4424196964
17	Sri Lanka	2	female	9	20 to 24	1996	44	Population	1	Number	821932.0978852044	956205.596813516	680460.3237458367
17	Sri Lanka	2	female	10	25 to 29	1996	44	Population	1	Number	780948.0933322372	908526.3120718569	646530.52701656
17	Sri Lanka	2	female	11	30 to 34	1996	44	Population	1	Number	733111.6437270298	852875.1445826229	606927.734925872
17	Sri Lanka	2	female	12	35 to 39	1996	44	Population	1	Number	672269.3588784573	782093.4663335122	556557.6849521352
17	Sri Lanka	2	female	13	40 to 44	1996	44	Population	1	Number	596800.1429085442	694295.3539550882	494078.30586003896
17	Sri Lanka	2	female	14	45 to 49	1996	44	Population	1	Number	511056.79157301533	594544.6900650506	423093.18584958307
17	Sri Lanka	2	female	15	50 to 54	1996	44	Population	1	Number	399728.57042185403	465029.5288711621	330926.8893860673
17	Sri Lanka	2	female	16	55 to 59	1996	44	Population	1	Number	307747.2728950359	358021.8676256504	254777.50471706458
17	Sri Lanka	2	female	17	60 to 64	1996	44	Population	1	Number	253285.9987797636	294663.6227625916	209690.15953193378
17	Sri Lanka	2	female	18	65 to 69	1996	44	Population	1	Number	194152.93760583215	225870.39252287603	160735.13994573485
17	Sri Lanka	2	female	19	70 to 74	1996	44	Population	1	Number	139122.90145522068	161850.47080981254	115176.9286152168
17	Sri Lanka	2	female	20	75 to 79	1996	44	Population	1	Number	93174.55435358983	108395.85238579054	77137.25693819151
17	Sri Lanka	2	female	21	80 plus	1996	44	Population	1	Number	87285.12398475755	101544.30553026492	72261.5212104284
17	Sri Lanka	2	female	22	All Ages	1996	44	Population	1	Number	9161316.923006214	10657939.431371856	7584461.898259735
17	Sri Lanka	2	female	23	5-14 years	1996	44	Population	1	Number	1800249.6438638985	2094344.2768001258	1490388.8759653298
17	Sri Lanka	2	female	24	15-49 years	1996	44	Population	1	Number	5043523.512276392	5867449.905542934	4175427.204769721
17	Sri Lanka	2	female	25	50-69 years	1996	44	Population	1	Number	1154914.7797024858	1343585.41178228	956129.6935808003
17	Sri Lanka	2	female	26	70+ years	1996	44	Population	1	Number	319582.57979356806	371790.62872586795	264575.7067638367
17	Sri Lanka	2	female	28	<1 year	1996	44	Population	1	Number	164516.86035093636	191392.8693653767	136200.0539266954
17	Sri Lanka	2	female	30	80 to 84	1996	44	Population	1	Number	54196.54966441662	63050.27416551232	44868.185371326035
17	Sri Lanka	2	female	31	85 to 89	1996	44	Population	1	Number	24560.65347818772	28572.96165664587	20333.249255233597
17	Sri Lanka	2	female	32	90 to 94	1996	44	Population	1	Number	7220.445615560809	8400.001078983463	5977.6552999879605
17	Sri Lanka	2	female	39	0 to 14	1996	44	Population	1	Number	2643296.051233768	3075113.485320784	2188329.2931453716
17	Sri Lanka	2	female	42	Neonatal	1996	44	Population	1	Number	12585.420533581775	14641.415736684625	10419.205373282104
17	Sri Lanka	2	female	157	25 plus	1996	44	Population	1	Number	4768683.389915338	5547711.007516279	3947892.8389488263
17	Sri Lanka	2	female	158	<20 years	1996	44	Population	1	Number	3570701.435205672	4154022.8270420707	2956108.7355650677
17	Sri Lanka	2	female	159	10 to 24	1996	44	Population	1	Number	2679092.3866944513	3116757.626486446	2217964.3275711625
17	Sri Lanka	2	female	162	10 to 19	1996	44	Population	1	Number	1857160.2888092468	2160552.02967293	1537504.003825326
17	Sri Lanka	2	female	164	Birth	1996	44	Population	1	Number	165287.254454207	176110.063446096	155182.347578613
17	Sri Lanka	2	female	235	95 plus	1996	44	Population	1	Number	1307.475226592394	1521.0686291232773	1082.4312838808005
17	Sri Lanka	3	both	1	Under 5	1996	44	Population	1	Number	1711401.4964180335	1990981.6072160574	1416833.3604540292
17	Sri Lanka	3	both	2	Early Neonatal	1996	44	Population	1	Number	6434.095259620937	7485.189973126125	5326.652353202893
17	Sri Lanka	3	both	3	Late Neonatal	1996	44	Population	1	Number	19193.27383361112	22328.74942844318	15889.7083593219
17	Sri Lanka	3	both	4	Post Neonatal	1996	44	Population	1	Number	309260.7490388072	359782.59015132056	256030.479834379
17	Sri Lanka	3	both	5	1 to 4	1996	44	Population	1	Number	1376513.3782859943	1601385.0776631676	1139586.5199071255
17	Sri Lanka	3	both	6	5 to 9	1996	44	Population	1	Number	1754032.1500296253	2040576.542958445	1452126.3833602744
17	Sri Lanka	3	both	7	10 to 14	1996	44	Population	1	Number	1866234.6268526812	2171108.781072267	1545016.457735694
17	Sri Lanka	3	both	8	15 to 19	1996	44	Population	1	Number	1855601.8953197417	2158739.0519579384	1536213.8425807168
17	Sri Lanka	3	both	9	20 to 24	1996	44	Population	1	Number	1629132.2368795194	1895272.5740503785	1348724.3680884263
17	Sri Lanka	3	both	10	25 to 29	1996	44	Population	1	Number	1541709.5399295809	1793568.2211882055	1276348.9531090762
17	Sri Lanka	3	both	11	30 to 34	1996	44	Population	1	Number	1450200.5287214445	1687110.0004894056	1200590.564365574
17	Sri Lanka	3	both	12	35 to 39	1996	44	Population	1	Number	1332985.1366088586	1550745.9209515369	1103550.4026902416
17	Sri Lanka	3	both	13	40 to 44	1996	44	Population	1	Number	1183205.8494035767	1376498.202580484	979551.2760904168
17	Sri Lanka	3	both	14	45 to 49	1996	44	Population	1	Number	1009874.9652337736	1174851.4218181283	836054.2769334266
17	Sri Lanka	3	both	15	50 to 54	1996	44	Population	1	Number	788051.9516666007	916790.6797924582	652411.6621547093
17	Sri Lanka	3	both	16	55 to 59	1996	44	Population	1	Number	605167.850091539	704030.0369799549	501005.75491988356
17	Sri Lanka	3	both	17	60 to 64	1996	44	Population	1	Number	493021.5099665528	573563.106237653	408162.154937958
17	Sri Lanka	3	both	18	65 to 69	1996	44	Population	1	Number	379247.1153469899	441202.15672708873	313970.72282816464
17	Sri Lanka	3	both	19	70 to 74	1996	44	Population	1	Number	270445.75931339915	314626.6575491143	223896.36493279587
17	Sri Lanka	3	both	20	75 to 79	1996	44	Population	1	Number	177601.63180705725	206615.21161428108	147032.66144267033
17	Sri Lanka	3	both	21	80 plus	1996	44	Population	1	Number	162623.529168617	189190.2374474684	134632.6047997007
17	Sri Lanka	3	both	22	All Ages	1996	44	Population	1	Number	18210537.77275759	21185470.410630863	15076121.81142375
17	Sri Lanka	3	both	23	5-14 years	1996	44	Population	1	Number	3620266.7768823067	4211685.324030711	2997142.8410959677
17	Sri Lanka	3	both	24	15-49 years	1996	44	Population	1	Number	10002710.152096495	11636785.39303608	8281033.683857878
17	Sri Lanka	3	both	25	50-69 years	1996	44	Population	1	Number	2265488.427071682	2635585.9797371547	1875550.2948407156
17	Sri Lanka	3	both	26	70+ years	1996	44	Population	1	Number	610670.9202890734	710432.1066108637	505561.6311751669
17	Sri Lanka	3	both	28	<1 year	1996	44	Population	1	Number	334888.11813203926	389596.5295528899	277246.8405469038
17	Sri Lanka	3	both	30	80 to 84	1996	44	Population	1	Number	102002.58444438383	118666.05816480164	84445.79766689129
17	Sri Lanka	3	both	31	85 to 89	1996	44	Population	1	Number	45214.31819611332	52600.67617078155	37431.98456032504
17	Sri Lanka	3	both	32	90 to 94	1996	44	Population	1	Number	13100.074504727181	15240.145253268456	10845.276588561004
17	Sri Lanka	3	both	39	0 to 14	1996	44	Population	1	Number	5331668.27330034	6202666.93124677	4413976.201549998
17	Sri Lanka	3	both	42	Neonatal	1996	44	Population	1	Number	25627.369093232057	29813.939401569303	21216.360712524795
17	Sri Lanka	3	both	157	25 plus	1996	44	Population	1	Number	9394135.36725799	10928791.853375774	7777207.399204614
17	Sri Lanka	3	both	158	<20 years	1996	44	Population	1	Number	7187270.168620082	8361405.9832047075	5950190.044130714
17	Sri Lanka	3	both	159	10 to 24	1996	44	Population	1	Number	5350968.759051942	6225120.407080582	4429954.668404837
17	Sri Lanka	3	both	162	10 to 19	1996	44	Population	1	Number	3721836.522172423	4329847.833030204	3081230.3003164106
17	Sri Lanka	3	both	164	Birth	1996	44	Population	1	Number	337299.196647955	359385.139030462	316678.266240495
17	Sri Lanka	3	both	235	95 plus	1996	44	Population	1	Number	2306.5520233926745	2683.35785861675	1909.5459839233597
18	Thailand	1	male	1	Under 5	1996	44	Population	1	Number	2631332.403028387	2868820.257439116	2372314.1877723895
18	Thailand	1	male	2	Early Neonatal	1996	44	Population	1	Number	9806.26659072883	10691.319809292747	8840.97552080098
18	Thailand	1	male	3	Late Neonatal	1996	44	Population	1	Number	29270.229737379344	31911.980376880103	26388.981188931608
18	Thailand	1	male	4	Post Neonatal	1996	44	Population	1	Number	472076.336029411	514683.0382585453	425606.96185144637
18	Thailand	1	male	5	1 to 4	1996	44	Population	1	Number	2120179.570670868	2311533.9189943974	1911477.2692112103
18	Thailand	1	male	6	5 to 9	1996	44	Population	1	Number	2692413.7647100464	2935414.4465817097	2427382.9357417026
18	Thailand	1	male	7	10 to 14	1996	44	Population	1	Number	2854641.532974097	3112283.8939306713	2573641.6280530696
18	Thailand	1	male	8	15 to 19	1996	44	Population	1	Number	2866754.3598514544	3125489.9499502843	2584562.11496005
18	Thailand	1	male	9	20 to 24	1996	44	Population	1	Number	2846225.3516190466	3103108.1198878856	2566053.903137558
18	Thailand	1	male	10	25 to 29	1996	44	Population	1	Number	2832077.9011886604	3087683.8077260708	2553299.0731745376
18	Thailand	1	male	11	30 to 34	1996	44	Population	1	Number	2645365.0224041003	2884119.3746025898	2384965.490206966
18	Thailand	1	male	12	35 to 39	1996	44	Population	1	Number	2463654.423586252	2686008.696422943	2221141.7820551274
18	Thailand	1	male	13	40 to 44	1996	44	Population	1	Number	2000434.249918391	2180981.1231891676	1803519.216091993
18	Thailand	1	male	14	45 to 49	1996	44	Population	1	Number	1581888.520159022	1724660.033988731	1426173.5140450185
18	Thailand	1	male	15	50 to 54	1996	44	Population	1	Number	1229240.54657074	1340184.2265192617	1108238.8471554092
18	Thailand	1	male	16	55 to 59	1996	44	Population	1	Number	1063727.4401996243	1159732.9266824732	959018.2127518728
18	Thailand	1	male	17	60 to 64	1996	44	Population	1	Number	863332.0135257469	941251.0431779317	778348.9391488859
18	Thailand	1	male	18	65 to 69	1996	44	Population	1	Number	639987.8253700436	697749.184338297	576989.8916532187
18	Thailand	1	male	19	70 to 74	1996	44	Population	1	Number	394660.0590144102	430279.64494322473	355811.2446262736
18	Thailand	1	male	20	75 to 79	1996	44	Population	1	Number	231350.13703686057	252230.37535235373	208576.92164014673
18	Thailand	1	male	21	80 plus	1996	44	Population	1	Number	206242.1528005771	224856.29911720657	185940.47055492888
18	Thailand	1	male	22	All Ages	1996	44	Population	1	Number	30043327.70395746	32754853.403849922	27085978.372769136
18	Thailand	1	male	23	5-14 years	1996	44	Population	1	Number	5547055.297684143	6047698.340512382	5001024.563794771
18	Thailand	1	male	24	15-49 years	1996	44	Population	1	Number	17236399.828726925	18792051.10576768	15539715.093671253
18	Thailand	1	male	25	50-69 years	1996	44	Population	1	Number	3796287.8256661547	4138917.3807179634	3422595.890709387
18	Thailand	1	male	26	70+ years	1996	44	Population	1	Number	832252.3488518478	907366.3194127852	750328.6368213494
18	Thailand	1	male	28	<1 year	1996	44	Population	1	Number	511152.8323575192	557286.338444718	460836.918561179
18	Thailand	1	male	30	80 to 84	1996	44	Population	1	Number	117304.90200313128	127892.11989187928	105757.8597812281
18	Thailand	1	male	31	85 to 89	1996	44	Population	1	Number	63630.65343076499	69373.5642620356	57367.097268783626
18	Thailand	1	male	32	90 to 94	1996	44	Population	1	Number	21579.92308754973	23527.59401901868	19455.67867165389
18	Thailand	1	male	39	0 to 14	1996	44	Population	1	Number	8178387.700712531	8916518.597951498	7373338.751567161
18	Thailand	1	male	42	Neonatal	1996	44	Population	1	Number	39076.49632810817	42603.30018617285	35229.956709732585
18	Thailand	1	male	157	25 plus	1996	44	Population	1	Number	16151960.291774428	17609736.736060243	14562023.603104383
18	Thailand	1	male	158	<20 years	1996	44	Population	1	Number	11045142.060563985	12042008.547901783	9957900.86652721
18	Thailand	1	male	159	10 to 24	1996	44	Population	1	Number	8567621.244444598	9340881.96376884	7724257.6461506775
18	Thailand	1	male	162	10 to 19	1996	44	Population	1	Number	5721395.892825551	6237773.843880955	5158203.74301312
18	Thailand	1	male	164	Birth	1996	44	Population	1	Number	510813.655541535	543433.751492833	479330.765031208
18	Thailand	1	male	235	95 plus	1996	44	Population	1	Number	3726.674279131098	4063.0209442730256	3359.83483326328
18	Thailand	2	female	1	Under 5	1996	44	Population	1	Number	2494376.378348996	2719503.425583748	2248839.5860558236
18	Thailand	2	female	2	Early Neonatal	1996	44	Population	1	Number	9271.061624243475	10107.810539248369	8358.454067449742
18	Thailand	2	female	3	Late Neonatal	1996	44	Population	1	Number	27708.53297923141	30209.334488965862	24981.011837705362
18	Thailand	2	female	4	Post Neonatal	1996	44	Population	1	Number	447785.64141595125	488200.0151732978	403707.34955007536
18	Thailand	2	female	5	1 to 4	1996	44	Population	1	Number	2009611.1423295697	2190986.2653822363	1811792.7706005925
18	Thailand	2	female	6	5 to 9	1996	44	Population	1	Number	2570066.399981875	2802024.7623394164	2317078.9738221965
18	Thailand	2	female	7	10 to 14	1996	44	Population	1	Number	2727540.2611522153	2973711.244223155	2459051.7153229476
18	Thailand	2	female	8	15 to 19	1996	44	Population	1	Number	2800494.5339764454	3053249.9203341696	2524824.6508442643
18	Thailand	2	female	9	20 to 24	1996	44	Population	1	Number	2852268.7785836626	3109696.989344474	2571502.438455416
18	Thailand	2	female	10	25 to 29	1996	44	Population	1	Number	2939781.1378813293	3205107.675140193	2650400.418554151
18	Thailand	2	female	11	30 to 34	1996	44	Population	1	Number	2833411.450681422	3089137.715181749	2554501.3531974396
18	Thailand	2	female	12	35 to 39	1996	44	Population	1	Number	2571746.611308502	2803856.619190743	2318593.7916247775
18	Thailand	2	female	13	40 to 44	1996	44	Population	1	Number	2107329.925084973	2297524.543548215	1899892.4931881651
18	Thailand	2	female	14	45 to 49	1996	44	Population	1	Number	1646291.3209714736	1794875.4348989076	1484236.751484659
18	Thailand	2	female	15	50 to 54	1996	44	Population	1	Number	1311093.5229244481	1429424.748326749	1182034.5321444354
18	Thailand	2	female	16	55 to 59	1996	44	Population	1	Number	1155937.7258687231	1260265.5447459712	1042151.6734653836
18	Thailand	2	female	17	60 to 64	1996	44	Population	1	Number	970475.6717440523	1058064.8280114443	874945.7888014001
18	Thailand	2	female	18	65 to 69	1996	44	Population	1	Number	728235.8960656549	793961.9823109589	656551.1625568101
18	Thailand	2	female	19	70 to 74	1996	44	Population	1	Number	473523.99322330527	516261.35207358876	426912.1172533841
18	Thailand	2	female	20	75 to 79	1996	44	Population	1	Number	303707.49457788933	331118.2622835393	273811.6999170173
18	Thailand	2	female	21	80 plus	1996	44	Population	1	Number	320967.31481143774	349935.8475756044	289372.53000116925
18	Thailand	2	female	22	All Ages	1996	44	Population	1	Number	30807248.417186406	33587720.89511261	27774701.67668943
18	Thailand	2	female	23	5-14 years	1996	44	Population	1	Number	5297606.66113409	5775736.006562572	4776130.689145144
18	Thailand	2	female	24	15-49 years	1996	44	Population	1	Number	17751323.75848781	19353448.89763845	16003951.897348873
18	Thailand	2	female	25	50-69 years	1996	44	Population	1	Number	4165742.8166028783	4541717.103395123	3755683.1569680288
18	Thailand	2	female	26	70+ years	1996	44	Population	1	Number	1098198.8026126323	1197315.461932732	990096.347171571
18	Thailand	2	female	28	<1 year	1996	44	Population	1	Number	484765.23601942614	528517.160201512	437046.8154552304
18	Thailand	2	female	30	80 to 84	1996	44	Population	1	Number	173360.36702505537	189006.80590037702	156295.44097797925
18	Thailand	2	female	31	85 to 89	1996	44	Population	1	Number	98023.59293809436	106870.59863821286	88374.52843123669
18	Thailand	2	female	32	90 to 94	1996	44	Population	1	Number	38417.00676879465	41884.28916151068	34635.384759626
18	Thailand	2	female	39	0 to 14	1996	44	Population	1	Number	7791983.039483086	8495239.43214632	7024970.275200968
18	Thailand	2	female	42	Neonatal	1996	44	Population	1	Number	36979.594603474885	40317.14502821423	33339.465905155106
18	Thailand	2	female	157	25 plus	1996	44	Population	1	Number	17362502.06514321	18929534.55328766	15653404.312188797
18	Thailand	2	female	158	<20 years	1996	44	Population	1	Number	10592477.573459532	11548489.352480488	9549794.926045233
18	Thailand	2	female	159	10 to 24	1996	44	Population	1	Number	8380303.573712324	9136658.153901799	7555378.804622627
18	Thailand	2	female	162	10 to 19	1996	44	Population	1	Number	5528034.795128661	6026961.164557325	4983876.366167212
18	Thailand	2	female	164	Birth	1996	44	Population	1	Number	483131.153125356	513983.469622853	453354.413543388
18	Thailand	2	female	235	95 plus	1996	44	Population	1	Number	11166.348079493371	12174.153875503867	10067.175832327297
18	Thailand	3	both	1	Under 5	1996	44	Population	1	Number	5125708.781377383	5588323.683022864	4621153.773828212
18	Thailand	3	both	2	Early Neonatal	1996	44	Population	1	Number	19077.328214972305	20799.130348541115	17199.42958825072
18	Thailand	3	both	3	Late Neonatal	1996	44	Population	1	Number	56978.762716610756	62121.31486584597	51369.99302663697
18	Thailand	3	both	4	Post Neonatal	1996	44	Population	1	Number	919861.9774453623	1002883.0534318431	829314.3114015218
18	Thailand	3	both	5	1 to 4	1996	44	Population	1	Number	4129790.7130004377	4502520.184376635	3723270.039811803
18	Thailand	3	both	6	5 to 9	1996	44	Population	1	Number	5262480.164691921	5737439.208921127	4744461.909563898
18	Thailand	3	both	7	10 to 14	1996	44	Population	1	Number	5582181.794126312	6085995.138153827	5032693.343376017
18	Thailand	3	both	8	15 to 19	1996	44	Population	1	Number	5667248.8938279	6178739.870284453	5109386.765804315
18	Thailand	3	both	9	20 to 24	1996	44	Population	1	Number	5698494.13020271	6212805.109232359	5137556.341592973
18	Thailand	3	both	10	25 to 29	1996	44	Population	1	Number	5771859.03906999	6292791.482866264	5203699.491728688
18	Thailand	3	both	11	30 to 34	1996	44	Population	1	Number	5478776.473085522	5973257.08978434	4939466.843404405
18	Thailand	3	both	12	35 to 39	1996	44	Population	1	Number	5035401.034894754	5489865.315613685	4539735.573679905
18	Thailand	3	both	13	40 to 44	1996	44	Population	1	Number	4107764.175003364	4478505.666737382	3703411.7092801584
18	Thailand	3	both	14	45 to 49	1996	44	Population	1	Number	3228179.8411304955	3519535.468887638	2910410.2655296777
18	Thailand	3	both	15	50 to 54	1996	44	Population	1	Number	2540334.069495188	2769608.974846011	2290273.3792998446
18	Thailand	3	both	16	55 to 59	1996	44	Population	1	Number	2219665.166068347	2419998.4714284446	2001169.8862172565
18	Thailand	3	both	17	60 to 64	1996	44	Population	1	Number	1833807.6852697993	1999315.871189376	1653294.727950286
18	Thailand	3	both	18	65 to 69	1996	44	Population	1	Number	1368223.7214356987	1491711.166649256	1233541.0542100288
18	Thailand	3	both	19	70 to 74	1996	44	Population	1	Number	868184.0522377155	946540.9970168135	782723.3618796577
18	Thailand	3	both	20	75 to 79	1996	44	Population	1	Number	535057.6316147499	583348.6376358928	482388.6215571641
18	Thailand	3	both	21	80 plus	1996	44	Population	1	Number	527209.4676120149	574792.146692811	475313.0005560981
18	Thailand	3	both	22	All Ages	1996	44	Population	1	Number	60850576.12114386	66342574.29896252	54860680.04945859
18	Thailand	3	both	23	5-14 years	1996	44	Population	1	Number	10844661.958818235	11823434.347074954	9777155.252939913
18	Thailand	3	both	24	15-49 years	1996	44	Population	1	Number	34987723.58721474	38145500.00340614	31543666.991020128
18	Thailand	3	both	25	50-69 years	1996	44	Population	1	Number	7962030.642269033	8680634.484113086	7178279.047677416
18	Thailand	3	both	26	70+ years	1996	44	Population	1	Number	1930451.1514644802	2104681.7813455174	1740424.9839929203
18	Thailand	3	both	28	<1 year	1996	44	Population	1	Number	995918.0683769453	1085803.49864623	897883.7340164094
18	Thailand	3	both	30	80 to 84	1996	44	Population	1	Number	290665.2690281867	316898.9257922563	262053.30075920734
18	Thailand	3	both	31	85 to 89	1996	44	Population	1	Number	161654.24636885934	176244.16290024846	145741.62570002035
18	Thailand	3	both	32	90 to 94	1996	44	Population	1	Number	59996.92985634438	65411.883180529345	54091.063431279894
18	Thailand	3	both	39	0 to 14	1996	44	Population	1	Number	15970370.740195617	17411758.030097816	14398309.02676813
18	Thailand	3	both	42	Neonatal	1996	44	Population	1	Number	76056.09093158306	82920.44521438707	68569.42261488769
18	Thailand	3	both	157	25 plus	1996	44	Population	1	Number	33514462.35691764	36539271.289347924	30215427.915293165
18	Thailand	3	both	158	<20 years	1996	44	Population	1	Number	21637619.634023517	23590497.90038227	19507695.79257244
18	Thailand	3	both	159	10 to 24	1996	44	Population	1	Number	16947924.81815692	18477540.11767064	15279636.450773306
18	Thailand	3	both	162	10 to 19	1996	44	Population	1	Number	11249430.687954212	12264735.00843828	10142080.109180333
18	Thailand	3	both	164	Birth	1996	44	Population	1	Number	993944.808666891	1057417.22111569	932685.178574596
18	Thailand	3	both	235	95 plus	1996	44	Population	1	Number	14893.022358624468	16237.17481977689	13427.010665590578
19	Timor-Leste	1	male	1	Under 5	1996	44	Population	1	Number	77851.16232823952	86149.97683184771	69815.0911567977
19	Timor-Leste	1	male	2	Early Neonatal	1996	44	Population	1	Number	356.607217807807	394.62100029646354	319.79696479615876
19	Timor-Leste	1	male	3	Late Neonatal	1996	44	Population	1	Number	1054.6612060890575	1167.086473120812	945.7953618238653
19	Timor-Leste	1	male	4	Post Neonatal	1996	44	Population	1	Number	16418.01113906272	18168.145946129458	14723.286204183045
19	Timor-Leste	1	male	5	1 to 4	1996	44	Population	1	Number	60021.88276527994	66420.12341230099	53826.21262599463
19	Timor-Leste	1	male	6	5 to 9	1996	44	Population	1	Number	63605.53262338631	70385.784849026	57039.94552394248
19	Timor-Leste	1	male	7	10 to 14	1996	44	Population	1	Number	52512.88842177297	58110.681788345355	47092.32312570061
19	Timor-Leste	1	male	8	15 to 19	1996	44	Population	1	Number	42974.34713417349	47555.34662877971	38538.38366505524
19	Timor-Leste	1	male	9	20 to 24	1996	44	Population	1	Number	39088.228459019236	43254.97366300693	35053.4038466664
19	Timor-Leste	1	male	10	25 to 29	1996	44	Population	1	Number	35872.85962410638	39696.85144171406	32169.936707592748
19	Timor-Leste	1	male	11	30 to 34	1996	44	Population	1	Number	29901.476174283318	33088.92767447018	26814.94048898951
19	Timor-Leste	1	male	12	35 to 39	1996	44	Population	1	Number	25440.560444132025	28152.48516920579	22814.49619208612
19	Timor-Leste	1	male	13	40 to 44	1996	44	Population	1	Number	20796.078106859135	23012.908138037354	18649.433679779555
19	Timor-Leste	1	male	14	45 to 49	1996	44	Population	1	Number	15989.067729466293	17693.477826941955	14338.619844086588
19	Timor-Leste	1	male	15	50 to 54	1996	44	Population	1	Number	13422.40704876154	14853.215054169956	12036.89891875917
19	Timor-Leste	1	male	16	55 to 59	1996	44	Population	1	Number	9515.418138490997	10529.747118226236	8533.20316442882
19	Timor-Leste	1	male	17	60 to 64	1996	44	Population	1	Number	7363.672273927681	8148.628444640136	6603.568086568737
19	Timor-Leste	1	male	18	65 to 69	1996	44	Population	1	Number	5544.373403202658	6135.39510456045	4972.063652947024
19	Timor-Leste	1	male	19	70 to 74	1996	44	Population	1	Number	3376.4295039886997	3736.3517106729287	3027.902558623274
19	Timor-Leste	1	male	20	75 to 79	1996	44	Population	1	Number	1652.653865025852	1828.8242323569732	1482.0611123433569
19	Timor-Leste	1	male	21	80 plus	1996	44	Population	1	Number	1141.1169121387102	1262.758224837959	1023.3268053934926
19	Timor-Leste	1	male	22	All Ages	1996	44	Population	1	Number	446048.2721909748	493596.3339008396	400005.59852976084
19	Timor-Leste	1	male	23	5-14 years	1996	44	Population	1	Number	116118.42104515928	128496.46663737137	104132.2686496431
19	Timor-Leste	1	male	24	15-49 years	1996	44	Population	1	Number	210062.61767203987	232454.97054215596	188379.21442425612
19	Timor-Leste	1	male	25	50-69 years	1996	44	Population	1	Number	35845.87086438288	39666.98572159678	32145.733822703754
19	Timor-Leste	1	male	26	70+ years	1996	44	Population	1	Number	6170.200281153262	6827.934167867861	5533.290476360124
19	Timor-Leste	1	male	28	<1 year	1996	44	Population	1	Number	17829.279562959586	19729.853419546733	15988.87853080307
19	Timor-Leste	1	male	30	80 to 84	1996	44	Population	1	Number	643.7434135052745	712.3654740735591	577.29395106483
19	Timor-Leste	1	male	31	85 to 89	1996	44	Population	1	Number	334.7762808444742	370.46291893501893	300.21949403589844
19	Timor-Leste	1	male	32	90 to 94	1996	44	Population	1	Number	133.7956063765122	148.0580128134896	119.9847526511099
19	Timor-Leste	1	male	39	0 to 14	1996	44	Population	1	Number	193969.5833733988	214646.44346921908	173947.35980644083
19	Timor-Leste	1	male	42	Neonatal	1996	44	Population	1	Number	1411.2684238968645	1561.7074734172757	1265.5923266200239
19	Timor-Leste	1	male	157	25 plus	1996	44	Population	1	Number	170016.1132243833	188139.57013983396	152466.45121159844
19	Timor-Leste	1	male	158	<20 years	1996	44	Population	1	Number	236943.93050757228	262201.7900979988	212485.74347149607
19	Timor-Leste	1	male	159	10 to 24	1996	44	Population	1	Number	134575.4640149657	148921.002080132	120684.11063742224
19	Timor-Leste	1	male	162	10 to 19	1996	44	Population	1	Number	95487.23555594646	105666.02841712507	85630.70679075585
19	Timor-Leste	1	male	164	Birth	1996	44	Population	1	Number	20133.8232188948	20824.2197751355	19378.81649116
19	Timor-Leste	1	male	235	95 plus	1996	44	Population	1	Number	28.801611412449404	31.871819015890942	25.82860764165408
19	Timor-Leste	2	female	1	Under 5	1996	44	Population	1	Number	76036.86961908221	84142.28330248091	68188.0761311147
19	Timor-Leste	2	female	2	Early Neonatal	1996	44	Population	1	Number	343.4480261488051	380.0590589889074	307.9961112475697
19	Timor-Leste	2	female	3	Late Neonatal	1996	44	Population	1	Number	1017.1245363346695	1125.5484519407194	912.133359327666
19	Timor-Leste	2	female	4	Post Neonatal	1996	44	Population	1	Number	15935.224457365463	17633.89494461478	14290.334464170866
19	Timor-Leste	2	female	5	1 to 4	1996	44	Population	1	Number	58741.072599233274	65002.78084693648	52677.61219636861
19	Timor-Leste	2	female	6	5 to 9	1996	44	Population	1	Number	60179.46917261019	66594.50828896186	53967.53240933256
19	Timor-Leste	2	female	7	10 to 14	1996	44	Population	1	Number	47576.1760512177	52647.72345054078	42665.19559339673
19	Timor-Leste	2	female	8	15 to 19	1996	44	Population	1	Number	38053.56665314817	42110.018495494194	34125.54347653107
19	Timor-Leste	2	female	9	20 to 24	1996	44	Population	1	Number	35565.5776773409	39356.81371070271	31894.373485635715
19	Timor-Leste	2	female	10	25 to 29	1996	44	Population	1	Number	34624.17093393153	38315.054452284494	31050.142061965507
19	Timor-Leste	2	female	11	30 to 34	1996	44	Population	1	Number	29796.044752851907	32972.25742521469	26720.392070213293
19	Timor-Leste	2	female	12	35 to 39	1996	44	Population	1	Number	25298.176854787507	27994.923707611317	22686.80993831629
19	Timor-Leste	2	female	13	40 to 44	1996	44	Population	1	Number	20908.364027677795	23137.163565801995	18750.129052374345
19	Timor-Leste	2	female	14	45 to 49	1996	44	Population	1	Number	15940.98454159569	17640.26904498969	14295.499972219528
19	Timor-Leste	2	female	15	50 to 54	1996	44	Population	1	Number	12875.039420831778	14247.498876602402	11546.032505242121
19	Timor-Leste	2	female	16	55 to 59	1996	44	Population	1	Number	8154.6646036174725	9023.939343527338	7312.911402071031
19	Timor-Leste	2	female	17	60 to 64	1996	44	Population	1	Number	7269.093946071011	8043.968212089035	6518.752466823317
19	Timor-Leste	2	female	18	65 to 69	1996	44	Population	1	Number	5233.051021477657	5790.886234419718	4692.877063957609
19	Timor-Leste	2	female	19	70 to 74	1996	44	Population	1	Number	3047.7813085991097	3372.6701217036198	2733.178587478165
19	Timor-Leste	2	female	20	75 to 79	1996	44	Population	1	Number	1480.1047853437021	1637.8816854197935	1327.3231563930046
19	Timor-Leste	2	female	21	80 plus	1996	44	Population	1	Number	1119.5225112453961	1238.8618939288206	1003.9614546170111
19	Timor-Leste	2	female	22	All Ages	1996	44	Population	1	Number	423158.6578814297	468266.7218117732	379478.7308276819
19	Timor-Leste	2	female	23	5-14 years	1996	44	Population	1	Number	107755.64522382789	119242.23173950265	96632.72800272932
19	Timor-Leste	2	female	24	15-49 years	1996	44	Population	1	Number	200186.8854413335	221526.50040209907	179522.89005725578
19	Timor-Leste	2	female	25	50-69 years	1996	44	Population	1	Number	33531.84899199792	37106.29266663849	30070.573438094074
19	Timor-Leste	2	female	26	70+ years	1996	44	Population	1	Number	5647.408605188208	6249.413701052234	5064.46319848818
19	Timor-Leste	2	female	28	<1 year	1996	44	Population	1	Number	17295.79701984894	19139.50245554441	15510.463934746103
19	Timor-Leste	2	female	30	80 to 84	1996	44	Population	1	Number	584.3776452097762	646.6714059272338	524.0561264621764
19	Timor-Leste	2	female	31	85 to 89	1996	44	Population	1	Number	302.00356787829566	334.19668503026276	270.8296959293214
19	Timor-Leste	2	female	32	90 to 94	1996	44	Population	1	Number	174.65243482115153	193.27011650807611	156.62419536377777
19	Timor-Leste	2	female	39	0 to 14	1996	44	Population	1	Number	183792.5148429101	203384.5150419835	164820.80413384404
19	Timor-Leste	2	female	42	Neonatal	1996	44	Population	1	Number	1360.5725624834747	1505.6075109296269	1220.1294705752355
19	Timor-Leste	2	female	157	25 plus	1996	44	Population	1	Number	165746.99870803056	183415.3745635929	148638.0097316712
19	Timor-Leste	2	female	158	<20 years	1996	44	Population	1	Number	221846.08149605826	245494.53353747772	198946.34761037512
19	Timor-Leste	2	female	159	10 to 24	1996	44	Population	1	Number	121195.32038170677	134114.55565673768	108685.11255556352
19	Timor-Leste	2	female	162	10 to 19	1996	44	Population	1	Number	85629.74270436587	94757.74194603499	76790.7390699278
19	Timor-Leste	2	female	164	Birth	1996	44	Population	1	Number	19174.8655865615	19832.3791160792	18455.8192154938
19	Timor-Leste	2	female	235	95 plus	1996	44	Population	1	Number	58.488863336172635	64.72368646324776	52.45143686173548
19	Timor-Leste	3	both	1	Under 5	1996	44	Population	1	Number	153888.03194732172	170292.26013432862	138003.16728791242
19	Timor-Leste	3	both	2	Early Neonatal	1996	44	Population	1	Number	700.0552439566121	774.680059285371	627.7930760437284
19	Timor-Leste	3	both	3	Late Neonatal	1996	44	Population	1	Number	2071.7857424237272	2292.6349250615317	1857.9287211515311
19	Timor-Leste	3	both	4	Post Neonatal	1996	44	Population	1	Number	32353.23559642818	35802.04089074424	29013.62066835391
19	Timor-Leste	3	both	5	1 to 4	1996	44	Population	1	Number	118762.95536451321	131422.90425923746	106503.82482236323
19	Timor-Leste	3	both	6	5 to 9	1996	44	Population	1	Number	123785.0017959965	136980.29313798784	111007.47793327503
19	Timor-Leste	3	both	7	10 to 14	1996	44	Population	1	Number	100089.06447299066	110758.40523888615	89757.51871909732
19	Timor-Leste	3	both	8	15 to 19	1996	44	Population	1	Number	81027.91378732165	89665.3651242739	72663.9271415863
19	Timor-Leste	3	both	9	20 to 24	1996	44	Population	1	Number	74653.80613636014	82611.78737370962	66947.77733230212
19	Timor-Leste	3	both	10	25 to 29	1996	44	Population	1	Number	70497.0305580379	78011.90589399856	63220.07876955826
19	Timor-Leste	3	both	11	30 to 34	1996	44	Population	1	Number	59697.52092713523	66061.18509968485	53535.332559202805
19	Timor-Leste	3	both	12	35 to 39	1996	44	Population	1	Number	50738.73729891953	56147.40887681711	45501.30613040241
19	Timor-Leste	3	both	13	40 to 44	1996	44	Population	1	Number	41704.442134536934	46150.07170383935	37399.5627321539
19	Timor-Leste	3	both	14	45 to 49	1996	44	Population	1	Number	31930.05227106198	35333.74687193165	28634.119816306116
19	Timor-Leste	3	both	15	50 to 54	1996	44	Population	1	Number	26297.44646959332	29100.713930772356	23582.931424001294
19	Timor-Leste	3	both	16	55 to 59	1996	44	Population	1	Number	17670.08274210847	19553.686461753572	15846.114566499851
19	Timor-Leste	3	both	17	60 to 64	1996	44	Population	1	Number	14632.766219998692	16192.596656729173	13122.320553392055
19	Timor-Leste	3	both	18	65 to 69	1996	44	Population	1	Number	10777.424424680314	11926.281338980167	9664.940716904632
19	Timor-Leste	3	both	19	70 to 74	1996	44	Population	1	Number	6424.210812587809	7109.0218323765475	5761.081146101439
19	Timor-Leste	3	both	20	75 to 79	1996	44	Population	1	Number	3132.7586503695543	3466.7059177767665	2809.3842687363613
19	Timor-Leste	3	both	21	80 plus	1996	44	Population	1	Number	2260.639423384106	2501.620118766779	2027.288260010504
19	Timor-Leste	3	both	22	All Ages	1996	44	Population	1	Number	869206.9300724046	961863.0557126134	779484.3293574427
19	Timor-Leste	3	both	23	5-14 years	1996	44	Population	1	Number	223874.06626898717	247738.698376874	200764.99665237239
19	Timor-Leste	3	both	24	15-49 years	1996	44	Population	1	Number	410249.50311337336	453981.47094425507	367902.104481512
19	Timor-Leste	3	both	25	50-69 years	1996	44	Population	1	Number	69377.71985638079	76773.27838823527	62216.30726079782
19	Timor-Leste	3	both	26	70+ years	1996	44	Population	1	Number	11817.60888634147	13077.347868920093	10597.753674848305
19	Timor-Leste	3	both	28	<1 year	1996	44	Population	1	Number	35125.07658280852	38869.35587509115	31499.342465549173
19	Timor-Leste	3	both	30	80 to 84	1996	44	Population	1	Number	1228.1210587150506	1359.036880000793	1101.3500775270065
19	Timor-Leste	3	both	31	85 to 89	1996	44	Population	1	Number	636.7798487227699	704.6596039652816	571.0491899652199
19	Timor-Leste	3	both	32	90 to 94	1996	44	Population	1	Number	308.44804119766377	341.32812932156565	276.6089480148877
19	Timor-Leste	3	both	39	0 to 14	1996	44	Population	1	Number	377762.0982163089	418030.9585112027	338768.1639402848
19	Timor-Leste	3	both	42	Neonatal	1996	44	Population	1	Number	2771.840986380339	3067.3149843469027	2485.7217971952596
19	Timor-Leste	3	both	157	25 plus	1996	44	Population	1	Number	335763.1119324138	371554.944703427	301104.4609432697
19	Timor-Leste	3	both	158	<20 years	1996	44	Population	1	Number	458790.0120036306	507696.32363547664	411432.09108187107
19	Timor-Leste	3	both	159	10 to 24	1996	44	Population	1	Number	255770.78439667248	283035.5577368697	229369.22319298575
19	Timor-Leste	3	both	162	10 to 19	1996	44	Population	1	Number	181116.97826031232	200423.7703631601	162421.44586068366
19	Timor-Leste	3	both	164	Birth	1996	44	Population	1	Number	39308.6888054562	40656.5988912148	37834.6357066539
19	Timor-Leste	3	both	235	95 plus	1996	44	Population	1	Number	87.29047474862203	96.5955054791387	78.28004450338956
20	Viet Nam	1	male	1	Under 5	1996	44	Population	1	Number	4359631.703620645	4729479.160277554	3994470.835977863
20	Viet Nam	1	male	2	Early Neonatal	1996	44	Population	1	Number	15940.41200348295	17292.70991265157	14605.249982126625
20	Viet Nam	1	male	3	Late Neonatal	1996	44	Population	1	Number	47373.981396065195	51392.93247316999	43405.957185232575
20	Viet Nam	1	male	4	Post Neonatal	1996	44	Population	1	Number	761107.1662046018	825675.3611349994	697357.1588474218
20	Viet Nam	1	male	5	1 to 4	1996	44	Population	1	Number	3535210.144016495	3835118.156756732	3239102.469963082
20	Viet Nam	1	male	6	5 to 9	1996	44	Population	1	Number	4935573.528823003	5354280.759358637	4522172.022773082
20	Viet Nam	1	male	7	10 to 14	1996	44	Population	1	Number	4634359.942380696	5027513.849509751	4246187.956172948
20	Viet Nam	1	male	8	15 to 19	1996	44	Population	1	Number	3956770.2612410663	4292441.142907596	3625352.893930428
20	Viet Nam	1	male	9	20 to 24	1996	44	Population	1	Number	3383699.0655991365	3670753.7019953434	3100281.8940040907
20	Viet Nam	1	male	10	25 to 29	1996	44	Population	1	Number	3187771.254504926	3458204.440387006	2920764.911704225
20	Viet Nam	1	male	11	30 to 34	1996	44	Population	1	Number	2962754.0037352764	3214097.949158817	2714595.0086262156
20	Viet Nam	1	male	12	35 to 39	1996	44	Population	1	Number	2514694.148604839	2728027.1313793026	2304064.4533491237
20	Viet Nam	1	male	13	40 to 44	1996	44	Population	1	Number	1868614.4681181533	2027137.5626107096	1712100.12772073
20	Viet Nam	1	male	14	45 to 49	1996	44	Population	1	Number	1135452.3624720362	1231777.9690746765	1040347.3632348313
20	Viet Nam	1	male	15	50 to 54	1996	44	Population	1	Number	872534.1552060306	946555.2102142392	799451.0713991144
20	Viet Nam	1	male	16	55 to 59	1996	44	Population	1	Number	814945.1079371322	884080.6212042789	746685.6578444968
20	Viet Nam	1	male	17	60 to 64	1996	44	Population	1	Number	829617.4270387334	899997.6601060592	760129.0298382442
20	Viet Nam	1	male	18	65 to 69	1996	44	Population	1	Number	678919.8922969884	736515.7656436495	622053.8554881404
20	Viet Nam	1	male	19	70 to 74	1996	44	Population	1	Number	456687.24656439625	495430.11020795	418435.3201325484
20	Viet Nam	1	male	20	75 to 79	1996	44	Population	1	Number	263027.03539663786	285340.8193781294	240996.00456915336
20	Viet Nam	1	male	21	80 plus	1996	44	Population	1	Number	200214.5486305624	217199.6626564163	183444.66455252754
20	Viet Nam	1	male	22	All Ages	1996	44	Population	1	Number	37055266.152170256	40198833.5160701	33951533.07131777
20	Viet Nam	1	male	23	5-14 years	1996	44	Population	1	Number	9569933.4712037	10381794.608868387	8768359.978946032
20	Viet Nam	1	male	24	15-49 years	1996	44	Population	1	Number	19009755.564275432	20622439.89751345	17417506.652569648
20	Viet Nam	1	male	25	50-69 years	1996	44	Population	1	Number	3196016.5824788846	3467149.2571682264	2928319.6145699965
20	Viet Nam	1	male	26	70+ years	1996	44	Population	1	Number	919928.8305915964	997970.5922424957	842875.9892542292
20	Viet Nam	1	male	28	<1 year	1996	44	Population	1	Number	824421.55960415	894361.0035208209	755368.366014781
20	Viet Nam	1	male	30	80 to 84	1996	44	Population	1	Number	129677.6703245579	140678.81900298857	118815.92469354883
20	Viet Nam	1	male	31	85 to 89	1996	44	Population	1	Number	52632.26921435748	57097.30484818076	48223.81308803796
20	Viet Nam	1	male	32	90 to 94	1996	44	Population	1	Number	14721.699149659475	15970.608084707332	13488.615990318034
20	Viet Nam	1	male	39	0 to 14	1996	44	Population	1	Number	13929565.174824344	15111273.769145941	12762830.814923894
20	Viet Nam	1	male	42	Neonatal	1996	44	Population	1	Number	63314.39339954814	68685.64238582156	58011.2071673592
20	Viet Nam	1	male	157	25 plus	1996	44	Population	1	Number	15785231.650505712	17124364.90202124	14463067.468459353
20	Viet Nam	1	male	158	<20 years	1996	44	Population	1	Number	17886335.43606541	19403714.912053544	16388183.708854323
20	Viet Nam	1	male	159	10 to 24	1996	44	Population	1	Number	11974829.269220898	12990708.69441269	10971822.744107466
20	Viet Nam	1	male	162	10 to 19	1996	44	Population	1	Number	8591130.203621762	9319954.992417347	7871540.850103376
20	Viet Nam	1	male	164	Birth	1996	44	Population	1	Number	837231.250832931	866813.851427802	807860.150675113
20	Viet Nam	1	male	235	95 plus	1996	44	Population	1	Number	3182.909941987555	3452.93072053966	2916.310780622674
20	Viet Nam	2	female	1	Under 5	1996	44	Population	1	Number	4176833.2565142103	4531173.086532153	3826983.5078115226
20	Viet Nam	2	female	2	Early Neonatal	1996	44	Population	1	Number	15255.560636230177	16549.75947795783	13977.761469461931
20	Viet Nam	2	female	3	Late Neonatal	1996	44	Population	1	Number	45462.258077502585	49319.02893956424	41654.35898575273
20	Viet Nam	2	female	4	Post Neonatal	1996	44	Population	1	Number	731010.5965730175	793025.5621278477	669781.4648830673
20	Viet Nam	2	female	5	1 to 4	1996	44	Population	1	Number	3385104.84122746	3672278.7359867836	3101569.92247324
20	Viet Nam	2	female	6	5 to 9	1996	44	Population	1	Number	4687555.406361785	5085222.1275073895	4294927.791077421
20	Viet Nam	2	female	7	10 to 14	1996	44	Population	1	Number	4420355.0492924	4795353.944530174	4050108.020455483
20	Viet Nam	2	female	8	15 to 19	1996	44	Population	1	Number	3913550.4530671113	4245554.801132405	3585753.158213293
20	Viet Nam	2	female	9	20 to 24	1996	44	Population	1	Number	3491308.7066655485	3787492.360090217	3198878.1980342795
20	Viet Nam	2	female	10	25 to 29	1996	44	Population	1	Number	3307750.609940509	3588362.192181697	3030694.848173133
20	Viet Nam	2	female	11	30 to 34	1996	44	Population	1	Number	3074131.937585224	3334924.5815141667	2816643.974864718
20	Viet Nam	2	female	12	35 to 39	1996	44	Population	1	Number	2705666.2119978513	2935200.22658878	2479040.779233803
20	Viet Nam	2	female	13	40 to 44	1996	44	Population	1	Number	2057519.5901149986	2232068.3683509715	1885182.6383274328
20	Viet Nam	2	female	14	45 to 49	1996	44	Population	1	Number	1327774.9655482704	1440416.1764131489	1216561.1081824505
20	Viet Nam	2	female	15	50 to 54	1996	44	Population	1	Number	1077951.0848106921	1169398.5955686972	987662.3677433656
20	Viet Nam	2	female	16	55 to 59	1996	44	Population	1	Number	1044649.8635543918	1133272.2797120933	957150.4423896105
20	Viet Nam	2	female	17	60 to 64	1996	44	Population	1	Number	1019155.5134436113	1105615.1275142096	933791.4880276751
20	Viet Nam	2	female	18	65 to 69	1996	44	Population	1	Number	863391.0849073884	936636.4915292484	791073.8207178492
20	Viet Nam	2	female	19	70 to 74	1996	44	Population	1	Number	664911.2954170186	721318.755549076	609218.6126295433
20	Viet Nam	2	female	20	75 to 79	1996	44	Population	1	Number	437506.0868114151	474621.72512204025	400860.76603205316
20	Viet Nam	2	female	21	80 plus	1996	44	Population	1	Number	444392.28492256347	482092.11085053446	407170.1791650259
20	Viet Nam	2	female	22	All Ages	1996	44	Population	1	Number	38714403.40095499	41998722.95068701	35471701.701078646
20	Viet Nam	2	female	23	5-14 years	1996	44	Population	1	Number	9107910.455654183	9880576.072037563	8345035.811532903
[truncated: 93,176 more rows]
