# Supplementary material for: Hematological malignancy burden in mainland China and Taiwan from 1990 to 2021 and decadal projections: Insights from the global burden of disease study 2021
Source: PLoS One. 2025 Jul 21;20(7):e0328526. doi: 10.1371/journal.pone.0328526 (PMC12279097; doi:10.1371/journal.pone.0328526)
Supplement: S1 Data — (ZIP) [file pone.0328526.s021.zip › The raw data used in this study/GBD_Population/IHME_GBD_2019_POP_1997_Y2020M10D15.CSV]

location_id	location_name	sex_id	sex_name	age_group_id	age_group_name	year_id	measure_id	measure_name	metric_id	metric_name	val	upper	lower
1	Global	1	male	1	Under 5	1997	44	Population	1	Number	323818521.41608065	331616081.0069803	315471383.6746104
1	Global	1	male	2	Early Neonatal	1997	44	Population	1	Number	1326264.5110248753	1357984.8368088	1292579.7814369956
1	Global	1	male	3	Late Neonatal	1997	44	Population	1	Number	3914983.376768746	4008357.5387777984	3816278.056822755
1	Global	1	male	4	Post Neonatal	1997	44	Population	1	Number	61716093.424680986	63187139.0965584	60158303.23664318
1	Global	1	male	5	1 to 4	1997	44	Population	1	Number	256861180.10360602	263046795.3345652	250222027.07652307
1	Global	1	male	6	5 to 9	1997	44	Population	1	Number	320770051.97378033	329222492.72956115	312246862.07900375
1	Global	1	male	7	10 to 14	1997	44	Population	1	Number	310779326.30051553	319161033.8787779	302246242.9674101
1	Global	1	male	8	15 to 19	1997	44	Population	1	Number	275332184.4720445	282427181.86987865	268038917.02483043
1	Global	1	male	9	20 to 24	1997	44	Population	1	Number	253629287.2970656	260298783.26971173	246703744.61277738
1	Global	1	male	10	25 to 29	1997	44	Population	1	Number	250568161.5159831	257744708.71149117	242946380.41454557
1	Global	1	male	11	30 to 34	1997	44	Population	1	Number	234507749.99698094	241283550.30702204	227275406.11033714
1	Global	1	male	12	35 to 39	1997	44	Population	1	Number	200691327.40506914	205878039.84864214	195221731.82684413
1	Global	1	male	13	40 to 44	1997	44	Population	1	Number	182892806.53697774	188013153.41775417	177533889.43557647
1	Global	1	male	14	45 to 49	1997	44	Population	1	Number	152225311.16372415	156302674.79011858	147844836.12633792
1	Global	1	male	15	50 to 54	1997	44	Population	1	Number	117038958.41900466	120046961.50290999	113744745.50193982
1	Global	1	male	16	55 to 59	1997	44	Population	1	Number	101142450.31090866	103678525.21379806	98419582.00167261
1	Global	1	male	17	60 to 64	1997	44	Population	1	Number	87225997.06715336	89464354.39816484	84845720.14338505
1	Global	1	male	18	65 to 69	1997	44	Population	1	Number	70443676.29354514	72158421.44931029	68585652.26019745
1	Global	1	male	19	70 to 74	1997	44	Population	1	Number	49216260.98909062	50405925.16277296	47981118.23592163
1	Global	1	male	20	75 to 79	1997	44	Population	1	Number	29010022.084942516	29702154.271411326	28294417.04844247
1	Global	1	male	21	80 plus	1997	44	Population	1	Number	23989588.00242688	24478924.691410158	23472989.26081555
1	Global	1	male	22	All Ages	1997	44	Population	1	Number	2983281681.2452936	3060321263.464512	2902716922.2954807
1	Global	1	male	23	5-14 years	1997	44	Population	1	Number	631549378.2742959	648468389.77576	614432367.1152931
1	Global	1	male	24	15-49 years	1997	44	Population	1	Number	1549846828.3878453	1591195543.056884	1506227784.2014363
1	Global	1	male	25	50-69 years	1997	44	Population	1	Number	375851082.0906118	385312878.4317664	365642569.4638743
1	Global	1	male	26	70+ years	1997	44	Population	1	Number	102215871.07646002	104581307.72061555	99773566.5207048
1	Global	1	male	28	<1 year	1997	44	Population	1	Number	66957341.31247461	68553481.472145	65268183.37293673
1	Global	1	male	30	80 to 84	1997	44	Population	1	Number	15262256.048135685	15594151.93999913	14908392.698107403
1	Global	1	male	31	85 to 89	1997	44	Population	1	Number	6498167.741878986	6619266.844377816	6366264.926675127
1	Global	1	male	32	90 to 94	1997	44	Population	1	Number	1851604.0857942712	1883733.9457460667	1817967.4626371313
1	Global	1	male	39	0 to 14	1997	44	Population	1	Number	955367899.6903765	980147419.1307842	930088833.731159
1	Global	1	male	42	Neonatal	1997	44	Population	1	Number	5241247.887793621	5366342.375586598	5108857.838259751
1	Global	1	male	157	25 plus	1997	44	Population	1	Number	1498952309.785807	1538750534.255889	1456112478.1931763
1	Global	1	male	158	<20 years	1997	44	Population	1	Number	1230700084.162421	1262658903.9875169	1198385478.3260274
1	Global	1	male	159	10 to 24	1997	44	Population	1	Number	839740798.0696256	861710710.6841013	816898900.0414113
1	Global	1	male	162	10 to 19	1997	44	Population	1	Number	586111510.77256	601639719.440858	570267326.7933354
1	Global	1	male	164	Birth	1997	44	Population	1	Number	70260547.2936761	71822740.7556358	68717284.2088602
1	Global	1	male	235	95 plus	1997	44	Population	1	Number	377560.12661793956	386282.82868707593	368648.2334784815
1	Global	2	female	1	Under 5	1997	44	Population	1	Number	302891518.66663355	309948050.4822888	295335028.4360708
1	Global	2	female	2	Early Neonatal	1997	44	Population	1	Number	1234489.859329964	1263171.7334043533	1204071.91213625
1	Global	2	female	3	Late Neonatal	1997	44	Population	1	Number	3654554.8172817295	3738784.5432970882	3564462.6579737426
1	Global	2	female	4	Post Neonatal	1997	44	Population	1	Number	57685771.55279307	59018734.771869294	56260915.61469575
1	Global	2	female	5	1 to 4	1997	44	Population	1	Number	240316702.43722877	245929398.5627985	234307023.60695252
1	Global	2	female	6	5 to 9	1997	44	Population	1	Number	299591072.5769128	307178135.24051976	291878512.4478807
1	Global	2	female	7	10 to 14	1997	44	Population	1	Number	291899385.9371912	299480449.8874654	284195070.8427644
1	Global	2	female	8	15 to 19	1997	44	Population	1	Number	266237225.4645885	272777100.83795947	259422447.0960932
1	Global	2	female	9	20 to 24	1997	44	Population	1	Number	251842179.61136797	258305251.6769321	245165954.2744554
1	Global	2	female	10	25 to 29	1997	44	Population	1	Number	245845635.72619185	252540117.9473829	238703828.43754914
1	Global	2	female	11	30 to 34	1997	44	Population	1	Number	230293915.7837596	236731021.41588032	223394477.63539287
1	Global	2	female	12	35 to 39	1997	44	Population	1	Number	195018058.7584168	199838188.3087859	189848309.6920567
1	Global	2	female	13	40 to 44	1997	44	Population	1	Number	176182825.68701473	180908394.8461287	171242042.0547881
1	Global	2	female	14	45 to 49	1997	44	Population	1	Number	147098806.86251518	150855410.6262058	143089507.31534192
1	Global	2	female	15	50 to 54	1997	44	Population	1	Number	113623830.78405505	116381285.3504323	110612158.58844444
1	Global	2	female	16	55 to 59	1997	44	Population	1	Number	101713924.51763695	104128608.85534155	99170121.70211765
1	Global	2	female	17	60 to 64	1997	44	Population	1	Number	90668058.71287005	92857603.65193437	88326134.13456443
1	Global	2	female	18	65 to 69	1997	44	Population	1	Number	76843074.8350269	78614626.27731165	74995196.86968635
1	Global	2	female	19	70 to 74	1997	44	Population	1	Number	60112361.651829794	61445414.88338936	58686162.17178367
1	Global	2	female	20	75 to 79	1997	44	Population	1	Number	40055889.36292037	40924944.98190353	39151920.83332269
1	Global	2	female	21	80 plus	1997	44	Population	1	Number	43521609.36382158	44416375.04861321	42604571.42655976
1	Global	2	female	22	All Ages	1997	44	Population	1	Number	2933439374.302753	3005589900.6213565	2857443048.324171
1	Global	2	female	23	5-14 years	1997	44	Population	1	Number	591490458.514104	606831605.5170211	576077006.5112038
1	Global	2	female	24	15-49 years	1997	44	Population	1	Number	1512518647.8938546	1551229726.7422817	1471166738.6952372
1	Global	2	female	25	50-69 years	1997	44	Population	1	Number	382848888.849589	391989643.74506783	373043097.796416
1	Global	2	female	26	70+ years	1997	44	Population	1	Number	143689860.37857175	146768586.68663394	140465929.81209382
1	Global	2	female	28	<1 year	1997	44	Population	1	Number	62574816.22940476	64021045.562840015	61029422.737996645
1	Global	2	female	30	80 to 84	1997	44	Population	1	Number	24829552.33383726	25358017.155944772	24273822.701422967
1	Global	2	female	31	85 to 89	1997	44	Population	1	Number	12973101.038832983	13223762.02436599	12707103.697760778
1	Global	2	female	32	90 to 94	1997	44	Population	1	Number	4568498.513442034	4660009.339450864	4468986.616131136
1	Global	2	female	39	0 to 14	1997	44	Population	1	Number	894381977.1807376	916676782.6139656	871607892.9099097
1	Global	2	female	42	Neonatal	1997	44	Population	1	Number	4889044.676611694	5001900.320575843	4768532.147002021
1	Global	2	female	157	25 plus	1997	44	Population	1	Number	1520977992.046059	1559185491.6413927	1480285846.7595217
1	Global	2	female	158	<20 years	1997	44	Population	1	Number	1160619202.6453261	1189750054.3929305	1131217382.4767146
1	Global	2	female	159	10 to 24	1997	44	Population	1	Number	809978791.0131477	830233409.3996274	788598787.8429469
1	Global	2	female	162	10 to 19	1997	44	Population	1	Number	558136611.4017797	572258033.2049316	543652704.2192283
1	Global	2	female	164	Birth	1997	44	Population	1	Number	65339851.0867702	66804786.0026273	63890482.2177761
1	Global	2	female	235	95 plus	1997	44	Population	1	Number	1150457.4777093085	1179109.6850765648	1120834.121773692
1	Global	3	both	1	Under 5	1997	44	Population	1	Number	626710040.0827142	641564764.0295527	610802946.5146693
1	Global	3	both	2	Early Neonatal	1997	44	Population	1	Number	2560754.370354839	2620791.6141084996	2496551.5626784316
1	Global	3	both	3	Late Neonatal	1997	44	Population	1	Number	7569538.194050475	7747007.432016892	7379793.09177473
1	Global	3	both	4	Post Neonatal	1997	44	Population	1	Number	119401864.97747406	122205632.20627093	116402871.82431014
1	Global	3	both	5	1 to 4	1997	44	Population	1	Number	497177882.5408348	508988791.51523143	484523737.1088542
1	Global	3	both	6	5 to 9	1997	44	Population	1	Number	620361124.5506932	636400690.1806984	604136952.3482227
1	Global	3	both	7	10 to 14	1997	44	Population	1	Number	602678712.2377068	618723986.7068589	586387571.3702809
1	Global	3	both	8	15 to 19	1997	44	Population	1	Number	541569409.936633	555217526.3087611	527501869.33527464
1	Global	3	both	9	20 to 24	1997	44	Population	1	Number	505471466.90843356	518641456.4460026	491842204.4480734
1	Global	3	both	10	25 to 29	1997	44	Population	1	Number	496413797.2421749	510280880.9866837	481685530.5788212
1	Global	3	both	11	30 to 34	1997	44	Population	1	Number	464801665.78074056	478011948.3633129	450670088.82815856
1	Global	3	both	12	35 to 39	1997	44	Population	1	Number	395709386.16348594	405717465.24971056	385116111.8521018
1	Global	3	both	13	40 to 44	1997	44	Population	1	Number	359075632.22399247	368936016.78639096	348777035.6661001
1	Global	3	both	14	45 to 49	1997	44	Population	1	Number	299324118.02623934	307157744.02220964	290953335.48228645
1	Global	3	both	15	50 to 54	1997	44	Population	1	Number	230662789.20305973	236453054.65718266	224319443.46624875
1	Global	3	both	16	55 to 59	1997	44	Population	1	Number	202856374.8285456	207782109.18615782	197553601.01861903
1	Global	3	both	17	60 to 64	1997	44	Population	1	Number	177894055.78002343	182290223.28372782	173143832.2195969
1	Global	3	both	18	65 to 69	1997	44	Population	1	Number	147286751.12857205	150844641.42101538	143625643.03393307
1	Global	3	both	19	70 to 74	1997	44	Population	1	Number	109328622.64092042	111839021.88649578	106717584.34451228
1	Global	3	both	20	75 to 79	1997	44	Population	1	Number	69065911.4478629	70607313.65485318	67445098.68406083
1	Global	3	both	21	80 plus	1997	44	Population	1	Number	67511197.36624846	68883532.59876199	66089771.74340269
1	Global	3	both	22	All Ages	1997	44	Population	1	Number	5916721055.548046	6066399368.61751	5761088342.085576
1	Global	3	both	23	5-14 years	1997	44	Population	1	Number	1223039836.7884	1255389844.6083934	1190740133.1672285
1	Global	3	both	24	15-49 years	1997	44	Population	1	Number	3062365476.2816997	3142422553.5876827	2977394522.8966737
1	Global	3	both	25	50-69 years	1997	44	Population	1	Number	758699970.9402008	777272722.4835877	738685919.7598706
1	Global	3	both	26	70+ years	1997	44	Population	1	Number	245905731.45503178	251262499.39743313	240336089.14725977
1	Global	3	both	28	<1 year	1997	44	Population	1	Number	129532157.54187937	132574268.7940791	126279209.40581529
1	Global	3	both	30	80 to 84	1997	44	Population	1	Number	40091808.38197294	40955280.13674782	39187366.8869379
1	Global	3	both	31	85 to 89	1997	44	Population	1	Number	19471268.78071197	19841191.786764763	19076744.8646362
1	Global	3	both	32	90 to 94	1997	44	Population	1	Number	6420102.599236305	6539729.034577961	6288519.7437392
1	Global	3	both	39	0 to 14	1997	44	Population	1	Number	1849749876.871114	1896824201.7447498	1801714201.7237005
1	Global	3	both	42	Neonatal	1997	44	Population	1	Number	10130292.564405315	10367799.046125391	9876338.026726382
1	Global	3	both	157	25 plus	1997	44	Population	1	Number	3019930301.831866	3098081753.264328	2936525190.9676614
1	Global	3	both	158	<20 years	1997	44	Population	1	Number	2391319286.807747	2452418659.81375	2329642254.4597063
1	Global	3	both	159	10 to 24	1997	44	Population	1	Number	1649719589.0827732	1691919645.1230366	1605490732.0039062
1	Global	3	both	162	10 to 19	1997	44	Population	1	Number	1144248122.1743398	1173944820.0921636	1114019193.877427
1	Global	3	both	164	Birth	1997	44	Population	1	Number	135600398.380446	138622075.620426	132607766.426636
1	Global	3	both	235	95 plus	1997	44	Population	1	Number	1528017.604327248	1564741.974208908	1490273.774152095
4	Southeast Asia, East Asia, and Oceania	1	male	1	Under 5	1997	44	Population	1	Number	84238743.28650488	88769857.68302704	79187048.843591
4	Southeast Asia, East Asia, and Oceania	1	male	2	Early Neonatal	1997	44	Population	1	Number	326588.8529199251	343907.9886368123	307123.34831838217
4	Southeast Asia, East Asia, and Oceania	1	male	3	Late Neonatal	1997	44	Population	1	Number	970747.7477616132	1022329.7068436769	912845.9627240456
4	Southeast Asia, East Asia, and Oceania	1	male	4	Post Neonatal	1997	44	Population	1	Number	15475616.636144679	16299606.94398269	14551940.204227949
4	Southeast Asia, East Asia, and Oceania	1	male	5	1 to 4	1997	44	Population	1	Number	67465790.04967865	71104125.04140356	63412780.637379594
4	Southeast Asia, East Asia, and Oceania	1	male	6	5 to 9	1997	44	Population	1	Number	91980024.92438616	97145135.76076253	86189711.98335972
4	Southeast Asia, East Asia, and Oceania	1	male	7	10 to 14	1997	44	Population	1	Number	92767718.28682996	98084299.79489742	86827717.7378916
4	Southeast Asia, East Asia, and Oceania	1	male	8	15 to 19	1997	44	Population	1	Number	80893912.02352574	85418510.62717013	75863043.62769818
4	Southeast Asia, East Asia, and Oceania	1	male	9	20 to 24	1997	44	Population	1	Number	82278133.55556695	87119679.96108538	76880647.28392927
4	Southeast Asia, East Asia, and Oceania	1	male	10	25 to 29	1997	44	Population	1	Number	92157892.43435448	97988253.23082656	85610634.83399072
4	Southeast Asia, East Asia, and Oceania	1	male	11	30 to 34	1997	44	Population	1	Number	88319030.31673254	93973596.94318604	81968357.88576548
4	Southeast Asia, East Asia, and Oceania	1	male	12	35 to 39	1997	44	Population	1	Number	65795271.690015584	69676964.49756129	61434469.057947956
4	Southeast Asia, East Asia, and Oceania	1	male	13	40 to 44	1997	44	Population	1	Number	65057118.116358265	69222943.07531959	60401912.78439489
4	Southeast Asia, East Asia, and Oceania	1	male	14	45 to 49	1997	44	Population	1	Number	51283170.4748161	54613261.959748164	47553153.00743113
4	Southeast Asia, East Asia, and Oceania	1	male	15	50 to 54	1997	44	Population	1	Number	38470683.81828101	40933547.59338139	35686056.06410737
4	Southeast Asia, East Asia, and Oceania	1	male	16	55 to 59	1997	44	Population	1	Number	32015619.783845004	34052241.83830854	29718069.62791966
4	Southeast Asia, East Asia, and Oceania	1	male	17	60 to 64	1997	44	Population	1	Number	28500316.01072755	30367534.421990134	26399955.724035002
4	Southeast Asia, East Asia, and Oceania	1	male	18	65 to 69	1997	44	Population	1	Number	21785572.8791927	23221940.44047307	20192190.176637106
4	Southeast Asia, East Asia, and Oceania	1	male	19	70 to 74	1997	44	Population	1	Number	14764424.762762124	15749924.131470384	13667928.227913484
4	Southeast Asia, East Asia, and Oceania	1	male	20	75 to 79	1997	44	Population	1	Number	8381508.229261642	8939815.392293394	7764106.113896573
4	Southeast Asia, East Asia, and Oceania	1	male	21	80 plus	1997	44	Population	1	Number	5540735.654527996	5877436.834084667	5166714.949857673
4	Southeast Asia, East Asia, and Oceania	1	male	22	All Ages	1997	44	Population	1	Number	944229876.2476888	1000570970.5380914	880917136.9245385
4	Southeast Asia, East Asia, and Oceania	1	male	23	5-14 years	1997	44	Population	1	Number	184747743.21121612	195229355.92181966	173012206.83453512
4	Southeast Asia, East Asia, and Oceania	1	male	24	15-49 years	1997	44	Population	1	Number	525784528.61136967	557839461.6878046	489809687.4172853
4	Southeast Asia, East Asia, and Oceania	1	male	25	50-69 years	1997	44	Population	1	Number	120772192.49204627	128575998.44684713	112005028.10247009
4	Southeast Asia, East Asia, and Oceania	1	male	26	70+ years	1997	44	Population	1	Number	28686668.64655176	30572614.260669384	26600535.704293404
4	Southeast Asia, East Asia, and Oceania	1	male	28	<1 year	1997	44	Population	1	Number	16772953.236826219	17665732.641623486	15771909.515270377
4	Southeast Asia, East Asia, and Oceania	1	male	30	80 to 84	1997	44	Population	1	Number	3961951.931359635	4219445.789248635	3677866.1475632302
4	Southeast Asia, East Asia, and Oceania	1	male	31	85 to 89	1997	44	Population	1	Number	1285281.5309967415	1359215.2095827726	1203803.151875403
4	Southeast Asia, East Asia, and Oceania	1	male	32	90 to 94	1997	44	Population	1	Number	256833.46511425276	267972.4121103996	244370.82471042665
4	Southeast Asia, East Asia, and Oceania	1	male	39	0 to 14	1997	44	Population	1	Number	268986486.497721	284094994.94273525	252175946.41906592
4	Southeast Asia, East Asia, and Oceania	1	male	42	Neonatal	1997	44	Population	1	Number	1297336.6006815385	1366238.0674111496	1219969.3110424278
4	Southeast Asia, East Asia, and Oceania	1	male	157	25 plus	1997	44	Population	1	Number	512071344.170875	544628889.8211902	475605738.22189367
4	Southeast Asia, East Asia, and Oceania	1	male	158	<20 years	1997	44	Population	1	Number	349880398.52124673	369520761.3556918	328120449.98170155
4	Southeast Asia, East Asia, and Oceania	1	male	159	10 to 24	1997	44	Population	1	Number	255939763.86592266	270632133.51485515	239660374.28475636
4	Southeast Asia, East Asia, and Oceania	1	male	162	10 to 19	1997	44	Population	1	Number	173661630.3103557	183554170.71411964	162773749.9438461
4	Southeast Asia, East Asia, and Oceania	1	male	164	Birth	1997	44	Population	1	Number	17345511.5757669	17689039.3677785	17016591.8073577
4	Southeast Asia, East Asia, and Oceania	1	male	235	95 plus	1997	44	Population	1	Number	36668.72705736631	38077.86717456525	35138.49584865226
4	Southeast Asia, East Asia, and Oceania	2	female	1	Under 5	1997	44	Population	1	Number	75612926.01662372	79546283.5795283	71189839.35776347
4	Southeast Asia, East Asia, and Oceania	2	female	2	Early Neonatal	1997	44	Population	1	Number	291230.33476827707	306274.55862149666	274304.5325904427
4	Southeast Asia, East Asia, and Oceania	2	female	3	Late Neonatal	1997	44	Population	1	Number	867183.1985094904	912017.347280692	816759.5170446031
4	Southeast Asia, East Asia, and Oceania	2	female	4	Post Neonatal	1997	44	Population	1	Number	13863203.354417037	14580004.029733744	13056772.904205076
4	Southeast Asia, East Asia, and Oceania	2	female	5	1 to 4	1997	44	Population	1	Number	60591309.12892892	63755252.29035233	57042423.056644775
4	Southeast Asia, East Asia, and Oceania	2	female	6	5 to 9	1997	44	Population	1	Number	83788305.19485448	88418108.64085113	78608594.32876617
4	Southeast Asia, East Asia, and Oceania	2	female	7	10 to 14	1997	44	Population	1	Number	86674157.95757733	91598259.43191776	81183616.15826428
4	Southeast Asia, East Asia, and Oceania	2	female	8	15 to 19	1997	44	Population	1	Number	78243463.40041673	82562809.8409047	73411722.87552945
4	Southeast Asia, East Asia, and Oceania	2	female	9	20 to 24	1997	44	Population	1	Number	80711885.0085691	85386395.50501284	75542547.35489456
4	Southeast Asia, East Asia, and Oceania	2	female	10	25 to 29	1997	44	Population	1	Number	87369400.16234611	92672517.40613276	81392843.83497533
4	Southeast Asia, East Asia, and Oceania	2	female	11	30 to 34	1997	44	Population	1	Number	85118535.48307219	90424982.73429403	79143685.59273349
4	Southeast Asia, East Asia, and Oceania	2	female	12	35 to 39	1997	44	Population	1	Number	62647712.97103007	66230398.51917765	58644168.602833144
4	Southeast Asia, East Asia, and Oceania	2	female	13	40 to 44	1997	44	Population	1	Number	61981256.942113794	65863036.86769855	57639506.65191746
4	Southeast Asia, East Asia, and Oceania	2	female	14	45 to 49	1997	44	Population	1	Number	48612419.486740574	51696771.010275155	45175978.283238865
4	Southeast Asia, East Asia, and Oceania	2	female	15	50 to 54	1997	44	Population	1	Number	36555654.90479849	38800482.12246908	34024787.468096696
4	Southeast Asia, East Asia, and Oceania	2	female	16	55 to 59	1997	44	Population	1	Number	30458695.11343502	32295721.71324159	28378855.398067962
4	Southeast Asia, East Asia, and Oceania	2	female	17	60 to 64	1997	44	Population	1	Number	27789189.810961485	29524638.497715548	25847874.89613386
4	Southeast Asia, East Asia, and Oceania	2	female	18	65 to 69	1997	44	Population	1	Number	22248346.538090985	23656509.733230866	20676824.305947673
4	Southeast Asia, East Asia, and Oceania	2	female	19	70 to 74	1997	44	Population	1	Number	16413331.159264851	17480057.47961638	15241466.513980748
4	Southeast Asia, East Asia, and Oceania	2	female	20	75 to 79	1997	44	Population	1	Number	10617381.627588145	11317791.968070677	9851475.279022787
4	Southeast Asia, East Asia, and Oceania	2	female	21	80 plus	1997	44	Population	1	Number	9192673.7293352	9784221.115298415	8549560.959029216
4	Southeast Asia, East Asia, and Oceania	2	female	22	All Ages	1997	44	Population	1	Number	904035335.5068183	956596894.3218191	845254304.7199028
4	Southeast Asia, East Asia, and Oceania	2	female	23	5-14 years	1997	44	Population	1	Number	170462463.15243182	180050090.3189438	159789062.58433542
4	Southeast Asia, East Asia, and Oceania	2	female	24	15-49 years	1997	44	Population	1	Number	504684673.45428854	534613070.2703184	471080675.25660676
4	Southeast Asia, East Asia, and Oceania	2	female	25	50-69 years	1997	44	Population	1	Number	117051886.36728598	124284026.09684286	108926834.43353118
4	Southeast Asia, East Asia, and Oceania	2	female	26	70+ years	1997	44	Population	1	Number	36223386.5161882	38585912.37803273	33637050.20936285
4	Southeast Asia, East Asia, and Oceania	2	female	28	<1 year	1997	44	Population	1	Number	15021616.887694804	15798295.935635934	14147715.728881288
4	Southeast Asia, East Asia, and Oceania	2	female	30	80 to 84	1997	44	Population	1	Number	5937111.41807131	6334827.939189101	5504467.476807335
4	Southeast Asia, East Asia, and Oceania	2	female	31	85 to 89	1997	44	Population	1	Number	2424821.672487962	2575933.960064638	2258748.1707495414
4	Southeast Asia, East Asia, and Oceania	2	female	32	90 to 94	1997	44	Population	1	Number	697147.1671078937	735283.4498031533	653792.0730937173
4	Southeast Asia, East Asia, and Oceania	2	female	39	0 to 14	1997	44	Population	1	Number	246075389.16905555	259624547.018016	230997008.24483946
4	Southeast Asia, East Asia, and Oceania	2	female	42	Neonatal	1997	44	Population	1	Number	1158413.5332777675	1218291.9059021885	1091064.049635046
4	Southeast Asia, East Asia, and Oceania	2	female	157	25 plus	1997	44	Population	1	Number	499004597.9287769	529679231.6914862	464454578.3791363
4	Southeast Asia, East Asia, and Oceania	2	female	158	<20 years	1997	44	Population	1	Number	324318852.56947225	342218210.5783168	304408272.85782456
4	Southeast Asia, East Asia, and Oceania	2	female	159	10 to 24	1997	44	Population	1	Number	245629506.36656317	259614658.36347017	230243333.60005012
4	Southeast Asia, East Asia, and Oceania	2	female	162	10 to 19	1997	44	Population	1	Number	164917621.35799405	174200619.7596184	154640953.49757996
4	Southeast Asia, East Asia, and Oceania	2	female	164	Birth	1997	44	Population	1	Number	15480394.0233093	15792655.9510887	15185020.8855279
4	Southeast Asia, East Asia, and Oceania	2	female	235	95 plus	1997	44	Population	1	Number	133593.4716680334	139571.2386350144	126608.88954556952
4	Southeast Asia, East Asia, and Oceania	3	both	1	Under 5	1997	44	Population	1	Number	159851669.3031286	168292510.2002209	150382010.9156079
4	Southeast Asia, East Asia, and Oceania	3	both	2	Early Neonatal	1997	44	Population	1	Number	617819.1876882021	650085.1138124708	581428.9407895174
4	Southeast Asia, East Asia, and Oceania	3	both	3	Late Neonatal	1997	44	Population	1	Number	1837930.9462711036	1934098.6151078318	1729607.6050297183
4	Southeast Asia, East Asia, and Oceania	3	both	4	Post Neonatal	1997	44	Population	1	Number	29338819.990561716	30875136.89575458	27608415.369010516
4	Southeast Asia, East Asia, and Oceania	3	both	5	1 to 4	1997	44	Population	1	Number	128057099.17860758	134850101.15014023	120462559.00077815
4	Southeast Asia, East Asia, and Oceania	3	both	6	5 to 9	1997	44	Population	1	Number	175768330.11924064	185614862.10696834	164782510.76487416
4	Southeast Asia, East Asia, and Oceania	3	both	7	10 to 14	1997	44	Population	1	Number	179441876.2444073	189676336.0874913	168011333.89615586
4	Southeast Asia, East Asia, and Oceania	3	both	8	15 to 19	1997	44	Population	1	Number	159137375.42394248	167961892.0976524	149274564.69027486
4	Southeast Asia, East Asia, and Oceania	3	both	9	20 to 24	1997	44	Population	1	Number	162990018.56413606	172457877.75891665	152423772.2672311
4	Southeast Asia, East Asia, and Oceania	3	both	10	25 to 29	1997	44	Population	1	Number	179527292.5967006	190659912.71340925	166988782.10182148
4	Southeast Asia, East Asia, and Oceania	3	both	11	30 to 34	1997	44	Population	1	Number	173437565.79980475	184399479.77476868	161135127.260273
4	Southeast Asia, East Asia, and Oceania	3	both	12	35 to 39	1997	44	Population	1	Number	128442984.66104566	135902350.96327847	120079004.5373956
4	Southeast Asia, East Asia, and Oceania	3	both	13	40 to 44	1997	44	Population	1	Number	127038375.05847207	135092498.55453596	118045022.21859598
4	Southeast Asia, East Asia, and Oceania	3	both	14	45 to 49	1997	44	Population	1	Number	99895589.96155667	106302344.8376504	92737425.49441762
4	Southeast Asia, East Asia, and Oceania	3	both	15	50 to 54	1997	44	Population	1	Number	75026338.7230795	79743287.17565186	69720457.11642255
4	Southeast Asia, East Asia, and Oceania	3	both	16	55 to 59	1997	44	Population	1	Number	62474314.89728002	66362503.15625496	58097244.31943084
4	Southeast Asia, East Asia, and Oceania	3	both	17	60 to 64	1997	44	Population	1	Number	56289505.82168904	59892222.25538688	52247316.778105915
4	Southeast Asia, East Asia, and Oceania	3	both	18	65 to 69	1997	44	Population	1	Number	44033919.417283684	46876833.636151664	40874143.11136732
4	Southeast Asia, East Asia, and Oceania	3	both	19	70 to 74	1997	44	Population	1	Number	31177755.922026973	33231913.656177104	28909157.810905904
4	Southeast Asia, East Asia, and Oceania	3	both	20	75 to 79	1997	44	Population	1	Number	18998889.85684979	20257681.85631146	17611768.156026628
4	Southeast Asia, East Asia, and Oceania	3	both	21	80 plus	1997	44	Population	1	Number	14733409.383863196	15661541.446688186	13713543.639559284
4	Southeast Asia, East Asia, and Oceania	3	both	22	All Ages	1997	44	Population	1	Number	1848265211.754507	1957084577.9507306	1726171441.6444416
4	Southeast Asia, East Asia, and Oceania	3	both	23	5-14 years	1997	44	Population	1	Number	355210206.36364794	375263193.0178063	332785017.7265656
4	Southeast Asia, East Asia, and Oceania	3	both	24	15-49 years	1997	44	Population	1	Number	1030469202.0656582	1092452531.9581234	960849215.6720706
4	Southeast Asia, East Asia, and Oceania	3	both	25	50-69 years	1997	44	Population	1	Number	237824078.85933223	252874874.87089962	220963835.1265142
4	Southeast Asia, East Asia, and Oceania	3	both	26	70+ years	1997	44	Population	1	Number	64910055.162739955	69158674.48957048	60216340.87675656
4	Southeast Asia, East Asia, and Oceania	3	both	28	<1 year	1997	44	Population	1	Number	31794570.12452102	33458894.545879588	29919451.914829753
4	Southeast Asia, East Asia, and Oceania	3	both	30	80 to 84	1997	44	Population	1	Number	9899063.349430945	10554012.911264453	9180672.63123565
4	Southeast Asia, East Asia, and Oceania	3	both	31	85 to 89	1997	44	Population	1	Number	3710103.2034847033	3933998.9242126904	3463111.484486577
4	Southeast Asia, East Asia, and Oceania	3	both	32	90 to 94	1997	44	Population	1	Number	953980.6322221465	1003350.8579121374	897577.0894271489
4	Southeast Asia, East Asia, and Oceania	3	both	39	0 to 14	1997	44	Population	1	Number	515061875.66677654	543675333.0178909	483184566.6554264
4	Southeast Asia, East Asia, and Oceania	3	both	42	Neonatal	1997	44	Population	1	Number	2455750.133959306	2584184.57445646	2311036.545819236
4	Southeast Asia, East Asia, and Oceania	3	both	157	25 plus	1997	44	Population	1	Number	1011075942.0996519	1074311980.0512083	940236248.6692324
4	Southeast Asia, East Asia, and Oceania	3	both	158	<20 years	1997	44	Population	1	Number	674199251.090719	711714110.573911	632615209.300519
4	Southeast Asia, East Asia, and Oceania	3	both	159	10 to 24	1997	44	Population	1	Number	501569270.23248583	530317739.0666172	469911626.0476946
4	Southeast Asia, East Asia, and Oceania	3	both	162	10 to 19	1997	44	Population	1	Number	338579251.66834974	357781927.4186669	317414703.4414261
4	Southeast Asia, East Asia, and Oceania	3	both	164	Birth	1997	44	Population	1	Number	32825905.5990761	33479496.2808332	32198772.2685836
4	Southeast Asia, East Asia, and Oceania	3	both	235	95 plus	1997	44	Population	1	Number	170262.1987253997	177584.99024715627	161917.94725681134
5	East Asia	1	male	1	Under 5	1997	44	Population	1	Number	53127539.99999962	57646828.85714929	48346471.61673411
5	East Asia	1	male	2	Early Neonatal	1997	44	Population	1	Number	202943.8124138903	220177.8078821285	184693.73013795796
5	East Asia	1	male	3	Late Neonatal	1997	44	Population	1	Number	604426.07138486	655750.0162651215	550078.0528199733
5	East Asia	1	male	4	Post Neonatal	1997	44	Population	1	Number	9678211.90971471	10498902.927259441	8809056.623058246
5	East Asia	1	male	5	1 to 4	1997	44	Population	1	Number	42641958.20648616	46271998.1057426	38802643.21071793
5	East Asia	1	male	6	5 to 9	1997	44	Population	1	Number	61110314.564248964	66392612.87196847	55539779.10258353
5	East Asia	1	male	7	10 to 14	1997	44	Population	1	Number	62846228.23792882	68304156.49570696	57092985.03306235
5	East Asia	1	male	8	15 to 19	1997	44	Population	1	Number	53306541.44787359	57903095.22636452	48464010.78015988
5	East Asia	1	male	9	20 to 24	1997	44	Population	1	Number	57906523.72929499	62934970.021814525	52608051.652478255
5	East Asia	1	male	10	25 to 29	1997	44	Population	1	Number	69685299.35293178	75752741.34650221	63289533.84400665
5	East Asia	1	male	11	30 to 34	1997	44	Population	1	Number	67721329.99237536	73603262.6583929	61525510.11681113
5	East Asia	1	male	12	35 to 39	1997	44	Population	1	Number	47378758.37235389	51445896.43570465	43103206.033861145
5	East Asia	1	male	13	40 to 44	1997	44	Population	1	Number	49980261.02217277	54310404.62399231	45424613.62405328
5	East Asia	1	male	14	45 to 49	1997	44	Population	1	Number	39838293.35497532	43291080.08821773	36206581.97865986
5	East Asia	1	male	15	50 to 54	1997	44	Population	1	Number	29724296.826120388	32287011.593991466	27024122.08611943
5	East Asia	1	male	16	55 to 59	1997	44	Population	1	Number	24788070.106441695	26912700.482237194	22548379.46425971
5	East Asia	1	male	17	60 to 64	1997	44	Population	1	Number	22486632.985209335	24424550.563399352	20446843.591072608
5	East Asia	1	male	18	65 to 69	1997	44	Population	1	Number	17232712.63115835	18719473.220586825	15669804.40715733
5	East Asia	1	male	19	70 to 74	1997	44	Population	1	Number	11776994.901661605	12793787.143427378	10708568.87049484
5	East Asia	1	male	20	75 to 79	1997	44	Population	1	Number	6648734.496958308	7223101.508776393	6045635.270457088
5	East Asia	1	male	21	80 plus	1997	44	Population	1	Number	4127878.6003076104	4482266.045787163	3756458.7821121244
5	East Asia	1	male	22	All Ages	1997	44	Population	1	Number	679686410.6220124	738428570.5462612	617814694.1652627
5	East Asia	1	male	23	5-14 years	1997	44	Population	1	Number	123956542.80217779	134696769.3676754	112632764.13564587
5	East Asia	1	male	24	15-49 years	1997	44	Population	1	Number	385817007.2719777	419241802.8367296	350621508.0300302
5	East Asia	1	male	25	50-69 years	1997	44	Population	1	Number	94231712.54892977	102343735.86021484	85690874.50482841
5	East Asia	1	male	26	70+ years	1997	44	Population	1	Number	22553607.998927522	24499154.697990928	20510662.923064053
5	East Asia	1	male	28	<1 year	1997	44	Population	1	Number	10485581.793513462	11374830.75140669	9543828.406016178
5	East Asia	1	male	30	80 to 84	1997	44	Population	1	Number	3088339.684642012	3354813.1682405565	2808769.9499829197
5	East Asia	1	male	31	85 to 89	1997	44	Population	1	Number	899962.0441872482	976740.7586084771	819585.3766366325
5	East Asia	1	male	32	90 to 94	1997	44	Population	1	Number	125963.2611682722	136068.9751691404	115371.06016778824
5	East Asia	1	male	39	0 to 14	1997	44	Population	1	Number	177084082.8021774	192343598.22482473	160989408.45732188
5	East Asia	1	male	42	Neonatal	1997	44	Population	1	Number	807369.8837987502	875927.82414725	734771.7829579313
5	East Asia	1	male	157	25 plus	1997	44	Population	1	Number	391389262.6426664	425246739.7338512	355751501.73271203
5	East Asia	1	male	158	<20 years	1997	44	Population	1	Number	230390624.250051	250246693.45118925	209455140.78007275
5	East Asia	1	male	159	10 to 24	1997	44	Population	1	Number	174059293.41509742	189142389.08329198	158165047.46570048
5	East Asia	1	male	162	10 to 19	1997	44	Population	1	Number	116152769.68580242	126207251.72207148	105556995.81322221
5	East Asia	1	male	164	Birth	1997	44	Population	1	Number	10833370.1655435	11061544.3918809	10607876.1951484
5	East Asia	1	male	235	95 plus	1997	44	Population	1	Number	13613.610310077824	14504.069996070613	12669.153873792664
5	East Asia	2	female	1	Under 5	1997	44	Population	1	Number	46016324.47748721	49910757.836834624	41892612.41138688
5	East Asia	2	female	2	Early Neonatal	1997	44	Population	1	Number	174454.03508391237	189185.50865756735	158837.73928491632
5	East Asia	2	female	3	Late Neonatal	1997	44	Population	1	Number	520387.6989998645	564327.2203809982	473810.3141923549
5	East Asia	2	female	4	Post Neonatal	1997	44	Population	1	Number	8357914.994470914	9062690.180487562	7610743.0424780315
5	East Asia	2	female	5	1 to 4	1997	44	Population	1	Number	36963567.74893252	40094554.92730849	33649221.31543158
5	East Asia	2	female	6	5 to 9	1997	44	Population	1	Number	54415697.8439068	59109695.65084645	49465761.94301375
5	East Asia	2	female	7	10 to 14	1997	44	Population	1	Number	58010422.248517625	63043786.63882013	52704754.76857475
5	East Asia	2	female	8	15 to 19	1997	44	Population	1	Number	50885846.465569705	55264305.618009895	46272338.303498134
5	East Asia	2	female	9	20 to 24	1997	44	Population	1	Number	55673289.7410485	60486873.05902542	50601313.45840888
5	East Asia	2	female	10	25 to 29	1997	44	Population	1	Number	64136452.61546218	69686023.39374189	58289337.70122098
5	East Asia	2	female	11	30 to 34	1997	44	Population	1	Number	63941376.24236881	69476988.25317858	58114122.60262936
5	East Asia	2	female	12	35 to 39	1997	44	Population	1	Number	43931121.443815686	47687273.76064522	39982076.57821705
5	East Asia	2	female	13	40 to 44	1997	44	Population	1	Number	46750317.01842841	50787460.06572225	42503184.5202219
5	East Asia	2	female	14	45 to 49	1997	44	Population	1	Number	37029787.058457084	40229820.80466433	33662990.741995804
5	East Asia	2	female	15	50 to 54	1997	44	Population	1	Number	27337559.391493168	29677800.41508062	24867380.979846302
5	East Asia	2	female	16	55 to 59	1997	44	Population	1	Number	22616709.014651775	24537420.4278251	20587495.444448225
5	East Asia	2	female	17	60 to 64	1997	44	Population	1	Number	21101055.629978687	22898152.711878538	19204227.619192276
5	East Asia	2	female	18	65 to 69	1997	44	Population	1	Number	17052801.382533826	18509103.26124075	15518176.920306616
5	East Asia	2	female	19	70 to 74	1997	44	Population	1	Number	12822074.482967237	13919703.338727172	11666583.387002112
5	East Asia	2	female	20	75 to 79	1997	44	Population	1	Number	8356365.555503499	9072618.959343636	7602978.697243807
5	East Asia	2	female	21	80 plus	1997	44	Population	1	Number	7099282.105085427	7707740.182454783	6461029.029617796
5	East Asia	2	female	22	All Ages	1997	44	Population	1	Number	637176482.7172756	692005524.3780391	579424550.4021899
5	East Asia	2	female	23	5-14 years	1997	44	Population	1	Number	112426120.09242442	122153482.2896666	102170516.71158849
5	East Asia	2	female	24	15-49 years	1997	44	Population	1	Number	362348190.58515036	393618744.9549877	329427684.7576977
5	East Asia	2	female	25	50-69 years	1997	44	Population	1	Number	88108125.41865745	95622476.816025	80177280.96379343
5	East Asia	2	female	26	70+ years	1997	44	Population	1	Number	28277722.143556163	30700062.48052559	25730591.113863714
5	East Asia	2	female	28	<1 year	1997	44	Population	1	Number	9052756.72855469	9816202.909526128	8243391.095955303
5	East Asia	2	female	30	80 to 84	1997	44	Population	1	Number	4703084.2577972915	5107479.534831765	4278319.515291631
5	East Asia	2	female	31	85 to 89	1997	44	Population	1	Number	1835678.0789790973	1992761.458884548	1671042.4347667987
5	East Asia	2	female	32	90 to 94	1997	44	Population	1	Number	484148.6878944288	524720.0926791455	441582.0453424374
5	East Asia	2	female	39	0 to 14	1997	44	Population	1	Number	158442444.56991163	172064240.1265012	144069933.46295393
5	East Asia	2	female	42	Neonatal	1997	44	Population	1	Number	694841.734083777	753512.7290385655	632648.0534772711
5	East Asia	2	female	157	25 plus	1997	44	Population	1	Number	372174901.9407458	404190105.5745029	338475467.43137896
5	East Asia	2	female	158	<20 years	1997	44	Population	1	Number	209328291.03548133	227328545.7445111	190343612.83550513
5	East Asia	2	female	159	10 to 24	1997	44	Population	1	Number	164569558.45513582	178794965.31585544	149578406.5304818
5	East Asia	2	female	162	10 to 19	1997	44	Population	1	Number	108896268.71408734	118308092.25683004	98977093.07207288
5	East Asia	2	female	164	Birth	1997	44	Population	1	Number	9324089.09268133	9521142.79361309	9131801.62136429
5	East Asia	2	female	235	95 plus	1997	44	Population	1	Number	76371.08041460972	82275.9638211551	70086.86442677461
5	East Asia	3	both	1	Under 5	1997	44	Population	1	Number	99143864.47748683	107557586.69398393	90239084.028121
5	East Asia	3	both	2	Early Neonatal	1997	44	Population	1	Number	377397.8474978027	409363.3165396958	343531.4694228743
5	East Asia	3	both	3	Late Neonatal	1997	44	Population	1	Number	1124813.7703847245	1220077.2366461195	1023888.3670123281
5	East Asia	3	both	4	Post Neonatal	1997	44	Population	1	Number	18036126.904185623	19561593.107747003	16419799.665536279
5	East Asia	3	both	5	1 to 4	1997	44	Population	1	Number	79605525.95541868	86366553.0330511	72451864.52614951
5	East Asia	3	both	6	5 to 9	1997	44	Population	1	Number	115526012.40815575	125502308.5228149	105005541.04559729
5	East Asia	3	both	7	10 to 14	1997	44	Population	1	Number	120856650.48644644	131347943.13452709	109797739.8016371
5	East Asia	3	both	8	15 to 19	1997	44	Population	1	Number	104192387.9134433	113167400.84437445	94736349.083658
5	East Asia	3	both	9	20 to 24	1997	44	Population	1	Number	113579813.4703435	123422010.4202459	103209365.11088714
5	East Asia	3	both	10	25 to 29	1997	44	Population	1	Number	133821751.96839395	145438947.41986957	121578871.54522765
5	East Asia	3	both	11	30 to 34	1997	44	Population	1	Number	131662706.23474416	143080250.9115715	119639632.71944049
5	East Asia	3	both	12	35 to 39	1997	44	Population	1	Number	91309879.81616957	99133170.19634986	83085543.8465236
5	East Asia	3	both	13	40 to 44	1997	44	Population	1	Number	96730578.04060118	105097864.68971455	87927798.14427517
5	East Asia	3	both	14	45 to 49	1997	44	Population	1	Number	76868080.4134324	83520903.30959138	69869572.72065566
5	East Asia	3	both	15	50 to 54	1997	44	Population	1	Number	57061856.217613555	61964812.00907209	51891503.065965734
5	East Asia	3	both	16	55 to 59	1997	44	Population	1	Number	47404779.12109347	51450120.9100623	43135874.90870793
5	East Asia	3	both	17	60 to 64	1997	44	Population	1	Number	43587688.61518802	47322703.2752779	39651073.1050255
5	East Asia	3	both	18	65 to 69	1997	44	Population	1	Number	34285514.01369218	37228576.48182757	31189704.38892264
5	East Asia	3	both	19	70 to 74	1997	44	Population	1	Number	24599069.38462884	26713623.71068153	22376386.46432456
5	East Asia	3	both	20	75 to 79	1997	44	Population	1	Number	15005100.052461807	16295823.074895497	13649196.786547877
5	East Asia	3	both	21	80 plus	1997	44	Population	1	Number	11227160.705393037	12190049.319440419	10217781.744469926
5	East Asia	3	both	22	All Ages	1997	44	Population	1	Number	1316862893.339288	1430434094.924301	1197243854.1203501
5	East Asia	3	both	23	5-14 years	1997	44	Population	1	Number	236382662.8946022	256850251.65734205	214803280.84723437
5	East Asia	3	both	24	15-49 years	1997	44	Population	1	Number	748165197.857128	812860547.7917173	680049192.7877278
5	East Asia	3	both	25	50-69 years	1997	44	Population	1	Number	182339837.96758723	197966212.6762399	165868155.46862182
5	East Asia	3	both	26	70+ years	1997	44	Population	1	Number	50831330.14248369	55199496.105017446	46243364.99534237
5	East Asia	3	both	28	<1 year	1997	44	Population	1	Number	19538338.52206815	21191033.66093282	17787219.50197148
5	East Asia	3	both	30	80 to 84	1997	44	Population	1	Number	7791423.942439304	8462336.618827008	7087161.044506848
5	East Asia	3	both	31	85 to 89	1997	44	Population	1	Number	2735640.1231663455	2969506.534477316	2490692.6272361483
5	East Asia	3	both	32	90 to 94	1997	44	Population	1	Number	610111.949062701	660789.0678482859	556953.1055102258
5	East Asia	3	both	39	0 to 14	1997	44	Population	1	Number	335526527.372089	364407838.35132605	305059341.92027575
5	East Asia	3	both	42	Neonatal	1997	44	Population	1	Number	1502211.6178825272	1629440.5531858155	1367419.8364352025
5	East Asia	3	both	157	25 plus	1997	44	Population	1	Number	763564164.5834122	829436845.308354	694230057.400376
5	East Asia	3	both	158	<20 years	1997	44	Population	1	Number	439718915.28553236	477575239.1957004	399800529.4225545
5	East Asia	3	both	159	10 to 24	1997	44	Population	1	Number	338628851.87023324	367937354.3991474	307743453.9961822
5	East Asia	3	both	162	10 to 19	1997	44	Population	1	Number	225049038.39988974	244515343.9789015	204534088.88529512
5	East Asia	3	both	164	Birth	1997	44	Population	1	Number	20157459.2582248	20583074.4200049	19739677.8165127
5	East Asia	3	both	235	95 plus	1997	44	Population	1	Number	89984.69072468755	96767.47785167731	82756.01830056729
6	China	1	male	1	Under 5	1997	44	Population	1	Number	50784965.53063999	55338481.08010017	45973241.67130659
6	China	1	male	2	Early Neonatal	1997	44	Population	1	Number	193798.70836661922	211180.8893763274	175430.8720001602
6	China	1	male	3	Late Neonatal	1997	44	Population	1	Number	577140.9051134584	628904.2086082192	522442.4103980229
6	China	1	male	4	Post Neonatal	1997	44	Population	1	Number	9230586.709891021	10058405.179115718	8355827.247780312
6	China	1	male	5	1 to 4	1997	44	Population	1	Number	40783439.207268886	44439990.80299991	36919541.14112809
6	China	1	male	6	5 to 9	1997	44	Population	1	Number	59126638.7709651	64429264.17081882	53523200.620326445
6	China	1	male	7	10 to 14	1997	44	Population	1	Number	61018476.6146237	66489661.90258981	55237030.80154071
6	China	1	male	8	15 to 19	1997	44	Population	1	Number	51423695.616724424	56031313.00316934	46555105.09968535
6	China	1	male	9	20 to 24	1997	44	Population	1	Number	56188615.720117785	61225369.567219846	50866524.00683765
6	China	1	male	10	25 to 29	1997	44	Population	1	Number	67794314.62644504	73873909.65182802	61370194.42483079
6	China	1	male	11	30 to 34	1997	44	Population	1	Number	65767481.091697596	71658751.82354261	59542570.153807014
6	China	1	male	12	35 to 39	1997	44	Population	1	Number	45587116.94933175	49657541.75212377	41286597.52466019
6	China	1	male	13	40 to 44	1997	44	Population	1	Number	48430488.28791758	52761778.77999774	43854039.97870197
6	China	1	male	14	45 to 49	1997	44	Population	1	Number	38617225.269543245	42069764.66246971	34969384.8234507
6	China	1	male	15	50 to 54	1997	44	Population	1	Number	28716105.75109988	31287327.500586297	25999305.66652409
6	China	1	male	16	55 to 59	1997	44	Population	1	Number	23836297.95877511	25968928.308821797	21583079.4038471
6	China	1	male	17	60 to 64	1997	44	Population	1	Number	21718206.053746846	23660371.3254639	19666286.79463523
6	China	1	male	18	65 to 69	1997	44	Population	1	Number	16635853.762266878	18122098.791444585	15065673.12479935
6	China	1	male	19	70 to 74	1997	44	Population	1	Number	11367183.830142364	12382461.530176751	10294585.671071986
6	China	1	male	20	75 to 79	1997	44	Population	1	Number	6421381.745945996	6994329.36813457	5816105.024943277
6	China	1	male	21	80 plus	1997	44	Population	1	Number	3967443.266481781	4320473.320088145	3594527.5958966324
6	China	1	male	22	All Ages	1997	44	Population	1	Number	657401490.8464651	716271826.5385759	595197452.3868655
6	China	1	male	23	5-14 years	1997	44	Population	1	Number	120145115.38558881	130918926.07340863	108760231.42186715
6	China	1	male	24	15-49 years	1997	44	Population	1	Number	373808937.5617774	407278429.2403511	338444416.0119736
6	China	1	male	25	50-69 years	1997	44	Population	1	Number	90906463.52588871	99038725.92631659	82314344.98980576
6	China	1	male	26	70+ years	1997	44	Population	1	Number	21756008.84257014	23697264.21839947	19705218.291911893
6	China	1	male	28	<1 year	1997	44	Population	1	Number	10001526.3233711	10898490.277100263	9053700.530178493
6	China	1	male	30	80 to 84	1997	44	Population	1	Number	2980872.207112035	3246498.7371634967	2700274.8469165177
6	China	1	male	31	85 to 89	1997	44	Population	1	Number	860363.6069376147	936798.8707145331	779622.3106101445
6	China	1	male	32	90 to 94	1997	44	Population	1	Number	115452.99646065182	125525.14996835998	104820.29432080482
6	China	1	male	39	0 to 14	1997	44	Population	1	Number	170930080.9162288	186257407.15350884	154733473.0931737
6	China	1	male	42	Neonatal	1997	44	Population	1	Number	770939.6134800777	840085.0979845466	697873.2823981831
6	China	1	male	157	25 plus	1997	44	Population	1	Number	378859098.59339404	412757736.81467795	343042350.1871685
6	China	1	male	158	<20 years	1997	44	Population	1	Number	222353776.5329532	242288720.15667814	201288578.19285902
6	China	1	male	159	10 to 24	1997	44	Population	1	Number	168630787.9514659	183746344.472979	152658659.90806368
6	China	1	male	162	10 to 19	1997	44	Population	1	Number	112442172.23134813	122520974.90575914	101792135.90122604
6	China	1	male	164	Birth	1997	44	Population	1	Number	10320639.8921135	10539233.3546228	10095957.5161441
6	China	1	male	235	95 plus	1997	44	Population	1	Number	10754.455971479694	11654.68955624963	9810.705730781103
6	China	2	female	1	Under 5	1997	44	Population	1	Number	43816237.87113007	47743754.44776384	39666048.34705823
6	China	2	female	2	Early Neonatal	1997	44	Population	1	Number	165882.1343310815	180756.11698034982	150164.87604446706
6	China	2	female	3	Late Neonatal	1997	44	Population	1	Number	494774.49649701826	539137.7452930508	447896.11826401367
6	China	2	female	4	Post Neonatal	1997	44	Population	1	Number	7937506.217647953	8649159.028197717	7185506.433908877
6	China	2	female	5	1 to 4	1997	44	Population	1	Number	35218075.02265402	38374701.55729273	31882480.918840867
6	China	2	female	6	5 to 9	1997	44	Population	1	Number	52568228.98954951	57281746.961015776	47587340.94462006
6	China	2	female	7	10 to 14	1997	44	Population	1	Number	56283975.0431509	61330296.568483695	50951500.38075881
6	China	2	female	8	15 to 19	1997	44	Population	1	Number	49013785.46322299	53405529.681193195	44373225.1913456
6	China	2	female	9	20 to 24	1997	44	Population	1	Number	53856635.0966853	58682356.59066574	48757424.898238756
6	China	2	female	10	25 to 29	1997	44	Population	1	Number	62122221.32412465	67686600.5326733	56242622.932966605
6	China	2	female	11	30 to 34	1997	44	Population	1	Number	61966808.12318769	67510732.16972007	56109042.76736679
6	China	2	female	12	35 to 39	1997	44	Population	1	Number	42149224.131131135	45909005.098683596	38177000.99399219
6	China	2	female	13	40 to 44	1997	44	Population	1	Number	45189049.76729408	49229248.10246793	40920255.96498837
6	China	2	female	14	45 to 49	1997	44	Population	1	Number	35806992.57808396	39009177.84250809	32423645.050032396
6	China	2	female	15	50 to 54	1997	44	Population	1	Number	26264266.2163727	28616601.016389858	23778730.37964931
6	China	2	female	16	55 to 59	1997	44	Population	1	Number	21587572.59070428	23519915.99508057	19545923.037915424
6	China	2	female	17	60 to 64	1997	44	Population	1	Number	20196595.322943486	22002822.0116144	18288250.891038787
6	China	2	female	18	65 to 69	1997	44	Population	1	Number	16358074.941903021	17819286.828367177	14814314.202315358
6	China	2	female	19	70 to 74	1997	44	Population	1	Number	12324775.074125571	13424941.438964834	11162489.045422923
6	China	2	female	20	75 to 79	1997	44	Population	1	Number	8040744.290506438	8758032.464179676	7282969.608620137
6	China	2	female	21	80 plus	1997	44	Population	1	Number	6834100.313651477	7441687.670246561	6192275.035931837
6	China	2	female	22	All Ages	1997	44	Population	1	Number	614379287.1377673	669371735.4200184	556273059.6722614
6	China	2	female	23	5-14 years	1997	44	Population	1	Number	108852204.03270042	118612043.52949949	98538841.32537885
6	China	2	female	24	15-49 years	1997	44	Population	1	Number	350104716.4837298	381432650.01791185	317003217.7989307
6	China	2	female	25	50-69 years	1997	44	Population	1	Number	84406509.0719235	91958625.851452	76427218.51091889
6	China	2	female	26	70+ years	1997	44	Population	1	Number	27199619.678283487	29624661.57339107	24637733.689974893
6	China	2	female	28	<1 year	1997	44	Population	1	Number	8598162.848476052	9369052.890471116	7783567.428217359
6	China	2	female	30	80 to 84	1997	44	Population	1	Number	4537315.829680064	4941701.725457021	4110121.308171831
6	China	2	female	31	85 to 89	1997	44	Population	1	Number	1764887.3946106038	1921609.1386187915	1599332.6029306734
6	China	2	female	32	90 to 94	1997	44	Population	1	Number	461819.90752162336	502325.87617755786	419044.5384359265
6	China	2	female	39	0 to 14	1997	44	Population	1	Number	152668441.9038305	166355797.97726333	138204889.67243707
6	China	2	female	42	Neonatal	1997	44	Population	1	Number	660656.6308280998	719893.8622734005	598060.9943084808
6	China	2	female	157	25 plus	1997	44	Population	1	Number	358840424.67402846	390928051.17089623	324937519.91024005
6	China	2	female	158	<20 years	1997	44	Population	1	Number	201682227.36705348	219761327.65845653	182578114.86378267
6	China	2	female	159	10 to 24	1997	44	Population	1	Number	159154395.6030592	173418182.84034267	144082150.47034317
6	China	2	female	162	10 to 19	1997	44	Population	1	Number	105297760.5063739	114735826.24967691	95324725.57210442
6	China	2	female	164	Birth	1997	44	Population	1	Number	8845788.4286668	9033084.63192547	8653279.19321169
6	China	2	female	235	95 plus	1997	44	Population	1	Number	70077.18183918668	76048.04111898431	63778.12399025639
6	China	3	both	1	Under 5	1997	44	Population	1	Number	94601203.40177006	103082235.52786402	85639290.0183648
6	China	3	both	2	Early Neonatal	1997	44	Population	1	Number	359680.8426977007	391937.00635667716	325595.74804462725
6	China	3	both	3	Late Neonatal	1997	44	Population	1	Number	1071915.4016104767	1168041.95390127	970338.5286620366
6	China	3	both	4	Post Neonatal	1997	44	Population	1	Number	17168092.927538972	18707564.207313433	15541333.68168919
6	China	3	both	5	1 to 4	1997	44	Population	1	Number	76001514.2299229	82814692.36029264	68802022.05996896
6	China	3	both	6	5 to 9	1997	44	Population	1	Number	111694867.76051462	121711011.1318346	101110541.56494647
6	China	3	both	7	10 to 14	1997	44	Population	1	Number	117302451.65777461	127819958.47107351	106188531.18229951
6	China	3	both	8	15 to 19	1997	44	Population	1	Number	100437481.07994741	109436842.68436253	90928330.29103094
6	China	3	both	9	20 to 24	1997	44	Population	1	Number	110045250.81680308	119907726.1578856	99623948.9050764
6	China	3	both	10	25 to 29	1997	44	Population	1	Number	129916535.95056969	141560510.18450135	117612817.35779738
6	China	3	both	11	30 to 34	1997	44	Population	1	Number	127734289.21488528	139169483.99326268	115651612.9211738
6	China	3	both	12	35 to 39	1997	44	Population	1	Number	87736341.08046289	95566546.85080738	79463598.51865238
6	China	3	both	13	40 to 44	1997	44	Population	1	Number	93619538.05521166	101991026.88246569	84774295.94369036
6	China	3	both	14	45 to 49	1997	44	Population	1	Number	74424217.84762721	81078942.50497779	67393029.87348308
6	China	3	both	15	50 to 54	1997	44	Population	1	Number	54980371.96747258	59903928.516976155	49778036.0461734
6	China	3	both	16	55 to 59	1997	44	Population	1	Number	45423870.549479395	49488844.30390237	41129002.44176253
6	China	3	both	17	60 to 64	1997	44	Population	1	Number	41914801.37669033	45663193.3370783	37954537.68567402
6	China	3	both	18	65 to 69	1997	44	Population	1	Number	32993928.7041699	35941385.61981176	29879987.32711471
6	China	3	both	19	70 to 74	1997	44	Population	1	Number	23691958.904267933	25807402.969141588	21457074.71649491
6	China	3	both	20	75 to 79	1997	44	Population	1	Number	14462126.036452433	15752361.832314244	13099074.633563418
6	China	3	both	21	80 plus	1997	44	Population	1	Number	10801543.580133257	11762160.990334706	9786802.631828468
6	China	3	both	22	All Ages	1997	44	Population	1	Number	1271780777.9842324	1385643561.9585934	1151470512.0591266
6	China	3	both	23	5-14 years	1997	44	Population	1	Number	228997319.4182892	249530969.6029081	207299072.74724606
6	China	3	both	24	15-49 years	1997	44	Population	1	Number	723913654.0455072	788711079.2582631	655447633.8109045
6	China	3	both	25	50-69 years	1997	44	Population	1	Number	175312972.5978122	190997351.77776855	158741563.5007246
6	China	3	both	26	70+ years	1997	44	Population	1	Number	48955628.52085363	53321925.79179053	44342951.981886804
6	China	3	both	28	<1 year	1997	44	Population	1	Number	18599689.17184715	20267543.167571377	16837267.958395854
6	China	3	both	30	80 to 84	1997	44	Population	1	Number	7518188.036792099	8188200.462620517	6810396.155088348
6	China	3	both	31	85 to 89	1997	44	Population	1	Number	2625251.0015482185	2858408.009333325	2378954.9135408183
6	China	3	both	32	90 to 94	1997	44	Population	1	Number	577272.9039822752	627851.0261459178	523864.8327567313
6	China	3	both	39	0 to 14	1997	44	Population	1	Number	323598522.8200593	352613205.1307721	292938362.7656108
6	China	3	both	42	Neonatal	1997	44	Population	1	Number	1431596.2443081774	1559978.9602579472	1295934.276706664
6	China	3	both	157	25 plus	1997	44	Population	1	Number	737699523.2674226	803685787.9855741	667979870.0974088
6	China	3	both	158	<20 years	1997	44	Population	1	Number	424036003.9000067	462050047.81513464	383866693.05664176
6	China	3	both	159	10 to 24	1997	44	Population	1	Number	327785183.5545251	357164527.3133216	296740810.3784069
6	China	3	both	162	10 to 19	1997	44	Population	1	Number	217739932.737722	237256801.15543604	197116861.47333047
6	China	3	both	164	Birth	1997	44	Population	1	Number	19166428.3207803	19572317.9865483	18749236.7093558
6	China	3	both	235	95 plus	1997	44	Population	1	Number	80831.63781066638	87697.72255293674	73588.8297210375
7	Democratic People's Republic of Korea	1	male	1	Under 5	1997	44	Population	1	Number	1504971.581745533	1644521.4323326466	1361746.8973029344
7	Democratic People's Republic of Korea	1	male	2	Early Neonatal	1997	44	Population	1	Number	6173.950725908874	6746.435888939988	5586.3900335954395
7	Democratic People's Republic of Korea	1	male	3	Late Neonatal	1997	44	Population	1	Number	18355.09052315889	20057.08288706046	16608.278769381028
7	Democratic People's Republic of Korea	1	male	4	Post Neonatal	1997	44	Population	1	Number	297856.69503741065	325475.72638193093	269510.3583535186
7	Democratic People's Republic of Korea	1	male	5	1 to 4	1997	44	Population	1	Number	1182585.8454590547	1292242.1871747153	1070041.8701464394
7	Democratic People's Republic of Korea	1	male	6	5 to 9	1997	44	Population	1	Number	1135780.5486018076	1241096.8268489349	1027690.925752676
7	Democratic People's Republic of Korea	1	male	7	10 to 14	1997	44	Population	1	Number	952833.1406828768	1041185.4551249368	862154.2019201448
7	Democratic People's Republic of Korea	1	male	8	15 to 19	1997	44	Population	1	Number	848928.9091275813	927646.6097571381	768138.2971327855
7	Democratic People's Republic of Korea	1	male	9	20 to 24	1997	44	Population	1	Number	767589.1576432397	838764.556275793	694539.4627396971
7	Democratic People's Republic of Korea	1	male	10	25 to 29	1997	44	Population	1	Number	949299.9059819614	1037324.5980419229	858957.2170403146
7	Democratic People's Republic of Korea	1	male	11	30 to 34	1997	44	Population	1	Number	971718.4996944563	1061821.9761254312	879242.284745365
7	Democratic People's Republic of Korea	1	male	12	35 to 39	1997	44	Population	1	Number	815321.2423192308	890922.6416587345	737728.9946868339
7	Democratic People's Republic of Korea	1	male	13	40 to 44	1997	44	Population	1	Number	669995.5298031601	732121.471058225	606233.5960245098
7	Democratic People's Republic of Korea	1	male	14	45 to 49	1997	44	Population	1	Number	516368.956849669	564249.7352312898	467227.3107230563
7	Democratic People's Republic of Korea	1	male	15	50 to 54	1997	44	Population	1	Number	580356.068512117	634170.1096744469	525124.9161201315
7	Democratic People's Republic of Korea	1	male	16	55 to 59	1997	44	Population	1	Number	536864.2587532932	586645.4825340698	485772.12187768065
7	Democratic People's Republic of Korea	1	male	17	60 to 64	1997	44	Population	1	Number	412683.84241588105	450950.3248181977	373409.67018465576
7	Democratic People's Republic of Korea	1	male	18	65 to 69	1997	44	Population	1	Number	225304.2026931569	246195.738589145	203862.51985626802
7	Democratic People's Republic of Korea	1	male	19	70 to 74	1997	44	Population	1	Number	118306.05000018947	129276.08544891834	107047.13529080032
7	Democratic People's Republic of Korea	1	male	20	75 to 79	1997	44	Population	1	Number	59557.94721938367	65080.51172262856	53889.95434828141
7	Democratic People's Republic of Korea	1	male	21	80 plus	1997	44	Population	1	Number	40223.01650515349	43952.732076889966	36395.08452546902
7	Democratic People's Republic of Korea	1	male	22	All Ages	1997	44	Population	1	Number	11106102.85854869	12135926.287319355	10049160.590271607
7	Democratic People's Republic of Korea	1	male	23	5-14 years	1997	44	Population	1	Number	2088613.6892846844	2282282.281973872	1889845.1276728208
7	Democratic People's Republic of Korea	1	male	24	15-49 years	1997	44	Population	1	Number	5539222.201419299	6052851.588148534	5012067.163092563
7	Democratic People's Republic of Korea	1	male	25	50-69 years	1997	44	Population	1	Number	1755208.3723744482	1917961.6556158594	1588169.2280387355
7	Democratic People's Republic of Korea	1	male	26	70+ years	1997	44	Population	1	Number	218087.01372472662	238309.32924843676	197332.17416455073
7	Democratic People's Republic of Korea	1	male	28	<1 year	1997	44	Population	1	Number	322385.73628647847	352279.2451579314	291705.0271564951
7	Democratic People's Republic of Korea	1	male	30	80 to 84	1997	44	Population	1	Number	28079.1188453266	30682.780527056402	25406.89367853397
7	Democratic People's Republic of Korea	1	male	31	85 to 89	1997	44	Population	1	Number	9725.032509771183	10626.794941802847	8799.523530531535
7	Democratic People's Republic of Korea	1	male	32	90 to 94	1997	44	Population	1	Number	2079.661584908337	2272.5000856254815	1881.7449744827627
7	Democratic People's Republic of Korea	1	male	39	0 to 14	1997	44	Population	1	Number	3593585.2710302174	3926803.714306519	3251592.024975755
7	Democratic People's Republic of Korea	1	male	42	Neonatal	1997	44	Population	1	Number	24529.041249067763	26803.51877600045	22194.668802976466
7	Democratic People's Republic of Korea	1	male	157	25 plus	1997	44	Population	1	Number	5895999.520747652	6442711.4069799	5334890.805423365
7	Democratic People's Republic of Korea	1	male	158	<20 years	1997	44	Population	1	Number	4442514.180157798	4854450.324063657	4019730.3221085407
7	Democratic People's Republic of Korea	1	male	159	10 to 24	1997	44	Population	1	Number	2569351.207453698	2807596.621157868	2324831.9617926273
7	Democratic People's Republic of Korea	1	male	162	10 to 19	1997	44	Population	1	Number	1801762.049810458	1968832.0648820747	1630292.4990529304
7	Democratic People's Republic of Korea	1	male	164	Birth	1997	44	Population	1	Number	358383.342402059	388786.728032494	327505.660976484
7	Democratic People's Republic of Korea	1	male	235	95 plus	1997	44	Population	1	Number	339.2035651473742	370.6565224052316	306.92234192076074
7	Democratic People's Republic of Korea	2	female	1	Under 5	1997	44	Population	1	Number	1428464.1067916502	1560919.7325919888	1292520.4627957165
7	Democratic People's Republic of Korea	2	female	2	Early Neonatal	1997	44	Population	1	Number	5842.572978935842	6384.330840774766	5286.548744730449
7	Democratic People's Republic of Korea	2	female	3	Late Neonatal	1997	44	Population	1	Number	17407.065249715954	19021.15111301216	15750.474881032274
7	Democratic People's Republic of Korea	2	female	4	Post Neonatal	1997	44	Population	1	Number	282677.90594884724	308889.4703517356	255776.099715762
7	Democratic People's Republic of Korea	2	female	5	1 to 4	1997	44	Population	1	Number	1122536.5626141513	1226624.7802864662	1015707.3394541914
7	Democratic People's Republic of Korea	2	female	6	5 to 9	1997	44	Population	1	Number	1071472.301632191	1170825.5395369085	969502.7467570988
7	Democratic People's Republic of Korea	2	female	7	10 to 14	1997	44	Population	1	Number	907454.1640637408	991598.6718709063	821093.8381475487
7	Democratic People's Republic of Korea	2	female	8	15 to 19	1997	44	Population	1	Number	894651.8104588207	977609.2084531498	809509.8550935601
7	Democratic People's Republic of Korea	2	female	9	20 to 24	1997	44	Population	1	Number	911709.4879340716	996248.5744944223	824944.1926311338
7	Democratic People's Republic of Korea	2	female	10	25 to 29	1997	44	Population	1	Number	1112239.709682272	1215373.1423569229	1006390.4143361051
7	Democratic People's Republic of Korea	2	female	11	30 to 34	1997	44	Population	1	Number	1031307.0726281687	1126935.9533594388	933159.9502291727
7	Democratic People's Republic of Korea	2	female	12	35 to 39	1997	44	Population	1	Number	840480.8163769052	918415.1599680948	760494.189941062
7	Democratic People's Republic of Korea	2	female	13	40 to 44	1997	44	Population	1	Number	706255.4418993866	771743.6162867617	639042.7356736745
7	Democratic People's Republic of Korea	2	female	14	45 to 49	1997	44	Population	1	Number	534795.1974401934	584384.5656400401	483899.96837151586
7	Democratic People's Republic of Korea	2	female	15	50 to 54	1997	44	Population	1	Number	650621.2373775147	710950.6798507927	588703.1104538373
7	Democratic People's Republic of Korea	2	female	16	55 to 59	1997	44	Population	1	Number	603959.0869026954	659961.7392851718	546481.6895304807
7	Democratic People's Republic of Korea	2	female	17	60 to 64	1997	44	Population	1	Number	541355.6152413782	591553.3041132222	489836.0462975938
7	Democratic People's Republic of Korea	2	female	18	65 to 69	1997	44	Population	1	Number	393846.9961882147	430366.814993366	356365.4832932688
7	Democratic People's Republic of Korea	2	female	19	70 to 74	1997	44	Population	1	Number	275011.7624683818	300512.4767859566	248839.52548045648
7	Democratic People's Republic of Korea	2	female	20	75 to 79	1997	44	Population	1	Number	168993.07649676854	184663.1123043737	152910.39404095712
7	Democratic People's Republic of Korea	2	female	21	80 plus	1997	44	Population	1	Number	128242.41520601588	140133.80910208749	116037.87947070657
7	Democratic People's Republic of Korea	2	female	22	All Ages	1997	44	Population	1	Number	12200860.298788369	13332196.100993605	11039732.482543888
7	Democratic People's Republic of Korea	2	female	23	5-14 years	1997	44	Population	1	Number	1978926.4656959318	2162424.211407814	1790596.5849046474
7	Democratic People's Republic of Korea	2	female	24	15-49 years	1997	44	Population	1	Number	6031439.536419818	6590710.22055883	5457441.306276225
7	Democratic People's Republic of Korea	2	female	25	50-69 years	1997	44	Population	1	Number	2189782.935709803	2392832.538242553	1981386.3295751808
7	Democratic People's Republic of Korea	2	female	26	70+ years	1997	44	Population	1	Number	572247.2541711662	625309.3981924178	517787.79899212
7	Democratic People's Republic of Korea	2	female	28	<1 year	1997	44	Population	1	Number	305927.5441774991	334294.9523055225	276813.1233415247
7	Democratic People's Republic of Korea	2	female	30	80 to 84	1997	44	Population	1	Number	83914.39705218325	91695.4353872446	75928.45686316642
7	Democratic People's Republic of Korea	2	female	31	85 to 89	1997	44	Population	1	Number	32594.264082600705	35616.59668867442	29492.342927083133
7	Democratic People's Republic of Korea	2	female	32	90 to 94	1997	44	Population	1	Number	9746.815631639656	10650.597923341054	8819.233602786559
7	Democratic People's Republic of Korea	2	female	39	0 to 14	1997	44	Population	1	Number	3407390.572487582	3723343.943999804	3083117.047700363
7	Democratic People's Republic of Korea	2	female	42	Neonatal	1997	44	Population	1	Number	23249.638228651795	25405.48195378693	21037.023625762722
7	Democratic People's Republic of Korea	2	female	157	25 plus	1997	44	Population	1	Number	6987108.427907895	7634994.374046231	6322161.38711883
7	Democratic People's Republic of Korea	2	female	158	<20 years	1997	44	Population	1	Number	4302042.382946403	4700953.152452953	3892626.9027939234
7	Democratic People's Republic of Korea	2	female	159	10 to 24	1997	44	Population	1	Number	2713815.462456633	2965456.454818478	2455547.885872242
7	Democratic People's Republic of Korea	2	female	162	10 to 19	1997	44	Population	1	Number	1802105.9745225613	1969207.880324056	1630603.693241109
7	Democratic People's Republic of Korea	2	female	164	Birth	1997	44	Population	1	Number	336639.828105646	365198.606657851	307635.529809479
7	Democratic People's Republic of Korea	2	female	235	95 plus	1997	44	Population	1	Number	1986.9384395922739	2171.179102827454	1797.8460776704592
7	Democratic People's Republic of Korea	3	both	1	Under 5	1997	44	Population	1	Number	2933435.688537183	3205441.1649246356	2654267.3600986507
7	Democratic People's Republic of Korea	3	both	2	Early Neonatal	1997	44	Population	1	Number	12016.523704844716	13130.766729714755	10872.938778325888
7	Democratic People's Republic of Korea	3	both	3	Late Neonatal	1997	44	Population	1	Number	35762.155772874845	39078.234000072625	32358.7536504133
7	Democratic People's Republic of Korea	3	both	4	Post Neonatal	1997	44	Population	1	Number	580534.6009862579	634365.1967336666	525286.4580692806
7	Democratic People's Republic of Korea	3	both	5	1 to 4	1997	44	Population	1	Number	2305122.408073206	2518866.967461181	2085749.2096006304
7	Democratic People's Republic of Korea	3	both	6	5 to 9	1997	44	Population	1	Number	2207252.8502339986	2411922.366385844	1997193.672509775
7	Democratic People's Republic of Korea	3	both	7	10 to 14	1997	44	Population	1	Number	1860287.3047466176	2032784.1269958427	1683248.0400676932
7	Democratic People's Republic of Korea	3	both	8	15 to 19	1997	44	Population	1	Number	1743580.719586402	1905255.8182102877	1577648.1522263454
7	Democratic People's Republic of Korea	3	both	9	20 to 24	1997	44	Population	1	Number	1679298.6455773113	1835013.1307702153	1519483.655370831
7	Democratic People's Republic of Korea	3	both	10	25 to 29	1997	44	Population	1	Number	2061539.6156642335	2252697.740398845	1865347.6313764194
7	Democratic People's Republic of Korea	3	both	11	30 to 34	1997	44	Population	1	Number	2003025.5723226252	2188757.92948487	1812402.2349745377
7	Democratic People's Republic of Korea	3	both	12	35 to 39	1997	44	Population	1	Number	1655802.0586961359	1809337.8016268292	1498223.184627896
7	Democratic People's Republic of Korea	3	both	13	40 to 44	1997	44	Population	1	Number	1376250.9717025468	1503865.0873449866	1245276.3316981844
7	Democratic People's Republic of Korea	3	both	14	45 to 49	1997	44	Population	1	Number	1051164.1542898624	1148634.3008713298	951127.2790945721
7	Democratic People's Republic of Korea	3	both	15	50 to 54	1997	44	Population	1	Number	1230977.3058896319	1345120.7895252395	1113828.0265739686
7	Democratic People's Republic of Korea	3	both	16	55 to 59	1997	44	Population	1	Number	1140823.3456559887	1246607.2218192418	1032253.8114081613
7	Democratic People's Republic of Korea	3	both	17	60 to 64	1997	44	Population	1	Number	954039.4576572592	1042503.6289314199	863245.7164822494
7	Democratic People's Republic of Korea	3	both	18	65 to 69	1997	44	Population	1	Number	619151.1988813715	676562.5535825111	560228.0031495368
7	Democratic People's Republic of Korea	3	both	19	70 to 74	1997	44	Population	1	Number	393317.8124685713	429788.5622348749	355886.66077125684
7	Democratic People's Republic of Korea	3	both	20	75 to 79	1997	44	Population	1	Number	228551.02371615218	249743.62402700225	206800.34838923858
7	Democratic People's Republic of Korea	3	both	21	80 plus	1997	44	Population	1	Number	168465.43171116937	184086.5411789775	152432.96399617562
7	Democratic People's Republic of Korea	3	both	22	All Ages	1997	44	Population	1	Number	23306963.15733706	25468122.388312954	21088893.072815493
7	Democratic People's Republic of Korea	3	both	23	5-14 years	1997	44	Population	1	Number	4067540.154980616	4444706.4933816865	3680441.712577468
7	Democratic People's Republic of Korea	3	both	24	15-49 years	1997	44	Population	1	Number	11570661.737839118	12643561.808707366	10469508.469368787
7	Democratic People's Republic of Korea	3	both	25	50-69 years	1997	44	Population	1	Number	3944991.3080842514	4310794.193858412	3569555.5576139176
7	Democratic People's Republic of Korea	3	both	26	70+ years	1997	44	Population	1	Number	790334.2678958928	863618.7274408545	715119.973156671
7	Democratic People's Republic of Korea	3	both	28	<1 year	1997	44	Population	1	Number	628313.2804639775	686574.1974634539	568518.1504980198
7	Democratic People's Republic of Korea	3	both	30	80 to 84	1997	44	Population	1	Number	111993.51589750985	122378.21591430099	101335.35054170039
7	Democratic People's Republic of Korea	3	both	31	85 to 89	1997	44	Population	1	Number	42319.29659237189	46243.39163047726	38291.86645761466
7	Democratic People's Republic of Korea	3	both	32	90 to 94	1997	44	Population	1	Number	11826.477216547992	12923.098008966535	10700.978577269323
7	Democratic People's Republic of Korea	3	both	39	0 to 14	1997	44	Population	1	Number	7000975.843517799	7650147.65830632	6334709.0726761175
7	Democratic People's Republic of Korea	3	both	42	Neonatal	1997	44	Population	1	Number	47778.67947771956	52209.00072978738	43231.69242873918
7	Democratic People's Republic of Korea	3	both	157	25 plus	1997	44	Population	1	Number	12883107.948655548	14077705.781026127	11657052.192542193
7	Democratic People's Republic of Korea	3	both	158	<20 years	1997	44	Population	1	Number	8744556.563104201	9555403.476516612	7912357.224902463
7	Democratic People's Republic of Korea	3	both	159	10 to 24	1997	44	Population	1	Number	5283166.66991033	5773053.075976346	4780379.84766487
7	Democratic People's Republic of Korea	3	both	162	10 to 19	1997	44	Population	1	Number	3603868.0243330193	3938039.94520613	3260896.1922940384
7	Democratic People's Republic of Korea	3	both	164	Birth	1997	44	Population	1	Number	695023.170507705	753985.334690345	635141.190785964
7	Democratic People's Republic of Korea	3	both	235	95 plus	1997	44	Population	1	Number	2326.142004739648	2541.8356252326853	2104.7684195912198
8	Taiwan (Province of China)	1	male	1	Under 5	1997	44	Population	1	Number	837602.8876140976	843084.255205811	832214.4893489573
8	Taiwan (Province of China)	1	male	2	Early Neonatal	1997	44	Population	1	Number	2971.15332136218	2990.596883181931	2952.039541265389
8	Taiwan (Province of China)	1	male	3	Late Neonatal	1997	44	Population	1	Number	8930.07574824268	8988.515169264012	8872.627516651133
8	Taiwan (Province of China)	1	male	4	Post Neonatal	1997	44	Population	1	Number	149768.50478627897	150748.60674215129	148805.02631301127
8	Taiwan (Province of China)	1	male	5	1 to 4	1997	44	Population	1	Number	675933.1537582137	680356.5364112138	671584.7959780295
8	Taiwan (Province of China)	1	male	6	5 to 9	1997	44	Population	1	Number	847895.2446820511	853443.9666171042	842440.6344687558
8	Taiwan (Province of China)	1	male	7	10 to 14	1997	44	Population	1	Number	874918.4826222435	880644.0476685833	869290.02872886
8	Taiwan (Province of China)	1	male	8	15 to 19	1997	44	Population	1	Number	1033916.9220215846	1040682.9907549869	1027265.6123958626
8	Taiwan (Province of China)	1	male	9	20 to 24	1997	44	Population	1	Number	950318.8515339731	956537.8450828497	944205.338165458
8	Taiwan (Province of China)	1	male	10	25 to 29	1997	44	Population	1	Number	941684.8205047875	947847.3119826124	935626.8508772346
8	Taiwan (Province of China)	1	male	11	30 to 34	1997	44	Population	1	Number	982130.4009833073	988557.5728930426	975812.2401614477
8	Taiwan (Province of China)	1	male	12	35 to 39	1997	44	Population	1	Number	976320.1807029021	982709.329877023	970039.3977140728
8	Taiwan (Province of China)	1	male	13	40 to 44	1997	44	Population	1	Number	879777.2044520341	885534.5655210104	874117.493827489
8	Taiwan (Province of China)	1	male	14	45 to 49	1997	44	Population	1	Number	704699.1285824099	709310.7590130585	700165.7158900116
8	Taiwan (Province of China)	1	male	15	50 to 54	1997	44	Population	1	Number	427835.00650838856	430634.806955538	425082.6934004397
8	Taiwan (Province of China)	1	male	16	55 to 59	1997	44	Population	1	Number	414907.8889132907	417623.0928475964	412238.73747903324
8	Taiwan (Province of China)	1	male	17	60 to 64	1997	44	Population	1	Number	355743.0890466084	358071.1118699663	353454.55175501126
8	Taiwan (Province of China)	1	male	18	65 to 69	1997	44	Population	1	Number	371554.666198313	373986.16176257806	369164.41116415156
8	Taiwan (Province of China)	1	male	19	70 to 74	1997	44	Population	1	Number	291505.0215190518	293412.6631967539	289629.7352999377
8	Taiwan (Province of China)	1	male	20	75 to 79	1997	44	Population	1	Number	167794.80379292896	168892.87187885496	166715.36000992957
8	Taiwan (Province of China)	1	male	21	80 plus	1997	44	Population	1	Number	120212.31732067601	120999.00025841428	119438.97729083883
8	Taiwan (Province of China)	1	male	22	All Ages	1997	44	Population	1	Number	11178816.916998649	11251972.353385786	11106902.267977485
8	Taiwan (Province of China)	1	male	23	5-14 years	1997	44	Population	1	Number	1722813.7273042945	1734088.0142856876	1711730.6631976159
8	Taiwan (Province of China)	1	male	24	15-49 years	1997	44	Population	1	Number	6468847.508780999	6511180.375124585	6427232.649031577
8	Taiwan (Province of China)	1	male	25	50-69 years	1997	44	Population	1	Number	1570040.6506666008	1580315.1734356782	1559940.3937986356
8	Taiwan (Province of China)	1	male	26	70+ years	1997	44	Population	1	Number	579512.1426326567	583304.535334023	575784.0726007062
8	Taiwan (Province of China)	1	male	28	<1 year	1997	44	Population	1	Number	161669.73385588382	162727.71879459725	160629.69337092782
8	Taiwan (Province of China)	1	male	30	80 to 84	1997	44	Population	1	Number	79388.35868465081	79907.88504121927	78877.64400047965
8	Taiwan (Province of China)	1	male	31	85 to 89	1997	44	Population	1	Number	29873.404739862384	30068.89966355069	29681.22560025528
8	Taiwan (Province of China)	1	male	32	90 to 94	1997	44	Population	1	Number	8430.603122712057	8485.773938642578	8376.368057489315
8	Taiwan (Province of China)	1	male	39	0 to 14	1997	44	Population	1	Number	2560416.614918392	2577172.2694914993	2543945.1525465734
8	Taiwan (Province of China)	1	male	42	Neonatal	1997	44	Population	1	Number	11901.22906960486	11979.112052445944	11824.667057916524
8	Taiwan (Province of China)	1	male	157	25 plus	1997	44	Population	1	Number	6634164.528524699	6677579.248056449	6591486.1648696
8	Taiwan (Province of China)	1	male	158	<20 years	1997	44	Population	1	Number	3594333.5369399767	3617855.260246486	3571210.7649424365
8	Taiwan (Province of China)	1	male	159	10 to 24	1997	44	Population	1	Number	2859154.256177801	2877864.88350642	2840760.97929018
8	Taiwan (Province of China)	1	male	162	10 to 19	1997	44	Population	1	Number	1908835.404643828	1921327.0384235706	1896555.6411247225
8	Taiwan (Province of China)	1	male	164	Birth	1997	44	Population	1	Number	154346.931027906	155003.976667306	153740.747704619
8	Taiwan (Province of China)	1	male	235	95 plus	1997	44	Population	1	Number	2519.950773450755	2536.441615001758	2503.739632614578
8	Taiwan (Province of China)	2	female	1	Under 5	1997	44	Population	1	Number	771622.4995654845	776672.0840699063	766658.5609264412
8	Taiwan (Province of China)	2	female	2	Early Neonatal	1997	44	Population	1	Number	2729.3277738950483	2747.1888021080795	2711.7696860955343
8	Taiwan (Province of China)	2	female	3	Late Neonatal	1997	44	Population	1	Number	8206.137253130295	8259.839139140488	8153.346203347474
8	Taiwan (Province of China)	2	female	4	Post Neonatal	1997	44	Population	1	Number	137730.87087411367	138632.1971984991	136844.83192099075
8	Taiwan (Province of China)	2	female	5	1 to 4	1997	44	Population	1	Number	622956.1636643454	627032.8589301587	618948.6131160074
8	Taiwan (Province of China)	2	female	6	5 to 9	1997	44	Population	1	Number	775996.5527250959	781074.7615258137	771004.475285667
8	Taiwan (Province of China)	2	female	7	10 to 14	1997	44	Population	1	Number	818993.0413029802	824352.6239653854	813724.3623762762
8	Taiwan (Province of China)	2	female	8	15 to 19	1997	44	Population	1	Number	977409.1918878935	983805.4676738068	971121.4031615403
8	Taiwan (Province of China)	2	female	9	20 to 24	1997	44	Population	1	Number	904945.1564291269	910867.2194091842	899123.537398133
8	Taiwan (Province of China)	2	female	10	25 to 29	1997	44	Population	1	Number	901991.581655253	907894.3161094843	896188.9633194845
8	Taiwan (Province of China)	2	female	11	30 to 34	1997	44	Population	1	Number	943261.0465529499	949433.8530314815	937192.9368771366
8	Taiwan (Province of China)	2	female	12	35 to 39	1997	44	Population	1	Number	941416.4963076507	947577.2318417223	935360.252841337
8	Taiwan (Province of China)	2	female	13	40 to 44	1997	44	Population	1	Number	855011.8092349404	860607.102769592	849511.4173216803
8	Taiwan (Province of China)	2	female	14	45 to 49	1997	44	Population	1	Number	687999.2829329274	692501.6276936204	683573.3023192104
8	Taiwan (Province of China)	2	female	15	50 to 54	1997	44	Population	1	Number	422671.93774295563	425437.95048685913	419952.83926593733
8	Taiwan (Province of China)	2	female	16	55 to 59	1997	44	Population	1	Number	425177.33704479627	427959.74540378235	422442.12103827664
8	Taiwan (Province of China)	2	female	17	60 to 64	1997	44	Population	1	Number	363104.6917938226	365480.8897743085	360768.7964426267
8	Taiwan (Province of China)	2	female	18	65 to 69	1997	44	Population	1	Number	300879.4444425923	302848.43339925434	298943.8514540474
8	Taiwan (Province of China)	2	female	19	70 to 74	1997	44	Population	1	Number	222287.64637328265	223742.32175571774	220857.64370042685
8	Taiwan (Province of China)	2	female	20	75 to 79	1997	44	Population	1	Number	146628.188500292	147587.73987286008	145684.9120524443
8	Taiwan (Province of China)	2	female	21	80 plus	1997	44	Population	1	Number	136939.3762279339	137835.52292225035	136058.42905331537
8	Taiwan (Province of China)	2	female	22	All Ages	1997	44	Population	1	Number	10596335.280719977	10665678.891705023	10528167.804833973
8	Taiwan (Province of China)	2	female	23	5-14 years	1997	44	Population	1	Number	1594989.594028076	1605427.3854911989	1584728.837661943
8	Taiwan (Province of China)	2	female	24	15-49 years	1997	44	Population	1	Number	6212034.565000742	6252686.8185288925	6172071.81323852
8	Taiwan (Province of China)	2	female	25	50-69 years	1997	44	Population	1	Number	1511833.4110241667	1521727.0190642043	1502107.6082008881
8	Taiwan (Province of China)	2	female	26	70+ years	1997	44	Population	1	Number	505855.2111015085	509165.5845508282	502600.9848061864
8	Taiwan (Province of China)	2	female	28	<1 year	1997	44	Population	1	Number	148666.335901139	149639.22513974766	147709.94781043378
8	Taiwan (Province of China)	2	female	30	80 to 84	1997	44	Population	1	Number	81854.03106504463	82389.6930592494	81327.45441934803
8	Taiwan (Province of China)	2	female	31	85 to 89	1997	44	Population	1	Number	38196.42028589277	38446.381960297855	37950.69820464573
8	Taiwan (Province of China)	2	female	32	90 to 94	1997	44	Population	1	Number	12581.964741165755	12664.302534876995	12501.023476533215
8	Taiwan (Province of China)	2	female	39	0 to 14	1997	44	Population	1	Number	2366612.0935935606	2382099.4695611056	2351387.3985883854
8	Taiwan (Province of China)	2	female	42	Neonatal	1997	44	Population	1	Number	10935.465027025344	11007.027941248567	10865.115889443008
8	Taiwan (Province of China)	2	female	157	25 plus	1997	44	Population	1	Number	6347368.838809397	6388906.735060932	6306535.465685922
8	Taiwan (Province of China)	2	female	158	<20 years	1997	44	Population	1	Number	3344021.285481454	3365904.937234913	3322508.801749925
8	Taiwan (Province of China)	2	female	159	10 to 24	1997	44	Population	1	Number	2701347.3896200005	2719025.3110483764	2683969.302935949
8	Taiwan (Province of China)	2	female	162	10 to 19	1997	44	Population	1	Number	1796402.2331908736	1808158.0916391925	1784845.765537816
8	Taiwan (Province of China)	2	female	164	Birth	1997	44	Population	1	Number	141660.835908886	142263.87760131	141104.476053079
8	Taiwan (Province of China)	2	female	235	95 plus	1997	44	Population	1	Number	4306.960135830764	4335.145367826074	4279.252952788398
8	Taiwan (Province of China)	3	both	1	Under 5	1997	44	Population	1	Number	1609225.387179582	1619756.339275717	1598873.0502753987
8	Taiwan (Province of China)	3	both	2	Early Neonatal	1997	44	Population	1	Number	5700.481095257228	5737.78568529001	5663.809227360923
8	Taiwan (Province of China)	3	both	3	Late Neonatal	1997	44	Population	1	Number	17136.213001372977	17248.3543084045	17025.973719998612
8	Taiwan (Province of China)	3	both	4	Post Neonatal	1997	44	Population	1	Number	287499.37566039263	289380.80394065037	285649.8582340021
8	Taiwan (Province of China)	3	both	5	1 to 4	1997	44	Population	1	Number	1298889.3174225593	1307389.3953413724	1290533.409094037
8	Taiwan (Province of China)	3	both	6	5 to 9	1997	44	Population	1	Number	1623891.797407147	1634518.728142918	1613445.109754423
8	Taiwan (Province of China)	3	both	7	10 to 14	1997	44	Population	1	Number	1693911.5239252236	1704996.6716339686	1683014.3911051361
8	Taiwan (Province of China)	3	both	8	15 to 19	1997	44	Population	1	Number	2011326.113909478	2024488.4584287938	1998387.015557403
8	Taiwan (Province of China)	3	both	9	20 to 24	1997	44	Population	1	Number	1855264.0079631	1867405.064492034	1843328.8755635908
8	Taiwan (Province of China)	3	both	10	25 to 29	1997	44	Population	1	Number	1843676.4021600403	1855741.6280920967	1831815.814196719
8	Taiwan (Province of China)	3	both	11	30 to 34	1997	44	Population	1	Number	1925391.4475362573	1937991.4259245242	1913005.1770385844
8	Taiwan (Province of China)	3	both	12	35 to 39	1997	44	Population	1	Number	1917736.677010553	1930286.561718745	1905399.6505554095
8	Taiwan (Province of China)	3	both	13	40 to 44	1997	44	Population	1	Number	1734789.0136869745	1746141.6682906025	1723628.9111491693
8	Taiwan (Province of China)	3	both	14	45 to 49	1997	44	Population	1	Number	1392698.4115153372	1401812.3867066787	1383739.0182092215
8	Taiwan (Province of China)	3	both	15	50 to 54	1997	44	Population	1	Number	850506.9442513442	856072.7574423972	845035.5326663771
8	Taiwan (Province of China)	3	both	16	55 to 59	1997	44	Population	1	Number	840085.2259580869	845582.8382513787	834680.8585173098
8	Taiwan (Province of China)	3	both	17	60 to 64	1997	44	Population	1	Number	718847.780840431	723552.0016442748	714223.3481976379
8	Taiwan (Province of China)	3	both	18	65 to 69	1997	44	Population	1	Number	672434.1106409053	676834.5951618325	668108.2626181989
8	Taiwan (Province of China)	3	both	19	70 to 74	1997	44	Population	1	Number	513792.66789233446	517154.9849524716	510487.37900036445
8	Taiwan (Province of China)	3	both	20	75 to 79	1997	44	Population	1	Number	314422.99229322094	316480.61175171507	312400.2720623739
8	Taiwan (Province of China)	3	both	21	80 plus	1997	44	Population	1	Number	257151.69354860994	258834.5231806646	255497.40634415418
8	Taiwan (Province of China)	3	both	22	All Ages	1997	44	Population	1	Number	21775152.197718628	21917651.245090812	21635070.07281148
8	Taiwan (Province of China)	3	both	23	5-14 years	1997	44	Population	1	Number	3317803.3213323704	3339515.399776887	3296459.5008595586
8	Taiwan (Province of China)	3	both	24	15-49 years	1997	44	Population	1	Number	12680882.07378174	12763867.193653477	12599304.462270092
8	Taiwan (Province of China)	3	both	25	50-69 years	1997	44	Population	1	Number	3081874.0616907673	3102042.192499883	3062048.0019995235
8	Taiwan (Province of China)	3	both	26	70+ years	1997	44	Population	1	Number	1085367.3537341654	1092470.119884851	1078385.0574068925
8	Taiwan (Province of China)	3	both	28	<1 year	1997	44	Population	1	Number	310336.06975702284	312366.94393434486	308339.64118136157
8	Taiwan (Province of China)	3	both	30	80 to 84	1997	44	Population	1	Number	161242.38974969546	162297.57810046867	160205.09841982767
8	Taiwan (Province of China)	3	both	31	85 to 89	1997	44	Population	1	Number	68069.82502575514	68515.28162384854	67631.92380490099
8	Taiwan (Province of China)	3	both	32	90 to 94	1997	44	Population	1	Number	21012.56786387781	21150.076473519573	20877.39153402253
8	Taiwan (Province of China)	3	both	39	0 to 14	1997	44	Population	1	Number	4927028.708511952	4959271.739052604	4895332.551134958
8	Taiwan (Province of China)	3	both	42	Neonatal	1997	44	Population	1	Number	22836.694096630203	22986.13999369451	22689.782947359534
8	Taiwan (Province of China)	3	both	157	25 plus	1997	44	Population	1	Number	12981533.367334096	13066485.983117385	12898021.630555518
8	Taiwan (Province of China)	3	both	158	<20 years	1997	44	Population	1	Number	6938354.822421431	6983760.197481398	6893719.566692363
8	Taiwan (Province of China)	3	both	159	10 to 24	1997	44	Population	1	Number	5560501.645797801	5596890.1945547955	5524730.282226129
8	Taiwan (Province of China)	3	both	162	10 to 19	1997	44	Population	1	Number	3705237.6378347017	3729485.130062762	3681401.4066625396
8	Taiwan (Province of China)	3	both	164	Birth	1997	44	Population	1	Number	296007.766936792	297267.854268616	294845.223757697
8	Taiwan (Province of China)	3	both	235	95 plus	1997	44	Population	1	Number	6826.910909281519	6871.586982827831	6782.992585402975
9	Southeast Asia	1	male	1	Under 5	1997	44	Population	1	Number	30503947.630363613	32077865.986906085	28969382.7766785
9	Southeast Asia	1	male	2	Early Neonatal	1997	44	Population	1	Number	121044.1119202589	127316.8362984184	114727.35766257661
9	Southeast Asia	1	male	3	Late Neonatal	1997	44	Population	1	Number	358615.97839804564	377175.0753518024	339983.62485488434
9	Southeast Asia	1	male	4	Post Neonatal	1997	44	Population	1	Number	5677077.30760742	5969889.0528388405	5385550.336284656
9	Southeast Asia	1	male	5	1 to 4	1997	44	Population	1	Number	24347210.23243789	25604607.171262223	23125416.674991272
9	Southeast Asia	1	male	6	5 to 9	1997	44	Population	1	Number	30341660.87637191	31921580.5691221	28857303.91592752
9	Southeast Asia	1	male	7	10 to 14	1997	44	Population	1	Number	29443288.849201802	30991706.1710388	27978847.909931667
9	Southeast Asia	1	male	8	15 to 19	1997	44	Population	1	Number	27167661.408554398	28616787.585423686	25809733.959928647
9	Southeast Asia	1	male	9	20 to 24	1997	44	Population	1	Number	24012159.18840287	25295872.887645997	22794141.8283183
9	Southeast Asia	1	male	10	25 to 29	1997	44	Population	1	Number	22154050.59907287	23326975.573598612	21047867.838915035
9	Southeast Asia	1	male	11	30 to 34	1997	44	Population	1	Number	20316828.42128664	21391763.196927994	19306963.049521435
9	Southeast Asia	1	male	12	35 to 39	1997	44	Population	1	Number	18179148.02659827	19158674.939971913	17276202.35831626
9	Southeast Asia	1	male	13	40 to 44	1997	44	Population	1	Number	14887371.90049864	15703836.914922245	14136554.592659758
9	Southeast Asia	1	male	14	45 to 49	1997	44	Population	1	Number	11294064.831186831	11920254.92338698	10712385.323591182
9	Southeast Asia	1	male	15	50 to 54	1997	44	Population	1	Number	8624683.028544812	9105707.537480203	8180060.989267479
9	Southeast Asia	1	male	16	55 to 59	1997	44	Population	1	Number	7135472.41267703	7543512.680297707	6760753.333045821
9	Southeast Asia	1	male	17	60 to 64	1997	44	Population	1	Number	5943979.6488703815	6271360.579175615	5638189.567113442
9	Southeast Asia	1	male	18	65 to 69	1997	44	Population	1	Number	4500484.822469313	4739713.701318025	4267301.683974109
9	Southeast Asia	1	male	19	70 to 74	1997	44	Population	1	Number	2950863.038339101	3103967.7103950353	2800685.322644483
9	Southeast Asia	1	male	20	75 to 79	1997	44	Population	1	Number	1711567.9312852595	1798897.0166271555	1625230.5214968699
9	Southeast Asia	1	male	21	80 plus	1997	44	Population	1	Number	1399854.7061154451	1469556.4343671233	1331580.4087189701
9	Southeast Asia	1	male	22	All Ages	1997	44	Population	1	Number	260567087.31983918	274315162.8871657	247521572.19544128
9	Southeast Asia	1	male	23	5-14 years	1997	44	Population	1	Number	59784949.72557371	62917406.35176056	56843628.94825273
9	Southeast Asia	1	male	24	15-49 years	1997	44	Population	1	Number	138011284.37560052	145393251.21616858	131097795.84838778
9	Southeast Asia	1	male	25	50-69 years	1997	44	Population	1	Number	26204619.912561536	27666338.60388077	24847668.08446533
9	Southeast Asia	1	male	26	70+ years	1997	44	Population	1	Number	6062285.675739805	6372261.111676703	5758451.244636232
9	Southeast Asia	1	male	28	<1 year	1997	44	Population	1	Number	6156737.397925724	6474380.964489061	5840256.229256502
9	Southeast Asia	1	male	30	80 to 84	1997	44	Population	1	Number	864365.8701987554	908587.5713396228	821633.2652532276
9	Southeast Asia	1	male	31	85 to 89	1997	44	Population	1	Number	382332.7769910152	401188.5649733238	364343.4520127652
9	Southeast Asia	1	male	32	90 to 94	1997	44	Population	1	Number	130198.40288594303	136548.85658741146	124436.7740555018
9	Southeast Asia	1	male	39	0 to 14	1997	44	Population	1	Number	90288897.35593732	95006189.75727813	85806967.81110446
9	Southeast Asia	1	male	42	Neonatal	1997	44	Population	1	Number	479660.09031830454	504491.9116502208	454705.89297184587
9	Southeast Asia	1	male	157	25 plus	1997	44	Population	1	Number	119098369.3669446	125541185.80388053	113096481.96635565
9	Southeast Asia	1	male	158	<20 years	1997	44	Population	1	Number	117456558.76449172	123593356.23834257	111616701.77103312
9	Southeast Asia	1	male	159	10 to 24	1997	44	Population	1	Number	80623109.44615906	84908738.82166363	76611101.04874532
9	Southeast Asia	1	male	162	10 to 19	1997	44	Population	1	Number	56610950.257756196	59612528.69822804	53806904.7789004
9	Southeast Asia	1	male	164	Birth	1997	44	Population	1	Number	6374049.43937052	6556555.08596478	6202031.02168313
9	Southeast Asia	1	male	235	95 plus	1997	44	Population	1	Number	22957.656039731486	24165.715124986393	21817.757193363585
9	Southeast Asia	2	female	1	Under 5	1997	44	Population	1	Number	29031782.96064153	30527801.708251238	27557403.410008606
9	Southeast Asia	2	female	2	Early Neonatal	1997	44	Population	1	Number	114352.20281011573	120279.05500116371	108396.84313370429
9	Southeast Asia	2	female	3	Late Neonatal	1997	44	Population	1	Number	339595.19181408745	357178.9974077484	321936.9099495372
9	Southeast Asia	2	female	4	Post Neonatal	1997	44	Population	1	Number	5392615.872715147	5671029.759170139	5113816.908505432
9	Southeast Asia	2	female	5	1 to 4	1997	44	Population	1	Number	23185219.693302177	24379245.483408272	22013370.219005898
9	Southeast Asia	2	female	6	5 to 9	1997	44	Population	1	Number	28890537.162097625	30388904.36886784	27458354.004121855
9	Southeast Asia	2	female	7	10 to 14	1997	44	Population	1	Number	28233361.77146339	29705282.75130466	26829455.341104474
9	Southeast Asia	2	female	8	15 to 19	1997	44	Population	1	Number	26972073.985305134	28416881.962231293	25617732.435379263
9	Southeast Asia	2	female	9	20 to 24	1997	44	Population	1	Number	24685758.973688472	26016798.41467422	23422504.646998145
9	Southeast Asia	2	female	10	25 to 29	1997	44	Population	1	Number	22917186.110656712	24142933.19669225	21755732.549573887
9	Southeast Asia	2	female	11	30 to 34	1997	44	Population	1	Number	20897153.631813813	22006838.563317873	19852907.599921282
9	Southeast Asia	2	female	12	35 to 39	1997	44	Population	1	Number	18490214.023117788	19467881.902416937	17584241.69854767
9	Southeast Asia	2	female	13	40 to 44	1997	44	Population	1	Number	15051506.484268062	15843128.961106254	14294929.62131772
9	Southeast Asia	2	female	14	45 to 49	1997	44	Population	1	Number	11445903.189888578	12057517.697521081	10864236.774477176
9	Southeast Asia	2	female	15	50 to 54	1997	44	Population	1	Number	9105131.002825005	9606941.073478913	8635633.104010379
9	Southeast Asia	2	female	16	55 to 59	1997	44	Population	1	Number	7759399.041933563	8188374.451991352	7362022.855557672
9	Southeast Asia	2	female	17	60 to 64	1997	44	Population	1	Number	6626091.650481838	6980215.335782086	6292032.932863835
9	Southeast Asia	2	female	18	65 to 69	1997	44	Population	1	Number	5148048.952426705	5414260.840460274	4885050.076353461
9	Southeast Asia	2	female	19	70 to 74	1997	44	Population	1	Number	3555119.7623571274	3734610.7625222853	3377685.259440221
9	Southeast Asia	2	female	20	75 to 79	1997	44	Population	1	Number	2238217.2321513332	2347980.9192254436	2129299.5296873357
9	Southeast Asia	2	female	21	80 plus	1997	44	Population	1	Number	2077270.97034761	2176190.418013433	1980378.8497808937
9	Southeast Asia	2	female	22	All Ages	1997	44	Population	1	Number	263124756.9054643	276936375.7450827	250017386.05439344
9	Southeast Asia	2	female	23	5-14 years	1997	44	Population	1	Number	57123898.93356101	60103408.342920125	54287809.34522633
9	Southeast Asia	2	female	24	15-49 years	1997	44	Population	1	Number	140459796.39873856	147926697.3295464	133408827.52570495
9	Southeast Asia	2	female	25	50-69 years	1997	44	Population	1	Number	28638670.64766711	30198416.536987014	27174637.690549556
9	Southeast Asia	2	female	26	70+ years	1997	44	Population	1	Number	7870607.9648560705	8255805.364613101	7483442.896272577
9	Southeast Asia	2	female	28	<1 year	1997	44	Population	1	Number	5846563.267339351	6148487.811579052	5544033.191002709
9	Southeast Asia	2	female	30	80 to 84	1997	44	Population	1	Number	1223323.1436661496	1281785.3253328723	1165135.729446145
9	Southeast Asia	2	female	31	85 to 89	1997	44	Population	1	Number	585125.9035420046	612754.655057743	558181.0575504854
9	Southeast Asia	2	female	32	90 to 94	1997	44	Population	1	Number	211843.20883559168	221807.0561717036	202006.268189382
9	Southeast Asia	2	female	39	0 to 14	1997	44	Population	1	Number	86155681.89420255	90630606.15937924	81845636.59515461
9	Southeast Asia	2	female	42	Neonatal	1997	44	Population	1	Number	453947.39462420315	477458.05240891216	430333.45235055673
9	Southeast Asia	2	female	157	25 plus	1997	44	Population	1	Number	125311242.05226813	131968885.60982525	119050303.26693422
9	Southeast Asia	2	female	158	<20 years	1997	44	Population	1	Number	113127755.87950768	119012513.72401838	107482079.54684943
9	Southeast Asia	2	female	159	10 to 24	1997	44	Population	1	Number	79891194.730457	84160309.43661654	75897370.74433915
9	Southeast Asia	2	female	162	10 to 19	1997	44	Population	1	Number	55205435.756768525	58123222.23421859	52456427.556265
9	Southeast Asia	2	female	164	Birth	1997	44	Population	1	Number	6027132.8604401	6199595.59591546	5864172.67482848
9	Southeast Asia	2	female	235	95 plus	1997	44	Population	1	Number	56978.71430386417	59777.615359631316	54208.74101856419
9	Southeast Asia	3	both	1	Under 5	1997	44	Population	1	Number	59535730.59100514	62605667.69515732	56529029.87299137
9	Southeast Asia	3	both	2	Early Neonatal	1997	44	Population	1	Number	235396.31473037464	247595.89129958212	223124.17189146724
9	Southeast Asia	3	both	3	Late Neonatal	1997	44	Population	1	Number	698211.1702121331	734354.0727595509	661866.7606758588
9	Southeast Asia	3	both	4	Post Neonatal	1997	44	Population	1	Number	11069693.180322567	11640918.812008983	10499366.339701641
9	Southeast Asia	3	both	5	1 to 4	1997	44	Population	1	Number	47532429.92574006	49982620.473018385	45144744.19115169
9	Southeast Asia	3	both	6	5 to 9	1997	44	Population	1	Number	59232198.03846954	62318494.94024464	56315539.01679696
9	Southeast Asia	3	both	7	10 to 14	1997	44	Population	1	Number	57676650.62066519	60697180.69050765	54822849.04528607
9	Southeast Asia	3	both	8	15 to 19	1997	44	Population	1	Number	54139735.393859535	57033669.54765499	51427466.395307906
9	Southeast Asia	3	both	9	20 to 24	1997	44	Population	1	Number	48697918.16209134	51312671.30232022	46216646.47531645
9	Southeast Asia	3	both	10	25 to 29	1997	44	Population	1	Number	45071236.70972958	47463518.4591594	42803600.38848892
9	Southeast Asia	3	both	11	30 to 34	1997	44	Population	1	Number	41213982.05310045	43395771.76579502	39156229.30344365
9	Southeast Asia	3	both	12	35 to 39	1997	44	Population	1	Number	36669362.04971606	38626556.84238885	34867758.225099266
9	Southeast Asia	3	both	13	40 to 44	1997	44	Population	1	Number	29938878.3847667	31543389.36594726	28438692.066519447
9	Southeast Asia	3	both	14	45 to 49	1997	44	Population	1	Number	22739968.02107541	23979608.681269914	21576622.09806836
9	Southeast Asia	3	both	15	50 to 54	1997	44	Population	1	Number	17729814.031369817	18720773.803015847	16816255.338590126
9	Southeast Asia	3	both	16	55 to 59	1997	44	Population	1	Number	14894871.454610594	15728888.631773518	14124445.182528654
9	Southeast Asia	3	both	17	60 to 64	1997	44	Population	1	Number	12570071.29935222	13251916.01257553	11930222.499977276
9	Southeast Asia	3	both	18	65 to 69	1997	44	Population	1	Number	9648533.774896018	10155995.716460872	9152147.37649243
9	Southeast Asia	3	both	19	70 to 74	1997	44	Population	1	Number	6505982.800696229	6838275.956726793	6183451.6020570295
9	Southeast Asia	3	both	20	75 to 79	1997	44	Population	1	Number	3949785.1634365926	4147397.4791575735	3755131.476920001
9	Southeast Asia	3	both	21	80 plus	1997	44	Population	1	Number	3477125.6764630554	3645298.0851907968	3312467.534411208
9	Southeast Asia	3	both	22	All Ages	1997	44	Population	1	Number	523691844.2253035	551251538.6322483	497538958.24983466
9	Southeast Asia	3	both	23	5-14 years	1997	44	Population	1	Number	116908848.65913473	123032017.51585291	111139107.62887236
9	Southeast Asia	3	both	24	15-49 years	1997	44	Population	1	Number	278471080.7743391	293319948.545715	264508618.11456752
9	Southeast Asia	3	both	25	50-69 years	1997	44	Population	1	Number	54843290.560228646	57878135.89040161	52021818.45627332
9	Southeast Asia	3	both	26	70+ years	1997	44	Population	1	Number	13932893.640595876	14632370.219543705	13256099.55179469
9	Southeast Asia	3	both	28	<1 year	1997	44	Population	1	Number	12003300.665265074	12622868.776068116	11384285.681839667
9	Southeast Asia	3	both	30	80 to 84	1997	44	Population	1	Number	2087689.0138649049	2190421.1750297686	1987764.8998821382
9	Southeast Asia	3	both	31	85 to 89	1997	44	Population	1	Number	967458.6805330198	1013735.8341160244	922829.0865495552
9	Southeast Asia	3	both	32	90 to 94	1997	44	Population	1	Number	342041.61172153475	358396.5388472136	326619.6805848094
9	Southeast Asia	3	both	39	0 to 14	1997	44	Population	1	Number	176444579.25013986	185636795.91665736	167668888.44726253
9	Southeast Asia	3	both	42	Neonatal	1997	44	Population	1	Number	933607.4849425077	981949.9640591331	884990.4979340844
9	Southeast Asia	3	both	157	25 plus	1997	44	Population	1	Number	244409611.41921273	257482053.39257774	232187130.53563935
9	Southeast Asia	3	both	158	<20 years	1997	44	Population	1	Number	230584314.6439994	242605869.96236095	219098781.31788257
9	Southeast Asia	3	both	159	10 to 24	1997	44	Population	1	Number	160514304.17661607	169069048.25828016	152508471.79308453
9	Southeast Asia	3	both	162	10 to 19	1997	44	Population	1	Number	111816386.01452473	117752459.77535178	106263332.33516541
9	Southeast Asia	3	both	164	Birth	1997	44	Population	1	Number	12401182.2998106	12756150.6818802	12066189.8013468
9	Southeast Asia	3	both	235	95 plus	1997	44	Population	1	Number	79936.37034359566	83822.2235139627	76111.04037891714
10	Cambodia	1	male	1	Under 5	1997	44	Population	1	Number	939810.9490076898	1013425.4349425606	868351.0772578404
10	Cambodia	1	male	2	Early Neonatal	1997	44	Population	1	Number	3808.593272030038	4106.916712666188	3519.0014269318604
10	Cambodia	1	male	3	Late Neonatal	1997	44	Population	1	Number	11216.143531779997	12094.693245566059	10363.307991658678
10	Cambodia	1	male	4	Post Neonatal	1997	44	Population	1	Number	176516.74309771723	190343.12947442013	163095.0396830225
10	Cambodia	1	male	5	1 to 4	1997	44	Population	1	Number	748269.4691061625	806880.6955099081	691373.7281562273
10	Cambodia	1	male	6	5 to 9	1997	44	Population	1	Number	910894.666013799	982244.167368537	841633.485262823
10	Cambodia	1	male	7	10 to 14	1997	44	Population	1	Number	835948.5649556209	901427.6104404352	772386.0183559316
10	Cambodia	1	male	8	15 to 19	1997	44	Population	1	Number	633114.0263991342	682705.2379515623	584974.2944910493
10	Cambodia	1	male	9	20 to 24	1997	44	Population	1	Number	453721.8242752054	489261.4175165029	419222.4354278547
10	Cambodia	1	male	10	25 to 29	1997	44	Population	1	Number	410911.52155971155	443097.825045825	379667.27540340053
10	Cambodia	1	male	11	30 to 34	1997	44	Population	1	Number	385046.23679293063	415206.53744977707	355768.6946148603
10	Cambodia	1	male	12	35 to 39	1997	44	Population	1	Number	305214.3788195303	329121.5269757142	282006.9663184496
10	Cambodia	1	male	13	40 to 44	1997	44	Population	1	Number	220088.97307431017	237328.33023428556	203354.19273784742
10	Cambodia	1	male	14	45 to 49	1997	44	Population	1	Number	175661.63489695865	189421.04147236852	162304.95085921732
10	Cambodia	1	male	15	50 to 54	1997	44	Population	1	Number	132598.41025232404	142984.7159415825	122516.10018680524
10	Cambodia	1	male	16	55 to 59	1997	44	Population	1	Number	111540.90300901434	120277.7944491381	103059.73067078769
10	Cambodia	1	male	17	60 to 64	1997	44	Population	1	Number	89883.36767017169	96923.84523868802	83048.95705499755
10	Cambodia	1	male	18	65 to 69	1997	44	Population	1	Number	69984.03033923802	75465.81199172146	64662.694343035866
10	Cambodia	1	male	19	70 to 74	1997	44	Population	1	Number	48455.80587316419	52251.30245008659	44771.39926257086
10	Cambodia	1	male	20	75 to 79	1997	44	Population	1	Number	27260.57809115807	29395.872901871735	25187.780986295897
10	Cambodia	1	male	21	80 plus	1997	44	Population	1	Number	20674.666758366286	22294.093481260792	19102.63885575069
10	Cambodia	1	male	22	All Ages	1997	44	Population	1	Number	5770810.537788327	6222832.565851918	5332018.692089518
10	Cambodia	1	male	23	5-14 years	1997	44	Population	1	Number	1746843.23096942	1883671.7778089726	1614019.5036187544
10	Cambodia	1	male	24	15-49 years	1997	44	Population	1	Number	2583758.595817781	2786141.916646036	2387298.8098526793
10	Cambodia	1	male	25	50-69 years	1997	44	Population	1	Number	404006.71127074806	435652.16762113007	373287.4822556263
10	Cambodia	1	male	26	70+ years	1997	44	Population	1	Number	96391.05072268854	103941.26883321913	89061.81910461743
10	Cambodia	1	male	28	<1 year	1997	44	Population	1	Number	191541.4799015273	206544.73943265236	176977.34910161304
10	Cambodia	1	male	30	80 to 84	1997	44	Population	1	Number	13771.850733723015	14850.5865296884	12724.688335552375
10	Cambodia	1	male	31	85 to 89	1997	44	Population	1	Number	5358.268740035223	5777.976766649578	4950.845100878397
10	Cambodia	1	male	32	90 to 94	1997	44	Population	1	Number	1320.3227709128444	1423.7423811562423	1219.9301377162865
10	Cambodia	1	male	39	0 to 14	1997	44	Population	1	Number	2686654.1799771097	2897097.212751533	2482370.580876595
10	Cambodia	1	male	42	Neonatal	1997	44	Population	1	Number	15024.736803810034	16201.609958232246	13882.309418590537
10	Cambodia	1	male	157	25 plus	1997	44	Population	1	Number	1997320.5071368779	2153768.6976323216	1845451.3812940188
10	Cambodia	1	male	158	<20 years	1997	44	Population	1	Number	3319768.206376244	3579802.4507030956	3067344.875367645
10	Cambodia	1	male	159	10 to 24	1997	44	Population	1	Number	1922784.4156299606	2073394.265908501	1776582.7482748355
10	Cambodia	1	male	162	10 to 19	1997	44	Population	1	Number	1469062.591354755	1584132.8483919979	1357360.312846981
10	Cambodia	1	male	164	Birth	1997	44	Population	1	Number	204154.798009735	210776.127103137	197291.060273276
10	Cambodia	1	male	235	95 plus	1997	44	Population	1	Number	224.22451369520192	241.78780376656889	207.1752816036311
10	Cambodia	2	female	1	Under 5	1997	44	Population	1	Number	904612.957057976	975470.4182039212	835829.4150457557
10	Cambodia	2	female	2	Early Neonatal	1997	44	Population	1	Number	3624.190727381162	3908.070094404696	3348.6201939147204
10	Cambodia	2	female	3	Late Neonatal	1997	44	Population	1	Number	10712.27349818527	11551.355557822137	9897.75043784224
10	Cambodia	2	female	4	Post Neonatal	1997	44	Population	1	Number	169609.81725193007	182895.1907833743	156713.29183781813
10	Cambodia	2	female	5	1 to 4	1997	44	Population	1	Number	720666.6755804796	777115.8017683201	665869.7525761806
10	Cambodia	2	female	6	5 to 9	1997	44	Population	1	Number	871112.2274130951	939345.6086907913	804875.9613678948
10	Cambodia	2	female	7	10 to 14	1997	44	Population	1	Number	809269.8771487587	872659.2067280575	747735.8827926303
10	Cambodia	2	female	8	15 to 19	1997	44	Population	1	Number	645937.4120241145	696533.06701458106	596822.6356210411
10	Cambodia	2	female	9	20 to 24	1997	44	Population	1	Number	489469.31592946727	527808.9757419919	452251.81534731545
10	Cambodia	2	female	10	25 to 29	1997	44	Population	1	Number	450142.6443849663	485401.88391473645	415915.4036076037
10	Cambodia	2	female	11	30 to 34	1997	44	Population	1	Number	427792.2103404343	461300.76191073057	395264.4168317614
10	Cambodia	2	female	12	35 to 39	1997	44	Population	1	Number	370120.99820732785	399112.2193092974	341978.3179249284
10	Cambodia	2	female	13	40 to 44	1997	44	Population	1	Number	302062.49990428175	325722.7644225171	279094.745031464
10	Cambodia	2	female	14	45 to 49	1997	44	Population	1	Number	244025.45672810182	263139.7355849598	225470.631568956
10	Cambodia	2	female	15	50 to 54	1997	44	Population	1	Number	177650.69602402727	191565.90384065144	164142.7708742378
10	Cambodia	2	female	16	55 to 59	1997	44	Population	1	Number	149848.36180460648	161585.83957508346	138454.4269629359
10	Cambodia	2	female	17	60 to 64	1997	44	Population	1	Number	120476.61903562947	129913.43650072008	111316.006729259
10	Cambodia	2	female	18	65 to 69	1997	44	Population	1	Number	94862.41228283012	102292.89361752372	87649.41287824781
10	Cambodia	2	female	19	70 to 74	1997	44	Population	1	Number	65698.50920021848	70844.6101118625	60703.02894266138
10	Cambodia	2	female	20	75 to 79	1997	44	Population	1	Number	38870.53366194774	41915.2251039443	35914.95695445795
10	Cambodia	2	female	21	80 plus	1997	44	Population	1	Number	32313.24509456285	34844.31044237065	29856.261216350955
10	Cambodia	2	female	22	All Ages	1997	44	Population	1	Number	6194265.976242346	6679456.860713742	5723276.089697503
10	Cambodia	2	female	23	5-14 years	1997	44	Population	1	Number	1680382.1045618537	1812004.8154188488	1552611.844160525
10	Cambodia	2	female	24	15-49 years	1997	44	Population	1	Number	2929550.5375186936	3159019.407898814	2706797.96593307
10	Cambodia	2	female	25	50-69 years	1997	44	Population	1	Number	542838.0891470934	585358.0735339788	501562.6174446805
10	Cambodia	2	female	26	70+ years	1997	44	Population	1	Number	136882.28795672907	147604.1456581774	126474.24711347032
10	Cambodia	2	female	28	<1 year	1997	44	Population	1	Number	183946.2814774965	198354.61643560114	169959.6624695751
10	Cambodia	2	female	30	80 to 84	1997	44	Population	1	Number	20231.77359867156	21816.508927185714	18693.4217118803
10	Cambodia	2	female	31	85 to 89	1997	44	Population	1	Number	8667.127469753788	9346.01521190192	8008.110017273421
10	Cambodia	2	female	32	90 to 94	1997	44	Population	1	Number	2761.8832895716973	2978.218946001964	2551.8795373604307
10	Cambodia	2	female	39	0 to 14	1997	44	Population	1	Number	2584995.06161983	2787475.2336227708	2388441.25920628
10	Cambodia	2	female	42	Neonatal	1997	44	Population	1	Number	14336.464225566431	15459.425652226832	13246.370631756961
10	Cambodia	2	female	157	25 plus	1997	44	Population	1	Number	2473864.1866689343	2667639.5843343977	2285760.3795228642
10	Cambodia	2	female	158	<20 years	1997	44	Population	1	Number	3230932.473643944	3484008.300637352	2985263.8948273216
10	Cambodia	2	female	159	10 to 24	1997	44	Population	1	Number	1944676.6051023405	2097001.2494846305	1796810.333760987
10	Cambodia	2	female	162	10 to 19	1997	44	Population	1	Number	1455207.2891728731	1569192.2737426388	1344558.5184136713
10	Cambodia	2	female	164	Birth	1997	44	Population	1	Number	195161.398027633	201491.045213332	188600.020752147
10	Cambodia	2	female	235	95 plus	1997	44	Population	1	Number	652.4607365658085	703.5673572810628	602.8499498368026
10	Cambodia	3	both	1	Under 5	1997	44	Population	1	Number	1844423.906065666	1988895.8531464818	1704180.492303596
10	Cambodia	3	both	2	Early Neonatal	1997	44	Population	1	Number	7432.7839994112	8014.9868070708835	6867.621620846581
10	Cambodia	3	both	3	Late Neonatal	1997	44	Population	1	Number	21928.417029965265	23646.048803388196	20261.058429500918
10	Cambodia	3	both	4	Post Neonatal	1997	44	Population	1	Number	346126.5603496473	373238.3202577944	319808.33152084064
10	Cambodia	3	both	5	1 to 4	1997	44	Population	1	Number	1468936.144686642	1583996.4972782286	1357243.480732408
10	Cambodia	3	both	6	5 to 9	1997	44	Population	1	Number	1782006.893426894	1921589.7760593283	1646509.4466307175
10	Cambodia	3	both	7	10 to 14	1997	44	Population	1	Number	1645218.4421043796	1774086.8171684926	1520121.901148562
10	Cambodia	3	both	8	15 to 19	1997	44	Population	1	Number	1279051.4384232487	1379238.3049661436	1181796.9301120907
10	Cambodia	3	both	9	20 to 24	1997	44	Population	1	Number	943191.1402046726	1017070.3932584947	871474.2507751702
10	Cambodia	3	both	10	25 to 29	1997	44	Population	1	Number	861054.1659446779	928499.7089605615	795582.6790110044
10	Cambodia	3	both	11	30 to 34	1997	44	Population	1	Number	812838.447133365	876507.2993605076	751033.1114466216
10	Cambodia	3	both	12	35 to 39	1997	44	Population	1	Number	675335.3770268582	728233.7462850116	623985.2842433779
10	Cambodia	3	both	13	40 to 44	1997	44	Population	1	Number	522151.4729785919	563051.0946568027	482448.93776931136
10	Cambodia	3	both	14	45 to 49	1997	44	Population	1	Number	419687.0916250605	452560.7770573283	387775.5824281733
10	Cambodia	3	both	15	50 to 54	1997	44	Population	1	Number	310249.1062763513	334550.6197822339	286658.87106104306
10	Cambodia	3	both	16	55 to 59	1997	44	Population	1	Number	261389.26481362083	281863.6340242217	241514.1576337236
10	Cambodia	3	both	17	60 to 64	1997	44	Population	1	Number	210359.98670580116	226837.2817394081	194364.96378425654
10	Cambodia	3	both	18	65 to 69	1997	44	Population	1	Number	164846.44262206813	177758.70560924514	152312.10722128366
10	Cambodia	3	both	19	70 to 74	1997	44	Population	1	Number	114154.31507338268	123095.91256194907	105474.42820523225
10	Cambodia	3	both	20	75 to 79	1997	44	Population	1	Number	66131.1117531058	71311.09800581603	61102.73794075384
10	Cambodia	3	both	21	80 plus	1997	44	Population	1	Number	52987.91185292914	57138.40392363146	48958.90007210164
10	Cambodia	3	both	22	All Ages	1997	44	Population	1	Number	11965076.514030673	12902289.42656566	11055294.781787017
10	Cambodia	3	both	23	5-14 years	1997	44	Population	1	Number	3427225.335531274	3695676.593227821	3166631.3477792796
10	Cambodia	3	both	24	15-49 years	1997	44	Population	1	Number	5513309.133336475	5945161.32454485	5094096.775785748
10	Cambodia	3	both	25	50-69 years	1997	44	Population	1	Number	946844.8004178414	1021010.2411551088	874850.0997003068
10	Cambodia	3	both	26	70+ years	1997	44	Population	1	Number	233273.33867941762	251545.41449139654	215536.06621808777
10	Cambodia	3	both	28	<1 year	1997	44	Population	1	Number	375487.7613790238	404899.3558682535	346937.0115711881
10	Cambodia	3	both	30	80 to 84	1997	44	Population	1	Number	34003.624332394575	36667.095456874114	31418.110047432674
10	Cambodia	3	both	31	85 to 89	1997	44	Population	1	Number	14025.39620978901	15123.991978551496	12958.955118151816
10	Cambodia	3	both	32	90 to 94	1997	44	Population	1	Number	4082.206060484542	4401.9613271582075	3771.8096750767177
10	Cambodia	3	both	39	0 to 14	1997	44	Population	1	Number	5271649.241596939	5684572.446374303	4870811.8400828745
10	Cambodia	3	both	42	Neonatal	1997	44	Population	1	Number	29361.201029376465	31661.03561045908	27128.680050347502
10	Cambodia	3	both	157	25 plus	1997	44	Population	1	Number	4471184.693805812	4821408.281966717	4131211.760816882
10	Cambodia	3	both	158	<20 years	1997	44	Population	1	Number	6550700.680020188	7063810.751340445	6052608.770194966
10	Cambodia	3	both	159	10 to 24	1997	44	Population	1	Number	3867461.020732301	4170395.51539313	3573393.082035823
10	Cambodia	3	both	162	10 to 19	1997	44	Population	1	Number	2924269.880527628	3153325.122134636	2701918.8312606527
10	Cambodia	3	both	164	Birth	1997	44	Population	1	Number	399316.196037368	412267.172316469	385891.081025423
10	Cambodia	3	both	235	95 plus	1997	44	Population	1	Number	876.6852502610104	945.3551610476316	810.0252314404338
11	Indonesia	1	male	1	Under 5	1997	44	Population	1	Number	11544667.60918832	12867468.917707764	10260390.431761896
11	Indonesia	1	male	2	Early Neonatal	1997	44	Population	1	Number	46334.488395291904	51643.54743048575	41180.045843265354
11	Indonesia	1	male	3	Late Neonatal	1997	44	Population	1	Number	136965.31752236636	152658.96132170528	121728.721948758
11	Indonesia	1	male	4	Post Neonatal	1997	44	Population	1	Number	2156405.5179489497	2403488.9453289756	1916517.9364499312
11	Indonesia	1	male	5	1 to 4	1997	44	Population	1	Number	9204962.285321712	10259677.463626597	8180963.727519942
11	Indonesia	1	male	6	5 to 9	1997	44	Population	1	Number	11493740.494967202	12810706.516095847	10215128.663024982
11	Indonesia	1	male	7	10 to 14	1997	44	Population	1	Number	11485046.341229621	12801016.176211568	10207401.683362933
11	Indonesia	1	male	8	15 to 19	1997	44	Population	1	Number	10897620.862293873	12146282.809470074	9685323.875020623
11	Indonesia	1	male	9	20 to 24	1997	44	Population	1	Number	9758003.118403755	10876086.352198029	8672481.98202667
11	Indonesia	1	male	10	25 to 29	1997	44	Population	1	Number	8779994.522152197	9786016.404796336	7803271.158219689
11	Indonesia	1	male	11	30 to 34	1997	44	Population	1	Number	8004136.836639914	8921260.052266246	7113723.131171827
11	Indonesia	1	male	12	35 to 39	1997	44	Population	1	Number	7188291.25099415	8011933.939958708	6388635.625482824
11	Indonesia	1	male	13	40 to 44	1997	44	Population	1	Number	5962705.344895821	6645918.989459003	5299389.028705522
11	Indonesia	1	male	14	45 to 49	1997	44	Population	1	Number	4565220.4340323545	5088308.648283875	4057366.1924184877
11	Indonesia	1	male	15	50 to 54	1997	44	Population	1	Number	3567886.606042558	3976699.161838082	3170979.9565917784
11	Indonesia	1	male	16	55 to 59	1997	44	Population	1	Number	2982184.3997182506	3323886.522268223	2650433.716798022
11	Indonesia	1	male	17	60 to 64	1997	44	Population	1	Number	2380059.820075313	2652769.8149342746	2115291.9972754954
11	Indonesia	1	male	18	65 to 69	1997	44	Population	1	Number	1753608.8227131309	1954539.3409265748	1558530.0326272522
11	Indonesia	1	male	19	70 to 74	1997	44	Population	1	Number	1112073.8182596697	1239496.516925615	988362.0690129739
11	Indonesia	1	male	20	75 to 79	1997	44	Population	1	Number	635848.2102539852	708704.4303736784	565113.7922195758
11	Indonesia	1	male	21	80 plus	1997	44	Population	1	Number	500962.81829967274	558363.7148866802	445233.61620732036
11	Indonesia	1	male	22	All Ages	1997	44	Population	1	Number	102612051.31015979	114369458.30860056	91197056.95192787
11	Indonesia	1	male	23	5-14 years	1997	44	Population	1	Number	22978786.836196825	25611722.692307416	20422530.346387915
11	Indonesia	1	male	24	15-49 years	1997	44	Population	1	Number	55155972.369412065	61475807.19643228	49020190.99304565
11	Indonesia	1	male	25	50-69 years	1997	44	Population	1	Number	10683739.648549253	11907894.839967154	9495235.703292547
11	Indonesia	1	male	26	70+ years	1997	44	Population	1	Number	2248884.8468133276	2506564.662185975	1998709.4774398701
11	Indonesia	1	male	28	<1 year	1997	44	Population	1	Number	2339705.323866608	2607791.454081167	2079426.7042419545
11	Indonesia	1	male	30	80 to 84	1997	44	Population	1	Number	315641.1671215146	351807.69551585603	280527.9216896783
11	Indonesia	1	male	31	85 to 89	1997	44	Population	1	Number	133800.88242778732	149131.94161009465	118916.31186771685
11	Indonesia	1	male	32	90 to 94	1997	44	Population	1	Number	42680.84434974191	47571.26464297049	37932.848463915194
11	Indonesia	1	male	39	0 to 14	1997	44	Population	1	Number	34523454.44538514	38479191.610015176	30682920.778149813
11	Indonesia	1	male	42	Neonatal	1997	44	Population	1	Number	183299.80591765826	204302.50875219103	162908.76779202337
11	Indonesia	1	male	157	25 plus	1997	44	Population	1	Number	47432972.88407701	52867897.53691731	42156330.31673078
11	Indonesia	1	male	158	<20 years	1997	44	Population	1	Number	45421075.30767902	50625474.41948525	40368244.65317044
11	Indonesia	1	male	159	10 to 24	1997	44	Population	1	Number	32140670.32192725	35823385.33787967	28565207.540410228
11	Indonesia	1	male	162	10 to 19	1997	44	Population	1	Number	22382667.203523494	24947298.98568164	19892725.558383558
11	Indonesia	1	male	164	Birth	1997	44	Population	1	Number	2428937.86658118	2491637.15629446	2362560.52167282
11	Indonesia	1	male	235	95 plus	1997	44	Population	1	Number	8839.92440062891	9852.81311775907	7856.534186010089
11	Indonesia	2	female	1	Under 5	1997	44	Population	1	Number	10972612.255590292	12229866.802964116	9751972.911639975
11	Indonesia	2	female	2	Early Neonatal	1997	44	Population	1	Number	43805.21943789536	48824.47192345941	38932.143358037516
11	Indonesia	2	female	3	Late Neonatal	1997	44	Population	1	Number	129864.49583663995	144744.5193105252	115417.82540775338
11	Indonesia	2	female	4	Post Neonatal	1997	44	Population	1	Number	2052638.2116945013	2287831.861634276	1824294.1399522766
11	Indonesia	2	female	5	1 to 4	1997	44	Population	1	Number	8746304.328621255	9748465.950095855	7773328.802921911
11	Indonesia	2	female	6	5 to 9	1997	44	Population	1	Number	10850182.108326918	12093408.468447145	9643162.406732883
11	Indonesia	2	female	7	10 to 14	1997	44	Population	1	Number	10899291.684420444	12148145.076319883	9686808.82789592
11	Indonesia	2	female	8	15 to 19	1997	44	Population	1	Number	10830781.866036503	12071785.324055422	9625920.328648973
11	Indonesia	2	female	9	20 to 24	1997	44	Population	1	Number	10215106.94511665	11385565.661737626	9078735.664566126
11	Indonesia	2	female	10	25 to 29	1997	44	Population	1	Number	9243777.549238421	10302940.22517924	8215461.0189084215
11	Indonesia	2	female	11	30 to 34	1997	44	Population	1	Number	8263643.009982634	9210500.741775842	7344360.7509010965
11	Indonesia	2	female	12	35 to 39	1997	44	Population	1	Number	7181409.448843572	8004263.61299322	6382519.3838265585
11	Indonesia	2	female	13	40 to 44	1997	44	Population	1	Number	5772174.383667219	6433556.771293555	5130053.529605623
11	Indonesia	2	female	14	45 to 49	1997	44	Population	1	Number	4402645.674448929	4907105.885540096	3912876.930003677
11	Indonesia	2	female	15	50 to 54	1997	44	Population	1	Number	3659061.2907798947	4078320.7469416456	3252011.987531615
11	Indonesia	2	female	16	55 to 59	1997	44	Population	1	Number	3153527.5713038067	3514862.3917582952	2802715.9563390687
11	Indonesia	2	female	17	60 to 64	1997	44	Population	1	Number	2578324.6646332555	2873752.0736866216	2291501.030131323
11	Indonesia	2	female	18	65 to 69	1997	44	Population	1	Number	1951180.5233398562	2174749.034517899	1734123.0297858687
11	Indonesia	2	female	19	70 to 74	1997	44	Population	1	Number	1257971.1558390032	1402110.9394477704	1118029.1756975448
11	Indonesia	2	female	20	75 to 79	1997	44	Population	1	Number	750058.5927663394	836001.170029274	666618.9334334264
11	Indonesia	2	female	21	80 plus	1997	44	Population	1	Number	656844.6050059595	732106.6162139986	583774.4600800513
11	Indonesia	2	female	22	All Ages	1997	44	Population	1	Number	102638593.3293397	114399041.54290168	91220646.3257282
11	Indonesia	2	female	23	5-14 years	1997	44	Population	1	Number	21749473.79274736	24241553.544767033	19329971.234628804
11	Indonesia	2	female	24	15-49 years	1997	44	Population	1	Number	55909538.87733393	62315718.222575	49689927.60646048
11	Indonesia	2	female	25	50-69 years	1997	44	Population	1	Number	11342094.050056813	12641684.246904463	10080352.003787875
11	Indonesia	2	female	26	70+ years	1997	44	Population	1	Number	2664874.353611302	2970218.7256910433	2368422.5692110225
11	Indonesia	2	female	28	<1 year	1997	44	Population	1	Number	2226307.926969037	2481400.852868261	1978644.1087180676
11	Indonesia	2	female	30	80 to 84	1997	44	Population	1	Number	392877.7260475755	437894.108302726	349172.36231059674
11	Indonesia	2	female	31	85 to 89	1997	44	Population	1	Number	180925.5577073948	201656.21644801297	160798.64089674345
11	Indonesia	2	female	32	90 to 94	1997	44	Population	1	Number	65852.52411199774	73397.98215492385	58526.813519373056
11	Indonesia	2	female	39	0 to 14	1997	44	Population	1	Number	32722086.048337653	36471420.347731136	29081944.14626879
11	Indonesia	2	female	42	Neonatal	1997	44	Population	1	Number	173669.7152745353	193568.99123398465	154349.9687657909
11	Indonesia	2	female	157	25 plus	1997	44	Population	1	Number	48870618.46984889	54470270.20937746	43434046.18624426
11	Indonesia	2	female	158	<20 years	1997	44	Population	1	Number	43552867.91437416	48543205.671786554	38707864.474917755
11	Indonesia	2	female	159	10 to 24	1997	44	Population	1	Number	31945180.495573595	35605496.062112935	28391464.821111023
11	Indonesia	2	female	162	10 to 19	1997	44	Population	1	Number	21730073.550456945	24219930.400375307	19312729.156544894
11	Indonesia	2	female	164	Birth	1997	44	Population	1	Number	2305224.0469134	2364729.85492935	2242227.51918896
11	Indonesia	2	female	235	95 plus	1997	44	Population	1	Number	17188.79713899148	19158.309308335934	15276.643353338102
11	Indonesia	3	both	1	Under 5	1997	44	Population	1	Number	22517279.86477861	25097335.72067188	20012363.343401875
11	Indonesia	3	both	2	Early Neonatal	1997	44	Population	1	Number	90139.70783318726	100468.01935394516	80112.18920130286
11	Indonesia	3	both	3	Late Neonatal	1997	44	Population	1	Number	266829.8133590063	297403.48063223046	237146.54735651138
11	Indonesia	3	both	4	Post Neonatal	1997	44	Population	1	Number	4209043.729643451	4691320.806963253	3740812.076402208
11	Indonesia	3	both	5	1 to 4	1997	44	Population	1	Number	17951266.61394297	20008143.413722448	15954292.530441852
11	Indonesia	3	both	6	5 to 9	1997	44	Population	1	Number	22343922.60329412	24904114.984542996	19858291.069757868
11	Indonesia	3	both	7	10 to 14	1997	44	Population	1	Number	22384338.025650065	24949161.25253145	19894210.51125886
11	Indonesia	3	both	8	15 to 19	1997	44	Population	1	Number	21728402.728330374	24218068.133525494	19311244.203669593
11	Indonesia	3	both	9	20 to 24	1997	44	Population	1	Number	19973110.063520405	22261652.013935663	17751217.6465928
11	Indonesia	3	both	10	25 to 29	1997	44	Population	1	Number	18023772.071390618	20088956.62997558	16018732.17712811
11	Indonesia	3	both	11	30 to 34	1997	44	Population	1	Number	16267779.846622549	18131760.794042088	14458083.882072924
11	Indonesia	3	both	12	35 to 39	1997	44	Population	1	Number	14369700.699837722	16016197.55295193	12771155.00930938
11	Indonesia	3	both	13	40 to 44	1997	44	Population	1	Number	11734879.72856304	13079475.76075256	10429442.558311146
11	Indonesia	3	both	14	45 to 49	1997	44	Population	1	Number	8967866.108481282	9995414.53382397	7970243.122422164
11	Indonesia	3	both	15	50 to 54	1997	44	Population	1	Number	7226947.896822453	8055019.908779727	6422991.944123393
11	Indonesia	3	both	16	55 to 59	1997	44	Population	1	Number	6135711.971022057	6838748.914026518	5453149.673137089
11	Indonesia	3	both	17	60 to 64	1997	44	Population	1	Number	4958384.484708569	5526521.888620896	4406793.02740682
11	Indonesia	3	both	18	65 to 69	1997	44	Population	1	Number	3704789.346052987	4129288.3754444737	3292653.062413121
11	Indonesia	3	both	19	70 to 74	1997	44	Population	1	Number	2370044.9740986726	2641607.4563733856	2106391.2447105185
11	Indonesia	3	both	20	75 to 79	1997	44	Population	1	Number	1385906.8030203246	1544705.6004029522	1231732.7256530025
11	Indonesia	3	both	21	80 plus	1997	44	Population	1	Number	1157807.4233056323	1290470.3311006788	1029008.0762873719
11	Indonesia	3	both	22	All Ages	1997	44	Population	1	Number	205250644.6394995	228768499.8515022	182417703.27765608
11	Indonesia	3	both	23	5-14 years	1997	44	Population	1	Number	44728260.62894419	49853276.23707444	39752501.58101673
11	Indonesia	3	both	24	15-49 years	1997	44	Population	1	Number	111065511.24674599	123791525.41900726	98710118.59950608
11	Indonesia	3	both	25	50-69 years	1997	44	Population	1	Number	22025833.698606066	24549579.086871617	19575587.707080416
11	Indonesia	3	both	26	70+ years	1997	44	Population	1	Number	4913759.20042463	5476783.387877016	4367132.046650892
11	Indonesia	3	both	28	<1 year	1997	44	Population	1	Number	4566013.250835645	5089192.306949428	4058070.8129600217
11	Indonesia	3	both	30	80 to 84	1997	44	Population	1	Number	708518.8931690902	789701.803818582	629700.2840002751
11	Indonesia	3	both	31	85 to 89	1997	44	Population	1	Number	314726.4401351821	350788.1580581076	279714.9527644603
11	Indonesia	3	both	32	90 to 94	1997	44	Population	1	Number	108533.36846173965	120969.24679789435	96459.66198328826
11	Indonesia	3	both	39	0 to 14	1997	44	Population	1	Number	67245540.4937228	74950611.95774633	59764864.92441859
11	Indonesia	3	both	42	Neonatal	1997	44	Population	1	Number	356969.52119219356	397871.4999861756	317258.73655781423
11	Indonesia	3	both	157	25 plus	1997	44	Population	1	Number	96303591.3539259	107338167.74629474	85590376.50297505
11	Indonesia	3	both	158	<20 years	1997	44	Population	1	Number	88973943.22205317	99168680.09127185	79076109.12808819
11	Indonesia	3	both	159	10 to 24	1997	44	Population	1	Number	64085850.817500845	71428881.3999926	56956672.36152125
11	Indonesia	3	both	162	10 to 19	1997	44	Population	1	Number	44112740.75398044	49167229.386056945	39205454.71492845
11	Indonesia	3	both	164	Birth	1997	44	Population	1	Number	4734161.91349458	4856367.01122381	4604788.04086178
11	Indonesia	3	both	235	95 plus	1997	44	Population	1	Number	26028.72153962039	29011.122426095004	23133.177539348188
12	Lao People's Democratic Republic	1	male	1	Under 5	1997	44	Population	1	Number	401072.42232858506	432584.8549084355	367760.92839337606
12	Lao People's Democratic Republic	1	male	2	Early Neonatal	1997	44	Population	1	Number	1767.9076626024037	1906.8129273964935	1621.0722231601437
12	Lao People's Democratic Republic	1	male	3	Late Neonatal	1997	44	Population	1	Number	5163.178420999075	5568.851568369387	4734.345180211942
12	Lao People's Democratic Republic	1	male	4	Post Neonatal	1997	44	Population	1	Number	78954.75722429603	85158.26642955052	72397.08641471273
12	Lao People's Democratic Republic	1	male	5	1 to 4	1997	44	Population	1	Number	315186.57902068755	339950.9239831191	289008.4245752913
12	Lao People's Democratic Republic	1	male	6	5 to 9	1997	44	Population	1	Number	369962.259489458	399030.353205708	339234.65300959215
12	Lao People's Democratic Republic	1	male	7	10 to 14	1997	44	Population	1	Number	324908.73898521054	350436.9582340711	297923.1002684823
12	Lao People's Democratic Republic	1	male	8	15 to 19	1997	44	Population	1	Number	270507.8086412528	291761.7234146472	248040.49669129946
12	Lao People's Democratic Republic	1	male	9	20 to 24	1997	44	Population	1	Number	203257.98002827834	219228.0468675042	186376.17367100224
12	Lao People's Democratic Republic	1	male	10	25 to 29	1997	44	Population	1	Number	168642.07170284417	181892.35174904575	154635.326197545
12	Lao People's Democratic Republic	1	male	11	30 to 34	1997	44	Population	1	Number	157191.07203235308	169541.64211347356	144135.4014073984
12	Lao People's Democratic Republic	1	male	12	35 to 39	1997	44	Population	1	Number	140100.71965298522	151108.49340322387	128464.50630791674
12	Lao People's Democratic Republic	1	male	13	40 to 44	1997	44	Population	1	Number	105118.9530848347	113378.19440269438	96388.18733477227
12	Lao People's Democratic Republic	1	male	14	45 to 49	1997	44	Population	1	Number	82076.09704509334	88524.85126143736	75259.18005770865
12	Lao People's Democratic Republic	1	male	15	50 to 54	1997	44	Population	1	Number	67750.36884565288	73073.54444100587	62123.29035492292
12	Lao People's Democratic Republic	1	male	16	55 to 59	1997	44	Population	1	Number	55157.42238175044	59491.164761722015	50576.264369230354
12	Lao People's Democratic Republic	1	male	17	60 to 64	1997	44	Population	1	Number	44113.31713437122	47579.31941894505	40449.43895583203
12	Lao People's Democratic Republic	1	male	18	65 to 69	1997	44	Population	1	Number	36047.38889441	38879.64773090538	33053.43491082623
12	Lao People's Democratic Republic	1	male	19	70 to 74	1997	44	Population	1	Number	26654.22515537543	28748.459080261917	24440.430313895245
12	Lao People's Democratic Republic	1	male	20	75 to 79	1997	44	Population	1	Number	15507.178432686544	16725.58410622197	14219.213338219304
12	Lao People's Democratic Republic	1	male	21	80 plus	1997	44	Population	1	Number	9438.78353216626	10180.392810526244	8654.835389927961
12	Lao People's Democratic Republic	1	male	22	All Ages	1997	44	Population	1	Number	2477506.807367308	2672165.5819098298	2271734.8609719463
12	Lao People's Democratic Republic	1	male	23	5-14 years	1997	44	Population	1	Number	694870.9984746685	749467.311439779	637157.7532780746
12	Lao People's Democratic Republic	1	male	24	15-49 years	1997	44	Population	1	Number	1126894.7021876418	1215435.3032120264	1033299.2716676425
12	Lao People's Democratic Republic	1	male	25	50-69 years	1997	44	Population	1	Number	203068.49725618452	219023.67635257827	186202.4285908115
12	Lao People's Democratic Republic	1	male	26	70+ years	1997	44	Population	1	Number	51600.187120228235	55654.43599701014	47314.47904204252
12	Lao People's Democratic Republic	1	male	28	<1 year	1997	44	Population	1	Number	85885.8433078975	92633.93092531638	78752.5038180848
12	Lao People's Democratic Republic	1	male	30	80 to 84	1997	44	Population	1	Number	6909.576416521716	7452.464804900063	6335.694244425482
12	Lao People's Democratic Republic	1	male	31	85 to 89	1997	44	Population	1	Number	2081.5833213332794	2245.1342174333254	1908.6952185272046
12	Lao People's Democratic Republic	1	male	32	90 to 94	1997	44	Population	1	Number	397.71503833861925	428.9636798155707	364.6823954791601
12	Lao People's Democratic Republic	1	male	39	0 to 14	1997	44	Population	1	Number	1095943.4208032535	1182052.1663482143	1004918.6816714505
12	Lao People's Democratic Republic	1	male	42	Neonatal	1997	44	Population	1	Number	6931.086083601478	7475.66449576588	6355.417403372085
12	Lao People's Democratic Republic	1	male	157	25 plus	1997	44	Population	1	Number	907797.5978945233	979123.6452794635	832399.5089381951
12	Lao People's Democratic Republic	1	male	158	<20 years	1997	44	Population	1	Number	1366451.2294445063	1473813.8897628614	1252959.1783627497
12	Lao People's Democratic Republic	1	male	159	10 to 24	1997	44	Population	1	Number	798674.5276547418	861426.7285162222	732339.770630784
12	Lao People's Democratic Republic	1	male	162	10 to 19	1997	44	Population	1	Number	595416.5476264633	642198.6816487181	545963.5969597817
12	Lao People's Democratic Republic	1	male	164	Birth	1997	44	Population	1	Number	93286.5959319604	96028.6408997302	90645.7940409449
12	Lao People's Democratic Republic	1	male	235	95 plus	1997	44	Population	1	Number	49.90875597264573	53.830108377283786	45.763531496118254
12	Lao People's Democratic Republic	2	female	1	Under 5	1997	44	Population	1	Number	389848.89525493345	420479.4904893909	357469.5832231197
12	Lao People's Democratic Republic	2	female	2	Early Neonatal	1997	44	Population	1	Number	1684.9109891138783	1817.295169604854	1544.9689261084816
12	Lao People's Democratic Republic	2	female	3	Late Neonatal	1997	44	Population	1	Number	4945.805215177467	5334.399256352073	4535.026135744444
12	Lao People's Democratic Republic	2	female	4	Post Neonatal	1997	44	Population	1	Number	76199.46308877249	82186.48764973444	69870.63614572163
12	Lao People's Democratic Republic	2	female	5	1 to 4	1997	44	Population	1	Number	307018.71596186963	331141.30841369956	281518.9520155451
12	Lao People's Democratic Republic	2	female	6	5 to 9	1997	44	Population	1	Number	358970.1478770187	387174.58666011196	329155.50284483115
12	Lao People's Democratic Republic	2	female	7	10 to 14	1997	44	Population	1	Number	315280.9163926987	340052.6734829899	289094.92665716365
12	Lao People's Democratic Republic	2	female	8	15 to 19	1997	44	Population	1	Number	268591.5478822404	289694.90122430224	246283.39299494794
12	Lao People's Democratic Republic	2	female	9	20 to 24	1997	44	Population	1	Number	221434.18361937365	238832.36258582215	203042.73346217096
12	Lao People's Democratic Republic	2	female	10	25 to 29	1997	44	Population	1	Number	190038.37665376524	204969.77357484243	174254.53842673165
12	Lao People's Democratic Republic	2	female	11	30 to 34	1997	44	Population	1	Number	163349.4502618381	176183.88676696038	149782.28902416272
12	Lao People's Democratic Republic	2	female	12	35 to 39	1997	44	Population	1	Number	139739.17193733592	150718.5387281839	128132.98731991519
12	Lao People's Democratic Republic	2	female	13	40 to 44	1997	44	Population	1	Number	105550.9279315214	113844.10969872281	96784.2840540075
12	Lao People's Democratic Republic	2	female	14	45 to 49	1997	44	Population	1	Number	87454.38305570811	94325.71151517921	80190.76683933072
12	Lao People's Democratic Republic	2	female	15	50 to 54	1997	44	Population	1	Number	70726.83531159701	76283.87315629063	64852.5432526716
12	Lao People's Democratic Republic	2	female	16	55 to 59	1997	44	Population	1	Number	63263.00287413218	68233.60419669509	58008.62730692289
12	Lao People's Democratic Republic	2	female	17	60 to 64	1997	44	Population	1	Number	49204.72463455126	53070.7609944037	45117.974224909194
12	Lao People's Democratic Republic	2	female	18	65 to 69	1997	44	Population	1	Number	35844.8214143174	38661.164436850246	32867.69188688895
12	Lao People's Democratic Republic	2	female	19	70 to 74	1997	44	Population	1	Number	27373.814333747352	29524.586689615902	25100.25325251424
12	Lao People's Democratic Republic	2	female	20	75 to 79	1997	44	Population	1	Number	18002.087978823554	19416.519767565318	16506.90553509925
12	Lao People's Democratic Republic	2	female	21	80 plus	1997	44	Population	1	Number	13709.625934001562	14786.797135232271	12570.958462169434
12	Lao People's Democratic Republic	2	female	22	All Ages	1997	44	Population	1	Number	2518382.913347604	2716253.341103159	2309215.9587675575
12	Lao People's Democratic Republic	2	female	23	5-14 years	1997	44	Population	1	Number	674251.0642697174	727227.2601431019	618250.4295019947
12	Lao People's Democratic Republic	2	female	24	15-49 years	1997	44	Population	1	Number	1176158.0413417828	1268569.284094013	1078470.9921212664
12	Lao People's Democratic Republic	2	female	25	50-69 years	1997	44	Population	1	Number	219039.38423459785	236249.40278423968	200846.83667139264
12	Lao People's Democratic Republic	2	female	26	70+ years	1997	44	Population	1	Number	59085.52824657247	63727.90359241347	54178.11724978295
12	Lao People's Democratic Republic	2	female	28	<1 year	1997	44	Population	1	Number	82830.17929306383	89338.18207569138	75950.63120757454
12	Lao People's Democratic Republic	2	female	30	80 to 84	1997	44	Population	1	Number	9127.360220968358	9844.500835935976	8369.277670988991
12	Lao People's Democratic Republic	2	female	31	85 to 89	1997	44	Population	1	Number	3381.1223015765477	3646.7785338202325	3100.299615266561
12	Lao People's Democratic Republic	2	female	32	90 to 94	1997	44	Population	1	Number	986.2624256955656	1063.753488320432	904.3473575357153
12	Lao People's Democratic Republic	2	female	39	0 to 14	1997	44	Population	1	Number	1064099.9595246508	1147706.7506324926	975720.0127251145
12	Lao People's Democratic Republic	2	female	42	Neonatal	1997	44	Population	1	Number	6630.716204291346	7151.694425956927	6079.995061852926
12	Lao People's Democratic Republic	2	female	157	25 plus	1997	44	Population	1	Number	964257.2223213391	1040019.3266605414	884169.8195853235
12	Lao People's Democratic Republic	2	female	158	<20 years	1997	44	Population	1	Number	1332691.5074068913	1437401.6518567952	1222003.4057200623
12	Lao People's Democratic Republic	2	female	159	10 to 24	1997	44	Population	1	Number	805306.6478943127	868579.9372931141	738421.0531142825
12	Lao People's Democratic Republic	2	female	162	10 to 19	1997	44	Population	1	Number	583872.4642749391	629747.574707292	535378.3196521115
12	Lao People's Democratic Republic	2	female	164	Birth	1997	44	Population	1	Number	89123.8385302054	91743.5243543974	86600.877980795
12	Lao People's Democratic Republic	2	female	235	95 plus	1997	44	Population	1	Number	214.88098576109084	231.76427715563247	197.03381837816863
12	Lao People's Democratic Republic	3	both	1	Under 5	1997	44	Population	1	Number	790921.3175835185	853064.3453978264	725230.5116164958
12	Lao People's Democratic Republic	3	both	2	Early Neonatal	1997	44	Population	1	Number	3452.8186517162817	3724.1080970013477	3166.0411492686253
12	Lao People's Democratic Republic	3	both	3	Late Neonatal	1997	44	Population	1	Number	10108.983636176543	10903.25082472146	9269.371315956383
12	Lao People's Democratic Republic	3	both	4	Post Neonatal	1997	44	Population	1	Number	155154.22031306854	167344.75407928496	142267.72256043437
12	Lao People's Democratic Republic	3	both	5	1 to 4	1997	44	Population	1	Number	622205.2949825572	671092.2323968186	570527.3765908364
12	Lao People's Democratic Republic	3	both	6	5 to 9	1997	44	Population	1	Number	728932.4073664767	786204.9398658199	668390.1558544234
12	Lao People's Democratic Republic	3	both	7	10 to 14	1997	44	Population	1	Number	640189.6553779093	690489.6317170609	587018.0269256459
12	Lao People's Democratic Republic	3	both	8	15 to 19	1997	44	Population	1	Number	539099.3565234932	581456.6246389493	494323.88968624733
12	Lao People's Democratic Republic	3	both	9	20 to 24	1997	44	Population	1	Number	424692.16364765196	458060.40945332625	389418.9071331732
12	Lao People's Democratic Republic	3	both	10	25 to 29	1997	44	Population	1	Number	358680.44835660944	386862.12532388815	328889.86462427664
12	Lao People's Democratic Republic	3	both	11	30 to 34	1997	44	Population	1	Number	320540.5222941912	345725.528880434	293917.6904315611
12	Lao People's Democratic Republic	3	both	12	35 to 39	1997	44	Population	1	Number	279839.89159032115	301827.03213140776	256597.49362783192
12	Lao People's Democratic Republic	3	both	13	40 to 44	1997	44	Population	1	Number	210669.8810163561	227222.30410141725	193172.47138877978
12	Lao People's Democratic Republic	3	both	14	45 to 49	1997	44	Population	1	Number	169530.48010080145	182850.56277661657	155449.9468970394
12	Lao People's Democratic Republic	3	both	15	50 to 54	1997	44	Population	1	Number	138477.2041572499	149357.4175972965	126975.8336075945
12	Lao People's Democratic Republic	3	both	16	55 to 59	1997	44	Population	1	Number	118420.42525588263	127724.76895841709	108584.89167615325
12	Lao People's Democratic Republic	3	both	17	60 to 64	1997	44	Population	1	Number	93318.04176892249	100650.08041334874	85567.41318074123
12	Lao People's Democratic Republic	3	both	18	65 to 69	1997	44	Population	1	Number	71892.2103087274	77540.81216775563	65921.12679771519
12	Lao People's Democratic Republic	3	both	19	70 to 74	1997	44	Population	1	Number	54028.039489122784	58273.04576987781	49540.68356640948
12	Lao People's Democratic Republic	3	both	20	75 to 79	1997	44	Population	1	Number	33509.26641151009	36142.103873787295	30726.11887331855
12	Lao People's Democratic Republic	3	both	21	80 plus	1997	44	Population	1	Number	23148.40946616782	24967.189945758513	21225.793852097402
12	Lao People's Democratic Republic	3	both	22	All Ages	1997	44	Population	1	Number	4995889.720714912	5388418.923012985	4580950.819739505
12	Lao People's Democratic Republic	3	both	23	5-14 years	1997	44	Population	1	Number	1369122.062744386	1476694.5715828813	1255408.1827800695
12	Lao People's Democratic Republic	3	both	24	15-49 years	1997	44	Population	1	Number	2303052.7435294245	2484004.5873060385	2111770.263788909
12	Lao People's Democratic Republic	3	both	25	50-69 years	1997	44	Population	1	Number	422107.88149078237	455273.079136818	387049.26526220416
12	Lao People's Democratic Republic	3	both	26	70+ years	1997	44	Population	1	Number	110685.7153668007	119382.33958942366	101492.59629182542
12	Lao People's Democratic Republic	3	both	28	<1 year	1997	44	Population	1	Number	168716.02260096135	181972.1130010078	154703.13502565934
12	Lao People's Democratic Republic	3	both	30	80 to 84	1997	44	Population	1	Number	16036.936637490073	17296.96564083604	14704.971915414475
12	Lao People's Democratic Republic	3	both	31	85 to 89	1997	44	Population	1	Number	5462.705622909827	5891.912751253558	5008.994833793766
12	Lao People's Democratic Republic	3	both	32	90 to 94	1997	44	Population	1	Number	1383.9774640341848	1492.7171681360028	1269.0297530148753
12	Lao People's Democratic Republic	3	both	39	0 to 14	1997	44	Population	1	Number	2160043.3803279046	2329758.916980707	1980638.694396565
12	Lao People's Democratic Republic	3	both	42	Neonatal	1997	44	Population	1	Number	13561.802287892824	14627.358921722807	12435.41246522501
12	Lao People's Democratic Republic	3	both	157	25 plus	1997	44	Population	1	Number	1872054.8202158625	2019142.9719400054	1716569.3285235171
12	Lao People's Democratic Republic	3	both	158	<20 years	1997	44	Population	1	Number	2699142.736851398	2911215.541619657	2474962.5840828125
12	Lao People's Democratic Republic	3	both	159	10 to 24	1997	44	Population	1	Number	1603981.1755490545	1730006.6658093366	1470760.8237450668
12	Lao People's Democratic Republic	3	both	162	10 to 19	1997	44	Population	1	Number	1179289.0119014024	1271946.2563560102	1081341.916611893
12	Lao People's Democratic Republic	3	both	164	Birth	1997	44	Population	1	Number	182410.434462166	187772.165254128	177246.67202174
12	Lao People's Democratic Republic	3	both	235	95 plus	1997	44	Population	1	Number	264.78974173373655	285.59438553291625	242.7973498742869
13	Malaysia	1	male	1	Under 5	1997	44	Population	1	Number	1394466.7732469563	1513519.3576151957	1270091.3395920477
13	Malaysia	1	male	2	Early Neonatal	1997	44	Population	1	Number	5277.076129118397	5727.606441588045	4806.402575197273
13	Malaysia	1	male	3	Late Neonatal	1997	44	Population	1	Number	15784.946233220378	17132.585832264296	14377.053574433798
13	Malaysia	1	male	4	Post Neonatal	1997	44	Population	1	Number	254824.94656789323	276580.6233846068	232096.57193500572
13	Malaysia	1	male	5	1 to 4	1997	44	Population	1	Number	1118579.8043167242	1214078.5419567365	1018811.311507411
13	Malaysia	1	male	6	5 to 9	1997	44	Population	1	Number	1331694.332962267	1445387.7209793506	1212917.7056982818
13	Malaysia	1	male	7	10 to 14	1997	44	Population	1	Number	1240729.1096107855	1346656.3427539084	1130065.8625426667
13	Malaysia	1	male	8	15 to 19	1997	44	Population	1	Number	1104691.1622764834	1199004.1572656285	1006161.426754022
13	Malaysia	1	male	9	20 to 24	1997	44	Population	1	Number	974574.112730588	1057778.366144816	887649.7913876884
13	Malaysia	1	male	10	25 to 29	1997	44	Population	1	Number	916271.868659125	994498.5686713357	834547.6474753408
13	Malaysia	1	male	11	30 to 34	1997	44	Population	1	Number	871006.7184372108	945368.9067815043	793319.7915054769
13	Malaysia	1	male	12	35 to 39	1997	44	Population	1	Number	806965.1335515743	875859.7723393299	734990.2106954572
13	Malaysia	1	male	13	40 to 44	1997	44	Population	1	Number	685227.7706558271	743729.0835178843	624110.860046863
13	Malaysia	1	male	14	45 to 49	1997	44	Population	1	Number	525961.9065408281	570865.8981268955	479050.25438316644
13	Malaysia	1	male	15	50 to 54	1997	44	Population	1	Number	412555.057480816	447776.94066195114	375758.4014649648
13	Malaysia	1	male	16	55 to 59	1997	44	Population	1	Number	285836.455841152	310239.7398974017	260342.09926580937
13	Malaysia	1	male	17	60 to 64	1997	44	Population	1	Number	237277.73649499667	257535.3204580767	216114.4345509109
13	Malaysia	1	male	18	65 to 69	1997	44	Population	1	Number	153552.82187104804	166662.39223264085	139857.12171128218
13	Malaysia	1	male	19	70 to 74	1997	44	Population	1	Number	106614.11945966179	115716.29865484087	97104.98120270934
13	Malaysia	1	male	20	75 to 79	1997	44	Population	1	Number	61309.32714430577	66543.61022830638	55841.01890135758
13	Malaysia	1	male	21	80 plus	1997	44	Population	1	Number	60674.64319061839	65854.74013953627	55262.94374860267
13	Malaysia	1	male	22	All Ages	1997	44	Population	1	Number	11169409.050154245	12122997.216468597	10173185.890926652
13	Malaysia	1	male	23	5-14 years	1997	44	Population	1	Number	2572423.4425730524	2792044.063733259	2342983.5682409485
13	Malaysia	1	male	24	15-49 years	1997	44	Population	1	Number	5884698.672851636	6387104.752847392	5359829.982248016
13	Malaysia	1	male	25	50-69 years	1997	44	Population	1	Number	1089222.0716880127	1182214.3932500703	992072.0569929673
13	Malaysia	1	male	26	70+ years	1997	44	Population	1	Number	228598.08979458595	248114.64902268344	208208.94385266965
13	Malaysia	1	male	28	<1 year	1997	44	Population	1	Number	275886.968930232	299440.8156584592	251280.02808463684
13	Malaysia	1	male	30	80 to 84	1997	44	Population	1	Number	34167.49413557653	37084.54354562129	31120.023244521253
13	Malaysia	1	male	31	85 to 89	1997	44	Population	1	Number	17999.23329165515	19535.917622274843	16393.843698260356
13	Malaysia	1	male	32	90 to 94	1997	44	Population	1	Number	6911.723693125017	7501.812022149692	6295.2524740699555
13	Malaysia	1	male	39	0 to 14	1997	44	Population	1	Number	3966890.215820009	4305563.421348454	3613074.9078329965
13	Malaysia	1	male	42	Neonatal	1997	44	Population	1	Number	21062.022362338776	22860.19227385234	19183.45614963107
13	Malaysia	1	male	157	25 plus	1997	44	Population	1	Number	5123253.559327164	5560651.271709708	4666299.764951941
13	Malaysia	1	male	158	<20 years	1997	44	Population	1	Number	5071581.378096492	5504567.578614083	4619236.334587019
13	Malaysia	1	male	159	10 to 24	1997	44	Population	1	Number	3319994.3846178567	3603438.866164352	3023877.0806843773
13	Malaysia	1	male	162	10 to 19	1997	44	Population	1	Number	2345420.271887269	2545660.5000195364	2136227.289296689
13	Malaysia	1	male	164	Birth	1997	44	Population	1	Number	273158.664360421	274195.240838573	272046.023429621
13	Malaysia	1	male	235	95 plus	1997	44	Population	1	Number	1596.1920702616962	1732.4669494904547	1453.8243317511092
13	Malaysia	2	female	1	Under 5	1997	44	Population	1	Number	1310784.703185317	1422692.9318060726	1193873.0499178197
13	Malaysia	2	female	2	Early Neonatal	1997	44	Population	1	Number	4965.793458272439	5389.748016379026	4522.883862531242
13	Malaysia	2	female	3	Late Neonatal	1997	44	Population	1	Number	14866.343010920351	16135.55687066238	13540.382511667647
13	Malaysia	2	female	4	Post Neonatal	1997	44	Population	1	Number	240104.17515412637	260603.0662844931	218688.77718260372
13	Malaysia	2	female	5	1 to 4	1997	44	Population	1	Number	1050848.391561998	1140564.560634538	957121.006361017
13	Malaysia	2	female	6	5 to 9	1997	44	Population	1	Number	1252509.223304795	1359442.1835160202	1140795.2830417536
13	Malaysia	2	female	7	10 to 14	1997	44	Population	1	Number	1188423.089241071	1289884.696510203	1082425.126488833
13	Malaysia	2	female	8	15 to 19	1997	44	Population	1	Number	1086728.0352503315	1179507.4284808498	989800.4689272651
13	Malaysia	2	female	9	20 to 24	1997	44	Population	1	Number	968313.9812342902	1050983.7759956352	881948.0142276331
13	Malaysia	2	female	10	25 to 29	1997	44	Population	1	Number	899151.8962986855	975916.9788719397	818954.6415707114
13	Malaysia	2	female	11	30 to 34	1997	44	Population	1	Number	845842.6981344623	918056.5085413158	770400.2032664395
13	Malaysia	2	female	12	35 to 39	1997	44	Population	1	Number	780877.8326490812	847545.2684290509	711229.6912013721
13	Malaysia	2	female	13	40 to 44	1997	44	Population	1	Number	646689.4764284826	701900.582874057	589009.8775925956
13	Malaysia	2	female	14	45 to 49	1997	44	Population	1	Number	500816.581681204	543573.7914530683	456147.69410123624
13	Malaysia	2	female	15	50 to 54	1997	44	Population	1	Number	371897.2230982914	403647.9441471194	338726.92511392006
13	Malaysia	2	female	16	55 to 59	1997	44	Population	1	Number	272789.2056682283	296078.5808943889	248458.56086386097
13	Malaysia	2	female	17	60 to 64	1997	44	Population	1	Number	245923.21543569348	266918.9070616722	223988.8049840168
13	Malaysia	2	female	18	65 to 69	1997	44	Population	1	Number	168872.66816281024	183290.17022141407	153810.55858933862
13	Malaysia	2	female	19	70 to 74	1997	44	Population	1	Number	118703.85116807088	128838.19106569061	108116.40423223635
13	Malaysia	2	female	20	75 to 79	1997	44	Population	1	Number	73111.34173394903	79353.22167475897	66590.38690898834
13	Malaysia	2	female	21	80 plus	1997	44	Population	1	Number	77401.11228584696	84009.23133708122	70497.54377448765
13	Malaysia	2	female	22	All Ages	1997	44	Population	1	Number	10808836.13496061	11731640.392880343	9844773.234802509
13	Malaysia	2	female	23	5-14 years	1997	44	Population	1	Number	2440932.3125458662	2649326.8800262227	2223220.409530587
13	Malaysia	2	female	24	15-49 years	1997	44	Population	1	Number	5728420.501676537	6217484.334645917	5217490.590887252
13	Malaysia	2	female	25	50-69 years	1997	44	Population	1	Number	1059482.3123650234	1149935.6023245945	964984.8495511366
13	Malaysia	2	female	26	70+ years	1997	44	Population	1	Number	269216.30518786685	292200.6440775308	245204.33491571236
13	Malaysia	2	female	28	<1 year	1997	44	Population	1	Number	259936.31162331917	282128.3711715345	236752.0435568026
13	Malaysia	2	female	30	80 to 84	1997	44	Population	1	Number	42736.294386662186	46384.90501738172	38924.5541221248
13	Malaysia	2	female	31	85 to 89	1997	44	Population	1	Number	23661.677359085545	25681.792785376674	21551.242432273837
13	Malaysia	2	female	32	90 to 94	1997	44	Population	1	Number	9027.098016377866	9797.786403375285	8221.952098258862
13	Malaysia	2	female	39	0 to 14	1997	44	Population	1	Number	3751717.0157311833	4072019.8118322967	3417093.4594484065
13	Malaysia	2	female	42	Neonatal	1997	44	Population	1	Number	19832.13646919279	21525.30488704141	18063.266374198887
13	Malaysia	2	female	157	25 plus	1997	44	Population	1	Number	5002077.102744806	5429129.3765715575	4555931.292199205
13	Malaysia	2	female	158	<20 years	1997	44	Population	1	Number	4838445.050981515	5251527.240313145	4406893.928375671
13	Malaysia	2	female	159	10 to 24	1997	44	Population	1	Number	3243465.1057256926	3520375.900986688	2954173.6096437317
13	Malaysia	2	female	162	10 to 19	1997	44	Population	1	Number	2275151.1244914024	2469392.1249910523	2072225.5954160981
13	Malaysia	2	female	164	Birth	1997	44	Population	1	Number	257320.485621363	258296.959727965	256272.357401429
13	Malaysia	2	female	235	95 plus	1997	44	Population	1	Number	1976.0425237213628	2144.7471309475286	1799.7951218301603
13	Malaysia	3	both	1	Under 5	1997	44	Population	1	Number	2705251.476432273	2936212.2894212683	2463964.3895098674
13	Malaysia	3	both	2	Early Neonatal	1997	44	Population	1	Number	10242.869587390836	11117.35445796707	9329.286437728513
13	Malaysia	3	both	3	Late Neonatal	1997	44	Population	1	Number	30651.289244140728	33268.14270292667	27917.43608610145
13	Malaysia	3	both	4	Post Neonatal	1997	44	Population	1	Number	494929.1217220196	537183.6896691	450785.34911760944
13	Malaysia	3	both	5	1 to 4	1997	44	Population	1	Number	2169428.1958787222	2354643.102591275	1975932.3178684278
13	Malaysia	3	both	6	5 to 9	1997	44	Population	1	Number	2584203.556267062	2804829.904495371	2353712.988740036
13	Malaysia	3	both	7	10 to 14	1997	44	Population	1	Number	2429152.1988518564	2636541.039264111	2212490.9890314997
13	Malaysia	3	both	8	15 to 19	1997	44	Population	1	Number	2191419.197526815	2378511.585746478	1995961.8956812872
13	Malaysia	3	both	9	20 to 24	1997	44	Population	1	Number	1942888.093964878	2108762.1421404514	1769597.805615322
13	Malaysia	3	both	10	25 to 29	1997	44	Population	1	Number	1815423.7649578105	1970415.5475432752	1653502.2890460524
13	Malaysia	3	both	11	30 to 34	1997	44	Population	1	Number	1716849.416571673	1863425.4153228202	1563719.994771917
13	Malaysia	3	both	12	35 to 39	1997	44	Population	1	Number	1587842.9662006556	1723405.0407683807	1446219.901896829
13	Malaysia	3	both	13	40 to 44	1997	44	Population	1	Number	1331917.2470843096	1445629.666391941	1213120.7376394589
13	Malaysia	3	both	14	45 to 49	1997	44	Population	1	Number	1026778.4882220321	1114439.689579964	935197.9484844027
13	Malaysia	3	both	15	50 to 54	1997	44	Population	1	Number	784452.2805791073	851424.8848090704	714485.326578885
13	Malaysia	3	both	16	55 to 59	1997	44	Population	1	Number	558625.6615093803	606318.3207917905	508800.6601296703
13	Malaysia	3	both	17	60 to 64	1997	44	Population	1	Number	483200.95193069015	524454.2275197488	440103.23953492765
13	Malaysia	3	both	18	65 to 69	1997	44	Population	1	Number	322425.4900338583	349952.5624540549	293667.68030062085
13	Malaysia	3	both	19	70 to 74	1997	44	Population	1	Number	225317.97062773266	244554.48972053148	205221.3854349457
13	Malaysia	3	both	20	75 to 79	1997	44	Population	1	Number	134420.6688782548	145896.83190306538	122431.40581034592
13	Malaysia	3	both	21	80 plus	1997	44	Population	1	Number	138075.75547646536	149863.97147661747	125760.48752309036
13	Malaysia	3	both	22	All Ages	1997	44	Population	1	Number	21978245.185114853	23854637.609348938	20017959.12572916
13	Malaysia	3	both	23	5-14 years	1997	44	Population	1	Number	5013355.755118919	5441370.943759481	4566203.9777715355
13	Malaysia	3	both	24	15-49 years	1997	44	Population	1	Number	11613119.174528174	12604589.08749331	10577320.573135268
13	Malaysia	3	both	25	50-69 years	1997	44	Population	1	Number	2148704.384053036	2332149.9955746643	1957056.9065441038
13	Malaysia	3	both	26	70+ years	1997	44	Population	1	Number	497814.3949824528	540315.2931002142	453413.278768382
13	Malaysia	3	both	28	<1 year	1997	44	Population	1	Number	535823.2805535512	581569.1868299937	488032.0716414394
13	Malaysia	3	both	30	80 to 84	1997	44	Population	1	Number	76903.78852223871	83469.44856300302	70044.57736664607
13	Malaysia	3	both	31	85 to 89	1997	44	Population	1	Number	41660.91065074069	45217.710407651524	37945.0861305342
13	Malaysia	3	both	32	90 to 94	1997	44	Population	1	Number	15938.821709502883	17299.59842552498	14517.204572328821
13	Malaysia	3	both	39	0 to 14	1997	44	Population	1	Number	7718607.231551192	8377583.233180748	7030168.367281402
13	Malaysia	3	both	42	Neonatal	1997	44	Population	1	Number	40894.15883153157	44385.49716089374	37246.722523829965
13	Malaysia	3	both	157	25 plus	1997	44	Population	1	Number	10125330.66207197	10989780.648281265	9222231.057151146
13	Malaysia	3	both	158	<20 years	1997	44	Population	1	Number	9910026.429078007	10756094.818927227	9026130.262962688
13	Malaysia	3	both	159	10 to 24	1997	44	Population	1	Number	6563459.490343549	7123814.767151041	5978050.690328109
13	Malaysia	3	both	162	10 to 19	1997	44	Population	1	Number	4620571.396378671	5015052.625010589	4208452.884712786
13	Malaysia	3	both	164	Birth	1997	44	Population	1	Number	530479.149981784	532492.200566538	528318.38083105
13	Malaysia	3	both	235	95 plus	1997	44	Population	1	Number	3572.234593983059	3877.2140804379833	3253.6194535812697
14	Maldives	1	male	1	Under 5	1997	44	Population	1	Number	20443.800358557193	22119.1167954245	18887.1900361211
14	Maldives	1	male	2	Early Neonatal	1997	44	Population	1	Number	76.1172050607114	82.35481267427004	70.32156897375981
14	Maldives	1	male	3	Late Neonatal	1997	44	Population	1	Number	226.10070458920896	244.62907114249663	208.88518279282636
14	Maldives	1	male	4	Post Neonatal	1997	44	Population	1	Number	3652.672379151081	3951.999410718458	3374.554444611387
14	Maldives	1	male	5	1 to 4	1997	44	Population	1	Number	16488.91006975619	17840.133500889275	15233.428839743128
14	Maldives	1	male	6	5 to 9	1997	44	Population	1	Number	20860.23720405292	22569.679560756067	19271.9189857769
14	Maldives	1	male	7	10 to 14	1997	44	Population	1	Number	19608.01157150039	21214.837284131117	18115.03899891957
14	Maldives	1	male	8	15 to 19	1997	44	Population	1	Number	15203.230495665071	16449.095818949198	14045.642126141509
14	Maldives	1	male	9	20 to 24	1997	44	Population	1	Number	11339.385632833371	12268.618886997445	10475.994070766796
14	Maldives	1	male	10	25 to 29	1997	44	Population	1	Number	9864.424840870715	10672.788882111001	9113.338190498143
14	Maldives	1	male	11	30 to 34	1997	44	Population	1	Number	8548.380668827242	9248.89830213951	7897.49886819178
14	Maldives	1	male	12	35 to 39	1997	44	Population	1	Number	6892.358564832199	7457.169480118473	6367.567855679246
14	Maldives	1	male	13	40 to 44	1997	44	Population	1	Number	5276.339853472335	5708.722225046427	4874.5943395978475
14	Maldives	1	male	14	45 to 49	1997	44	Population	1	Number	3749.0102607126205	4056.2319319087537	3463.5570686253964
14	Maldives	1	male	15	50 to 54	1997	44	Population	1	Number	3160.249041192578	3419.2232568690665	2919.6246859987523
14	Maldives	1	male	16	55 to 59	1997	44	Population	1	Number	3292.444590548485	3562.251888765029	3041.754741019044
14	Maldives	1	male	17	60 to 64	1997	44	Population	1	Number	3064.6222083945268	3315.760053044966	2831.278970821918
14	Maldives	1	male	18	65 to 69	1997	44	Population	1	Number	2309.579369234413	2498.8434107367784	2133.7258085665253
14	Maldives	1	male	19	70 to 74	1997	44	Population	1	Number	1428.7974441762265	1545.8836904318305	1320.0074535058238
14	Maldives	1	male	20	75 to 79	1997	44	Population	1	Number	773.1988878490015	836.5605321158296	714.3267922007927
14	Maldives	1	male	21	80 plus	1997	44	Population	1	Number	565.7614236458904	612.1241055228278	522.6838129943707
14	Maldives	1	male	22	All Ages	1997	44	Population	1	Number	136379.83241636519	147555.8061050687	125995.74280542559
14	Maldives	1	male	23	5-14 years	1997	44	Population	1	Number	40468.24877555331	43784.516844887185	37386.95798469647
14	Maldives	1	male	24	15-49 years	1997	44	Population	1	Number	60873.13031721355	65861.52552727082	56238.192519500706
14	Maldives	1	male	25	50-69 years	1997	44	Population	1	Number	11826.895209370003	12796.078609415837	10926.384206406241
14	Maldives	1	male	26	70+ years	1997	44	Population	1	Number	2767.7577556711185	2994.568328070487	2557.0180587009872
14	Maldives	1	male	28	<1 year	1997	44	Population	1	Number	3954.890288801001	4278.983294535225	3653.7611963779736
14	Maldives	1	male	30	80 to 84	1997	44	Population	1	Number	381.227742789959	412.46836794204864	352.2007013779903
14	Maldives	1	male	31	85 to 89	1997	44	Population	1	Number	137.40015883276018	148.6597456259931	126.93838060208452
14	Maldives	1	male	32	90 to 94	1997	44	Population	1	Number	41.56045850991229	44.96623033531822	38.39600583540613
14	Maldives	1	male	39	0 to 14	1997	44	Population	1	Number	60912.0491341105	65903.63364031167	56274.14802081757
14	Maldives	1	male	42	Neonatal	1997	44	Population	1	Number	302.2179096499204	326.9838838167667	279.2067517665862
14	Maldives	1	male	157	25 plus	1997	44	Population	1	Number	48925.167153756236	52934.457758810495	45199.958587699635
14	Maldives	1	male	158	<20 years	1997	44	Population	1	Number	76115.27962977557	82352.72945926087	70319.79014695909
14	Maldives	1	male	159	10 to 24	1997	44	Population	1	Number	46150.62769999883	49932.55199007775	42636.67519582788
14	Maldives	1	male	162	10 to 19	1997	44	Population	1	Number	34811.24206716546	37663.93310308031	32160.68112506108
14	Maldives	1	male	164	Birth	1997	44	Population	1	Number	4004.82213305841	4256.61618048568	3743.93189281053
14	Maldives	1	male	235	95 plus	1997	44	Population	1	Number	5.5730635132589885	6.029761619468004	5.148725178889579
14	Maldives	2	female	1	Under 5	1997	44	Population	1	Number	19759.394210872924	21378.62533832619	18254.895220749768
14	Maldives	2	female	2	Early Neonatal	1997	44	Population	1	Number	72.92472919084095	78.90072168366409	67.37217124034201
14	Maldives	2	female	3	Late Neonatal	1997	44	Population	1	Number	216.76378149210413	234.52701140445416	200.2591818637059
14	Maldives	2	female	4	Post Neonatal	1997	44	Population	1	Number	3510.329851238544	3797.9922816801673	3243.0500115923746
14	Maldives	2	female	5	1 to 4	1997	44	Population	1	Number	15959.375848951433	17267.205323557904	14744.213856053342
14	Maldives	2	female	6	5 to 9	1997	44	Population	1	Number	19927.753371486757	21560.781095665032	18410.435355414815
14	Maldives	2	female	7	10 to 14	1997	44	Population	1	Number	18929.37542817535	20480.58866828999	17488.07485431056
14	Maldives	2	female	8	15 to 19	1997	44	Population	1	Number	15223.67545062027	16471.216184957466	14064.530382862189
14	Maldives	2	female	9	20 to 24	1997	44	Population	1	Number	11944.550143756549	12923.375060643644	11035.08078265293
14	Maldives	2	female	10	25 to 29	1997	44	Population	1	Number	10421.514645773263	11275.530752216473	9628.01065001352
14	Maldives	2	female	11	30 to 34	1997	44	Population	1	Number	8719.82810871685	9434.395415234116	8055.892137623512
14	Maldives	2	female	12	35 to 39	1997	44	Population	1	Number	6956.428863476256	7526.490173628005	6426.759781101021
14	Maldives	2	female	13	40 to 44	1997	44	Population	1	Number	5045.3563583025925	5458.810231294427	4661.198146523975
14	Maldives	2	female	14	45 to 49	1997	44	Population	1	Number	3413.1330789258677	3692.8304858684382	3153.2538935825105
14	Maldives	2	female	15	50 to 54	1997	44	Population	1	Number	2952.9778532507007	3194.96673244582	2728.135322621547
14	Maldives	2	female	16	55 to 59	1997	44	Population	1	Number	2969.9650739780864	3213.346011870813	2743.829120273478
14	Maldives	2	female	17	60 to 64	1997	44	Population	1	Number	2470.8155481529643	2673.2924764974214	2282.6853121090276
14	Maldives	2	female	18	65 to 69	1997	44	Population	1	Number	1554.3875814355256	1681.7656138350328	1436.035038762791
14	Maldives	2	female	19	70 to 74	1997	44	Population	1	Number	968.421053700745	1047.7806483269037	894.6845574419153
14	Maldives	2	female	20	75 to 79	1997	44	Population	1	Number	466.6347818574167	504.87429243513077	431.1047675984519
14	Maldives	2	female	21	80 plus	1997	44	Population	1	Number	313.3360380869147	339.01311405435655	289.4783353739666
14	Maldives	2	female	22	All Ages	1997	44	Population	1	Number	132037.54759056904	142857.6822955892	121984.08365901597
14	Maldives	2	female	23	5-14 years	1997	44	Population	1	Number	38857.12879966211	42041.36976395502	35898.51020972537
14	Maldives	2	female	24	15-49 years	1997	44	Population	1	Number	61724.48664957165	66782.64830384258	57024.72577435967
14	Maldives	2	female	25	50-69 years	1997	44	Population	1	Number	9948.146056817277	10763.370834649084	9190.684793766843
14	Maldives	2	female	26	70+ years	1997	44	Population	1	Number	1748.3918736450764	1891.6680548163906	1615.2676604143335
14	Maldives	2	female	28	<1 year	1997	44	Population	1	Number	3800.018361921489	4111.420014768286	3510.681364696423
14	Maldives	2	female	30	80 to 84	1997	44	Population	1	Number	228.3863450926762	247.10201395948042	210.99679246353864
14	Maldives	2	female	31	85 to 89	1997	44	Population	1	Number	66.10269948147022	71.51964432637786	61.06957733445817
14	Maldives	2	female	32	90 to 94	1997	44	Population	1	Number	16.878857104990992	18.262035684686413	15.593684938380822
14	Maldives	2	female	39	0 to 14	1997	44	Population	1	Number	58616.523010535035	63419.99510228121	54153.40543047513
14	Maldives	2	female	42	Neonatal	1997	44	Population	1	Number	289.6885106829451	313.4277330881182	267.6313531040479
14	Maldives	2	female	157	25 plus	1997	44	Population	1	Number	46252.79898565718	50043.095947706934	42731.06706302571
14	Maldives	2	female	158	<20 years	1997	44	Population	1	Number	73840.1984611553	79891.2112872387	68217.93581333732
14	Maldives	2	female	159	10 to 24	1997	44	Population	1	Number	46097.60102255217	49875.179913891094	42587.686019825676
14	Maldives	2	female	162	10 to 19	1997	44	Population	1	Number	34153.05087879562	36951.80485324745	31552.60523717275
14	Maldives	2	female	164	Birth	1997	44	Population	1	Number	3821.33668994236	4061.59450908503	3572.39943031287
14	Maldives	2	female	235	95 plus	1997	44	Population	1	Number	1.9681364077772567	2.129420083811888	1.818280637588911
14	Maldives	3	both	1	Under 5	1997	44	Population	1	Number	40203.19456943012	43497.74213375069	37142.08525687087
14	Maldives	3	both	2	Early Neonatal	1997	44	Population	1	Number	149.04193425155236	161.25553435793415	137.69374021410184
14	Maldives	3	both	3	Late Neonatal	1997	44	Population	1	Number	442.8644860813131	479.15608254695076	409.1443646565323
14	Maldives	3	both	4	Post Neonatal	1997	44	Population	1	Number	7163.002230389625	7749.991692398626	6617.604456203761
14	Maldives	3	both	5	1 to 4	1997	44	Population	1	Number	32448.285918707625	35107.33882444719	29977.642695796472
14	Maldives	3	both	6	5 to 9	1997	44	Population	1	Number	40787.990575539676	44130.460656421106	37682.35434119171
14	Maldives	3	both	7	10 to 14	1997	44	Population	1	Number	38537.38699967574	41695.42595242111	35603.11385323013
14	Maldives	3	both	8	15 to 19	1997	44	Population	1	Number	30426.905946285344	32920.31200390666	28110.172509003703
14	Maldives	3	both	9	20 to 24	1997	44	Population	1	Number	23283.93577658992	25191.993947641084	21511.074853419726
14	Maldives	3	both	10	25 to 29	1997	44	Population	1	Number	20285.93948664398	21948.319634327472	18741.348840511662
14	Maldives	3	both	11	30 to 34	1997	44	Population	1	Number	17268.208777544092	18683.293717373628	15953.391005815292
14	Maldives	3	both	12	35 to 39	1997	44	Population	1	Number	13848.787428308455	14983.65965374648	12794.327636780266
14	Maldives	3	both	13	40 to 44	1997	44	Population	1	Number	10321.696211774926	11167.532456340856	9535.792486121825
14	Maldives	3	both	14	45 to 49	1997	44	Population	1	Number	7162.143339638488	7749.062417777191	6616.810962207907
14	Maldives	3	both	15	50 to 54	1997	44	Population	1	Number	6113.226894443278	6614.189989314887	5647.760008620298
14	Maldives	3	both	16	55 to 59	1997	44	Population	1	Number	6262.409664526572	6775.597900635842	5785.583861292521
14	Maldives	3	both	17	60 to 64	1997	44	Population	1	Number	5535.4377565474915	5989.052529542387	5113.964282930946
14	Maldives	3	both	18	65 to 69	1997	44	Population	1	Number	3863.966950669939	4180.6090245718115	3569.760847329316
14	Maldives	3	both	19	70 to 74	1997	44	Population	1	Number	2397.2184978769715	2593.6643387587346	2214.6920109477387
14	Maldives	3	both	20	75 to 79	1997	44	Population	1	Number	1239.8336697064183	1341.4348245509605	1145.4315597992447
14	Maldives	3	both	21	80 plus	1997	44	Population	1	Number	879.0974617328052	951.1372195771845	812.1621483683372
14	Maldives	3	both	22	All Ages	1997	44	Population	1	Number	268417.3800069342	290413.4884006582	247979.82646444143
14	Maldives	3	both	23	5-14 years	1997	44	Population	1	Number	79325.37757521542	85825.88660884224	73285.46819442185
14	Maldives	3	both	24	15-49 years	1997	44	Population	1	Number	122597.61696678521	132644.17383111338	113262.9182938604
14	Maldives	3	both	25	50-69 years	1997	44	Population	1	Number	21775.04126618728	23559.449444064925	20117.069000173073
14	Maldives	3	both	26	70+ years	1997	44	Population	1	Number	4516.149629316195	4886.236382886882	4172.28571911532
14	Maldives	3	both	28	<1 year	1997	44	Population	1	Number	7754.90865072249	8390.40330930351	7164.4425610743965
14	Maldives	3	both	30	80 to 84	1997	44	Population	1	Number	609.6140878826352	659.570381901529	563.197493841529
14	Maldives	3	both	31	85 to 89	1997	44	Population	1	Number	203.5028583142304	220.179389952371	188.00795793654268
14	Maldives	3	both	32	90 to 94	1997	44	Population	1	Number	58.43931561490328	63.22826602000464	53.98969077378695
14	Maldives	3	both	39	0 to 14	1997	44	Population	1	Number	119528.57214464553	129323.62874259293	110427.5534512927
14	Maldives	3	both	42	Neonatal	1997	44	Population	1	Number	591.9064203328654	640.4116169048848	546.8381048706342
14	Maldives	3	both	157	25 plus	1997	44	Population	1	Number	95177.96613941342	102977.55370651743	87931.0256507254
14	Maldives	3	both	158	<20 years	1997	44	Population	1	Number	149955.47809093088	162243.9407464996	138537.72596029643
14	Maldives	3	both	159	10 to 24	1997	44	Population	1	Number	92248.22872255101	99807.73190396887	85224.36121565355
14	Maldives	3	both	162	10 to 19	1997	44	Population	1	Number	68964.29294596109	74615.73795632776	63713.286362233826
14	Maldives	3	both	164	Birth	1997	44	Population	1	Number	7826.15882300078	8318.2106895707	7316.3313231234
14	Maldives	3	both	235	95 plus	1997	44	Population	1	Number	7.541199921036245	8.159181703279891	6.9670058164784905
15	Myanmar	1	male	1	Under 5	1997	44	Population	1	Number	2850009.254022175	3257664.108900387	2389298.9491302194
15	Myanmar	1	male	2	Early Neonatal	1997	44	Population	1	Number	12159.301244945524	13898.52303078123	10193.723282022742
15	Myanmar	1	male	3	Late Neonatal	1997	44	Population	1	Number	35690.15471049918	40795.14334116988	29920.76219533115
15	Myanmar	1	male	4	Post Neonatal	1997	44	Population	1	Number	553689.7208182529	632887.4646393213	464184.55176179676
15	Myanmar	1	male	5	1 to 4	1997	44	Population	1	Number	2248470.0772484774	2570082.977889115	1884999.9118910688
15	Myanmar	1	male	6	5 to 9	1997	44	Population	1	Number	2679591.6046665167	3062870.5449687596	2246429.690041298
15	Myanmar	1	male	7	10 to 14	1997	44	Population	1	Number	2565848.386906659	2932857.9151486303	2151073.315222242
15	Myanmar	1	male	8	15 to 19	1997	44	Population	1	Number	2283844.3189407354	2610517.0211743442	1914655.829106885
15	Myanmar	1	male	9	20 to 24	1997	44	Population	1	Number	2021317.0543653294	2310438.821004247	1694566.677998757
15	Myanmar	1	male	10	25 to 29	1997	44	Population	1	Number	1849967.6478545696	2114580.2247966356	1550916.282361459
15	Myanmar	1	male	11	30 to 34	1997	44	Population	1	Number	1676297.8233656588	1916069.3065467707	1405320.5694488178
15	Myanmar	1	male	12	35 to 39	1997	44	Population	1	Number	1446843.587221045	1653794.779308465	1212958.1185128822
15	Myanmar	1	male	13	40 to 44	1997	44	Population	1	Number	1192107.1400650875	1362621.7664638173	999400.3819420522
15	Myanmar	1	male	14	45 to 49	1997	44	Population	1	Number	892608.6479197631	1020284.11013703	748316.4840427715
15	Myanmar	1	male	15	50 to 54	1997	44	Population	1	Number	677393.7882212226	774285.707446751	567891.5828291246
15	Myanmar	1	male	16	55 to 59	1997	44	Population	1	Number	572263.980058432	654118.5176931835	479756.24087852513
15	Myanmar	1	male	17	60 to 64	1997	44	Population	1	Number	501352.4950694222	573064.1143674713	420307.7544125979
15	Myanmar	1	male	18	65 to 69	1997	44	Population	1	Number	421559.23128059984	481857.51522747957	353413.248351173
15	Myanmar	1	male	19	70 to 74	1997	44	Population	1	Number	275241.42021913023	314610.94193473575	230748.03534710212
15	Myanmar	1	male	20	75 to 79	1997	44	Population	1	Number	156812.83062057654	179242.76189867881	131463.68941894086
15	Myanmar	1	male	21	80 plus	1997	44	Population	1	Number	103579.7931913234	118395.4663341853	86835.89033049115
15	Myanmar	1	male	22	All Ages	1997	44	Population	1	Number	22166639.003988247	25337273.623351566	18583352.739375345
15	Myanmar	1	male	23	5-14 years	1997	44	Population	1	Number	5245439.991573175	5995728.460117389	4397503.005263541
15	Myanmar	1	male	24	15-49 years	1997	44	Population	1	Number	11362986.21973219	12988306.029431311	9526134.343413621
15	Myanmar	1	male	25	50-69 years	1997	44	Population	1	Number	2172569.4946296765	2483325.854734885	1821368.8264714202
15	Myanmar	1	male	26	70+ years	1997	44	Population	1	Number	535634.0440310301	612249.1701676	449047.6150965342
15	Myanmar	1	male	28	<1 year	1997	44	Population	1	Number	601539.1767736976	687581.1310112725	504299.0372391507
15	Myanmar	1	male	30	80 to 84	1997	44	Population	1	Number	70235.74295484083	80282.00563315011	58881.97962745131
15	Myanmar	1	male	31	85 to 89	1997	44	Population	1	Number	25562.37414155254	29218.722241584393	21430.159774916214
15	Myanmar	1	male	32	90 to 94	1997	44	Population	1	Number	6722.1560981751	7683.668614249527	5635.50468427149
15	Myanmar	1	male	39	0 to 14	1997	44	Population	1	Number	8095449.24559535	9253392.569017775	6786801.95439376
15	Myanmar	1	male	42	Neonatal	1997	44	Population	1	Number	47849.4559554447	54693.66637195111	40114.4854773539
15	Myanmar	1	male	157	25 plus	1997	44	Population	1	Number	9766028.38508683	11162925.212155212	8187328.277875938
15	Myanmar	1	male	158	<20 years	1997	44	Population	1	Number	10379293.564536085	11863909.59019212	8701457.783500645
15	Myanmar	1	male	159	10 to 24	1997	44	Population	1	Number	6871009.760212724	7853813.757327221	5760295.822327882
15	Myanmar	1	male	162	10 to 19	1997	44	Population	1	Number	4849692.705847395	5543374.936322975	4065729.144329126
15	Myanmar	1	male	164	Birth	1997	44	Population	1	Number	648666.168110519	688952.745890186	608174.863215346
15	Myanmar	1	male	235	95 plus	1997	44	Population	1	Number	1059.5199967549454	1211.0698452012766	888.2462438521427
15	Myanmar	2	female	1	Under 5	1997	44	Population	1	Number	2776445.3013636814	3173577.838672945	2327626.7722652676
15	Myanmar	2	female	2	Early Neonatal	1997	44	Population	1	Number	11587.611184639016	13245.060524213131	9714.448185497773
15	Myanmar	2	female	3	Late Neonatal	1997	44	Population	1	Number	34072.91510933797	38946.57972799565	28564.95295573204
15	Myanmar	2	female	4	Post Neonatal	1997	44	Population	1	Number	532082.3730956741	608189.4812678514	446070.07963010494
15	Myanmar	2	female	5	1 to 4	1997	44	Population	1	Number	2198702.4019740303	2513196.717152884	1843277.291493933
15	Myanmar	2	female	6	5 to 9	1997	44	Population	1	Number	2639290.9652243345	3016805.4500953835	2212643.738177252
15	Myanmar	2	female	7	10 to 14	1997	44	Population	1	Number	2531261.3656903305	2893323.6934645437	2122077.3625497757
15	Myanmar	2	female	8	15 to 19	1997	44	Population	1	Number	2298662.3866047813	2627454.6108064814	1927078.5233307292
15	Myanmar	2	female	9	20 to 24	1997	44	Population	1	Number	2068552.6664777952	2364430.841564726	1734166.5488491969
15	Myanmar	2	female	10	25 to 29	1997	44	Population	1	Number	1905473.879485371	2178025.8639112404	1597449.8087766757
15	Myanmar	2	female	11	30 to 34	1997	44	Population	1	Number	1742353.8196628739	1991573.7099136733	1460698.467718427
15	Myanmar	2	female	12	35 to 39	1997	44	Population	1	Number	1511413.518618931	1727600.5565115365	1267090.1775637958
15	Myanmar	2	female	13	40 to 44	1997	44	Population	1	Number	1259548.0748128179	1439709.2047899615	1055939.340295855
15	Myanmar	2	female	14	45 to 49	1997	44	Population	1	Number	946961.1396638752	1082410.982649536	793882.7751779811
15	Myanmar	2	female	15	50 to 54	1997	44	Population	1	Number	746427.027774111	853193.2080084378	625765.4463914945
15	Myanmar	2	female	16	55 to 59	1997	44	Population	1	Number	638687.1802657814	730042.6484686914	535441.9837333275
15	Myanmar	2	female	17	60 to 64	1997	44	Population	1	Number	558925.7049529965	638872.3847115821	468574.1274704194
15	Myanmar	2	female	18	65 to 69	1997	44	Population	1	Number	474618.48398282274	542506.1685359443	397895.3553984189
15	Myanmar	2	female	19	70 to 74	1997	44	Population	1	Number	337089.42645072204	385305.4597940578	282598.17446029664
15	Myanmar	2	female	20	75 to 79	1997	44	Population	1	Number	215850.75016726292	246725.24859585793	180957.99858044885
15	Myanmar	2	female	21	80 plus	1997	44	Population	1	Number	166444.09046353732	190251.64177148178	139538.03478785852
15	Myanmar	2	female	22	All Ages	1997	44	Population	1	Number	22818005.781662025	26081809.51226609	19129424.635527242
15	Myanmar	2	female	23	5-14 years	1997	44	Population	1	Number	5170552.330914665	5910129.143559928	4334721.100727027
15	Myanmar	2	female	24	15-49 years	1997	44	Population	1	Number	11732965.485326447	13411205.770147154	9836305.641712664
15	Myanmar	2	female	25	50-69 years	1997	44	Population	1	Number	2418658.3969757115	2764614.409724656	2027676.9129936607
15	Myanmar	2	female	26	70+ years	1997	44	Population	1	Number	719384.2670815223	822282.3501613971	603094.2078286042
15	Myanmar	2	female	28	<1 year	1997	44	Population	1	Number	577742.8993896511	660381.1215200603	484349.48077133467
15	Myanmar	2	female	30	80 to 84	1997	44	Population	1	Number	106341.2866955148	121551.95372554025	89150.98229669538
15	Myanmar	2	female	31	85 to 89	1997	44	Population	1	Number	43172.800427741604	49348.07921612412	36193.821668274875
15	Myanmar	2	female	32	90 to 94	1997	44	Population	1	Number	13641.902969275454	15593.190659781802	11436.65915562415
15	Myanmar	2	female	39	0 to 14	1997	44	Population	1	Number	7946997.632278346	9083706.98223287	6662347.872992294
15	Myanmar	2	female	42	Neonatal	1997	44	Population	1	Number	45660.52629397699	52191.64025220879	38279.40114122981
15	Myanmar	2	female	157	25 plus	1997	44	Population	1	Number	10503793.096301103	12006217.077662002	8805831.690354994
15	Myanmar	2	female	158	<20 years	1997	44	Population	1	Number	10245660.018883128	11711161.593039352	8589426.396323023
15	Myanmar	2	female	159	10 to 24	1997	44	Population	1	Number	6898476.418772907	7885209.145835749	5783322.434729702
15	Myanmar	2	female	162	10 to 19	1997	44	Population	1	Number	4829923.752295111	5520778.304271025	4049155.8858805047
15	Myanmar	2	female	164	Birth	1997	44	Population	1	Number	617857.097578245	656230.222680191	579288.969086881
15	Myanmar	2	female	235	95 plus	1997	44	Population	1	Number	3288.1003710054583	3758.4181700355934	2756.5716672641024
15	Myanmar	3	both	1	Under 5	1997	44	Population	1	Number	5626454.555385856	6431241.947573332	4716925.721395487
15	Myanmar	3	both	2	Early Neonatal	1997	44	Population	1	Number	23746.91242958454	27143.583554994362	19908.171467520515
15	Myanmar	3	both	3	Late Neonatal	1997	44	Population	1	Number	69763.06981983714	79741.72306916554	58485.71515106319
15	Myanmar	3	both	4	Post Neonatal	1997	44	Population	1	Number	1085772.093913927	1241076.9459071727	910254.6313919018
15	Myanmar	3	both	5	1 to 4	1997	44	Population	1	Number	4447172.479222507	5083279.695041999	3728277.2033850024
15	Myanmar	3	both	6	5 to 9	1997	44	Population	1	Number	5318882.569890851	6079675.995064142	4459073.42821855
15	Myanmar	3	both	7	10 to 14	1997	44	Population	1	Number	5097109.752596989	5826181.6086131735	4273150.677772017
15	Myanmar	3	both	8	15 to 19	1997	44	Population	1	Number	4582506.705545517	5237971.631980825	3841734.352437614
15	Myanmar	3	both	9	20 to 24	1997	44	Population	1	Number	4089869.7208431247	4674869.662568972	3428733.2268479536
15	Myanmar	3	both	10	25 to 29	1997	44	Population	1	Number	3755441.5273399404	4292606.088707875	3148366.091138135
15	Myanmar	3	both	11	30 to 34	1997	44	Population	1	Number	3418651.6430285326	3907643.016460444	2866019.037167245
15	Myanmar	3	both	12	35 to 39	1997	44	Population	1	Number	2958257.105839976	3381395.335820002	2480048.2960766777
15	Myanmar	3	both	13	40 to 44	1997	44	Population	1	Number	2451655.2148779053	2802330.971253779	2055339.7222379074
15	Myanmar	3	both	14	45 to 49	1997	44	Population	1	Number	1839569.7875836384	2102695.092786566	1542199.2592207526
15	Myanmar	3	both	15	50 to 54	1997	44	Population	1	Number	1423820.8159953337	1627478.915455189	1193657.029220619
15	Myanmar	3	both	16	55 to 59	1997	44	Population	1	Number	1210951.1603242133	1384161.1661618748	1015198.2246118524
15	Myanmar	3	both	17	60 to 64	1997	44	Population	1	Number	1060278.2000224185	1211936.4990790535	888881.8818830174
15	Myanmar	3	both	18	65 to 69	1997	44	Population	1	Number	896177.7152634226	1024363.6837634239	751308.603749592
15	Myanmar	3	both	19	70 to 74	1997	44	Population	1	Number	612330.8466698523	699916.4017287936	513346.2098073988
15	Myanmar	3	both	20	75 to 79	1997	44	Population	1	Number	372663.5807878394	425968.0104945368	312421.6879993898
15	Myanmar	3	both	21	80 plus	1997	44	Population	1	Number	270023.8836548607	308647.108105667	226373.9251183496
15	Myanmar	3	both	22	All Ages	1997	44	Population	1	Number	44984644.785650276	51419083.13561762	37712777.37490258
15	Myanmar	3	both	23	5-14 years	1997	44	Population	1	Number	10415992.32248784	11905857.603677316	8732224.10599057
15	Myanmar	3	both	24	15-49 years	1997	44	Population	1	Number	23095951.705058634	26399511.79957846	19362439.98512629
15	Myanmar	3	both	25	50-69 years	1997	44	Population	1	Number	4591227.891605388	5247940.26445954	3849045.73946508
15	Myanmar	3	both	26	70+ years	1997	44	Population	1	Number	1255018.3111125524	1434531.5203289972	1052141.8229251383
15	Myanmar	3	both	28	<1 year	1997	44	Population	1	Number	1179282.0761633487	1347962.252531333	988648.5180104855
15	Myanmar	3	both	30	80 to 84	1997	44	Population	1	Number	176577.02965035563	201833.95935869036	148032.96192414666
15	Myanmar	3	both	31	85 to 89	1997	44	Population	1	Number	68735.17456929415	78566.80145770851	57623.981443191085
15	Myanmar	3	both	32	90 to 94	1997	44	Population	1	Number	20364.059067450555	23276.859274031325	17072.163839895642
15	Myanmar	3	both	39	0 to 14	1997	44	Population	1	Number	16042446.877873696	18337099.55125065	13449149.827386057
15	Myanmar	3	both	42	Neonatal	1997	44	Population	1	Number	93509.98224942168	106885.3066241599	78393.8866185837
15	Myanmar	3	both	157	25 plus	1997	44	Population	1	Number	20269821.48138793	23169142.289817207	16993159.968230933
15	Myanmar	3	both	158	<20 years	1997	44	Population	1	Number	20624953.583419215	23575071.183231477	17290884.179823667
15	Myanmar	3	both	159	10 to 24	1997	44	Population	1	Number	13769486.178985631	15739022.903162971	11543618.257057587
15	Myanmar	3	both	162	10 to 19	1997	44	Population	1	Number	9679616.458142506	11064153.240593998	8114885.030209632
15	Myanmar	3	both	164	Birth	1997	44	Population	1	Number	1266523.26568876	1345182.96857038	1187463.83230223
15	Myanmar	3	both	235	95 plus	1997	44	Population	1	Number	4347.6203677604035	4969.4880152368705	3644.8179111162453
16	Philippines	1	male	1	Under 5	1997	44	Population	1	Number	5450173.458838174	5878853.971840913	5007456.746011041
16	Philippines	1	male	2	Early Neonatal	1997	44	Population	1	Number	22374.814144552252	24134.693326062243	20557.311592935144
16	Philippines	1	male	3	Late Neonatal	1997	44	Population	1	Number	66471.06327028973	71699.30962203421	61071.62949971387
16	Philippines	1	male	4	Post Neonatal	1997	44	Population	1	Number	1051785.861674564	1134513.522758546	966349.4654212457
16	Philippines	1	male	5	1 to 4	1997	44	Population	1	Number	4309541.719748768	4648506.44613427	3959478.3394971467
16	Philippines	1	male	6	5 to 9	1997	44	Population	1	Number	4878630.830112217	5262356.959711275	4482340.43302368
16	Philippines	1	male	7	10 to 14	1997	44	Population	1	Number	4390356.531633369	4735677.70433724	4033728.5772199323
16	Philippines	1	male	8	15 to 19	1997	44	Population	1	Number	3973890.3634831444	4286454.609832423	3651091.888876116
16	Philippines	1	male	9	20 to 24	1997	44	Population	1	Number	3392406.9975384595	3659234.9770517717	3116842.3231542893
16	Philippines	1	male	10	25 to 29	1997	44	Population	1	Number	3077547.0641981033	3319609.9020571676	2827558.411520796
16	Philippines	1	male	11	30 to 34	1997	44	Population	1	Number	2682336.1944969404	2893313.930267553	2464450.4571541743
16	Philippines	1	male	12	35 to 39	1997	44	Population	1	Number	2364661.6164222253	2550652.82614454	2172580.5339250625
16	Philippines	1	male	13	40 to 44	1997	44	Population	1	Number	1962658.627044093	2117030.504094382	1803232.1826696051
16	Philippines	1	male	14	45 to 49	1997	44	Population	1	Number	1549799.6339063803	1671698.3050463023	1423909.6590926268
16	Philippines	1	male	15	50 to 54	1997	44	Population	1	Number	1148208.2929811587	1238520.009440563	1054939.518152507
16	Philippines	1	male	16	55 to 59	1997	44	Population	1	Number	904999.7961651604	976182.0768425458	831486.8083871761
16	Philippines	1	male	17	60 to 64	1997	44	Population	1	Number	715167.0282887319	771418.1129349098	657074.1256907604
16	Philippines	1	male	18	65 to 69	1997	44	Population	1	Number	482219.0371742626	520147.7206917256	443048.462400306
16	Philippines	1	male	19	70 to 74	1997	44	Population	1	Number	335695.901791007	362099.8855319874	308427.3777205574
16	Philippines	1	male	20	75 to 79	1997	44	Population	1	Number	197477.18402050808	213009.64756347463	181436.14414752115
16	Philippines	1	male	21	80 plus	1997	44	Population	1	Number	200813.373089555	216608.2428205804	184501.33511546667
16	Philippines	1	male	22	All Ages	1997	44	Population	1	Number	37707041.93118349	40672869.38620937	34644104.98426162
16	Philippines	1	male	23	5-14 years	1997	44	Population	1	Number	9268987.361745585	9998034.664048519	8516069.010243613
16	Philippines	1	male	24	15-49 years	1997	44	Population	1	Number	19003300.497089345	20497995.054494143	17459665.45639267
16	Philippines	1	male	25	50-69 years	1997	44	Population	1	Number	3250594.1546093137	3506267.919909744	2986548.9146307497
16	Philippines	1	male	26	70+ years	1997	44	Population	1	Number	733986.4589010701	791717.775916042	674364.8569835452
16	Philippines	1	male	28	<1 year	1997	44	Population	1	Number	1140631.7390894059	1230347.5257066425	1047978.4065138947
16	Philippines	1	male	30	80 to 84	1997	44	Population	1	Number	116636.52085918935	125810.50476527783	107162.15504306334
16	Philippines	1	male	31	85 to 89	1997	44	Population	1	Number	56420.64380543312	60858.37972578928	51837.60399031932
16	Philippines	1	male	32	90 to 94	1997	44	Population	1	Number	25462.443523984493	27465.178562529814	23394.133334846414
16	Philippines	1	male	39	0 to 14	1997	44	Population	1	Number	14719160.820583759	15876888.635889428	13523525.75625465
16	Philippines	1	male	42	Neonatal	1997	44	Population	1	Number	88845.87741484198	95834.00294809644	81628.94109264901
16	Philippines	1	male	157	25 plus	1997	44	Population	1	Number	15621583.749578126	16850291.16343573	14352645.01597656
16	Philippines	1	male	158	<20 years	1997	44	Population	1	Number	18693051.184066903	20163343.245721847	17174617.645130765
16	Philippines	1	male	159	10 to 24	1997	44	Population	1	Number	11756653.892654972	12681367.291221436	10801662.789250337
16	Philippines	1	male	162	10 to 19	1997	44	Population	1	Number	8364246.895116513	9022132.314169664	7684820.466096048
16	Philippines	1	male	164	Birth	1997	44	Population	1	Number	1184685.21888807	1229723.18276761	1139619.09777009
16	Philippines	1	male	235	95 plus	1997	44	Population	1	Number	2293.7649009480365	2474.179766983454	2107.44274723764
16	Philippines	2	female	1	Under 5	1997	44	Population	1	Number	5103015.50645435	5504390.494184395	4688498.378222444
16	Philippines	2	female	2	Early Neonatal	1997	44	Population	1	Number	20757.5614914074	22390.23652019801	19071.428112499867
16	Philippines	2	female	3	Late Neonatal	1997	44	Population	1	Number	61793.54924890643	66653.88820735275	56774.06918941687
16	Philippines	2	female	4	Post Neonatal	1997	44	Population	1	Number	977996.3046416531	1054920.0871147963	898553.8222292982
16	Philippines	2	female	5	1 to 4	1997	44	Population	1	Number	4042468.0910723833	4360426.2823420465	3714099.058691229
16	Philippines	2	female	6	5 to 9	1997	44	Population	1	Number	4643282.840757636	5008497.798634797	4266109.722963866
16	Philippines	2	female	7	10 to 14	1997	44	Population	1	Number	4254510.9409623435	4589147.25052602	3908917.702014048
16	Philippines	2	female	8	15 to 19	1997	44	Population	1	Number	3968620.7572198994	4280770.525473516	3646250.331881463
16	Philippines	2	female	9	20 to 24	1997	44	Population	1	Number	3418791.127248477	3687694.3365401877	3141083.274254628
16	Philippines	2	female	10	25 to 29	1997	44	Population	1	Number	3043278.938034354	3282646.434540622	2796073.879729691
16	Philippines	2	female	11	30 to 34	1997	44	Population	1	Number	2626898.7129334384	2833516.0428902344	2413516.15329512
16	Philippines	2	female	12	35 to 39	1997	44	Population	1	Number	2276661.6110681356	2455731.226877094	2091728.7548418185
16	Philippines	2	female	13	40 to 44	1997	44	Population	1	Number	1895738.0411336292	2044846.3148664825	1741747.5451814255
16	Philippines	2	female	14	45 to 49	1997	44	Population	1	Number	1493812.8432988408	1611307.9030123963	1372470.666474767
16	Philippines	2	female	15	50 to 54	1997	44	Population	1	Number	1145492.0982086414	1235590.1738037146	1052443.9594441752
16	Philippines	2	female	16	55 to 59	1997	44	Population	1	Number	924996.2316480539	997751.3213902834	849858.9366343265
16	Philippines	2	female	17	60 to 64	1997	44	Population	1	Number	761360.7194565452	821245.1444682844	699515.5107601313
16	Philippines	2	female	18	65 to 69	1997	44	Population	1	Number	542947.8706554163	585653.1484753124	498844.302512413
16	Philippines	2	female	19	70 to 74	1997	44	Population	1	Number	396255.7169830141	427423.0009822206	364067.92887194076
16	Philippines	2	female	20	75 to 79	1997	44	Population	1	Number	253132.8492274694	273042.8797034184	232570.9086277952
16	Philippines	2	female	21	80 plus	1997	44	Population	1	Number	240614.8842049314	259540.32075774396	221069.77588920514
16	Philippines	2	female	22	All Ages	1997	44	Population	1	Number	36989411.689495176	39898794.317126706	33984767.73159926
16	Philippines	2	female	23	5-14 years	1997	44	Population	1	Number	8897793.78171998	9597645.049160818	8175027.424977914
16	Philippines	2	female	24	15-49 years	1997	44	Population	1	Number	18723802.030936774	20196512.78420053	17202870.605658915
16	Philippines	2	female	25	50-69 years	1997	44	Population	1	Number	3374796.9199686567	3640239.7881375942	3100662.7093510455
16	Philippines	2	female	26	70+ years	1997	44	Population	1	Number	890003.4504154149	960006.2014433831	817708.613388941
16	Philippines	2	female	28	<1 year	1997	44	Population	1	Number	1060547.4153819669	1143964.2118423474	974399.3195312148
16	Philippines	2	female	30	80 to 84	1997	44	Population	1	Number	152389.26793429704	164375.36526634637	140010.7122278541
16	Philippines	2	female	31	85 to 89	1997	44	Population	1	Number	68688.56922905808	74091.23234004348	63109.0078063708
16	Philippines	2	female	32	90 to 94	1997	44	Population	1	Number	18320.473693450516	19761.46086948724	16832.30456410883
16	Philippines	2	female	39	0 to 14	1997	44	Population	1	Number	14000809.288174331	15102035.543345211	12863525.803200359
16	Philippines	2	female	42	Neonatal	1997	44	Population	1	Number	82551.11074031382	89044.12472755073	75845.49730191675
16	Philippines	2	female	157	25 plus	1997	44	Population	1	Number	15601190.51685247	16828293.911767818	14333908.322262814
16	Philippines	2	female	158	<20 years	1997	44	Population	1	Number	17969430.04539423	19382806.06881873	16509776.13508182
16	Philippines	2	female	159	10 to 24	1997	44	Population	1	Number	11641922.825430721	12557612.112539725	10696251.308150139
16	Philippines	2	female	162	10 to 19	1997	44	Population	1	Number	8223131.698182243	8869917.775999537	7555168.033895511
16	Philippines	2	female	164	Birth	1997	44	Population	1	Number	1095647.81512909	1137300.86012005	1053968.72911365
16	Philippines	2	female	235	95 plus	1997	44	Population	1	Number	1216.5733481257853	1312.2622818668399	1117.7512908714532
16	Philippines	3	both	1	Under 5	1997	44	Population	1	Number	10553188.965292525	11383244.466025308	9695955.124233484
16	Philippines	3	both	2	Early Neonatal	1997	44	Population	1	Number	43132.37563595965	46524.929846260246	39628.73970543501
16	Philippines	3	both	3	Late Neonatal	1997	44	Population	1	Number	128264.61251919615	138353.19782938695	117845.69868913075
16	Philippines	3	both	4	Post Neonatal	1997	44	Population	1	Number	2029782.166316217	2189433.609873343	1864903.2876505435
16	Philippines	3	both	5	1 to 4	1997	44	Population	1	Number	8352009.810821151	9008932.72847632	7673577.398188376
16	Philippines	3	both	6	5 to 9	1997	44	Population	1	Number	9521913.670869853	10270854.758346071	8748450.155987544
16	Philippines	3	both	7	10 to 14	1997	44	Population	1	Number	8644867.472595712	9324824.954863261	7942646.279233981
16	Philippines	3	both	8	15 to 19	1997	44	Population	1	Number	7942511.120703043	8567225.13530594	7297342.220757578
16	Philippines	3	both	9	20 to 24	1997	44	Population	1	Number	6811198.124786937	7346929.313591961	6257925.597408916
16	Philippines	3	both	10	25 to 29	1997	44	Population	1	Number	6120826.0022324575	6602256.336597789	5623632.291250486
16	Philippines	3	both	11	30 to 34	1997	44	Population	1	Number	5309234.907430379	5726829.973157787	4877966.610449295
16	Philippines	3	both	12	35 to 39	1997	44	Population	1	Number	4641323.227490361	5006384.053021633	4264309.288766881
16	Philippines	3	both	13	40 to 44	1997	44	Population	1	Number	3858396.6681777225	4161876.818960864	3544979.7278510313
16	Philippines	3	both	14	45 to 49	1997	44	Population	1	Number	3043612.477205221	3283006.208058699	2796380.325567394
16	Philippines	3	both	15	50 to 54	1997	44	Population	1	Number	2293700.3911898	2474110.1832442773	2107383.477596682
16	Philippines	3	both	16	55 to 59	1997	44	Population	1	Number	1829996.0278132143	1973933.398232829	1681345.7450215025
16	Philippines	3	both	17	60 to 64	1997	44	Population	1	Number	1476527.7477452771	1592663.2574031942	1356589.6364508918
16	Philippines	3	both	18	65 to 69	1997	44	Population	1	Number	1025166.9078296789	1105800.8691670382	941892.764912719
16	Philippines	3	both	19	70 to 74	1997	44	Population	1	Number	731951.6187740212	789522.8865142079	672495.3065924981
16	Philippines	3	both	20	75 to 79	1997	44	Population	1	Number	450610.0332479775	486052.52726689307	414007.0527753164
16	Philippines	3	both	21	80 plus	1997	44	Population	1	Number	441428.2572944864	476148.5635783243	405571.11100467184
16	Philippines	3	both	22	All Ages	1997	44	Population	1	Number	74696453.62067866	80571663.70333612	68628872.71586087
16	Philippines	3	both	23	5-14 years	1997	44	Population	1	Number	18166781.143465567	19595679.71320933	16691096.435221525
16	Philippines	3	both	24	15-49 years	1997	44	Population	1	Number	37727102.52802612	40694507.838694684	34662536.06205157
16	Philippines	3	both	25	50-69 years	1997	44	Population	1	Number	6625391.07457797	7146507.708047339	6087211.623981794
16	Philippines	3	both	26	70+ years	1997	44	Population	1	Number	1623989.909316485	1751723.977359426	1492073.4703724866
16	Philippines	3	both	28	<1 year	1997	44	Population	1	Number	2201179.1544713727	2374311.7375489897	2022377.7260451093
16	Philippines	3	both	30	80 to 84	1997	44	Population	1	Number	269025.78879348637	290185.8700316242	247172.8672709174
16	Philippines	3	both	31	85 to 89	1997	44	Population	1	Number	125109.2130344912	134949.61206583274	114946.61179669014
16	Philippines	3	both	32	90 to 94	1997	44	Population	1	Number	43782.91721743501	47226.63943201706	40226.43789895524
16	Philippines	3	both	39	0 to 14	1997	44	Population	1	Number	28719970.10875809	30978924.179234643	26387051.55945502
16	Philippines	3	both	42	Neonatal	1997	44	Population	1	Number	171396.9881551558	184878.1276756472	157474.43839456575
16	Philippines	3	both	157	25 plus	1997	44	Population	1	Number	31222774.266430594	33678585.07520353	28686553.338239376
16	Philippines	3	both	158	<20 years	1997	44	Population	1	Number	36662481.22946113	39546149.31454059	33684393.780212596
16	Philippines	3	both	159	10 to 24	1997	44	Population	1	Number	23398576.71808569	25238979.403761163	21497914.097400475
16	Philippines	3	both	162	10 to 19	1997	44	Population	1	Number	16587378.593298756	17892050.090169203	15239988.49999156
16	Philippines	3	both	164	Birth	1997	44	Population	1	Number	2280333.03401716	2367024.04288766	2193587.82688374
16	Philippines	3	both	235	95 plus	1997	44	Population	1	Number	3510.3382490738218	3786.4420488502947	3225.1940381090935
17	Sri Lanka	1	male	1	Under 5	1997	44	Population	1	Number	860458.8991338396	986675.2100458618	722232.9153794097
17	Sri Lanka	1	male	2	Early Neonatal	1997	44	Population	1	Number	3255.8904411651747	3733.480341892861	2732.857139191388
17	Sri Lanka	1	male	3	Late Neonatal	1997	44	Population	1	Number	9704.276727672053	11127.747401133749	8145.3606671165035
17	Sri Lanka	1	male	4	Post Neonatal	1997	44	Population	1	Number	155716.1786093807	178557.38768186246	130701.59395411266
17	Sri Lanka	1	male	5	1 to 4	1997	44	Population	1	Number	691782.5533556218	793256.5946209728	580653.1036189891
17	Sri Lanka	1	male	6	5 to 9	1997	44	Population	1	Number	876265.7694145741	1004800.7092069616	735500.5357356764
17	Sri Lanka	1	male	7	10 to 14	1997	44	Population	1	Number	917548.9111516264	1052139.4636620113	770151.8640475647
17	Sri Lanka	1	male	8	15 to 19	1997	44	Population	1	Number	936382.4004996471	1073735.5411470141	785959.9008198967
17	Sri Lanka	1	male	9	20 to 24	1997	44	Population	1	Number	813064.1620689137	932328.3816317709	682451.771668189
17	Sri Lanka	1	male	10	25 to 29	1997	44	Population	1	Number	761103.5902971033	872745.9795918105	638838.258839962
17	Sri Lanka	1	male	11	30 to 34	1997	44	Population	1	Number	717129.2556820908	822321.2749527275	601928.0567107954
17	Sri Lanka	1	male	12	35 to 39	1997	44	Population	1	Number	669956.1604001166	768228.5998200648	562332.9497658077
17	Sri Lanka	1	male	13	40 to 44	1997	44	Population	1	Number	593446.077023912	680495.6439963365	498113.6121212761
17	Sri Lanka	1	male	14	45 to 49	1997	44	Population	1	Number	524874.2825788324	601865.4040680529	440557.33945709595
17	Sri Lanka	1	male	15	50 to 54	1997	44	Population	1	Number	397813.500259004	456166.726060066	333907.876783616
17	Sri Lanka	1	male	16	55 to 59	1997	44	Population	1	Number	303365.1575410911	347864.2394642651	254631.92068324029
17	Sri Lanka	1	male	17	60 to 64	1997	44	Population	1	Number	243373.13437057988	279072.2935358481	204277.14622793195
17	Sri Lanka	1	male	18	65 to 69	1997	44	Population	1	Number	188074.6096454108	215662.31131199558	157861.89644825942
17	Sri Lanka	1	male	19	70 to 74	1997	44	Population	1	Number	134399.60670805068	154113.9969756075	112809.3623952434
17	Sri Lanka	1	male	20	75 to 79	1997	44	Population	1	Number	86053.00660720193	98675.68160978732	72229.26499062902
17	Sri Lanka	1	male	21	80 plus	1997	44	Population	1	Number	77733.22200396414	89135.51039510262	65245.98863033596
17	Sri Lanka	1	male	22	All Ages	1997	44	Population	1	Number	9101041.745385958	10436026.967475286	7639030.660704932
17	Sri Lanka	1	male	23	5-14 years	1997	44	Population	1	Number	1793814.6805662005	2056940.1728689729	1505652.399783241
17	Sri Lanka	1	male	24	15-49 years	1997	44	Population	1	Number	5015955.928550616	5751720.825207777	4210181.889383023
17	Sri Lanka	1	male	25	50-69 years	1997	44	Population	1	Number	1132626.4018160857	1298765.5703721747	950678.8401430476
17	Sri Lanka	1	male	26	70+ years	1997	44	Population	1	Number	298185.83531921677	341925.18898049754	250284.61601620843
17	Sri Lanka	1	male	28	<1 year	1997	44	Population	1	Number	168676.34577821792	193418.6154248891	141579.81176042053
17	Sri Lanka	1	male	30	80 to 84	1997	44	Population	1	Number	48989.329565189546	56175.323524919295	41119.577413826155
17	Sri Lanka	1	male	31	85 to 89	1997	44	Population	1	Number	21431.602083745303	24575.29407724746	17988.7830432993
17	Sri Lanka	1	male	32	90 to 94	1997	44	Population	1	Number	6248.219326069244	7164.738632104096	5244.491822142266
17	Sri Lanka	1	male	39	0 to 14	1997	44	Population	1	Number	2654273.57970004	3043615.382914834	2227885.3151626512
17	Sri Lanka	1	male	42	Neonatal	1997	44	Population	1	Number	12960.167168837228	14861.227743026611	10878.217806307892
17	Sri Lanka	1	male	157	25 plus	1997	44	Population	1	Number	4697321.603117357	5386347.661781664	3942733.6730541927
17	Sri Lanka	1	male	158	<20 years	1997	44	Population	1	Number	3590655.980199687	4117350.9240618483	3013845.215982548
17	Sri Lanka	1	male	159	10 to 24	1997	44	Population	1	Number	2666995.473720187	3058203.3864407963	2238563.53653565
17	Sri Lanka	1	male	162	10 to 19	1997	44	Population	1	Number	1853931.3116512734	2125875.0048090257	1556111.7648674613
17	Sri Lanka	1	male	164	Birth	1997	44	Population	1	Number	170894.202748567	181674.985613662	160748.828863113
17	Sri Lanka	1	male	235	95 plus	1997	44	Population	1	Number	1064.0710289600556	1220.1541608317705	893.1363510682364
17	Sri Lanka	2	female	1	Under 5	1997	44	Population	1	Number	835174.5198237383	957681.9945746913	701010.2735994528
17	Sri Lanka	2	female	2	Early Neonatal	1997	44	Population	1	Number	3135.5713697649417	3595.5122818659956	2631.866384373688
17	Sri Lanka	2	female	3	Late Neonatal	1997	44	Population	1	Number	9359.494782269294	10732.391157223981	7855.965241200075
17	Sri Lanka	2	female	4	Post Neonatal	1997	44	Population	1	Number	150317.55183828605	172366.86398724906	126170.21429628365
17	Sri Lanka	2	female	5	1 to 4	1997	44	Population	1	Number	672361.90183341806	770987.2271483522	564352.2276775956
17	Sri Lanka	2	female	6	5 to 9	1997	44	Population	1	Number	863534.426387558	990201.8706476861	724814.3832647644
17	Sri Lanka	2	female	7	10 to 14	1997	44	Population	1	Number	913418.6439082489	1047403.3486610422	766685.0918920515
17	Sri Lanka	2	female	8	15 to 19	1997	44	Population	1	Number	938650.2951656142	1076336.1016713548	787863.4759680224
17	Sri Lanka	2	female	9	20 to 24	1997	44	Population	1	Number	830605.3205559758	952442.562857733	697175.0804119254
17	Sri Lanka	2	female	10	25 to 29	1997	44	Population	1	Number	783100.4744435102	897969.474063607	657301.5158093708
17	Sri Lanka	2	female	11	30 to 34	1997	44	Population	1	Number	736194.6020166193	844183.219338629	617930.704460462
17	Sri Lanka	2	female	12	35 to 39	1997	44	Population	1	Number	684029.1620627056	784365.8980517274	574145.2339192312
17	Sri Lanka	2	female	13	40 to 44	1997	44	Population	1	Number	606523.7060137794	695491.5634335905	509090.42242692795
17	Sri Lanka	2	female	14	45 to 49	1997	44	Population	1	Number	536149.2189648927	614794.2031520861	450021.045608568
17	Sri Lanka	2	female	15	50 to 54	1997	44	Population	1	Number	417367.4283208836	478588.9197256763	350320.6194322963
17	Sri Lanka	2	female	16	55 to 59	1997	44	Population	1	Number	313584.75654409593	359582.8991271782	263209.8211377286
17	Sri Lanka	2	female	17	60 to 64	1997	44	Population	1	Number	261675.97978449857	300059.88964461494	219639.7828586178
17	Sri Lanka	2	female	18	65 to 69	1997	44	Population	1	Number	199176.63659068596	228392.8377545611	167180.46970652684
17	Sri Lanka	2	female	19	70 to 74	1997	44	Population	1	Number	144805.43367801313	166046.20143258246	121543.57475217861
17	Sri Lanka	2	female	20	75 to 79	1997	44	Population	1	Number	96027.42062533183	110113.19135758522	80601.36750797972
17	Sri Lanka	2	female	21	80 plus	1997	44	Population	1	Number	91664.84630090109	105110.69333910767	76939.60658475068
17	Sri Lanka	2	female	22	All Ages	1997	44	Population	1	Number	9251682.871187052	10608764.868833449	7765472.469340856
17	Sri Lanka	2	female	23	5-14 years	1997	44	Population	1	Number	1776953.0702958067	2037605.2193087281	1491499.475156816
17	Sri Lanka	2	female	24	15-49 years	1997	44	Population	1	Number	5115252.7792230975	5865583.02256873	4293527.478604508
17	Sri Lanka	2	female	25	50-69 years	1997	44	Population	1	Number	1191804.801240164	1366624.5462520302	1000350.6931351697
17	Sri Lanka	2	female	26	70+ years	1997	44	Population	1	Number	332497.70060424606	381270.0861292755	279084.548844909
17	Sri Lanka	2	female	28	<1 year	1997	44	Population	1	Number	162812.6179903203	186694.76742633904	136658.04592185744
17	Sri Lanka	2	female	30	80 to 84	1997	44	Population	1	Number	56384.35884618877	64655.09179330497	47326.65315249129
17	Sri Lanka	2	female	31	85 to 89	1997	44	Population	1	Number	26022.624801751168	29839.75041464327	21842.29391469158
17	Sri Lanka	2	female	32	90 to 94	1997	44	Population	1	Number	7835.845049120978	8985.245044837038	6577.077905736998
17	Sri Lanka	2	female	39	0 to 14	1997	44	Population	1	Number	2612127.5901195453	2995287.213883419	2192509.7487562685
17	Sri Lanka	2	female	42	Neonatal	1997	44	Population	1	Number	12495.066152034235	14327.903439089978	10487.83162557376
17	Sri Lanka	2	female	157	25 plus	1997	44	Population	1	Number	4870299.665345917	5584698.990420943	4087924.164204637
17	Sri Lanka	2	female	158	<20 years	1997	44	Population	1	Number	3550777.885285159	4071623.3155547734	2980373.224724292
17	Sri Lanka	2	female	159	10 to 24	1997	44	Population	1	Number	2682674.2596298386	3076182.01319013	2251723.648271999
17	Sri Lanka	2	female	162	10 to 19	1997	44	Population	1	Number	1852068.939073863	2123739.4503323967	1554548.5678600739
17	Sri Lanka	2	female	164	Birth	1997	44	Population	1	Number	164074.047376879	174424.583849845	154333.561574753
17	Sri Lanka	2	female	235	95 plus	1997	44	Population	1	Number	1422.01760384018	1630.6060863224134	1193.5816118308132
17	Sri Lanka	3	both	1	Under 5	1997	44	Population	1	Number	1695633.418957578	1944357.2046205532	1423243.1889788625
17	Sri Lanka	3	both	2	Early Neonatal	1997	44	Population	1	Number	6391.461810930116	7328.992623758856	5364.723523565076
17	Sri Lanka	3	both	3	Late Neonatal	1997	44	Population	1	Number	19063.771509941347	21860.13855835773	16001.325908316578
17	Sri Lanka	3	both	4	Post Neonatal	1997	44	Population	1	Number	306033.7304476668	350924.2516691115	256871.80825039634
17	Sri Lanka	3	both	5	1 to 4	1997	44	Population	1	Number	1364144.4551890397	1564243.821769325	1145005.3312965846
17	Sri Lanka	3	both	6	5 to 9	1997	44	Population	1	Number	1739800.1958021321	1995002.5798546474	1460314.919000441
17	Sri Lanka	3	both	7	10 to 14	1997	44	Population	1	Number	1830967.5550598751	2099542.8123230534	1536836.9559396165
17	Sri Lanka	3	both	8	15 to 19	1997	44	Population	1	Number	1875032.6956652612	2150071.6428183694	1573823.3767879186
17	Sri Lanka	3	both	9	20 to 24	1997	44	Population	1	Number	1643669.4826248894	1884770.9444895037	1379626.8520801144
17	Sri Lanka	3	both	10	25 to 29	1997	44	Population	1	Number	1544204.0647406136	1770715.4536554175	1296139.774649333
17	Sri Lanka	3	both	11	30 to 34	1997	44	Population	1	Number	1453323.85769871	1666504.4942913563	1219858.7611712574
17	Sri Lanka	3	both	12	35 to 39	1997	44	Population	1	Number	1353985.3224628223	1552594.4978717922	1136478.183685039
17	Sri Lanka	3	both	13	40 to 44	1997	44	Population	1	Number	1199969.7830376914	1375987.207429927	1007204.0345482042
17	Sri Lanka	3	both	14	45 to 49	1997	44	Population	1	Number	1061023.501543725	1216659.607220139	890578.3850656641
17	Sri Lanka	3	both	15	50 to 54	1997	44	Population	1	Number	815180.9285798876	934755.6457857422	684228.4962159124
17	Sri Lanka	3	both	16	55 to 59	1997	44	Population	1	Number	616949.914085187	707447.1385914433	517841.74182096886
17	Sri Lanka	3	both	17	60 to 64	1997	44	Population	1	Number	505049.1141550784	579132.183180463	423916.9290865497
17	Sri Lanka	3	both	18	65 to 69	1997	44	Population	1	Number	387251.2462360968	444055.1490665567	325042.3661547862
17	Sri Lanka	3	both	19	70 to 74	1997	44	Population	1	Number	279205.0403860638	320160.1984081899	234352.93714742202
17	Sri Lanka	3	both	20	75 to 79	1997	44	Population	1	Number	182080.42723253375	208788.87296737256	152830.63249860873
17	Sri Lanka	3	both	21	80 plus	1997	44	Population	1	Number	169398.06830486524	194246.20373421034	142185.59521508665
17	Sri Lanka	3	both	22	All Ages	1997	44	Population	1	Number	18352724.61657301	21044791.83630874	15404503.130045783
17	Sri Lanka	3	both	23	5-14 years	1997	44	Population	1	Number	3570767.7508620075	4094545.392177701	2997151.8749400578
17	Sri Lanka	3	both	24	15-49 years	1997	44	Population	1	Number	10131208.707773713	11617303.847776508	8503709.36798753
17	Sri Lanka	3	both	25	50-69 years	1997	44	Population	1	Number	2324431.20305625	2665390.1166242054	1951029.533278217
17	Sri Lanka	3	both	26	70+ years	1997	44	Population	1	Number	630683.5359234628	723195.2751097732	529369.1648611174
17	Sri Lanka	3	both	28	<1 year	1997	44	Population	1	Number	331488.9637685382	380113.3828512281	278237.857682278
17	Sri Lanka	3	both	30	80 to 84	1997	44	Population	1	Number	105373.68841137832	120830.41531822426	88446.23056631743
17	Sri Lanka	3	both	31	85 to 89	1997	44	Population	1	Number	47454.22688549647	54415.04449189074	39831.076957990874
17	Sri Lanka	3	both	32	90 to 94	1997	44	Population	1	Number	14084.06437519022	16149.983676941134	11821.569727879265
17	Sri Lanka	3	both	39	0 to 14	1997	44	Population	1	Number	5266401.169819585	6038902.596798252	4420395.063918919
17	Sri Lanka	3	both	42	Neonatal	1997	44	Population	1	Number	25455.233320871463	29189.13118211659	21366.049431881653
17	Sri Lanka	3	both	157	25 plus	1997	44	Population	1	Number	9567621.268463274	10971046.652202608	8030657.837258832
17	Sri Lanka	3	both	158	<20 years	1997	44	Population	1	Number	7141433.865484847	8188974.239616622	5994218.44070684
17	Sri Lanka	3	both	159	10 to 24	1997	44	Population	1	Number	5349669.7333500255	6134385.399630927	4490287.18480765
17	Sri Lanka	3	both	162	10 to 19	1997	44	Population	1	Number	3706000.2507251366	4249614.455141421	3110660.3327275356
17	Sri Lanka	3	both	164	Birth	1997	44	Population	1	Number	334968.250125446	356099.569463506	315082.390437866
17	Sri Lanka	3	both	235	95 plus	1997	44	Population	1	Number	2486.0886328002357	2850.760247154184	2086.71796289905
18	Thailand	1	male	1	Under 5	1997	44	Population	1	Number	2609315.2400857154	2820773.771734058	2392575.0175236124
18	Thailand	1	male	2	Early Neonatal	1997	44	Population	1	Number	9547.153872123938	10320.853848349803	8754.128858016858
18	Thailand	1	male	3	Late Neonatal	1997	44	Population	1	Number	28517.094291064528	30828.115509592244	26148.349699181956
18	Thailand	1	male	4	Post Neonatal	1997	44	Population	1	Number	462203.786424101	499660.7147775848	423811.2802218547
18	Thailand	1	male	5	1 to 4	1997	44	Population	1	Number	2109047.205498426	2279964.087598531	1933861.2587445583
18	Thailand	1	male	6	5 to 9	1997	44	Population	1	Number	2689447.8320468897	2907400.2974189045	2466051.473978686
18	Thailand	1	male	7	10 to 14	1997	44	Population	1	Number	2812761.2059565666	3040706.9694088423	2579121.9428934148
18	Thailand	1	male	8	15 to 19	1997	44	Population	1	Number	2839117.74712839	3069199.4408852533	2603289.203708542
18	Thailand	1	male	9	20 to 24	1997	44	Population	1	Number	2824242.353410554	3053118.547400682	2589649.4200448585
18	Thailand	1	male	10	25 to 29	1997	44	Population	1	Number	2803318.871704829	3030499.429747834	2570463.9269163683
18	Thailand	1	male	11	30 to 34	1997	44	Population	1	Number	2688547.4855250935	2906426.986944517	2465225.9138615825
18	Thailand	1	male	12	35 to 39	1997	44	Population	1	Number	2515580.856623658	2719443.1673220173	2306626.5890972596
18	Thailand	1	male	13	40 to 44	1997	44	Population	1	Number	2087984.6719063502	2257194.6493144687	1914548.2639388803
18	Thailand	1	male	14	45 to 49	1997	44	Population	1	Number	1646597.5618191324	1780037.5913291643	1509824.543160347
18	Thailand	1	male	15	50 to 54	1997	44	Population	1	Number	1268341.361652305	1371127.5631214096	1162987.8249135965
18	Thailand	1	male	16	55 to 59	1997	44	Population	1	Number	1074141.2603783829	1161189.5135802655	984918.7654260668
18	Thailand	1	male	17	60 to 64	1997	44	Population	1	Number	884253.3834961023	955913.150475052	810803.7396217415
18	Thailand	1	male	18	65 to 69	1997	44	Population	1	Number	662793.7573717333	716506.4681114715	607739.4410980112
18	Thailand	1	male	19	70 to 74	1997	44	Population	1	Number	418774.35765964765	452711.7713543525	383989.27455122565
18	Thailand	1	male	20	75 to 79	1997	44	Population	1	Number	242593.16148689846	262252.8763913588	222442.39740712882
18	Thailand	1	male	21	80 plus	1997	44	Population	1	Number	213850.92936070223	231181.3779088669	196087.6107272554
18	Thailand	1	male	22	All Ages	1997	44	Population	1	Number	30281662.03761295	32735683.572448514	27766345.348868575
18	Thailand	1	male	23	5-14 years	1997	44	Population	1	Number	5502209.038003457	5948107.266827746	5045173.416872101
18	Thailand	1	male	24	15-49 years	1997	44	Population	1	Number	17405389.548118006	18815919.81294393	15959627.860727835
18	Thailand	1	male	25	50-69 years	1997	44	Population	1	Number	3889529.7628985234	4204736.695288198	3566449.7710594153
18	Thailand	1	male	26	70+ years	1997	44	Population	1	Number	875218.4485072483	946146.0256545781	802519.2826856099
18	Thailand	1	male	28	<1 year	1997	44	Population	1	Number	500268.03458728944	540809.6841355271	458713.75877905346
18	Thailand	1	male	30	80 to 84	1997	44	Population	1	Number	120659.7209196786	130437.9673434169	110637.23901919603
18	Thailand	1	male	31	85 to 89	1997	44	Population	1	Number	64268.26526908174	69476.55624006451	58929.88456900062
18	Thailand	1	male	32	90 to 94	1997	44	Population	1	Number	24525.978290505827	26513.560042559333	22488.75185210012
18	Thailand	1	male	39	0 to 14	1997	44	Population	1	Number	8111524.278089172	8768881.038561806	7437748.434395713
18	Thailand	1	male	42	Neonatal	1997	44	Population	1	Number	38064.248163188466	41148.96935794205	34902.47855719881
18	Thailand	1	male	157	25 plus	1997	44	Population	1	Number	16506777.658984834	17844484.545600772	15135658.290719464
18	Thailand	1	male	158	<20 years	1997	44	Population	1	Number	10950642.025217561	11838080.47944706	10041037.638104256
18	Thailand	1	male	159	10 to 24	1997	44	Population	1	Number	8476121.30649551	9163024.957694776	7772060.566646815
18	Thailand	1	male	162	10 to 19	1997	44	Population	1	Number	5651878.953084957	6109906.410294095	5182411.146601957
18	Thailand	1	male	164	Birth	1997	44	Population	1	Number	498771.468048673	531636.462154816	466838.335807394
18	Thailand	1	male	235	95 plus	1997	44	Population	1	Number	4396.96488143606	4753.294282826155	4031.7352869586607
18	Thailand	2	female	1	Under 5	1997	44	Population	1	Number	2470432.9280756055	2670636.457139967	2265228.829149534
18	Thailand	2	female	2	Early Neonatal	1997	44	Population	1	Number	9015.00498174927	9745.579688460664	8266.18239560647
18	Thailand	2	female	3	Late Neonatal	1997	44	Population	1	Number	26958.878814047537	29143.62247450185	24719.56586925
18	Thailand	2	female	4	Post Neonatal	1997	44	Population	1	Number	437809.50427512213	473289.5235129145	401443.2852998798
18	Thailand	2	female	5	1 to 4	1997	44	Population	1	Number	1996649.5400046867	2158457.7314640903	1830799.7955847974
18	Thailand	2	female	6	5 to 9	1997	44	Population	1	Number	2557056.065545419	2764279.5212076637	2344656.70028824
18	Thailand	2	female	7	10 to 14	1997	44	Population	1	Number	2685586.487586586	2903226.030159078	2462510.8683255827
18	Thailand	2	female	8	15 to 19	1997	44	Population	1	Number	2764862.296935366	2988926.33969189	2535201.709979359
18	Thailand	2	female	9	20 to 24	1997	44	Population	1	Number	2822347.5838361876	3051070.2259726133	2587912.037655046
18	Thailand	2	female	10	25 to 29	1997	44	Population	1	Number	2933246.2070486513	3170956.057654974	2689598.9750168915
18	Thailand	2	female	11	30 to 34	1997	44	Population	1	Number	2874416.230190698	3107358.5079364567	2635655.652742345
18	Thailand	2	female	12	35 to 39	1997	44	Population	1	Number	2629610.982869525	2842714.2785930717	2411184.9142507827
18	Thailand	2	female	13	40 to 44	1997	44	Population	1	Number	2199118.7657992328	2377335.0341873113	2016451.1128389996
18	Thailand	2	female	14	45 to 49	1997	44	Population	1	Number	1709539.20755453	1848080.0189793988	1567538.0025518565
18	Thailand	2	female	15	50 to 54	1997	44	Population	1	Number	1360858.671494115	1471142.462442121	1247820.2747515605
18	Thailand	2	female	16	55 to 59	1997	44	Population	1	Number	1165179.823529401	1259605.828791114	1068395.2992231932
18	Thailand	2	female	17	60 to 64	1997	44	Population	1	Number	995054.8168703075	1075693.916068645	912401.5601243427
18	Thailand	2	female	18	65 to 69	1997	44	Population	1	Number	760080.5520679563	821677.3706530005	696945.2031881008
18	Thailand	2	female	19	70 to 74	1997	44	Population	1	Number	501930.6974508026	542607.0889582881	460238.3141753095
18	Thailand	2	female	20	75 to 79	1997	44	Population	1	Number	316190.45449917286	341814.4834407356	289926.4031391263
18	Thailand	2	female	21	80 plus	1997	44	Population	1	Number	332605.7041605535	359560.0225729746	304978.13611599046
18	Thailand	2	female	22	All Ages	1997	44	Population	1	Number	31078117.47551411	33596683.6444493	28496643.99351626
18	Thailand	2	female	23	5-14 years	1997	44	Population	1	Number	5242642.553132005	5667505.551366742	4807167.568613822
18	Thailand	2	female	24	15-49 years	1997	44	Population	1	Number	17933141.27423419	19386440.463015717	16443542.405035276
18	Thailand	2	female	25	50-69 years	1997	44	Population	1	Number	4281173.8639617795	4628119.577954881	3925562.3372871964
18	Thailand	2	female	26	70+ years	1997	44	Population	1	Number	1150726.856110529	1243981.5949719986	1055142.8534304262
18	Thailand	2	female	28	<1 year	1997	44	Population	1	Number	473783.38807091897	512178.72567587695	434429.03356473625
18	Thailand	2	female	30	80 to 84	1997	44	Population	1	Number	179008.2493270795	193515.05209821614	164139.1038886275
18	Thailand	2	female	31	85 to 89	1997	44	Population	1	Number	99972.46670473734	108074.2210232198	91668.35137563074
18	Thailand	2	female	32	90 to 94	1997	44	Population	1	Number	41693.2399699404	45072.05413860174	38230.03170303769
18	Thailand	2	female	39	0 to 14	1997	44	Population	1	Number	7713075.481207611	8338142.008506711	7072396.397763355
18	Thailand	2	female	42	Neonatal	1997	44	Population	1	Number	35973.883795796806	38889.20216296252	32985.74826485647
18	Thailand	2	female	157	25 plus	1997	44	Population	1	Number	17777832.113534946	19218545.07027809	16301133.848118499
18	Thailand	2	female	158	<20 years	1997	44	Population	1	Number	10477937.778142978	11327068.348198602	9607598.107742716
18	Thailand	2	female	159	10 to 24	1997	44	Population	1	Number	8272796.368358139	8943222.59582358	7585624.615959988
18	Thailand	2	female	162	10 to 19	1997	44	Population	1	Number	5450448.784521951	5892152.369850968	4997712.578304941
18	Thailand	2	female	164	Birth	1997	44	Population	1	Number	471117.364938757	502160.177958092	440954.747228066
18	Thailand	2	female	235	95 plus	1997	44	Population	1	Number	11931.748158796274	12898.695312936985	10940.649148694481
18	Thailand	3	both	1	Under 5	1997	44	Population	1	Number	5079748.168161321	5491410.228874025	4657803.846673146
18	Thailand	3	both	2	Early Neonatal	1997	44	Population	1	Number	18562.15885387321	20066.433536810473	17020.31125362333
18	Thailand	3	both	3	Late Neonatal	1997	44	Population	1	Number	55475.97310511206	59971.7379840941	50867.915568431956
18	Thailand	3	both	4	Post Neonatal	1997	44	Population	1	Number	900013.2906992232	972950.2382904994	825254.5655217345
18	Thailand	3	both	5	1 to 4	1997	44	Population	1	Number	4105696.7455031127	4438421.81906262	3764661.054329356
18	Thailand	3	both	6	5 to 9	1997	44	Population	1	Number	5246503.897592309	5671679.818626569	4810708.174266926
18	Thailand	3	both	7	10 to 14	1997	44	Population	1	Number	5498347.693543152	5943932.999567921	5041632.811218997
18	Thailand	3	both	8	15 to 19	1997	44	Population	1	Number	5603980.044063756	6058125.780577144	5138490.913687901
18	Thailand	3	both	9	20 to 24	1997	44	Population	1	Number	5646589.937246742	6104188.773373294	5177561.457699903
18	Thailand	3	both	10	25 to 29	1997	44	Population	1	Number	5736565.078753481	6201455.487402809	5260062.901933259
18	Thailand	3	both	11	30 to 34	1997	44	Population	1	Number	5562963.715715792	6013785.494880974	5100881.566603928
18	Thailand	3	both	12	35 to 39	1997	44	Population	1	Number	5145191.839493183	5562157.445915089	4717811.503348041
18	Thailand	3	both	13	40 to 44	1997	44	Population	1	Number	4287103.437705583	4634529.68350178	3930999.37677788
18	Thailand	3	both	14	45 to 49	1997	44	Population	1	Number	3356136.7693736623	3628117.610308563	3077362.545712204
18	Thailand	3	both	15	50 to 54	1997	44	Population	1	Number	2629200.0331464196	2842270.02556353	2410808.0996651566
18	Thailand	3	both	16	55 to 59	1997	44	Population	1	Number	2239321.083907784	2420795.3423713795	2053314.0646492597
18	Thailand	3	both	17	60 to 64	1997	44	Population	1	Number	1879308.20036641	2031607.0665436967	1723205.2997460843
18	Thailand	3	both	18	65 to 69	1997	44	Population	1	Number	1422874.3094396896	1538183.838764472	1304684.644286112
18	Thailand	3	both	19	70 to 74	1997	44	Population	1	Number	920705.0551104503	995318.8603126406	844227.5887265352
18	Thailand	3	both	20	75 to 79	1997	44	Population	1	Number	558783.6159860713	604067.3598320944	512368.8005462552
18	Thailand	3	both	21	80 plus	1997	44	Population	1	Number	546456.6335212557	590741.4004818414	501065.74684324587
18	Thailand	3	both	22	All Ages	1997	44	Population	1	Number	61359779.51312706	66332367.21689783	56262989.34238485
18	Thailand	3	both	23	5-14 years	1997	44	Population	1	Number	10744851.59113546	11615612.81819449	9852340.985485923
18	Thailand	3	both	24	15-49 years	1997	44	Population	1	Number	35338530.8223522	38202360.27595965	32403170.26576312
18	Thailand	3	both	25	50-69 years	1997	44	Population	1	Number	8170703.626860303	8832856.273243077	7492012.108346611
18	Thailand	3	both	26	70+ years	1997	44	Population	1	Number	2025945.3046177772	2190127.620626576	1857662.1361160362
18	Thailand	3	both	28	<1 year	1997	44	Population	1	Number	974051.4226582084	1052988.409811404	893142.7923437897
18	Thailand	3	both	30	80 to 84	1997	44	Population	1	Number	299667.9702467581	323953.0194416331	274776.3429078235
18	Thailand	3	both	31	85 to 89	1997	44	Population	1	Number	164240.73197381909	177550.7772632843	150598.23594463136
18	Thailand	3	both	32	90 to 94	1997	44	Population	1	Number	66219.21826044623	71585.61418116109	60718.78355513782
18	Thailand	3	both	39	0 to 14	1997	44	Population	1	Number	15824599.759296782	17107023.047068514	14510144.832159065
18	Thailand	3	both	42	Neonatal	1997	44	Population	1	Number	74038.13195898528	80038.17152090457	67888.2268220553
18	Thailand	3	both	157	25 plus	1997	44	Population	1	Number	34284609.77251978	37063029.61587887	31436792.138837967
18	Thailand	3	both	158	<20 years	1997	44	Population	1	Number	21428579.803360537	23165148.827645652	19648635.745846964
18	Thailand	3	both	159	10 to 24	1997	44	Population	1	Number	16748917.674853649	18106247.55351836	15357685.182606805
18	Thailand	3	both	162	10 to 19	1997	44	Population	1	Number	11102327.737606907	12002058.780145064	10180123.724906899
18	Thailand	3	both	164	Birth	1997	44	Population	1	Number	969888.83298743	1033796.64011291	907793.083035461
18	Thailand	3	both	235	95 plus	1997	44	Population	1	Number	16328.713040232335	17651.98959576314	14972.38443565314
19	Timor-Leste	1	male	1	Under 5	1997	44	Population	1	Number	78475.27580503642	87702.38607975066	69692.87188028866
19	Timor-Leste	1	male	2	Early Neonatal	1997	44	Population	1	Number	356.7658178049835	398.7142851326246	316.8390830931413
19	Timor-Leste	1	male	3	Late Neonatal	1997	44	Population	1	Number	1055.213737869133	1179.2855990104863	937.121597665213
19	Timor-Leste	1	male	4	Post Neonatal	1997	44	Population	1	Number	16466.6510157496	18402.79718687023	14623.81862013679
19	Timor-Leste	1	male	5	1 to 4	1997	44	Population	1	Number	60596.64523361271	67721.58900873733	53815.09257939351
19	Timor-Leste	1	male	6	5 to 9	1997	44	Population	1	Number	64156.160559614334	71699.6315727846	56976.25184931779
19	Timor-Leste	1	male	7	10 to 14	1997	44	Population	1	Number	53221.225845081055	59478.968997817035	47265.078536940855
19	Timor-Leste	1	male	8	15 to 19	1997	44	Population	1	Number	43811.79728368711	48963.18134348116	38908.68740013047
19	Timor-Leste	1	male	9	20 to 24	1997	44	Population	1	Number	39046.2129361048	43637.26035677904	34676.4339169328
19	Timor-Leste	1	male	10	25 to 29	1997	44	Population	1	Number	35834.76129917956	40048.20675424314	31824.38548274801
19	Timor-Leste	1	male	11	30 to 34	1997	44	Population	1	Number	29929.094130203237	33448.15219185026	26579.639272519595
19	Timor-Leste	1	male	12	35 to 39	1997	44	Population	1	Number	25362.12865121725	28344.20364828597	22523.776623506208
19	Timor-Leste	1	male	13	40 to 44	1997	44	Population	1	Number	21397.300057099044	23913.1911474153	19002.66391122121
19	Timor-Leste	1	male	14	45 to 49	1997	44	Population	1	Number	16237.048428607446	18146.197964556202	14419.91154845175
19	Timor-Leste	1	male	15	50 to 54	1997	44	Population	1	Number	13749.660870466469	15366.343778429886	12210.895006263087
19	Timor-Leste	1	male	16	55 to 59	1997	44	Population	1	Number	9458.160410821154	10570.24938676053	8399.669258534452
19	Timor-Leste	1	male	17	60 to 64	1997	44	Population	1	Number	7576.082389127198	8466.876934768166	6728.220243681729
19	Timor-Leste	1	male	18	65 to 69	1997	44	Population	1	Number	5948.116097670912	6647.494629278315	5282.444551758513
19	Timor-Leste	1	male	19	70 to 74	1997	44	Population	1	Number	3628.8065469604167	4055.481035592922	3222.695902133218
19	Timor-Leste	1	male	20	75 to 79	1997	44	Population	1	Number	1803.5311621557078	2015.5900653755955	1601.6925703899092
19	Timor-Leste	1	male	21	80 plus	1997	44	Population	1	Number	1198.4284701213032	1339.3394963869368	1064.3087388868278
19	Timor-Leste	1	male	22	All Ages	1997	44	Population	1	Number	450833.79094315344	503842.7553835555	400379.6266937052
19	Timor-Leste	1	male	23	5-14 years	1997	44	Population	1	Number	117377.3864046954	131178.60057060164	104241.33038625865
19	Timor-Leste	1	male	24	15-49 years	1997	44	Population	1	Number	211618.34278609845	236500.3934066111	187935.49815551002
19	Timor-Leste	1	male	25	50-69 years	1997	44	Population	1	Number	36732.01976808573	41050.9647292369	32621.229060237773
19	Timor-Leste	1	male	26	70+ years	1997	44	Population	1	Number	6630.766179237427	7410.410597355456	5888.697211409955
19	Timor-Leste	1	male	28	<1 year	1997	44	Population	1	Number	17878.630571423717	19980.797071013338	15877.779300895147
19	Timor-Leste	1	male	30	80 to 84	1997	44	Population	1	Number	713.2281004209461	797.0893454576494	633.4086005323543
19	Timor-Leste	1	male	31	85 to 89	1997	44	Population	1	Number	320.2817515427444	357.9404282424683	284.4380583168384
19	Timor-Leste	1	male	32	90 to 94	1997	44	Population	1	Number	134.39704447152508	150.19942728844342	119.35626737666495
19	Timor-Leste	1	male	39	0 to 14	1997	44	Population	1	Number	195852.66220973182	218880.9866503523	173934.20226654725
19	Timor-Leste	1	male	42	Neonatal	1997	44	Population	1	Number	1411.9795556741165	1577.9998841431109	1253.9606807583543
19	Timor-Leste	1	male	157	25 plus	1997	44	Population	1	Number	172123.11851362968	192361.3270329432	152860.30311009445
19	Timor-Leste	1	male	158	<20 years	1997	44	Population	1	Number	239664.45949341892	267844.1679938335	212842.88966667771
19	Timor-Leste	1	male	159	10 to 24	1997	44	Population	1	Number	136079.23606487297	152079.41069807726	120850.19985400411
19	Timor-Leste	1	male	162	10 to 19	1997	44	Population	1	Number	97033.02312876817	108442.1503412982	86173.76593707131
19	Timor-Leste	1	male	164	Birth	1997	44	Population	1	Number	20075.8743852745	20736.7624438978	19342.3049591004
19	Timor-Leste	1	male	235	95 plus	1997	44	Population	1	Number	30.521573686087628	34.110295398375925	27.105812660970322
19	Timor-Leste	2	female	1	Under 5	1997	44	Population	1	Number	76516.85311263523	85513.69236298016	67953.6221562347
19	Timor-Leste	2	female	2	Early Neonatal	1997	44	Population	1	Number	343.23082832935955	383.58785377702617	304.81883496086044
19	Timor-Leste	2	female	3	Late Neonatal	1997	44	Population	1	Number	1016.8777555048277	1136.4420780216117	903.0759102826265
19	Timor-Leste	2	female	4	Post Neonatal	1997	44	Population	1	Number	15958.175513051132	17834.53521655812	14172.248138857189
19	Timor-Leste	2	female	5	1 to 4	1997	44	Population	1	Number	59198.56901574991	66159.1272146234	52573.479272134035
19	Timor-Leste	2	female	6	5 to 9	1997	44	Population	1	Number	60900.800562361146	68061.50687199377	54085.20897134903
19	Timor-Leste	2	female	7	10 to 14	1997	44	Population	1	Number	48824.20138946199	54564.943115743474	43360.13830071566
19	Timor-Leste	2	female	8	15 to 19	1997	44	Population	1	Number	39246.81336829399	43861.447355437434	34854.58455197389
19	Timor-Leste	2	female	9	20 to 24	1997	44	Population	1	Number	35644.34160550226	39835.39754368918	31655.27622917997
19	Timor-Leste	2	female	10	25 to 29	1997	44	Population	1	Number	34402.607350705526	38447.6603754479	30552.508186109764
19	Timor-Leste	2	female	11	30 to 34	1997	44	Population	1	Number	29816.478108113235	33322.29479604269	26479.626447860213
19	Timor-Leste	2	female	12	35 to 39	1997	44	Population	1	Number	25411.823568767933	28399.74168622877	22567.91003350614
19	Timor-Leste	2	female	13	40 to 44	1997	44	Population	1	Number	21547.130723687937	24080.63887962094	19135.726577687787
19	Timor-Leste	2	female	14	45 to 49	1997	44	Population	1	Number	16215.647713853183	18122.280957212086	14400.905851992386
19	Timor-Leste	2	female	15	50 to 54	1997	44	Population	1	Number	13460.504921884172	15043.188920040797	11954.099368767844
19	Timor-Leste	2	female	16	55 to 59	1997	44	Population	1	Number	8101.609117426069	9054.1950110372	7194.933696667768
19	Timor-Leste	2	female	17	60 to 64	1997	44	Population	1	Number	7303.979803895781	8162.780571442834	6486.569476401322
19	Timor-Leste	2	female	18	65 to 69	1997	44	Population	1	Number	5708.650256145202	6379.8724327208065	5069.778052125953
19	Timor-Leste	2	female	19	70 to 74	1997	44	Population	1	Number	3261.673350595829	3645.180377201435	2896.6496849678883
19	Timor-Leste	2	female	20	75 to 79	1997	44	Population	1	Number	1582.6615967977955	1768.750692138972	1405.5411817794834
19	Timor-Leste	2	female	21	80 plus	1997	44	Population	1	Number	1145.1452449121778	1279.7912381498486	1016.9885995209739
19	Timor-Leste	2	female	22	All Ages	1997	44	Population	1	Number	429090.92179503944	479543.36318712856	381070.0673668408
19	Timor-Leste	2	female	23	5-14 years	1997	44	Population	1	Number	109725.00195182313	122626.44998773724	97445.34727206468
19	Timor-Leste	2	female	24	15-49 years	1997	44	Population	1	Number	202284.84243892407	226069.46159367892	179646.53787831013
19	Timor-Leste	2	female	25	50-69 years	1997	44	Population	1	Number	34574.74409935122	38640.03693524163	30705.380593962887
19	Timor-Leste	2	female	26	70+ years	1997	44	Population	1	Number	5989.480192305802	6693.722307490257	5319.179466268345
19	Timor-Leste	2	female	28	<1 year	1997	44	Population	1	Number	17318.28409688532	19354.56514835676	15380.142884100676
19	Timor-Leste	2	female	30	80 to 84	1997	44	Population	1	Number	636.996819523572	711.8948028449508	565.7085913466582
19	Timor-Leste	2	female	31	85 to 89	1997	44	Population	1	Number	288.5855263131091	322.5173659614714	256.289052896255
19	Timor-Leste	2	female	32	90 to 94	1997	44	Population	1	Number	159.94510143540717	178.75142067041568	142.04516451667192
19	Timor-Leste	2	female	39	0 to 14	1997	44	Population	1	Number	186241.85506445836	208140.14235071742	165398.96942829943
19	Timor-Leste	2	female	42	Neonatal	1997	44	Population	1	Number	1360.1085838341874	1520.0299317986382	1207.8947452434868
19	Timor-Leste	2	female	157	25 plus	1997	44	Population	1	Number	167957.91175678483	187706.3759372843	149161.23715738763
19	Timor-Leste	2	female	158	<20 years	1997	44	Population	1	Number	225488.66843275234	252001.58970615483	200253.55398027328
19	Timor-Leste	2	female	159	10 to 24	1997	44	Population	1	Number	123715.35636325824	138261.7880148701	109869.99908186951
19	Timor-Leste	2	female	162	10 to 19	1997	44	Population	1	Number	88071.01475775597	98426.39047118093	78214.72285268955
19	Timor-Leste	2	female	164	Birth	1997	44	Population	1	Number	19122.9995094329	19752.5193887818	18424.2479876983
19	Timor-Leste	2	female	235	95 plus	1997	44	Population	1	Number	59.61779764008958	66.62764867301068	52.945790761388835
19	Timor-Leste	3	both	1	Under 5	1997	44	Population	1	Number	154992.12891767165	173216.0784427308	137646.49403652336
19	Timor-Leste	3	both	2	Early Neonatal	1997	44	Population	1	Number	699.9966461343431	782.3021389096507	621.6579180540018
19	Timor-Leste	3	both	3	Late Neonatal	1997	44	Population	1	Number	2072.0914933739605	2315.7276770320977	1840.1975079478395
19	Timor-Leste	3	both	4	Post Neonatal	1997	44	Population	1	Number	32424.82652880073	36237.33240342834	28796.06675899398
19	Timor-Leste	3	both	5	1 to 4	1997	44	Population	1	Number	119795.21424936263	133880.71622336074	106388.57185152754
19	Timor-Leste	3	both	6	5 to 9	1997	44	Population	1	Number	125056.96112197547	139761.1384447784	111061.46082066683
19	Timor-Leste	3	both	7	10 to 14	1997	44	Population	1	Number	102045.42723454304	114043.91211356051	90625.21683765652
19	Timor-Leste	3	both	8	15 to 19	1997	44	Population	1	Number	83058.6106519811	92824.6286989186	73763.27195210436
19	Timor-Leste	3	both	9	20 to 24	1997	44	Population	1	Number	74690.55454160707	83472.65790046823	66331.71014611276
19	Timor-Leste	3	both	10	25 to 29	1997	44	Population	1	Number	70237.36864988509	78495.86712969105	62376.89366885778
19	Timor-Leste	3	both	11	30 to 34	1997	44	Population	1	Number	59745.57223831647	66770.44698789297	53059.265720379815
19	Timor-Leste	3	both	12	35 to 39	1997	44	Population	1	Number	50773.952219985185	56743.945334514734	45091.68665701235
19	Timor-Leste	3	both	13	40 to 44	1997	44	Population	1	Number	42944.430780786985	47993.83002703624	38138.39048890899
19	Timor-Leste	3	both	14	45 to 49	1997	44	Population	1	Number	32452.696142460627	36268.47892176829	28820.81740044413
19	Timor-Leste	3	both	15	50 to 54	1997	44	Population	1	Number	27210.16579235064	30409.532698470677	24164.99437503093
19	Timor-Leste	3	both	16	55 to 59	1997	44	Population	1	Number	17559.769528247223	19624.444397797728	15594.60295520222
19	Timor-Leste	3	both	17	60 to 64	1997	44	Population	1	Number	14880.062193022979	16629.657506211002	13214.789720083052
19	Timor-Leste	3	both	18	65 to 69	1997	44	Population	1	Number	11656.766353816114	13027.36706199912	10352.222603884466
19	Timor-Leste	3	both	19	70 to 74	1997	44	Population	1	Number	6890.479897556245	7700.661412794358	6119.3455871011065
19	Timor-Leste	3	both	20	75 to 79	1997	44	Population	1	Number	3386.192758953503	3784.3407575145684	3007.2337521693926
19	Timor-Leste	3	both	21	80 plus	1997	44	Population	1	Number	2343.573715033481	2619.130734536785	2081.2973384078023
19	Timor-Leste	3	both	22	All Ages	1997	44	Population	1	Number	879924.7127381929	983386.1185706838	781449.6940605461
19	Timor-Leste	3	both	23	5-14 years	1997	44	Population	1	Number	227102.38835651852	253805.0505583389	201686.67765832337
19	Timor-Leste	3	both	24	15-49 years	1997	44	Population	1	Number	413903.1852250225	462569.8550002902	367582.03603382024
19	Timor-Leste	3	both	25	50-69 years	1997	44	Population	1	Number	71306.76386743695	79691.00166447854	63326.60965420067
19	Timor-Leste	3	both	26	70+ years	1997	44	Population	1	Number	12620.24637154323	14104.132904845706	11207.876677678296
19	Timor-Leste	3	both	28	<1 year	1997	44	Population	1	Number	35196.91466830904	39335.362219370094	31257.922184995823
19	Timor-Leste	3	both	30	80 to 84	1997	44	Population	1	Number	1350.224919944518	1508.9841483026005	1199.1171918790126
19	Timor-Leste	3	both	31	85 to 89	1997	44	Population	1	Number	608.8672778558536	680.4577942039397	540.7271112130934
19	Timor-Leste	3	both	32	90 to 94	1997	44	Population	1	Number	294.3421459069323	328.9508479588591	261.4014318933369
19	Timor-Leste	3	both	39	0 to 14	1997	44	Population	1	Number	382094.5172741902	427021.1290010698	339333.17169484677
19	Timor-Leste	3	both	42	Neonatal	1997	44	Population	1	Number	2772.088139508304	3098.029815941749	2461.855426001842
19	Timor-Leste	3	both	157	25 plus	1997	44	Population	1	Number	340081.03027041454	380067.7029702274	302021.54026748193
19	Timor-Leste	3	both	158	<20 years	1997	44	Population	1	Number	465153.1279261713	519845.7576999884	413096.44364695123
19	Timor-Leste	3	both	159	10 to 24	1997	44	Population	1	Number	259794.5924281312	290341.1987129474	230720.19893587366
19	Timor-Leste	3	both	162	10 to 19	1997	44	Population	1	Number	185104.03788652414	206868.54081247913	164388.48878976086
19	Timor-Leste	3	both	164	Birth	1997	44	Population	1	Number	39198.8738947074	40489.2818326796	37766.5529467987
19	Timor-Leste	3	both	235	95 plus	1997	44	Population	1	Number	90.13937132617721	100.73794407138661	80.05160342235915
20	Viet Nam	1	male	1	Under 5	1997	44	Population	1	Number	4256395.466621155	4608391.747528284	3903373.373161365
20	Viet Nam	1	male	2	Early Neonatal	1997	44	Population	1	Number	15707.757802791128	17006.761236877937	14404.968720670757
20	Viet Nam	1	male	3	Late Neonatal	1997	44	Population	1	Number	46698.961702645596	50560.88218688212	42825.78653554737
20	Viet Nam	1	male	4	Post Neonatal	1997	44	Population	1	Number	748971.0535538802	810909.6181035086	686851.9832419603
20	Viet Nam	1	male	5	1 to 4	1997	44	Population	1	Number	3445017.6935618385	3729914.486001016	3159290.634663186
20	Viet Nam	1	male	6	5 to 9	1997	44	Population	1	Number	4926849.466383996	5334291.092134324	4518220.445320589
20	Viet Nam	1	male	7	10 to 14	1997	44	Population	1	Number	4703267.248633588	5092219.0254630875	4313181.960921462
20	Viet Nam	1	male	8	15 to 19	1997	44	Population	1	Number	4069816.28947053	4406382.806633486	3732268.9262678893
20	Viet Nam	1	male	9	20 to 24	1997	44	Population	1	Number	3433771.5539704957	3717738.3108098893	3148977.241047401
20	Viet Nam	1	male	10	25 to 29	1997	44	Population	1	Number	3257788.098817557	3527201.339142614	2987589.7152998894
20	Viet Nam	1	male	11	30 to 34	1997	44	Population	1	Number	3010922.457785419	3259920.351790213	2761198.9164396976
20	Viet Nam	1	male	12	35 to 39	1997	44	Population	1	Number	2631386.8485560203	2848997.82751304	2413141.692234297
20	Viet Nam	1	male	13	40 to 44	1997	44	Population	1	Number	1985369.0191911804	2149555.4808261213	1820704.0737129212
20	Viet Nam	1	male	14	45 to 49	1997	44	Population	1	Number	1259563.6246487312	1363727.28023927	1155096.4079377155
20	Viet Nam	1	male	15	50 to 54	1997	44	Population	1	Number	898326.3117353558	972616.2886070015	823819.8337387108
20	Viet Nam	1	male	16	55 to 59	1997	44	Population	1	Number	804808.5597940239	871364.7860919064	738058.3706161409
20	Viet Nam	1	male	17	60 to 64	1997	44	Population	1	Number	814060.1751183372	881381.4934317714	746542.6642394313
20	Viet Nam	1	male	18	65 to 69	1997	44	Population	1	Number	705105.7674976347	763416.7514632195	646624.8495226456
20	Viet Nam	1	male	19	70 to 74	1997	44	Population	1	Number	474377.27126799396	513607.4218831478	435032.7933626763
20	Viet Nam	1	male	20	75 to 79	1997	44	Population	1	Number	277902.4548919967	300884.49012440356	254853.44378084948
20	Viet Nam	1	male	21	80 plus	1997	44	Population	1	Number	204292.73939642415	221187.38300926384	187348.86021369125
20	Viet Nam	1	male	22	All Ages	1997	44	Population	1	Number	37714003.35378044	40832883.87669105	34586033.5678174
20	Viet Nam	1	male	23	5-14 years	1997	44	Population	1	Number	9630116.715017585	10426510.117597412	8831402.40624205
20	Viet Nam	1	male	24	15-49 years	1997	44	Population	1	Number	19648617.892439935	21273523.396954633	18018976.97293981
20	Viet Nam	1	male	25	50-69 years	1997	44	Population	1	Number	3222300.8141453513	3488779.3195938985	2955045.7181169293
20	Viet Nam	1	male	26	70+ years	1997	44	Population	1	Number	956572.4655564148	1035679.2950168151	877235.0973572169
20	Viet Nam	1	male	28	<1 year	1997	44	Population	1	Number	811377.7730593169	878477.2615272687	744082.7384981787
20	Viet Nam	1	male	30	80 to 84	1997	44	Population	1	Number	132395.55019421034	143344.42504441543	121414.7673555745
20	Viet Nam	1	male	31	85 to 89	1997	44	Population	1	Number	53370.477847222086	57784.12076639648	48943.972376495185
20	Viet Nam	1	male	32	90 to 94	1997	44	Population	1	Number	15235.033689979688	16494.943686694514	13971.451974102021
20	Viet Nam	1	male	39	0 to 14	1997	44	Population	1	Number	13886512.18163874	15034901.865125695	12734775.779403418
20	Viet Nam	1	male	42	Neonatal	1997	44	Population	1	Number	62406.719505436726	67567.64342376006	57230.75525621812
20	Viet Nam	1	male	157	25 plus	1997	44	Population	1	Number	16323903.328700675	17673860.894121964	14970011.621098664
20	Viet Nam	1	male	158	<20 years	1997	44	Population	1	Number	17956328.47110927	19441284.67175918	16467044.705671309
20	Viet Nam	1	male	159	10 to 24	1997	44	Population	1	Number	12206855.092074614	13216340.142906465	11194428.128236752
20	Viet Nam	1	male	162	10 to 19	1997	44	Population	1	Number	8773083.538104117	9498601.832096575	8045450.887189351
20	Viet Nam	1	male	164	Birth	1997	44	Population	1	Number	827577.651963302	856712.065299529	798057.54794142
20	Viet Nam	1	male	235	95 plus	1997	44	Population	1	Number	3291.677665012054	3563.8935117573947	3018.6685075194946
20	Viet Nam	2	female	1	Under 5	1997	44	Population	1	Number	4077144.625431368	4414317.182851552	3738989.455805955
20	Viet Nam	2	female	2	Early Neonatal	1997	44	Population	1	Number	14997.518181510288	16237.786071119557	13753.63581516125
20	Viet Nam	2	female	3	Late Neonatal	1997	44	Population	1	Number	44708.15924766003	48405.44393485394	41000.09967093287
20	Viet Nam	2	female	4	Post Neonatal	1997	44	Population	1	Number	719155.5693912818	778628.4468070474	659509.371893728
20	Viet Nam	2	female	5	1 to 4	1997	44	Population	1	Number	3298283.378610916	3571045.5060385307	3024726.3484261334
20	Viet Nam	2	female	6	5 to 9	1997	44	Population	1	Number	4677589.321713068	5064417.57998131	4289633.741070758
20	Viet Nam	2	female	7	10 to 14	1997	44	Population	1	Number	4477618.911187237	4847909.974697954	4106248.7191695133
20	Viet Nam	2	female	8	15 to 19	1997	44	Population	1	Number	4016483.44141816	4348639.427578573	3683359.4627006473
20	Viet Nam	2	female	9	20 to 24	1997	44	Population	1	Number	3515138.1483352133	3805833.7767823	3223595.354049054
20	Viet Nam	2	female	10	25 to 29	1997	44	Population	1	Number	3340921.9669689294	3617210.2292782413	3063828.52578983
20	Viet Nam	2	female	11	30 to 34	1997	44	Population	1	Number	3092940.349847753	3348720.9766132096	2836414.3090200024
20	Viet Nam	2	female	12	35 to 39	1997	44	Population	1	Number	2807714.104973771	3039907.0321939006	2574844.5046400283
20	Viet Nam	2	female	13	40 to 44	1997	44	Population	1	Number	2172818.7744726324	2352506.9951037597	1992606.8936715343
20	Viet Nam	2	female	14	45 to 49	1997	44	Population	1	Number	1453196.00283382	1573372.7092601776	1332669.0689173534
20	Viet Nam	2	female	15	50 to 54	1997	44	Population	1	Number	1100221.9968635994	1191208.3852537812	1008970.4494805684
20	Viet Nam	2	female	16	55 to 59	1997	44	Population	1	Number	1035168.1022825865	1120774.6501173938	949312.0737682316
20	Viet Nam	2	female	17	60 to 64	1997	44	Population	1	Number	1018468.9396504274	1102694.4966475933	933997.9265552599
20	Viet Nam	2	female	18	65 to 69	1997	44	Population	1	Number	890691.6662172077	964350.2715799073	816818.3997171861
20	Viet Nam	2	female	19	70 to 74	1997	44	Population	1	Number	683931.8545953747	740491.7938912866	627207.0843087545
20	Viet Nam	2	female	20	75 to 79	1997	44	Population	1	Number	463396.95750471967	501719.0558399162	424963.17818978307
20	Viet Nam	2	female	21	80 plus	1997	44	Population	1	Number	452820.97299911996	490268.45635972195	415264.3575238321
20	Viet Nam	2	female	22	All Ages	1997	44	Population	1	Number	39276266.137294985	42524342.994030595	36018723.5043783
20	Viet Nam	2	female	23	5-14 years	1997	44	Population	1	Number	9155208.232900305	9912327.554679263	8395882.460240271
[truncated: 93,176 more rows]
