# Supplementary material for: Hematological malignancy burden in mainland China and Taiwan from 1990 to 2021 and decadal projections: Insights from the global burden of disease study 2021
Source: PLoS One. 2025 Jul 21;20(7):e0328526. doi: 10.1371/journal.pone.0328526 (PMC12279097; doi:10.1371/journal.pone.0328526)
Supplement: S1 Data — (ZIP) [file pone.0328526.s021.zip › The raw data used in this study/GBD_Population/IHME_GBD_2019_POP_1998_Y2020M10D15.CSV]

location_id	location_name	sex_id	sex_name	age_group_id	age_group_name	year_id	measure_id	measure_name	metric_id	metric_name	val	upper	lower
1	Global	1	male	1	Under 5	1998	44	Population	1	Number	323345297.81600577	330914721.9015205	315887289.6422235
1	Global	1	male	2	Early Neonatal	1998	44	Population	1	Number	1321287.2118691956	1351771.4542834612	1291260.9252760226
1	Global	1	male	3	Late Neonatal	1998	44	Population	1	Number	3901161.554209994	3990653.731236702	3812528.853455368
1	Global	1	male	4	Post Neonatal	1998	44	Population	1	Number	61607825.05563041	63021376.28594929	60203353.33000459
1	Global	1	male	5	1 to 4	1998	44	Population	1	Number	256515023.99429613	262583985.93185008	250578696.17833674
1	Global	1	male	6	5 to 9	1998	44	Population	1	Number	319307259.1239639	327258241.2163959	311658060.3523495
1	Global	1	male	7	10 to 14	1998	44	Population	1	Number	316664422.66909	324776664.1985728	308696741.78902066
1	Global	1	male	8	15 to 19	1998	44	Population	1	Number	280661143.28530407	287527951.43921745	273966920.50816095
1	Global	1	male	9	20 to 24	1998	44	Population	1	Number	253981182.8853338	260297735.93917263	247784546.47575065
1	Global	1	male	10	25 to 29	1998	44	Population	1	Number	251684920.88222608	258401960.36680472	244911004.88349292
1	Global	1	male	11	30 to 34	1998	44	Population	1	Number	238424436.43475565	244996216.466258	231817448.47548696
1	Global	1	male	12	35 to 39	1998	44	Population	1	Number	206961376.93206403	212108664.74917442	201758974.09536734
1	Global	1	male	13	40 to 44	1998	44	Population	1	Number	185286498.37955466	190105109.929313	180421722.91650438
1	Global	1	male	14	45 to 49	1998	44	Population	1	Number	157393748.69986734	161416432.11237296	153235469.18428007
1	Global	1	male	15	50 to 54	1998	44	Population	1	Number	121688605.91054411	124622094.47535175	118632776.49882738
1	Global	1	male	16	55 to 59	1998	44	Population	1	Number	101632780.17738484	104041729.572967	99121196.99980928
1	Global	1	male	17	60 to 64	1998	44	Population	1	Number	88700447.94084826	90849988.5212545	86494424.45521665
1	Global	1	male	18	65 to 69	1998	44	Population	1	Number	71393752.46847445	73052177.47179398	69664496.22657713
1	Global	1	male	19	70 to 74	1998	44	Population	1	Number	51141926.51673777	52290042.035389036	49949864.29347519
1	Global	1	male	20	75 to 79	1998	44	Population	1	Number	30368941.247846432	31038235.41038309	29674514.461570498
1	Global	1	male	21	80 plus	1998	44	Population	1	Number	24465496.849545892	24936843.317482684	23962299.207708098
1	Global	1	male	22	All Ages	1998	44	Population	1	Number	3023102238.219547	3097825706.7727237	2949909438.9590664
1	Global	1	male	23	5-14 years	1998	44	Population	1	Number	635971681.7930539	652033611.9648099	620441285.4107666
1	Global	1	male	24	15-49 years	1998	44	Population	1	Number	1574393307.4991057	1614397407.974096	1534539015.537874
1	Global	1	male	25	50-69 years	1998	44	Population	1	Number	383415586.49725163	392615972.4842168	373879677.92996234
1	Global	1	male	26	70+ years	1998	44	Population	1	Number	105976364.6141301	108258557.9429941	103631041.03754082
1	Global	1	male	28	<1 year	1998	44	Population	1	Number	66830273.8217096	68362614.255775	65307377.69690176
1	Global	1	male	30	80 to 84	1998	44	Population	1	Number	15413883.686920553	15733603.70789861	15075353.144573644
1	Global	1	male	31	85 to 89	1998	44	Population	1	Number	6711233.123001249	6830284.037311787	6585546.034472712
1	Global	1	male	32	90 to 94	1998	44	Population	1	Number	1934555.597893836	1966203.7547639748	1901468.5338413843
1	Global	1	male	39	0 to 14	1998	44	Population	1	Number	959316979.6090596	983263317.3011096	936304310.7529261
1	Global	1	male	42	Neonatal	1998	44	Population	1	Number	5222448.766079189	5342429.524994717	5103789.778731391
1	Global	1	male	157	25 plus	1998	44	Population	1	Number	1529142932.4398494	1567706455.520013	1489640601.1804006
1	Global	1	male	158	<20 years	1998	44	Population	1	Number	1239978122.8943636	1270800770.1782942	1210112154.0958855
1	Global	1	male	159	10 to 24	1998	44	Population	1	Number	851306748.8397279	872614656.7882915	830407307.8468392
1	Global	1	male	162	10 to 19	1998	44	Population	1	Number	597325565.954394	612310827.3149476	582674323.3559988
1	Global	1	male	164	Birth	1998	44	Population	1	Number	70040128.5193208	71643686.201669	68462438.8635111
1	Global	1	male	235	95 plus	1998	44	Population	1	Number	405824.4417302548	414359.4259431684	396956.0859701441
1	Global	2	female	1	Under 5	1998	44	Population	1	Number	302295232.4775152	309212281.2039587	295529356.69843054
1	Global	2	female	2	Early Neonatal	1998	44	Population	1	Number	1229223.7167524942	1257636.2052117544	1202122.2757553789
1	Global	2	female	3	Late Neonatal	1998	44	Population	1	Number	3639841.6844875244	3723523.4913461255	3559662.040492299
1	Global	2	female	4	Post Neonatal	1998	44	Population	1	Number	57548417.53720285	58863377.6598866	56276472.60048862
1	Global	2	female	5	1 to 4	1998	44	Population	1	Number	239877749.53907236	245358708.95050526	234493535.12327337
1	Global	2	female	6	5 to 9	1998	44	Population	1	Number	297833100.71193707	304967003.4643859	290949144.5184686
1	Global	2	female	7	10 to 14	1998	44	Population	1	Number	296875404.6322402	304310056.22162634	289697126.88247526
1	Global	2	female	8	15 to 19	1998	44	Population	1	Number	270771975.33839655	277175271.4967577	264492125.1950172
1	Global	2	female	9	20 to 24	1998	44	Population	1	Number	252683367.60906267	258741261.25080347	246662867.25760463
1	Global	2	female	10	25 to 29	1998	44	Population	1	Number	247801722.51914492	254240220.43499085	241417457.1077474
1	Global	2	female	11	30 to 34	1998	44	Population	1	Number	234368747.92844334	240632540.0506524	228051667.36758283
1	Global	2	female	12	35 to 39	1998	44	Population	1	Number	201586437.4046578	206410475.89613685	196650615.7592465
1	Global	2	female	13	40 to 44	1998	44	Population	1	Number	178326515.00307	182749890.09617618	173802626.97401527
1	Global	2	female	14	45 to 49	1998	44	Population	1	Number	152349399.93317133	156062566.9634375	148500828.67088866
1	Global	2	female	15	50 to 54	1998	44	Population	1	Number	118415794.9027903	121128600.94577989	115538101.86878757
1	Global	2	female	16	55 to 59	1998	44	Population	1	Number	101985093.39503178	104242730.6724827	99622383.49133325
1	Global	2	female	17	60 to 64	1998	44	Population	1	Number	92472491.27710101	94562227.8204604	90281585.00260772
1	Global	2	female	18	65 to 69	1998	44	Population	1	Number	77879906.89644548	79573806.25654188	76111140.71789002
1	Global	2	female	19	70 to 74	1998	44	Population	1	Number	61671747.33101018	62956814.977354154	60342546.88085193
1	Global	2	female	20	75 to 79	1998	44	Population	1	Number	42020845.79152712	42860657.55409799	41146879.38570746
1	Global	2	female	21	80 plus	1998	44	Population	1	Number	44154243.781863704	45014611.989080325	43268348.093774706
1	Global	2	female	22	All Ages	1998	44	Population	1	Number	2973492026.9334087	3042958282.6165633	2903973155.3104506
1	Global	2	female	23	5-14 years	1998	44	Population	1	Number	594708505.3441772	609168663.2125379	580705299.6035041
1	Global	2	female	24	15-49 years	1998	44	Population	1	Number	1537888165.7359467	1575468866.4538238	1500141347.1477764
1	Global	2	female	25	50-69 years	1998	44	Population	1	Number	390753286.47136855	399496196.5844063	381612937.7691635
1	Global	2	female	26	70+ years	1998	44	Population	1	Number	147846836.904401	150784081.53625548	144880443.02927798
1	Global	2	female	28	<1 year	1998	44	Population	1	Number	62417482.93844287	63844537.82780329	61039132.155227184
1	Global	2	female	30	80 to 84	1998	44	Population	1	Number	24762192.649646834	25266543.52136929	24239348.001738362
1	Global	2	female	31	85 to 89	1998	44	Population	1	Number	13413804.20784847	13661075.3613294	13154388.306644611
1	Global	2	female	32	90 to 94	1998	44	Population	1	Number	4757439.232920889	4844742.931858546	4660229.294539587
1	Global	2	female	39	0 to 14	1998	44	Population	1	Number	897003737.8216925	918457616.4212977	876256105.4987615
1	Global	2	female	42	Neonatal	1998	44	Population	1	Number	4869065.401240018	4981160.167916697	4761764.533559333
1	Global	2	female	157	25 plus	1998	44	Population	1	Number	1553032946.164257	1589780950.9891179	1514402695.7905056
1	Global	2	female	158	<20 years	1998	44	Population	1	Number	1167775713.160089	1195780415.621255	1140868632.6311123
1	Global	2	female	159	10 to 24	1998	44	Population	1	Number	820330747.5796994	840279790.839088	800776672.0234046
1	Global	2	female	162	10 to 19	1998	44	Population	1	Number	567647379.9706367	581498550.9138331	554164887.6615534
1	Global	2	female	164	Birth	1998	44	Population	1	Number	65095668.6432182	66597361.9162312	63626372.2977827
1	Global	2	female	235	95 plus	1998	44	Population	1	Number	1220807.6914475057	1248687.7967177443	1191179.366526397
1	Global	3	both	1	Under 5	1998	44	Population	1	Number	625640530.2935209	640021120.460747	611416646.3406541
1	Global	3	both	2	Early Neonatal	1998	44	Population	1	Number	2550510.92862169	2609408.130854034	2493410.942549634
1	Global	3	both	3	Late Neonatal	1998	44	Population	1	Number	7541003.238697519	7714191.09029311	7372410.487540137
1	Global	3	both	4	Post Neonatal	1998	44	Population	1	Number	119156242.59283327	121876304.86917205	116477730.74588743
1	Global	3	both	5	1 to 4	1998	44	Population	1	Number	496392773.5333685	507838778.94388	485073447.0685952
1	Global	3	both	6	5 to 9	1998	44	Population	1	Number	617140359.8359009	632272486.3131285	602532115.9838934
1	Global	3	both	7	10 to 14	1998	44	Population	1	Number	613539827.3013301	629098180.5207098	598394840.9912937
1	Global	3	both	8	15 to 19	1998	44	Population	1	Number	551433118.6237006	564737007.9542584	538525999.0608238
1	Global	3	both	9	20 to 24	1998	44	Population	1	Number	506664550.49439645	519038997.1899761	494424129.46784264
1	Global	3	both	10	25 to 29	1998	44	Population	1	Number	499486643.401371	512639674.3130197	486328469.702826
1	Global	3	both	11	30 to 34	1998	44	Population	1	Number	472793184.363199	485686479.4689542	459824502.3354379
1	Global	3	both	12	35 to 39	1998	44	Population	1	Number	408547814.33672184	418487971.61092865	398427069.24715006
1	Global	3	both	13	40 to 44	1998	44	Population	1	Number	363613013.3826247	372858162.54615724	354162295.9109577
1	Global	3	both	14	45 to 49	1998	44	Population	1	Number	309743148.6330387	317472961.3756907	301744625.7363819
1	Global	3	both	15	50 to 54	1998	44	Population	1	Number	240104400.8133344	245734258.63438782	234173068.68188313
1	Global	3	both	16	55 to 59	1998	44	Population	1	Number	203617873.5724166	208262780.60049176	198769901.34964272
1	Global	3	both	17	60 to 64	1998	44	Population	1	Number	181172939.21794927	185406138.28136167	176759854.1540702
1	Global	3	both	18	65 to 69	1998	44	Population	1	Number	149273659.36491993	152611767.72162032	145797967.30139965
1	Global	3	both	19	70 to 74	1998	44	Population	1	Number	112813673.84774794	115223965.09769854	110286847.63929807
1	Global	3	both	20	75 to 79	1998	44	Population	1	Number	72389787.03937355	73915976.77393295	70832281.52648072
1	Global	3	both	21	80 plus	1998	44	Population	1	Number	68619740.63140959	69948597.15962222	67253685.20876938
1	Global	3	both	22	All Ages	1998	44	Population	1	Number	5996594265.152956	6140998152.071298	5853439626.73142
1	Global	3	both	23	5-14 years	1998	44	Population	1	Number	1230680187.137231	1261289360.5583596	1201144990.7206793
1	Global	3	both	24	15-49 years	1998	44	Population	1	Number	3112281473.235052	3189789436.150831	3034753235.0212455
1	Global	3	both	25	50-69 years	1998	44	Population	1	Number	774168872.9686202	791979799.7501415	755463185.709226
1	Global	3	both	26	70+ years	1998	44	Population	1	Number	253823201.51853108	259030018.57498914	248473344.65619424
1	Global	3	both	28	<1 year	1998	44	Population	1	Number	129247756.76015247	132199966.07282946	126343566.7364092
1	Global	3	both	30	80 to 84	1998	44	Population	1	Number	40176076.33656739	40984095.12970998	39316407.80306677
1	Global	3	both	31	85 to 89	1998	44	Population	1	Number	20125037.33084972	20487918.24703589	19735545.447961003
1	Global	3	both	32	90 to 94	1998	44	Population	1	Number	6691994.830814725	6807904.724294598	6564730.949002639
1	Global	3	both	39	0 to 14	1998	44	Population	1	Number	1856320717.430752	1901697378.5562649	1812563422.4602807
1	Global	3	both	42	Neonatal	1998	44	Population	1	Number	10091514.167319208	10323599.221147144	9865821.430089772
1	Global	3	both	157	25 plus	1998	44	Population	1	Number	3082175878.6041064	3157032968.0391674	3004029442.6939507
1	Global	3	both	158	<20 years	1998	44	Population	1	Number	2407753836.054453	2466726474.258394	2351125023.599763
1	Global	3	both	159	10 to 24	1998	44	Population	1	Number	1671637496.4194272	1713057827.8163953	1631256674.286635
1	Global	3	both	162	10 to 19	1998	44	Population	1	Number	1164972945.9250307	1193977913.9764693	1136872457.599957
1	Global	3	both	164	Birth	1998	44	Population	1	Number	135135797.162539	138241090.161767	132088460.101242
1	Global	3	both	235	95 plus	1998	44	Population	1	Number	1626632.1331777605	1662430.970377742	1588051.3444993724
4	Southeast Asia, East Asia, and Oceania	1	male	1	Under 5	1998	44	Population	1	Number	82230849.27032073	86375084.44750232	77814131.88176093
4	Southeast Asia, East Asia, and Oceania	1	male	2	Early Neonatal	1998	44	Population	1	Number	317142.8494624175	332934.33897960227	300177.32685547625
4	Southeast Asia, East Asia, and Oceania	1	male	3	Late Neonatal	1998	44	Population	1	Number	943002.2957247687	989930.043537559	892551.939746611
4	Southeast Asia, East Asia, and Oceania	1	male	4	Post Neonatal	1998	44	Population	1	Number	15081745.0540433	15834297.083204517	14274608.321027586
4	Southeast Asia, East Asia, and Oceania	1	male	5	1 to 4	1998	44	Population	1	Number	65888959.071090244	69211818.18118884	62344240.691783965
4	Southeast Asia, East Asia, and Oceania	1	male	6	5 to 9	1998	44	Population	1	Number	89497245.87208755	94171142.64545047	84531164.002473
4	Southeast Asia, East Asia, and Oceania	1	male	7	10 to 14	1998	44	Population	1	Number	95851790.03072299	101040147.19652231	90255346.26376134
4	Southeast Asia, East Asia, and Oceania	1	male	8	15 to 19	1998	44	Population	1	Number	81759835.66211496	86052757.91650347	77194349.41136117
4	Southeast Asia, East Asia, and Oceania	1	male	9	20 to 24	1998	44	Population	1	Number	80039784.41525576	84407756.75721924	75355482.81936665
4	Southeast Asia, East Asia, and Oceania	1	male	10	25 to 29	1998	44	Population	1	Number	91168138.96846657	96524893.9567322	85469253.1983892
4	Southeast Asia, East Asia, and Oceania	1	male	11	30 to 34	1998	44	Population	1	Number	90439912.36031976	95801482.53937581	84678705.79325573
4	Southeast Asia, East Asia, and Oceania	1	male	12	35 to 39	1998	44	Population	1	Number	69587684.13978706	73503954.02549495	65372188.512918755
4	Southeast Asia, East Asia, and Oceania	1	male	13	40 to 44	1998	44	Population	1	Number	64779762.1334193	68566769.8199271	60714733.66598798
4	Southeast Asia, East Asia, and Oceania	1	male	14	45 to 49	1998	44	Population	1	Number	54386949.07920625	57635047.22136517	50899035.280644335
4	Southeast Asia, East Asia, and Oceania	1	male	15	50 to 54	1998	44	Population	1	Number	40029827.231569104	42407466.30954352	37473983.143795624
4	Southeast Asia, East Asia, and Oceania	1	male	16	55 to 59	1998	44	Population	1	Number	32314705.608601276	34220703.77529658	30260196.544170238
4	Southeast Asia, East Asia, and Oceania	1	male	17	60 to 64	1998	44	Population	1	Number	28914919.732200056	30646774.479139995	27046934.154062226
4	Southeast Asia, East Asia, and Oceania	1	male	18	65 to 69	1998	44	Population	1	Number	22321308.750301674	23673186.1980165	20871794.570478156
4	Southeast Asia, East Asia, and Oceania	1	male	19	70 to 74	1998	44	Population	1	Number	15359895.163249686	16295783.90138626	14362706.271636784
4	Southeast Asia, East Asia, and Oceania	1	male	20	75 to 79	1998	44	Population	1	Number	8749817.396335261	9282309.665135087	8184482.36848753
4	Southeast Asia, East Asia, and Oceania	1	male	21	80 plus	1998	44	Population	1	Number	5780715.351811681	6115025.065819906	5433688.566531153
4	Southeast Asia, East Asia, and Oceania	1	male	22	All Ages	1998	44	Population	1	Number	953213141.1657697	1006521438.9026895	896182114.936896
4	Southeast Asia, East Asia, and Oceania	1	male	23	5-14 years	1998	44	Population	1	Number	185349035.90281054	195167957.37932438	174870681.51677608
4	Southeast Asia, East Asia, and Oceania	1	male	24	15-49 years	1998	44	Population	1	Number	532162066.75856966	562527442.0429488	499712605.8237025
4	Southeast Asia, East Asia, and Oceania	1	male	25	50-69 years	1998	44	Population	1	Number	123580761.32267211	130930898.88094823	115648584.58153088
4	Southeast Asia, East Asia, and Oceania	1	male	26	70+ years	1998	44	Population	1	Number	29890427.911396626	31692433.430023033	27981026.192682095
4	Southeast Asia, East Asia, and Oceania	1	male	28	<1 year	1998	44	Population	1	Number	16341890.199230487	17156706.77935594	15467337.58762967
4	Southeast Asia, East Asia, and Oceania	1	male	30	80 to 84	1998	44	Population	1	Number	4133889.7704646992	4383518.921441899	3870607.880719352
4	Southeast Asia, East Asia, and Oceania	1	male	31	85 to 89	1998	44	Population	1	Number	1339223.681546574	1411659.712624535	1262596.6834108867
4	Southeast Asia, East Asia, and Oceania	1	male	32	90 to 94	1998	44	Population	1	Number	267564.1319952063	278472.1268190889	255699.1943714372
4	Southeast Asia, East Asia, and Oceania	1	male	39	0 to 14	1998	44	Population	1	Number	267579885.17313126	281569935.7380837	252661775.65572557
4	Southeast Asia, East Asia, and Oceania	1	male	42	Neonatal	1998	44	Population	1	Number	1260145.145187186	1322864.3825171613	1192729.266602087
4	Southeast Asia, East Asia, and Oceania	1	male	157	25 plus	1998	44	Population	1	Number	523833635.91526765	554629341.8134838	490721930.3168177
4	Southeast Asia, East Asia, and Oceania	1	male	158	<20 years	1998	44	Population	1	Number	349339720.83524626	367644438.3693051	329856125.0670869
4	Southeast Asia, East Asia, and Oceania	1	male	159	10 to 24	1998	44	Population	1	Number	257651410.1080937	271502662.35988075	242819320.393045
4	Southeast Asia, East Asia, and Oceania	1	male	162	10 to 19	1998	44	Population	1	Number	177611625.69283795	187109651.28325135	167497960.98478538
4	Southeast Asia, East Asia, and Oceania	1	male	164	Birth	1998	44	Population	1	Number	16852051.6910804	17179299.5700052	16528046.6775143
4	Southeast Asia, East Asia, and Oceania	1	male	235	95 plus	1998	44	Population	1	Number	40037.76780520095	41512.671760148325	38515.404128815106
4	Southeast Asia, East Asia, and Oceania	2	female	1	Under 5	1998	44	Population	1	Number	73651480.13260362	77256961.99752398	69755886.84229682
4	Southeast Asia, East Asia, and Oceania	2	female	2	Early Neonatal	1998	44	Population	1	Number	282234.3045506105	296010.5193471898	267479.8786983511
4	Southeast Asia, East Asia, and Oceania	2	female	3	Late Neonatal	1998	44	Population	1	Number	840660.4476153215	881713.1536192546	796689.2265660658
4	Southeast Asia, East Asia, and Oceania	2	female	4	Post Neonatal	1998	44	Population	1	Number	13480658.05320034	14139314.141398283	12773273.410787385
4	Southeast Asia, East Asia, and Oceania	2	female	5	1 to 4	1998	44	Population	1	Number	59047927.32723735	61939877.006859355	55921844.844080575
4	Southeast Asia, East Asia, and Oceania	2	female	6	5 to 9	1998	44	Population	1	Number	81179423.93985865	85329846.10831913	76722180.2462043
4	Southeast Asia, East Asia, and Oceania	2	female	7	10 to 14	1998	44	Population	1	Number	89369414.11369018	94156015.48326902	84235355.50873809
4	Southeast Asia, East Asia, and Oceania	2	female	8	15 to 19	1998	44	Population	1	Number	79023603.75964941	83144343.58378658	74622773.05409214
4	Southeast Asia, East Asia, and Oceania	2	female	9	20 to 24	1998	44	Population	1	Number	78828243.64570673	83077865.46373808	74292667.99085546
4	Southeast Asia, East Asia, and Oceania	2	female	10	25 to 29	1998	44	Population	1	Number	86866771.230338	91821143.93198007	81564704.14744705
4	Southeast Asia, East Asia, and Oceania	2	female	11	30 to 34	1998	44	Population	1	Number	87241166.08924235	92335732.61162628	81768082.44661404
4	Southeast Asia, East Asia, and Oceania	2	female	12	35 to 39	1998	44	Population	1	Number	66558288.96205981	70200663.69894107	62630325.22832985
4	Southeast Asia, East Asia, and Oceania	2	female	13	40 to 44	1998	44	Population	1	Number	61550758.059713855	65081147.41516109	57755367.3130928
4	Southeast Asia, East Asia, and Oceania	2	female	14	45 to 49	1998	44	Population	1	Number	51679530.41707573	54720453.324064106	48408129.89779387
4	Southeast Asia, East Asia, and Oceania	2	female	15	50 to 54	1998	44	Population	1	Number	38287670.149757944	40504703.3971864	35905297.30882374
4	Southeast Asia, East Asia, and Oceania	2	female	16	55 to 59	1998	44	Population	1	Number	30718014.67455416	32461993.831904482	28846102.216686066
4	Southeast Asia, East Asia, and Oceania	2	female	17	60 to 64	1998	44	Population	1	Number	28181541.434073977	29807811.38298333	26438327.148144424
4	Southeast Asia, East Asia, and Oceania	2	female	18	65 to 69	1998	44	Population	1	Number	22830364.486352224	24172571.823258832	21400146.055966593
4	Southeast Asia, East Asia, and Oceania	2	female	19	70 to 74	1998	44	Population	1	Number	16957573.08100715	17976385.47717555	15882441.10928984
4	Southeast Asia, East Asia, and Oceania	2	female	20	75 to 79	1998	44	Population	1	Number	11013171.85190683	11683956.575796252	10316683.33587984
4	Southeast Asia, East Asia, and Oceania	2	female	21	80 plus	1998	44	Population	1	Number	9610004.24103062	10189480.080507247	9013665.814222146
4	Southeast Asia, East Asia, and Oceania	2	female	22	All Ages	1998	44	Population	1	Number	913547020.2686213	963342146.7942443	859906513.9910586
4	Southeast Asia, East Asia, and Oceania	2	female	23	5-14 years	1998	44	Population	1	Number	170548838.05354884	179461121.7468786	161012428.1286367
4	Southeast Asia, East Asia, and Oceania	2	female	24	15-49 years	1998	44	Population	1	Number	511748362.16378593	540198001.2829989	481102148.4642622
4	Southeast Asia, East Asia, and Oceania	2	female	25	50-69 years	1998	44	Population	1	Number	120017590.74473831	126924060.76114094	112583364.65901288
4	Southeast Asia, East Asia, and Oceania	2	female	26	70+ years	1998	44	Population	1	Number	37580749.1739446	39849822.13347905	35208497.971147165
4	Southeast Asia, East Asia, and Oceania	2	female	28	<1 year	1998	44	Population	1	Number	14603552.805366272	15316954.878707625	13837442.516051805
4	Southeast Asia, East Asia, and Oceania	2	female	30	80 to 84	1998	44	Population	1	Number	6205914.915900681	6588132.3574727625	5809582.348474672
4	Southeast Asia, East Asia, and Oceania	2	female	31	85 to 89	1998	44	Population	1	Number	2536162.2906320565	2687003.478677484	2381980.895527727
4	Southeast Asia, East Asia, and Oceania	2	female	32	90 to 94	1998	44	Population	1	Number	727073.8070450521	765016.6628038222	686298.3326749905
4	Southeast Asia, East Asia, and Oceania	2	female	39	0 to 14	1998	44	Population	1	Number	244200318.18615246	256744454.95735085	230732934.64489287
4	Southeast Asia, East Asia, and Oceania	2	female	42	Neonatal	1998	44	Population	1	Number	1122894.752165932	1177723.6729664444	1064169.105264417
4	Southeast Asia, East Asia, and Oceania	2	female	157	25 plus	1998	44	Population	1	Number	511494854.6771127	540967800.6394868	479838322.2339305
4	Southeast Asia, East Asia, and Oceania	2	female	158	<20 years	1998	44	Population	1	Number	323223921.94580185	339900925.2738138	305319098.55985266
4	Southeast Asia, East Asia, and Oceania	2	female	159	10 to 24	1998	44	Population	1	Number	247221261.51904634	260368971.25475392	233259491.0776732
4	Southeast Asia, East Asia, and Oceania	2	female	162	10 to 19	1998	44	Population	1	Number	168393017.8733396	177278535.26493636	158944085.23484305
4	Southeast Asia, East Asia, and Oceania	2	female	164	Birth	1998	44	Population	1	Number	15005795.3168472	15296874.9079639	14714234.0604094
4	Southeast Asia, East Asia, and Oceania	2	female	235	95 plus	1998	44	Population	1	Number	140853.22745283143	146912.6896667792	134196.71274188434
4	Southeast Asia, East Asia, and Oceania	3	both	1	Under 5	1998	44	Population	1	Number	155882329.40292436	163603590.18491706	147580123.40225747
4	Southeast Asia, East Asia, and Oceania	3	both	2	Early Neonatal	1998	44	Population	1	Number	599377.154013028	629024.1863320243	567551.6156761486
4	Southeast Asia, East Asia, and Oceania	3	both	3	Late Neonatal	1998	44	Population	1	Number	1783662.7433400902	1871969.2316656145	1688897.728959848
4	Southeast Asia, East Asia, and Oceania	3	both	4	Post Neonatal	1998	44	Population	1	Number	28562403.10724364	29976862.992273822	27042803.037948873
4	Southeast Asia, East Asia, and Oceania	3	both	5	1 to 4	1998	44	Population	1	Number	124936886.39832759	131141717.62688369	118280926.85331528
4	Southeast Asia, East Asia, and Oceania	3	both	6	5 to 9	1998	44	Population	1	Number	170676669.8119462	179509397.9701274	161252899.90670913
4	Southeast Asia, East Asia, and Oceania	3	both	7	10 to 14	1998	44	Population	1	Number	185221204.14441317	195201275.78926742	174490098.32980666
4	Southeast Asia, East Asia, and Oceania	3	both	8	15 to 19	1998	44	Population	1	Number	160783439.42176437	169202275.66943207	151817122.46545333
4	Southeast Asia, East Asia, and Oceania	3	both	9	20 to 24	1998	44	Population	1	Number	158868028.06096247	167490950.32041976	149614027.39911512
4	Southeast Asia, East Asia, and Oceania	3	both	10	25 to 29	1998	44	Population	1	Number	178034910.1988046	188356980.9502897	167033623.47326207
4	Southeast Asia, East Asia, and Oceania	3	both	11	30 to 34	1998	44	Population	1	Number	177681078.44956213	188127587.80320394	166446408.2975983
4	Southeast Asia, East Asia, and Oceania	3	both	12	35 to 39	1998	44	Population	1	Number	136145973.10184687	143689347.085067	127978026.9418454
4	Southeast Asia, East Asia, and Oceania	3	both	13	40 to 44	1998	44	Population	1	Number	126330520.19313315	133647944.02951646	118470100.97908078
4	Southeast Asia, East Asia, and Oceania	3	both	14	45 to 49	1998	44	Population	1	Number	106066479.49628198	112355500.54542927	99307120.12735945
4	Southeast Asia, East Asia, and Oceania	3	both	15	50 to 54	1998	44	Population	1	Number	78317497.38132705	82912252.14856502	73362870.11610621
4	Southeast Asia, East Asia, and Oceania	3	both	16	55 to 59	1998	44	Population	1	Number	63032720.28315544	66693666.08644338	59104523.17419492
4	Southeast Asia, East Asia, and Oceania	3	both	17	60 to 64	1998	44	Population	1	Number	57096461.16627403	60454969.81908501	53475994.25747239
4	Southeast Asia, East Asia, and Oceania	3	both	18	65 to 69	1998	44	Population	1	Number	45151673.2366539	47846126.446749866	42267845.52980358
4	Southeast Asia, East Asia, and Oceania	3	both	19	70 to 74	1998	44	Population	1	Number	32317468.244256835	34272172.99007714	30243582.261806794
4	Southeast Asia, East Asia, and Oceania	3	both	20	75 to 79	1998	44	Population	1	Number	19762989.24824209	20965327.97721015	18498850.600634746
4	Southeast Asia, East Asia, and Oceania	3	both	21	80 plus	1998	44	Population	1	Number	15390719.592842301	16300575.909088023	14447116.675482389
4	Southeast Asia, East Asia, and Oceania	3	both	22	All Ages	1998	44	Population	1	Number	1866760161.434391	1969620759.465978	1756098006.7200613
4	Southeast Asia, East Asia, and Oceania	3	both	23	5-14 years	1998	44	Population	1	Number	355897873.9563594	374642336.08688605	335895553.49653244
4	Southeast Asia, East Asia, and Oceania	3	both	24	15-49 years	1998	44	Population	1	Number	1043910428.9223555	1102732872.5477889	980812546.7484959
4	Southeast Asia, East Asia, and Oceania	3	both	25	50-69 years	1998	44	Population	1	Number	243598352.0674104	257845861.71408185	228204124.91054222
4	Southeast Asia, East Asia, and Oceania	3	both	26	70+ years	1998	44	Population	1	Number	67471177.08534123	71538095.70252562	63170032.79752952
4	Southeast Asia, East Asia, and Oceania	3	both	28	<1 year	1998	44	Population	1	Number	30945443.00459676	32477993.363214355	29299204.050537568
4	Southeast Asia, East Asia, and Oceania	3	both	30	80 to 84	1998	44	Population	1	Number	10339804.68636538	10969929.243946264	9680018.528770957
4	Southeast Asia, East Asia, and Oceania	3	both	31	85 to 89	1998	44	Population	1	Number	3875385.9721786305	4098503.710747148	3644380.9140438708
4	Southeast Asia, East Asia, and Oceania	3	both	32	90 to 94	1998	44	Population	1	Number	994637.9390402584	1042985.7708319746	941956.26125885
4	Southeast Asia, East Asia, and Oceania	3	both	39	0 to 14	1998	44	Population	1	Number	511780203.35928375	538317018.2988429	483358101.161486
4	Southeast Asia, East Asia, and Oceania	3	both	42	Neonatal	1998	44	Population	1	Number	2383039.8973531183	2500993.417997639	2256449.3446359965
4	Southeast Asia, East Asia, and Oceania	3	both	157	25 plus	1998	44	Population	1	Number	1035328490.5923804	1095600475.0399804	970559208.8395513
4	Southeast Asia, East Asia, and Oceania	3	both	158	<20 years	1998	44	Population	1	Number	672563642.78104806	707547979.6482867	635175223.6269395
4	Southeast Asia, East Asia, and Oceania	3	both	159	10 to 24	1998	44	Population	1	Number	504872671.62714005	531924698.4654731	476078811.4707182
4	Southeast Asia, East Asia, and Oceania	3	both	162	10 to 19	1998	44	Population	1	Number	346004643.56617755	364353612.1808199	326464784.07160306
4	Southeast Asia, East Asia, and Oceania	3	both	164	Birth	1998	44	Population	1	Number	31857847.0079277	32476258.3687345	31241978.1809593
4	Southeast Asia, East Asia, and Oceania	3	both	235	95 plus	1998	44	Population	1	Number	180890.9952580324	188188.76388166292	172844.9163032985
5	East Asia	1	male	1	Under 5	1998	44	Population	1	Number	51157130.245308265	55122934.08992807	47187564.608251296
5	East Asia	1	male	2	Early Neonatal	1998	44	Population	1	Number	193662.2625752945	208658.9658535959	178640.28221095866
5	East Asia	1	male	3	Late Neonatal	1998	44	Population	1	Number	577076.3949603068	621762.5664337142	532316.6617510454
5	East Asia	1	male	4	Post Neonatal	1998	44	Population	1	Number	9291379.360887865	10010275.541281393	8571399.313633682
5	East Asia	1	male	5	1 to 4	1998	44	Population	1	Number	41095012.2268848	44282237.01635937	37905208.350655615
5	East Asia	1	male	6	5 to 9	1998	44	Population	1	Number	58540186.86410405	63143128.37999732	53935383.21069112
5	East Asia	1	male	7	10 to 14	1998	44	Population	1	Number	65826875.1679964	71048688.95538795	60603790.31612487
5	East Asia	1	male	8	15 to 19	1998	44	Population	1	Number	53846381.567809016	58081715.85899976	49614057.047280855
5	East Asia	1	male	9	20 to 24	1998	44	Population	1	Number	55294006.5087563	59664432.5884194	50925888.784624256
5	East Asia	1	male	10	25 to 29	1998	44	Population	1	Number	68384170.64881487	73813365.97725199	62954866.71927947
5	East Asia	1	male	11	30 to 34	1998	44	Population	1	Number	69463526.72872914	74969950.27703328	63959863.04883559
5	East Asia	1	male	12	35 to 39	1998	44	Population	1	Number	50682507.36737141	54659936.74538231	46717077.02094129
5	East Asia	1	male	13	40 to 44	1998	44	Population	1	Number	49077337.49675557	52948914.79179135	45216357.71147153
5	East Asia	1	male	14	45 to 49	1998	44	Population	1	Number	42371830.43238066	45725338.68334593	39027156.626784824
5	East Asia	1	male	15	50 to 54	1998	44	Population	1	Number	30969959.691165727	33409189.64007559	28532929.039153993
5	East Asia	1	male	16	55 to 59	1998	44	Population	1	Number	25002648.672729068	26958843.894673683	23049035.54992765
5	East Asia	1	male	17	60 to 64	1998	44	Population	1	Number	22800337.15389527	24589532.253895484	21014324.61685605
5	East Asia	1	male	18	65 to 69	1998	44	Population	1	Number	17669251.30533431	19062111.903132066	16281001.79905691
5	East Asia	1	male	19	70 to 74	1998	44	Population	1	Number	12250466.63030898	13215827.971285062	11288938.494111702
5	East Asia	1	male	20	75 to 79	1998	44	Population	1	Number	6944445.023950476	7492087.1814042255	6399464.439187501
5	East Asia	1	male	21	80 plus	1998	44	Population	1	Number	4326028.94732763	4664713.861121248	3989356.730402758
5	East Asia	1	male	22	All Ages	1998	44	Population	1	Number	684607090.4527372	738571343.0324304	630697055.762982
5	East Asia	1	male	23	5-14 years	1998	44	Population	1	Number	124367062.03210045	134191817.33538528	114539173.52681598
5	East Asia	1	male	24	15-49 years	1998	44	Population	1	Number	389119760.75061697	419863654.922224	358415266.9592178
5	East Asia	1	male	25	50-69 years	1998	44	Population	1	Number	96442196.82312438	104019677.69177684	88877291.0049946
5	East Asia	1	male	26	70+ years	1998	44	Population	1	Number	23520940.601587087	25373202.069538586	21677759.663701963
5	East Asia	1	male	28	<1 year	1998	44	Population	1	Number	10062118.018423466	10840697.073568704	9282356.257595686
5	East Asia	1	male	30	80 to 84	1998	44	Population	1	Number	3231296.9445082643	3485689.7125443714	2978093.552385865
5	East Asia	1	male	31	85 to 89	1998	44	Population	1	Number	948371.4105819766	1022065.3236795045	875281.3485496942
5	East Asia	1	male	32	90 to 94	1998	44	Population	1	Number	131689.4366362062	141384.92708495486	122171.43753937882
5	East Asia	1	male	39	0 to 14	1998	44	Population	1	Number	175524192.27740872	189314751.42531338	161726738.13506728
5	East Asia	1	male	42	Neonatal	1998	44	Population	1	Number	770738.6575356013	830421.5322873101	710956.943962004
5	East Asia	1	male	157	25 plus	1998	44	Population	1	Number	399942510.0987631	431510443.15969783	368430371.7960091
5	East Asia	1	male	158	<20 years	1998	44	Population	1	Number	229370573.84521773	247396467.2843131	211340795.1823482
5	East Asia	1	male	159	10 to 24	1998	44	Population	1	Number	174967263.2445617	188794837.40280718	161143736.14802995
5	East Asia	1	male	162	10 to 19	1998	44	Population	1	Number	119673256.73580542	129130404.81438772	110217847.36340572
5	East Asia	1	male	164	Birth	1998	44	Population	1	Number	10346350.6360763	10565353.3654649	10115151.6472661
5	East Asia	1	male	235	95 plus	1998	44	Population	1	Number	14671.155601182745	15564.348570011312	13794.926493788216
5	East Asia	2	female	1	Under 5	1998	44	Population	1	Number	44107411.2637528	47507832.777058735	40704028.6481487
5	East Asia	2	female	2	Early Neonatal	1998	44	Population	1	Number	165640.3087453779	178390.57590500932	152864.91581636365
5	East Asia	2	female	3	Late Neonatal	1998	44	Population	1	Number	494336.839024221	532387.5701578332	456212.79232749995
5	East Asia	2	female	4	Post Neonatal	1998	44	Population	1	Number	7984397.816642241	8598537.30150026	7369093.064489062
5	East Asia	2	female	5	1 to 4	1998	44	Population	1	Number	35463036.29934096	38198517.32949563	32725586.53642956
5	East Asia	2	female	6	5 to 9	1998	44	Population	1	Number	51735723.89098003	55793367.88977457	47676908.13087763
5	East Asia	2	female	7	10 to 14	1998	44	Population	1	Number	60626247.04355914	65431658.10233169	55819853.01290566
5	East Asia	2	female	8	15 to 19	1998	44	Population	1	Number	51389989.153641	55425226.86624539	47357173.959547505
5	East Asia	2	female	9	20 to 24	1998	44	Population	1	Number	53473362.72687868	57684222.55289638	49265350.363182805
5	East Asia	2	female	10	25 to 29	1998	44	Population	1	Number	63381144.395265244	68384059.61035214	58381652.35002657
5	East Asia	2	female	11	30 to 34	1998	44	Population	1	Number	65740599.60974808	70935286.00434819	60553538.331730925
5	East Asia	2	female	12	35 to 39	1998	44	Population	1	Number	47333791.01335859	51035883.28002647	43645834.806189105
5	East Asia	2	female	13	40 to 44	1998	44	Population	1	Number	45671608.29940162	49261506.52996515	42092368.67537397
5	East Asia	2	female	14	45 to 49	1998	44	Population	1	Number	39554560.1053911	42674941.039016165	36441302.41906911
5	East Asia	2	female	15	50 to 54	1998	44	Population	1	Number	28800139.93690267	31055612.06961311	26546304.79088901
5	East Asia	2	female	16	55 to 59	1998	44	Population	1	Number	22799280.33394656	24565842.42783846	21033716.355316866
5	East Asia	2	female	17	60 to 64	1998	44	Population	1	Number	21362234.905381706	23019213.958247535	19707305.85314583
5	East Asia	2	female	18	65 to 69	1998	44	Population	1	Number	17488221.16936604	18850466.983216953	16129350.59711957
5	East Asia	2	female	19	70 to 74	1998	44	Population	1	Number	13214256.538136857	14245982.111917058	12185930.466229387
5	East Asia	2	female	20	75 to 79	1998	44	Population	1	Number	8653042.671796761	9329661.862921014	7979109.1153495675
5	East Asia	2	female	21	80 plus	1998	44	Population	1	Number	7444490.46457927	8027744.698267685	6865340.001043994
5	East Asia	2	female	22	All Ages	1998	44	Population	1	Number	642776103.5220861	693228508.7640365	592385067.8761466
5	East Asia	2	female	23	5-14 years	1998	44	Population	1	Number	112361970.93453917	121225025.99210626	103496761.14378329
5	East Asia	2	female	24	15-49 years	1998	44	Population	1	Number	366545055.3036843	395401125.88284993	337737220.9051201
5	East Asia	2	female	25	50-69 years	1998	44	Population	1	Number	90449876.34559697	97491135.43891607	83416677.5964713
5	East Asia	2	female	26	70+ years	1998	44	Population	1	Number	29311789.67451289	31603388.67310576	27030379.582622953
5	East Asia	2	female	28	<1 year	1998	44	Population	1	Number	8644374.96441184	9309315.447563102	7978170.772632927
5	East Asia	2	female	30	80 to 84	1998	44	Population	1	Number	4925084.034609785	5311879.484333487	4540196.696022407
5	East Asia	2	female	31	85 to 89	1998	44	Population	1	Number	1933938.8850870107	2085276.8000762016	1783808.8289360567
5	East Asia	2	female	32	90 to 94	1998	44	Population	1	Number	504346.7289626211	543305.7478015111	466000.6473634817
5	East Asia	2	female	39	0 to 14	1998	44	Population	1	Number	156469382.19829196	168732858.769165	144200789.79193196
5	East Asia	2	female	42	Neonatal	1998	44	Population	1	Number	659977.1477695989	710778.1460628425	609077.7081438636
5	East Asia	2	female	157	25 plus	1998	44	Population	1	Number	381443369.4432745	411386200.5757301	351561753.7614838
5	East Asia	2	female	158	<20 years	1998	44	Population	1	Number	207859371.35193297	224158085.6354104	191557963.7514795
5	East Asia	2	female	159	10 to 24	1998	44	Population	1	Number	165489598.92407882	178541107.52147344	152442377.33563593
5	East Asia	2	female	162	10 to 19	1998	44	Population	1	Number	112016236.19720015	120856884.96857706	103177026.97245315
5	East Asia	2	female	164	Birth	1998	44	Population	1	Number	8856623.68461265	9043540.35034217	8658621.76781212
5	East Asia	2	female	235	95 plus	1998	44	Population	1	Number	81120.81591985321	87038.04537611394	75325.13473779078
5	East Asia	3	both	1	Under 5	1998	44	Population	1	Number	95264541.50906107	102630766.8669868	87891593.25639999
5	East Asia	3	both	2	Early Neonatal	1998	44	Population	1	Number	359302.5713206724	387049.5417586052	331509.15125174396
5	East Asia	3	both	3	Late Neonatal	1998	44	Population	1	Number	1071413.2339845279	1154150.1365915474	988540.949933923
5	East Asia	3	both	4	Post Neonatal	1998	44	Population	1	Number	17275777.177530106	18608812.842781655	15940748.268129148
5	East Asia	3	both	5	1 to 4	1998	44	Population	1	Number	76558048.52622576	82480754.345855	70630794.88708518
5	East Asia	3	both	6	5 to 9	1998	44	Population	1	Number	110275910.75508408	118936496.26977189	101612291.34156874
5	East Asia	3	both	7	10 to 14	1998	44	Population	1	Number	126453122.21155554	136480347.05771965	116423643.32903053
5	East Asia	3	both	8	15 to 19	1998	44	Population	1	Number	105236370.72145002	113506942.72524515	96971231.00682837
5	East Asia	3	both	9	20 to 24	1998	44	Population	1	Number	108767369.23563498	117348655.14131579	100191239.14780705
5	East Asia	3	both	10	25 to 29	1998	44	Population	1	Number	131765315.04408012	142197425.58760417	121336519.06930606
5	East Asia	3	both	11	30 to 34	1998	44	Population	1	Number	135204126.33847722	145905236.28138146	124513401.38056654
5	East Asia	3	both	12	35 to 39	1998	44	Population	1	Number	98016298.38073	105695820.02540877	90362911.82713039
5	East Asia	3	both	13	40 to 44	1998	44	Population	1	Number	94748945.79615718	102210421.32175648	87308726.38684548
5	East Asia	3	both	14	45 to 49	1998	44	Population	1	Number	81926390.53777176	88400279.72236209	75468459.04585396
5	East Asia	3	both	15	50 to 54	1998	44	Population	1	Number	59770099.628068395	64464801.70968869	55079233.830043
5	East Asia	3	both	16	55 to 59	1998	44	Population	1	Number	47801929.00667562	51524686.32251214	44082751.905244514
5	East Asia	3	both	17	60 to 64	1998	44	Population	1	Number	44162572.059276976	47608746.21214301	40721630.470001884
5	East Asia	3	both	18	65 to 69	1998	44	Population	1	Number	35157472.47470035	37912578.886349015	32410352.39617648
5	East Asia	3	both	19	70 to 74	1998	44	Population	1	Number	25464723.168445837	27461811.672533914	23474868.960341092
5	East Asia	3	both	20	75 to 79	1998	44	Population	1	Number	15597487.695747238	16821779.417887736	14378573.554537065
5	East Asia	3	both	21	80 plus	1998	44	Population	1	Number	11770519.4119069	12693056.575800344	10854696.731446752
5	East Asia	3	both	22	All Ages	1998	44	Population	1	Number	1327383193.9748232	1431799851.7964683	1223082123.6391284
5	East Asia	3	both	23	5-14 years	1998	44	Population	1	Number	236729032.9666396	255416843.32749152	218035934.67059928
5	East Asia	3	both	24	15-49 years	1998	44	Population	1	Number	755664816.0543013	815264780.805074	696152487.8643378
5	East Asia	3	both	25	50-69 years	1998	44	Population	1	Number	186892073.16872135	201510813.1306929	172293968.60146588
5	East Asia	3	both	26	70+ years	1998	44	Population	1	Number	52832730.27609997	56976647.666222006	48708139.24632491
5	East Asia	3	both	28	<1 year	1998	44	Population	1	Number	18706492.982835308	20150012.521131806	17260798.369314816
5	East Asia	3	both	30	80 to 84	1998	44	Population	1	Number	8156380.979118049	8797972.529631829	7518290.248408272
5	East Asia	3	both	31	85 to 89	1998	44	Population	1	Number	2882310.2956689876	3107433.142895308	2659090.177485751
5	East Asia	3	both	32	90 to 94	1998	44	Population	1	Number	636036.1655988273	684710.8991668503	588176.0019805696
5	East Asia	3	both	39	0 to 14	1998	44	Population	1	Number	331993574.4757007	358047610.1944783	305927527.9269992
5	East Asia	3	both	42	Neonatal	1998	44	Population	1	Number	1430715.8053052002	1541199.6783501527	1320050.101185667
5	East Asia	3	both	157	25 plus	1998	44	Population	1	Number	781385879.5420376	842896643.7354276	719992125.5574931
5	East Asia	3	both	158	<20 years	1998	44	Population	1	Number	437229945.1971507	471554552.91972345	402898758.93382764
5	East Asia	3	both	159	10 to 24	1998	44	Population	1	Number	340456862.16864055	367335944.92428064	313586113.483666
5	East Asia	3	both	162	10 to 19	1998	44	Population	1	Number	231689492.93300557	249987289.7829648	213394874.3358589
5	East Asia	3	both	164	Birth	1998	44	Population	1	Number	19202974.3206889	19608958.0392439	18773756.4794075
5	East Asia	3	both	235	95 plus	1998	44	Population	1	Number	95791.97152103596	102609.87245617816	89120.06123157898
6	China	1	male	1	Under 5	1998	44	Population	1	Number	48886473.88808566	52858561.48133917	44876590.66293218
6	China	1	male	2	Early Neonatal	1998	44	Population	1	Number	184999.6562786435	200040.53942507063	169815.57721049004
6	China	1	male	3	Late Neonatal	1998	44	Population	1	Number	551240.5817004474	596055.9703651881	505998.56406912784
6	China	1	male	4	Post Neonatal	1998	44	Population	1	Number	8869612.450028151	9590573.297140267	8141790.776915565
6	China	1	male	5	1 to 4	1998	44	Population	1	Number	39280621.20007842	42471891.67440865	36058985.74473699
6	China	1	male	6	5 to 9	1998	44	Population	1	Number	56534947.11633029	61128772.18811622	51897326.13983458
6	China	1	male	7	10 to 14	1998	44	Population	1	Number	64000799.77744856	69202310.31908263	58749705.81572086
6	China	1	male	8	15 to 19	1998	44	Population	1	Number	51955705.00434137	56174000.11901344	47697473.340876974
6	China	1	male	9	20 to 24	1998	44	Population	1	Number	53557497.56096741	57907489.71640559	49166346.88412302
6	China	1	male	10	25 to 29	1998	44	Population	1	Number	66518473.13621829	71923873.47085583	61061839.76914418
6	China	1	male	11	30 to 34	1998	44	Population	1	Number	67493927.82459323	72974774.70533644	61961194.19657342
6	China	1	male	12	35 to 39	1998	44	Population	1	Number	48838821.81050419	52792472.1680984	44847977.26862026
6	China	1	male	13	40 to 44	1998	44	Population	1	Number	47480034.01432092	51325732.1706529	43598021.96795306
6	China	1	male	14	45 to 49	1998	44	Population	1	Number	41093986.24451942	44423353.05415515	37733233.81961773
6	China	1	male	15	50 to 54	1998	44	Population	1	Number	29953250.775153626	32383525.547175802	27499992.34249787
6	China	1	male	16	55 to 59	1998	44	Population	1	Number	24054103.605667293	26004475.348254595	22085410.74655751
6	China	1	male	17	60 to 64	1998	44	Population	1	Number	21991194.079505417	23773406.449495677	20192292.104881242
6	China	1	male	18	65 to 69	1998	44	Population	1	Number	17078280.697329976	18460853.327951003	15682800.06949351
6	China	1	male	19	70 to 74	1998	44	Population	1	Number	11822362.999513337	12779157.457374858	10856646.570955474
6	China	1	male	20	75 to 79	1998	44	Population	1	Number	6705587.75552184	7247706.455775049	6158424.248444844
6	China	1	male	21	80 plus	1998	44	Population	1	Number	4158066.1002039285	4493111.8320444785	3819929.058193507
6	China	1	male	22	All Ages	1998	44	Population	1	Number	662123512.3902248	715853575.8111273	607885205.0064201
6	China	1	male	23	5-14 years	1998	44	Population	1	Number	120535746.89377885	130331082.50719887	110647031.95555545
6	China	1	male	24	15-49 years	1998	44	Population	1	Number	376938445.5954648	407521695.4045176	346066087.2469088
6	China	1	male	25	50-69 years	1998	44	Population	1	Number	93076829.15765631	100622260.67287709	85460495.26343012
6	China	1	male	26	70+ years	1998	44	Population	1	Number	22686016.85523911	24519975.74519439	20834999.877593827
6	China	1	male	28	<1 year	1998	44	Population	1	Number	9605852.688007243	10386669.806930527	8817604.91819518
6	China	1	male	30	80 to 84	1998	44	Population	1	Number	3120601.1839709305	3372473.4681637767	2866400.307892098
6	China	1	male	31	85 to 89	1998	44	Population	1	Number	905137.4410696888	977924.614333715	831678.2143744841
6	China	1	male	32	90 to 94	1998	44	Population	1	Number	120700.12450088626	130212.46066916078	111103.46478029218
6	China	1	male	39	0 to 14	1998	44	Population	1	Number	169422220.78186452	183189643.98853806	155523622.6184876
6	China	1	male	42	Neonatal	1998	44	Population	1	Number	736240.2379790909	796096.5097902587	675814.1412796179
6	China	1	male	157	25 plus	1998	44	Population	1	Number	387188089.0430515	418582441.9871703	355497762.1629327
6	China	1	male	158	<20 years	1998	44	Population	1	Number	221377925.7862059	239363644.1075515	203221095.95936456
6	China	1	male	159	10 to 24	1998	44	Population	1	Number	169514002.34275734	183283800.15450165	155613526.04072085
6	China	1	male	162	10 to 19	1998	44	Population	1	Number	115956504.78178993	125376310.43809608	106447179.15659784
6	China	1	male	164	Birth	1998	44	Population	1	Number	9861486.2541026	10086816.6895856	9630463.22460113
6	China	1	male	235	95 plus	1998	44	Population	1	Number	11627.350662423209	12527.846153538192	10745.735156693063
6	China	2	female	1	Under 5	1998	44	Population	1	Number	41972604.01596832	45381819.75423516	38530969.41728412
6	China	2	female	2	Early Neonatal	1998	44	Population	1	Number	157519.003373275	170321.82146777402	144594.37403721595
6	China	2	female	3	Late Neonatal	1998	44	Population	1	Number	470079.5357740706	508285.2845536855	431510.3086848258
6	China	2	female	4	Post Neonatal	1998	44	Population	1	Number	7588159.179244165	8204774.066168362	6965680.161860613
6	China	2	female	5	1 to 4	1998	44	Population	1	Number	33756846.297576815	36498438.58204534	30989184.572701473
6	China	2	female	6	5 to 9	1998	44	Population	1	Number	49867984.68088632	53919076.788995914	45778285.25023496
6	China	2	female	7	10 to 14	1998	44	Population	1	Number	58908490.738769166	63695753.65689931	54075601.12501731
6	China	2	female	8	15 to 19	1998	44	Population	1	Number	49527198.242617466	53548330.61263997	45467939.025370896
6	China	2	female	9	20 to 24	1998	44	Population	1	Number	51662765.31432719	55856944.00907977	47428792.10087658
6	China	2	female	10	25 to 29	1998	44	Population	1	Number	61399026.47720114	66382484.086449675	56368358.79758499
6	China	2	female	11	30 to 34	1998	44	Population	1	Number	63740180.863317154	68909078.93475538	58522396.1061909
6	China	2	female	12	35 to 39	1998	44	Population	1	Number	45501406.5916135	49180709.17038121	41787529.54995322
6	China	2	female	13	40 to 44	1998	44	Population	1	Number	44063895.75642479	47631406.5786442	40462770.5655802
6	China	2	female	14	45 to 49	1998	44	Population	1	Number	38261499.36687	41362380.97489988	35131361.037808456
6	China	2	female	15	50 to 54	1998	44	Population	1	Number	27733691.297277622	29983826.17235718	25462304.54832683
6	China	2	female	16	55 to 59	1998	44	Population	1	Number	21767434.23555516	23533366.21477384	19984881.937205024
6	China	2	female	17	60 to 64	1998	44	Population	1	Number	20422402.926496245	22077692.01190905	18751574.584038395
6	China	2	female	18	65 to 69	1998	44	Population	1	Number	16772159.24814051	18129901.97920819	15401706.0711393
6	China	2	female	19	70 to 74	1998	44	Population	1	Number	12695677.164548203	13722551.399454702	11659213.104534293
6	China	2	female	20	75 to 79	1998	44	Population	1	Number	8323091.084129729	8995806.365358548	7644100.426033322
6	China	2	female	21	80 plus	1998	44	Population	1	Number	7171701.22797609	7749322.353685024	6588723.526354005
6	China	2	female	22	All Ages	1998	44	Population	1	Number	619791209.2321186	670060451.0637269	569046507.173533
6	China	2	female	23	5-14 years	1998	44	Population	1	Number	108776475.41965549	117614830.44589521	99853886.37525226
6	China	2	female	24	15-49 years	1998	44	Population	1	Number	354155972.61237127	382871334.3668501	325169147.1833653
6	China	2	female	25	50-69 years	1998	44	Population	1	Number	86695687.70746954	93724786.37824826	79600467.14070953
6	China	2	female	26	70+ years	1998	44	Population	1	Number	28190469.476654023	30467680.118498262	25892037.056921627
6	China	2	female	28	<1 year	1998	44	Population	1	Number	8215757.718391511	8883381.17218982	7541784.844582654
6	China	2	female	30	80 to 84	1998	44	Population	1	Number	4753790.224605484	5137635.82558553	4366376.863449322
6	China	2	female	31	85 to 89	1998	44	Population	1	Number	1860734.5654888868	2010445.7290995074	1709632.7727205234
6	China	2	female	32	90 to 94	1998	44	Population	1	Number	481981.92531556316	520254.90671422635	443354.5865980444
6	China	2	female	39	0 to 14	1998	44	Population	1	Number	150749079.4356238	162996650.2001304	138384855.79253638
6	China	2	female	42	Neonatal	1998	44	Population	1	Number	627598.5391473456	678607.1060214596	576104.6827220417
6	China	2	female	157	25 plus	1998	44	Population	1	Number	367852166.2395502	397658526.24187696	337764920.25474894
6	China	2	female	158	<20 years	1998	44	Population	1	Number	200276277.67824128	216544980.8127704	183852794.81790724
6	China	2	female	159	10 to 24	1998	44	Population	1	Number	160098454.2957138	173101028.27861905	146972332.25126475
6	China	2	female	162	10 to 19	1998	44	Population	1	Number	108435688.98138663	117244084.26953928	99543540.15038818
6	China	2	female	164	Birth	1998	44	Population	1	Number	8404324.58782136	8596299.45793178	8207499.21463183
6	China	2	female	235	95 plus	1998	44	Population	1	Number	75194.51256615638	81060.76187354076	69362.70922865497
6	China	3	both	1	Under 5	1998	44	Population	1	Number	90859077.90405399	98240381.23557435	83407560.0802163
6	China	3	both	2	Early Neonatal	1998	44	Population	1	Number	342518.6596519185	370362.3608928446	314409.95124770596
6	China	3	both	3	Late Neonatal	1998	44	Population	1	Number	1021320.1174745179	1104341.2549188738	937508.8727539536
6	China	3	both	4	Post Neonatal	1998	44	Population	1	Number	16457771.629272318	17795347.363308627	15107470.938776176
6	China	3	both	5	1 to 4	1998	44	Population	1	Number	73037467.49765523	78970330.25645399	67048170.31743847
6	China	3	both	6	5 to 9	1998	44	Population	1	Number	106402931.79721661	115047848.97711211	97675611.39006954
6	China	3	both	7	10 to 14	1998	44	Population	1	Number	122909290.51621772	132898063.97598195	112825306.94073816
6	China	3	both	8	15 to 19	1998	44	Population	1	Number	101482903.24695884	109722330.7316534	93165412.36624788
6	China	3	both	9	20 to 24	1998	44	Population	1	Number	105220262.8752946	113764433.72548535	96595138.9849996
6	China	3	both	10	25 to 29	1998	44	Population	1	Number	127917499.61341943	138306357.5573055	117430198.56672917
6	China	3	both	11	30 to 34	1998	44	Population	1	Number	131234108.6879104	141883853.64009184	120483590.30276431
6	China	3	both	12	35 to 39	1998	44	Population	1	Number	94340228.40211768	101973181.33847961	86635506.81857349
6	China	3	both	13	40 to 44	1998	44	Population	1	Number	91543929.77074571	98957138.74929708	84060792.53353328
6	China	3	both	14	45 to 49	1998	44	Population	1	Number	79355485.61138941	85785734.02905503	72864594.85742618
6	China	3	both	15	50 to 54	1998	44	Population	1	Number	57686942.072431244	62367351.719532974	52962296.890824705
6	China	3	both	16	55 to 59	1998	44	Population	1	Number	45821537.84122245	49537841.56302843	42070292.683762535
6	China	3	both	17	60 to 64	1998	44	Population	1	Number	42413597.00600166	45851098.461404726	38943866.68891963
6	China	3	both	18	65 to 69	1998	44	Population	1	Number	33850439.94547049	36590755.30715919	31084506.14063281
6	China	3	both	19	70 to 74	1998	44	Population	1	Number	24518040.16406154	26501708.85682956	22515859.675489772
6	China	3	both	20	75 to 79	1998	44	Population	1	Number	15028678.83965157	16243512.821133595	13802524.674478166
6	China	3	both	21	80 plus	1998	44	Population	1	Number	11329767.328180019	12242434.185729507	10408652.58454751
6	China	3	both	22	All Ages	1998	44	Population	1	Number	1281914721.6223433	1385914026.8748546	1176931712.1799536
6	China	3	both	23	5-14 years	1998	44	Population	1	Number	229312222.31343433	247945912.95309404	210500918.3308077
6	China	3	both	24	15-49 years	1998	44	Population	1	Number	731094418.207836	790393029.7713681	671235234.430274
6	China	3	both	25	50-69 years	1998	44	Population	1	Number	179772516.86512583	194347047.05112532	165060962.40413958
6	China	3	both	26	70+ years	1998	44	Population	1	Number	50876486.33189313	54987655.863692656	46727036.934515454
6	China	3	both	28	<1 year	1998	44	Population	1	Number	17821610.406398755	19270050.979120348	16359389.762777839
6	China	3	both	30	80 to 84	1998	44	Population	1	Number	7874391.408576414	8510109.293749306	7232777.17134142
6	China	3	both	31	85 to 89	1998	44	Population	1	Number	2765872.0065585757	2988370.3434332223	2541310.987095007
6	China	3	both	32	90 to 94	1998	44	Population	1	Number	602682.0498164494	650467.367383387	554457.5750671542
6	China	3	both	39	0 to 14	1998	44	Population	1	Number	320171300.21748835	346186294.1886684	293908478.4110239
6	China	3	both	42	Neonatal	1998	44	Population	1	Number	1363838.7771264364	1474703.6158117184	1251918.8240016596
6	China	3	both	157	25 plus	1998	44	Population	1	Number	755040255.2826016	816240968.2290466	693262682.4176819
6	China	3	both	158	<20 years	1998	44	Population	1	Number	421654203.46444714	455908624.92032176	387073890.7772718
6	China	3	both	159	10 to 24	1998	44	Population	1	Number	329612456.6384712	356384828.43312085	302585858.29198563
6	China	3	both	162	10 to 19	1998	44	Population	1	Number	224392193.76317656	242620394.70763537	205990719.306986
6	China	3	both	164	Birth	1998	44	Population	1	Number	18265810.841924	18683116.1475174	17837962.439233
6	China	3	both	235	95 plus	1998	44	Population	1	Number	86821.86322857959	93588.64085732121	80112.1016868725
7	Democratic People's Republic of Korea	1	male	1	Under 5	1998	44	Population	1	Number	1455305.03391851	1598943.3244013528	1321921.2682981798
7	Democratic People's Republic of Korea	1	male	2	Early Neonatal	1998	44	Population	1	Number	5923.02892422192	6507.630591451025	5380.162732339366
7	Democratic People's Republic of Korea	1	male	3	Late Neonatal	1998	44	Population	1	Number	17612.88899119936	19351.277305811363	15998.60648523328
7	Democratic People's Republic of Korea	1	male	4	Post Neonatal	1998	44	Population	1	Number	286112.95651021093	314352.2431204295	259889.70939524585
7	Democratic People's Republic of Korea	1	male	5	1 to 4	1998	44	Population	1	Number	1145656.1594928775	1258732.1733836608	1040652.7896853612
7	Democratic People's Republic of Korea	1	male	6	5 to 9	1998	44	Population	1	Number	1160384.4727808798	1274914.16799144	1054031.201858612
7	Democratic People's Republic of Korea	1	male	7	10 to 14	1998	44	Population	1	Number	972707.8384025656	1068713.8905985134	883555.7834651874
7	Democratic People's Republic of Korea	1	male	8	15 to 19	1998	44	Population	1	Number	868639.7236457661	954374.2755383101	789025.8732110517
7	Democratic People's Republic of Korea	1	male	9	20 to 24	1998	44	Population	1	Number	763705.6627958185	839083.2456938107	693709.3838336031
7	Democratic People's Republic of Korea	1	male	10	25 to 29	1998	44	Population	1	Number	936170.7670529283	1028570.6182493643	850367.4617232055
7	Democratic People's Republic of Korea	1	male	11	30 to 34	1998	44	Population	1	Number	998090.6980866037	1096602.0330154533	906612.2158175253
7	Democratic People's Republic of Korea	1	male	12	35 to 39	1998	44	Population	1	Number	853809.1729686479	938079.9527333346	775554.5940608181
7	Democratic People's Republic of Korea	1	male	13	40 to 44	1998	44	Population	1	Number	695576.2861119822	764229.5143417448	631824.3013696444
7	Democratic People's Republic of Korea	1	male	14	45 to 49	1998	44	Population	1	Number	523006.0186916429	574626.5990416124	475070.69888631447
7	Democratic People's Republic of Korea	1	male	15	50 to 54	1998	44	Population	1	Number	569922.487211119	626173.7128049138	517687.10996430315
7	Democratic People's Republic of Korea	1	male	16	55 to 59	1998	44	Population	1	Number	529023.0046547524	581237.4602112641	480536.20716829266
7	Democratic People's Republic of Korea	1	male	17	60 to 64	1998	44	Population	1	Number	452434.40979164647	497089.5876845618	410967.2232790486
7	Democratic People's Republic of Korea	1	male	18	65 to 69	1998	44	Population	1	Number	232705.8198434531	255673.83367469895	211377.5224700078
7	Democratic People's Republic of Korea	1	male	19	70 to 74	1998	44	Population	1	Number	121561.55841066956	133559.65779985685	110420.01898244908
7	Democratic People's Republic of Korea	1	male	20	75 to 79	1998	44	Population	1	Number	60933.42674770907	66947.5427215514	55348.66635567218
7	Democratic People's Republic of Korea	1	male	21	80 plus	1998	44	Population	1	Number	39705.21934647969	43624.11586456456	36066.09796107863
7	Democratic People's Republic of Korea	1	male	22	All Ages	1998	44	Population	1	Number	11233681.600461174	12342443.53236634	10204075.62870499
7	Democratic People's Republic of Korea	1	male	23	5-14 years	1998	44	Population	1	Number	2133092.311183445	2343628.058589953	1937586.9853237998
7	Democratic People's Republic of Korea	1	male	24	15-49 years	1998	44	Population	1	Number	5638998.329353389	6195566.23861363	5122164.528902162
7	Democratic People's Republic of Korea	1	male	25	50-69 years	1998	44	Population	1	Number	1784085.721500971	1960174.5943754388	1620568.0628816523
7	Democratic People's Republic of Korea	1	male	26	70+ years	1998	44	Population	1	Number	222200.20450485832	244131.31638597278	201834.7832992
7	Democratic People's Republic of Korea	1	male	28	<1 year	1998	44	Population	1	Number	309648.8744256322	340211.1510176919	281268.4786128185
7	Democratic People's Republic of Korea	1	male	30	80 to 84	1998	44	Population	1	Number	27604.59575735355	30329.16335771425	25074.538590830354
7	Democratic People's Republic of Korea	1	male	31	85 to 89	1998	44	Population	1	Number	9867.192884700356	10841.082677417304	8962.830354241907
7	Democratic People's Republic of Korea	1	male	32	90 to 94	1998	44	Population	1	Number	1949.641889704826	2142.0711203911965	1770.9504327256923
7	Democratic People's Republic of Korea	1	male	39	0 to 14	1998	44	Population	1	Number	3588397.3451019553	3942571.3829913056	3259508.2536219796
7	Democratic People's Republic of Korea	1	male	42	Neonatal	1998	44	Population	1	Number	23535.917915421283	25858.907897262394	21378.769217572648
7	Democratic People's Republic of Korea	1	male	157	25 plus	1998	44	Population	1	Number	6012938.868917634	6606414.628142922	5461832.118038362
7	Democratic People's Republic of Korea	1	male	158	<20 years	1998	44	Population	1	Number	4457037.068747722	4896945.658529616	4048534.126833031
7	Democratic People's Republic of Korea	1	male	159	10 to 24	1998	44	Population	1	Number	2605053.2248441502	2862171.4118306343	2366291.0405098423
7	Democratic People's Republic of Korea	1	male	162	10 to 19	1998	44	Population	1	Number	1841347.5620483316	2023088.1661368234	1672581.6566762393
7	Democratic People's Republic of Korea	1	male	164	Birth	1998	44	Population	1	Number	343934.473114665	374394.583182334	312151.816922325
7	Democratic People's Republic of Korea	1	male	235	95 plus	1998	44	Population	1	Number	283.7888147209605	311.7987090418191	257.7785832806895
7	Democratic People's Republic of Korea	2	female	1	Under 5	1998	44	Population	1	Number	1383752.038802728	1520328.0642223598	1256926.3539335227
7	Democratic People's Republic of Korea	2	female	2	Early Neonatal	1998	44	Population	1	Number	5607.540728795625	6161.003779719299	5093.590126795568
7	Democratic People's Republic of Korea	2	female	3	Late Neonatal	1998	44	Population	1	Number	16709.53413010437	18358.761516304225	15178.047237604866
7	Democratic People's Republic of Korea	2	female	4	Post Neonatal	1998	44	Population	1	Number	271623.3085351435	298432.47004008916	246728.0880292967
7	Democratic People's Republic of Korea	2	female	5	1 to 4	1998	44	Population	1	Number	1089811.6554086844	1197375.828886247	989926.6285398256
7	Democratic People's Republic of Korea	2	female	6	5 to 9	1998	44	Population	1	Number	1094994.0066502956	1203069.6770688277	994633.9992740775
7	Democratic People's Republic of Korea	2	female	7	10 to 14	1998	44	Population	1	Number	921631.6355220458	1012596.4775970071	837160.8921413575
7	Democratic People's Republic of Korea	2	female	8	15 to 19	1998	44	Population	1	Number	896974.9440918379	985506.1760826905	814764.0721979159
7	Democratic People's Republic of Korea	2	female	9	20 to 24	1998	44	Population	1	Number	883383.6631270376	970573.4386412371	802418.4793826354
7	Democratic People's Republic of Korea	2	female	10	25 to 29	1998	44	Population	1	Number	1090442.0234647226	1198068.4141323823	990499.2211720991
7	Democratic People's Republic of Korea	2	female	11	30 to 34	1998	44	Population	1	Number	1067377.2018188268	1172727.0996040371	969548.3706132183
7	Democratic People's Republic of Korea	2	female	12	35 to 39	1998	44	Population	1	Number	878234.8893482117	964916.4820097194	797741.6086199752
7	Democratic People's Republic of Korea	2	female	13	40 to 44	1998	44	Population	1	Number	732178.4294999269	804444.2813252365	665071.7310714049
7	Democratic People's Republic of Korea	2	female	14	45 to 49	1998	44	Population	1	Number	556571.2615339792	611504.724055828	505559.5705350345
7	Democratic People's Republic of Korea	2	female	15	50 to 54	1998	44	Population	1	Number	621531.2246864587	682876.2214499824	564565.72723602
7	Democratic People's Republic of Korea	2	female	16	55 to 59	1998	44	Population	1	Number	601642.5320152153	661024.5191356374	546499.9023896841
7	Democratic People's Republic of Korea	2	female	17	60 to 64	1998	44	Population	1	Number	567060.4378634195	623029.1798087696	515087.377389026
7	Democratic People's Republic of Korea	2	female	18	65 to 69	1998	44	Population	1	Number	408264.7691439265	448560.4131068333	370845.8837492231
7	Democratic People's Republic of Korea	2	female	19	70 to 74	1998	44	Population	1	Number	284464.6619831249	312541.26228183846	258392.48679174288
7	Democratic People's Republic of Korea	2	female	20	75 to 79	1998	44	Population	1	Number	175585.85780096913	192916.14379577938	159492.8035220952
7	Democratic People's Republic of Korea	2	female	21	80 plus	1998	44	Population	1	Number	129327.78485550913	142092.40910652265	117474.44377489988
7	Democratic People's Republic of Korea	2	female	22	All Ages	1998	44	Population	1	Number	12293417.362208236	13506774.983424684	11166682.923793938
7	Democratic People's Republic of Korea	2	female	23	5-14 years	1998	44	Population	1	Number	2016625.6421723415	2215666.1546658347	1831794.8914154351
7	Democratic People's Republic of Korea	2	female	24	15-49 years	1998	44	Population	1	Number	6105162.412884543	6707740.615851128	5545603.053592284
7	Democratic People's Republic of Korea	2	female	25	50-69 years	1998	44	Population	1	Number	2198498.96370902	2415490.3335012225	1996998.8907639526
7	Democratic People's Republic of Korea	2	female	26	70+ years	1998	44	Population	1	Number	589378.3046396031	647549.8151841405	535359.7340887381
7	Democratic People's Republic of Korea	2	female	28	<1 year	1998	44	Population	1	Number	293940.3833940435	322952.23533611273	266999.7253936971
7	Democratic People's Republic of Korea	2	female	30	80 to 84	1998	44	Population	1	Number	86706.19589614471	95264.07858226351	78759.27161450342
7	Democratic People's Republic of Korea	2	female	31	85 to 89	1998	44	Population	1	Number	32228.77278505699	35409.74565281441	29274.893718330954
7	Democratic People's Republic of Korea	2	female	32	90 to 94	1998	44	Population	1	Number	8950.476658569887	9833.886759050278	8130.134357133328
7	Democratic People's Republic of Korea	2	female	39	0 to 14	1998	44	Population	1	Number	3400377.6809750693	3735994.2188881943	3088721.245348958
7	Democratic People's Republic of Korea	2	female	42	Neonatal	1998	44	Population	1	Number	22317.074858899996	24519.765296023525	20271.637364400434
7	Democratic People's Republic of Korea	2	female	157	25 plus	1998	44	Population	1	Number	7112681.07401429	7814701.149812564	6460779.126864423
7	Democratic People's Republic of Korea	2	female	158	<20 years	1998	44	Population	1	Number	4297352.625066907	4721500.394970885	3903485.3175468734
7	Democratic People's Republic of Korea	2	female	159	10 to 24	1998	44	Population	1	Number	2701990.242740921	2968676.0923209353	2454343.443721909
7	Democratic People's Republic of Korea	2	female	162	10 to 19	1998	44	Population	1	Number	1818606.5796138835	1998102.6536796975	1651924.9643392735
7	Democratic People's Republic of Korea	2	female	164	Birth	1998	44	Population	1	Number	323083.345364661	351696.802374995	293227.52197422
7	Democratic People's Republic of Korea	2	female	235	95 plus	1998	44	Population	1	Number	1442.3395157375367	1584.6981123944577	1310.1440849321702
7	Democratic People's Republic of Korea	3	both	1	Under 5	1998	44	Population	1	Number	2839057.072721238	3119271.3886237126	2578847.6222317023
7	Democratic People's Republic of Korea	3	both	2	Early Neonatal	1998	44	Population	1	Number	11530.569653017545	12668.634371170323	10473.752859134935
7	Democratic People's Republic of Korea	3	both	3	Late Neonatal	1998	44	Population	1	Number	34322.423121303735	37710.03882211559	31176.653722838142
7	Democratic People's Republic of Korea	3	both	4	Post Neonatal	1998	44	Population	1	Number	557736.2650453544	612784.7131605187	506617.79742454254
7	Democratic People's Republic of Korea	3	both	5	1 to 4	1998	44	Population	1	Number	2235467.814901562	2456108.002269908	2030579.4182251869
7	Democratic People's Republic of Korea	3	both	6	5 to 9	1998	44	Population	1	Number	2255378.4794311756	2477983.845060268	2048665.2011326896
7	Democratic People's Republic of Korea	3	both	7	10 to 14	1998	44	Population	1	Number	1894339.4739246112	2081310.3681955202	1720716.6756065453
7	Democratic People's Republic of Korea	3	both	8	15 to 19	1998	44	Population	1	Number	1765614.667737604	1939880.4516210007	1603789.9454089678
7	Democratic People's Republic of Korea	3	both	9	20 to 24	1998	44	Population	1	Number	1647089.325922856	1809656.684335048	1496127.8632162386
7	Democratic People's Republic of Korea	3	both	10	25 to 29	1998	44	Population	1	Number	2026612.7905176508	2226639.0323817465	1840866.6828953049
7	Democratic People's Republic of Korea	3	both	11	30 to 34	1998	44	Population	1	Number	2065467.8999054304	2269329.13261949	1876160.5864307436
7	Democratic People's Republic of Korea	3	both	12	35 to 39	1998	44	Population	1	Number	1732044.0623168596	1902996.4347430542	1573296.2026807927
7	Democratic People's Republic of Korea	3	both	13	40 to 44	1998	44	Population	1	Number	1427754.715611909	1568673.7956669813	1296896.032441049
7	Democratic People's Republic of Korea	3	both	14	45 to 49	1998	44	Population	1	Number	1079577.280225622	1186131.3230974402	980630.269421349
7	Democratic People's Republic of Korea	3	both	15	50 to 54	1998	44	Population	1	Number	1191453.7118975779	1309049.9342548961	1082252.8372003234
7	Democratic People's Republic of Korea	3	both	16	55 to 59	1998	44	Population	1	Number	1130665.5366699677	1242261.9793469014	1027036.1095579767
7	Democratic People's Republic of Korea	3	both	17	60 to 64	1998	44	Population	1	Number	1019494.8476550659	1120118.767493331	926054.6006680746
7	Democratic People's Republic of Korea	3	both	18	65 to 69	1998	44	Population	1	Number	640970.5889873796	704234.2467815323	582223.4062192308
7	Democratic People's Republic of Korea	3	both	19	70 to 74	1998	44	Population	1	Number	406026.2203937944	446100.9200816955	368812.505774192
7	Democratic People's Republic of Korea	3	both	20	75 to 79	1998	44	Population	1	Number	236519.2845486782	259863.68651733076	214841.46987776738
7	Democratic People's Republic of Korea	3	both	21	80 plus	1998	44	Population	1	Number	169033.0042019888	185716.52497108726	153540.54173597854
7	Democratic People's Republic of Korea	3	both	22	All Ages	1998	44	Population	1	Number	23527098.96266941	25849218.515791032	21370758.552498925
7	Democratic People's Republic of Korea	3	both	23	5-14 years	1998	44	Population	1	Number	4149717.953355787	4559294.213255788	3769381.876739234
7	Democratic People's Republic of Korea	3	both	24	15-49 years	1998	44	Population	1	Number	11744160.742237931	12903306.85446476	10667767.582494447
7	Democratic People's Republic of Korea	3	both	25	50-69 years	1998	44	Population	1	Number	3982584.685209991	4375664.927876661	3617566.9536456056
7	Democratic People's Republic of Korea	3	both	26	70+ years	1998	44	Population	1	Number	811578.5091444615	891681.1315701138	737194.5173879376
7	Democratic People's Republic of Korea	3	both	28	<1 year	1998	44	Population	1	Number	603589.2578196757	663163.3863538046	548268.2040065156
7	Democratic People's Republic of Korea	3	both	30	80 to 84	1998	44	Population	1	Number	114310.79165349827	125593.24193997774	103833.8102053338
7	Democratic People's Republic of Korea	3	both	31	85 to 89	1998	44	Population	1	Number	42095.965669757345	46250.828330231714	38237.72407257287
7	Democratic People's Republic of Korea	3	both	32	90 to 94	1998	44	Population	1	Number	10900.118548274713	11975.957879441472	9901.08478985902
7	Democratic People's Republic of Korea	3	both	39	0 to 14	1998	44	Population	1	Number	6988775.026077025	7678565.6018795	6348229.498970936
7	Democratic People's Republic of Korea	3	both	42	Neonatal	1998	44	Population	1	Number	45852.992774321276	50378.67319328591	41650.406581973075
7	Democratic People's Republic of Korea	3	both	157	25 plus	1998	44	Population	1	Number	13125619.942931924	14421115.777955491	11922611.244902786
7	Democratic People's Republic of Korea	3	both	158	<20 years	1998	44	Population	1	Number	8754389.693814628	9618446.053500501	7952019.444379902
7	Democratic People's Republic of Korea	3	both	159	10 to 24	1998	44	Population	1	Number	5307043.467585071	5830847.50415157	4820634.484231751
7	Democratic People's Republic of Korea	3	both	162	10 to 19	1998	44	Population	1	Number	3659954.1416622153	4021190.819816521	3324506.621015513
7	Democratic People's Republic of Korea	3	both	164	Birth	1998	44	Population	1	Number	667017.818479326	726091.385557329	605379.338896546
7	Democratic People's Republic of Korea	3	both	235	95 plus	1998	44	Population	1	Number	1726.1283304584972	1896.4968214362768	1567.9226682128597
8	Taiwan (Province of China)	1	male	1	Under 5	1998	44	Population	1	Number	815351.3233040958	820856.6334358465	809920.4565686389
8	Taiwan (Province of China)	1	male	2	Early Neonatal	1998	44	Population	1	Number	2739.5773724290793	2758.0751937167547	2721.3296806723
8	Taiwan (Province of China)	1	male	3	Late Neonatal	1998	44	Population	1	Number	8222.924268660126	8278.446038227414	8168.153270438306
8	Taiwan (Province of China)	1	male	4	Post Neonatal	1998	44	Population	1	Number	135653.9543495031	136569.89949848008	134750.39470943963
8	Taiwan (Province of China)	1	male	5	1 to 4	1998	44	Population	1	Number	668734.8673135035	673250.2127054223	664280.5789080886
8	Taiwan (Province of China)	1	male	6	5 to 9	1998	44	Population	1	Number	844855.2749928789	850559.7979050796	839227.8892536361
8	Taiwan (Province of China)	1	male	7	10 to 14	1998	44	Population	1	Number	853367.5521452726	859129.5505582935	847683.4680951193
8	Taiwan (Province of China)	1	male	8	15 to 19	1998	44	Population	1	Number	1022036.8398218813	1028937.7052629193	1015229.2886262723
8	Taiwan (Province of China)	1	male	9	20 to 24	1998	44	Population	1	Number	972803.2849930713	979371.7219698704	966323.6671282192
8	Taiwan (Province of China)	1	male	10	25 to 29	1998	44	Population	1	Number	929526.7455436612	935802.9762477919	923335.3827068
8	Taiwan (Province of China)	1	male	11	30 to 34	1998	44	Population	1	Number	971508.2060493036	978067.898560954	965037.2144060009
8	Taiwan (Province of China)	1	male	12	35 to 39	1998	44	Population	1	Number	989876.3838985715	996560.099653608	983283.0460675318
8	Taiwan (Province of China)	1	male	13	40 to 44	1998	44	Population	1	Number	901727.196322672	907815.7224930511	895720.999858649
8	Taiwan (Province of China)	1	male	14	45 to 49	1998	44	Population	1	Number	754838.1691696038	759934.8901802738	749810.3665691444
8	Taiwan (Province of China)	1	male	15	50 to 54	1998	44	Population	1	Number	446786.4288009821	449803.16254863725	443810.48765183915
8	Taiwan (Province of China)	1	male	16	55 to 59	1998	44	Population	1	Number	419522.062407022	422354.705213442	416727.72290158796
8	Taiwan (Province of China)	1	male	17	60 to 64	1998	44	Population	1	Number	356708.6645982084	359117.1868746398	354332.71061929624
8	Taiwan (Province of China)	1	male	18	65 to 69	1998	44	Population	1	Number	358264.7881608785	360683.8174942938	355878.46920253814
8	Taiwan (Province of China)	1	male	19	70 to 74	1998	44	Population	1	Number	306542.07238497364	308611.8662623786	304500.26648320945
8	Taiwan (Province of China)	1	male	20	75 to 79	1998	44	Population	1	Number	177923.84168092647	179125.19611586706	176738.73208999095
8	Taiwan (Province of China)	1	male	21	80 plus	1998	44	Population	1	Number	128257.62777722153	129123.63240307396	127403.33335915247
8	Taiwan (Province of China)	1	male	22	All Ages	1998	44	Population	1	Number	11249896.462051226	11325856.563180026	11174963.501587626
8	Taiwan (Province of China)	1	male	23	5-14 years	1998	44	Population	1	Number	1698222.8271381515	1709689.348463373	1686911.3573487557
8	Taiwan (Province of China)	1	male	24	15-49 years	1998	44	Population	1	Number	6542316.825798765	6586491.014368468	6498739.965362616
8	Taiwan (Province of China)	1	male	25	50-69 years	1998	44	Population	1	Number	1581281.943967091	1591958.8721310128	1570749.3903752617
8	Taiwan (Province of China)	1	male	26	70+ years	1998	44	Population	1	Number	612723.5418431216	616860.6947813197	608642.3319323529
8	Taiwan (Province of China)	1	male	28	<1 year	1998	44	Population	1	Number	146616.4559905923	147606.4207304243	145639.87766055026
8	Taiwan (Province of China)	1	male	30	80 to 84	1998	44	Population	1	Number	83091.16477998033	83652.20223493714	82537.71373388979
8	Taiwan (Province of China)	1	male	31	85 to 89	1998	44	Population	1	Number	33366.77662758749	33592.071476791054	33144.528239589716
8	Taiwan (Province of China)	1	male	32	90 to 94	1998	44	Population	1	Number	9039.670245615114	9100.706742114808	8979.459091192173
8	Taiwan (Province of China)	1	male	39	0 to 14	1998	44	Population	1	Number	2513574.1504422473	2530545.981899219	2496831.8139173943
8	Taiwan (Province of China)	1	male	42	Neonatal	1998	44	Population	1	Number	10962.501641089206	11036.521231944169	10889.482951110607
8	Taiwan (Province of China)	1	male	157	25 plus	1998	44	Population	1	Number	6741482.186794025	6787001.1540480135	6696578.731915741
8	Taiwan (Province of China)	1	male	158	<20 years	1998	44	Population	1	Number	3535610.9902641284	3559483.687162139	3512061.1025436665
8	Taiwan (Province of China)	1	male	159	10 to 24	1998	44	Population	1	Number	2848207.676960225	2867438.9777910835	2829236.423849611
8	Taiwan (Province of China)	1	male	162	10 to 19	1998	44	Population	1	Number	1875404.3919671539	1888067.255821213	1862912.7567213916
8	Taiwan (Province of China)	1	male	164	Birth	1998	44	Population	1	Number	140929.908859021	141599.140208998	140276.447701942
8	Taiwan (Province of China)	1	male	235	95 plus	1998	44	Population	1	Number	2760.0161240385755	2778.6519492309485	2741.632294480755
8	Taiwan (Province of China)	2	female	1	Under 5	1998	44	Population	1	Number	751055.2089817496	756126.3871761452	746052.603804853
8	Taiwan (Province of China)	2	female	2	Early Neonatal	1998	44	Population	1	Number	2513.764643307301	2530.737760985648	2497.021037953497
8	Taiwan (Province of China)	2	female	3	Late Neonatal	1998	44	Population	1	Number	7547.76912004602	7598.732194025367	7497.495174239621
8	Taiwan (Province of China)	2	female	4	Post Neonatal	1998	44	Population	1	Number	124615.32886293165	125456.74042743423	123785.29495618922
8	Taiwan (Province of China)	2	female	5	1 to 4	1998	44	Population	1	Number	616378.3463554647	620540.1767937	612272.7926364705
8	Taiwan (Province of China)	2	female	6	5 to 9	1998	44	Population	1	Number	772745.2034434103	777962.8340232434	767598.1262259991
8	Taiwan (Province of China)	2	female	7	10 to 14	1998	44	Population	1	Number	796124.6692679322	801500.1596640185	790821.8668316981
8	Taiwan (Province of China)	2	female	8	15 to 19	1998	44	Population	1	Number	965815.9669316944	972337.2250399279	959382.889977668
8	Taiwan (Province of China)	2	female	9	20 to 24	1998	44	Population	1	Number	927213.74942446	933474.362614268	921037.7929202113
8	Taiwan (Province of China)	2	female	10	25 to 29	1998	44	Population	1	Number	891675.8945993821	897696.5536655659	885736.6475332648
8	Taiwan (Province of China)	2	female	11	30 to 34	1998	44	Population	1	Number	933041.5446120978	939341.50748955	926826.7705109178
8	Taiwan (Province of China)	2	female	12	35 to 39	1998	44	Population	1	Number	954149.5323968851	960592.0179092935	947794.1628671624
8	Taiwan (Province of China)	2	female	13	40 to 44	1998	44	Population	1	Number	875534.1134769003	881445.7820887632	869702.3830844472
8	Taiwan (Province of China)	2	female	14	45 to 49	1998	44	Population	1	Number	736489.4769871187	741462.3063230107	731583.8907848729
8	Taiwan (Province of China)	2	female	15	50 to 54	1998	44	Population	1	Number	444917.4149385875	447921.52897169883	441953.9228588497
8	Taiwan (Province of China)	2	female	16	55 to 59	1998	44	Population	1	Number	430203.5663761816	433108.33145718795	427338.0798413227
8	Taiwan (Province of China)	2	female	17	60 to 64	1998	44	Population	1	Number	372771.5410220404	375288.52098265494	370288.59593542706
8	Taiwan (Province of China)	2	female	18	65 to 69	1998	44	Population	1	Number	307797.1520816038	309875.4203463956	305746.98638403136
8	Taiwan (Province of China)	2	female	19	70 to 74	1998	44	Population	1	Number	234114.71160552904	235695.47079111644	232555.32761583093
8	Taiwan (Province of China)	2	female	20	75 to 79	1998	44	Population	1	Number	154365.72986606197	155408.01825431513	153337.53541360574
8	Taiwan (Province of China)	2	female	21	80 plus	1998	44	Population	1	Number	143461.45174767057	144430.11367443553	142505.88817176374
8	Taiwan (Province of China)	2	female	22	All Ages	1998	44	Population	1	Number	10691476.927759305	10763666.540471595	10620263.470761923
8	Taiwan (Province of China)	2	female	23	5-14 years	1998	44	Population	1	Number	1568869.8727113425	1579462.9936872618	1558419.993057697
8	Taiwan (Province of China)	2	female	24	15-49 years	1998	44	Population	1	Number	6283920.278428538	6326349.7551303785	6242064.5376785435
8	Taiwan (Province of China)	2	female	25	50-69 years	1998	44	Population	1	Number	1555689.6744184133	1566193.8017579373	1545327.5850196306
8	Taiwan (Province of China)	2	female	26	70+ years	1998	44	Population	1	Number	531941.8932192615	535533.6027198673	528398.7512012006
8	Taiwan (Province of China)	2	female	28	<1 year	1998	44	Population	1	Number	134676.86262628497	135586.21038244525	133779.81116838232
8	Taiwan (Province of China)	2	female	30	80 to 84	1998	44	Population	1	Number	84587.6141081563	85158.75569542097	84024.19555892273
8	Taiwan (Province of China)	2	female	31	85 to 89	1998	44	Population	1	Number	40975.54681306689	41252.21661978267	40702.61816526331
8	Taiwan (Province of China)	2	female	32	90 to 94	1998	44	Population	1	Number	13414.326988488083	13504.90147848961	13324.977256491447
8	Taiwan (Province of China)	2	female	39	0 to 14	1998	44	Population	1	Number	2319925.0816930924	2335589.380863407	2304472.59686255
8	Taiwan (Province of China)	2	female	42	Neonatal	1998	44	Population	1	Number	10061.533763353322	10129.469955011014	9994.516212193117
8	Taiwan (Province of China)	2	female	157	25 plus	1998	44	Population	1	Number	6478522.129710059	6522265.571953988	6435370.191001499
8	Taiwan (Province of China)	2	female	158	<20 years	1998	44	Population	1	Number	3285741.0486247865	3307926.6059033354	3263855.4868402183
8	Taiwan (Province of China)	2	female	159	10 to 24	1998	44	Population	1	Number	2689154.3856240865	2707311.747318214	2671242.5497295773
8	Taiwan (Province of China)	2	female	162	10 to 19	1998	44	Population	1	Number	1761940.6361996266	1773837.384703946	1750204.756809366
8	Taiwan (Province of China)	2	female	164	Birth	1998	44	Population	1	Number	129215.751426638	129829.3559657	128616.606254945
8	Taiwan (Province of China)	2	female	235	95 plus	1998	44	Population	1	Number	4483.963837959297	4514.239880742286	4454.097191086287
8	Taiwan (Province of China)	3	both	1	Under 5	1998	44	Population	1	Number	1566406.5322858454	1576983.0206119916	1555973.0603734918
8	Taiwan (Province of China)	3	both	2	Early Neonatal	1998	44	Population	1	Number	5253.34201573638	5288.812954702403	5218.350718625797
8	Taiwan (Province of China)	3	both	3	Late Neonatal	1998	44	Population	1	Number	15770.693388706148	15877.17823225278	15665.648444677927
8	Taiwan (Province of China)	3	both	4	Post Neonatal	1998	44	Population	1	Number	260269.28321243476	262026.63992591432	258535.68966562883
8	Taiwan (Province of China)	3	both	5	1 to 4	1998	44	Population	1	Number	1285113.213668968	1293790.389499122	1276553.3715445593
8	Taiwan (Province of China)	3	both	6	5 to 9	1998	44	Population	1	Number	1617600.4784362894	1628522.631928323	1606826.0154796354
8	Taiwan (Province of China)	3	both	7	10 to 14	1998	44	Population	1	Number	1649492.2214132047	1660629.7102223118	1638505.334926817
8	Taiwan (Province of China)	3	both	8	15 to 19	1998	44	Population	1	Number	1987852.8067535758	2001274.9303028472	1974612.1786039406
8	Taiwan (Province of China)	3	both	9	20 to 24	1998	44	Population	1	Number	1900017.0344175315	1912846.0845841388	1887361.4600484308
8	Taiwan (Province of China)	3	both	10	25 to 29	1998	44	Population	1	Number	1821202.6401430431	1833499.5299133577	1809072.030240065
8	Taiwan (Province of China)	3	both	11	30 to 34	1998	44	Population	1	Number	1904549.7506614015	1917409.4060505042	1891863.984916919
8	Taiwan (Province of China)	3	both	12	35 to 39	1998	44	Population	1	Number	1944025.9162954565	1957152.1175629015	1931077.208934694
8	Taiwan (Province of China)	3	both	13	40 to 44	1998	44	Population	1	Number	1777261.3097995722	1789261.5045818144	1765423.3829430959
8	Taiwan (Province of China)	3	both	14	45 to 49	1998	44	Population	1	Number	1491327.6461567227	1501397.1965032846	1481394.257354017
8	Taiwan (Province of China)	3	both	15	50 to 54	1998	44	Population	1	Number	891703.8437395697	897724.6915203361	885764.4105106887
8	Taiwan (Province of China)	3	both	16	55 to 59	1998	44	Population	1	Number	849725.6287832037	855463.0366706299	844065.8027429105
8	Taiwan (Province of China)	3	both	17	60 to 64	1998	44	Population	1	Number	729480.2056202488	734405.7078572948	724621.3065547232
8	Taiwan (Province of China)	3	both	18	65 to 69	1998	44	Population	1	Number	666061.9402424823	670559.2378406895	661625.4555865695
8	Taiwan (Province of China)	3	both	19	70 to 74	1998	44	Population	1	Number	540656.7839905027	544307.337053495	537055.5940990404
8	Taiwan (Province of China)	3	both	20	75 to 79	1998	44	Population	1	Number	332289.57154698845	334533.2143701822	330076.2675035967
8	Taiwan (Province of China)	3	both	21	80 plus	1998	44	Population	1	Number	271719.0795248921	273553.7460775095	269909.22153091617
8	Taiwan (Province of China)	3	both	22	All Ages	1998	44	Population	1	Number	21941373.389810532	22089523.103651613	21795226.972349543
8	Taiwan (Province of China)	3	both	23	5-14 years	1998	44	Population	1	Number	3267092.6998494943	3289152.3421506346	3245331.3504064525
8	Taiwan (Province of China)	3	both	24	15-49 years	1998	44	Population	1	Number	12826237.104227303	12912840.769498851	12740804.503041165
8	Taiwan (Province of China)	3	both	25	50-69 years	1998	44	Population	1	Number	3136971.6183855045	3158152.6738889506	3116076.9753948916
8	Taiwan (Province of China)	3	both	26	70+ years	1998	44	Population	1	Number	1144665.4350623833	1152394.2975011866	1137041.0831335532
8	Taiwan (Province of China)	3	both	28	<1 year	1998	44	Population	1	Number	281293.31861687725	283192.63111286954	279419.6888289326
8	Taiwan (Province of China)	3	both	30	80 to 84	1998	44	Population	1	Number	167678.77888813664	168810.95793035813	166561.90929281252
8	Taiwan (Province of China)	3	both	31	85 to 89	1998	44	Population	1	Number	74342.32344065438	74844.28809657371	73847.14640485303
8	Taiwan (Province of China)	3	both	32	90 to 94	1998	44	Population	1	Number	22453.997234103197	22605.608220604416	22304.436347683622
8	Taiwan (Province of China)	3	both	39	0 to 14	1998	44	Population	1	Number	4833499.23213534	4866135.362762627	4801304.410779945
8	Taiwan (Province of China)	3	both	42	Neonatal	1998	44	Population	1	Number	21024.03540444253	21165.99118695518	20883.999163303724
8	Taiwan (Province of China)	3	both	157	25 plus	1998	44	Population	1	Number	13220004.316504084	13309266.726002	13131948.922917232
8	Taiwan (Province of China)	3	both	158	<20 years	1998	44	Population	1	Number	6821352.038888915	6867410.293065474	6775916.589383884
8	Taiwan (Province of China)	3	both	159	10 to 24	1998	44	Population	1	Number	5537362.062584312	5574750.725109298	5500478.973579188
8	Taiwan (Province of China)	3	both	162	10 to 19	1998	44	Population	1	Number	3637345.0281667807	3661904.6405251585	3613117.5135307577
8	Taiwan (Province of China)	3	both	164	Birth	1998	44	Population	1	Number	270145.660285659	271428.496174698	268893.053956888
8	Taiwan (Province of China)	3	both	235	95 plus	1998	44	Population	1	Number	7243.979961997873	7292.891829973234	7195.7294855670425
9	Southeast Asia	1	male	1	Under 5	1998	44	Population	1	Number	30452119.649140064	32003066.35955063	28951661.690466747
9	Southeast Asia	1	male	2	Early Neonatal	1998	44	Population	1	Number	120819.37252679025	127090.45700236819	114942.76509304796
9	Southeast Asia	1	male	3	Late Neonatal	1998	44	Population	1	Number	358041.91523663304	376572.86680135794	340682.98620361404
9	Southeast Asia	1	male	4	Post Neonatal	1998	44	Population	1	Number	5667224.71642642	5958850.393427441	5392851.305305983
9	Southeast Asia	1	male	5	1 to 4	1998	44	Population	1	Number	24306033.64495022	25541247.069555715	23113957.611013107
9	Southeast Asia	1	male	6	5 to 9	1998	44	Population	1	Number	30415642.66149159	31970884.116360296	28923328.403285116
9	Southeast Asia	1	male	7	10 to 14	1998	44	Population	1	Number	29535070.895154115	31066416.843695555	28051381.65465162
9	Southeast Asia	1	male	8	15 to 19	1998	44	Population	1	Number	27483150.96406579	28935883.114343274	26097774.049185697
9	Southeast Asia	1	male	9	20 to 24	1998	44	Population	1	Number	24376851.306214977	25702400.6454056	23121814.547499545
9	Southeast Asia	1	male	10	25 to 29	1998	44	Population	1	Number	22458110.35174075	23658644.15332144	21323021.57353951
9	Southeast Asia	1	male	11	30 to 34	1998	44	Population	1	Number	20688362.971862704	21784097.31679613	19657866.45326737
9	Southeast Asia	1	male	12	35 to 39	1998	44	Population	1	Number	18658852.87897092	19650500.79186375	17738024.67982519
9	Southeast Asia	1	male	13	40 to 44	1998	44	Population	1	Number	15505464.265547588	16332438.698233696	14735685.977827184
9	Southeast Asia	1	male	14	45 to 49	1998	44	Population	1	Number	11859913.200541053	12500902.044921365	11257944.842185013
9	Southeast Asia	1	male	15	50 to 54	1998	44	Population	1	Number	8933737.187490936	9420963.37412139	8480980.723558644
9	Southeast Asia	1	male	16	55 to 59	1998	44	Population	1	Number	7217754.780271534	7617508.969702536	6844828.214261721
9	Southeast Asia	1	male	17	60 to 64	1998	44	Population	1	Number	6043081.838158637	6367364.452490616	5735127.930029552
9	Southeast Asia	1	male	18	65 to 69	1998	44	Population	1	Number	4599121.143737409	4843770.182420504	4363314.507270674
9	Southeast Asia	1	male	19	70 to 74	1998	44	Population	1	Number	3072185.759626829	3230876.8792751255	2918116.0228034076
9	Southeast Asia	1	male	20	75 to 79	1998	44	Population	1	Number	1783472.0749517488	1874195.1008871256	1694276.6514839933
9	Southeast Asia	1	male	21	80 plus	1998	44	Population	1	Number	1441024.1438270633	1513331.5656207225	1372083.9418174413
9	Southeast Asia	1	male	22	All Ages	1998	44	Population	1	Number	264523916.07279372	278451677.29747105	251343831.75730872
9	Southeast Asia	1	male	23	5-14 years	1998	44	Population	1	Number	59950713.55664571	63037255.25547638	56965315.26335324
9	Southeast Asia	1	male	24	15-49 years	1998	44	Population	1	Number	141030705.93894377	148577871.47234216	133914621.81282498
9	Southeast Asia	1	male	25	50-69 years	1998	44	Population	1	Number	26793694.949658517	28245309.828220934	25428790.228988163
9	Southeast Asia	1	male	26	70+ years	1998	44	Population	1	Number	6296681.978405641	6622122.370667218	5982924.174579882
9	Southeast Asia	1	male	28	<1 year	1998	44	Population	1	Number	6146086.004189843	6462513.717231167	5848608.163395738
9	Southeast Asia	1	male	30	80 to 84	1998	44	Population	1	Number	892873.3878720029	938600.6099466054	849181.7104249449
9	Southeast Asia	1	male	31	85 to 89	1998	44	Population	1	Number	387715.49613160035	406903.38740180474	369431.5140006284
9	Southeast Asia	1	male	32	90 to 94	1998	44	Population	1	Number	135174.43021707278	141759.90915727935	129139.01407792649
9	Southeast Asia	1	male	39	0 to 14	1998	44	Population	1	Number	90402833.20578577	95043374.89951424	86019878.47711322
9	Southeast Asia	1	male	42	Neonatal	1998	44	Population	1	Number	478861.2877634233	503663.32380372606	455625.751296662
9	Southeast Asia	1	male	157	25 plus	1998	44	Population	1	Number	122261080.59672718	128785663.04340258	116168494.53596593
9	Southeast Asia	1	male	158	<20 years	1998	44	Population	1	Number	117885984.16985156	123994605.80807993	112139803.84562907
9	Southeast Asia	1	male	159	10 to 24	1998	44	Population	1	Number	81395073.16543488	85689196.93385616	77313599.76052994
9	Southeast Asia	1	male	162	10 to 19	1998	44	Population	1	Number	57018221.8592199	60002361.327134155	54145468.8431969
9	Southeast Asia	1	male	164	Birth	1998	44	Population	1	Number	6364217.56510021	6546521.92709688	6187138.06249651
9	Southeast Asia	1	male	235	95 plus	1998	44	Population	1	Number	25260.829606387266	26519.577429989742	24083.629855371295
9	Southeast Asia	2	female	1	Under 5	1998	44	Population	1	Number	28966430.123936262	30449175.260614783	27548148.9674482
9	Southeast Asia	2	female	2	Early Neonatal	1998	44	Population	1	Number	114114.70023868399	120052.21049933007	108567.78003005858
9	Southeast Asia	2	female	3	Late Neonatal	1998	44	Population	1	Number	338959.1773097051	356544.66987938114	322543.46357008064
9	Southeast Asia	2	female	4	Post Neonatal	1998	44	Population	1	Number	5381011.007529441	5658875.6913507655	5120492.506449576
9	Southeast Asia	2	female	5	1 to 4	1998	44	Population	1	Number	23132345.23885843	24314144.16898807	21996440.838716537
9	Southeast Asia	2	female	6	5 to 9	1998	44	Population	1	Number	28949694.313106567	30416252.192080382	27536650.483373284
9	Southeast Asia	2	female	7	10 to 14	1998	44	Population	1	Number	28302357.392824724	29754585.394467752	26887636.099679947
9	Southeast Asia	2	female	8	15 to 19	1998	44	Population	1	Number	27239143.94328314	28675210.700939145	25867888.95112979
9	Southeast Asia	2	female	9	20 to 24	1998	44	Population	1	Number	24992070.836402267	26364448.74214623	23682843.174607012
9	Southeast Asia	2	female	10	25 to 29	1998	44	Population	1	Number	23161553.042668473	24411444.95754535	21974299.335367296
9	Southeast Asia	2	female	11	30 to 34	1998	44	Population	1	Number	21211894.814089414	22335872.334531546	20149452.285643328
9	Southeast Asia	2	female	12	35 to 39	1998	44	Population	1	Number	18989087.98532031	19985037.991323564	18047100.591065258
9	Southeast Asia	2	female	13	40 to 44	1998	44	Population	1	Number	15692202.894610181	16508502.058486339	14911213.483243214
9	Southeast Asia	2	female	14	45 to 49	1998	44	Population	1	Number	11985720.974347154	12613967.604735546	11392211.452018036
9	Southeast Asia	2	female	15	50 to 54	1998	44	Population	1	Number	9369374.641349863	9869031.998411436	8901104.652469479
9	Southeast Asia	2	female	16	55 to 59	1998	44	Population	1	Number	7834052.561525083	8256177.313573149	7432643.1935561625
9	Southeast Asia	2	female	17	60 to 64	1998	44	Population	1	Number	6755772.945748326	7110758.146895443	6413107.450283002
9	Southeast Asia	2	female	18	65 to 69	1998	44	Population	1	Number	5294692.706596763	5568557.172405731	5025679.237131751
9	Southeast Asia	2	female	19	70 to 74	1998	44	Population	1	Number	3706538.7864720207	3892564.1670526117	3523694.1763057364
9	Southeast Asia	2	female	20	75 to 79	1998	44	Population	1	Number	2336311.8932759874	2450427.474899169	2225600.019242677
9	Southeast Asia	2	female	21	80 plus	1998	44	Population	1	Number	2148405.7425715057	2250655.624640068	2049719.390553576
9	Southeast Asia	2	female	22	All Ages	1998	44	Population	1	Number	266935305.59812805	280808780.20546633	253633602.30210355
9	Southeast Asia	2	female	23	5-14 years	1998	44	Population	1	Number	57252051.70593129	60171212.24140288	54424212.26602715
9	Southeast Asia	2	female	24	15-49 years	1998	44	Population	1	Number	143271674.49072093	150870273.81175828	136027287.57720238
9	Southeast Asia	2	female	25	50-69 years	1998	44	Population	1	Number	29253892.855220035	30802480.704324175	27769618.272422593
9	Southeast Asia	2	female	26	70+ years	1998	44	Population	1	Number	8191256.422319514	8593876.185626006	7800887.703294876
9	Southeast Asia	2	female	28	<1 year	1998	44	Population	1	Number	5834084.88507783	6135472.5717294775	5551708.128731665
9	Southeast Asia	2	female	30	80 to 84	1998	44	Population	1	Number	1269415.905830814	1330328.5647523722	1209758.4385450976
9	Southeast Asia	2	female	31	85 to 89	1998	44	Population	1	Number	597984.8073220708	626349.2479378894	571241.6032784871
9	Southeast Asia	2	female	32	90 to 94	1998	44	Population	1	Number	221529.45278312918	231765.19381240476	211522.096566674
9	Southeast Asia	2	female	39	0 to 14	1998	44	Population	1	Number	86218481.82986756	90617811.77255619	81993165.02954136
9	Southeast Asia	2	female	42	Neonatal	1998	44	Population	1	Number	453073.87754838914	476596.8803787112	431111.24360013916
9	Southeast Asia	2	female	157	25 plus	1998	44	Population	1	Number	128485608.98857509	135244520.84333917	122075609.30462115
9	Southeast Asia	2	female	158	<20 years	1998	44	Population	1	Number	113457625.7731507	119359475.71995011	107905881.90262282
9	Southeast Asia	2	female	159	10 to 24	1998	44	Population	1	Number	80533572.17251013	84776907.87215629	76491309.2021519
9	Southeast Asia	2	female	162	10 to 19	1998	44	Population	1	Number	55541501.336107865	58429437.77236341	52760350.763248734
9	Southeast Asia	2	female	164	Birth	1998	44	Population	1	Number	6016884.96534738	6188769.19253035	5849568.96792062
9	Southeast Asia	2	female	235	95 plus	1998	44	Population	1	Number	59475.57663549154	62275.6295157283	56717.63057030276
9	Southeast Asia	3	both	1	Under 5	1998	44	Population	1	Number	59418549.773076326	62452241.620165415	56499810.657914944
9	Southeast Asia	3	both	2	Early Neonatal	1998	44	Population	1	Number	234934.07276547424	247142.66750169825	223510.54512310654
9	Southeast Asia	3	both	3	Late Neonatal	1998	44	Population	1	Number	697001.0925463382	733117.5366807391	663226.4497736946
9	Southeast Asia	3	both	4	Post Neonatal	1998	44	Population	1	Number	11048235.72395586	11617726.084778206	10513343.811755558
9	Southeast Asia	3	both	5	1 to 4	1998	44	Population	1	Number	47438378.88380865	49855391.23854378	45100083.26606249
9	Southeast Asia	3	both	6	5 to 9	1998	44	Population	1	Number	59365336.974598154	62387136.30844067	56459978.88665839
9	Southeast Asia	3	both	7	10 to 14	1998	44	Population	1	Number	57837428.28797884	60820643.91511981	54929548.642722
9	Southeast Asia	3	both	8	15 to 19	1998	44	Population	1	Number	54722294.90734893	57611155.184377745	51965655.70498618
9	Southeast Asia	3	both	9	20 to 24	1998	44	Population	1	Number	49368922.14261725	52066849.38755183	46804468.72348023
9	Southeast Asia	3	both	10	25 to 29	1998	44	Population	1	Number	45619663.394409224	48064374.551935896	43297320.90890681
9	Southeast Asia	3	both	11	30 to 34	1998	44	Population	1	Number	41900257.78595211	44117551.95511791	39807318.7389107
9	Southeast Asia	3	both	12	35 to 39	1998	44	Population	1	Number	37647940.864291236	39634029.4736215	35792420.477429524
9	Southeast Asia	3	both	13	40 to 44	1998	44	Population	1	Number	31197667.16015777	32838417.16277039	29650938.66540574
9	Southeast Asia	3	both	14	45 to 49	1998	44	Population	1	Number	23845634.174888205	25118540.557412036	22661972.787502
9	Southeast Asia	3	both	15	50 to 54	1998	44	Population	1	Number	18303111.8288408	19285706.21144731	17380478.69329983
9	Southeast Asia	3	both	16	55 to 59	1998	44	Population	1	Number	15051807.341796618	15881341.891164936	14273489.905071603
9	Southeast Asia	3	both	17	60 to 64	1998	44	Population	1	Number	12798854.783906963	13476171.927426156	12148208.749601943
9	Southeast Asia	3	both	18	65 to 69	1998	44	Population	1	Number	9893813.850334173	10412327.354826234	9388797.693263553
9	Southeast Asia	3	both	19	70 to 74	1998	44	Population	1	Number	6778724.54609885	7117812.655726526	6440639.802488653
9	Southeast Asia	3	both	20	75 to 79	1998	44	Population	1	Number	4119783.968227736	4327849.359909185	3917279.7547662654
9	Southeast Asia	3	both	21	80 plus	1998	44	Population	1	Number	3589429.8863985687	3764190.9334452953	3419773.852047584
9	Southeast Asia	3	both	22	All Ages	1998	44	Population	1	Number	531459221.67092174	559312812.3062418	504977434.059412
9	Southeast Asia	3	both	23	5-14 years	1998	44	Population	1	Number	117202765.262577	123207994.80071038	111389527.52938041
9	Southeast Asia	3	both	24	15-49 years	1998	44	Population	1	Number	284302380.42966473	299457857.9015989	269941909.39002734
9	Southeast Asia	3	both	25	50-69 years	1998	44	Population	1	Number	56047587.804878555	59047841.25082861	53204216.73854293
9	Southeast Asia	3	both	26	70+ years	1998	44	Population	1	Number	14487938.400725154	15208040.668609014	13773188.483151978
9	Southeast Asia	3	both	28	<1 year	1998	44	Population	1	Number	11980170.889267674	12597986.288960645	11400316.292127402
9	Southeast Asia	3	both	30	80 to 84	1998	44	Population	1	Number	2162289.293702817	2268019.4886087254	2057478.2786510033
9	Southeast Asia	3	both	31	85 to 89	1998	44	Population	1	Number	985700.3034536712	1033412.0533254264	940506.1756928205
9	Southeast Asia	3	both	32	90 to 94	1998	44	Population	1	Number	356703.88300020195	373549.9717602688	341103.026200715
9	Southeast Asia	3	both	39	0 to 14	1998	44	Population	1	Number	176621315.03565332	185661186.67207044	168012674.26916304
9	Southeast Asia	3	both	42	Neonatal	1998	44	Population	1	Number	931935.1653118124	980260.2041824374	886736.9948968012
9	Southeast Asia	3	both	157	25 plus	1998	44	Population	1	Number	250746689.58530226	264030256.83780393	238286158.0899858
9	Southeast Asia	3	both	158	<20 years	1998	44	Population	1	Number	231343609.94300225	243363255.70150998	220079121.74778968
9	Southeast Asia	3	both	159	10 to 24	1998	44	Population	1	Number	161928645.337945	170466104.80601245	153804908.96268183
9	Southeast Asia	3	both	162	10 to 19	1998	44	Population	1	Number	112559723.19532777	118431799.09949756	106905737.99409026
9	Southeast Asia	3	both	164	Birth	1998	44	Population	1	Number	12381102.5304476	12735291.1196272	12036707.3825659
9	Southeast Asia	3	both	235	95 plus	1998	44	Population	1	Number	84736.40624187881	88684.94468039817	80832.03867473833
10	Cambodia	1	male	1	Under 5	1998	44	Population	1	Number	924326.0476848847	986472.5694982685	860207.4098880126
10	Cambodia	1	male	2	Early Neonatal	1998	44	Population	1	Number	3725.0545818086807	3975.5064503936283	3466.6550418381316
10	Cambodia	1	male	3	Late Neonatal	1998	44	Population	1	Number	10973.44157193966	11711.234505208737	10212.236013253287
10	Cambodia	1	male	4	Post Neonatal	1998	44	Population	1	Number	172477.995766546	184074.45304813137	160513.54429816565
10	Cambodia	1	male	5	1 to 4	1998	44	Population	1	Number	737149.5557645904	786711.3754945351	686014.9745347555
10	Cambodia	1	male	6	5 to 9	1998	44	Population	1	Number	913133.1966993067	974527.1737156772	849790.9844506014
10	Cambodia	1	male	7	10 to 14	1998	44	Population	1	Number	857366.1786137631	915010.6927489339	797892.4121830616
10	Cambodia	1	male	8	15 to 19	1998	44	Population	1	Number	664384.6051594896	709054.1159456843	618297.5821195828
10	Cambodia	1	male	9	20 to 24	1998	44	Population	1	Number	470766.70136717096	502418.42550586327	438110.562673046
10	Cambodia	1	male	10	25 to 29	1998	44	Population	1	Number	412281.05527081835	440000.5311622603	383681.94814878923
10	Cambodia	1	male	11	30 to 34	1998	44	Population	1	Number	393483.6952975496	419939.3416728389	366188.5232087073
10	Cambodia	1	male	12	35 to 39	1998	44	Population	1	Number	319847.9170076484	341352.70484854863	297660.7106727589
10	Cambodia	1	male	13	40 to 44	1998	44	Population	1	Number	233803.80448025526	249523.46668341092	217585.30507460947
10	Cambodia	1	male	14	45 to 49	1998	44	Population	1	Number	176507.8250278596	188375.22552555325	164263.8324133257
10	Cambodia	1	male	15	50 to 54	1998	44	Population	1	Number	142744.8025959728	152342.16600523388	132842.88290220103
10	Cambodia	1	male	16	55 to 59	1998	44	Population	1	Number	113372.1049841077	120994.61222932824	105507.71021350489
10	Cambodia	1	male	17	60 to 64	1998	44	Population	1	Number	91516.97327391914	97670.06350664342	85168.62500837624
10	Cambodia	1	male	18	65 to 69	1998	44	Population	1	Number	71283.53587376777	76076.24276351724	66338.7404425255
10	Cambodia	1	male	19	70 to 74	1998	44	Population	1	Number	49490.30582622901	52817.75762560675	46057.262906280674
10	Cambodia	1	male	20	75 to 79	1998	44	Population	1	Number	29224.372826202656	31189.256459932338	27197.136894923507
10	Cambodia	1	male	21	80 plus	1998	44	Population	1	Number	21220.18143281814	22646.907934361217	19748.180150713586
10	Cambodia	1	male	22	All Ages	1998	44	Population	1	Number	5884753.303421764	6280411.2538316585	5476539.8093510205
10	Cambodia	1	male	23	5-14 years	1998	44	Population	1	Number	1770499.3753130697	1889537.8664646111	1647683.3966336627
10	Cambodia	1	male	24	15-49 years	1998	44	Population	1	Number	2671075.6036107917	2850663.8113441593	2485788.4643108193
10	Cambodia	1	male	25	50-69 years	1998	44	Population	1	Number	418917.41672776744	447083.08450472273	389857.9585666076
10	Cambodia	1	male	26	70+ years	1998	44	Population	1	Number	99934.8600852498	106653.92201990029	93002.57995191775
10	Cambodia	1	male	28	<1 year	1998	44	Population	1	Number	187176.49192029436	199761.19400373375	174192.43535325708
10	Cambodia	1	male	30	80 to 84	1998	44	Population	1	Number	14027.513954774256	14970.645660476357	13054.453540963037
10	Cambodia	1	male	31	85 to 89	1998	44	Population	1	Number	5584.633717028866	5960.113302381213	5197.2389146999285
10	Cambodia	1	male	32	90 to 94	1998	44	Population	1	Number	1377.7653838340811	1470.3986345085875	1282.192571798341
10	Cambodia	1	male	39	0 to 14	1998	44	Population	1	Number	2694825.4229979543	2876010.43596288	2507890.806521676
10	Cambodia	1	male	42	Neonatal	1998	44	Population	1	Number	14698.49615374834	15686.740955602365	13678.891055091419
10	Cambodia	1	male	157	25 plus	1998	44	Population	1	Number	2054776.5738971485	2192928.276417235	1912240.858036717
10	Cambodia	1	male	158	<20 years	1998	44	Population	1	Number	3359210.028157444	3585064.5519085643	3126188.3886412587
10	Cambodia	1	male	159	10 to 24	1998	44	Population	1	Number	1992517.4851404235	2126483.2342004813	1854300.5569756904
10	Cambodia	1	male	162	10 to 19	1998	44	Population	1	Number	1521750.7837732527	1624064.8086946178	1416189.9943026446
10	Cambodia	1	male	164	Birth	1998	44	Population	1	Number	199583.81548537	206294.618193499	192635.335886106
10	Cambodia	1	male	235	95 plus	1998	44	Population	1	Number	230.2683771809341	245.75033699506025	214.2951232522822
10	Cambodia	2	female	1	Under 5	1998	44	Population	1	Number	889254.7186496386	949043.2401444421	827568.9083697429
10	Cambodia	2	female	2	Early Neonatal	1998	44	Population	1	Number	3545.5589647769148	3783.942550414291	3299.610674539522
10	Cambodia	2	female	3	Late Neonatal	1998	44	Population	1	Number	10481.89888017927	11186.643227733155	9754.790648830607
10	Cambodia	2	female	4	Post Neonatal	1998	44	Population	1	Number	165747.50727154073	176891.44409119902	154249.93624549793
10	Cambodia	2	female	5	1 to 4	1998	44	Population	1	Number	709479.7535331417	757181.2102750954	660264.5708008747
10	Cambodia	2	female	6	5 to 9	1998	44	Population	1	Number	871719.3334781898	930328.8735953796	811249.9175791002
10	Cambodia	2	female	7	10 to 14	1998	44	Population	1	Number	826144.0910553085	881689.4063738163	768836.138006624
10	Cambodia	2	female	8	15 to 19	1998	44	Population	1	Number	673528.8856661931	718813.2068100543	626807.5422896574
10	Cambodia	2	female	9	20 to 24	1998	44	Population	1	Number	505744.3776091115	539747.8053755395	470661.9079038131
10	Cambodia	2	female	10	25 to 29	1998	44	Population	1	Number	449206.1676546304	479408.28190509044	418045.63979532296
10	Cambodia	2	female	11	30 to 34	1998	44	Population	1	Number	434108.60667078325	463295.6452286762	403995.3662343113
10	Cambodia	2	female	12	35 to 39	1998	44	Population	1	Number	379156.3411260533	404648.6962138396	352855.02876345214
10	Cambodia	2	female	13	40 to 44	1998	44	Population	1	Number	314755.8433488584	335918.26859216223	292921.8639162949
10	Cambodia	2	female	14	45 to 49	1998	44	Population	1	Number	248904.03945017062	265638.9571297845	231638.06713265713
10	Cambodia	2	female	15	50 to 54	1998	44	Population	1	Number	192175.1804405978	205095.96642640413	178844.37491036137
10	Cambodia	2	female	16	55 to 59	1998	44	Population	1	Number	151737.58653742375	161939.57452129267	141211.85551888013
10	Cambodia	2	female	17	60 to 64	1998	44	Population	1	Number	123570.4900568835	131878.67976444942	114998.65383720312
10	Cambodia	2	female	18	65 to 69	1998	44	Population	1	Number	97056.47782345902	103582.01340832454	90323.86527511712
10	Cambodia	2	female	19	70 to 74	1998	44	Population	1	Number	68174.3638229613	72758.02734629155	63445.24539992746
10	Cambodia	2	female	20	75 to 79	1998	44	Population	1	Number	41347.80986133788	44127.80570146302	38479.59550036287
10	Cambodia	2	female	21	80 plus	1998	44	Population	1	Number	33334.548162030835	35575.77703324966	31022.197639099017
10	Cambodia	2	female	22	All Ages	1998	44	Population	1	Number	6299918.861413632	6723490.22557026	5862906.16807193
10	Cambodia	2	female	23	5-14 years	1998	44	Population	1	Number	1697863.4245334982	1812018.2799691958	1580086.0555857243
10	Cambodia	2	female	24	15-49 years	1998	44	Population	1	Number	3005404.2615258005	3207470.861255147	2796925.4160355087
10	Cambodia	2	female	25	50-69 years	1998	44	Population	1	Number	564539.7348583641	602496.2341204707	525378.7495415618
10	Cambodia	2	female	26	70+ years	1998	44	Population	1	Number	142856.72184633	152461.61008100427	132947.03853938932
10	Cambodia	2	female	28	<1 year	1998	44	Population	1	Number	179774.9651164969	191862.02986934644	167304.33756886807
10	Cambodia	2	female	30	80 to 84	1998	44	Population	1	Number	20890.84999705238	22295.434091911244	19441.693773894163
10	Cambodia	2	female	31	85 to 89	1998	44	Population	1	Number	8909.464296383963	9508.486923332102	8291.432687716413
10	Cambodia	2	female	32	90 to 94	1998	44	Population	1	Number	2862.1277981510584	3054.561288569286	2663.587752592837
10	Cambodia	2	female	39	0 to 14	1998	44	Population	1	Number	2587118.143183137	2761061.5201136377	2407654.9639554676
10	Cambodia	2	female	42	Neonatal	1998	44	Population	1	Number	14027.457844956183	14970.585778147446	13054.401323370128
10	Cambodia	2	female	157	25 plus	1998	44	Population	1	Number	2533527.45495519	2703867.6932710297	2357781.753922989
10	Cambodia	2	female	158	<20 years	1998	44	Population	1	Number	3260647.02884933	3479874.726923692	3034462.506245125
10	Cambodia	2	female	159	10 to 24	1998	44	Population	1	Number	2005417.354330613	2140250.4185594106	1866305.5882000944
10	Cambodia	2	female	162	10 to 19	1998	44	Population	1	Number	1499672.9767215017	1600502.6131838707	1395643.6802962814
10	Cambodia	2	female	164	Birth	1998	44	Population	1	Number	190777.817989011	197192.527991914	184135.917827593
10	Cambodia	2	female	235	95 plus	1998	44	Population	1	Number	672.106070443433	717.2947294370182	625.4834248956003
10	Cambodia	3	both	1	Under 5	1998	44	Population	1	Number	1813580.7663345234	1935515.8096427105	1687776.3182577554
10	Cambodia	3	both	2	Early Neonatal	1998	44	Population	1	Number	7270.613546585595	7759.44900080792	6766.265716377653
10	Cambodia	3	both	3	Late Neonatal	1998	44	Population	1	Number	21455.34045211893	22897.87773294189	19967.026662083896
10	Cambodia	3	both	4	Post Neonatal	1998	44	Population	1	Number	338225.50303808675	360965.8971393304	314763.4805436636
10	Cambodia	3	both	5	1 to 4	1998	44	Population	1	Number	1446629.309297732	1543892.5857696305	1346279.5453356302
10	Cambodia	3	both	6	5 to 9	1998	44	Population	1	Number	1784852.5301774964	1904856.0473110569	1661040.9020297017
10	Cambodia	3	both	7	10 to 14	1998	44	Population	1	Number	1683510.2696690715	1796700.0991227499	1566728.5501896855
10	Cambodia	3	both	8	15 to 19	1998	44	Population	1	Number	1337913.4908256826	1427867.3227557386	1245105.12440924
10	Cambodia	3	both	9	20 to 24	1998	44	Population	1	Number	976511.0789762824	1042166.2308814027	908772.4705768592
10	Cambodia	3	both	10	25 to 29	1998	44	Population	1	Number	861487.2229254487	919408.8130673505	801727.5879441121
10	Cambodia	3	both	11	30 to 34	1998	44	Population	1	Number	827592.3019683328	883234.9869015149	770183.8894430185
10	Cambodia	3	both	12	35 to 39	1998	44	Population	1	Number	699004.2581337017	746001.4010623881	650515.7394362111
10	Cambodia	3	both	13	40 to 44	1998	44	Population	1	Number	548559.6478291136	585441.7352755732	510507.16899090435
10	Cambodia	3	both	14	45 to 49	1998	44	Population	1	Number	425411.8644780302	454014.1826553377	395901.89954598283
10	Cambodia	3	both	15	50 to 54	1998	44	Population	1	Number	334919.9830365706	357438.1324316381	311687.2578125624
10	Cambodia	3	both	16	55 to 59	1998	44	Population	1	Number	265109.69152153144	282934.18675062084	246719.56573238506
10	Cambodia	3	both	17	60 to 64	1998	44	Population	1	Number	215087.46333080262	229548.74327109283	200167.27884557933
10	Cambodia	3	both	18	65 to 69	1998	44	Population	1	Number	168340.0136972268	179658.2561718418	156662.6057176426
10	Cambodia	3	both	19	70 to 74	1998	44	Population	1	Number	117664.6696491903	125575.78497189828	109502.50830620814
10	Cambodia	3	both	20	75 to 79	1998	44	Population	1	Number	70572.18268754054	75317.06216139536	65676.73239528637
10	Cambodia	3	both	21	80 plus	1998	44	Population	1	Number	54554.72959484897	58222.68496761088	50770.3777898126
10	Cambodia	3	both	22	All Ages	1998	44	Population	1	Number	12184672.164835395	13003901.479401924	11339445.977422949
10	Cambodia	3	both	23	5-14 years	1998	44	Population	1	Number	3468362.799846568	3701556.146433807	3227769.452219387
10	Cambodia	3	both	24	15-49 years	1998	44	Population	1	Number	5676479.865136593	6058134.672599306	5282713.880346328
10	Cambodia	3	both	25	50-69 years	1998	44	Population	1	Number	983457.1515861315	1049579.3186251936	915236.7081081696
10	Cambodia	3	both	26	70+ years	1998	44	Population	1	Number	242791.5819315798	259115.53210090456	225949.6184913071
10	Cambodia	3	both	28	<1 year	1998	44	Population	1	Number	366951.45703679125	391623.22387308016	341496.7729221251
10	Cambodia	3	both	30	80 to 84	1998	44	Population	1	Number	34918.363951826635	37266.0797523876	32496.147314857197
10	Cambodia	3	both	31	85 to 89	1998	44	Population	1	Number	14494.09801341283	15468.600225713315	13488.671602416342
10	Cambodia	3	both	32	90 to 94	1998	44	Population	1	Number	4239.89318198514	4524.959923077873	3945.7803243911785
10	Cambodia	3	both	39	0 to 14	1998	44	Population	1	Number	5281943.566181092	5637071.956076517	4915545.770477142
10	Cambodia	3	both	42	Neonatal	1998	44	Population	1	Number	28725.953998704525	30657.326733749815	26733.29237846155
10	Cambodia	3	both	157	25 plus	1998	44	Population	1	Number	4588304.028852339	4896795.969688264	4270022.611959705
10	Cambodia	3	both	158	<20 years	1998	44	Population	1	Number	6619857.0570067745	7064939.278832255	6160650.894886383
10	Cambodia	3	both	159	10 to 24	1998	44	Population	1	Number	3997934.8394710366	4266733.652759891	3720606.1451757844
10	Cambodia	3	both	162	10 to 19	1998	44	Population	1	Number	3021423.760494754	3224567.4218784883	2811833.6745989253
10	Cambodia	3	both	164	Birth	1998	44	Population	1	Number	390361.633474381	403487.146185413	376771.253713699
10	Cambodia	3	both	235	95 plus	1998	44	Population	1	Number	902.3744476243671	963.0450664320784	839.7785481478825
11	Indonesia	1	male	1	Under 5	1998	44	Population	1	Number	11589311.73397731	12958734.741992556	10322335.305993797
11	Indonesia	1	male	2	Early Neonatal	1998	44	Population	1	Number	46526.729276296406	52024.44777944609	41440.29527423097
11	Indonesia	1	male	3	Late Neonatal	1998	44	Population	1	Number	137572.25596521443	153828.1490594519	122532.46676518544
11	Indonesia	1	male	4	Post Neonatal	1998	44	Population	1	Number	2166476.1814546236	2422472.602752267	1929630.8608094486
11	Indonesia	1	male	5	1 to 4	1998	44	Population	1	Number	9238736.567281177	10330409.542401392	8228731.683144931
11	Indonesia	1	male	6	5 to 9	1998	44	Population	1	Number	11489123.385516027	12846707.879504966	10233099.831937203
11	Indonesia	1	male	7	10 to 14	1998	44	Population	1	Number	11404263.292605769	12751820.498834997	10157516.8850613
11	Indonesia	1	male	8	15 to 19	1998	44	Population	1	Number	10958288.319195876	12253147.970677655	9760297.160604142
11	Indonesia	1	male	9	20 to 24	1998	44	Population	1	Number	9930891.712621367	11104351.527452355	8845218.464928852
11	Indonesia	1	male	10	25 to 29	1998	44	Population	1	Number	8966639.465083122	10026160.743819863	7986381.007872027
11	Indonesia	1	male	11	30 to 34	1998	44	Population	1	Number	8171585.725455659	9137161.400808342	7278244.79796593
11	Indonesia	1	male	12	35 to 39	1998	44	Population	1	Number	7354450.004128359	8223470.812104748	6550440.6712276125
11	Indonesia	1	male	13	40 to 44	1998	44	Population	1	Number	6183762.553550027	6914451.908648455	5507736.0930117825
11	Indonesia	1	male	14	45 to 49	1998	44	Population	1	Number	4788051.586305414	5353820.128593153	4264608.207175933
11	Indonesia	1	male	15	50 to 54	1998	44	Population	1	Number	3651279.736285187	4082724.380656038	3252111.4798748833
11	Indonesia	1	male	16	55 to 59	1998	44	Population	1	Number	3021479.780931443	3378505.635894823	2691163.0418583485
11	Indonesia	1	male	17	60 to 64	1998	44	Population	1	Number	2428217.7769579818	2715142.261221269	2162758.122749468
11	Indonesia	1	male	18	65 to 69	1998	44	Population	1	Number	1785635.0505693457	1996630.3001836154	1590424.3624816502
11	Indonesia	1	male	19	70 to 74	1998	44	Population	1	Number	1152333.7117422689	1288496.4394342878	1026357.3221635966
11	Indonesia	1	male	20	75 to 79	1998	44	Population	1	Number	662270.2206989095	740525.7805255994	589868.9618630669
11	Indonesia	1	male	21	80 plus	1998	44	Population	1	Number	518548.0204952846	579820.9939321034	461858.88020588376
11	Indonesia	1	male	22	All Ages	1998	44	Population	1	Number	104056132.07611935	116351673.4042848	92680420.59697546
11	Indonesia	1	male	23	5-14 years	1998	44	Population	1	Number	22893386.678121798	25598528.37833997	20390616.7169985
11	Indonesia	1	male	24	15-49 years	1998	44	Population	1	Number	56353669.366339825	63012564.49210457	50192926.40278627
11	Indonesia	1	male	25	50-69 years	1998	44	Population	1	Number	10886612.344743958	12173002.577955745	9696457.006964348
11	Indonesia	1	male	26	70+ years	1998	44	Population	1	Number	2333151.952936463	2608843.213891991	2078085.164232547
11	Indonesia	1	male	28	<1 year	1998	44	Population	1	Number	2350575.1666961345	2628325.199591165	2093603.6228488653
11	Indonesia	1	male	30	80 to 84	1998	44	Population	1	Number	328548.3203161918	367370.4384378992	292630.48612127575
11	Indonesia	1	male	31	85 to 89	1998	44	Population	1	Number	137508.19144106028	153756.5145056542	122475.40595650951
11	Indonesia	1	male	32	90 to 94	1998	44	Population	1	Number	43421.81370304064	48552.64736250324	38674.81787750306
11	Indonesia	1	male	39	0 to 14	1998	44	Population	1	Number	34482698.41209911	38557263.12033251	30712952.022992294
11	Indonesia	1	male	42	Neonatal	1998	44	Population	1	Number	184098.98524151085	205852.59683889803	163972.7620394164
11	Indonesia	1	male	157	25 plus	1998	44	Population	1	Number	48684253.632203	54436910.78582227	43361952.94845019
11	Indonesia	1	male	158	<20 years	1998	44	Population	1	Number	45440986.73129498	50810411.09101015	40473249.18359644
11	Indonesia	1	male	159	10 to 24	1998	44	Population	1	Number	32293443.32442301	36109319.996965006	28763032.510594297
11	Indonesia	1	male	162	10 to 19	1998	44	Population	1	Number	22362551.611801643	25004968.46951265	19917814.04566544
11	Indonesia	1	male	164	Birth	1998	44	Population	1	Number	2438681.18281095	2502953.06149798	2370293.07242969
11	Indonesia	1	male	235	95 plus	1998	44	Population	1	Number	9069.695034991844	10141.393626046742	8078.170250595507
11	Indonesia	2	female	1	Under 5	1998	44	Population	1	Number	11010977.474258678	12312063.012391202	9807226.187800229
11	Indonesia	2	female	2	Early Neonatal	1998	44	Population	1	Number	43974.64542833021	49170.80311233799	39167.21247066079
11	Indonesia	2	female	3	Late Neonatal	1998	44	Population	1	Number	130392.63162685133	145800.16176532884	116137.73932210682
11	Indonesia	2	female	4	Post Neonatal	1998	44	Population	1	Number	2061278.407608041	2304844.388237224	1835933.605958244
11	Indonesia	2	female	5	1 to 4	1998	44	Population	1	Number	8775331.789595455	9812247.659276308	7815987.630049216
11	Indonesia	2	female	6	5 to 9	1998	44	Population	1	Number	10844655.836552704	12126088.380388975	9659087.303244233
11	Indonesia	2	female	7	10 to 14	1998	44	Population	1	Number	10817393.641133593	12095604.813544806	9634805.488348484
11	Indonesia	2	female	8	15 to 19	1998	44	Population	1	Number	10861219.114330215	12144608.817849245	9673839.836518886
11	Indonesia	2	female	9	20 to 24	1998	44	Population	1	Number	10364584.128924109	11589290.15983068	9231498.396257197
11	Indonesia	2	female	10	25 to 29	1998	44	Population	1	Number	9399584.582498003	10510263.77454357	8371995.337146399
11	Indonesia	2	female	11	30 to 34	1998	44	Population	1	Number	8410833.295223074	9404679.081361603	7491337.144860276
11	Indonesia	2	female	12	35 to 39	1998	44	Population	1	Number	7384483.843773943	8257053.527815949	6577191.126342152
11	Indonesia	2	female	13	40 to 44	1998	44	Population	1	Number	6013317.328286239	6723866.435331949	5355924.423184978
11	Indonesia	2	female	14	45 to 49	1998	44	Population	1	Number	4575456.230693593	5116103.956658955	4075254.378795557
11	Indonesia	2	female	15	50 to 54	1998	44	Population	1	Number	3708240.569831748	4146415.853416117	3302845.1935476894
11	Indonesia	2	female	16	55 to 59	1998	44	Population	1	Number	3185920.9087146265	3562377.5520646935	2837626.999169751
11	Indonesia	2	female	17	60 to 64	1998	44	Population	1	Number	2634271.2523901826	2945543.5475170845	2346285.247845324
11	Indonesia	2	female	18	65 to 69	1998	44	Population	1	Number	2000981.3330731376	2237422.455636589	1782228.3786240772
11	Indonesia	2	female	19	70 to 74	1998	44	Population	1	Number	1315372.3894639672	1470800.188421081	1171572.1492318183
11	Indonesia	2	female	20	75 to 79	1998	44	Population	1	Number	781687.182985199	874053.3595125074	696230.9231457548
11	Indonesia	2	female	21	80 plus	1998	44	Population	1	Number	678235.3074902869	758377.3432077732	604088.7000867563
11	Indonesia	2	female	22	All Ages	1998	44	Population	1	Number	103987214.4196233	116274612.25949277	92619037.21414952
11	Indonesia	2	female	23	5-14 years	1998	44	Population	1	Number	21662049.477686297	24221693.193933785	19293892.791592717
11	Indonesia	2	female	24	15-49 years	1998	44	Population	1	Number	57009478.523729175	63745865.75339197	50777040.643105455
11	Indonesia	2	female	25	50-69 years	1998	44	Population	1	Number	11529414.064009694	12891759.408634486	10268985.819186844
11	Indonesia	2	female	26	70+ years	1998	44	Population	1	Number	2775294.8799394527	3103230.8911413616	2471891.7724643303
11	Indonesia	2	female	28	<1 year	1998	44	Population	1	Number	2235645.6846632226	2499815.3531148904	1991238.5577510118
11	Indonesia	2	female	30	80 to 84	1998	44	Population	1	Number	408443.79925823794	456706.57353029004	363791.5647084453
11	Indonesia	2	female	31	85 to 89	1998	44	Population	1	Number	184758.093923415	206589.5875050391	164559.81509087243
11	Indonesia	2	female	32	90 to 94	1998	44	Population	1	Number	67371.31710637193	75332.08594610133	60006.09364398759
11	Indonesia	2	female	39	0 to 14	1998	44	Population	1	Number	32673026.951944977	36533756.20632499	29101118.979392946
11	Indonesia	2	female	42	Neonatal	1998	44	Population	1	Number	174367.27705518153	194970.96487766682	155304.95179276762
11	Indonesia	2	female	157	25 plus	1998	44	Population	1	Number	50088384.224424	56006957.075487874	44612580.00198051
11	Indonesia	2	female	158	<20 years	1998	44	Population	1	Number	43534246.06627519	48678365.02417422	38774958.81591184
11	Indonesia	2	female	159	10 to 24	1998	44	Population	1	Number	32043196.884387914	35829503.79122473	28540143.721124563
11	Indonesia	2	female	162	10 to 19	1998	44	Population	1	Number	21678612.75546381	24240213.63139405	19308645.324867364
11	Indonesia	2	female	164	Birth	1998	44	Population	1	Number	2313500.34161875	2374473.05684983	2248622.68649724
11	Indonesia	2	female	235	95 plus	1998	44	Population	1	Number	17662.09720226205	19749.0962263429	15731.226643451057
11	Indonesia	3	both	1	Under 5	1998	44	Population	1	Number	22600289.20823599	25270797.754383758	20129561.493794024
11	Indonesia	3	both	2	Early Neonatal	1998	44	Population	1	Number	90501.3747046266	101195.25089178408	80607.50774489176
11	Indonesia	3	both	3	Late Neonatal	1998	44	Population	1	Number	267964.8875920658	299628.3108247808	238670.20608729226
11	Indonesia	3	both	4	Post Neonatal	1998	44	Population	1	Number	4227754.589062665	4727316.99098949	3765564.4667676925
11	Indonesia	3	both	5	1 to 4	1998	44	Population	1	Number	18014068.35687663	20142657.201677702	16044719.313194148
11	Indonesia	3	both	6	5 to 9	1998	44	Population	1	Number	22333779.22206873	24972796.259893946	19892187.135181434
11	Indonesia	3	both	7	10 to 14	1998	44	Population	1	Number	22221656.933739364	24847425.3123798	19792322.373409785
11	Indonesia	3	both	8	15 to 19	1998	44	Population	1	Number	21819507.43352609	24397756.7885269	19434136.99712302
11	Indonesia	3	both	9	20 to 24	1998	44	Population	1	Number	20295475.841545474	22693641.68728304	18076716.861186054
11	Indonesia	3	both	10	25 to 29	1998	44	Population	1	Number	18366224.047581125	20536424.518363427	16358376.345018426
11	Indonesia	3	both	11	30 to 34	1998	44	Population	1	Number	16582419.020678733	18541840.482169952	14769581.942826208
11	Indonesia	3	both	12	35 to 39	1998	44	Population	1	Number	14738933.847902302	16480524.339920698	13127631.797569765
11	Indonesia	3	both	13	40 to 44	1998	44	Population	1	Number	12197079.881836265	13638318.343980405	10863660.516196758
11	Indonesia	3	both	14	45 to 49	1998	44	Population	1	Number	9363507.816999007	10469924.085252108	8339862.585971489
11	Indonesia	3	both	15	50 to 54	1998	44	Population	1	Number	7359520.306116935	8229140.234072153	6554956.673422572
11	Indonesia	3	both	16	55 to 59	1998	44	Population	1	Number	6207400.689646069	6940883.187959517	5528790.0410281
11	Indonesia	3	both	17	60 to 64	1998	44	Population	1	Number	5062489.029348165	5660685.808738354	4509043.370594791
11	Indonesia	3	both	18	65 to 69	1998	44	Population	1	Number	3786616.383642483	4234052.755820204	3372652.7411057274
11	Indonesia	3	both	19	70 to 74	1998	44	Population	1	Number	2467706.101206236	2759296.627855369	2197929.4713954153
11	Indonesia	3	both	20	75 to 79	1998	44	Population	1	Number	1443957.4036841085	1614579.1400381066	1286099.8850088215
11	Indonesia	3	both	21	80 plus	1998	44	Population	1	Number	1196783.3279855715	1338198.3371398768	1065947.58029264
11	Indonesia	3	both	22	All Ages	1998	44	Population	1	Number	208043346.49574265	232626285.66377762	185299457.811125
11	Indonesia	3	both	23	5-14 years	1998	44	Population	1	Number	44555436.15580809	49820221.57227375	39684509.50859122
11	Indonesia	3	both	24	15-49 years	1998	44	Population	1	Number	113363147.890069	126758430.2454965	100969967.04589172
11	Indonesia	3	both	25	50-69 years	1998	44	Population	1	Number	22416026.408753652	25064761.986590225	19965442.82615119
11	Indonesia	3	both	26	70+ years	1998	44	Population	1	Number	5108446.832875916	5712074.105033353	4549976.936696879
11	Indonesia	3	both	28	<1 year	1998	44	Population	1	Number	4586220.851359357	5128140.552706055	4084842.1805998767
11	Indonesia	3	both	30	80 to 84	1998	44	Population	1	Number	736992.1195744297	824077.0119681892	656422.050829721
11	Indonesia	3	both	31	85 to 89	1998	44	Population	1	Number	322266.2853644753	360346.10201069334	287035.2210473819
11	Indonesia	3	both	32	90 to 94	1998	44	Population	1	Number	110793.13080941259	123884.73330860457	98680.91152149065
11	Indonesia	3	both	39	0 to 14	1998	44	Population	1	Number	67155725.36404409	75091019.32665752	59814071.00238524
11	Indonesia	3	both	42	Neonatal	1998	44	Population	1	Number	358466.26229669235	400823.5617165648	319277.71383218403
11	Indonesia	3	both	157	25 plus	1998	44	Population	1	Number	98772637.856627	110443867.86131017	87974532.95043072
11	Indonesia	3	both	158	<20 years	1998	44	Population	1	Number	88975232.79757017	99488776.1151844	79248207.99950825
11	Indonesia	3	both	159	10 to 24	1998	44	Population	1	Number	64336640.208810925	71938823.78818974	57303176.231718846
11	Indonesia	3	both	162	10 to 19	1998	44	Population	1	Number	44041164.367265455	49245182.1009067	39226459.37053281
11	Indonesia	3	both	164	Birth	1998	44	Population	1	Number	4752181.5244297	4877426.11834781	4618915.75892693
11	Indonesia	3	both	235	95 plus	1998	44	Population	1	Number	26731.792237253896	29890.48985238964	23809.396894046564
12	Lao People's Democratic Republic	1	male	1	Under 5	1998	44	Population	1	Number	405485.2004150476	443409.490142732	369085.9907779064
12	Lao People's Democratic Republic	1	male	2	Early Neonatal	1998	44	Population	1	Number	1776.4316065878886	1942.5780081352111	1616.9665844661185
12	Lao People's Democratic Republic	1	male	3	Late Neonatal	1998	44	Population	1	Number	5192.613551820213	5678.269207270918	4726.48795945852
12	Lao People's Democratic Republic	1	male	4	Post Neonatal	1998	44	Population	1	Number	79639.91894171771	87088.49500995275	72490.87847839792
12	Lao People's Democratic Republic	1	male	5	1 to 4	1998	44	Population	1	Number	318876.23631492176	348700.1479173731	290251.6577555838
12	Lao People's Democratic Republic	1	male	6	5 to 9	1998	44	Population	1	Number	377289.8123323348	412577.0389427	343421.61946367926
12	Lao People's Democratic Republic	1	male	7	10 to 14	1998	44	Population	1	Number	334825.36347038747	366140.9677869711	304769.07884072454
12	Lao People's Democratic Republic	1	male	8	15 to 19	1998	44	Population	1	Number	278909.9724477648	304995.91243329964	253873.04743391986
12	Lao People's Democratic Republic	1	male	9	20 to 24	1998	44	Population	1	Number	212140.55787591878	231981.6765447233	193097.32613586567
12	Lao People's Democratic Republic	1	male	10	25 to 29	1998	44	Population	1	Number	173538.51107610005	189769.25085704512	157960.4711419405
12	Lao People's Democratic Republic	1	male	11	30 to 34	1998	44	Population	1	Number	159831.6329265867	174780.39344497878	145484.0189875663
12	Lao People's Democratic Republic	1	male	12	35 to 39	1998	44	Population	1	Number	144471.08641036166	157983.2030861163	131502.34339489858
12	Lao People's Democratic Republic	1	male	13	40 to 44	1998	44	Population	1	Number	110242.6129948169	120553.40310817481	100346.45901129991
12	Lao People's Democratic Republic	1	male	14	45 to 49	1998	44	Population	1	Number	84888.12413069222	92827.55523860139	77267.9677778241
12	Lao People's Democratic Republic	1	male	15	50 to 54	1998	44	Population	1	Number	69658.78776303637	76173.84687370331	63405.723985960016
12	Lao People's Democratic Republic	1	male	16	55 to 59	1998	44	Population	1	Number	56084.0402107582	61329.47799214897	51049.541455095394
12	Lao People's Democratic Republic	1	male	17	60 to 64	1998	44	Population	1	Number	44742.81723686792	48927.531160796476	40726.38659354474
12	Lao People's Democratic Republic	1	male	18	65 to 69	1998	44	Population	1	Number	36249.27889499749	39639.60770065149	32995.288119640834
12	Lao People's Democratic Republic	1	male	19	70 to 74	1998	44	Population	1	Number	27026.359164165668	29554.085143257264	24600.282671267287
12	Lao People's Democratic Republic	1	male	20	75 to 79	1998	44	Population	1	Number	15995.922379171709	17491.991765053903	14560.015639732297
12	Lao People's Democratic Republic	1	male	21	80 plus	1998	44	Population	1	Number	9895.841448318977	10821.381413282268	9007.520969434478
12	Lao People's Democratic Republic	1	male	22	All Ages	1998	44	Population	1	Number	2541275.921177327	2778956.813634236	2313153.0824003005
12	Lao People's Democratic Republic	1	male	23	5-14 years	1998	44	Population	1	Number	712115.1758027223	778718.006729671	648190.6983044038
12	Lao People's Democratic Republic	1	male	24	15-49 years	1998	44	Population	1	Number	1164022.4978622412	1272891.3947129394	1059531.633883315
12	Lao People's Democratic Republic	1	male	25	50-69 years	1998	44	Population	1	Number	206734.92410565997	226070.4637273002	188176.94015424102
12	Lao People's Democratic Republic	1	male	26	70+ years	1998	44	Population	1	Number	52918.12299165635	57867.45832159344	48167.819280434065
12	Lao People's Democratic Republic	1	male	28	<1 year	1998	44	Population	1	Number	86608.96410012581	94709.34222535887	78834.33302232258
12	Lao People's Democratic Republic	1	male	30	80 to 84	1998	44	Population	1	Number	7168.862734889926	7839.353364628522	6525.335086334437
12	Lao People's Democratic Republic	1	male	31	85 to 89	1998	44	Population	1	Number	2234.7315185839207	2443.7418733086197	2034.1262660509005
12	Lao People's Democratic Republic	1	male	32	90 to 94	1998	44	Population	1	Number	438.6752267225996	479.7037189525422	399.296646385383
12	Lao People's Democratic Republic	1	male	39	0 to 14	1998	44	Population	1	Number	1117600.37621777	1222127.496872403	1017276.6890823102
12	Lao People's Democratic Republic	1	male	42	Neonatal	1998	44	Population	1	Number	6969.045158408101	7620.847215406129	6343.4545439246385
12	Lao People's Democratic Republic	1	male	157	25 plus	1998	44	Population	1	Number	932625.0146358738	1019851.7277838103	848906.0197482043
12	Lao People's Democratic Republic	1	male	158	<20 years	1998	44	Population	1	Number	1396510.3486655348	1527123.409305703	1271149.73651623
12	Lao People's Democratic Republic	1	male	159	10 to 24	1998	44	Population	1	Number	825875.893794071	903118.5567649943	751739.45241051
12	Lao People's Democratic Republic	1	male	162	10 to 19	1998	44	Population	1	Number	613735.3359181524	671136.8802202707	558642.1262746444
12	Lao People's Democratic Republic	1	male	164	Birth	1998	44	Population	1	Number	93910.0253232903	96633.5988910345	91193.2658675319
12	Lao People's Democratic Republic	1	male	235	95 plus	1998	44	Population	1	Number	53.57196812253152	58.582456392588156	48.76297066375793
12	Lao People's Democratic Republic	2	female	1	Under 5	1998	44	Population	1	Number	394218.55907754065	431089.100431908	358830.7225793714
12	Lao People's Democratic Republic	2	female	2	Early Neonatal	1998	44	Population	1	Number	1692.3100198326213	1850.5886831118298	1540.3963442659897
12	Lao People's Democratic Republic	2	female	3	Late Neonatal	1998	44	Population	1	Number	4971.201353252809	5436.14873042574	4524.951280450464
12	Lao People's Democratic Republic	2	female	4	Post Neonatal	1998	44	Population	1	Number	76804.60252566045	83987.99663134257	69910.08004847198
12	Lao People's Democratic Republic	2	female	5	1 to 4	1998	44	Population	1	Number	310750.4451787948	339814.3663870278	282855.29490618285
12	Lao People's Democratic Republic	2	female	6	5 to 9	1998	44	Population	1	Number	366073.87607173575	400312.0966619582	333212.5046969559
12	Lao People's Democratic Republic	2	female	7	10 to 14	1998	44	Population	1	Number	325053.2550478502	355454.8919232366	295874.1837485498
12	Lao People's Democratic Republic	2	female	8	15 to 19	1998	44	Population	1	Number	276107.91302098753	301931.7815093962	251322.5206115054
12	Lao People's Democratic Republic	2	female	9	20 to 24	1998	44	Population	1	Number	227633.45963239903	248923.60108756888	207199.4758295221
12	Lao People's Democratic Republic	2	female	10	25 to 29	1998	44	Population	1	Number	194257.33458838583	212425.86806659139	176819.4270198794
12	Lao People's Democratic Republic	2	female	11	30 to 34	1998	44	Population	1	Number	166932.9469971447	182545.88044215276	151947.8690537936
12	Lao People's Democratic Republic	2	female	12	35 to 39	1998	44	Population	1	Number	143683.60568844024	157122.070731478	130785.55249310646
12	Lao People's Democratic Republic	2	female	13	40 to 44	1998	44	Population	1	Number	110346.96292864728	120667.51270060579	100441.4417595629
12	Lao People's Democratic Republic	2	female	14	45 to 49	1998	44	Population	1	Number	91275.89260196112	99812.76002066488	83082.32512715505
12	Lao People's Democratic Republic	2	female	15	50 to 54	1998	44	Population	1	Number	70389.20265645228	76972.57613718987	64070.57169023975
12	Lao People's Democratic Republic	2	female	16	55 to 59	1998	44	Population	1	Number	64101.30085786437	70096.5783751863	58347.1162771433
12	Lao People's Democratic Republic	2	female	17	60 to 64	1998	44	Population	1	Number	50132.04247089783	54820.800781585494	45631.836984807414
12	Lao People's Democratic Republic	2	female	18	65 to 69	1998	44	Population	1	Number	36565.37302097535	39985.26553253658	33283.007408892816
12	Lao People's Democratic Republic	2	female	19	70 to 74	1998	44	Population	1	Number	27611.559469858472	30194.018164025998	25132.951272757746
12	Lao People's Democratic Republic	2	female	20	75 to 79	1998	44	Population	1	Number	18398.28562350254	20119.043653053814	16746.725826280857
12	Lao People's Democratic Republic	2	female	21	80 plus	1998	44	Population	1	Number	14281.817367665868	15617.569644530313	12999.78077586689
12	Lao People's Democratic Republic	2	female	22	All Ages	1998	44	Population	1	Number	2577063.387122309	2818091.415863669	2345728.0131553896
12	Lao People's Democratic Republic	2	female	23	5-14 years	1998	44	Population	1	Number	691127.131119586	755766.9885851947	629086.6884455057
12	Lao People's Democratic Republic	2	female	24	15-49 years	1998	44	Population	1	Number	1210238.1154579658	1323429.474558458	1101598.611894525
12	Lao People's Democratic Republic	2	female	25	50-69 years	1998	44	Population	1	Number	221187.91900618983	241875.2208264983	201332.53236108331
12	Lao People's Democratic Republic	2	female	26	70+ years	1998	44	Population	1	Number	60291.66246102688	65930.63146161012	54879.4578749055
12	Lao People's Democratic Republic	2	female	28	<1 year	1998	44	Population	1	Number	83468.11389874587	91274.73404488014	75975.42767318845
12	Lao People's Democratic Republic	2	female	30	80 to 84	1998	44	Population	1	Number	9463.96169007589	10349.10873055669	8614.409782380271
12	Lao People's Democratic Republic	2	female	31	85 to 89	1998	44	Population	1	Number	3583.377854836237	3918.524636596646	3261.7086012758964
12	Lao People's Democratic Republic	2	female	32	90 to 94	1998	44	Population	1	Number	1008.6306247553808	1102.9660037094948	918.0888305805686
12	Lao People's Democratic Republic	2	female	39	0 to 14	1998	44	Population	1	Number	1085345.6901971265	1186856.0890171027	987917.4110248771
12	Lao People's Democratic Republic	2	female	42	Neonatal	1998	44	Population	1	Number	6663.51137308543	7286.737413537569	6065.347624716455
12	Lao People's Democratic Republic	2	female	157	25 plus	1998	44	Population	1	Number	987976.3242717959	1080379.944249601	899288.6056894861
12	Lao People's Democratic Republic	2	female	158	<20 years	1998	44	Population	1	Number	1361453.603218114	1488787.870526499	1239239.9316363826
12	Lao People's Democratic Republic	2	female	159	10 to 24	1998	44	Population	1	Number	828794.62770123675	906310.2745202017	754396.1801895773
12	Lao People's Democratic Republic	2	female	162	10 to 19	1998	44	Population	1	Number	601161.1680688377	657386.6734326328	547196.704360055
12	Lao People's Democratic Republic	2	female	164	Birth	1998	44	Population	1	Number	89728.4147702445	92330.7134907756	87132.6267440133
12	Lao People's Democratic Republic	2	female	235	95 plus	1998	44	Population	1	Number	225.84719799836014	246.9702736674806	205.57356163015558
12	Lao People's Democratic Republic	3	both	1	Under 5	1998	44	Population	1	Number	799703.7594925882	874498.5905746398	727916.7133572778
12	Lao People's Democratic Republic	3	both	2	Early Neonatal	1998	44	Population	1	Number	3468.74162642051	3793.166691247041	3157.3629287321082
12	Lao People's Democratic Republic	3	both	3	Late Neonatal	1998	44	Population	1	Number	10163.814905073023	11114.417937696657	9251.439239908985
12	Lao People's Democratic Republic	3	both	4	Post Neonatal	1998	44	Population	1	Number	156444.52146737816	171076.4916412953	142400.95852686992
12	Lao People's Democratic Republic	3	both	5	1 to 4	1998	44	Population	1	Number	629626.6814937165	688514.514304401	573106.9526617668
12	Lao People's Democratic Republic	3	both	6	5 to 9	1998	44	Population	1	Number	743363.6884040706	812889.1356046582	676634.124160635
12	Lao People's Democratic Republic	3	both	7	10 to 14	1998	44	Population	1	Number	659878.6185182377	721595.8597102078	600643.2625892743
12	Lao People's Democratic Republic	3	both	8	15 to 19	1998	44	Population	1	Number	555017.8854687524	606927.693942696	505195.5680454253
12	Lao People's Democratic Republic	3	both	9	20 to 24	1998	44	Population	1	Number	439774.01750831783	480905.27763229224	400296.8019653877
12	Lao People's Democratic Republic	3	both	10	25 to 29	1998	44	Population	1	Number	367795.8456644859	402195.11892363644	334779.89816181984
12	Lao People's Democratic Republic	3	both	11	30 to 34	1998	44	Population	1	Number	326764.5799237314	357326.27388713154	297431.8880413599
12	Lao People's Democratic Republic	3	both	12	35 to 39	1998	44	Population	1	Number	288154.6920988019	315105.27381759434	262287.89588800503
12	Lao People's Democratic Republic	3	both	13	40 to 44	1998	44	Population	1	Number	220589.57592346417	241220.91580878056	200787.90077086282
12	Lao People's Democratic Republic	3	both	14	45 to 49	1998	44	Population	1	Number	176164.01673265334	192640.3152592663	160350.29290497914
12	Lao People's Democratic Republic	3	both	15	50 to 54	1998	44	Population	1	Number	140047.99041948866	153146.42301089317	127476.29567619975
12	Lao People's Democratic Republic	3	both	16	55 to 59	1998	44	Population	1	Number	120185.34106862257	131426.0563673353	109396.65773223869
12	Lao People's Democratic Republic	3	both	17	60 to 64	1998	44	Population	1	Number	94874.85970776576	103748.33194238198	86358.22357835213
12	Lao People's Democratic Republic	3	both	18	65 to 69	1998	44	Population	1	Number	72814.65191597285	79624.87323318809	66278.29552853366
12	Lao People's Democratic Republic	3	both	19	70 to 74	1998	44	Population	1	Number	54637.918634024136	59748.103307283265	49733.23394402503
12	Lao People's Democratic Republic	3	both	20	75 to 79	1998	44	Population	1	Number	34394.20800267425	37611.03541810771	31306.741466013154
12	Lao People's Democratic Republic	3	both	21	80 plus	1998	44	Population	1	Number	24177.658815984847	26438.951057812585	22007.301745301364
12	Lao People's Democratic Republic	3	both	22	All Ages	1998	44	Population	1	Number	5118339.3082996365	5597048.229497904	4658881.095555693
12	Lao People's Democratic Republic	3	both	23	5-14 years	1998	44	Population	1	Number	1403242.3069223082	1534484.9953148656	1277277.3867499093
12	Lao People's Democratic Republic	3	both	24	15-49 years	1998	44	Population	1	Number	2374260.6133202068	2596320.869271398	2161130.24577784
12	Lao People's Democratic Republic	3	both	25	50-69 years	1998	44	Population	1	Number	427922.8431118498	467945.6845537985	389509.4725153242
12	Lao People's Democratic Republic	3	both	26	70+ years	1998	44	Population	1	Number	113209.78545268324	123798.08978320358	103047.27715533956
12	Lao People's Democratic Republic	3	both	28	<1 year	1998	44	Population	1	Number	170077.07799887168	185984.076270239	154809.76069551098
12	Lao People's Democratic Republic	3	both	30	80 to 84	1998	44	Population	1	Number	16632.824424965816	18188.462095185212	15139.744868714704
12	Lao People's Democratic Republic	3	both	31	85 to 89	1998	44	Population	1	Number	5818.109373420158	6362.2665099052665	5295.8348673267965
12	Lao People's Democratic Republic	3	both	32	90 to 94	1998	44	Population	1	Number	1447.3058514779805	1582.6697226620374	1317.3854769659515
12	Lao People's Democratic Republic	3	both	39	0 to 14	1998	44	Population	1	Number	2202946.0664148964	2408983.585889505	2005194.1001071874
12	Lao People's Democratic Republic	3	both	42	Neonatal	1998	44	Population	1	Number	13632.556531493532	14907.584628943698	12408.802168641092
12	Lao People's Democratic Republic	3	both	157	25 plus	1998	44	Population	1	Number	1920601.3389076698	2100231.6720334115	1748194.6254376897
12	Lao People's Democratic Republic	3	both	158	<20 years	1998	44	Population	1	Number	2757963.951883649	3015911.279832201	2510389.668152612
12	Lao People's Democratic Republic	3	both	159	10 to 24	1998	44	Population	1	Number	1654670.5214953078	1809428.831285196	1506135.6326000874
12	Lao People's Democratic Republic	3	both	162	10 to 19	1998	44	Population	1	Number	1214896.50398699	1328523.5536529038	1105838.8306346997
12	Lao People's Democratic Republic	3	both	164	Birth	1998	44	Population	1	Number	183638.440093535	188964.31238181	178325.892611545
12	Lao People's Democratic Republic	3	both	235	95 plus	1998	44	Population	1	Number	279.41916612089165	305.55273006006877	254.33653229391354
13	Malaysia	1	male	1	Under 5	1998	44	Population	1	Number	1394224.074720302	1508702.1352573	1282322.63548525
13	Malaysia	1	male	2	Early Neonatal	1998	44	Population	1	Number	5198.558685138023	5625.406081229469	4781.318580507407
13	Malaysia	1	male	3	Late Neonatal	1998	44	Population	1	Number	15552.13493739921	16829.102016884128	14303.909265337259
13	Malaysia	1	male	4	Post Neonatal	1998	44	Population	1	Number	250566.0961605812	271139.7767079815	230455.47887009842
13	Malaysia	1	male	5	1 to 4	1998	44	Population	1	Number	1122907.2849371836	1215107.8504512047	1032781.9287693071
13	Malaysia	1	male	6	5 to 9	1998	44	Population	1	Number	1353137.542577587	1464242.0374165229	1244533.7383233898
13	Malaysia	1	male	7	10 to 14	1998	44	Population	1	Number	1279516.9758779353	1384576.574602807	1176822.011902976
13	Malaysia	1	male	8	15 to 19	1998	44	Population	1	Number	1139462.0395519137	1233021.8960402647	1048007.9867267634
13	Malaysia	1	male	9	20 to 24	1998	44	Population	1	Number	1009393.1581713121	1092273.2153744188	928378.5284561827
13	Malaysia	1	male	10	25 to 29	1998	44	Population	1	Number	938931.4754097747	1016026.0086566032	863572.1516493366
13	Malaysia	1	male	11	30 to 34	1998	44	Population	1	Number	893849.4735272137	967242.3778650189	822108.4640576602
13	Malaysia	1	male	12	35 to 39	1998	44	Population	1	Number	836898.2605517136	905614.9693447152	769728.1968961743
13	Malaysia	1	male	13	40 to 44	1998	44	Population	1	Number	721852.8183559595	781123.2843713551	663916.3856443703
13	Malaysia	1	male	14	45 to 49	1998	44	Population	1	Number	549658.8273858387	594790.6520739144	505542.80974709196
13	Malaysia	1	male	15	50 to 54	1998	44	Population	1	Number	445458.0310242079	482034.0537503335	409705.2451598401
13	Malaysia	1	male	16	55 to 59	1998	44	Population	1	Number	291931.4039637565	315901.54014313506	268500.7769549616
13	Malaysia	1	male	17	60 to 64	1998	44	Population	1	Number	252263.98318136326	272977.07518828026	232017.09224252732
13	Malaysia	1	male	18	65 to 69	1998	44	Population	1	Number	156951.5930725295	169838.6994558702	144354.54395144503
13	Malaysia	1	male	19	70 to 74	1998	44	Population	1	Number	113731.91208819342	123070.30248977407	104603.70602692856
13	Malaysia	1	male	20	75 to 79	1998	44	Population	1	Number	62072.79965728755	67169.5225196391	57090.79156766755
13	Malaysia	1	male	21	80 plus	1998	44	Population	1	Number	61455.28727903244	66501.30694330987	56522.84118244148
13	Malaysia	1	male	22	All Ages	1998	44	Population	1	Number	11500789.656395921	12445105.651493268	10577727.905975007
13	Malaysia	1	male	23	5-14 years	1998	44	Population	1	Number	2632654.5184555226	2848818.61201933	2421355.750226366
13	Malaysia	1	male	24	15-49 years	1998	44	Population	1	Number	6090046.052953726	6590092.403726287	5601254.523177581
13	Malaysia	1	male	25	50-69 years	1998	44	Population	1	Number	1146605.0112418572	1240751.368537619	1054577.6583087742
13	Malaysia	1	male	26	70+ years	1998	44	Population	1	Number	237259.9990245134	256741.13195272302	218217.3387770376
13	Malaysia	1	male	28	<1 year	1998	44	Population	1	Number	271316.7897831184	293594.28480609506	249540.7067159431
13	Malaysia	1	male	30	80 to 84	1998	44	Population	1	Number	35054.258288222125	37932.52124118662	32240.777998437126
13	Malaysia	1	male	31	85 to 89	1998	44	Population	1	Number	17487.229494338382	18923.08485860531	16083.691724383665
13	Malaysia	1	male	32	90 to 94	1998	44	Population	1	Number	7261.394623074734	7857.618994978614	6678.5898043165025
13	Malaysia	1	male	39	0 to 14	1998	44	Population	1	Number	4026878.5931758243	4357520.747276628	3703678.385711616
13	Malaysia	1	male	42	Neonatal	1998	44	Population	1	Number	20750.693622537234	22454.508098113594	19085.227845844664
13	Malaysia	1	male	157	25 plus	1998	44	Population	1	Number	5325055.865496871	5762289.79280195	4897663.0050804475
13	Malaysia	1	male	158	<20 years	1998	44	Population	1	Number	5166340.6327277385	5590542.643316893	4751686.3724383805
13	Malaysia	1	male	159	10 to 24	1998	44	Population	1	Number	3428372.173601161	3709871.6860174905	3153208.5270859217
13	Malaysia	1	male	162	10 to 19	1998	44	Population	1	Number	2418979.0154298493	2617598.4706430715	2224829.998629739
13	Malaysia	1	male	164	Birth	1998	44	Population	1	Number	268886.237884948	269886.761888812	267837.318976673
13	Malaysia	1	male	235	95 plus	1998	44	Population	1	Number	1652.4048733971983	1788.081848539335	1519.7816553041853
13	Malaysia	2	female	1	Under 5	1998	44	Population	1	Number	1310514.7514447966	1418119.5402092014	1205331.8834363967
13	Malaysia	2	female	2	Early Neonatal	1998	44	Population	1	Number	4890.612444141532	5292.174745062025	4498.088328998792
13	Malaysia	2	female	3	Late Neonatal	1998	44	Population	1	Number	14642.25869482487	15844.516931257069	13467.060352383714
13	Malaysia	2	female	4	Post Neonatal	1998	44	Population	1	Number	236032.92173090717	255413.30081958123	217088.74760033097
13	Malaysia	2	female	5	1 to 4	1998	44	Population	1	Number	1054948.958574923	1141569.5477133014	970277.9871546833
13	Malaysia	2	female	6	5 to 9	1998	44	Population	1	Number	1271355.943442749	1375745.4496178653	1169315.9898722866
13	Malaysia	2	female	7	10 to 14	1998	44	Population	1	Number	1222838.9922263036	1323244.8299372664	1124693.0444809136
13	Malaysia	2	female	8	15 to 19	1998	44	Population	1	Number	1119263.802635694	1211165.2062036276	1029430.8750097977
13	Malaysia	2	female	9	20 to 24	1998	44	Population	1	Number	1000634.1340138192	1082794.9982866591	920322.509954158
13	Malaysia	2	female	10	25 to 29	1998	44	Population	1	Number	919076.9973782742	994541.3033329246	845311.2084787453
13	Malaysia	2	female	11	30 to 34	1998	44	Population	1	Number	865270.8889338991	936317.2400910102	795823.6174690735
13	Malaysia	2	female	12	35 to 39	1998	44	Population	1	Number	809395.916344323	875854.44075924	744433.210856632
13	Malaysia	2	female	13	40 to 44	1998	44	Population	1	Number	679719.7720657042	735530.74436608	625164.9683223156
13	Malaysia	2	female	14	45 to 49	1998	44	Population	1	Number	532779.413283863	576525.2895979066	490018.1497091889
13	Malaysia	2	female	15	50 to 54	1998	44	Population	1	Number	390826.8493412724	422917.1714993875	359458.80189038994
13	Malaysia	2	female	16	55 to 59	1998	44	Population	1	Number	273856.8875768514	296342.94697213615	251876.93441155466
13	Malaysia	2	female	17	60 to 64	1998	44	Population	1	Number	259382.04283169244	280679.59014843457	238563.85124335895
13	Malaysia	2	female	18	65 to 69	1998	44	Population	1	Number	173464.66637287766	187707.6413279961	159542.26596715584
13	Malaysia	2	female	19	70 to 74	1998	44	Population	1	Number	125614.16408433206	135928.19189455718	115532.2798275532
13	Malaysia	2	female	20	75 to 79	1998	44	Population	1	Number	74343.485381826307	80447.73947870056	68376.62312287033
13	Malaysia	2	female	21	80 plus	1998	44	Population	1	Number	80297.56808067106	86890.70474097213	73852.8268097213
13	Malaysia	2	female	22	All Ages	1998	44	Population	1	Number	11108636.27543895	12020753.028463965	10217049.040862113
13	Malaysia	2	female	23	5-14 years	1998	44	Population	1	Number	2494194.935669053	2698990.2795551317	2294009.0343532
13	Malaysia	2	female	24	15-49 years	1998	44	Population	1	Number	5926140.924655576	6412729.22263745	5450504.53979991
13	Malaysia	2	female	25	50-69 years	1998	44	Population	1	Number	1097530.4461226938	1187647.349947954	1009441.8535124591
13	Malaysia	2	female	26	70+ years	1998	44	Population	1	Number	280255.21754682943	303266.6361142299	257761.7297601448
13	Malaysia	2	female	28	<1 year	1998	44	Population	1	Number	255565.79286987358	276549.9924959003	235053.8962817135
13	Malaysia	2	female	30	80 to 84	1998	44	Population	1	Number	44269.685071837295	47904.61562532405	40716.56791954965
13	Malaysia	2	female	31	85 to 89	1998	44	Population	1	Number	23673.61227144412	25617.424078942477	21773.55091609948
13	Malaysia	2	female	32	90 to 94	1998	44	Population	1	Number	10208.360904198009	11046.55713015885	9389.030426319296
13	Malaysia	2	female	39	0 to 14	1998	44	Population	1	Number	3804709.6871138494	4117109.819764334	3499340.917789596
13	Malaysia	2	female	42	Neonatal	1998	44	Population	1	Number	19532.871138966402	21136.691676319093	17965.148681382507
13	Malaysia	2	female	157	25 plus	1998	44	Population	1	Number	5184028.651675587	5609683.004209347	4767954.738108558
13	Malaysia	2	female	158	<20 years	1998	44	Population	1	Number	4923973.489749543	5328275.025967962	4528771.792799393
13	Malaysia	2	female	159	10 to 24	1998	44	Population	1	Number	3342736.9288758165	3617205.0344275525	3074446.4294448686
13	Malaysia	2	female	162	10 to 19	1998	44	Population	1	Number	2342102.7948619975	2534410.036140894	2154123.919490711
13	Malaysia	2	female	164	Birth	1998	44	Population	1	Number	253182.649164224	254124.740213	252194.98958728
13	Malaysia	2	female	235	95 plus	1998	44	Population	1	Number	2145.9098331916366	2322.107906546763	1973.6775477528936
13	Malaysia	3	both	1	Under 5	1998	44	Population	1	Number	2704738.8261650987	2926821.675466502	2487654.5189216468
13	Malaysia	3	both	2	Early Neonatal	1998	44	Population	1	Number	10089.171129279555	10917.580826291494	9279.406909506199
13	Malaysia	3	both	3	Late Neonatal	1998	44	Population	1	Number	30194.39363222408	32673.618948141197	27770.969617720973
13	Malaysia	3	both	4	Post Neonatal	1998	44	Population	1	Number	486599.01789148833	526553.0775275627	447544.22647042945
13	Malaysia	3	both	5	1 to 4	1998	44	Population	1	Number	2177856.2435121066	2356677.398164506	2003059.91592399
13	Malaysia	3	both	6	5 to 9	1998	44	Population	1	Number	2624493.486020336	2839987.4870343884	2413849.728195676
13	Malaysia	3	both	7	10 to 14	1998	44	Population	1	Number	2502355.968104239	2707821.4045400736	2301515.0563838896
13	Malaysia	3	both	8	15 to 19	1998	44	Population	1	Number	2258725.8421876077	2444187.1022438924	2077438.8617365612
13	Malaysia	3	both	9	20 to 24	1998	44	Population	1	Number	2010027.2921851312	2175068.2136610774	1848701.0384103407
13	Malaysia	3	both	10	25 to 29	1998	44	Population	1	Number	1858008.472788049	2010567.311989528	1708883.3601280816
13	Malaysia	3	both	11	30 to 34	1998	44	Population	1	Number	1759120.362461113	1903559.617956029	1617932.0815267337
13	Malaysia	3	both	12	35 to 39	1998	44	Population	1	Number	1646294.1768960366	1781469.4101039553	1514161.4077528066
13	Malaysia	3	both	13	40 to 44	1998	44	Population	1	Number	1401572.5904216636	1516654.0287374351	1289081.353966686
13	Malaysia	3	both	14	45 to 49	1998	44	Population	1	Number	1082438.2406697017	1171315.941671821	995560.9594562809
13	Malaysia	3	both	15	50 to 54	1998	44	Population	1	Number	836284.8803654803	904951.225249721	769164.0470502301
13	Malaysia	3	both	16	55 to 59	1998	44	Population	1	Number	565788.2915406079	612244.4871152712	520377.7113665162
13	Malaysia	3	both	17	60 to 64	1998	44	Population	1	Number	511646.0260130557	553656.6653367147	470580.94348588627
13	Malaysia	3	both	18	65 to 69	1998	44	Population	1	Number	330416.2594454072	357546.3407838663	303896.80991860083
13	Malaysia	3	both	19	70 to 74	1998	44	Population	1	Number	239346.07617252547	258998.49438433122	220135.98585448175
13	Malaysia	3	both	20	75 to 79	1998	44	Population	1	Number	136416.28503911386	147617.2619983397	125467.41469053786
13	Malaysia	3	both	21	80 plus	1998	44	Population	1	Number	141752.8553597035	153392.011684282	130375.66799216278
13	Malaysia	3	both	22	All Ages	1998	44	Population	1	Number	22609425.93183487	24465858.679957226	20794776.946837105
13	Malaysia	3	both	23	5-14 years	1998	44	Population	1	Number	5126849.4541245755	5547808.891574462	4715364.784579566
13	Malaysia	3	both	24	15-49 years	1998	44	Population	1	Number	12016186.977609303	13002821.626363741	11051759.06297749
13	Malaysia	3	both	25	50-69 years	1998	44	Population	1	Number	2244135.4573645513	2428398.7184855733	2064019.5118212332
13	Malaysia	3	both	26	70+ years	1998	44	Population	1	Number	517515.21657134284	560007.7680669528	475979.06853718247
13	Malaysia	3	both	28	<1 year	1998	44	Population	1	Number	526882.582652992	570144.2773019955	484594.6029976565
13	Malaysia	3	both	30	80 to 84	1998	44	Population	1	Number	79323.94336005942	85837.13686651066	72957.34591798678
13	Malaysia	3	both	31	85 to 89	1998	44	Population	1	Number	41160.8417657825	44540.5089375478	37857.24264048315
13	Malaysia	3	both	32	90 to 94	1998	44	Population	1	Number	17469.755527272744	18904.176125137466	16067.620230635797
13	Malaysia	3	both	39	0 to 14	1998	44	Population	1	Number	7831588.280289673	8474630.567040961	7203019.303501212
13	Malaysia	3	both	42	Neonatal	1998	44	Population	1	Number	40283.564761503636	43591.1997744327	37050.37652722718
13	Malaysia	3	both	157	25 plus	1998	44	Population	1	Number	10509084.517172458	11371972.797011297	9665617.743189009
13	Malaysia	3	both	158	<20 years	1998	44	Population	1	Number	10090314.122477282	10918817.669284854	9280458.165237775
13	Malaysia	3	both	159	10 to 24	1998	44	Population	1	Number	6771109.102476978	7327076.720445043	6227654.956530791
13	Malaysia	3	both	162	10 to 19	1998	44	Population	1	Number	4761081.810291846	5152008.506783966	4378953.91812045
13	Malaysia	3	both	164	Birth	1998	44	Population	1	Number	522068.887049172	524011.502101812	520032.308563953
13	Malaysia	3	both	235	95 plus	1998	44	Population	1	Number	3798.3147065888347	4110.189755086098	3493.459203057079
14	Maldives	1	male	1	Under 5	1998	44	Population	1	Number	19832.278425276574	21387.25126804422	18216.83095646962
14	Maldives	1	male	2	Early Neonatal	1998	44	Population	1	Number	73.36394831034583	79.11613395510776	67.3880537581303
14	Maldives	1	male	3	Late Neonatal	1998	44	Population	1	Number	218.02047541707617	235.11462421688145	200.2615161281768
14	Maldives	1	male	4	Post Neonatal	1998	44	Population	1	Number	3520.427487244815	3796.450696490482	3233.6694279116123
14	Maldives	1	male	5	1 to 4	1998	44	Population	1	Number	16020.466514304337	17276.569813381753	14715.5119586717
14	Maldives	1	male	6	5 to 9	1998	44	Population	1	Number	20646.30273704494	22265.10010219017	18964.548539086914
14	Maldives	1	male	7	10 to 14	1998	44	Population	1	Number	20084.251143378795	21658.98019999971	18448.27911955411
14	Maldives	1	male	8	15 to 19	1998	44	Population	1	Number	15932.650560242253	17181.86854736508	14634.849094016112
14	Maldives	1	male	9	20 to 24	1998	44	Population	1	Number	11768.345295153033	12691.056087421479	10809.74925230648
14	Maldives	1	male	10	25 to 29	1998	44	Population	1	Number	10092.110888756157	10883.394573953647	9270.053299579644
14	Maldives	1	male	11	30 to 34	1998	44	Population	1	Number	8784.174823887106	9472.908261587281	8068.655775570384
14	Maldives	1	male	12	35 to 39	1998	44	Population	1	Number	7279.015412432508	7849.735076895966	6686.099824456796
14	Maldives	1	male	13	40 to 44	1998	44	Population	1	Number	5703.43961741982	6150.624430242418	5238.863289078682
14	Maldives	1	male	14	45 to 49	1998	44	Population	1	Number	3907.4621441744366	4213.831255581725	3589.1779967403
14	Maldives	1	male	15	50 to 54	1998	44	Population	1	Number	3128.356900937012	3373.6393601244513	2873.535133675897
14	Maldives	1	male	16	55 to 59	1998	44	Population	1	Number	3314.7105720098652	3574.604307393337	3044.709279745015
14	Maldives	1	male	17	60 to 64	1998	44	Population	1	Number	3169.5387455174864	3418.0501150986042	2911.3624919405916
14	Maldives	1	male	18	65 to 69	1998	44	Population	1	Number	2423.3600564868348	2613.36641860417	2225.9641352864733
14	Maldives	1	male	19	70 to 74	1998	44	Population	1	Number	1528.5482367516577	1648.3958380227182	1404.0396287612289
14	Maldives	1	male	20	75 to 79	1998	44	Population	1	Number	831.325005324977	896.5060086910077	763.6090401287374
14	Maldives	1	male	21	80 plus	1998	44	Population	1	Number	593.7612665978747	640.3158088873921	545.396166298625
14	Maldives	1	male	22	All Ages	1998	44	Population	1	Number	139019.63183139134	149919.62766010335	127695.72302269563
14	Maldives	1	male	23	5-14 years	1998	44	Population	1	Number	40730.55388042374	43924.08030218988	37412.82765864102
14	Maldives	1	male	24	15-49 years	1998	44	Population	1	Number	63467.19874206532	68443.4182330476	58297.44853174841
14	Maldives	1	male	25	50-69 years	1998	44	Population	1	Number	12035.966274951199	12979.660201220562	11055.57104064798
14	Maldives	1	male	26	70+ years	1998	44	Population	1	Number	2953.634508674509	3185.2176556011177	2713.044835188592
14	Maldives	1	male	28	<1 year	1998	44	Population	1	Number	3811.811910972237	4110.681454662471	3501.3189977979196
14	Maldives	1	male	30	80 to 84	1998	44	Population	1	Number	397.47672485608496	428.6413494912305	365.1000732526026
14	Maldives	1	male	31	85 to 89	1998	44	Population	1	Number	145.18866571302718	156.57235181404957	133.3622553785173
14	Maldives	1	male	32	90 to 94	1998	44	Population	1	Number	44.623408532458306	48.122158748230916	40.98858802331184
14	Maldives	1	male	39	0 to 14	1998	44	Population	1	Number	60562.83230570031	65311.3315702341	55629.65861511064
14	Maldives	1	male	42	Neonatal	1998	44	Population	1	Number	291.384423727422	314.23075817198924	267.64956988630706
14	Maldives	1	male	157	25 plus	1998	44	Population	1	Number	50755.80367029573	54735.371455082706	46621.466061262356
14	Maldives	1	male	158	<20 years	1998	44	Population	1	Number	76495.48286594255	82493.20011759918	70264.50770912676
14	Maldives	1	male	159	10 to 24	1998	44	Population	1	Number	47785.24699877408	51531.90483478628	43892.87746587669
14	Maldives	1	male	162	10 to 19	1998	44	Population	1	Number	36016.90170362105	38840.848747364784	33083.12821357022
14	Maldives	1	male	164	Birth	1998	44	Population	1	Number	3878.8146690147	4130.37461662297	3627.39401040039
14	Maldives	1	male	235	95 plus	1998	44	Population	1	Number	6.472467496304282	6.979948833880811	5.945249644193364
14	Maldives	2	female	1	Under 5	1998	44	Population	1	Number	19128.552898221686	20628.34932303738	17570.4277197254
14	Maldives	2	female	2	Early Neonatal	1998	44	Population	1	Number	70.15517507704598	75.65577312660643	64.44065264186885
14	Maldives	2	female	3	Late Neonatal	1998	44	Population	1	Number	208.59690023304697	224.95218266668277	191.60554264636806
14	Maldives	2	female	4	Post Neonatal	1998	44	Population	1	Number	3375.7626204143044	3640.4432126191914	3100.7883051338677
14	Maldives	2	female	5	1 to 4	1998	44	Population	1	Number	15474.03820249729	16687.298154624896	14213.593219303295
14	Maldives	2	female	6	5 to 9	1998	44	Population	1	Number	19791.846102502946	21343.648802005417	18179.69206736418
14	Maldives	2	female	7	10 to 14	1998	44	Population	1	Number	19396.385170527425	20917.181295978688	17816.44358964493
14	Maldives	2	female	8	15 to 19	1998	44	Population	1	Number	15891.655142806992	17137.658836573162	14597.192977386758
14	Maldives	2	female	9	20 to 24	1998	44	Population	1	Number	12258.222781081802	13219.342987062983	11259.723539636518
14	Maldives	2	female	10	25 to 29	1998	44	Population	1	Number	10568.26293624989	11396.879876205307	9707.420160450007
14	Maldives	2	female	11	30 to 34	1998	44	Population	1	Number	9005.085270893758	9711.139448975491	8271.57185930735
14	Maldives	2	female	12	35 to 39	1998	44	Population	1	Number	7377.487465082496	7955.927945296864	6776.550790230609
14	Maldives	2	female	13	40 to 44	1998	44	Population	1	Number	5442.751183434335	5869.496416568779	4999.409352804381
14	Maldives	2	female	14	45 to 49	1998	44	Population	1	Number	3514.732119514451	3790.3087768329824	3228.4379790102726
14	Maldives	2	female	15	50 to 54	1998	44	Population	1	Number	2974.198931833235	3207.3944562614747	2731.9341736885167
14	Maldives	2	female	16	55 to 59	1998	44	Population	1	Number	3046.1469081029722	3284.983597242219	2798.0215940675807
14	Maldives	2	female	17	60 to 64	1998	44	Population	1	Number	2581.665764020495	2784.0842691499115	2371.374977739629
14	Maldives	2	female	18	65 to 69	1998	44	Population	1	Number	1683.1469201157013	1815.1160108598187	1546.0454044237033
14	Maldives	2	female	19	70 to 74	1998	44	Population	1	Number	1044.998548792013	1126.9328747054778	959.8777056718685
14	Maldives	2	female	20	75 to 79	1998	44	Population	1	Number	504.69877344716406	544.2702674358856	463.58829997599383
14	Maldives	2	female	21	80 plus	1998	44	Population	1	Number	330.2942358545731	356.1913393473298	303.38996515853705
14	Maldives	2	female	22	All Ages	1998	44	Population	1	Number	134540.13115248195	145088.90652353913	123581.10215628624
14	Maldives	2	female	23	5-14 years	1998	44	Population	1	Number	39188.23127303037	42260.8300979841	35996.13565700911
14	Maldives	2	female	24	15-49 years	1998	44	Population	1	Number	64058.196899063725	69080.75428751558	58840.306658825895
14	Maldives	2	female	25	50-69 years	1998	44	Population	1	Number	10285.158524072403	11091.578333513422	9447.37614991943
14	Maldives	2	female	26	70+ years	1998	44	Population	1	Number	1879.9915580937502	2027.3944814886936	1726.8559708063997
14	Maldives	2	female	28	<1 year	1998	44	Population	1	Number	3654.5146957243974	3941.0511684124804	3356.8345004221046
14	Maldives	2	female	30	80 to 84	1998	44	Population	1	Number	240.02369604627714	258.84303293582934	220.4724541810228
14	Maldives	2	female	31	85 to 89	1998	44	Population	1	Number	70.1057341987708	75.60245577880055	64.39523899334269
14	Maldives	2	female	32	90 to 94	1998	44	Population	1	Number	18.000564266650542	19.411919431645657	16.534319927089644
14	Maldives	2	female	39	0 to 14	1998	44	Population	1	Number	58316.78417125206	62889.17942102149	53566.563376734506
14	Maldives	2	female	42	Neonatal	1998	44	Population	1	Number	278.75207531009295	300.60795579328925	256.0461952882369
14	Maldives	2	female	157	25 plus	1998	44	Population	1	Number	48073.469057341084	51842.7252788815	44157.622262528435
14	Maldives	2	female	158	<20 years	1998	44	Population	1	Number	74208.43931405905	80026.83825759463	68163.75635412126
14	Maldives	2	female	159	10 to 24	1998	44	Population	1	Number	47546.263094416216	51274.18311961484	43673.3601066682
14	Maldives	2	female	162	10 to 19	1998	44	Population	1	Number	35288.040313334415	38054.84013255186	32413.636567031688
14	Maldives	2	female	164	Birth	1998	44	Population	1	Number	3697.26028284	3937.04554777549	3457.60778724492
14	Maldives	2	female	235	95 plus	1998	44	Population	1	Number	2.1642413428745977	2.333931201054272	1.9879520570818905
14	Maldives	3	both	1	Under 5	1998	44	Population	1	Number	38960.83132349826	42015.600591081595	35787.25867619502
14	Maldives	3	both	2	Early Neonatal	1998	44	Population	1	Number	143.51912338739183	154.77190708171418	131.82870639999916
14	Maldives	3	both	3	Late Neonatal	1998	44	Population	1	Number	426.6173756501231	460.06680688356425	391.86705877454483
14	Maldives	3	both	4	Post Neonatal	1998	44	Population	1	Number	6896.190107659119	7436.893909109674	6334.45773304548
14	Maldives	3	both	5	1 to 4	1998	44	Population	1	Number	31494.504716801624	33963.867968006656	28929.105177974998
14	Maldives	3	both	6	5 to 9	1998	44	Population	1	Number	40438.14883954789	43608.74890419559	37144.240606451094
14	Maldives	3	both	7	10 to 14	1998	44	Population	1	Number	39480.636313906216	42576.1614959784	36264.722709199035
14	Maldives	3	both	8	15 to 19	1998	44	Population	1	Number	31824.305703049245	34319.52738393824	29232.04207140287
14	Maldives	3	both	9	20 to 24	1998	44	Population	1	Number	24026.568076234835	25910.399074484463	22069.472791943
14	Maldives	3	both	10	25 to 29	1998	44	Population	1	Number	20660.37382500605	22280.27445015895	18977.473460029654
14	Maldives	3	both	11	30 to 34	1998	44	Population	1	Number	17789.260094780864	19184.047710562772	16340.227634877738
14	Maldives	3	both	12	35 to 39	1998	44	Population	1	Number	14656.502877515004	15805.663022192828	13462.650614687404
14	Maldives	3	both	13	40 to 44	1998	44	Population	1	Number	11146.190800854154	12020.120846811196	10238.272641883063
14	Maldives	3	both	14	45 to 49	1998	44	Population	1	Number	7422.194263688888	8004.140032414707	6817.615975750573
14	Maldives	3	both	15	50 to 54	1998	44	Population	1	Number	6102.555832770247	6581.033816385926	5605.469307364415
14	Maldives	3	both	16	55 to 59	1998	44	Population	1	Number	6360.857480112838	6859.587904635557	5842.730873812596
14	Maldives	3	both	17	60 to 64	1998	44	Population	1	Number	5751.204509537981	6202.134384248515	5282.737469680221
14	Maldives	3	both	18	65 to 69	1998	44	Population	1	Number	4106.506976602536	4428.482429463988	3772.009539710177
14	Maldives	3	both	19	70 to 74	1998	44	Population	1	Number	2573.5467855436705	2775.328712728196	2363.917334433098
14	Maldives	3	both	20	75 to 79	1998	44	Population	1	Number	1336.023778772141	1440.7762761268937	1227.1973401047314
14	Maldives	3	both	21	80 plus	1998	44	Population	1	Number	924.0555024524479	996.5071482347216	848.7861314571621
14	Maldives	3	both	22	All Ages	1998	44	Population	1	Number	273559.76298387325	295008.53418364254	251276.82517898193
14	Maldives	3	both	23	5-14 years	1998	44	Population	1	Number	79918.78515345411	86184.91040017398	73408.96331565014
14	Maldives	3	both	24	15-49 years	1998	44	Population	1	Number	127525.39564112904	137524.17252056312	117137.7551905743
14	Maldives	3	both	25	50-69 years	1998	44	Population	1	Number	22321.1247990236	24071.238534733988	20502.94719056741
14	Maldives	3	both	26	70+ years	1998	44	Population	1	Number	4833.626066768259	5212.61213708981	4439.900805994991
14	Maldives	3	both	28	<1 year	1998	44	Population	1	Number	7466.326606696634	8051.732623074951	6858.153498220023
14	Maldives	3	both	30	80 to 84	1998	44	Population	1	Number	637.5004209023621	687.4843824270599	585.5725274336254
14	Maldives	3	both	31	85 to 89	1998	44	Population	1	Number	215.29439991179797	232.17480759285013	197.75749437186
14	Maldives	3	both	32	90 to 94	1998	44	Population	1	Number	62.62397279910885	67.53407817987657	57.52290795040149
14	Maldives	3	both	39	0 to 14	1998	44	Population	1	Number	118879.61647695236	128200.51099125559	109196.22199184516
14	Maldives	3	both	42	Neonatal	1998	44	Population	1	Number	570.1364990375149	614.8387139652783	523.695765174544
14	Maldives	3	both	157	25 plus	1998	44	Population	1	Number	98829.27272763682	106578.09673396425	90779.0883237908
14	Maldives	3	both	158	<20 years	1998	44	Population	1	Number	150703.92218000162	162520.0383751938	138428.26406324803
14	Maldives	3	both	159	10 to 24	1998	44	Population	1	Number	95331.5100931903	102806.08795440111	87566.23757254492
14	Maldives	3	both	162	10 to 19	1998	44	Population	1	Number	71304.94201695547	76895.68887991665	65496.76478060191
14	Maldives	3	both	164	Birth	1998	44	Population	1	Number	7576.0749518547	8067.42016439847	7085.00179764531
14	Maldives	3	both	235	95 plus	1998	44	Population	1	Number	8.63670883917888	9.313880034935082	7.933201701275254
15	Myanmar	1	male	1	Under 5	1998	44	Population	1	Number	2834089.038958587	3280970.405349704	2400876.52515812
15	Myanmar	1	male	2	Early Neonatal	1998	44	Population	1	Number	12071.143380376563	13974.530667639763	10225.975392930275
15	Myanmar	1	male	3	Late Neonatal	1998	44	Population	1	Number	35445.0678924536	41034.073796596254	30027.014065478386
15	Myanmar	1	male	4	Post Neonatal	1998	44	Population	1	Number	550694.562525204	637528.5099356394	466516.6229868413
15	Myanmar	1	male	5	1 to 4	1998	44	Population	1	Number	2235878.265160553	2588433.2909498285	1894106.9127128697
15	Myanmar	1	male	6	5 to 9	1998	44	Population	1	Number	2673278.449269338	3094803.076665091	2264647.082654922
15	Myanmar	1	male	7	10 to 14	1998	44	Population	1	Number	2575953.5668049585	2982131.9309529206	2182199.0641168854
15	Myanmar	1	male	8	15 to 19	1998	44	Population	1	Number	2309468.441956091	2673627.224122561	1956448.2596225515
15	Myanmar	1	male	9	20 to 24	1998	44	Population	1	Number	2037783.5706905723	2359102.870811854	1726292.530322784
15	Myanmar	1	male	10	25 to 29	1998	44	Population	1	Number	1864405.2376146289	2158386.1071776166	1579416.4215869636
15	Myanmar	1	male	11	30 to 34	1998	44	Population	1	Number	1697433.9255530457	1965086.6286200308	1437967.970958605
15	Myanmar	1	male	12	35 to 39	1998	44	Population	1	Number	1479499.6944416189	1712788.3582551803	1253346.6791391796
15	Myanmar	1	male	13	40 to 44	1998	44	Population	1	Number	1223562.723845778	1416495.0468536534	1036531.6616232046
15	Myanmar	1	male	14	45 to 49	1998	44	Population	1	Number	935254.8598016691	1082726.5743197426	792293.8930538967
15	Myanmar	1	male	15	50 to 54	1998	44	Population	1	Number	698310.5149063693	808420.6606275891	591568.3309391888
15	Myanmar	1	male	16	55 to 59	1998	44	Population	1	Number	573884.4375999089	664374.982568631	486161.7456075008
15	Myanmar	1	male	17	60 to 64	1998	44	Population	1	Number	502020.2870280041	581179.2367784226	425282.5884121027
15	Myanmar	1	male	18	65 to 69	1998	44	Population	1	Number	418996.36609646515	485064.03934885684	354949.5184022905
15	Myanmar	1	male	19	70 to 74	1998	44	Population	1	Number	288402.1985130146	333877.68173532607	244317.68328221765
15	Myanmar	1	male	20	75 to 79	1998	44	Population	1	Number	163544.06241027318	189331.81751267202	138545.08269581464
15	Myanmar	1	male	21	80 plus	1998	44	Population	1	Number	106841.99466243196	123688.92357199246	90510.36624465426
15	Myanmar	1	male	22	All Ages	1998	44	Population	1	Number	22382729.370152757	25912055.56527185	18961355.40382087
15	Myanmar	1	male	23	5-14 years	1998	44	Population	1	Number	5249232.016074297	6076935.007618011	4446846.146771807
15	Myanmar	1	male	24	15-49 years	1998	44	Population	1	Number	11547408.453903403	13368212.810160642	9782297.416307187
15	Myanmar	1	male	25	50-69 years	1998	44	Population	1	Number	2193211.6056307475	2539038.9193235002	1857962.1833610828
15	Myanmar	1	male	26	70+ years	1998	44	Population	1	Number	558788.2555857197	646898.4228199904	473373.13222268654
15	Myanmar	1	male	28	<1 year	1998	44	Population	1	Number	598210.7737980342	692537.1143998754	506769.61244525004
15	Myanmar	1	male	30	80 to 84	1998	44	Population	1	Number	72664.89119963127	84122.74782360147	61557.49840113361
15	Myanmar	1	male	31	85 to 89	1998	44	Population	1	Number	26187.532442892683	30316.80294908392	22184.56478596064
15	Myanmar	1	male	32	90 to 94	1998	44	Population	1	Number	6852.3526870596215	7932.836994254241	5804.917376382404
15	Myanmar	1	male	39	0 to 14	1998	44	Population	1	Number	8083321.055032884	9357905.412967715	6847722.671929927
15	Myanmar	1	male	42	Neonatal	1998	44	Population	1	Number	47516.21127283016	55008.604464236014	40252.98945840866
15	Myanmar	1	male	157	25 plus	1998	44	Population	1	Number	9952156.302473208	11521420.057369703	8430891.941945616
15	Myanmar	1	male	158	<20 years	1998	44	Population	1	Number	10392789.496988975	12031532.637090277	8804170.931552479
15	Myanmar	1	male	159	10 to 24	1998	44	Population	1	Number	6923205.579451622	8014862.025887336	5864939.854062221
15	Myanmar	1	male	162	10 to 19	1998	44	Population	1	Number	4885422.00876105	5655759.155075481	4138647.323739437
15	Myanmar	1	male	164	Birth	1998	44	Population	1	Number	645061.263013363	683893.44031516	605135.509035875
15	Myanmar	1	male	235	95 plus	1998	44	Population	1	Number	1137.2183328483875	1316.53580505281	963.3856811776207
15	Myanmar	2	female	1	Under 5	1998	44	Population	1	Number	2757833.3091083183	3192690.61264107	2336277.0756737865
15	Myanmar	2	female	2	Early Neonatal	1998	44	Population	1	Number	11498.471298716204	13311.559206239213	9740.84068524409
15	Myanmar	2	female	3	Late Neonatal	1998	44	Population	1	Number	33825.46069387997	39159.08567386457	28654.976402024673
15	Myanmar	2	female	4	Post Neonatal	1998	44	Population	1	Number	528857.4821930758	612248.1417735706	448017.5099291006
15	Myanmar	2	female	5	1 to 4	1998	44	Population	1	Number	2183651.8949226467	2527971.8259873954	1849863.7486574166
15	Myanmar	2	female	6	5 to 9	1998	44	Population	1	Number	2634735.3950688653	3050182.523667218	2231995.6335417293
15	Myanmar	2	female	7	10 to 14	1998	44	Population	1	Number	2546102.3989639506	2947573.807723502	2156910.879048302
15	Myanmar	2	female	8	15 to 19	1998	44	Population	1	Number	2325260.065326087	2691908.8829614893	1969826.01075245
15	Myanmar	2	female	9	20 to 24	1998	44	Population	1	Number	2086562.9214801493	2415573.7876153653	1767615.5786156433
15	Myanmar	2	female	10	25 to 29	1998	44	Population	1	Number	1922322.1239136264	2225435.3732045023	1628480.2621417441
15	Myanmar	2	female	11	30 to 34	1998	44	Population	1	Number	1766848.0331499279	2045446.0067512197	1496771.5932701305
15	Myanmar	2	female	12	35 to 39	1998	44	Population	1	Number	1551516.7801871398	1796161.1541562616	1314355.3941795
15	Myanmar	2	female	13	40 to 44	1998	44	Population	1	Number	1296239.456827871	1500631.5036811957	1098099.1916984096
15	Myanmar	2	female	14	45 to 49	1998	44	Population	1	Number	1003730.6221140311	1161999.6481513171	850302.603443062
15	Myanmar	2	female	15	50 to 54	1998	44	Population	1	Number	764026.004201526	884498.2194433535	647238.6974729085
15	Myanmar	2	female	16	55 to 59	1998	44	Population	1	Number	642889.8499932672	744261.2221183788	544619.1449505177
15	Myanmar	2	female	17	60 to 64	1998	44	Population	1	Number	562480.5686311806	651172.942661433	476501.0465516024
15	Myanmar	2	female	18	65 to 69	1998	44	Population	1	Number	478555.09205652704	554014.0315929614	405404.2306785082
15	Myanmar	2	female	19	70 to 74	1998	44	Population	1	Number	349257.69872003223	404328.9245993634	295870.9477934385
15	Myanmar	2	female	20	75 to 79	1998	44	Population	1	Number	223738.9585544151	259018.29175082827	189538.72160417683
15	Myanmar	2	female	21	80 plus	1998	44	Population	1	Number	173918.56891616512	201342.1842823932	147333.76533341056
15	Myanmar	2	female	22	All Ages	1998	44	Population	1	Number	23086017.84721308	26726239.117001854	19557140.776749335
15	Myanmar	2	female	23	5-14 years	1998	44	Population	1	Number	5180837.794032816	5997756.331390721	4388906.512590031
15	Myanmar	2	female	24	15-49 years	1998	44	Population	1	Number	11952480.002998833	13837156.35652135	10125450.634100942
15	Myanmar	2	female	25	50-69 years	1998	44	Population	1	Number	2447951.5148825007	2833946.415816127	2073763.119653537
15	Myanmar	2	female	26	70+ years	1998	44	Population	1	Number	746915.2261906124	864689.4006325849	632743.434731026
15	Myanmar	2	female	28	<1 year	1998	44	Population	1	Number	574181.414185672	664718.7866536744	486413.3270163694
15	Myanmar	2	female	30	80 to 84	1998	44	Population	1	Number	111891.8057804428	129534.99283906375	94788.2745259586
15	Myanmar	2	female	31	85 to 89	1998	44	Population	1	Number	44627.12149354445	51663.960758998786	37805.51948311455
15	Myanmar	2	female	32	90 to 94	1998	44	Population	1	Number	14029.79119871429	16242.019599049707	11885.228685066493
15	Myanmar	2	female	39	0 to 14	1998	44	Population	1	Number	7938671.103141134	9190446.94403179	6725183.588263817
15	Myanmar	2	female	42	Neonatal	1998	44	Population	1	Number	45323.931992596175	52470.644880103784	38395.817087268755
15	Myanmar	2	female	157	25 plus	1998	44	Population	1	Number	10735523.75726571	12428309.502393207	9094515.599117408
15	Myanmar	2	female	158	<20 years	1998	44	Population	1	Number	10263931.168467222	11882355.826993281	8695009.599016268
15	Myanmar	2	female	159	10 to 24	1998	44	Population	1	Number	6957925.385770187	8055056.478300358	5894352.468416395
15	Myanmar	2	female	162	10 to 19	1998	44	Population	1	Number	4871362.464290038	5639482.690684992	4126736.8898007516
15	Myanmar	2	female	164	Birth	1998	44	Population	1	Number	614150.453832692	651121.824895654	576137.909395685
15	Myanmar	2	female	235	95 plus	1998	44	Population	1	Number	3369.850443463598	3901.2110852810074	2854.7426392709235
15	Myanmar	3	both	1	Under 5	1998	44	Population	1	Number	5591922.3480669055	6473661.017990774	4737153.600831905
15	Myanmar	3	both	2	Early Neonatal	1998	44	Population	1	Number	23569.614679092767	27286.08987387898	19966.81607817436
15	Myanmar	3	both	3	Late Neonatal	1998	44	Population	1	Number	69270.52858633356	80193.15947046083	58681.990467503056
15	Myanmar	3	both	4	Post Neonatal	1998	44	Population	1	Number	1079552.0447182797	1249776.65170921	914534.132915942
15	Myanmar	3	both	5	1 to 4	1998	44	Population	1	Number	4419530.1600832	5116405.116937224	3743970.661370286
15	Myanmar	3	both	6	5 to 9	1998	44	Population	1	Number	5308013.844338203	6144985.6003323095	4496642.716196652
15	Myanmar	3	both	7	10 to 14	1998	44	Population	1	Number	5122055.965768909	5929705.738676423	4339109.943165188
15	Myanmar	3	both	8	15 to 19	1998	44	Population	1	Number	4634728.507282179	5365536.10708405	3926274.2703750017
15	Myanmar	3	both	9	20 to 24	1998	44	Population	1	Number	4124346.4921707213	4774676.65842722	3493908.1089384267
15	Myanmar	3	both	10	25 to 29	1998	44	Population	1	Number	3786727.3615282555	4383821.480382118	3207896.6837287075
15	Myanmar	3	both	11	30 to 34	1998	44	Population	1	Number	3464281.9587029736	4010532.6353712506	2934739.5642287354
15	Myanmar	3	both	12	35 to 39	1998	44	Population	1	Number	3031016.4746287586	3508949.512411441	2567702.073318679
15	Myanmar	3	both	13	40 to 44	1998	44	Population	1	Number	2519802.180673649	2917126.550534849	2134630.853321614
15	Myanmar	3	both	14	45 to 49	1998	44	Population	1	Number	1938985.4819157002	2244726.2224710593	1642596.496496959
15	Myanmar	3	both	15	50 to 54	1998	44	Population	1	Number	1462336.5191078952	1692918.8800709427	1238807.0284120971
15	Myanmar	3	both	16	55 to 59	1998	44	Population	1	Number	1216774.2875931761	1408636.20468701	1030780.8905580183
15	Myanmar	3	both	17	60 to 64	1998	44	Population	1	Number	1064500.8556591847	1232352.1794398557	901783.6349637051
15	Myanmar	3	both	18	65 to 69	1998	44	Population	1	Number	897551.4581529922	1039078.0709418181	760353.7490807985
15	Myanmar	3	both	19	70 to 74	1998	44	Population	1	Number	637659.8972330468	738206.6063346894	540188.6310756562
15	Myanmar	3	both	20	75 to 79	1998	44	Population	1	Number	387283.0209646883	448350.1092635002	328083.8042999915
15	Myanmar	3	both	21	80 plus	1998	44	Population	1	Number	280760.5635785971	325031.10785438557	237844.1315780648
15	Myanmar	3	both	22	All Ages	1998	44	Population	1	Number	45468747.21736584	52638294.68227369	38518496.18057018
15	Myanmar	3	both	23	5-14 years	1998	44	Population	1	Number	10430069.810107112	12074691.33900873	8835752.659361837
15	Myanmar	3	both	24	15-49 years	1998	44	Population	1	Number	23499888.456902236	27205369.16668199	19907748.05040812
15	Myanmar	3	both	25	50-69 years	1998	44	Population	1	Number	4641163.120513248	5372985.335139628	3931725.3030146193
15	Myanmar	3	both	26	70+ years	1998	44	Population	1	Number	1305703.4817763322	1511587.8234525751	1106116.5669537126
15	Myanmar	3	both	28	<1 year	1998	44	Population	1	Number	1172392.1879837061	1357255.9010535495	993182.9394616194
15	Myanmar	3	both	30	80 to 84	1998	44	Population	1	Number	184556.69698007405	213657.7406626652	156345.77292709218
15	Myanmar	3	both	31	85 to 89	1998	44	Population	1	Number	70814.65393643714	81980.7637080827	59990.08426907518
15	Myanmar	3	both	32	90 to 94	1998	44	Population	1	Number	20882.143885773912	24174.85659330395	17690.146061448897
15	Myanmar	3	both	39	0 to 14	1998	44	Population	1	Number	16021992.158174017	18548352.3569995	13572906.260193747
15	Myanmar	3	both	42	Neonatal	1998	44	Population	1	Number	92840.14326542633	107479.24934433978	78648.80654567742
15	Myanmar	3	both	157	25 plus	1998	44	Population	1	Number	20687680.059738915	23949729.55976292	17525407.54106303
15	Myanmar	3	both	158	<20 years	1998	44	Population	1	Number	20656720.6654562	23913888.46408356	17499180.530568745
15	Myanmar	3	both	159	10 to 24	1998	44	Population	1	Number	13881130.96522181	16069918.504187696	11759292.322478615
15	Myanmar	3	both	162	10 to 19	1998	44	Population	1	Number	9756784.473051088	11295241.845760474	8265384.213540189
15	Myanmar	3	both	164	Birth	1998	44	Population	1	Number	1259211.71684606	1335015.26521081	1181273.41843156
15	Myanmar	3	both	235	95 plus	1998	44	Population	1	Number	4507.068776311985	5217.746890333817	3818.1283204485444
16	Philippines	1	male	1	Under 5	1998	44	Population	1	Number	5527227.187633056	5996123.392083595	5064245.029895813
16	Philippines	1	male	2	Early Neonatal	1998	44	Population	1	Number	22609.840395240924	24527.92119501006	20715.951771356435
16	Philippines	1	male	3	Late Neonatal	1998	44	Population	1	Number	67173.39293012567	72871.97341465409	61546.68692627145
16	Philippines	1	male	4	Post Neonatal	1998	44	Population	1	Number	1063267.871303378	1153469.0250181865	974204.3975945052
16	Philippines	1	male	5	1 to 4	1998	44	Population	1	Number	4374176.083004312	4745254.472455743	4007777.9936036803
16	Philippines	1	male	6	5 to 9	1998	44	Population	1	Number	4975522.699441207	5397615.663910892	4558753.466504286
16	Philippines	1	male	7	10 to 14	1998	44	Population	1	Number	4481034.012959866	4861177.576696825	4105685.0855888226
16	Philippines	1	male	8	15 to 19	1998	44	Population	1	Number	4041537.040153127	4384396.364357168	3703002.0974223986
16	Philippines	1	male	9	20 to 24	1998	44	Population	1	Number	3462203.1686479077	3755915.344700296	3172195.4958799356
16	Philippines	1	male	10	25 to 29	1998	44	Population	1	Number	3118757.242853283	3383333.5636979425	2857517.9435196863
16	Philippines	1	male	11	30 to 34	1998	44	Population	1	Number	2747798.5297607626	2980904.9785208944	2517632.182485891
16	Philippines	1	male	12	35 to 39	1998	44	Population	1	Number	2441878.3542037345	2649032.4032679596	2237337.0768177314
16	Philippines	1	male	13	40 to 44	1998	44	Population	1	Number	2038079.0878161744	2210977.272784081	1867361.6156218818
16	Philippines	1	male	14	45 to 49	1998	44	Population	1	Number	1619074.0180150066	1756426.3713740918	1483454.0485529045
16	Philippines	1	male	15	50 to 54	1998	44	Population	1	Number	1200626.4351829127	1302480.2507235275	1100057.2711649959
16	Philippines	1	male	16	55 to 59	1998	44	Population	1	Number	921683.7047142729	999873.7222716124	844479.874317244
16	Philippines	1	male	17	60 to 64	1998	44	Population	1	Number	743060.0163858427	806096.6909306935	680818.4044462563
16	Philippines	1	male	18	65 to 69	1998	44	Population	1	Number	499085.39764871146	541424.7552886104	457280.0535847738
16	Philippines	1	male	19	70 to 74	1998	44	Population	1	Number	346680.45290793944	376090.70564541355	317641.1428372824
16	Philippines	1	male	20	75 to 79	1998	44	Population	1	Number	203394.19574089194	220648.9173495065	186357.10274315052
16	Philippines	1	male	21	80 plus	1998	44	Population	1	Number	203760.55598791232	221046.35736282877	186692.7752236079
16	Philippines	1	male	22	All Ages	1998	44	Population	1	Number	38571402.10005261	41843564.33096594	35340510.66660664
16	Philippines	1	male	23	5-14 years	1998	44	Population	1	Number	9456556.712401072	10258793.240607718	8664438.55209311
16	Philippines	1	male	24	15-49 years	1998	44	Population	1	Number	19469327.441449996	21120986.29870243	17838500.460300434
16	Philippines	1	male	25	50-69 years	1998	44	Population	1	Number	3364455.55393174	3649875.4192144442	3082635.6035132706
16	Philippines	1	male	26	70+ years	1998	44	Population	1	Number	753835.2046367438	817785.9803577488	690691.0208040404
16	Philippines	1	male	28	<1 year	1998	44	Population	1	Number	1153051.1046287445	1250868.9196278506	1056467.0362921332
16	Philippines	1	male	30	80 to 84	1998	44	Population	1	Number	118334.52363057881	128373.30204554788	108422.36130660608
16	Philippines	1	male	31	85 to 89	1998	44	Population	1	Number	56608.181206546906	61410.473641348166	51866.45864098481
16	Philippines	1	male	32	90 to 94	1998	44	Population	1	Number	25572.216691080008	27741.60740703662	23430.187847349665
16	Philippines	1	male	39	0 to 14	1998	44	Population	1	Number	14983783.900034128	16254916.63269131	13728683.581988923
16	Philippines	1	male	42	Neonatal	1998	44	Population	1	Number	89783.2333253666	97399.89460966414	82262.63869762789
16	Philippines	1	male	157	25 plus	1998	44	Population	1	Number	16083877.991217446	17448335.989217166	14736629.49131541
16	Philippines	1	male	158	<20 years	1998	44	Population	1	Number	19025320.940187257	20639312.997048475	17431685.679411326
16	Philippines	1	male	159	10 to 24	1998	44	Population	1	Number	11984774.2217609	13001489.285754284	10980882.678891156
16	Philippines	1	male	162	10 to 19	1998	44	Population	1	Number	8522571.053112993	9245573.94105399	7808687.183011222
16	Philippines	1	male	164	Birth	1998	44	Population	1	Number	1195663.36488588	1244254.44630111	1149244.76821131
16	Philippines	1	male	235	95 plus	1998	44	Population	1	Number	3245.6344597065845	3520.9742688961546	2973.76742866732
16	Philippines	2	female	1	Under 5	1998	44	Population	1	Number	5173379.023549697	5612256.910413849	4740036.571393083
16	Philippines	2	female	2	Early Neonatal	1998	44	Population	1	Number	21025.886859798266	22809.594713498376	19264.676376453324
16	Philippines	2	female	3	Late Neonatal	1998	44	Population	1	Number	62601.71981887405	67912.4674720235	57357.955027614174
16	Philippines	2	female	4	Post Neonatal	1998	44	Population	1	Number	990907.3389906982	1074969.866989279	907905.0663593023
16	Philippines	2	female	5	1 to 4	1998	44	Population	1	Number	4098844.077880327	4446564.981239049	3755508.873629711
16	Philippines	2	female	6	5 to 9	1998	44	Population	1	Number	4737876.446905504	5139808.954416734	4341013.393150675
16	Philippines	2	female	7	10 to 14	1998	44	Population	1	Number	4339748.706358485	4707906.487394447	3976234.3886183314
16	Philippines	2	female	8	15 to 19	1998	44	Population	1	Number	4033074.1415962446	4375215.525162552	3695248.0843340456
16	Philippines	2	female	9	20 to 24	1998	44	Population	1	Number	3488138.1037739306	3784050.441359479	3195958.0194480824
16	Philippines	2	female	10	25 to 29	1998	44	Population	1	Number	3080264.041640545	3341574.834340064	2822249.083328349
16	Philippines	2	female	11	30 to 34	1998	44	Population	1	Number	2689581.967791229	2917749.6789136613	2464292.067342536
16	Philippines	2	female	12	35 to 39	1998	44	Population	1	Number	2346689.8784708204	2545768.7184901806	2150121.959948218
16	Philippines	2	female	13	40 to 44	1998	44	Population	1	Number	1966297.650048203	2133106.3361450094	1801592.8717083728
16	Philippines	2	female	14	45 to 49	1998	44	Population	1	Number	1550761.3819828369	1682318.5084290197	1420863.5459806474
16	Philippines	2	female	15	50 to 54	1998	44	Population	1	Number	1199289.7910628691	1301030.2138781056	1098832.5895820102
16	Philippines	2	female	16	55 to 59	1998	44	Population	1	Number	940961.8803767654	1020787.3406416345	862143.2346188936
16	Philippines	2	female	17	60 to 64	1998	44	Population	1	Number	792953.8946714173	860223.26118988	726532.9764282614
16	Philippines	2	female	18	65 to 69	1998	44	Population	1	Number	564221.0495999006	612086.1182224527	516959.6886829815
16	Philippines	2	female	19	70 to 74	1998	44	Population	1	Number	410455.9385875058	445276.5141065452	376074.5445083007
16	Philippines	2	female	20	75 to 79	1998	44	Population	1	Number	263394.4242325474	285739.19885523943	241331.47752755316
16	Philippines	2	female	21	80 plus	1998	44	Population	1	Number	250062.45465738137	271276.226388491	229116.24584487115
16	Philippines	2	female	22	All Ages	1998	44	Population	1	Number	37827150.77530588	41036175.26834732	34658600.7424452
16	Philippines	2	female	23	5-14 years	1998	44	Population	1	Number	9077625.15326399	9847715.44181118	8317247.7817690065
16	Philippines	2	female	24	15-49 years	1998	44	Population	1	Number	19154807.165303808	20779784.042839963	17550325.632090252
16	Philippines	2	female	25	50-69 years	1998	44	Population	1	Number	3497426.6157109523	3794126.9339320725	3204468.489312147
16	Philippines	2	female	26	70+ years	1998	44	Population	1	Number	923912.8174774346	1002291.9393502756	846522.2678807249
16	Philippines	2	female	28	<1 year	1998	44	Population	1	Number	1074534.9456693705	1165691.9291748006	984527.6977633699
16	Philippines	2	female	30	80 to 84	1998	44	Population	1	Number	156936.98377215254	170250.55919263215	143791.32847175575
16	Philippines	2	female	31	85 to 89	1998	44	Population	1	Number	71256.20321589822	77301.14439476786	65287.505060903866
16	Philippines	2	female	32	90 to 94	1998	44	Population	1	Number	20180.13504892466	21892.09448328838	18489.768043695574
16	Philippines	2	female	39	0 to 14	1998	44	Population	1	Number	14251004.176813686	15459972.352225032	13057284.35316209
16	Philippines	2	female	42	Neonatal	1998	44	Population	1	Number	83627.60667867232	90722.06218552186	76622.63140406748
16	Philippines	2	female	157	25 plus	1998	44	Population	1	Number	16054934.35312202	17416936.9496003	14710110.285500996
16	Philippines	2	female	158	<20 years	1998	44	Population	1	Number	18284078.31840993	19835187.877387583	16752532.437496133
16	Philippines	2	female	159	10 to 24	1998	44	Population	1	Number	11860960.95172866	12867172.453916477	10867440.492400458
16	Philippines	2	female	162	10 to 19	1998	44	Population	1	Number	8372822.84795473	9083122.012557	7671482.472952378
16	Philippines	2	female	164	Birth	1998	44	Population	1	Number	1109180.04791362	1154256.49634812	1066118.94660731
16	Philippines	2	female	235	95 plus	1998	44	Population	1	Number	1689.1326204059615	1832.4283178026735	1547.6442685159407
16	Philippines	3	both	1	Under 5	1998	44	Population	1	Number	10700606.211182754	11608380.302497441	9804281.601288894
16	Philippines	3	both	2	Early Neonatal	1998	44	Population	1	Number	43635.72725503919	47337.515908508445	39980.62814780976
16	Philippines	3	both	3	Late Neonatal	1998	44	Population	1	Number	129775.11274899973	140784.44088667756	118904.64195388563
16	Philippines	3	both	4	Post Neonatal	1998	44	Population	1	Number	2054175.2102940762	2228438.892007466	1882109.4639538077
16	Philippines	3	both	5	1 to 4	1998	44	Population	1	Number	8473020.16088464	9191819.453694792	7763286.867233393
16	Philippines	3	both	6	5 to 9	1998	44	Population	1	Number	9713399.14634671	10537424.618327623	8899766.85965496
16	Philippines	3	both	7	10 to 14	1998	44	Population	1	Number	8820782.71931835	9569084.064091275	8081919.474207154
16	Philippines	3	both	8	15 to 19	1998	44	Population	1	Number	8074611.181749372	8759611.88951972	7398250.181756445
16	Philippines	3	both	9	20 to 24	1998	44	Population	1	Number	6950341.272421839	7539965.786059776	6368153.515328019
16	Philippines	3	both	10	25 to 29	1998	44	Population	1	Number	6199021.284493828	6724908.398038006	5679767.026848036
16	Philippines	3	both	11	30 to 34	1998	44	Population	1	Number	5437380.497551992	5898654.657434557	4981924.249828426
16	Philippines	3	both	12	35 to 39	1998	44	Population	1	Number	4788568.232674555	5194801.121758141	4387459.036765949
16	Philippines	3	both	13	40 to 44	1998	44	Population	1	Number	4004376.7378643774	4344083.60892909	3668954.487330255
16	Philippines	3	both	14	45 to 49	1998	44	Population	1	Number	3169835.3999978434	3438744.8798031113	2904317.5945335515
16	Philippines	3	both	15	50 to 54	1998	44	Population	1	Number	2399916.226245782	2603510.4646016336	2198889.8607470067
16	Philippines	3	both	16	55 to 59	1998	44	Population	1	Number	1862645.5850910384	2020661.0629132472	1706623.1089361378
16	Philippines	3	both	17	60 to 64	1998	44	Population	1	Number	1536013.91105726	1666319.952120573	1407351.3808745176
16	Philippines	3	both	18	65 to 69	1998	44	Population	1	Number	1063306.447248612	1153510.8735110632	974239.7422677552
16	Philippines	3	both	19	70 to 74	1998	44	Population	1	Number	757136.3914954453	821367.2197519589	693715.6873455831
16	Philippines	3	both	20	75 to 79	1998	44	Population	1	Number	466788.6199734394	506388.1162047459	427688.58027070365
16	Philippines	3	both	21	80 plus	1998	44	Population	1	Number	453823.0106452937	492322.5837513199	415809.02106847893
16	Philippines	3	both	22	All Ages	1998	44	Population	1	Number	76398552.87535849	82879739.5993133	69999111.40905187
16	Philippines	3	both	23	5-14 years	1998	44	Population	1	Number	18534181.86566506	20106508.682418894	16981686.33386211
16	Philippines	3	both	24	15-49 years	1998	44	Population	1	Number	38624134.606753804	41900770.3415424	35388826.09239068
16	Philippines	3	both	25	50-69 years	1998	44	Population	1	Number	6861882.169642692	7444002.353146516	6287104.092825417
16	Philippines	3	both	26	70+ years	1998	44	Population	1	Number	1677748.0221141784	1820077.9197080245	1537213.2886847658
16	Philippines	3	both	28	<1 year	1998	44	Population	1	Number	2227586.0502981152	2416560.8488026513	2040994.734055503
16	Philippines	3	both	30	80 to 84	1998	44	Population	1	Number	275271.50740273134	298623.8612381801	252213.68977836182
16	Philippines	3	both	31	85 to 89	1998	44	Population	1	Number	127864.38442244512	138711.618036116	117153.96370188869
16	Philippines	3	both	32	90 to 94	1998	44	Population	1	Number	45752.35174000467	49633.701890325	41919.95589104524
16	Philippines	3	both	39	0 to 14	1998	44	Population	1	Number	29234788.076847814	31714888.984916337	26785967.935151014
16	Philippines	3	both	42	Neonatal	1998	44	Population	1	Number	173410.8400040389	188121.956795186	158885.27010169538
16	Philippines	3	both	157	25 plus	1998	44	Population	1	Number	32138812.344339468	34865272.93881746	29446739.776816405
16	Philippines	3	both	158	<20 years	1998	44	Population	1	Number	37309399.25859719	40474500.87443606	34184218.116907455
16	Philippines	3	both	159	10 to 24	1998	44	Population	1	Number	23845735.17348956	25868661.73967077	21848323.17129161
16	Philippines	3	both	162	10 to 19	1998	44	Population	1	Number	16895393.901067723	18328695.953610998	15480169.655963598
16	Philippines	3	both	164	Birth	1998	44	Population	1	Number	2304843.4127995	2398510.94264923	2215363.71481861
16	Philippines	3	both	235	95 plus	1998	44	Population	1	Number	4934.767080112546	5353.402586698829	4521.411697183261
17	Sri Lanka	1	male	1	Under 5	1998	44	Population	1	Number	853040.5135608434	979553.9982357057	720512.5609836618
17	Sri Lanka	1	male	2	Early Neonatal	1998	44	Population	1	Number	3264.165437507361	3748.2701634722284	2757.046308428392
17	Sri Lanka	1	male	3	Late Neonatal	1998	44	Population	1	Number	9735.884779787708	11179.802964566914	8223.322532296539
17	Sri Lanka	1	male	4	Post Neonatal	1998	44	Population	1	Number	155467.49884293976	178524.70974867072	131314.14506148352
17	Sri Lanka	1	male	5	1 to 4	1998	44	Population	1	Number	684572.9645006086	786101.2153589957	578218.0470814531
17	Sri Lanka	1	male	6	5 to 9	1998	44	Population	1	Number	872399.5783494654	1001784.184275335	736864.0110348131
17	Sri Lanka	1	male	7	10 to 14	1998	44	Population	1	Number	898990.3261977092	1032318.5762025093	759323.6334396551
17	Sri Lanka	1	male	8	15 to 19	1998	44	Population	1	Number	936185.0816386899	1075029.6442308312	790739.8300585869
17	Sri Lanka	1	male	9	20 to 24	1998	44	Population	1	Number	824658.4829275941	946962.6603767392	696539.9486019632
17	Sri Lanka	1	male	10	25 to 29	1998	44	Population	1	Number	759721.4936477406	872394.9388309644	641691.5378819501
17	Sri Lanka	1	male	11	30 to 34	1998	44	Population	1	Number	718504.2269290067	825064.7853753591	606877.7653492775
17	Sri Lanka	1	male	12	35 to 39	1998	44	Population	1	Number	676121.577292477	776396.4123645799	571079.6632129349
17	Sri Lanka	1	male	13	40 to 44	1998	44	Population	1	Number	602298.0325078336	691624.1802042695	508725.307859235
17	Sri Lanka	1	male	14	45 to 49	1998	44	Population	1	Number	536211.5506360215	615736.4861056143	452905.9891482211
17	Sri Lanka	1	male	15	50 to 54	1998	44	Population	1	Number	419015.62281835254	481159.3612847394	353917.562752993
17	Sri Lanka	1	male	16	55 to 59	1998	44	Population	1	Number	312584.8528605598	358943.96284806915	264021.82461313903
17	Sri Lanka	1	male	17	60 to 64	1998	44	Population	1	Number	245263.05744479925	281637.74723512103	207159.11005981898
17	Sri Lanka	1	male	18	65 to 69	1998	44	Population	1	Number	192068.95817523767	220554.49058586982	162229.21976194484
17	Sri Lanka	1	male	19	70 to 74	1998	44	Population	1	Number	137367.5678147796	157740.39818952203	116026.21037208717
17	Sri Lanka	1	male	20	75 to 79	1998	44	Population	1	Number	87526.10672523091	100507.00573975708	73928.09404359832
17	Sri Lanka	1	male	21	80 plus	1998	44	Population	1	Number	79792.74671042216	91626.71974878962	67396.18501852821
17	Sri Lanka	1	male	22	All Ages	1998	44	Population	1	Number	9151749.776236763	10509035.551833788	7729938.454192407
17	Sri Lanka	1	male	23	5-14 years	1998	44	Population	1	Number	1771389.9045471745	2034102.7604778442	1496187.6444744684
17	Sri Lanka	1	male	24	15-49 years	1998	44	Population	1	Number	5053700.445579363	5803209.107488359	4268560.042112169
17	Sri Lanka	1	male	25	50-69 years	1998	44	Population	1	Number	1168932.4912989493	1342295.5619537996	987327.7171878961
17	Sri Lanka	1	male	26	70+ years	1998	44	Population	1	Number	304686.4212504327	349874.1236780687	257350.48943421367
17	Sri Lanka	1	male	28	<1 year	1998	44	Population	1	Number	168467.54906023483	193452.78287670985	142294.51390220845
17	Sri Lanka	1	male	30	80 to 84	1998	44	Population	1	Number	50031.18119193657	57451.24972838817	42258.36160953765
17	Sri Lanka	1	male	31	85 to 89	1998	44	Population	1	Number	22087.636336689553	25363.428982833775	18656.112072089614
17	Sri Lanka	1	male	32	90 to 94	1998	44	Population	1	Number	6540.759678452699	7510.81243232212	5524.590487535492
17	Sri Lanka	1	male	39	0 to 14	1998	44	Population	1	Number	2624430.418108018	3013656.758713551	2216700.20545813
17	Sri Lanka	1	male	42	Neonatal	1998	44	Population	1	Number	13000.050217295067	14928.073128039143	10980.368840724932
17	Sri Lanka	1	male	157	25 plus	1998	44	Population	1	Number	4766475.793562462	5473386.488512656	4025958.470073728
17	Sri Lanka	1	male	158	<20 years	1998	44	Population	1	Number	3560615.4997467077	4088686.4029443813	3007440.035516716
17	Sri Lanka	1	male	159	10 to 24	1998	44	Population	1	Number	2659833.8907639934	3054310.8808100796	2246603.4121002057
17	Sri Lanka	1	male	162	10 to 19	1998	44	Population	1	Number	1835175.407836399	2107348.220433341	1550063.4634982417
17	Sri Lanka	1	male	164	Birth	1998	44	Population	1	Number	171216.274127569	181828.033281017	161310.708333752
17	Sri Lanka	1	male	235	95 plus	1998	44	Population	1	Number	1133.1695033433393	1301.228605245565	957.1208493654492
17	Sri Lanka	2	female	1	Under 5	1998	44	Population	1	Number	827612.3478993606	950354.6097593823	699034.9025716442
17	Sri Lanka	2	female	2	Early Neonatal	1998	44	Population	1	Number	3140.0697006239106	3605.7699266185664	2652.2300238936577
17	Sri Lanka	2	female	3	Late Neonatal	1998	44	Population	1	Number	9377.430364284597	10768.186575533276	7920.557417622268
17	Sri Lanka	2	female	4	Post Neonatal	1998	44	Population	1	Number	149908.64958200193	172141.4337698882	126618.91587430052
17	Sri Lanka	2	female	5	1 to 4	1998	44	Population	1	Number	665186.1982524502	763839.2194873423	561843.1992558277
17	Sri Lanka	2	female	6	5 to 9	1998	44	Population	1	Number	859507.7908340384	986980.4301694161	725975.0852561023
17	Sri Lanka	2	female	7	10 to 14	1998	44	Population	1	Number	896662.9506196541	1029646.0301550028	757357.8377811166
17	Sri Lanka	2	female	8	15 to 19	1998	44	Population	1	Number	942175.053361438	1081907.9819616433	795799.2027349926
17	Sri Lanka	2	female	9	20 to 24	1998	44	Population	1	Number	844740.348420766	970022.8448851566	713501.9053974452
17	Sri Lanka	2	female	10	25 to 29	1998	44	Population	1	Number	783690.259010846	899918.4849825961	661936.5277046474
17	Sri Lanka	2	female	11	30 to 34	1998	44	Population	1	Number	739941.0868986339	849680.9220758458	624984.2053490495
17	Sri Lanka	2	female	12	35 to 39	1998	44	Population	1	Number	693067.469719855	795855.5311485392	585392.8501681908
17	Sri Lanka	2	female	13	40 to 44	1998	44	Population	1	Number	618143.9861846183	709820.2295515144	522109.44200455217
17	Sri Lanka	2	female	14	45 to 49	1998	44	Population	1	Number	551098.5842522471	632831.3990304072	465480.1805796478
17	Sri Lanka	2	female	15	50 to 54	1998	44	Population	1	Number	440243.8237486412	505535.89295709133	371847.76087864995
17	Sri Lanka	2	female	16	55 to 59	1998	44	Population	1	Number	328738.48140876985	377493.31798287056	277665.83341392316
17	Sri Lanka	2	female	17	60 to 64	1998	44	Population	1	Number	262803.2958674186	301779.35880426347	221974.30571024696
17	Sri Lanka	2	female	18	65 to 69	1998	44	Population	1	Number	207109.61229593385	237825.8073003689	174933.16529219341
17	Sri Lanka	2	female	19	70 to 74	1998	44	Population	1	Number	150861.12039185563	173235.16446047448	127423.41128988775
17	Sri Lanka	2	female	20	75 to 79	1998	44	Population	1	Number	98740.13957450751	113384.17926109645	83399.92029187286
17	Sri Lanka	2	female	21	80 plus	1998	44	Population	1	Number	96000.92086280468	110238.71008532419	81086.26524537943
17	Sri Lanka	2	female	22	All Ages	1998	44	Population	1	Number	9341137.27135139	10726510.894570995	7889902.801669543
17	Sri Lanka	2	female	23	5-14 years	1998	44	Population	1	Number	1756170.7414536925	2016626.4603244187	1483332.9230372189
17	Sri Lanka	2	female	24	15-49 years	1998	44	Population	1	Number	5172856.787848404	5940037.393635705	4369204.3139385255
17	Sri Lanka	2	female	25	50-69 years	1998	44	Population	1	Number	1238895.2133207635	1422634.3770445941	1046421.0652950136
17	Sri Lanka	2	female	26	70+ years	1998	44	Population	1	Number	345602.18082916783	396858.0538068951	291909.59682714014
17	Sri Lanka	2	female	28	<1 year	1998	44	Population	1	Number	162426.14964691043	186515.39027204004	137191.70331581644
17	Sri Lanka	2	female	30	80 to 84	1998	44	Population	1	Number	58592.386375116774	67282.15767893096	49489.50218677801
17	Sri Lanka	2	female	31	85 to 89	1998	44	Population	1	Number	27420.82579552791	31487.577806605932	23160.739852496456
17	Sri Lanka	2	female	32	90 to 94	1998	44	Population	1	Number	8440.703093560172	9692.534330759698	7129.359632706332
17	Sri Lanka	2	female	39	0 to 14	1998	44	Population	1	Number	2583783.0893530534	2966981.0700838007	2182367.825608863
17	Sri Lanka	2	female	42	Neonatal	1998	44	Population	1	Number	12517.500064908507	14373.956502151843	10572.787441515928
17	Sri Lanka	2	female	157	25 plus	1998	44	Population	1	Number	4970438.780216131	5707598.997640394	4198233.867928242
17	Sri Lanka	2	female	158	<20 years	1998	44	Population	1	Number	3525958.142714491	4048889.052045444	2978167.028343856
17	Sri Lanka	2	female	159	10 to 24	1998	44	Population	1	Number	2683578.352401858	3081576.8570018033	2266658.945913554
17	Sri Lanka	2	female	162	10 to 19	1998	44	Population	1	Number	1838838.003981092	2111554.012116646	1553157.0405161092
17	Sri Lanka	2	female	164	Birth	1998	44	Population	1	Number	164225.906626837	174404.41200993	154724.76234934
17	Sri Lanka	2	female	235	95 plus	1998	44	Population	1	Number	1547.005598599823	1776.4402690276129	1306.6635733986384
17	Sri Lanka	3	both	1	Under 5	1998	44	Population	1	Number	1680652.861460204	1929908.6079950882	1419547.4635553062
17	Sri Lanka	3	both	2	Early Neonatal	1998	44	Population	1	Number	6404.235138131271	7354.040090090795	5409.27633232205
17	Sri Lanka	3	both	3	Late Neonatal	1998	44	Population	1	Number	19113.315144072305	21947.989540100192	16143.879949918804
17	Sri Lanka	3	both	4	Post Neonatal	1998	44	Population	1	Number	305376.1484249417	350666.14351855894	257933.06093578404
17	Sri Lanka	3	both	5	1 to 4	1998	44	Population	1	Number	1349759.1627530588	1549940.434846338	1140061.246337281
17	Sri Lanka	3	both	6	5 to 9	1998	44	Population	1	Number	1731907.3691835038	1988764.614444751	1462839.0962909153
17	Sri Lanka	3	both	7	10 to 14	1998	44	Population	1	Number	1795653.2768173632	2061964.6063575123	1516681.4712207718
17	Sri Lanka	3	both	8	15 to 19	1998	44	Population	1	Number	1878360.1350001278	2156937.6261924743	1586539.0327935794
17	Sri Lanka	3	both	9	20 to 24	1998	44	Population	1	Number	1669398.83134836	1916985.505261896	1410041.8539994082
17	Sri Lanka	3	both	10	25 to 29	1998	44	Population	1	Number	1543411.7526585867	1772313.4238135607	1303628.0655865977
17	Sri Lanka	3	both	11	30 to 34	1998	44	Population	1	Number	1458445.3138276406	1674745.7074512048	1231861.970698327
17	Sri Lanka	3	both	12	35 to 39	1998	44	Population	1	Number	1369189.0470123321	1572251.943513119	1156472.5133811254
17	Sri Lanka	3	both	13	40 to 44	1998	44	Population	1	Number	1220442.0186924518	1401444.4097557836	1030834.749863787
17	Sri Lanka	3	both	14	45 to 49	1998	44	Population	1	Number	1087310.1348882685	1248567.8851360218	918386.169727869
17	Sri Lanka	3	both	15	50 to 54	1998	44	Population	1	Number	859259.4465669937	986695.2542418308	725765.3236316431
17	Sri Lanka	3	both	16	55 to 59	1998	44	Population	1	Number	641323.3342693297	736437.2808309395	541687.6580270623
17	Sri Lanka	3	both	17	60 to 64	1998	44	Population	1	Number	508066.35331221786	583417.1060393845	429133.41577006597
17	Sri Lanka	3	both	18	65 to 69	1998	44	Population	1	Number	399178.5704711715	458380.2978862388	337162.38505413826
17	Sri Lanka	3	both	19	70 to 74	1998	44	Population	1	Number	288228.68820663524	330975.56264999654	243449.6216619749
17	Sri Lanka	3	both	20	75 to 79	1998	44	Population	1	Number	186266.2462997384	213891.18500085355	157328.01433547115
17	Sri Lanka	3	both	21	80 plus	1998	44	Population	1	Number	175793.66757322685	201865.4298341138	148482.45026390764
17	Sri Lanka	3	both	22	All Ages	1998	44	Population	1	Number	18492887.04758815	21235546.446404792	15619841.255861951
17	Sri Lanka	3	both	23	5-14 years	1998	44	Population	1	Number	3527560.6460008672	4050729.2208022634	2979520.5675116866
17	Sri Lanka	3	both	24	15-49 years	1998	44	Population	1	Number	10226557.233427767	11743246.501124064	8637764.356050694
17	Sri Lanka	3	both	25	50-69 years	1998	44	Population	1	Number	2407827.7046197127	2764929.9389983932	2033748.7824829095
17	Sri Lanka	3	both	26	70+ years	1998	44	Population	1	Number	650288.6020796006	746732.1774849637	549260.0862613539
17	Sri Lanka	3	both	28	<1 year	1998	44	Population	1	Number	330893.6987071453	379968.1731487499	279486.21721802495
17	Sri Lanka	3	both	30	80 to 84	1998	44	Population	1	Number	108623.56756705334	124733.40740731913	91747.86379631567
17	Sri Lanka	3	both	31	85 to 89	1998	44	Population	1	Number	49508.462132217464	56851.00678943971	41816.851924586066
17	Sri Lanka	3	both	32	90 to 94	1998	44	Population	1	Number	14981.462772012872	17203.346763081816	12653.950120241825
17	Sri Lanka	3	both	39	0 to 14	1998	44	Population	1	Number	5208213.507461071	5980637.828797352	4399068.031066993
17	Sri Lanka	3	both	42	Neonatal	1998	44	Population	1	Number	25517.550282203574	29302.029630190988	21553.156282240852
17	Sri Lanka	3	both	157	25 plus	1998	44	Population	1	Number	9736914.573778592	11180985.486153046	8224192.338001968
17	Sri Lanka	3	both	158	<20 years	1998	44	Population	1	Number	7086573.642461199	8137575.454989825	5985607.063860572
17	Sri Lanka	3	both	159	10 to 24	1998	44	Population	1	Number	5343412.243165852	6135887.737811883	4513262.358013759
17	Sri Lanka	3	both	162	10 to 19	1998	44	Population	1	Number	3674013.411817491	4218902.232549987	3103220.5040143514
17	Sri Lanka	3	both	164	Birth	1998	44	Population	1	Number	335442.180754406	356232.445290947	316035.470683092
17	Sri Lanka	3	both	235	95 plus	1998	44	Population	1	Number	2680.175101943162	3077.668874273178	2263.7844227640876
18	Thailand	1	male	1	Under 5	1998	44	Population	1	Number	2573520.7318979846	2774486.610612959	2355083.109058475
18	Thailand	1	male	2	Early Neonatal	1998	44	Population	1	Number	9310.628283805352	10037.693961284265	8520.352346157548
18	Thailand	1	male	3	Late Neonatal	1998	44	Population	1	Number	27816.71025354552	29988.913317532806	25455.658334403353
18	Thailand	1	male	4	Post Neonatal	1998	44	Population	1	Number	450960.78008129174	486176.24514894193	412683.72267357504
18	Thailand	1	male	5	1 to 4	1998	44	Population	1	Number	2085432.6132793422	2248283.7581852	1908423.3757043392
18	Thailand	1	male	6	5 to 9	1998	44	Population	1	Number	2695418.055861676	2905902.8797787353	2466633.9215885904
18	Thailand	1	male	7	10 to 14	1998	44	Population	1	Number	2768459.009057391	2984647.59092721	2533475.238625075
18	Thailand	1	male	8	15 to 19	1998	44	Population	1	Number	2813037.428401689	3032707.132884671	2574269.890529377
18	Thailand	1	male	9	20 to 24	1998	44	Population	1	Number	2800161.535360732	3018825.763133485	2562486.8891962427
18	Thailand	1	male	10	25 to 29	1998	44	Population	1	Number	2768011.9582734085	2984165.6300092163	2533066.133022311
18	Thailand	1	male	11	30 to 34	1998	44	Population	1	Number	2724050.148954929	2936770.8490693755	2492835.753959756
18	Thailand	1	male	12	35 to 39	1998	44	Population	1	Number	2559315.7184098912	2759172.3295823853	2342083.8015669496
18	Thailand	1	male	13	40 to 44	1998	44	Population	1	Number	2180779.364384645	2351076.123923016	1995677.1989389765
18	Thailand	1	male	14	45 to 49	1998	44	Population	1	Number	1710452.2602169972	1844021.2411130674	1565270.9445698075
18	Thailand	1	male	15	50 to 54	1998	44	Population	1	Number	1315568.1657501988	1418300.7022176438	1203904.1798153075
18	Thailand	1	male	16	55 to 59	1998	44	Population	1	Number	1084900.564043271	1169620.2993338937	992815.391660735
18	Thailand	1	male	17	60 to 64	1998	44	Population	1	Number	905709.1825081966	976435.8875496369	828833.5784538637
18	Thailand	1	male	18	65 to 69	1998	44	Population	1	Number	683031.2167435721	736369.0301760661	625056.2746879825
18	Thailand	1	male	19	70 to 74	1998	44	Population	1	Number	445288.550549059	480061.07199550996	407492.94577541813
18	Thailand	1	male	20	75 to 79	1998	44	Population	1	Number	253846.44598998665	273669.2799173541	232300.2375056212
18	Thailand	1	male	21	80 plus	1998	44	Population	1	Number	222338.3770675021	239700.75024196575	203466.53898566883
18	Thailand	1	male	22	All Ages	1998	44	Population	1	Number	30503888.71347113	32885933.172466185	27914752.02794015
18	Thailand	1	male	23	5-14 years	1998	44	Population	1	Number	5463877.064919067	5890550.470705946	5000109.160213666
18	Thailand	1	male	24	15-49 years	1998	44	Population	1	Number	17555808.414002292	18926739.069715217	16065690.61178342
18	Thailand	1	male	25	50-69 years	1998	44	Population	1	Number	3989209.1290452383	4300725.9192772405	3650609.424617889
18	Thailand	1	male	26	70+ years	1998	44	Population	1	Number	921473.3736065477	993431.1021548298	843259.7222667083
18	Thailand	1	male	28	<1 year	1998	44	Population	1	Number	488088.1186186426	526202.8524277591	446659.7333541359
18	Thailand	1	male	30	80 to 84	1998	44	Population	1	Number	126011.85388418053	135852.10215980277	115316.10565457148
18	Thailand	1	male	31	85 to 89	1998	44	Population	1	Number	63861.359777156744	68848.28454697753	58440.877459638046
18	Thailand	1	male	32	90 to 94	1998	44	Population	1	Number	27273.90253103633	29403.71781489997	24958.92353724277
18	Thailand	1	male	39	0 to 14	1998	44	Population	1	Number	8037397.796817052	8665037.081318906	7355192.26927214
18	Thailand	1	male	42	Neonatal	1998	44	Population	1	Number	37127.33853735087	40026.60727881707	33976.010680560896
18	Thailand	1	male	157	25 plus	1998	44	Population	1	Number	16853291.952891655	18169363.195129134	15422802.978942398
18	Thailand	1	male	158	<20 years	1998	44	Population	1	Number	10850435.225218741	11697744.214203574	9929462.159801517
18	Thailand	1	male	159	10 to 24	1998	44	Population	1	Number	8381657.972819812	9036180.486945365	7670232.018350695
18	Thailand	1	male	162	10 to 19	1998	44	Population	1	Number	5581496.43745908	6017354.723811881	5107745.129154453
18	Thailand	1	male	164	Birth	1998	44	Population	1	Number	486958.951980853	518062.45489549	454893.898594943
18	Thailand	1	male	235	95 plus	1998	44	Population	1	Number	5191.2608751284815	5596.645720285507	4750.63233421655
18	Thailand	2	female	1	Under 5	1998	44	Population	1	Number	2434021.038046458	2624093.4049245687	2227423.9965296765
18	Thailand	2	female	2	Early Neonatal	1998	44	Population	1	Number	8780.955687383692	9466.659304922012	8035.6377799594275
18	Thailand	2	female	3	Late Neonatal	1998	44	Population	1	Number	26262.419024928986	28313.247701422013	24033.293644000052
18	Thailand	2	female	4	Post Neonatal	1998	44	Population	1	Number	426540.6201718055	459849.11832298915	390336.31920777
18	Thailand	2	female	5	1 to 4	1998	44	Population	1	Number	1972437.0431623394	2126464.379595236	1805018.745897947
18	Thailand	2	female	6	5 to 9	1998	44	Population	1	Number	2553431.5885813073	2752828.7088677115	2336699.1102376576
18	Thailand	2	female	7	10 to 14	1998	44	Population	1	Number	2641197.655012687	2847448.4153118255	2417015.6890159473
18	Thailand	2	female	8	15 to 19	1998	44	Population	1	Number	2734036.3814975037	2947536.905132739	2501974.366014691
18	Thailand	2	female	9	20 to 24	1998	44	Population	1	Number	2783979.588128727	3001380.1698758253	2547678.447933108
18	Thailand	2	female	10	25 to 29	1998	44	Population	1	Number	2914496.4919082043	3142089.1206553895	2667117.219778931
18	Thailand	2	female	11	30 to 34	1998	44	Population	1	Number	2904739.5394808287	3131570.249159772	2658188.426793979
18	Thailand	2	female	12	35 to 39	1998	44	Population	1	Number	2680349.2121425127	2889657.3121335884	2452844.1048304914
18	Thailand	2	female	13	40 to 44	1998	44	Population	1	Number	2295147.675224209	2474375.440369078	2100338.0527379517
18	Thailand	2	female	14	45 to 49	1998	44	Population	1	Number	1774590.8999456097	1913168.4583646352	1623965.5667621226
18	Thailand	2	female	15	50 to 54	1998	44	Population	1	Number	1416362.6671679458	1526966.232337816	1296143.354278782
18	Thailand	2	female	16	55 to 59	1998	44	Population	1	Number	1174600.7436852707	1266325.153622268	1074901.918237339
18	Thailand	2	female	17	60 to 64	1998	44	Population	1	Number	1019322.6933572945	1098921.4617781672	932803.6988593865
18	Thailand	2	female	18	65 to 69	1998	44	Population	1	Number	789718.340066372	851387.3362324616	722687.9117590627
18	Thailand	2	female	19	70 to 74	1998	44	Population	1	Number	534376.5841232529	576105.9778141419	489019.2845724181
18	Thailand	2	female	20	75 to 79	1998	44	Population	1	Number	329426.1414070176	355150.9833167695	301464.81110249314
18	Thailand	2	female	21	80 plus	1998	44	Population	1	Number	345833.42973143386	372839.5145216402	316479.46675276547
18	Thailand	2	female	22	All Ages	1998	44	Population	1	Number	31325630.669506636	33771844.84441839	28666745.426196806
18	Thailand	2	female	23	5-14 years	1998	44	Population	1	Number	5194629.2435939945	5600277.124179537	4753714.799253605
18	Thailand	2	female	24	15-49 years	1998	44	Population	1	Number	18087339.788327593	19499777.65569103	16552106.184851272
18	Thailand	2	female	25	50-69 years	1998	44	Population	1	Number	4400004.444276883	4743600.183970713	4026536.8831345695
18	Thailand	2	female	26	70+ years	1998	44	Population	1	Number	1209636.1552617045	1304096.4756525515	1106963.5624276767
18	Thailand	2	female	28	<1 year	1998	44	Population	1	Number	461583.99488411815	497629.02532933315	422405.2506317295
18	Thailand	2	female	30	80 to 84	1998	44	Population	1	Number	186743.27285689706	201326.02925696643	170892.70825932862
18	Thailand	2	female	31	85 to 89	1998	44	Population	1	Number	101158.63509332688	109058.09894421446	92572.40087123876
18	Thailand	2	female	32	90 to 94	1998	44	Population	1	Number	45088.94121975336	48609.930415699244	41261.841241767346
18	Thailand	2	female	39	0 to 14	1998	44	Population	1	Number	7628650.281640452	8224370.529104105	6981138.795783282
18	Thailand	2	female	42	Neonatal	1998	44	Population	1	Number	35043.37471231268	37779.90700634403	32068.931423959486
18	Thailand	2	female	157	25 plus	1998	44	Population	1	Number	18178964.41823995	19598557.240305725	16635953.816465726
18	Thailand	2	female	158	<20 years	1998	44	Population	1	Number	10362686.663137956	11171907.434236847	9483113.161797972
18	Thailand	2	female	159	10 to 24	1998	44	Population	1	Number	8159213.624638918	8796365.490320388	7466668.502963747
18	Thailand	2	female	162	10 to 19	1998	44	Population	1	Number	5375234.036510191	5794985.320444564	4918990.055030637
18	Thailand	2	female	164	Birth	1998	44	Population	1	Number	459372.330506106	488713.794632967	429123.78852578
18	Thailand	2	female	235	95 plus	1998	44	Population	1	Number	12842.580561456536	13845.455904760074	11752.516380430672
18	Thailand	3	both	1	Under 5	1998	44	Population	1	Number	5007541.769944442	5398580.015537527	4582507.105588151
18	Thailand	3	both	2	Early Neonatal	1998	44	Population	1	Number	18091.583971189044	19504.35326620628	16555.990126116973
18	Thailand	3	both	3	Late Neonatal	1998	44	Population	1	Number	54079.12927847451	58302.16101895482	49488.951978403406
18	Thailand	3	both	4	Post Neonatal	1998	44	Population	1	Number	877501.4002530972	946025.3634719311	803020.041881345
18	Thailand	3	both	5	1 to 4	1998	44	Population	1	Number	4057869.6564416816	4374748.137780436	3713442.1216022866
18	Thailand	3	both	6	5 to 9	1998	44	Population	1	Number	5248849.644442984	5658731.588646446	4803333.031826248
18	Thailand	3	both	7	10 to 14	1998	44	Population	1	Number	5409656.664070078	5832096.006239036	4950490.927641022
18	Thailand	3	both	8	15 to 19	1998	44	Population	1	Number	5547073.809899192	5980244.038017409	5076244.2565440675
18	Thailand	3	both	9	20 to 24	1998	44	Population	1	Number	5584141.123489459	6020205.93300931	5110165.337129352
18	Thailand	3	both	10	25 to 29	1998	44	Population	1	Number	5682508.450181613	6126254.750664605	5200183.352801242
18	Thailand	3	both	11	30 to 34	1998	44	Population	1	Number	5628789.6884357575	6068341.098229148	5151024.180753734
18	Thailand	3	both	12	35 to 39	1998	44	Population	1	Number	5239664.930552404	5648829.641715975	4794927.906397441
18	Thailand	3	both	13	40 to 44	1998	44	Population	1	Number	4475927.039608855	4825451.564292095	4096015.2516769273
18	Thailand	3	both	14	45 to 49	1998	44	Population	1	Number	3485043.1601626067	3757189.699477703	3189236.51133193
18	Thailand	3	both	15	50 to 54	1998	44	Population	1	Number	2731930.8329181443	2945266.9345554593	2500047.534094089
18	Thailand	3	both	16	55 to 59	1998	44	Population	1	Number	2259501.3077285415	2435945.452956162	2067717.3098980738
18	Thailand	3	both	17	60 to 64	1998	44	Population	1	Number	1925031.875865491	2075357.3493278043	1761637.2773132501
18	Thailand	3	both	18	65 to 69	1998	44	Population	1	Number	1472749.556809944	1587756.3664085278	1347744.1864470453
18	Thailand	3	both	19	70 to 74	1998	44	Population	1	Number	979665.134672312	1056167.049809652	896512.2303478362
18	Thailand	3	both	20	75 to 79	1998	44	Population	1	Number	583272.5873970042	628820.2632341236	533765.0486081142
18	Thailand	3	both	21	80 plus	1998	44	Population	1	Number	568171.8067989359	612540.2647636058	519946.00573843427
18	Thailand	3	both	22	All Ages	1998	44	Population	1	Number	61829519.38297776	66657778.016884595	56581497.454136975
18	Thailand	3	both	23	5-14 years	1998	44	Population	1	Number	10658506.308513062	11490827.594885482	9753823.959467271
18	Thailand	3	both	24	15-49 years	1998	44	Population	1	Number	35643148.20232989	38426516.725406244	32617796.79663469
18	Thailand	3	both	25	50-69 years	1998	44	Population	1	Number	8389213.573322121	9044326.103247954	7677146.307752458
18	Thailand	3	both	26	70+ years	1998	44	Population	1	Number	2131109.528868252	2297527.5778073817	1950223.2846943846
18	Thailand	3	both	28	<1 year	1998	44	Population	1	Number	949672.1135027608	1023831.8777570921	869064.9839858655
18	Thailand	3	both	30	80 to 84	1998	44	Population	1	Number	312755.1267410776	337178.1314167692	286208.8139139002
18	Thailand	3	both	31	85 to 89	1998	44	Population	1	Number	165019.9948704836	177906.383491192	151013.27833087678
18	Thailand	3	both	32	90 to 94	1998	44	Population	1	Number	72362.84375078969	78013.64823059922	66220.76477901012
18	Thailand	3	both	39	0 to 14	1998	44	Population	1	Number	15666048.078457505	16889407.61042301	14336331.06505542
18	Thailand	3	both	42	Neonatal	1998	44	Population	1	Number	72170.71324966356	77806.5142851611	66044.94210452039
18	Thailand	3	both	157	25 plus	1998	44	Population	1	Number	35032256.37113161	37767920.435434856	32058756.79540812
18	Thailand	3	both	158	<20 years	1998	44	Population	1	Number	21213121.888356697	22869651.64844042	19412575.32159949
18	Thailand	3	both	159	10 to 24	1998	44	Population	1	Number	16540871.59745873	17832545.977265753	15136900.52131444
18	Thailand	3	both	162	10 to 19	1998	44	Population	1	Number	10956730.473969271	11812340.044256445	10026735.18418509
18	Thailand	3	both	164	Birth	1998	44	Population	1	Number	946331.282486959	1006776.24952846	884017.687120723
18	Thailand	3	both	235	95 plus	1998	44	Population	1	Number	18033.84143658502	19442.10162504558	16503.148714647217
19	Timor-Leste	1	male	1	Under 5	1998	44	Population	1	Number	79092.10258407658	87208.99504909446	70572.6173328238
19	Timor-Leste	1	male	2	Early Neonatal	1998	44	Population	1	Number	356.791557770119	393.4075865799199	318.3593968478222
19	Timor-Leste	1	male	3	Late Neonatal	1998	44	Population	1	Number	1055.5102566903977	1163.8328700660122	941.8149094860321
19	Timor-Leste	1	male	4	Post Neonatal	1998	44	Population	1	Number	16506.93549254359	18200.97340457829	14728.874360300797
19	Timor-Leste	1	male	5	1 to 4	1998	44	Population	1	Number	61172.86527707247	67450.78118787023	54583.56866618914
19	Timor-Leste	1	male	6	5 to 9	1998	44	Population	1	Number	64661.97899219778	71297.9680847495	57696.8489938488
19	Timor-Leste	1	male	7	10 to 14	1998	44	Population	1	Number	53861.33985112471	59388.90441585002	48059.61154346489
19	Timor-Leste	1	male	8	15 to 19	1998	44	Population	1	Number	44657.74772161422	49240.78602940119	39847.393582096665
19	Timor-Leste	1	male	9	20 to 24	1998	44	Population	1	Number	38982.53189386366	42983.146481903765	34783.489326077295
19	Timor-Leste	1	male	10	25 to 29	1998	44	Population	1	Number	35730.62694871661	39397.51210127787	31881.866587541277
19	Timor-Leste	1	male	11	30 to 34	1998	44	Population	1	Number	29932.51892053902	33004.36843960899	26708.307587867763
19	Timor-Leste	1	male	12	35 to 39	1998	44	Population	1	Number	25285.24382069227	27880.162887689443	22561.61839202541
19	Timor-Leste	1	male	13	40 to 44	1998	44	Population	1	Number	21888.929176895606	24135.29864361179	19531.14119054078
19	Timor-Leste	1	male	14	45 to 49	1998	44	Population	1	Number	16954.960853252116	18694.977738606005	15128.640219389854
19	Timor-Leste	1	male	15	50 to 54	1998	44	Population	1	Number	13554.01499119757	14945.006993665089	12094.030655972489
19	Timor-Leste	1	male	16	55 to 59	1998	44	Population	1	Number	9475.412775281144	10447.83485088415	8454.75917332731
19	Timor-Leste	1	male	17	60 to 64	1998	44	Population	1	Number	7827.582490384639	8630.894619657838	6984.426582259591
19	Timor-Leste	1	male	18	65 to 69	1998	44	Population	1	Number	6311.244771276863	6958.94148757549	5631.422703216623
19	Timor-Leste	1	male	19	70 to 74	1998	44	Population	1	Number	3888.664448438768	4287.741854769728	3469.7930525199667
19	Timor-Leste	1	male	20	75 to 79	1998	44	Population	1	Number	1968.2087737585869	2170.1978275749348	1756.2011892896096
19	Timor-Leste	1	male	21	80 plus	1998	44	Population	1	Number	1272.7991488033972	1403.421214507381	1135.6983103914877
19	Timor-Leste	1	male	22	All Ages	1998	44	Population	1	Number	455345.90816211357	502076.1587204277	406297.86642265355
19	Timor-Leste	1	male	23	5-14 years	1998	44	Population	1	Number	118523.31884332249	130686.87250059952	105756.4605373137
19	Timor-Leste	1	male	24	15-49 years	1998	44	Population	1	Number	213432.55933557352	235336.25232209906	190442.45688553908
19	Timor-Leste	1	male	25	50-69 years	1998	44	Population	1	Number	37168.255028140215	40982.677951782556	33164.63911477601
19	Timor-Leste	1	male	26	70+ years	1998	44	Population	1	Number	7129.672371000752	7861.360896852042	6361.692552201063
19	Timor-Leste	1	male	28	<1 year	1998	44	Population	1	Number	17919.237307004107	19758.21386122422	15989.048666634651
19	Timor-Leste	1	male	30	80 to 84	1998	44	Population	1	Number	797.492209887759	879.3355077374691	711.5895356870656
19	Timor-Leste	1	male	31	85 to 89	1998	44	Population	1	Number	309.23141438109553	340.9665441264269	275.9222420621113
19	Timor-Leste	1	male	32	90 to 94	1998	44	Population	1	Number	134.0458661244334	147.8024340391073	119.60698105086304
19	Timor-Leste	1	male	39	0 to 14	1998	44	Population	1	Number	197615.42142739907	217895.86754969397	176329.07787013747
19	Timor-Leste	1	male	42	Neonatal	1998	44	Population	1	Number	1412.3018144605169	1557.240456645932	1260.1743063338545
19	Timor-Leste	1	male	157	25 plus	1998	44	Population	1	Number	174090.20711923658	191956.35865942875	155337.90564434222
19	Timor-Leste	1	male	158	<20 years	1998	44	Population	1	Number	242273.1691490133	267136.65357909515	216176.4714522341
19	Timor-Leste	1	male	159	10 to 24	1998	44	Population	1	Number	137501.6194666026	151612.83692715495	122690.49445163885
19	Timor-Leste	1	male	162	10 to 19	1998	44	Population	1	Number	98519.08757273892	108629.69044525121	87907.00512556154
19	Timor-Leste	1	male	164	Birth	1998	44	Population	1	Number	19992.3870916688	20643.3203698944	19256.478331731
19	Timor-Leste	1	male	235	95 plus	1998	44	Population	1	Number	32.02965841010913	35.31672860437721	28.579551591447725
19	Timor-Leste	2	female	1	Under 5	1998	44	Population	1	Number	76949.0767367276	84846.03940111595	68660.42966657052
19	Timor-Leste	2	female	2	Early Neonatal	1998	44	Population	1	Number	342.8739829051382	378.06170907963104	305.94096753494466
19	Timor-Leste	2	female	3	Late Neonatal	1998	44	Population	1	Number	1016.2488518122357	1120.5422310290694	906.7825862591941
19	Timor-Leste	2	female	4	Post Neonatal	1998	44	Population	1	Number	15973.243586385268	17612.51092499726	14252.669613728294
19	Timor-Leste	2	female	5	1 to 4	1998	44	Population	1	Number	59616.71031562495	65734.92453600999	53195.03649904807
19	Timor-Leste	2	female	6	5 to 9	1998	44	Population	1	Number	61531.791067011465	67846.54203396113	54903.83240424465
19	Timor-Leste	2	female	7	10 to 14	1998	44	Population	1	Number	49978.84877758786	55107.9694836891	44595.32689457021
19	Timor-Leste	2	female	8	15 to 19	1998	44	Population	1	Number	40521.77913830981	44680.36024831666	36156.9350079319
19	Timor-Leste	2	female	9	20 to 24	1998	44	Population	1	Number	35840.864631410026	39519.06301736351	31980.22990754671
19	Timor-Leste	2	female	10	25 to 29	1998	44	Population	1	Number	34206.12454917115	37716.556381672825	30521.57749481265
19	Timor-Leste	2	female	11	30 to 34	1998	44	Population	1	Number	29811.603109893593	32871.04354385565	26600.416345185262
19	Timor-Leste	2	female	12	35 to 39	1998	44	Population	1	Number	25459.7169095602	28072.54142165381	22717.297936926414
19	Timor-Leste	2	female	13	40 to 44	1998	44	Population	1	Number	22093.536378337812	24360.903828385006	19713.70892182054
19	Timor-Leste	2	female	14	45 to 49	1998	44	Population	1	Number	17069.012150644376	18820.733644754175	15230.406366757345
19	Timor-Leste	2	female	15	50 to 54	1998	44	Population	1	Number	13358.434401615234	14729.354784262086	11919.517225991918
19	Timor-Leste	2	female	16	55 to 59	1998	44	Population	1	Number	8197.411667395118	9038.677821939413	7314.419238099395
19	Timor-Leste	2	female	17	60 to 64	1998	44	Population	1	Number	7318.85274737586	8069.956065872171	6530.495174366883
19	Timor-Leste	2	female	18	65 to 69	1998	44	Population	1	Number	6179.412402130289	6813.579712472945	5513.790790093937
19	Timor-Leste	2	female	19	70 to 74	1998	44	Population	1	Number	3494.007110789569	3852.582481322157	3117.646626296177
19	Timor-Leste	2	female	20	75 to 79	1998	44	Population	1	Number	1691.2115836451844	1864.773571650852	1509.0410296597624
19	Timor-Leste	2	female	21	80 plus	1998	44	Population	1	Number	1185.4534907783004	1307.1116360615028	1057.7611776298934
19	Timor-Leste	2	female	22	All Ages	1998	44	Population	1	Number	434887.13685238344	479517.789078349	388042.8322085044
19	Timor-Leste	2	female	23	5-14 years	1998	44	Population	1	Number	111510.63984459933	122954.51151765024	99499.15929881485
19	Timor-Leste	2	female	24	15-49 years	1998	44	Population	1	Number	205002.63686732698	226041.20208600163	182920.57198098078
19	Timor-Leste	2	female	25	50-69 years	1998	44	Population	1	Number	35054.111218516504	38651.56838454661	31278.222428552137
19	Timor-Leste	2	female	26	70+ years	1998	44	Population	1	Number	6370.672185213054	7024.46768903451	5684.448833585832
19	Timor-Leste	2	female	28	<1 year	1998	44	Population	1	Number	17332.366421102644	19111.11486510596	15465.393167522432
19	Timor-Leste	2	female	30	80 to 84	1998	44	Population	1	Number	699.5039908625135	771.2911666636153	624.1562160703253
19	Timor-Leste	2	female	31	85 to 89	1998	44	Population	1	Number	279.2946115225929	307.9574521061765	249.21011198495944
19	Timor-Leste	2	female	32	90 to 94	1998	44	Population	1	Number	146.85135628611752	161.92209822333365	131.03311498097452
19	Timor-Leste	2	female	39	0 to 14	1998	44	Population	1	Number	188459.7165813269	207800.5509187662	168159.58896538537
19	Timor-Leste	2	female	42	Neonatal	1998	44	Population	1	Number	1359.122834717374	1498.6039401087005	1212.7235537941388
19	Timor-Leste	2	female	157	25 plus	1998	44	Population	1	Number	170064.7765013367	187517.81489390263	151746.0783276401
19	Timor-Leste	2	female	158	<20 years	1998	44	Population	1	Number	228981.49571963673	252480.91116708287	204316.52397331726
19	Timor-Leste	2	female	159	10 to 24	1998	44	Population	1	Number	126341.4925473077	139307.3927493693	112732.49181004883
19	Timor-Leste	2	female	162	10 to 19	1998	44	Population	1	Number	90500.62791589767	99788.32973200576	80752.26190250213
19	Timor-Leste	2	female	164	Birth	1998	44	Population	1	Number	19048.5022317284	19668.7035086511	18347.3373537302
19	Timor-Leste	2	female	235	95 plus	1998	44	Population	1	Number	59.80353210707651	65.94091906837738	53.361734593633784
19	Timor-Leste	3	both	1	Under 5	1998	44	Population	1	Number	156041.1793208042	172055.03445021037	139233.0469993943
19	Timor-Leste	3	both	2	Early Neonatal	1998	44	Population	1	Number	699.6655406752573	771.4692956595509	624.3003643827668
19	Timor-Leste	3	both	3	Late Neonatal	1998	44	Population	1	Number	2071.7591085026334	2284.375101095082	1848.597495745226
19	Timor-Leste	3	both	4	Post Neonatal	1998	44	Population	1	Number	32480.17907892886	35813.48432957554	28981.543974029097
19	Timor-Leste	3	both	5	1 to 4	1998	44	Population	1	Number	120789.57559269742	133185.70572388024	107778.6051652372
19	Timor-Leste	3	both	6	5 to 9	1998	44	Population	1	Number	126193.77005920924	139144.51011871063	112600.68139809344
19	Timor-Leste	3	both	7	10 to 14	1998	44	Population	1	Number	103840.18862871257	114496.87389953913	92654.9384380351
19	Timor-Leste	3	both	8	15 to 19	1998	44	Population	1	Number	85179.52685992404	93921.14627771784	76004.32859002856
19	Timor-Leste	3	both	9	20 to 24	1998	44	Population	1	Number	74823.3965252737	82502.20949926728	66763.71923362403
19	Timor-Leste	3	both	10	25 to 29	1998	44	Population	1	Number	69936.75149788776	77114.06848295071	62403.44408235393
19	Timor-Leste	3	both	11	30 to 34	1998	44	Population	1	Number	59744.12203043261	65875.41198346464	53308.72393305303
19	Timor-Leste	3	both	12	35 to 39	1998	44	Population	1	Number	50744.96073025247	55952.70430934325	45278.91632895182
19	Timor-Leste	3	both	13	40 to 44	1998	44	Population	1	Number	43982.465555233415	48496.2024719968	39244.85011236133
19	Timor-Leste	3	both	14	45 to 49	1998	44	Population	1	Number	34023.97300389649	37515.711383360176	30359.0465861472
19	Timor-Leste	3	both	15	50 to 54	1998	44	Population	1	Number	26912.449392812803	29674.361777927174	24013.547881964405
19	Timor-Leste	3	both	16	55 to 59	1998	44	Population	1	Number	17672.82444267626	19486.512672823563	15769.178411426703
19	Timor-Leste	3	both	17	60 to 64	1998	44	Population	1	Number	15146.4352377605	16700.85068553001	13514.921756626476
19	Timor-Leste	3	both	18	65 to 69	1998	44	Population	1	Number	12490.657173407151	13772.521200048437	11145.21349331056
19	Timor-Leste	3	both	19	70 to 74	1998	44	Population	1	Number	7382.671559228337	8140.324336091886	6587.439678816144
19	Timor-Leste	3	both	20	75 to 79	1998	44	Population	1	Number	3659.420357403771	4034.9713992257866	3265.242218949372
19	Timor-Leste	3	both	21	80 plus	1998	44	Population	1	Number	2458.2526395816976	2710.5328505688826	2193.459488021381
19	Timor-Leste	3	both	22	All Ages	1998	44	Population	1	Number	890233.045014497	981593.9477987767	794340.6986311576
19	Timor-Leste	3	both	23	5-14 years	1998	44	Population	1	Number	230033.9586879218	253641.38401824978	205255.61983612855
19	Timor-Leste	3	both	24	15-49 years	1998	44	Population	1	Number	418435.1962029005	461377.4544081007	373363.02886651974
19	Timor-Leste	3	both	25	50-69 years	1998	44	Population	1	Number	72222.36624665672	79634.2463363292	64442.861543328145
19	Timor-Leste	3	both	26	70+ years	1998	44	Population	1	Number	13500.344556213806	14885.828585886558	12046.141385786894
19	Timor-Leste	3	both	28	<1 year	1998	44	Population	1	Number	35251.60372810675	38869.328726330175	31454.441834157085
19	Timor-Leste	3	both	30	80 to 84	1998	44	Population	1	Number	1496.9962007502727	1650.626674401084	1335.745751757391
19	Timor-Leste	3	both	31	85 to 89	1998	44	Population	1	Number	588.5260259036884	648.9239962326035	525.1323540470706
19	Timor-Leste	3	both	32	90 to 94	1998	44	Population	1	Number	280.8972224105509	309.72453226244096	250.64009603183754
19	Timor-Leste	3	both	39	0 to 14	1998	44	Population	1	Number	386075.138008726	425696.41846846027	344488.6668355229
19	Timor-Leste	3	both	42	Neonatal	1998	44	Population	1	Number	2771.424649177891	3055.8443967546327	2472.8978601279932
19	Timor-Leste	3	both	157	25 plus	1998	44	Population	1	Number	344154.9836205733	379474.17355333135	307083.98397198255
19	Timor-Leste	3	both	158	<20 years	1998	44	Population	1	Number	471254.66486865	519617.56474617816	420492.99542555143
19	Timor-Leste	3	both	159	10 to 24	1998	44	Population	1	Number	263843.1120139103	290920.2296765242	235422.98626168768
19	Timor-Leste	3	both	162	10 to 19	1998	44	Population	1	Number	189019.7154886366	208418.02017725699	168659.26702806365
19	Timor-Leste	3	both	164	Birth	1998	44	Population	1	Number	39040.8893233973	40312.0238785455	37603.8156854612
19	Timor-Leste	3	both	235	95 plus	1998	44	Population	1	Number	91.83319051718564	101.25764767275459	81.94128618508151
20	Viet Nam	1	male	1	Under 5	1998	44	Population	1	Number	4154532.2908425108	4456249.919718402	3861017.9384579253
20	Viet Nam	1	male	2	Early Neonatal	1998	44	Population	1	Number	15529.995362998312	16657.841543832117	14432.813728003322
20	Viet Nam	1	male	3	Late Neonatal	1998	44	Population	1	Number	46187.464096736134	49541.769990993984	42924.357045547324
20	Viet Nam	1	male	4	Post Neonatal	1998	44	Population	1	Number	739799.2888022603	793526.2721629369	687533.0662900415
20	Viet Nam	1	male	5	1 to 4	1998	44	Population	1	Number	3353015.542580516	3596524.0360206394	3116127.7013943326
20	Viet Nam	1	male	6	5 to 9	1998	44	Population	1	Number	4880486.941997296	5234926.105015706	4535684.479573478
20	Viet Nam	1	male	7	10 to 14	1998	44	Population	1	Number	4766960.0996345645	5113154.519973528	4430178.216973194
20	Viet Nam	1	male	8	15 to 19	1998	44	Population	1	Number	4182361.420800043	4486100.104879422	3886880.962850478
20	Viet Nam	1	male	9	20 to 24	1998	44	Population	1	Number	3488292.696644222	3741625.5215151417	3241847.6337329946
20	Viet Nam	1	male	10	25 to 29	1998	44	Population	1	Number	3327506.222239473	3569162.1337019573	3092420.5939416518
20	Viet Nam	1	male	11	30 to 34	1998	44	Population	1	Number	3057631.525985142	3279688.130534803	2841612.3271072283
20	Viet Nam	1	male	12	35 to 39	1998	44	Population	1	Number	2733941.7072848016	2932490.7500314633	2540790.9327825354
20	Viet Nam	1	male	13	40 to 44	1998	44	Population	1	Number	2115202.4247475555	2268816.313269757	1965765.0810469051
20	Viet Nam	1	male	14	45 to 49	1998	44	Population	1	Number	1384403.3718271703	1484943.9076839217	1286596.391239595
20	Viet Nam	1	male	15	50 to 54	1998	44	Population	1	Number	935602.5633302694	1003549.5107160049	869502.997545079
20	Viet Nam	1	male	16	55 to 59	1998	44	Population	1	Number	799956.625611795	858052.4591223835	743440.3358191384
20	Viet Nam	1	male	17	60 to 64	1998	44	Population	1	Number	795192.8128515476	852942.6805133212	739013.0825845657
20	Viet Nam	1	male	18	65 to 69	1998	44	Population	1	Number	727721.1792911261	780571.0052949962	676308.2654651835
20	Viet Nam	1	male	19	70 to 74	1998	44	Population	1	Number	492523.6541369671	528292.5587183682	457727.25558766496
20	Viet Nam	1	male	20	75 to 79	1998	44	Population	1	Number	294218.3606840897	315585.59529507725	273432.0710249155
20	Viet Nam	1	male	21	80 plus	1998	44	Population	1	Number	209011.68276120024	224190.89065159817	194245.17610973184
20	Viet Nam	1	male	22	All Ages	1998	44	Population	1	Number	38345545.580669776	41130342.106635846	35636463.74184228
20	Viet Nam	1	male	23	5-14 years	1998	44	Population	1	Number	9647447.04163186	10348080.624989232	8965862.696546672
20	Viet Nam	1	male	24	15-49 years	1998	44	Population	1	Number	20289339.36952841	21762826.861616474	18855913.92270138
20	Viet Nam	1	male	25	50-69 years	1998	44	Population	1	Number	3258473.181084738	3495115.655646705	3028264.681413966
20	Viet Nam	1	male	26	70+ years	1998	44	Population	1	Number	995753.6975822571	1068069.0446650435	925404.5027223123
20	Viet Nam	1	male	28	<1 year	1998	44	Population	1	Number	801516.7482619948	859725.883697763	744890.2370635923
20	Viet Nam	1	male	30	80 to 84	1998	44	Population	1	Number	135804.75197353133	145667.39953216256	126210.25588208876
20	Viet Nam	1	male	31	85 to 89	1998	44	Population	1	Number	54080.9880372809	58008.551078213444	50260.20989215256
20	Viet Nam	1	male	32	90 to 94	1998	44	Population	1	Number	15727.712928759756	16869.918096587153	14616.562707361565
20	Viet Nam	1	male	39	0 to 14	1998	44	Population	1	Number	13801979.332474371	14804330.544707635	12826880.635004595
20	Viet Nam	1	male	42	Neonatal	1998	44	Population	1	Number	61717.45945973445	66199.6115348261	57357.17077355064
20	Viet Nam	1	male	157	25 plus	1998	44	Population	1	Number	16872912.130751137	18098285.935533646	15680854.5102542
20	Viet Nam	1	male	158	<20 years	1998	44	Population	1	Number	17984340.753274415	19290430.649587058	16713761.59785507
20	Viet Nam	1	male	159	10 to 24	1998	44	Population	1	Number	12437614.21707883	13340880.14636809	11558906.813556666
20	Viet Nam	1	male	162	10 to 19	1998	44	Population	1	Number	8949321.520434607	9599254.62485295	8317059.179823671
20	Viet Nam	1	male	164	Birth	1998	44	Population	1	Number	820636.217139282	850861.147521126	789779.235211094
20	Viet Nam	1	male	235	95 plus	1998	44	Population	1	Number	3398.2298216282734	3645.021944635001	3158.1476281289574
20	Viet Nam	2	female	1	Under 5	1998	44	Population	1	Number	3978357.9193430482	4267281.1083358545	3697290.144078926
20	Viet Nam	2	female	2	Early Neonatal	1998	44	Population	1	Number	14792.473939647216	15866.758564204481	13747.397597809246
20	Viet Nam	2	female	3	Late Neonatal	1998	44	Population	1	Number	44105.174114381814	47308.25634442774	40989.17916940887
20	Viet Nam	2	female	4	Post Neonatal	1998	44	Population	1	Number	708415.8327059555	759863.6324434408	658366.8260310048
20	Viet Nam	2	female	5	1 to 4	1998	44	Population	1	Number	3211044.4385830634	3444242.4609837825	2984186.7412807033
20	Viet Nam	2	female	6	5 to 9	1998	44	Population	1	Number	4631802.942015953	4968181.745513478	4304569.803427654
20	Viet Nam	2	female	7	10 to 14	1998	44	Population	1	Number	4527166.904463027	4855946.648683765	4207326.217454929
20	Viet Nam	2	female	8	15 to 19	1998	44	Population	1	Number	4120729.0636104913	4419991.776059021	3829602.8819404244
20	Viet Nam	2	female	9	20 to 24	1998	44	Population	1	Number	3551089.970254222	3808983.3673308846	3300208.3306588307
20	Viet Nam	2	female	10	25 to 29	1998	44	Population	1	Number	3370777.9974288275	3615576.466583344	3132635.2531472817
20	Viet Nam	2	female	11	30 to 34	1998	44	Population	1	Number	3109755.5128881414	3335597.555757922	2890053.796415345
20	Viet Nam	2	female	12	35 to 39	1998	44	Population	1	Number	2889550.291779891	3099400.210259324	2685405.8964062133
20	Viet Nam	2	female	13	40 to 44	1998	44	Population	1	Number	2303708.596461528	2471012.5061886143	2140953.4439107496
20	Viet Nam	2	female	14	45 to 49	1998	44	Population	1	Number	1582210.1919237718	1697116.1967567974	1470428.3191862705
20	Viet Nam	2	female	15	50 to 54	1998	44	Population	1	Number	1130658.6368276828	1212771.2837130234	1050778.5169191153
20	Viet Nam	2	female	16	55 to 59	1998	44	Population	1	Number	1028098.8343776161	1102763.2059224518	955464.4817153822
20	Viet Nam	2	female	17	60 to 64	1998	44	Population	1	Number	1013481.5425592388	1087084.351858488	941879.8897634001
20	Viet Nam	2	female	18	65 to 69	1998	44	Population	1	Number	916485.6756779144	983044.283387805	851736.7025722559
20	Viet Nam	2	female	19	70 to 74	1998	44	Population	1	Number	702581.2606033492	753605.331955287	652944.4617371841
20	Viet Nam	2	female	20	75 to 79	1998	44	Population	1	Number	490949.4437780315	526604.0233323058	456264.2619197245
20	Viet Nam	2	female	21	80 plus	1998	44	Population	1	Number	463128.01374735055	496762.09729554097	430408.3934604069
20	Viet Nam	2	female	22	All Ages	1998	44	Population	1	Number	39810532.79774009	42701722.15893394	36997950.79471411
20	Viet Nam	2	female	23	5-14 years	1998	44	Population	1	Number	9158969.84647898	9824128.394197244	8511896.020882584
[truncated: 93,176 more rows]
