# Supplementary material for: Hematological malignancy burden in mainland China and Taiwan from 1990 to 2021 and decadal projections: Insights from the global burden of disease study 2021
Source: PLoS One. 2025 Jul 21;20(7):e0328526. doi: 10.1371/journal.pone.0328526 (PMC12279097; doi:10.1371/journal.pone.0328526)
Supplement: S1 Data — (ZIP) [file pone.0328526.s021.zip › The raw data used in this study/GBD_Population/IHME_GBD_2019_POP_1999_Y2020M10D15.CSV]

location_id	location_name	sex_id	sex_name	age_group_id	age_group_name	year_id	measure_id	measure_name	metric_id	metric_name	val	upper	lower
1	Global	1	male	1	Under 5	1999	44	Population	1	Number	323027130.71287954	329812380.97205913	316268930.3567502
1	Global	1	male	2	Early Neonatal	1999	44	Population	1	Number	1314664.930990508	1341835.7271124541	1287690.4504442415
1	Global	1	male	3	Late Neonatal	1999	44	Population	1	Number	3883006.9477829	3963227.409619091	3803388.632440759
1	Global	1	male	4	Post Neonatal	1999	44	Population	1	Number	61526815.100459084	62803479.17573124	60255050.564073816
1	Global	1	male	5	1 to 4	1999	44	Population	1	Number	256302643.73364705	261708578.08881173	250883489.01726484
1	Global	1	male	6	5 to 9	1999	44	Population	1	Number	317293019.4048968	324184792.3495923	310353510.2916166
1	Global	1	male	7	10 to 14	1999	44	Population	1	Number	321700342.5332821	329137667.8940749	314248842.0264611
1	Global	1	male	8	15 to 19	1999	44	Population	1	Number	286298893.83778024	292607260.45097274	279991813.7443897
1	Global	1	male	9	20 to 24	1999	44	Population	1	Number	255296030.47941926	260841486.80887616	249660981.19297034
1	Global	1	male	10	25 to 29	1999	44	Population	1	Number	252064760.07859084	258090143.54004654	245956765.2367337
1	Global	1	male	11	30 to 34	1999	44	Population	1	Number	241322898.86668783	247338152.11519772	235155768.5116799
1	Global	1	male	12	35 to 39	1999	44	Population	1	Number	214288505.21066758	219286167.93465266	209137521.06964207
1	Global	1	male	13	40 to 44	1999	44	Population	1	Number	186950404.0339164	191255649.16044125	182541582.0620416
1	Global	1	male	14	45 to 49	1999	44	Population	1	Number	161867481.64540333	165651908.11382812	157904502.95568445
1	Global	1	male	15	50 to 54	1999	44	Population	1	Number	127850189.12856556	130728197.57472585	124817680.3259037
1	Global	1	male	16	55 to 59	1999	44	Population	1	Number	102215780.085948	104409579.00010972	99886189.43362817
1	Global	1	male	17	60 to 64	1999	44	Population	1	Number	90058840.01034082	92043186.94762108	88007026.46221457
1	Global	1	male	18	65 to 69	1999	44	Population	1	Number	72281548.0323718	73831281.83861151	70640299.33345361
1	Global	1	male	19	70 to 74	1999	44	Population	1	Number	53040951.14935718	54119147.921761744	51935384.395416014
1	Global	1	male	20	75 to 79	1999	44	Population	1	Number	31774782.777339518	32404833.09258969	31101784.14179544
1	Global	1	male	21	80 plus	1999	44	Population	1	Number	25061947.691663206	25512924.1320465	24588671.452153053
1	Global	1	male	22	All Ages	1999	44	Population	1	Number	3062393505.67911	3130415846.556984	2993541871.838389
1	Global	1	male	23	5-14 years	1999	44	Population	1	Number	638993361.9381789	653203321.4749873	624826456.1336919
1	Global	1	male	24	15-49 years	1999	44	Population	1	Number	1598088974.1524656	1634993188.1634383	1560807672.6519995
1	Global	1	male	25	50-69 years	1999	44	Population	1	Number	392406357.2572262	400979353.48810405	383330512.8796362
1	Global	1	male	26	70+ years	1999	44	Population	1	Number	109877681.6183599	111998976.72871186	107606796.98137893
1	Global	1	male	28	<1 year	1999	44	Population	1	Number	66724486.97923249	68108488.83776164	65346025.73243486
1	Global	1	male	30	80 to 84	1999	44	Population	1	Number	15699619.360676637	16006089.965961229	15371890.750749607
1	Global	1	male	31	85 to 89	1999	44	Population	1	Number	6911396.86261554	7026018.460376359	6786311.038175609
1	Global	1	male	32	90 to 94	1999	44	Population	1	Number	2014726.9952750325	2045449.8978868024	1982723.682966655
1	Global	1	male	39	0 to 14	1999	44	Population	1	Number	962020492.6510584	983224863.9298095	940977567.5357783
1	Global	1	male	42	Neonatal	1999	44	Population	1	Number	5197671.878773408	5305009.662030397	5091079.082885
1	Global	1	male	157	25 plus	1999	44	Population	1	Number	1558778088.7108521	1593927079.0606608	1521230401.4774988
1	Global	1	male	158	<20 years	1999	44	Population	1	Number	1248319386.4888387	1275880519.4969826	1221066227.1523573
1	Global	1	male	159	10 to 24	1999	44	Population	1	Number	863295266.8504816	882394129.9446921	843737420.8932992
1	Global	1	male	162	10 to 19	1999	44	Population	1	Number	607999236.3710623	621695488.4394152	594230492.5880897
1	Global	1	male	164	Birth	1999	44	Population	1	Number	69899275.8457929	71542136.1696321	68351941.7436818
1	Global	1	male	235	95 plus	1999	44	Population	1	Number	436204.47309599636	444838.3101946306	427678.9510288488
1	Global	2	female	1	Under 5	1999	44	Population	1	Number	301882070.6246945	308115504.37578297	295731977.031517
1	Global	2	female	2	Early Neonatal	1999	44	Population	1	Number	1222857.6887723703	1247927.303424832	1198473.7834500761
1	Global	2	female	3	Late Neonatal	1999	44	Population	1	Number	3622236.109938301	3696254.0113295116	3550062.6757590077
1	Global	2	female	4	Post Neonatal	1999	44	Population	1	Number	57438176.24020387	58606763.88518489	56282356.116253875
1	Global	2	female	5	1 to 4	1999	44	Population	1	Number	239598800.58578	244575020.7775347	234695169.06716868
1	Global	2	female	6	5 to 9	1999	44	Population	1	Number	295658956.4294648	301911414.28721845	289378941.5928112
1	Global	2	female	7	10 to 14	1999	44	Population	1	Number	301208114.9451918	307873354.57268184	294457932.46860266
1	Global	2	female	8	15 to 19	1999	44	Population	1	Number	275466900.015932	281302119.72043633	269515845.9423488
1	Global	2	female	9	20 to 24	1999	44	Population	1	Number	254222026.61380148	259597051.22829324	248735104.1994467
1	Global	2	female	10	25 to 29	1999	44	Population	1	Number	249449285.70602807	255289901.5971442	243632350.22317845
1	Global	2	female	11	30 to 34	1999	44	Population	1	Number	237425492.14720863	243166245.13532272	231454140.81780902
1	Global	2	female	12	35 to 39	1999	44	Population	1	Number	209139517.26771724	213819381.866842	204309580.084918
1	Global	2	female	13	40 to 44	1999	44	Population	1	Number	179946152.78703964	183890442.01898852	175802695.62248194
1	Global	2	female	14	45 to 49	1999	44	Population	1	Number	157222844.01649952	160777741.68854055	153512339.30673578
1	Global	2	female	15	50 to 54	1999	44	Population	1	Number	124351511.18681644	127001834.02565542	121617001.06008124
1	Global	2	female	16	55 to 59	1999	44	Population	1	Number	102499205.69749908	104545893.01139778	100340648.76787913
1	Global	2	female	17	60 to 64	1999	44	Population	1	Number	94076751.46334644	96000644.72065094	92076255.65235947
1	Global	2	female	18	65 to 69	1999	44	Population	1	Number	78773907.41249904	80326507.20470716	77158555.53376146
1	Global	2	female	19	70 to 74	1999	44	Population	1	Number	63265648.01939737	64471715.407710575	61975410.69926077
1	Global	2	female	20	75 to 79	1999	44	Population	1	Number	43842012.037481286	44651174.6455168	43010616.152351834
1	Global	2	female	21	80 plus	1999	44	Population	1	Number	45087335.40164066	45900602.59613634	44241438.82621286
1	Global	2	female	22	All Ages	1999	44	Population	1	Number	3013517731.772258	3077418964.9275455	2948357410.1882358
1	Global	2	female	23	5-14 years	1999	44	Population	1	Number	596867071.3746566	609684976.8940136	584074032.262396
1	Global	2	female	24	15-49 years	1999	44	Population	1	Number	1562872218.5542266	1597761245.4152482	1527730515.1611574
1	Global	2	female	25	50-69 years	1999	44	Population	1	Number	399701375.760161	407884931.8480773	391279743.52273184
1	Global	2	female	26	70+ years	1999	44	Population	1	Number	152194995.4585193	154974441.11013228	149342221.59576106
1	Global	2	female	28	<1 year	1999	44	Population	1	Number	62283270.03891454	63550475.2452496	61031060.66410508
1	Global	2	female	30	80 to 84	1999	44	Population	1	Number	25058237.809646074	25527144.397973493	24565323.201304615
1	Global	2	female	31	85 to 89	1999	44	Population	1	Number	13785762.758189447	14023493.144733539	13533331.045609992
1	Global	2	female	32	90 to 94	1999	44	Population	1	Number	4952960.495834053	5038535.4981416585	4862034.127116182
1	Global	2	female	39	0 to 14	1999	44	Population	1	Number	898749141.9993511	917798504.7836375	879537427.498507
1	Global	2	female	42	Neonatal	1999	44	Population	1	Number	4845093.798710671	4944071.156887586	4748536.459209084
1	Global	2	female	157	25 plus	1999	44	Population	1	Number	1585079663.1431735	1619459748.2542267	1549271856.2136254
1	Global	2	female	158	<20 years	1999	44	Population	1	Number	1174216042.015283	1199191106.6042595	1149359584.5489793
1	Global	2	female	159	10 to 24	1999	44	Population	1	Number	830897041.5749253	848646092.7757862	812699024.7787201
1	Global	2	female	162	10 to 19	1999	44	Population	1	Number	576675014.9611238	589060848.0150824	563981645.8192457
1	Global	2	female	164	Birth	1999	44	Population	1	Number	64930945.9366362	66472756.6476361	63490763.5584611
1	Global	2	female	235	95 plus	1999	44	Population	1	Number	1290374.3379710873	1317824.98150896	1261966.9917871493
1	Global	3	both	1	Under 5	1999	44	Population	1	Number	624909201.337574	637895484.2940215	612045448.0457543
1	Global	3	both	2	Early Neonatal	1999	44	Population	1	Number	2537522.6197628784	2589596.062407944	2486230.409542596
1	Global	3	both	3	Late Neonatal	1999	44	Population	1	Number	7505243.057721201	7658560.330051236	7353448.900222478
1	Global	3	both	4	Post Neonatal	1999	44	Population	1	Number	118964991.34066296	121404564.27918716	116542186.73922214
1	Global	3	both	5	1 to 4	1999	44	Population	1	Number	495901444.319427	506247084.20013005	485588486.22717476
1	Global	3	both	6	5 to 9	1999	44	Population	1	Number	612951975.8343616	625996089.3652093	599734515.8778551
1	Global	3	both	7	10 to 14	1999	44	Population	1	Number	622908457.4784739	636976612.3796422	608604014.7542105
1	Global	3	both	8	15 to 19	1999	44	Population	1	Number	561765793.8537122	573840530.7948395	549514415.4260582
1	Global	3	both	9	20 to 24	1999	44	Population	1	Number	509518057.0932207	520480382.60213184	498385100.69236493
1	Global	3	both	10	25 to 29	1999	44	Population	1	Number	501514045.7846189	513289854.95837575	489588813.3699121
1	Global	3	both	11	30 to 34	1999	44	Population	1	Number	478748391.01389647	490504854.7939675	466591931.9079834
1	Global	3	both	12	35 to 39	1999	44	Population	1	Number	423428022.47838485	433120590.8698121	413526445.2582423
1	Global	3	both	13	40 to 44	1999	44	Population	1	Number	366896556.82095605	375162052.1234906	358369381.9232429
1	Global	3	both	14	45 to 49	1999	44	Population	1	Number	319090325.66190284	326456829.8397406	311442125.86029565
1	Global	3	both	15	50 to 54	1999	44	Population	1	Number	252201700.315382	257760577.5013576	246368844.06413728
1	Global	3	both	16	55 to 59	1999	44	Population	1	Number	204714985.7834471	208959929.04157585	200278258.50912762
1	Global	3	both	17	60 to 64	1999	44	Population	1	Number	184135591.47368726	188032348.69495317	180118977.08630618
1	Global	3	both	18	65 to 69	1999	44	Population	1	Number	151055455.44487083	154180871.36650214	147799977.04537413
1	Global	3	both	19	70 to 74	1999	44	Population	1	Number	116306599.16875455	118574561.07350074	113917896.29638721
1	Global	3	both	20	75 to 79	1999	44	Population	1	Number	75616794.81482081	77074932.83283396	74108633.32510158
1	Global	3	both	21	80 plus	1999	44	Population	1	Number	70149283.09330386	71408375.15044944	68844706.81885205
1	Global	3	both	22	All Ages	1999	44	Population	1	Number	6075911237.451368	6207895878.776043	5941503324.77673
1	Global	3	both	23	5-14 years	1999	44	Population	1	Number	1235860433.3128355	1262869873.1753135	1208757199.364605
1	Global	3	both	24	15-49 years	1999	44	Population	1	Number	3160961192.706692	3232601502.896481	3088133767.2892733
1	Global	3	both	25	50-69 years	1999	44	Population	1	Number	792107733.0173872	808910957.9631648	774707839.2451942
1	Global	3	both	26	70+ years	1999	44	Population	1	Number	262072677.07687923	267005912.05905673	257021896.27713987
1	Global	3	both	28	<1 year	1999	44	Population	1	Number	129007757.01814704	131651002.21548495	126381810.23089883
1	Global	3	both	30	80 to 84	1999	44	Population	1	Number	40757857.17032271	41530346.79822248	39937486.36407209
1	Global	3	both	31	85 to 89	1999	44	Population	1	Number	20697159.620804988	21047987.928255145	20324827.47168759
1	Global	3	both	32	90 to 94	1999	44	Population	1	Number	6967687.491109085	7083676.603581372	6844593.520660343
1	Global	3	both	39	0 to 14	1999	44	Population	1	Number	1860769634.6504095	1900958883.9696584	1820453770.854266
1	Global	3	both	42	Neonatal	1999	44	Population	1	Number	10042765.67748408	10248368.190693093	9839774.9575672
1	Global	3	both	157	25 plus	1999	44	Population	1	Number	3143857751.854026	3213243383.3797526	3070327606.6138844
1	Global	3	both	158	<20 years	1999	44	Population	1	Number	2422535428.504122	2475071626.101242	2370495141.872284
1	Global	3	both	159	10 to 24	1999	44	Population	1	Number	1694192308.425407	1730903440.9887857	1656468803.0906258
1	Global	3	both	162	10 to 19	1999	44	Population	1	Number	1184674251.3321862	1210848932.9020562	1158161078.8348444
1	Global	3	both	164	Birth	1999	44	Population	1	Number	134830221.782429	138012866.903021	131838929.663418
1	Global	3	both	235	95 plus	1999	44	Population	1	Number	1726578.8110670839	1762263.6930986627	1689920.770156427
4	Southeast Asia, East Asia, and Oceania	1	male	1	Under 5	1999	44	Population	1	Number	80349264.63741665	84066611.9949621	76361772.17033523
4	Southeast Asia, East Asia, and Oceania	1	male	2	Early Neonatal	1999	44	Population	1	Number	305631.5581451282	319822.497320836	290789.2985424194
4	Southeast Asia, East Asia, and Oceania	1	male	3	Late Neonatal	1999	44	Population	1	Number	909807.0636160965	952173.0243033224	865569.3451445427
4	Southeast Asia, East Asia, and Oceania	1	male	4	Post Neonatal	1999	44	Population	1	Number	14737693.808347628	15422117.999820484	14013596.094368719
4	Southeast Asia, East Asia, and Oceania	1	male	5	1 to 4	1999	44	Population	1	Number	64396132.207307786	67378938.15586887	61190845.23917443
4	Southeast Asia, East Asia, and Oceania	1	male	6	5 to 9	1999	44	Population	1	Number	86568245.12357801	90749622.24641126	82080015.87539679
4	Southeast Asia, East Asia, and Oceania	1	male	7	10 to 14	1999	44	Population	1	Number	98377204.80101207	103354598.54563788	92986762.71311747
4	Southeast Asia, East Asia, and Oceania	1	male	8	15 to 19	1999	44	Population	1	Number	83191362.17522028	87288382.7419279	78775355.46015489
4	Southeast Asia, East Asia, and Oceania	1	male	9	20 to 24	1999	44	Population	1	Number	78320434.78960055	82242596.44075105	74060333.45812587
4	Southeast Asia, East Asia, and Oceania	1	male	10	25 to 29	1999	44	Population	1	Number	89663577.62162346	94446059.5447498	84625859.50471812
4	Southeast Asia, East Asia, and Oceania	1	male	11	30 to 34	1999	44	Population	1	Number	91407698.64074911	96430552.90350784	86237211.74408391
4	Southeast Asia, East Asia, and Oceania	1	male	12	35 to 39	1999	44	Population	1	Number	74662990.41826233	78606666.48140888	70524049.10698795
4	Southeast Asia, East Asia, and Oceania	1	male	13	40 to 44	1999	44	Population	1	Number	63680019.67741783	67047256.726527944	60145369.85098753
4	Southeast Asia, East Asia, and Oceania	1	male	14	45 to 49	1999	44	Population	1	Number	56627433.74858704	59772074.899153866	53405840.4067216
4	Southeast Asia, East Asia, and Oceania	1	male	15	50 to 54	1999	44	Population	1	Number	43022475.27441904	45427758.13887054	40565572.64082691
4	Southeast Asia, East Asia, and Oceania	1	male	16	55 to 59	1999	44	Population	1	Number	32617764.68439768	34399178.55033596	30783093.086845867
4	Southeast Asia, East Asia, and Oceania	1	male	17	60 to 64	1999	44	Population	1	Number	29150274.244648702	30770146.551830564	27493142.415802844
4	Southeast Asia, East Asia, and Oceania	1	male	18	65 to 69	1999	44	Population	1	Number	22940107.660092857	24217476.450906865	21622492.394832984
4	Southeast Asia, East Asia, and Oceania	1	male	19	70 to 74	1999	44	Population	1	Number	15985176.230686208	16876502.274795238	15064551.167546155
4	Southeast Asia, East Asia, and Oceania	1	male	20	75 to 79	1999	44	Population	1	Number	9174596.56364255	9686821.14530382	8648241.587450868
4	Southeast Asia, East Asia, and Oceania	1	male	21	80 plus	1999	44	Population	1	Number	5995437.209880976	6312552.302043337	5666869.8564566625
4	Southeast Asia, East Asia, and Oceania	1	male	22	All Ages	1999	44	Population	1	Number	961734063.5012354	1011247429.1950688	908831331.2903438
4	Southeast Asia, East Asia, and Oceania	1	male	23	5-14 years	1999	44	Population	1	Number	184945449.92459008	194058793.71303344	175062338.90345913
4	Southeast Asia, East Asia, and Oceania	1	male	24	15-49 years	1999	44	Population	1	Number	537553517.0714606	565671442.438217	507718939.15344226
4	Southeast Asia, East Asia, and Oceania	1	male	25	50-69 years	1999	44	Population	1	Number	127730621.86355828	134842876.90616506	120477254.32220732
4	Southeast Asia, East Asia, and Oceania	1	male	26	70+ years	1999	44	Population	1	Number	31155210.004209734	32872259.832634192	29389765.251252852
4	Southeast Asia, East Asia, and Oceania	1	male	28	<1 year	1999	44	Population	1	Number	15953132.430108853	16694300.382339446	15169954.738055682
4	Southeast Asia, East Asia, and Oceania	1	male	30	80 to 84	1999	44	Population	1	Number	4277452.981660564	4513004.0105454335	4036025.170522453
4	Southeast Asia, East Asia, and Oceania	1	male	31	85 to 89	1999	44	Population	1	Number	1397073.2123514807	1467499.8795346601	1322379.46559359
4	Southeast Asia, East Asia, and Oceania	1	male	32	90 to 94	1999	44	Population	1	Number	276967.0899820733	287739.8339663323	265478.877730613
4	Southeast Asia, East Asia, and Oceania	1	male	39	0 to 14	1999	44	Population	1	Number	265294714.5620067	278372553.4625087	251254686.43791518
4	Southeast Asia, East Asia, and Oceania	1	male	42	Neonatal	1999	44	Population	1	Number	1215438.6217612247	1271995.5216241584	1156358.6436869623
4	Southeast Asia, East Asia, and Oceania	1	male	157	25 plus	1999	44	Population	1	Number	534927551.9744078	564057203.9429429	504871850.34769475
4	Southeast Asia, East Asia, and Oceania	1	male	158	<20 years	1999	44	Population	1	Number	348486076.73722696	365663040.07110786	330030041.8980701
4	Southeast Asia, East Asia, and Oceania	1	male	159	10 to 24	1999	44	Population	1	Number	259889001.7658329	272876783.5581372	245806908.09034356
4	Southeast Asia, East Asia, and Oceania	1	male	162	10 to 19	1999	44	Population	1	Number	181568566.97623235	190626558.35320526	171746823.63916257
4	Southeast Asia, East Asia, and Oceania	1	male	164	Birth	1999	44	Population	1	Number	16430253.2329904	16775400.3635007	16121437.5928162
4	Southeast Asia, East Asia, and Oceania	1	male	235	95 plus	1999	44	Population	1	Number	43943.925886857935	45527.605643703486	42288.52468329616
4	Southeast Asia, East Asia, and Oceania	2	female	1	Under 5	1999	44	Population	1	Number	71834477.03916381	75141575.32835478	68366101.91764316
4	Southeast Asia, East Asia, and Oceania	2	female	2	Early Neonatal	1999	44	Population	1	Number	271679.7997254837	283965.63170460623	258490.56774958462
4	Southeast Asia, East Asia, and Oceania	2	female	3	Late Neonatal	1999	44	Population	1	Number	810071.5863669378	846712.8595319219	770633.0202509747
4	Southeast Asia, East Asia, and Oceania	2	female	4	Post Neonatal	1999	44	Population	1	Number	13146936.153699795	13745208.839113671	12509468.509151628
4	Southeast Asia, East Asia, and Oceania	2	female	5	1 to 4	1999	44	Population	1	Number	57605789.499371596	60262581.971925445	54827723.944574825
4	Southeast Asia, East Asia, and Oceania	2	female	6	5 to 9	1999	44	Population	1	Number	78182671.10027274	81837527.69397838	74231162.23151566
4	Southeast Asia, East Asia, and Oceania	2	female	7	10 to 14	1999	44	Population	1	Number	91602005.14273687	96193584.21971291	86604067.85355307
4	Southeast Asia, East Asia, and Oceania	2	female	8	15 to 19	1999	44	Population	1	Number	80236893.31290384	84155889.30006297	75989012.74045542
4	Southeast Asia, East Asia, and Oceania	2	female	9	20 to 24	1999	44	Population	1	Number	77313473.63855739	81143886.18927364	73176448.10913855
4	Southeast Asia, East Asia, and Oceania	2	female	10	25 to 29	1999	44	Population	1	Number	86230205.24004553	90723686.0665256	81438975.48515451
4	Southeast Asia, East Asia, and Oceania	2	female	11	30 to 34	1999	44	Population	1	Number	88197681.61356105	92952492.38038501	83260921.8750157
4	Southeast Asia, East Asia, and Oceania	2	female	12	35 to 39	1999	44	Population	1	Number	71643959.88321498	75342298.03593019	67710853.62757374
4	Southeast Asia, East Asia, and Oceania	2	female	13	40 to 44	1999	44	Population	1	Number	60378614.48153243	63491306.2916315	57066213.03539011
4	Southeast Asia, East Asia, and Oceania	2	female	14	45 to 49	1999	44	Population	1	Number	54342937.507362075	57314597.27499886	51300733.01082964
4	Southeast Asia, East Asia, and Oceania	2	female	15	50 to 54	1999	44	Population	1	Number	40869836.14886512	43075391.81371793	38596031.39522902
4	Southeast Asia, East Asia, and Oceania	2	female	16	55 to 59	1999	44	Population	1	Number	31272282.46211482	32923371.74774244	29541122.220797546
4	Southeast Asia, East Asia, and Oceania	2	female	17	60 to 64	1999	44	Population	1	Number	28255986.531938247	29751369.753074743	26695619.97356218
4	Southeast Asia, East Asia, and Oceania	2	female	18	65 to 69	1999	44	Population	1	Number	23485742.064991027	24751439.210450783	22185983.226213865
4	Southeast Asia, East Asia, and Oceania	2	female	19	70 to 74	1999	44	Population	1	Number	17533852.048670873	18496033.947432935	16552083.539751068
4	Southeast Asia, East Asia, and Oceania	2	female	20	75 to 79	1999	44	Population	1	Number	11470426.352579758	12108653.006054468	10819202.553171225
4	Southeast Asia, East Asia, and Oceania	2	female	21	80 plus	1999	44	Population	1	Number	10008368.355351478	10558843.808950217	9449247.556309668
4	Southeast Asia, East Asia, and Oceania	2	female	22	All Ages	1999	44	Population	1	Number	922859412.923862	969530194.6008539	872586568.581598
4	Southeast Asia, East Asia, and Oceania	2	female	23	5-14 years	1999	44	Population	1	Number	169784676.24300963	178122525.1321791	160792972.6100047
4	Southeast Asia, East Asia, and Oceania	2	female	24	15-49 years	1999	44	Population	1	Number	518343765.6771773	544971646.9133676	489852540.02972275
4	Southeast Asia, East Asia, and Oceania	2	female	25	50-69 years	1999	44	Population	1	Number	123883847.20790921	130497724.10892363	117027820.4654591
4	Southeast Asia, East Asia, and Oceania	2	female	26	70+ years	1999	44	Population	1	Number	39012646.75660211	41170061.830961406	36815933.14811137
4	Southeast Asia, East Asia, and Oceania	2	female	28	<1 year	1999	44	Population	1	Number	14228687.539792215	14875367.297261916	13538377.973068321
4	Southeast Asia, East Asia, and Oceania	2	female	30	80 to 84	1999	44	Population	1	Number	6434628.274293429	6796674.858524674	6065742.791248536
4	Southeast Asia, East Asia, and Oceania	2	female	31	85 to 89	1999	44	Population	1	Number	2668518.2558902595	2814261.851587108	2520062.33100008
4	Southeast Asia, East Asia, and Oceania	2	female	32	90 to 94	1999	44	Population	1	Number	755737.7517319389	791772.5587708828	716330.1573032225
4	Southeast Asia, East Asia, and Oceania	2	female	39	0 to 14	1999	44	Population	1	Number	241619153.28217342	253200685.8127571	229210181.15399173
4	Southeast Asia, East Asia, and Oceania	2	female	42	Neonatal	1999	44	Population	1	Number	1081751.3860924216	1130681.0772899946	1029124.128873066
4	Southeast Asia, East Asia, and Oceania	2	female	157	25 plus	1999	44	Population	1	Number	523689892.6902274	551508582.8585293	494681057.84217596
4	Southeast Asia, East Asia, and Oceania	2	female	158	<20 years	1999	44	Population	1	Number	321856046.5950773	337383451.8088178	305202684.3959601
4	Southeast Asia, East Asia, and Oceania	2	female	159	10 to 24	1999	44	Population	1	Number	249152372.0941981	261474025.01735106	235791941.6379212
4	Southeast Asia, East Asia, and Oceania	2	female	162	10 to 19	1999	44	Population	1	Number	171838898.4556407	180330407.40545723	162615709.87599438
4	Southeast Asia, East Asia, and Oceania	2	female	164	Birth	1999	44	Population	1	Number	14602028.3420515	14905730.6956092	14326218.6263151
4	Southeast Asia, East Asia, and Oceania	2	female	235	95 plus	1999	44	Population	1	Number	149484.07343585018	155596.6703604291	142801.60853957647
4	Southeast Asia, East Asia, and Oceania	3	both	1	Under 5	1999	44	Population	1	Number	152183741.67658046	159249791.28142905	144753285.22031513
4	Southeast Asia, East Asia, and Oceania	3	both	2	Early Neonatal	1999	44	Population	1	Number	577311.357870612	603633.8677224178	549304.6835131383
4	Southeast Asia, East Asia, and Oceania	3	both	3	Late Neonatal	1999	44	Population	1	Number	1719878.6499830345	1798520.1120499864	1636598.0862197643
4	Southeast Asia, East Asia, and Oceania	3	both	4	Post Neonatal	1999	44	Population	1	Number	27884629.962047424	29179276.190774385	26533517.533386823
4	Southeast Asia, East Asia, and Oceania	3	both	5	1 to 4	1999	44	Population	1	Number	122001921.70667937	127660293.82988949	116032657.01562133
4	Southeast Asia, East Asia, and Oceania	3	both	6	5 to 9	1999	44	Population	1	Number	164750916.22385076	172567938.03632107	156331470.82757193
4	Southeast Asia, East Asia, and Oceania	3	both	7	10 to 14	1999	44	Population	1	Number	189979209.94374895	199546992.30950627	179588241.92705452
4	Southeast Asia, East Asia, and Oceania	3	both	8	15 to 19	1999	44	Population	1	Number	163428255.4881241	171446370.56427857	154764329.15466687
4	Southeast Asia, East Asia, and Oceania	3	both	9	20 to 24	1999	44	Population	1	Number	155633908.42815796	163382579.28642184	147236330.47351858
4	Southeast Asia, East Asia, and Oceania	3	both	10	25 to 29	1999	44	Population	1	Number	175893782.861669	185183317.48855624	166057519.46141452
4	Southeast Asia, East Asia, and Oceania	3	both	11	30 to 34	1999	44	Population	1	Number	179605380.25431016	189375162.3842087	169514636.87277257
4	Southeast Asia, East Asia, and Oceania	3	both	12	35 to 39	1999	44	Population	1	Number	146306950.3014773	153950238.17650482	138232560.90382448
4	Southeast Asia, East Asia, and Oceania	3	both	13	40 to 44	1999	44	Population	1	Number	124058634.15895027	130542230.77557516	117214530.43980853
4	Southeast Asia, East Asia, and Oceania	3	both	14	45 to 49	1999	44	Population	1	Number	110970371.25594912	117080258.38543527	104721662.4377009
4	Southeast Asia, East Asia, and Oceania	3	both	15	50 to 54	1999	44	Population	1	Number	83892311.42328416	88507063.07840535	79170532.8890897
4	Southeast Asia, East Asia, and Oceania	3	both	16	55 to 59	1999	44	Population	1	Number	63890047.14651249	67312572.78779031	60327964.02387505
4	Southeast Asia, East Asia, and Oceania	3	both	17	60 to 64	1999	44	Population	1	Number	57406260.77658695	60523235.35569357	54211027.77451004
4	Southeast Asia, East Asia, and Oceania	3	both	18	65 to 69	1999	44	Population	1	Number	46425849.72508389	48970538.23560244	43814337.27193674
4	Southeast Asia, East Asia, and Oceania	3	both	19	70 to 74	1999	44	Population	1	Number	33519028.279357083	35372741.55691794	31617824.482282694
4	Southeast Asia, East Asia, and Oceania	3	both	20	75 to 79	1999	44	Population	1	Number	20645022.916222308	21798341.304261733	19466165.51257121
4	Southeast Asia, East Asia, and Oceania	3	both	21	80 plus	1999	44	Population	1	Number	16003805.565232454	16871627.8507434	15113569.251120761
4	Southeast Asia, East Asia, and Oceania	3	both	22	All Ages	1999	44	Population	1	Number	1884593476.4250975	1980777623.7959228	1781414900.2767859
4	Southeast Asia, East Asia, and Oceania	3	both	23	5-14 years	1999	44	Population	1	Number	354730126.1675997	372120152.50285405	335882629.5131022
4	Southeast Asia, East Asia, and Oceania	3	both	24	15-49 years	1999	44	Population	1	Number	1055897282.7486379	1110592336.1836762	997590333.0374118
4	Southeast Asia, East Asia, and Oceania	3	both	25	50-69 years	1999	44	Population	1	Number	251614469.0714675	265307203.33773202	237566492.29926705
4	Southeast Asia, East Asia, and Oceania	3	both	26	70+ years	1999	44	Population	1	Number	70167856.76081185	74042846.47040124	66205110.040688865
4	Southeast Asia, East Asia, and Oceania	3	both	28	<1 year	1999	44	Population	1	Number	30181819.96990107	31581774.06655314	28720628.204693776
4	Southeast Asia, East Asia, and Oceania	3	both	30	80 to 84	1999	44	Population	1	Number	10712081.255953994	11308865.065519018	10104061.799948566
4	Southeast Asia, East Asia, and Oceania	3	both	31	85 to 89	1999	44	Population	1	Number	4065591.46824174	4281710.609957577	3843361.567916341
4	Southeast Asia, East Asia, and Oceania	3	both	32	90 to 94	1999	44	Population	1	Number	1032704.8417140122	1079089.6622911056	982565.6737983476
4	Southeast Asia, East Asia, and Oceania	3	both	39	0 to 14	1999	44	Population	1	Number	506913867.84418017	531600251.4240425	480462844.5681739
4	Southeast Asia, East Asia, and Oceania	3	both	42	Neonatal	1999	44	Population	1	Number	2297190.0078536463	2402153.9797724043	2185902.7697329028
4	Southeast Asia, East Asia, and Oceania	3	both	157	25 plus	1999	44	Population	1	Number	1058617444.6646352	1115573119.8785179	999595225.8478606
4	Southeast Asia, East Asia, and Oceania	3	both	158	<20 years	1999	44	Population	1	Number	670342123.3323042	703135137.7799268	635075828.7918069
4	Southeast Asia, East Asia, and Oceania	3	both	159	10 to 24	1999	44	Population	1	Number	509041373.860031	534351392.67939985	481598849.72826487
4	Southeast Asia, East Asia, and Oceania	3	both	162	10 to 19	1999	44	Population	1	Number	353407465.431873	370957109.9242997	334362533.515157
4	Southeast Asia, East Asia, and Oceania	3	both	164	Birth	1999	44	Population	1	Number	31032281.5750419	31685335.2373939	30447818.3192074
4	Southeast Asia, East Asia, and Oceania	3	both	235	95 plus	1999	44	Population	1	Number	193427.9993227081	200778.060997447	185332.6719005203
5	East Asia	1	male	1	Under 5	1999	44	Population	1	Number	49305489.201244384	52721605.08045456	45840227.56717384
5	East Asia	1	male	2	Early Neonatal	1999	44	Population	1	Number	181954.4511447796	194509.96901375422	169197.0751486703
5	East Asia	1	male	3	Late Neonatal	1999	44	Population	1	Number	543231.9664806091	580722.9020413553	505140.76379619905
5	East Asia	1	male	4	Post Neonatal	1999	44	Population	1	Number	8942941.878206009	9561071.440545272	8315051.705362498
5	East Asia	1	male	5	1 to 4	1999	44	Population	1	Number	39637360.90541299	42385300.76885417	36850838.02286647
5	East Asia	1	male	6	5 to 9	1999	44	Population	1	Number	55552306.57350902	59446720.690574825	51614531.31704388
5	East Asia	1	male	7	10 to 14	1999	44	Population	1	Number	68254256.58101529	73101935.81601375	63363778.1434378
5	East Asia	1	male	8	15 to 19	1999	44	Population	1	Number	55006374.26815397	58879567.404238865	51099244.692323156
5	East Asia	1	male	9	20 to 24	1999	44	Population	1	Number	53169973.34430351	56920069.4107976	49388629.894513234
5	East Asia	1	male	10	25 to 29	1999	44	Population	1	Number	66588521.76954465	71316085.5280867	61821751.39811924
5	East Asia	1	male	11	30 to 34	1999	44	Population	1	Number	70055357.51019515	75022423.50965974	65046513.850282915
5	East Asia	1	male	12	35 to 39	1999	44	Population	1	Number	55308766.54155303	59202335.369773954	51387227.17030931
5	East Asia	1	male	13	40 to 44	1999	44	Population	1	Number	47351109.90209439	50683078.013581574	43998544.73827909
5	East Asia	1	male	14	45 to 49	1999	44	Population	1	Number	44031734.60616458	47148832.44682494	40896557.116043545
5	East Asia	1	male	15	50 to 54	1999	44	Population	1	Number	33596176.82499334	35969316.05170871	31203809.535538327
5	East Asia	1	male	16	55 to 59	1999	44	Population	1	Number	25197238.46927485	26961300.44385758	23415839.423062604
5	East Asia	1	male	17	60 to 64	1999	44	Population	1	Number	22945184.723421987	24552350.215487085	21322719.44644689
5	East Asia	1	male	18	65 to 69	1999	44	Population	1	Number	18205348.702335026	19490353.475741796	16912933.812532213
5	East Asia	1	male	19	70 to 74	1999	44	Population	1	Number	12742737.891239038	13640881.211860888	11840827.832707787
5	East Asia	1	male	20	75 to 79	1999	44	Population	1	Number	7301596.972871291	7816728.970957113	6784929.249627126
5	East Asia	1	male	21	80 plus	1999	44	Population	1	Number	4495344.8322175	4810629.894233287	4179951.243423313
5	East Asia	1	male	22	All Ages	1999	44	Population	1	Number	689107518.714131	737685589.4006913	640117828.415646
5	East Asia	1	male	23	5-14 years	1999	44	Population	1	Number	123806563.15452431	132548856.53186096	114978309.46048169
5	East Asia	1	male	24	15-49 years	1999	44	Population	1	Number	391511837.94200927	419172391.68296343	363638468.85987043
5	East Asia	1	male	25	50-69 years	1999	44	Population	1	Number	99943948.7200252	106973411.17048924	92855302.21758004
5	East Asia	1	male	26	70+ years	1999	44	Population	1	Number	24539679.696327828	26268255.80626837	22805708.325758222
5	East Asia	1	male	28	<1 year	1999	44	Population	1	Number	9668128.295831397	10336304.311600382	8989389.544307368
5	East Asia	1	male	30	80 to 84	1999	44	Population	1	Number	3342325.4636294283	3578055.622508683	3106253.9377865093
5	East Asia	1	male	31	85 to 89	1999	44	Population	1	Number	999362.9074763868	1068887.732910644	929900.838062877
5	East Asia	1	male	32	90 to 94	1999	44	Population	1	Number	137817.9572701795	146897.66307132045	128817.80441938735
5	East Asia	1	male	39	0 to 14	1999	44	Population	1	Number	173112052.3557687	185270461.6123155	160818349.0124371
5	East Asia	1	male	42	Neonatal	1999	44	Population	1	Number	725186.4176253887	775232.8710551095	674337.8389448693
5	East Asia	1	male	157	25 plus	1999	44	Population	1	Number	407819118.7459048	436614616.1437586	378811604.81637233
5	East Asia	1	male	158	<20 years	1999	44	Population	1	Number	228118426.62392268	244150065.11569455	211917593.70476025
5	East Asia	1	male	159	10 to 24	1999	44	Population	1	Number	176430604.19347277	188901572.63105026	163851652.73027417
5	East Asia	1	male	162	10 to 19	1999	44	Population	1	Number	123260630.84916927	131981503.22025263	114463022.83576095
5	East Asia	1	male	164	Birth	1999	44	Population	1	Number	9911742.8392451	10153476.6622158	9661573.28096415
5	East Asia	1	male	235	95 plus	1999	44	Population	1	Number	15838.503841504818	16722.01626913789	14974.385754135275
5	East Asia	2	female	1	Under 5	1999	44	Population	1	Number	42334969.611439966	45250503.81952041	39374478.519289985
5	East Asia	2	female	2	Early Neonatal	1999	44	Population	1	Number	154929.704688193	165548.73723626087	144126.77014568742
5	East Asia	2	female	3	Late Neonatal	1999	44	Population	1	Number	463232.9044029995	494988.7981185145	430929.05080199963
5	East Asia	2	female	4	Post Neonatal	1999	44	Population	1	Number	7648537.85616939	8173821.241289791	7114333.210103287
5	East Asia	2	female	5	1 to 4	1999	44	Population	1	Number	34068269.14617938	36416145.042875834	31685089.488239013
5	East Asia	2	female	6	5 to 9	1999	44	Population	1	Number	48695026.34446125	52097688.12631368	45252833.680656746
5	East Asia	2	female	7	10 to 14	1999	44	Population	1	Number	62782805.88309476	67238734.68691052	58287140.4147881
5	East Asia	2	female	8	15 to 19	1999	44	Population	1	Number	52386526.00837946	56070014.01862532	48669283.48280212
5	East Asia	2	female	9	20 to 24	1999	44	Population	1	Number	51618049.46736519	55247274.24498057	47956854.71327665
5	East Asia	2	female	10	25 to 29	1999	44	Population	1	Number	62516787.07012936	66932605.857610606	58062763.81478009
5	East Asia	2	female	11	30 to 34	1999	44	Population	1	Number	66386172.77661687	71077087.75316826	61657280.98452696
5	East Asia	2	female	12	35 to 39	1999	44	Population	1	Number	51954884.18748967	55601426.677935496	48283280.26446097
5	East Asia	2	female	13	40 to 44	1999	44	Population	1	Number	43853401.775638394	46926121.35804612	40760296.62776975
5	East Asia	2	female	14	45 to 49	1999	44	Population	1	Number	41638789.056397386	44578099.952902004	38680111.319856994
5	East Asia	2	female	15	50 to 54	1999	44	Population	1	Number	31078322.902957015	33262302.258988604	28874369.332612626
5	East Asia	2	female	16	55 to 59	1999	44	Population	1	Number	23256413.36384174	24868772.57671021	21623760.485346705
5	East Asia	2	female	17	60 to 64	1999	44	Population	1	Number	21315779.467033017	22791037.751540035	19822293.65691995
5	East Asia	2	female	18	65 to 69	1999	44	Population	1	Number	18009901.404550575	19264000.654714048	16743390.251176337
5	East Asia	2	female	19	70 to 74	1999	44	Population	1	Number	13622796.539338963	14573449.175658362	12664160.488009062
5	East Asia	2	female	20	75 to 79	1999	44	Population	1	Number	9014178.04466996	9644497.716409734	8379317.995784975
5	East Asia	2	female	21	80 plus	1999	44	Population	1	Number	7766188.7032430535	8310748.532946492	7219910.311564624
5	East Asia	2	female	22	All Ages	1999	44	Population	1	Number	648230992.6066467	693734669.3782647	602311063.2107426
5	East Asia	2	female	23	5-14 years	1999	44	Population	1	Number	111477832.227556	119336574.38516372	103539974.09544484
5	East Asia	2	female	24	15-49 years	1999	44	Population	1	Number	370354610.34201634	396432782.506613	344069871.20747364
5	East Asia	2	female	25	50-69 years	1999	44	Population	1	Number	93660417.13838235	100186113.24195293	87063763.40150008
5	East Asia	2	female	26	70+ years	1999	44	Population	1	Number	30403163.287251975	32528695.425014596	28263388.79535865
5	East Asia	2	female	28	<1 year	1999	44	Population	1	Number	8266700.465260582	8834358.776644565	7689389.031050975
5	East Asia	2	female	30	80 to 84	1999	44	Population	1	Number	5101833.909317467	5460188.522194416	4741594.421016721
5	East Asia	2	female	31	85 to 89	1999	44	Population	1	Number	2052724.6550159522	2196629.5052182837	1908524.0817825801
5	East Asia	2	female	32	90 to 94	1999	44	Population	1	Number	524700.1749681173	561129.2928042932	488544.62317849277
5	East Asia	2	female	39	0 to 14	1999	44	Population	1	Number	153812801.83899596	164587078.2046841	142914039.80641013
5	East Asia	2	female	42	Neonatal	1999	44	Population	1	Number	618162.6090911925	660537.5353547753	575055.8209476871
5	East Asia	2	female	157	25 plus	1999	44	Population	1	Number	390413615.291906	417830302.90997463	362770885.20825356
5	East Asia	2	female	158	<20 years	1999	44	Population	1	Number	206199327.84737542	220657092.22330946	191583323.28921223
5	East Asia	2	female	159	10 to 24	1999	44	Population	1	Number	166787381.35883942	178556081.3933707	154913278.61086684
5	East Asia	2	female	162	10 to 19	1999	44	Population	1	Number	115169331.89147422	123308788.83986296	106956423.89759022
5	East Asia	2	female	164	Birth	1999	44	Population	1	Number	8442276.92010911	8646706.04496005	8230595.08660111
5	East Asia	2	female	235	95 plus	1999	44	Population	1	Number	86929.96394151702	92704.41596862186	81209.14670203936
5	East Asia	3	both	1	Under 5	1999	44	Population	1	Number	91640458.81268434	97972108.89997496	85214706.08646384
5	East Asia	3	both	2	Early Neonatal	1999	44	Population	1	Number	336884.1558329726	360058.7062500151	313323.84529435774
5	East Asia	3	both	3	Late Neonatal	1999	44	Population	1	Number	1006464.8708836086	1075711.7001598696	936069.8145981987
5	East Asia	3	both	4	Post Neonatal	1999	44	Population	1	Number	16591479.734375399	17734892.681835067	15429384.915465785
5	East Asia	3	both	5	1 to 4	1999	44	Population	1	Number	73705630.05159236	78801445.81173	68535927.5111055
5	East Asia	3	both	6	5 to 9	1999	44	Population	1	Number	104247332.91797027	111544408.81688853	96867364.99770065
5	East Asia	3	both	7	10 to 14	1999	44	Population	1	Number	131037062.46411005	140340670.50292426	121650918.5582259
5	East Asia	3	both	8	15 to 19	1999	44	Population	1	Number	107392900.27653342	114949617.5220044	99768528.17512527
5	East Asia	3	both	9	20 to 24	1999	44	Population	1	Number	104788022.8116687	112167361.96430534	97345484.60778989
5	East Asia	3	both	10	25 to 29	1999	44	Population	1	Number	129105308.83967401	138248696.6660756	119884515.21289933
5	East Asia	3	both	11	30 to 34	1999	44	Population	1	Number	136441530.286812	146099511.262828	126703794.83480985
5	East Asia	3	both	12	35 to 39	1999	44	Population	1	Number	107263650.72904271	114803783.91150507	99670507.43477029
5	East Asia	3	both	13	40 to 44	1999	44	Population	1	Number	91204511.67773278	97609256.61359979	84758841.36604884
5	East Asia	3	both	14	45 to 49	1999	44	Population	1	Number	85670523.66256197	91726932.39972694	79576668.43590052
5	East Asia	3	both	15	50 to 54	1999	44	Population	1	Number	64674499.72795036	69231634.70632094	60078178.86815095
5	East Asia	3	both	16	55 to 59	1999	44	Population	1	Number	48453651.83311658	51830073.02056779	45039599.908409305
5	East Asia	3	both	17	60 to 64	1999	44	Population	1	Number	44260964.190455005	47343387.96702713	41144962.7788113
5	East Asia	3	both	18	65 to 69	1999	44	Population	1	Number	36215250.1068856	38754428.718526304	33656324.06370856
5	East Asia	3	both	19	70 to 74	1999	44	Population	1	Number	26365534.430578	28214423.86572806	24504988.32071685
5	East Asia	3	both	20	75 to 79	1999	44	Population	1	Number	16315775.017541252	17461286.331095733	15164247.2454121
5	East Asia	3	both	21	80 plus	1999	44	Population	1	Number	12261533.535460552	13121414.092751367	11399861.554987935
5	East Asia	3	both	22	All Ages	1999	44	Population	1	Number	1337338511.3207777	1431420417.0656145	1242428891.6263895
5	East Asia	3	both	23	5-14 years	1999	44	Population	1	Number	235284395.38208032	251885430.91702467	218518283.55592656
5	East Asia	3	both	24	15-49 years	1999	44	Population	1	Number	761866448.2840255	815605244.5428746	707708340.0673442
5	East Asia	3	both	25	50-69 years	1999	44	Population	1	Number	193604365.85840756	207159524.41244212	179919065.6190801
5	East Asia	3	both	26	70+ years	1999	44	Population	1	Number	54942842.98357981	58797124.28957515	51069097.12111689
5	East Asia	3	both	28	<1 year	1999	44	Population	1	Number	17934828.76109198	19170663.088244952	16678778.575358342
5	East Asia	3	both	30	80 to 84	1999	44	Population	1	Number	8444159.372946896	9038267.711107198	7847848.358803229
5	East Asia	3	both	31	85 to 89	1999	44	Population	1	Number	3052087.562492339	3265522.952625517	2838424.9198454567
5	East Asia	3	both	32	90 to 94	1999	44	Population	1	Number	662518.1322382968	708079.3251246538	617362.4275978801
5	East Asia	3	both	39	0 to 14	1999	44	Population	1	Number	326924854.1947647	349857539.8169997	303732388.81884724
5	East Asia	3	both	42	Neonatal	1999	44	Population	1	Number	1343349.0267165813	1435770.406409885	1249393.6598925567
5	East Asia	3	both	157	25 plus	1999	44	Population	1	Number	798232734.0378108	854445766.4543741	741582490.0246255
5	East Asia	3	both	158	<20 years	1999	44	Population	1	Number	434317754.4712981	464807157.3390041	403500916.9939725
5	East Asia	3	both	159	10 to 24	1999	44	Population	1	Number	343217985.5523122	367457654.0244209	318764931.3411411
5	East Asia	3	both	162	10 to 19	1999	44	Population	1	Number	238429962.74064347	255290292.06011558	221419446.7333511
5	East Asia	3	both	164	Birth	1999	44	Population	1	Number	18354019.7593542	18800589.1877436	17892190.6886935
5	East Asia	3	both	235	95 plus	1999	44	Population	1	Number	102768.46778302184	109430.97081028786	96179.2043136754
6	China	1	male	1	Under 5	1999	44	Population	1	Number	47112017.665012665	50556785.6545925	43611916.33587025
6	China	1	male	2	Early Neonatal	1999	44	Population	1	Number	173356.18762394204	186041.7811950649	160474.23208843477
6	China	1	male	3	Late Neonatal	1999	44	Population	1	Number	517617.9878246302	555494.417324864	479154.500900462
6	China	1	male	4	Post Neonatal	1999	44	Population	1	Number	8532626.507868415	9156960.722083341	7898589.117353968
6	China	1	male	5	1 to 4	1999	44	Population	1	Number	37888416.98169568	40658288.73398923	35073698.48552739
6	China	1	male	6	5 to 9	1999	44	Population	1	Number	53529140.61696241	57442007.78546392	49552716.876479775
6	China	1	male	7	10 to 14	1999	44	Population	1	Number	66423798.37864105	71282276.92143758	61488710.84708035
6	China	1	male	8	15 to 19	1999	44	Population	1	Number	53122193.794484295	57003212.11808637	49176255.63847958
6	China	1	male	9	20 to 24	1999	44	Population	1	Number	51396936.881791405	55152701.660037845	47578748.546456285
6	China	1	male	10	25 to 29	1999	44	Population	1	Number	64760934.55536573	69495810.02847838	59949360.535845764
6	China	1	male	11	30 to 34	1999	44	Population	1	Number	68071477.01330422	73046861.01287435	63014368.46521159
6	China	1	male	12	35 to 39	1999	44	Population	1	Number	53424911.10959188	57319312.39474249	49458730.56905978
6	China	1	male	13	40 to 44	1999	44	Population	1	Number	45709640.20685985	49038578.868188225	42318688.833282314
6	China	1	male	14	45 to 49	1999	44	Population	1	Number	42698090.564783245	45811089.974416696	39528180.75955764
6	China	1	male	15	50 to 54	1999	44	Population	1	Number	32556192.31912012	34932423.53670579	30138474.927318126
6	China	1	male	16	55 to 59	1999	44	Population	1	Number	24252818.53515325	26022425.157102734	22451729.987862483
6	China	1	male	17	60 to 64	1999	44	Population	1	Number	22100373.05079658	23711996.267074496	20459295.799262874
6	China	1	male	18	65 to 69	1999	44	Population	1	Number	17613927.123775683	18897045.735322226	16306824.155676523
6	China	1	male	19	70 to 74	1999	44	Population	1	Number	12294390.669710064	13189564.417095108	11382720.820338894
6	China	1	male	20	75 to 79	1999	44	Population	1	Number	7048345.564229092	7561061.774915802	6526442.742824621
6	China	1	male	21	80 plus	1999	44	Population	1	Number	4318464.40338123	4631397.972424258	4000738.976989455
6	China	1	male	22	All Ages	1999	44	Population	1	Number	666433652.4529628	715094449.626744	616937465.6492267
6	China	1	male	23	5-14 years	1999	44	Population	1	Number	119952938.99560346	128724284.70690149	111041427.72356011
6	China	1	male	24	15-49 years	1999	44	Population	1	Number	379184184.1261806	406867566.0568242	351022874.6803335
6	China	1	male	25	50-69 years	1999	44	Population	1	Number	96523311.02884564	103563890.69620524	89355825.65143514
6	China	1	male	26	70+ years	1999	44	Population	1	Number	23661200.637320388	25381919.30302459	21909902.54015297
6	China	1	male	28	<1 year	1999	44	Population	1	Number	9223600.683316987	9898496.92060327	8538217.850342866
6	China	1	male	30	80 to 84	1999	44	Population	1	Number	3226745.82442928	3460947.081098844	2988631.058590868
6	China	1	male	31	85 to 89	1999	44	Population	1	Number	953193.3908382958	1022222.1726095191	883326.0041477855
6	China	1	male	32	90 to 94	1999	44	Population	1	Number	125982.1487733698	135055.77596222868	116961.1266478449
6	China	1	male	39	0 to 14	1999	44	Population	1	Number	167064956.66061613	179281070.36149403	154653344.05943036
6	China	1	male	42	Neonatal	1999	44	Population	1	Number	690974.1754485723	741536.1985199288	639628.7329888968
6	China	1	male	157	25 plus	1999	44	Population	1	Number	394849565.1160709	423657465.4871257	365529117.4048603
6	China	1	male	158	<20 years	1999	44	Population	1	Number	220187150.45510042	236284282.47958037	203829599.69790995
6	China	1	male	159	10 to 24	1999	44	Population	1	Number	170942929.05491674	183438190.69956174	158243715.03201625
6	China	1	male	162	10 to 19	1999	44	Population	1	Number	119545992.17312534	128285489.03952393	110664966.48555993
6	China	1	male	164	Birth	1999	44	Population	1	Number	9426895.91114167	9665766.30885221	9187873.43550711
6	China	1	male	235	95 plus	1999	44	Population	1	Number	12543.039340284933	13435.050252375488	11685.852545308624
6	China	2	female	1	Under 5	1999	44	Population	1	Number	40271210.09898431	43214758.00467656	37279610.08963029
6	China	2	female	2	Early Neonatal	1999	44	Population	1	Number	146876.60725833254	157621.2070711365	135963.21576327298
6	China	2	female	3	Late Neonatal	1999	44	Population	1	Number	439208.72053646395	471337.788169568	406574.3486077505
6	China	2	female	4	Post Neonatal	1999	44	Population	1	Number	7263272.941638159	7794569.5300837085	6723600.544080118
6	China	2	female	5	1 to 4	1999	44	Population	1	Number	32421851.829551354	34791229.47935214	30013471.98117915
6	China	2	female	6	5 to 9	1999	44	Population	1	Number	46808786.26117936	50229349.44438721	43331875.305095896
6	China	2	female	7	10 to 14	1999	44	Population	1	Number	61067200.460040584	65533485.529840216	56530199.11589624
6	China	2	female	8	15 to 19	1999	44	Population	1	Number	50544183.880386546	54236811.56924356	46789847.69703794
6	China	2	female	9	20 to 24	1999	44	Population	1	Number	49794662.24965824	53431406.81360048	46096277.56823714
6	China	2	female	10	25 to 29	1999	44	Population	1	Number	60585442.78148446	65009823.821526736	56085640.71535419
6	China	2	female	11	30 to 34	1999	44	Population	1	Number	64359767.871073104	69056834.35053298	59580438.96988593
6	China	2	female	12	35 to 39	1999	44	Population	1	Number	50081216.83261812	53727209.04814062	46368055.564548984
6	China	2	female	13	40 to 44	1999	44	Population	1	Number	42197393.316969536	45268756.64391255	39069805.85638711
6	China	2	female	14	45 to 49	1999	44	Population	1	Number	40286763.59229842	43224787.6316272	37295657.868835516
6	China	2	female	15	50 to 54	1999	44	Population	1	Number	30000770.350250293	32190053.528921288	27772864.02186108
6	China	2	female	16	55 to 59	1999	44	Population	1	Number	22220475.781886842	23842839.595986623	20570064.101408217
6	China	2	female	17	60 to 64	1999	44	Population	1	Number	20347601.913953625	21831640.699136034	18836668.083240837
6	China	2	female	18	65 to 69	1999	44	Population	1	Number	17269467.433167323	18527538.821213588	15987829.463232148
6	China	2	female	19	70 to 74	1999	44	Population	1	Number	13082186.20903341	14034238.945008649	12112830.368195157
6	China	2	female	20	75 to 79	1999	44	Population	1	Number	8669108.526643356	9299511.53644627	8027510.601539737
6	China	2	female	21	80 plus	1999	44	Population	1	Number	7483688.646921563	8025961.777015758	6933035.390535834
6	China	2	female	22	All Ages	1999	44	Population	1	Number	625069926.206549	670684873.9080752	578653455.6326857
6	China	2	female	23	5-14 years	1999	44	Population	1	Number	107875986.72121994	115762834.97422743	99862074.42099214
6	China	2	female	24	15-49 years	1999	44	Population	1	Number	357849430.52448845	383955629.87858415	331278533.0683535
6	China	2	female	25	50-69 years	1999	44	Population	1	Number	89838315.47925809	96392072.64525753	83167091.86832409
6	China	2	female	26	70+ years	1999	44	Population	1	Number	29234983.38259833	31359570.325151052	27073376.36027072
6	China	2	female	28	<1 year	1999	44	Population	1	Number	7849358.269432955	8423528.525324414	7266138.108451141
6	China	2	female	30	80 to 84	1999	44	Population	1	Number	4923872.961373684	5281488.729045166	4560144.719080639
6	China	2	female	31	85 to 89	1999	44	Population	1	Number	1976873.9387132456	2120086.3974165567	1831606.152209793
6	China	2	female	32	90 to 94	1999	44	Population	1	Number	501783.62568126956	538008.9434200029	465549.36429700063
6	China	2	female	39	0 to 14	1999	44	Population	1	Number	148147196.82020426	158977592.97890398	137141684.51062244
6	China	2	female	42	Neonatal	1999	44	Population	1	Number	586085.3277947964	628958.9952407046	542537.5643710233
6	China	2	female	157	25 plus	1999	44	Population	1	Number	376583883.25630003	404039062.5463274	348625645.85678834
6	China	2	female	158	<20 years	1999	44	Population	1	Number	198691380.7005908	213214404.5481476	183931532.20766038
6	China	2	female	159	10 to 24	1999	44	Population	1	Number	161406046.59008536	173201703.91268426	149416324.38117132
6	China	2	female	162	10 to 19	1999	44	Population	1	Number	111611384.34042713	119770297.09908378	103320046.81293419
6	China	2	female	164	Birth	1999	44	Population	1	Number	7990508.11503169	8192910.74121862	7787942.62072472
6	China	2	female	235	95 plus	1999	44	Population	1	Number	81158.12115336393	86969.44552142078	75457.48339120846
6	China	3	both	1	Under 5	1999	44	Population	1	Number	87383227.76399697	93771543.65926905	80891526.42550054
6	China	3	both	2	Early Neonatal	1999	44	Population	1	Number	320232.7948822746	343662.9882662014	296437.4478517077
6	China	3	both	3	Late Neonatal	1999	44	Population	1	Number	956826.7083610942	1026832.205494432	885728.8495082125
6	China	3	both	4	Post Neonatal	1999	44	Population	1	Number	15795899.449506573	16951530.25216705	14622189.661434086
6	China	3	both	5	1 to 4	1999	44	Population	1	Number	70310268.81124704	75449518.21334136	65087170.466706544
6	China	3	both	6	5 to 9	1999	44	Population	1	Number	100337926.87814176	107671357.22985113	92884592.18157567
6	China	3	both	7	10 to 14	1999	44	Population	1	Number	127490998.83868164	136815762.45127782	118018909.96297656
6	China	3	both	8	15 to 19	1999	44	Population	1	Number	103666377.67487083	111240023.68732993	95966103.33551754
6	China	3	both	9	20 to 24	1999	44	Population	1	Number	101191599.13144965	108584108.47363831	93675026.11469345
6	China	3	both	10	25 to 29	1999	44	Population	1	Number	125346377.3368502	134505633.8500051	116035001.25119998
6	China	3	both	11	30 to 34	1999	44	Population	1	Number	132431244.88437733	142103695.3634073	122594807.43509752
6	China	3	both	12	35 to 39	1999	44	Population	1	Number	103506127.94220999	111046521.4428831	95824165.57777195
6	China	3	both	13	40 to 44	1999	44	Population	1	Number	87907033.52382939	94307335.51210077	81388494.6896694
6	China	3	both	14	45 to 49	1999	44	Population	1	Number	82984854.15708166	89035877.60604389	76823838.62839316
6	China	3	both	15	50 to 54	1999	44	Population	1	Number	62556962.66937041	67122477.06562708	57911338.94917921
6	China	3	both	16	55 to 59	1999	44	Population	1	Number	46473294.31704009	49865264.75308935	43021794.08927069
6	China	3	both	17	60 to 64	1999	44	Population	1	Number	42447974.9647502	45543636.96621053	39295963.8825037
6	China	3	both	18	65 to 69	1999	44	Population	1	Number	34883394.55694301	37424584.55653581	32294653.618908677
6	China	3	both	19	70 to 74	1999	44	Population	1	Number	25376576.878743473	27223803.36210376	23495551.18853405
6	China	3	both	20	75 to 79	1999	44	Population	1	Number	15717454.090872448	16860573.311362077	14553953.344364356
6	China	3	both	21	80 plus	1999	44	Population	1	Number	11802153.050302792	12657359.749440016	10933774.367525287
6	China	3	both	22	All Ages	1999	44	Population	1	Number	1291503578.6595118	1385779323.5348182	1195590921.2819126
6	China	3	both	23	5-14 years	1999	44	Population	1	Number	227828925.7168234	244487119.68112892	210903502.1445523
6	China	3	both	24	15-49 years	1999	44	Population	1	Number	737033614.6506691	790823195.9354086	682301407.748687
6	China	3	both	25	50-69 years	1999	44	Population	1	Number	186361626.50810373	199955963.34146276	172522917.5197592
6	China	3	both	26	70+ years	1999	44	Population	1	Number	52896184.01991872	56741489.62817563	48983278.90042368
6	China	3	both	28	<1 year	1999	44	Population	1	Number	17072958.95274994	18322025.44592768	15804355.958794003
6	China	3	both	30	80 to 84	1999	44	Population	1	Number	8150618.785802963	8742435.8101440091	7548775.777671507
6	China	3	both	31	85 to 89	1999	44	Population	1	Number	2930067.3295515412	3142308.5700260755	2714932.1563575785
6	China	3	both	32	90 to 94	1999	44	Population	1	Number	627765.7744546394	673064.7193822317	582531.0475159899
6	China	3	both	39	0 to 14	1999	44	Population	1	Number	315212153.48082036	338258663.34039795	291795028.5700528
6	China	3	both	42	Neonatal	1999	44	Population	1	Number	1277059.5032433688	1370495.1937606332	1182166.29735992
6	China	3	both	157	25 plus	1999	44	Population	1	Number	771433448.372371	827696528.0334532	714154763.2616488
6	China	3	both	158	<20 years	1999	44	Population	1	Number	418878531.1556912	449498687.0277278	387761131.90557027
6	China	3	both	159	10 to 24	1999	44	Population	1	Number	332348975.6450021	356639894.61224604	307660039.4131875
6	China	3	both	162	10 to 19	1999	44	Population	1	Number	231157376.51355246	248055786.13860777	213985013.2984941
6	China	3	both	164	Birth	1999	44	Population	1	Number	17417404.0261734	17858677.0500708	16975816.0562318
6	China	3	both	235	95 plus	1999	44	Population	1	Number	93701.16049364886	100404.49577379627	87156.61266392337
7	Democratic People's Republic of Korea	1	male	1	Under 5	1999	44	Population	1	Number	1399530.5034925314	1537951.4584294176	1252965.8487381625
7	Democratic People's Republic of Korea	1	male	2	Early Neonatal	1999	44	Population	1	Number	5667.945115920211	6228.534809047769	5074.374331283154
7	Democratic People's Republic of Korea	1	male	3	Late Neonatal	1999	44	Population	1	Number	16858.890034050513	18526.323256738877	15093.35695619597
7	Democratic People's Republic of Korea	1	male	4	Post Neonatal	1999	44	Population	1	Number	274220.3491575158	301342.18930232566	245502.85375416657
7	Democratic People's Republic of Korea	1	male	5	1 to 4	1999	44	Population	1	Number	1102783.3191850448	1211854.4110613053	987295.2636965167
7	Democratic People's Republic of Korea	1	male	6	5 to 9	1999	44	Population	1	Number	1176632.6754973317	1293007.8585646816	1053410.8082878499
7	Democratic People's Republic of Korea	1	male	7	10 to 14	1999	44	Population	1	Number	998010.5666240362	1096719.0801751588	893494.7495172
7	Democratic People's Republic of Korea	1	male	8	15 to 19	1999	44	Population	1	Number	885749.9105783668	973355.2526209695	792990.4962471563
7	Democratic People's Republic of Korea	1	male	9	20 to 24	1999	44	Population	1	Number	771139.3973692101	847409.1546248946	690382.4726284746
7	Democratic People's Republic of Korea	1	male	10	25 to 29	1999	44	Population	1	Number	913550.9144754543	1003905.9225653746	817880.0633961105
7	Democratic People's Republic of Korea	1	male	11	30 to 34	1999	44	Population	1	Number	1022231.0666199832	1123335.1154810695	915178.7780242973
7	Democratic People's Republic of Korea	1	male	12	35 to 39	1999	44	Population	1	Number	892687.721990801	980979.2502068989	799201.751195207
7	Democratic People's Republic of Korea	1	male	13	40 to 44	1999	44	Population	1	Number	723948.2298967593	795550.5315665724	648133.3604744284
7	Democratic People's Republic of Korea	1	male	14	45 to 49	1999	44	Population	1	Number	543855.9606881767	597646.1862236051	486901.10267296975
7	Democratic People's Republic of Korea	1	male	15	50 to 54	1999	44	Population	1	Number	548562.3791737015	602818.0943425986	491114.64544143155
7	Democratic People's Republic of Korea	1	male	16	55 to 59	1999	44	Population	1	Number	523677.6863256459	575472.174005222	468835.98111997254
7	Democratic People's Republic of Korea	1	male	17	60 to 64	1999	44	Population	1	Number	481777.0794091482	529427.3758707817	431323.380017846
7	Democratic People's Republic of Korea	1	male	18	65 to 69	1999	44	Population	1	Number	243850.07738370993	267968.1373249928	218313.0831457274
7	Democratic People's Republic of Korea	1	male	19	70 to 74	1999	44	Population	1	Number	126663.5185423866	139191.2091847483	113398.78810685052
7	Democratic People's Republic of Korea	1	male	20	75 to 79	1999	44	Population	1	Number	61628.26659966767	67723.62750287255	55174.298219021584
7	Democratic People's Republic of Korea	1	male	21	80 plus	1999	44	Population	1	Number	39831.742388354774	43771.31198289883	35660.39667145499
7	Democratic People's Republic of Korea	1	male	22	All Ages	1999	44	Population	1	Number	11353327.697055265	12476231.740672752	10164360.00390416
7	Democratic People's Republic of Korea	1	male	23	5-14 years	1999	44	Population	1	Number	2174643.2421213677	2389726.938739841	1946905.55780505
7	Democratic People's Republic of Korea	1	male	24	15-49 years	1999	44	Population	1	Number	5753163.2016187515	6322181.413289383	5150668.0246386435
7	Democratic People's Republic of Korea	1	male	25	50-69 years	1999	44	Population	1	Number	1797867.2222922056	1975685.7815435953	1609587.0897249777
7	Democratic People's Republic of Korea	1	male	26	70+ years	1999	44	Population	1	Number	228123.52753040905	250686.14867051967	204233.48299732714
7	Democratic People's Republic of Korea	1	male	28	<1 year	1999	44	Population	1	Number	296747.1843074865	326097.0473681123	265670.58504164574
7	Democratic People's Republic of Korea	1	male	30	80 to 84	1999	44	Population	1	Number	27866.61501390779	30622.770347041096	24948.307196754806
7	Democratic People's Republic of Korea	1	male	31	85 to 89	1999	44	Population	1	Number	9879.904482635338	10857.079192124549	8845.239796235155
7	Democratic People's Republic of Korea	1	male	32	90 to 94	1999	44	Population	1	Number	1859.0509467664897	2042.9208993581396	1664.363400118767
7	Democratic People's Republic of Korea	1	male	39	0 to 14	1999	44	Population	1	Number	3574173.745613899	3927678.3971692575	3199871.406543212
7	Democratic People's Republic of Korea	1	male	42	Neonatal	1999	44	Population	1	Number	22526.835149970724	24754.858065786648	20167.731287479124
7	Democratic People's Republic of Korea	1	male	157	25 plus	1999	44	Population	1	Number	6122264.643493789	6727788.936257634	5481115.628485317
7	Democratic People's Republic of Korea	1	male	158	<20 years	1999	44	Population	1	Number	4459923.656192266	4901033.649790227	3992861.9027903685
7	Democratic People's Republic of Korea	1	male	159	10 to 24	1999	44	Population	1	Number	2654899.874571613	2917483.4874210227	2376867.7183928313
7	Democratic People's Republic of Korea	1	male	162	10 to 19	1999	44	Population	1	Number	1883760.477202403	2070074.3327961282	1686485.2457643563
7	Democratic People's Republic of Korea	1	male	164	Birth	1999	44	Population	1	Number	328590.751657175	359452.826433814	297241.92247925
7	Democratic People's Republic of Korea	1	male	235	95 plus	1999	44	Population	1	Number	226.17194504515714	248.54154437504462	202.48627834625734
7	Democratic People's Republic of Korea	2	female	1	Under 5	1999	44	Population	1	Number	1332908.6600840108	1464740.3630101334	1193320.9218412165
7	Democratic People's Republic of Korea	2	female	2	Early Neonatal	1999	44	Population	1	Number	5368.046322052995	5898.974441297079	4805.882186341926
7	Democratic People's Republic of Korea	2	female	3	Late Neonatal	1999	44	Population	1	Number	15999.27350293855	17581.686112772022	14323.763043232857
7	Democratic People's Republic of Korea	2	female	4	Post Neonatal	1999	44	Population	1	Number	260410.75153913803	286166.74957842764	233139.4546303435
7	Democratic People's Republic of Korea	2	female	5	1 to 4	1999	44	Population	1	Number	1051130.5887198811	1155092.9528776368	941051.8219812983
7	Democratic People's Republic of Korea	2	female	6	5 to 9	1999	44	Population	1	Number	1111257.3894740841	1221166.6116366684	994881.894102554
7	Democratic People's Republic of Korea	2	female	7	10 to 14	1999	44	Population	1	Number	941979.2797645316	1035146.0032552872	843331.2920429875
7	Democratic People's Republic of Korea	2	female	8	15 to 19	1999	44	Population	1	Number	899249.5250978401	988190.0502810761	805076.3749913634
7	Democratic People's Republic of Korea	2	female	9	20 to 24	1999	44	Population	1	Number	867491.689664368	953291.1972731678	776644.3521603587
7	Democratic People's Republic of Korea	2	female	10	25 to 29	1999	44	Population	1	Number	1051486.883563397	1155484.4871620617	941370.8041470265
7	Democratic People's Republic of Korea	2	female	11	30 to 34	1999	44	Population	1	Number	1099508.4243094334	1208255.611794279	984363.3294320554
7	Democratic People's Republic of Korea	2	female	12	35 to 39	1999	44	Population	1	Number	915707.3735475227	1006275.6668236488	819810.6891057759
7	Democratic People's Republic of Korea	2	female	13	40 to 44	1999	44	Population	1	Number	759826.7062488265	834977.5786328473	680254.4935699317
7	Democratic People's Republic of Korea	2	female	14	45 to 49	1999	44	Population	1	Number	575364.1308876754	632270.680787914	515109.6062516216
7	Democratic People's Republic of Korea	2	female	15	50 to 54	1999	44	Population	1	Number	593215.0911498502	651887.1952554914	531091.1397157876
7	Democratic People's Republic of Korea	2	female	16	55 to 59	1999	44	Population	1	Number	607732.6222991591	667840.5868737206	544088.3346269977
7	Democratic People's Republic of Korea	2	female	17	60 to 64	1999	44	Population	1	Number	584675.5271825925	642503.0233313922	523445.8744018931
7	Democratic People's Republic of Korea	2	female	18	65 to 69	1999	44	Population	1	Number	424337.3344425344	466306.5369017375	379898.96402705804
7	Democratic People's Republic of Korea	2	female	19	70 to 74	1999	44	Population	1	Number	295698.66764149535	324944.8268687201	264731.8734015341
7	Democratic People's Republic of Korea	2	female	20	75 to 79	1999	44	Population	1	Number	181923.2917783479	199916.46571087668	162871.52807278163
7	Democratic People's Republic of Korea	2	female	21	80 plus	1999	44	Population	1	Number	131350.14311620872	144341.36566967936	117594.60986436285
7	Democratic People's Republic of Korea	2	female	22	All Ages	1999	44	Population	1	Number	12373712.740251878	13597538.25126871	11077886.081755303
7	Democratic People's Republic of Korea	2	female	23	5-14 years	1999	44	Population	1	Number	2053236.6692386158	2256312.6148919556	1838213.1861455417
7	Democratic People's Republic of Korea	2	female	24	15-49 years	1999	44	Population	1	Number	6168634.733319064	6778745.272754993	5522629.649658133
7	Democratic People's Republic of Korea	2	female	25	50-69 years	1999	44	Population	1	Number	2209960.5750741363	2428537.3423623415	1978524.3127717364
7	Democratic People's Republic of Korea	2	female	26	70+ years	1999	44	Population	1	Number	608972.102536052	669202.6582492762	545198.0113386788
7	Democratic People's Republic of Korea	2	female	28	<1 year	1999	44	Population	1	Number	281778.07136412954	309647.4101324968	252269.09985991832
7	Democratic People's Republic of Korea	2	female	30	80 to 84	1999	44	Population	1	Number	89819.6261601042	98703.26134642516	80413.34136283083
7	Democratic People's Republic of Korea	2	female	31	85 to 89	1999	44	Population	1	Number	32234.11327494852	35422.237242184325	28858.422876156677
7	Democratic People's Republic of Korea	2	female	32	90 to 94	1999	44	Population	1	Number	8309.717724414382	9131.592674477266	7439.48952549642
7	Democratic People's Republic of Korea	2	female	39	0 to 14	1999	44	Population	1	Number	3386145.329322627	3721052.9779020892	3031534.107986758
7	Democratic People's Republic of Korea	2	female	42	Neonatal	1999	44	Population	1	Number	21367.319824991544	23480.6605540691	19129.645229574784
7	Democratic People's Republic of Korea	2	female	157	25 plus	1999	44	Population	1	Number	7220826.196167043	7935004.025812365	6464631.246616828
7	Democratic People's Republic of Korea	2	female	158	<20 years	1999	44	Population	1	Number	4285394.854420466	4709243.028183164	3836610.4829781214
7	Democratic People's Republic of Korea	2	female	159	10 to 24	1999	44	Population	1	Number	2708720.4945267397	2976627.2508095307	2425052.0191947096
7	Democratic People's Republic of Korea	2	female	162	10 to 19	1999	44	Population	1	Number	1841228.8048623716	2023336.0535363632	1648407.667034351
7	Democratic People's Republic of Korea	2	female	164	Birth	1999	44	Population	1	Number	308685.337002281	337677.844871023	279235.561405703
7	Democratic People's Republic of Korea	2	female	235	95 plus	1999	44	Population	1	Number	986.6859567416201	1084.274406592595	883.3560998789532
7	Democratic People's Republic of Korea	3	both	1	Under 5	1999	44	Population	1	Number	2732439.163576542	3002691.8214395507	2446286.7705793795
7	Democratic People's Republic of Korea	3	both	2	Early Neonatal	1999	44	Population	1	Number	11035.991437973205	12127.509250344847	9880.256517625081
7	Democratic People's Republic of Korea	3	both	3	Late Neonatal	1999	44	Population	1	Number	32858.163536989065	36108.0093695109	29417.11999942883
7	Democratic People's Republic of Korea	3	both	4	Post Neonatal	1999	44	Population	1	Number	534631.1006966538	587508.9388807534	478642.3083845101
7	Democratic People's Republic of Korea	3	both	5	1 to 4	1999	44	Population	1	Number	2153913.907904926	2366947.3639389416	1928347.085677815
7	Democratic People's Republic of Korea	3	both	6	5 to 9	1999	44	Population	1	Number	2287890.064971416	2514174.47020135	2048292.702390404
7	Democratic People's Republic of Korea	3	both	7	10 to 14	1999	44	Population	1	Number	1939989.846388568	2131865.083430446	1736826.0415601875
7	Democratic People's Republic of Korea	3	both	8	15 to 19	1999	44	Population	1	Number	1784999.4356762068	1961545.3029020454	1598066.87123852
7	Democratic People's Republic of Korea	3	both	9	20 to 24	1999	44	Population	1	Number	1638631.0870335782	1800700.3518980625	1467026.824788833
7	Democratic People's Republic of Korea	3	both	10	25 to 29	1999	44	Population	1	Number	1965037.7980388512	2159390.4097274365	1759250.867543137
7	Democratic People's Republic of Korea	3	both	11	30 to 34	1999	44	Population	1	Number	2121739.4909294164	2331590.7272753483	1899542.1074563526
7	Democratic People's Republic of Korea	3	both	12	35 to 39	1999	44	Population	1	Number	1808395.0955383237	1987254.9170305477	1619012.440300983
7	Democratic People's Republic of Korea	3	both	13	40 to 44	1999	44	Population	1	Number	1483774.9361455857	1630528.1101994195	1328387.8540443603
7	Democratic People's Republic of Korea	3	both	14	45 to 49	1999	44	Population	1	Number	1119220.0915758521	1229916.8670115191	1002010.7089245912
7	Democratic People's Republic of Korea	3	both	15	50 to 54	1999	44	Population	1	Number	1141777.4703235517	1254705.2895980899	1022205.785157219
7	Democratic People's Republic of Korea	3	both	16	55 to 59	1999	44	Population	1	Number	1131410.308624805	1243312.7608789427	1012924.31574697
7	Democratic People's Republic of Korea	3	both	17	60 to 64	1999	44	Population	1	Number	1066452.6065917409	1171930.3992021736	954769.254419739
7	Democratic People's Republic of Korea	3	both	18	65 to 69	1999	44	Population	1	Number	668187.4118262443	734274.6742267304	598212.0471727855
7	Democratic People's Republic of Korea	3	both	19	70 to 74	1999	44	Population	1	Number	422362.18618388195	464136.03605346853	378130.6615083845
7	Democratic People's Republic of Korea	3	both	20	75 to 79	1999	44	Population	1	Number	243551.55837801556	267640.09321374923	218045.82629180324
7	Democratic People's Republic of Korea	3	both	21	80 plus	1999	44	Population	1	Number	171181.8855045635	188112.67765257816	153255.0065358179
7	Democratic People's Republic of Korea	3	both	22	All Ages	1999	44	Population	1	Number	23727040.43730714	26073769.991941452	21242246.08565947
7	Democratic People's Republic of Korea	3	both	23	5-14 years	1999	44	Population	1	Number	4227879.9113599835	4646039.5536317965	3785118.7439505914
7	Democratic People's Republic of Korea	3	both	24	15-49 years	1999	44	Population	1	Number	11921797.934937814	13100926.686044382	10673297.67429678
7	Democratic People's Republic of Korea	3	both	25	50-69 years	1999	44	Population	1	Number	4007827.7973663416	4404223.123905935	3588111.4024967146
7	Democratic People's Republic of Korea	3	both	26	70+ years	1999	44	Population	1	Number	837095.630066461	919888.8069197963	749431.4943360058
7	Democratic People's Republic of Korea	3	both	28	<1 year	1999	44	Population	1	Number	578525.2556716161	635744.4575006091	517939.684901564
7	Democratic People's Republic of Korea	3	both	30	80 to 84	1999	44	Population	1	Number	117686.241174012	129326.03169346626	105361.64855958565
7	Democratic People's Republic of Korea	3	both	31	85 to 89	1999	44	Population	1	Number	42114.01775758386	46279.31643430887	37703.66267239184
7	Democratic People's Republic of Korea	3	both	32	90 to 94	1999	44	Population	1	Number	10168.768671180871	11174.513573835407	9103.852925615185
7	Democratic People's Republic of Korea	3	both	39	0 to 14	1999	44	Population	1	Number	6960319.074936526	7648731.375071348	6231405.514529971
7	Democratic People's Republic of Korea	3	both	42	Neonatal	1999	44	Population	1	Number	43894.154974962265	48235.51861985574	39297.37651705391
7	Democratic People's Republic of Korea	3	both	157	25 plus	1999	44	Population	1	Number	13343090.839660833	14662792.96207	11945746.87510214
7	Democratic People's Republic of Korea	3	both	158	<20 years	1999	44	Population	1	Number	8745318.510612732	9610276.677973393	7829472.385768492
7	Democratic People's Republic of Korea	3	both	159	10 to 24	1999	44	Population	1	Number	5363620.369098353	5894110.738230553	4801919.7375875395
7	Democratic People's Republic of Korea	3	both	162	10 to 19	1999	44	Population	1	Number	3724989.282064775	4093410.3863324914	3334892.9127987074
7	Democratic People's Republic of Korea	3	both	164	Birth	1999	44	Population	1	Number	637276.088659457	697130.671304837	576477.483884953
7	Democratic People's Republic of Korea	3	both	235	95 plus	1999	44	Population	1	Number	1212.8579017867773	1332.8159509676393	1085.8423782252105
8	Taiwan (Province of China)	1	male	1	Under 5	1999	44	Population	1	Number	793941.0327391883	799169.7110401567	788330.0039534727
8	Taiwan (Province of China)	1	male	2	Early Neonatal	1999	44	Population	1	Number	2930.318404917367	2949.616679760094	2909.608931236965
8	Taiwan (Province of China)	1	male	3	Late Neonatal	1999	44	Population	1	Number	8755.088621928357	8812.74723889465	8693.213681279874
8	Taiwan (Province of China)	1	male	4	Post Neonatal	1999	44	Population	1	Number	136095.02118007888	136991.30573367985	135133.19523842254
8	Taiwan (Province of China)	1	male	5	1 to 4	1999	44	Population	1	Number	646160.6045322637	650416.0413878221	641593.9861025334
8	Taiwan (Province of China)	1	male	6	5 to 9	1999	44	Population	1	Number	846533.2810492768	852108.3175005341	840550.5664493701
8	Taiwan (Province of China)	1	male	7	10 to 14	1999	44	Population	1	Number	832447.6357502096	837929.9079974602	826564.4687967645
8	Taiwan (Province of China)	1	male	8	15 to 19	1999	44	Population	1	Number	998430.5630913113	1005005.9534603514	991374.343045957
8	Taiwan (Province of China)	1	male	9	20 to 24	1999	44	Population	1	Number	1001897.0651428897	1008495.2849454898	994816.3462468713
8	Taiwan (Province of China)	1	male	10	25 to 29	1999	44	Population	1	Number	914036.2997034667	920055.8925566892	907576.5202269852
8	Taiwan (Province of China)	1	male	11	30 to 34	1999	44	Population	1	Number	961649.4302709405	967982.5901680283	954853.1539575714
8	Taiwan (Province of China)	1	male	12	35 to 39	1999	44	Population	1	Number	991167.7099703506	997695.2691769358	984162.818772162
8	Taiwan (Province of China)	1	male	13	40 to 44	1999	44	Population	1	Number	917521.4653377834	923564.0105378124	911037.0551092805
8	Taiwan (Province of China)	1	male	14	45 to 49	1999	44	Population	1	Number	789788.0806931606	794989.4087888208	784206.4021142175
8	Taiwan (Province of China)	1	male	15	50 to 54	1999	44	Population	1	Number	491422.1266995172	494658.4982995899	487949.0933316167
8	Taiwan (Province of China)	1	male	16	55 to 59	1999	44	Population	1	Number	420742.24779595167	423513.1410621195	417768.7311663794
8	Taiwan (Province of China)	1	male	17	60 to 64	1999	44	Population	1	Number	363034.59321626084	365425.43966678594	360468.9145716906
8	Taiwan (Province of China)	1	male	18	65 to 69	1999	44	Population	1	Number	347571.5011756324	349860.5119349856	345115.10502305883
8	Taiwan (Province of China)	1	male	19	70 to 74	1999	44	Population	1	Number	321683.70298658684	323802.2237938288	319410.2639742134
8	Taiwan (Province of China)	1	male	20	75 to 79	1999	44	Population	1	Number	191623.1420425323	192885.1195993596	190268.88156011293
8	Taiwan (Province of China)	1	male	21	80 plus	1999	44	Population	1	Number	137048.68644791402	137951.2515799039	136080.12065650924
8	Taiwan (Province of China)	1	male	22	All Ages	1999	44	Population	1	Number	11320538.564112972	11395092.532108856	11240532.788956234
8	Taiwan (Province of China)	1	male	23	5-14 years	1999	44	Population	1	Number	1678980.9167994864	1690038.2254979946	1667115.0352461345
8	Taiwan (Province of China)	1	male	24	15-49 years	1999	44	Population	1	Number	6574490.614209903	6617788.409634127	6528026.639473046
8	Taiwan (Province of China)	1	male	25	50-69 years	1999	44	Population	1	Number	1622770.4688873622	1633457.5909634815	1611301.844092746
8	Taiwan (Province of China)	1	male	26	70+ years	1999	44	Population	1	Number	650355.5314770332	654638.5949730922	645759.2661908357
8	Taiwan (Province of China)	1	male	28	<1 year	1999	44	Population	1	Number	147780.4282069246	148753.66965233456	146736.0178509394
8	Taiwan (Province of China)	1	male	30	80 to 84	1999	44	Population	1	Number	87713.02418624044	88290.67815216859	87093.1289001974
8	Taiwan (Province of China)	1	male	31	85 to 89	1999	44	Population	1	Number	36289.61215545565	36528.60560686241	36033.14215323874
8	Taiwan (Province of China)	1	male	32	90 to 94	1999	44	Population	1	Number	9976.757550043216	10042.461744139287	9906.248694230257
8	Taiwan (Province of China)	1	male	39	0 to 14	1999	44	Population	1	Number	2472921.9495386747	2489207.936538151	2455445.0391996074
8	Taiwan (Province of China)	1	male	42	Neonatal	1999	44	Population	1	Number	11685.407026845724	11762.363918654744	11602.82261251684
8	Taiwan (Province of China)	1	male	157	25 plus	1999	44	Population	1	Number	6847288.986340097	6892383.35716486	6798897.060463797
8	Taiwan (Province of China)	1	male	158	<20 years	1999	44	Population	1	Number	3471352.512629986	3494213.889998502	3446819.382245565
8	Taiwan (Province of China)	1	male	159	10 to 24	1999	44	Population	1	Number	2832775.2639844106	2851431.146403302	2812755.1580895926
8	Taiwan (Province of China)	1	male	162	10 to 19	1999	44	Population	1	Number	1830878.1988415208	1842935.861457812	1817938.8118427214
8	Taiwan (Province of China)	1	male	164	Birth	1999	44	Population	1	Number	156256.17644625	156886.251773457	155655.588199577
8	Taiwan (Province of China)	1	male	235	95 plus	1999	44	Population	1	Number	3069.2925561747284	3089.5060767335863	3047.6009088428586
8	Taiwan (Province of China)	2	female	1	Under 5	1999	44	Population	1	Number	730850.8523716433	735664.0360155917	725685.7015586493
8	Taiwan (Province of China)	2	female	2	Early Neonatal	1999	44	Population	1	Number	2685.051107807434	2702.7341193731	2666.0750145766233
8	Taiwan (Province of China)	2	female	3	Late Neonatal	1999	44	Population	1	Number	8024.910363597008	8077.76022643958	7968.19582032976
8	Taiwan (Province of China)	2	female	4	Post Neonatal	1999	44	Population	1	Number	124854.16299209282	125676.41833084263	123971.77969953514
8	Taiwan (Province of China)	2	female	5	1 to 4	1999	44	Population	1	Number	595286.727908146	599207.1233389365	591079.6510242078
8	Taiwan (Province of China)	2	female	6	5 to 9	1999	44	Population	1	Number	774982.6938078036	780086.5176783983	769505.6495134882
8	Taiwan (Province of China)	2	female	7	10 to 14	1999	44	Population	1	Number	773626.1432896418	778721.0332898783	768158.6861607365
8	Taiwan (Province of China)	2	female	8	15 to 19	1999	44	Population	1	Number	943092.6028950778	949303.5526069831	936427.4734657764
8	Taiwan (Province of China)	2	female	9	20 to 24	1999	44	Population	1	Number	955895.5280425774	962190.794314715	949139.9163500078
8	Taiwan (Province of China)	2	female	10	25 to 29	1999	44	Population	1	Number	879857.4050815001	885651.9050911844	873639.1785084201
8	Taiwan (Province of China)	2	female	11	30 to 34	1999	44	Population	1	Number	926896.4812343366	933000.7677226581	920345.814845876
8	Taiwan (Province of China)	2	female	12	35 to 39	1999	44	Population	1	Number	957959.9813240377	964268.8435203444	951189.7794965443
8	Taiwan (Province of China)	2	female	13	40 to 44	1999	44	Population	1	Number	896181.7524200305	902083.7601125109	889848.1565952714
8	Taiwan (Province of China)	2	female	14	45 to 49	1999	44	Population	1	Number	776661.3332112909	781776.2121414709	771172.4254490033
8	Taiwan (Province of China)	2	female	15	50 to 54	1999	44	Population	1	Number	484337.4615568732	487527.17549173726	480914.49772614654
8	Taiwan (Province of China)	2	female	16	55 to 59	1999	44	Population	1	Number	428204.9596557369	431025.00029930257	425178.7017149866
8	Taiwan (Province of China)	2	female	17	60 to 64	1999	44	Population	1	Number	383502.0258967989	386027.66525601654	380791.69752485026
8	Taiwan (Province of China)	2	female	18	65 to 69	1999	44	Population	1	Number	316096.6369407162	318178.3628604344	313862.6834658302
8	Taiwan (Province of China)	2	female	19	70 to 74	1999	44	Population	1	Number	244911.66266405818	246524.5838300137	243180.79559396318
8	Taiwan (Province of China)	2	female	20	75 to 79	1999	44	Population	1	Number	163146.22624825672	164220.6626331933	161993.2210072988
8	Taiwan (Province of China)	2	female	21	80 plus	1999	44	Population	1	Number	151149.9132052824	152145.34515649802	150081.68964839284
8	Taiwan (Province of China)	2	female	22	All Ages	1999	44	Population	1	Number	10787353.659845661	10858396.218020929	10711116.068625238
8	Taiwan (Province of China)	2	female	23	5-14 years	1999	44	Population	1	Number	1548608.8370974455	1558807.5509682768	1537664.3356742251
8	Taiwan (Province of China)	2	female	24	15-49 years	1999	44	Population	1	Number	6336545.084208851	6378275.835509866	6291762.744710899
8	Taiwan (Province of China)	2	female	25	50-69 years	1999	44	Population	1	Number	1612141.0840501252	1622758.203907491	1600747.5804318136
8	Taiwan (Province of China)	2	female	26	70+ years	1999	44	Population	1	Number	559207.8021175973	562890.5916197052	555255.7062496548
8	Taiwan (Province of China)	2	female	28	<1 year	1999	44	Population	1	Number	135564.12446349725	136456.9126766553	134606.0505344415
8	Taiwan (Province of China)	2	female	30	80 to 84	1999	44	Population	1	Number	88141.32178367939	88721.79640033822	87518.39958499551
8	Taiwan (Province of China)	2	female	31	85 to 89	1999	44	Population	1	Number	43616.60302775821	43903.85003529272	43308.350896892116
8	Taiwan (Province of China)	2	female	32	90 to 94	1999	44	Population	1	Number	14606.831562433335	14703.028156496366	14503.600530171227
8	Taiwan (Province of China)	2	female	39	0 to 14	1999	44	Population	1	Number	2279459.689469089	2294471.5869838684	2263350.037232874
8	Taiwan (Province of China)	2	female	42	Neonatal	1999	44	Population	1	Number	10709.961471404442	10780.49434581268	10634.270834906381
8	Taiwan (Province of China)	2	female	157	25 plus	1999	44	Population	1	Number	6608905.839438918	6652430.284115366	6562198.641576586
8	Taiwan (Province of China)	2	female	158	<20 years	1999	44	Population	1	Number	3222552.2923641666	3243775.139590851	3199777.510698651
8	Taiwan (Province of China)	2	female	159	10 to 24	1999	44	Population	1	Number	2672614.274227297	2690215.3802115764	2653726.075976521
8	Taiwan (Province of China)	2	female	162	10 to 19	1999	44	Population	1	Number	1716718.7461847195	1728024.5858968615	1704586.159626513
8	Taiwan (Province of China)	2	female	164	Birth	1999	44	Population	1	Number	143083.46807514	143660.42679137	142533.510619546
8	Taiwan (Province of China)	2	female	235	95 plus	1999	44	Population	1	Number	4785.156831411476	4816.670564370722	4751.338636333966
8	Taiwan (Province of China)	3	both	1	Under 5	1999	44	Population	1	Number	1524791.8851108316	1534833.7470557485	1514015.705512122
8	Taiwan (Province of China)	3	both	2	Early Neonatal	1999	44	Population	1	Number	5615.369512724801	5652.3507991331935	5575.683945813588
8	Taiwan (Province of China)	3	both	3	Late Neonatal	1999	44	Population	1	Number	16779.998985525363	16890.507465334227	16661.409501609633
8	Taiwan (Province of China)	3	both	4	Post Neonatal	1999	44	Population	1	Number	260949.18417217172	262667.72406452236	259104.97493795765
8	Taiwan (Province of China)	3	both	5	1 to 4	1999	44	Population	1	Number	1241447.3324404098	1249623.1647267586	1232673.6371267412
8	Taiwan (Province of China)	3	both	6	5 to 9	1999	44	Population	1	Number	1621515.9748570803	1632194.8351789324	1610056.2159628586
8	Taiwan (Province of China)	3	both	7	10 to 14	1999	44	Population	1	Number	1606073.7790398514	1616650.9412873387	1594723.154957501
8	Taiwan (Province of China)	3	both	8	15 to 19	1999	44	Population	1	Number	1941523.165986389	1954309.5060673342	1927801.8165117335
8	Taiwan (Province of China)	3	both	9	20 to 24	1999	44	Population	1	Number	1957792.5931854672	1970686.0792602052	1943956.2625968792
8	Taiwan (Province of China)	3	both	10	25 to 29	1999	44	Population	1	Number	1793893.7047849668	1805707.7976478736	1781215.6987354055
8	Taiwan (Province of China)	3	both	11	30 to 34	1999	44	Population	1	Number	1888545.911505277	1900983.3578906867	1875198.9688034474
8	Taiwan (Province of China)	3	both	12	35 to 39	1999	44	Population	1	Number	1949127.6912943881	1961964.1126972802	1935352.5982687064
8	Taiwan (Province of China)	3	both	13	40 to 44	1999	44	Population	1	Number	1813703.2177578139	1825647.7706503232	1800885.2117045517
8	Taiwan (Province of China)	3	both	14	45 to 49	1999	44	Population	1	Number	1566449.4139044515	1576765.6209302915	1555378.827563221
8	Taiwan (Province of China)	3	both	15	50 to 54	1999	44	Population	1	Number	975759.5882563904	982185.673791327	968863.5910577632
8	Taiwan (Province of China)	3	both	16	55 to 59	1999	44	Population	1	Number	848947.2074516886	854538.1413614223	842947.432881366
8	Taiwan (Province of China)	3	both	17	60 to 64	1999	44	Population	1	Number	746536.6191130597	751453.1049228025	741260.612096541
8	Taiwan (Province of China)	3	both	18	65 to 69	1999	44	Population	1	Number	663668.1381163485	668038.87479542	658977.788488889
8	Taiwan (Province of China)	3	both	19	70 to 74	1999	44	Population	1	Number	566595.3656506451	570326.8076238425	562591.0595681767
8	Taiwan (Province of China)	3	both	20	75 to 79	1999	44	Population	1	Number	354769.368290789	357105.7822325529	352262.10256741167
8	Taiwan (Province of China)	3	both	21	80 plus	1999	44	Population	1	Number	288198.59965319646	290096.596736402	286161.8103049021
8	Taiwan (Province of China)	3	both	22	All Ages	1999	44	Population	1	Number	22107892.223958634	22253488.75012977	21951648.857581474
8	Taiwan (Province of China)	3	both	23	5-14 years	1999	44	Population	1	Number	3227589.7538969317	3248845.776466271	3204779.370920359
8	Taiwan (Province of China)	3	both	24	15-49 years	1999	44	Population	1	Number	12911035.698418753	12996064.24514399	12819789.384183943
8	Taiwan (Province of China)	3	both	25	50-69 years	1999	44	Population	1	Number	3234911.5529374876	3256215.794870971	3212049.424524559
8	Taiwan (Province of China)	3	both	26	70+ years	1999	44	Population	1	Number	1209563.3335946305	1217529.186592798	1201014.9724404903
8	Taiwan (Province of China)	3	both	28	<1 year	1999	44	Population	1	Number	283344.5526704219	285210.58232898975	281342.06838538084
8	Taiwan (Province of China)	3	both	30	80 to 84	1999	44	Population	1	Number	175854.3459699198	177012.47455250684	174611.5284851929
8	Taiwan (Province of China)	3	both	31	85 to 89	1999	44	Population	1	Number	79906.21518321386	80432.45564215512	79341.49305013086
8	Taiwan (Province of China)	3	both	32	90 to 94	1999	44	Population	1	Number	24583.58911247655	24745.48990063565	24409.84922440148
8	Taiwan (Province of China)	3	both	39	0 to 14	1999	44	Population	1	Number	4752381.639007763	4783679.523522019	4718795.076432481
8	Taiwan (Province of China)	3	both	42	Neonatal	1999	44	Population	1	Number	22395.368498250165	22542.858264467424	22237.093447423224
8	Taiwan (Province of China)	3	both	157	25 plus	1999	44	Population	1	Number	13456194.825779015	13544813.641280226	13361095.702040385
8	Taiwan (Province of China)	3	both	158	<20 years	1999	44	Population	1	Number	6693904.804994153	6737989.029589354	6646596.892944214
8	Taiwan (Province of China)	3	both	159	10 to 24	1999	44	Population	1	Number	5505389.538211708	5541646.526614878	5466481.234066114
8	Taiwan (Province of China)	3	both	162	10 to 19	1999	44	Population	1	Number	3547596.9450262403	3570960.447354673	3522524.9714692347
8	Taiwan (Province of China)	3	both	164	Birth	1999	44	Population	1	Number	299339.64452139	300546.678564827	298189.098819123
8	Taiwan (Province of China)	3	both	235	95 plus	1999	44	Population	1	Number	7854.449387586204	7906.176641104309	7798.939545176824
9	Southeast Asia	1	male	1	Under 5	1999	44	Population	1	Number	30408127.848854635	32115349.32083927	28832333.26481669
9	Southeast Asia	1	male	2	Early Neonatal	1999	44	Population	1	Number	120955.92863818712	127775.2179075503	114671.16243174745
9	Southeast Asia	1	male	3	Late Neonatal	1999	44	Population	1	Number	358513.66242803104	378679.06516777	339932.50353671185
9	Southeast Asia	1	male	4	Post Neonatal	1999	44	Population	1	Number	5668792.843851159	5986733.9511706205	5376483.915595439
9	Southeast Asia	1	male	5	1 to 4	1999	44	Population	1	Number	24259865.413937256	25618172.871279523	22997783.003943544
9	Southeast Asia	1	male	6	5 to 9	1999	44	Population	1	Number	30460932.972941596	32127608.641645107	28904652.54347348
9	Southeast Asia	1	male	7	10 to 14	1999	44	Population	1	Number	29620834.03058004	31271156.67897226	28102797.291592106
9	Southeast Asia	1	male	8	15 to 19	1999	44	Population	1	Number	27743875.85820501	29318613.864301123	26292370.90873226
9	Southeast Asia	1	male	9	20 to 24	1999	44	Population	1	Number	24771496.699433282	26201559.186818775	23445148.102981515
9	Southeast Asia	1	male	10	25 to 29	1999	44	Population	1	Number	22741836.183507908	24040339.95811149	21533732.00896653
9	Southeast Asia	1	male	11	30 to 34	1999	44	Population	1	Number	21056922.267381296	22257956.937784575	19951438.576911706
9	Southeast Asia	1	male	12	35 to 39	1999	44	Population	1	Number	19099223.51452213	20194066.7748307	18102322.91253288
9	Southeast Asia	1	male	13	40 to 44	1999	44	Population	1	Number	16123540.226852836	17055519.714779895	15275470.478652732
9	Southeast Asia	1	male	14	45 to 49	1999	44	Population	1	Number	12434806.580770154	13156517.011164393	11770962.981471589
9	Southeast Asia	1	male	15	50 to 54	1999	44	Population	1	Number	9296851.468851598	9842222.970169034	8795231.838692524
9	Southeast Asia	1	male	16	55 to 59	1999	44	Population	1	Number	7323516.7092501875	7757325.351096929	6921304.88085857
9	Southeast Asia	1	male	17	60 to 64	1999	44	Population	1	Number	6131265.365105419	6489320.98383947	5803296.583413071
9	Southeast Asia	1	male	18	65 to 69	1999	44	Population	1	Number	4681354.607309643	4944854.259087577	4432680.127584843
9	Southeast Asia	1	male	19	70 to 74	1999	44	Population	1	Number	3204542.924385501	3381915.3730915287	3037306.0227227374
9	Southeast Asia	1	male	20	75 to 79	1999	44	Population	1	Number	1850455.760651852	1951848.463037569	1753997.690297544
9	Southeast Asia	1	male	21	80 plus	1999	44	Population	1	Number	1485730.857754246	1567775.5649811244	1411030.92811509
9	Southeast Asia	1	male	22	All Ages	1999	44	Population	1	Number	268435313.87635735	283523812.0121891	254442032.94714975
9	Southeast Asia	1	male	23	5-14 years	1999	44	Population	1	Number	60081767.003521636	63404089.803429715	57006977.65586672
9	Southeast Asia	1	male	24	15-49 years	1999	44	Population	1	Number	143971701.33067262	152138371.0760428	136387905.8883378
9	Southeast Asia	1	male	25	50-69 years	1999	44	Population	1	Number	27432988.15051685	29033477.983482253	25961324.91235225
9	Southeast Asia	1	male	26	70+ years	1999	44	Population	1	Number	6540729.542791599	6900130.144226047	6203252.4528545
9	Southeast Asia	1	male	28	<1 year	1999	44	Population	1	Number	6148262.434917378	6493188.234245941	5831087.581563898
9	Southeast Asia	1	male	30	80 to 84	1999	44	Population	1	Number	924911.5515741666	976313.734616026	877212.0039166929
9	Southeast Asia	1	male	31	85 to 89	1999	44	Population	1	Number	394411.015801834	416176.65590068104	374750.9148334069
9	Southeast Asia	1	male	32	90 to 94	1999	44	Population	1	Number	138416.54517799456	145389.75647847544	132232.29421359315
9	Southeast Asia	1	male	39	0 to 14	1999	44	Population	1	Number	90489894.85237627	95482379.36201361	85830489.91539319
9	Southeast Asia	1	male	42	Neonatal	1999	44	Population	1	Number	479469.59106621816	506454.2830753203	454603.6659684592
9	Southeast Asia	1	male	157	25 plus	1999	44	Population	1	Number	125430046.46634278	132665510.9458147	118815661.80216354
9	Southeast Asia	1	male	158	<20 years	1999	44	Population	1	Number	118233770.71058129	124806896.33502461	112150907.50192934
9	Southeast Asia	1	male	159	10 to 24	1999	44	Population	1	Number	82136206.58821833	86787294.94819821	77850666.77605852
9	Southeast Asia	1	male	162	10 to 19	1999	44	Population	1	Number	57364709.88878505	60591658.9729905	54403011.001373865
9	Southeast Asia	1	male	164	Birth	1999	44	Population	1	Number	6373623.12438674	6555082.31420022	6191572.50458864
9	Southeast Asia	1	male	235	95 plus	1999	44	Population	1	Number	27991.74520025087	29468.94825144938	26680.278463447885
9	Southeast Asia	2	female	1	Under 5	1999	44	Population	1	Number	28909272.46225881	30533405.486242294	27420111.590857454
9	Southeast Asia	2	female	2	Early Neonatal	1999	44	Population	1	Number	114215.87294422663	120680.45862298834	108267.34412127975
9	Southeast Asia	2	female	3	Late Neonatal	1999	44	Population	1	Number	339310.778403564	358473.0627886023	321679.4668085876
9	Southeast Asia	2	female	4	Post Neonatal	1999	44	Population	1	Number	5380564.227333591	5683933.895595577	5102113.576426022
9	Southeast Asia	2	female	5	1 to 4	1999	44	Population	1	Number	23075181.583577424	24367693.286459688	21883544.18692432
9	Southeast Asia	2	female	6	5 to 9	1999	44	Population	1	Number	28981767.122616474	30571362.90386136	27502032.78378253
9	Southeast Asia	2	female	7	10 to 14	1999	44	Population	1	Number	28367343.90852206	29946111.258739084	26895945.051904988
9	Southeast Asia	2	female	8	15 to 19	1999	44	Population	1	Number	27446450.845808744	29012414.39679758	26009276.87567107
9	Southeast Asia	2	female	9	20 to 24	1999	44	Population	1	Number	25323286.606905043	26808922.665318288	23955182.618385006
9	Southeast Asia	2	female	10	25 to 29	1999	44	Population	1	Number	23379247.654866293	24739720.512991235	22117302.512002017
9	Southeast Asia	2	female	11	30 to 34	1999	44	Population	1	Number	21515158.892260496	22750065.79581544	20383047.01959994
9	Southeast Asia	2	female	12	35 to 39	1999	44	Population	1	Number	19444086.62319868	20547447.459915727	18430540.066312604
9	Southeast Asia	2	female	13	40 to 44	1999	44	Population	1	Number	16330349.253621053	17251889.401327327	15482785.388377482
9	Southeast Asia	2	female	14	45 to 49	1999	44	Population	1	Number	12558745.39181259	13269792.422941478	11903211.721185468
9	Southeast Asia	2	female	15	50 to 54	1999	44	Population	1	Number	9671280.272089474	10225346.324205043	9163018.90380304
9	Southeast Asia	2	female	16	55 to 59	1999	44	Population	1	Number	7929018.607997872	8394157.341197481	7503460.882540657
9	Southeast Asia	2	female	17	60 to 64	1999	44	Population	1	Number	6874707.015006762	7268034.526836932	6513910.113906563
9	Southeast Asia	2	female	18	65 to 69	1999	44	Population	1	Number	5428404.95367274	5728878.720803538	5142640.408175865
9	Southeast Asia	2	female	19	70 to 74	1999	44	Population	1	Number	3873728.26173111	4081914.107438944	3674034.269314845
9	Southeast Asia	2	female	20	75 to 79	1999	44	Population	1	Number	2431516.2736667735	2557353.538455846	2310650.000658488
9	Southeast Asia	2	female	21	80 plus	1999	44	Population	1	Number	2223990.72749258	2333518.027191042	2116641.7798813903
9	Southeast Asia	2	female	22	All Ages	1999	44	Population	1	Number	270688354.8735275	285875391.5930338	256656789.5951674
9	Southeast Asia	2	female	23	5-14 years	1999	44	Population	1	Number	57349111.03113853	60522233.17752685	54391094.47452229
9	Southeast Asia	2	female	24	15-49 years	1999	44	Population	1	Number	145997325.2684729	154283577.08640075	138300736.17338228
9	Southeast Asia	2	female	25	50-69 years	1999	44	Population	1	Number	29903410.84876685	31634105.408946592	28325499.619971547
9	Southeast Asia	2	female	26	70+ years	1999	44	Population	1	Number	8529235.262890464	8966930.957858633	8098627.291374288
9	Southeast Asia	2	female	28	<1 year	1999	44	Population	1	Number	5834090.878681382	6163087.417007168	5532060.387355889
9	Southeast Asia	2	female	30	80 to 84	1999	44	Population	1	Number	1320607.3957990094	1386500.4606037475	1255605.9162558808
9	Southeast Asia	2	female	31	85 to 89	1999	44	Population	1	Number	611308.7596148878	641326.0339136432	582227.7866966551
9	Southeast Asia	2	female	32	90 to 94	1999	44	Population	1	Number	229788.89869668224	240660.59128849691	219448.9266907326
9	Southeast Asia	2	female	39	0 to 14	1999	44	Population	1	Number	86258383.49339734	91032164.47261772	81801278.29604812
9	Southeast Asia	2	female	42	Neonatal	1999	44	Population	1	Number	453526.6513477906	479153.5214115906	429946.8109298673
9	Southeast Asia	2	female	157	25 plus	1999	44	Population	1	Number	131660233.92741641	139171796.75226167	124756107.22560969
9	Southeast Asia	2	female	158	<20 years	1999	44	Population	1	Number	113704834.33920608	120050145.40206976	107832462.39200445
9	Southeast Asia	2	female	159	10 to 24	1999	44	Population	1	Number	81137081.36123584	85765956.58384322	76886803.29364061
9	Southeast Asia	2	female	162	10 to 19	1999	44	Population	1	Number	55813794.7543308	58967184.174424686	52919954.99739546
9	Southeast Asia	2	female	164	Birth	1999	44	Population	1	Number	6024340.98412456	6195521.43849968	5852357.91270443
9	Southeast Asia	2	female	235	95 plus	1999	44	Population	1	Number	62285.67338200087	65235.3778186893	59410.35344361444
9	Southeast Asia	3	both	1	Under 5	1999	44	Population	1	Number	59317400.31111344	62648754.80708157	56252444.855674155
9	Southeast Asia	3	both	2	Early Neonatal	1999	44	Population	1	Number	235171.80158241375	248455.67653053865	222938.5065530272
9	Southeast Asia	3	both	3	Late Neonatal	1999	44	Population	1	Number	697824.4408315951	737152.1279563723	661611.9703452993
9	Southeast Asia	3	both	4	Post Neonatal	1999	44	Population	1	Number	11049357.07118475	11670667.846766198	10478597.49202146
9	Southeast Asia	3	both	5	1 to 4	1999	44	Population	1	Number	47335046.99751468	49985866.15773922	44881327.19086787
9	Southeast Asia	3	both	6	5 to 9	1999	44	Population	1	Number	59442700.09555807	62698979.85426668	56410562.69403586
9	Southeast Asia	3	both	7	10 to 14	1999	44	Population	1	Number	57988177.9391021	61205812.406651266	54998742.3434971
9	Southeast Asia	3	both	8	15 to 19	1999	44	Population	1	Number	55190326.70401375	58331028.26109871	52301647.78440333
9	Southeast Asia	3	both	9	20 to 24	1999	44	Population	1	Number	50094783.306338325	53009632.21333802	47400090.19378836
9	Southeast Asia	3	both	10	25 to 29	1999	44	Population	1	Number	46121083.838374205	48779928.09296064	43655539.48237394
9	Southeast Asia	3	both	11	30 to 34	1999	44	Population	1	Number	42572081.159641795	45008022.73360001	40338145.55243944
9	Southeast Asia	3	both	12	35 to 39	1999	44	Population	1	Number	38543310.13772081	40748463.44268424	36540794.563257
9	Southeast Asia	3	both	13	40 to 44	1999	44	Population	1	Number	32453889.480473887	34323631.28610019	30769887.528159577
9	Southeast Asia	3	both	14	45 to 49	1999	44	Population	1	Number	24993551.972582743	26422056.19881674	23680831.502324812
9	Southeast Asia	3	both	15	50 to 54	1999	44	Population	1	Number	18968131.74094107	20068247.847278863	17958756.522842858
9	Southeast Asia	3	both	16	55 to 59	1999	44	Population	1	Number	15252535.31724806	16148979.13634342	14424181.95201668
9	Southeast Asia	3	both	17	60 to 64	1999	44	Population	1	Number	13005972.380112182	13764993.81841755	12320641.172749162
9	Southeast Asia	3	both	18	65 to 69	1999	44	Population	1	Number	10109759.560982384	10673732.979891114	9572146.879932415
9	Southeast Asia	3	both	19	70 to 74	1999	44	Population	1	Number	7078271.186116611	7463829.4805304725	6712898.652482291
9	Southeast Asia	3	both	20	75 to 79	1999	44	Population	1	Number	4281972.034318626	4509202.001493415	4062719.1250067456
9	Southeast Asia	3	both	21	80 plus	1999	44	Population	1	Number	3709721.5852468265	3902527.4104756834	3529858.2311765873
9	Southeast Asia	3	both	22	All Ages	1999	44	Population	1	Number	539123668.7498848	569332253.9586984	511075982.32359433
9	Southeast Asia	3	both	23	5-14 years	1999	44	Population	1	Number	117430878.03466018	123926322.98095657	111384345.87463163
9	Southeast Asia	3	both	24	15-49 years	1999	44	Population	1	Number	289969026.59914553	306410296.2717489	274691410.11011463
9	Southeast Asia	3	both	25	50-69 years	1999	44	Population	1	Number	57336398.999283694	60656896.07053911	54296745.556853294
9	Southeast Asia	3	both	26	70+ years	1999	44	Population	1	Number	15069964.805682063	15860214.99177997	14298072.452215265
9	Southeast Asia	3	both	28	<1 year	1999	44	Population	1	Number	11982353.31359876	12656275.651253108	11363147.968919786
9	Southeast Asia	3	both	30	80 to 84	1999	44	Population	1	Number	2245518.947373176	2363227.354546886	2134168.0060398956
9	Southeast Asia	3	both	31	85 to 89	1999	44	Population	1	Number	1005719.7754167218	1056998.964085864	958005.6424103879
9	Southeast Asia	3	both	32	90 to 94	1999	44	Population	1	Number	368205.44387467677	386120.5171152718	351676.7293210961
9	Southeast Asia	3	both	39	0 to 14	1999	44	Population	1	Number	176748278.3457736	186514543.83463132	167631768.21144128
9	Southeast Asia	3	both	42	Neonatal	1999	44	Population	1	Number	932996.2424140088	985607.804486911	884550.4768983265
9	Southeast Asia	3	both	157	25 plus	1999	44	Population	1	Number	257090280.3937592	271934944.2410012	243637146.04817218
9	Southeast Asia	3	both	158	<20 years	1999	44	Population	1	Number	231938605.04978737	244857041.73709443	219983369.8939337
9	Southeast Asia	3	both	159	10 to 24	1999	44	Population	1	Number	163273287.9494542	172553251.5320414	154737470.06969914
9	Southeast Asia	3	both	162	10 to 19	1999	44	Population	1	Number	113178504.64311585	119561622.38076623	107325792.88571973
9	Southeast Asia	3	both	164	Birth	1999	44	Population	1	Number	12397964.1085113	12750613.7676229	12043930.4172931
9	Southeast Asia	3	both	235	95 plus	1999	44	Population	1	Number	90277.41858225173	94494.47083276958	86075.66514801553
10	Cambodia	1	male	1	Under 5	1999	44	Population	1	Number	907943.9058321642	976079.8398829952	841346.838703997
10	Cambodia	1	male	2	Early Neonatal	1999	44	Population	1	Number	3665.9840153009804	3941.0948932896504	3397.086584535122
10	Cambodia	1	male	3	Late Neonatal	1999	44	Population	1	Number	10801.043443289895	11611.599226532522	10008.794262887339
10	Cambodia	1	male	4	Post Neonatal	1999	44	Population	1	Number	169326.47243187268	182033.44395794248	156906.4910005466
10	Cambodia	1	male	5	1 to 4	1999	44	Population	1	Number	724150.4059417007	778493.7018052307	671034.4668560278
10	Cambodia	1	male	6	5 to 9	1999	44	Population	1	Number	912413.9204139864	980885.3031822955	845488.9807605924
10	Cambodia	1	male	7	10 to 14	1999	44	Population	1	Number	874714.3725591025	940356.6225033608	810554.6690651956
10	Cambodia	1	male	8	15 to 19	1999	44	Population	1	Number	694630.21284536	746758.189109232	643679.5598182699
10	Cambodia	1	male	9	20 to 24	1999	44	Population	1	Number	493603.8035537723	530645.9115409988	457398.30073709734
10	Cambodia	1	male	10	25 to 29	1999	44	Population	1	Number	414477.83918182127	445582.0016026701	384076.1719622695
10	Cambodia	1	male	11	30 to 34	1999	44	Population	1	Number	398393.2271812615	428290.3325851917	369171.355297359
10	Cambodia	1	male	12	35 to 39	1999	44	Population	1	Number	334905.580200634	360038.305228279	310340.48398383945
10	Cambodia	1	male	13	40 to 44	1999	44	Population	1	Number	248978.82423480396	267663.24365669274	230716.3970467939
10	Cambodia	1	male	14	45 to 49	1999	44	Population	1	Number	182472.72959125953	196166.25161353682	169088.4791506873
10	Cambodia	1	male	15	50 to 54	1999	44	Population	1	Number	148935.57841180803	160112.3313844363	138011.25516942362
10	Cambodia	1	male	16	55 to 59	1999	44	Population	1	Number	115364.79056312647	124022.25024880243	106902.8617457093
10	Cambodia	1	male	17	60 to 64	1999	44	Population	1	Number	93404.51982754935	100413.98832239698	86553.36191231642
10	Cambodia	1	male	18	65 to 69	1999	44	Population	1	Number	72706.64887819225	78162.8619781425	67373.665700594807
10	Cambodia	1	male	19	70 to 74	1999	44	Population	1	Number	51007.95159738324	54835.80308003832	47266.5530872101
10	Cambodia	1	male	20	75 to 79	1999	44	Population	1	Number	30711.043363145247	33015.729381501864	28458.40924853342
10	Cambodia	1	male	21	80 plus	1999	44	Population	1	Number	21961.266114569728	23609.332002829226	20350.42220201429
10	Cambodia	1	male	22	All Ages	1999	44	Population	1	Number	5996626.21434994	6446638.2973034	5556777.765591903
10	Cambodia	1	male	23	5-14 years	1999	44	Population	1	Number	1787128.292973089	1921241.9256856565	1656043.6498257883
10	Cambodia	1	male	24	15-49 years	1999	44	Population	1	Number	2767462.2167889127	2975144.2353366013	2564470.7479963163
10	Cambodia	1	male	25	50-69 years	1999	44	Population	1	Number	430411.5376806761	462711.43193377816	398841.14452804415
10	Cambodia	1	male	26	70+ years	1999	44	Population	1	Number	103680.26107509821	111460.86446436941	96075.38453775783
10	Cambodia	1	male	28	<1 year	1999	44	Population	1	Number	183793.49989046354	197586.13807776468	170312.37184796904
10	Cambodia	1	male	30	80 to 84	1999	44	Population	1	Number	14491.636508287269	15579.149936236641	13428.684840083872
10	Cambodia	1	male	31	85 to 89	1999	44	Population	1	Number	5792.840658677327	6227.559815390927	5367.939741637608
10	Cambodia	1	male	32	90 to 94	1999	44	Population	1	Number	1440.0121275902195	1548.0767015442202	1334.3882187666845
10	Cambodia	1	male	39	0 to 14	1999	44	Population	1	Number	2695072.198805253	2897321.7655686517	2497390.4885297855
10	Cambodia	1	male	42	Neonatal	1999	44	Population	1	Number	14467.027458590876	15552.694119822172	13405.880847422459
10	Cambodia	1	male	157	25 plus	1999	44	Population	1	Number	2113319.999145555	2271912.431084519	1958309.4165067512
10	Cambodia	1	male	158	<20 years	1999	44	Population	1	Number	3389702.4116506134	3644079.9546778835	3141070.0483480557
10	Cambodia	1	male	159	10 to 24	1999	44	Population	1	Number	2062948.3889582348	2217760.7231535926	1911632.5296205636
10	Cambodia	1	male	162	10 to 19	1999	44	Population	1	Number	1569344.5854044626	1687114.8116125932	1454234.228883466
10	Cambodia	1	male	164	Birth	1999	44	Population	1	Number	196557.16939773	203696.087456554	189444.09164371
10	Cambodia	1	male	235	95 plus	1999	44	Population	1	Number	236.77682001491235	254.54554965742818	219.40940152612967
10	Cambodia	2	female	1	Under 5	1999	44	Population	1	Number	873078.7539129364	938598.2601463866	809039.0219327707
10	Cambodia	2	female	2	Early Neonatal	1999	44	Population	1	Number	3490.7257713819895	3752.684532733471	3234.6834134461424
10	Cambodia	2	female	3	Late Neonatal	1999	44	Population	1	Number	10321.257131364455	11095.807729377186	9564.199950178181
10	Cambodia	2	female	4	Post Neonatal	1999	44	Population	1	Number	162739.34677834588	174951.9926569498	150802.52652747565
10	Cambodia	2	female	5	1 to 4	1999	44	Population	1	Number	696527.424231844	748797.7752273262	645437.6120416707
10	Cambodia	2	female	6	5 to 9	1999	44	Population	1	Number	869795.4063900076	935068.5163991413	805996.505714491
10	Cambodia	2	female	7	10 to 14	1999	44	Population	1	Number	839475.6601964721	902473.4487746115	777900.6922546735
10	Cambodia	2	female	8	15 to 19	1999	44	Population	1	Number	699616.6405871758	752118.8193866704	648300.2364812819
10	Cambodia	2	female	9	20 to 24	1999	44	Population	1	Number	527230.8502206533	566796.4733934561	488558.826433012
10	Cambodia	2	female	10	25 to 29	1999	44	Population	1	Number	449203.0426170007	482913.13053166354	416254.3053754387
10	Cambodia	2	female	11	30 to 34	1999	44	Population	1	Number	437435.29840642674	470262.2852414873	405349.71718816616
10	Cambodia	2	female	12	35 to 39	1999	44	Population	1	Number	388514.0423626414	417669.77213647624	360016.8019568632
10	Cambodia	2	female	13	40 to 44	1999	44	Population	1	Number	327671.118431618	352260.93898375443	303636.66505847545
10	Cambodia	2	female	14	45 to 49	1999	44	Population	1	Number	259346.01438360193	278808.43141055584	240323.16085885995
10	Cambodia	2	female	15	50 to 54	1999	44	Population	1	Number	202221.11276174476	217396.63661769417	187388.33186545878
10	Cambodia	2	female	16	55 to 59	1999	44	Population	1	Number	154333.99011548498	165915.8626351009	143013.69705128018
10	Cambodia	2	female	17	60 to 64	1999	44	Population	1	Number	126753.47730584627	136265.5920025235	117456.19607223393
10	Cambodia	2	female	18	65 to 69	1999	44	Population	1	Number	99511.68351404236	106979.45928922703	92212.56930175242
10	Cambodia	2	female	19	70 to 74	1999	44	Population	1	Number	70973.60148595393	76299.75941171774	65767.73615426724
10	Cambodia	2	female	20	75 to 79	1999	44	Population	1	Number	43451.05158409475	46711.80146760177	40263.94654319112
10	Cambodia	2	female	21	80 plus	1999	44	Population	1	Number	34688.93948566169	37292.143579996155	32144.52939965074
10	Cambodia	2	female	22	All Ages	1999	44	Population	1	Number	6403300.683761363	6883831.331408064	5933622.939641869
10	Cambodia	2	female	23	5-14 years	1999	44	Population	1	Number	1709271.0665864798	1837541.965173753	1583897.1979691647
10	Cambodia	2	female	24	15-49 years	1999	44	Population	1	Number	3089017.007009118	3320829.8510840624	2862439.7133520986
10	Cambodia	2	female	25	50-69 years	1999	44	Population	1	Number	582820.2636971184	626557.5505445458	540070.7942907254
10	Cambodia	2	female	26	70+ years	1999	44	Population	1	Number	149113.59255571038	160303.70445931566	138176.21209710906
10	Cambodia	2	female	28	<1 year	1999	44	Population	1	Number	176551.32968109232	189800.48491906043	163601.40989109996
10	Cambodia	2	female	30	80 to 84	1999	44	Population	1	Number	21794.19247670556	23429.720455631643	20195.60330170023
10	Cambodia	2	female	31	85 to 89	1999	44	Population	1	Number	9248.422974445284	9942.46357961179	8570.057448004192
10	Cambodia	2	female	32	90 to 94	1999	44	Population	1	Number	2954.043604644797	3175.7274762325246	2737.3665181261626
10	Cambodia	2	female	39	0 to 14	1999	44	Population	1	Number	2582349.820499416	2776140.22532014	2392936.219901935
10	Cambodia	2	female	42	Neonatal	1999	44	Population	1	Number	13811.982902746444	14848.492262110658	12798.883363624323
10	Cambodia	2	female	157	25 plus	1999	44	Population	1	Number	2594103.3724541175	2788775.8133077985	2403827.6568256384
10	Cambodia	2	female	158	<20 years	1999	44	Population	1	Number	3281966.4610865917	3528259.0447068107	3041236.456383217
10	Cambodia	2	female	159	10 to 24	1999	44	Population	1	Number	2066323.1510043014	2221388.741554738	1914759.7551689674
10	Cambodia	2	female	162	10 to 19	1999	44	Population	1	Number	1539092.300783648	1654592.2681612822	1426200.9287359554
10	Cambodia	2	female	164	Birth	1999	44	Population	1	Number	187879.760200846	194703.516449958	181080.703484624
10	Cambodia	2	female	235	95 plus	1999	44	Population	1	Number	692.2804298660523	744.2320685202069	641.5021318201503
10	Cambodia	3	both	1	Under 5	1999	44	Population	1	Number	1781022.6597451007	1914678.100029382	1650385.8606367675
10	Cambodia	3	both	2	Early Neonatal	1999	44	Population	1	Number	7156.70978668297	7693.77942602312	6631.769997981265
10	Cambodia	3	both	3	Late Neonatal	1999	44	Population	1	Number	21122.30057465435	22707.40695590971	19572.994213065518
10	Cambodia	3	both	4	Post Neonatal	1999	44	Population	1	Number	332065.81921021856	356985.43661489227	307709.01752802223
10	Cambodia	3	both	5	1 to 4	1999	44	Population	1	Number	1420677.8301735448	1527291.4770325567	1316472.0788976988
10	Cambodia	3	both	6	5 to 9	1999	44	Population	1	Number	1782209.3268039941	1915953.8195814367	1651485.4864750833
10	Cambodia	3	both	7	10 to 14	1999	44	Population	1	Number	1714190.0327555747	1842830.0712779723	1588455.3613198693
10	Cambodia	3	both	8	15 to 19	1999	44	Population	1	Number	1394246.853432536	1498877.0084959024	1291979.7962995518
10	Cambodia	3	both	9	20 to 24	1999	44	Population	1	Number	1020834.6537744256	1097442.384934455	945957.1271701091
10	Cambodia	3	both	10	25 to 29	1999	44	Population	1	Number	863680.881798822	928495.1321343338	800330.4773377083
10	Cambodia	3	both	11	30 to 34	1999	44	Population	1	Number	835828.5255876883	898552.617826679	774521.0724855252
10	Cambodia	3	both	12	35 to 39	1999	44	Population	1	Number	723419.6225632754	777708.0773647552	670357.2859407027
10	Cambodia	3	both	13	40 to 44	1999	44	Population	1	Number	576649.9426664219	619924.1826404472	534353.0621052693
10	Cambodia	3	both	14	45 to 49	1999	44	Population	1	Number	441818.74397486146	474974.68302409275	409411.64000954723
10	Cambodia	3	both	15	50 to 54	1999	44	Population	1	Number	351156.69117355277	377508.9680021305	325399.58703488245
10	Cambodia	3	both	16	55 to 59	1999	44	Population	1	Number	269698.7806786114	289938.1128839034	249916.55879698953
10	Cambodia	3	both	17	60 to 64	1999	44	Population	1	Number	220157.99713339563	236679.58032492048	204009.55798455037
10	Cambodia	3	both	18	65 to 69	1999	44	Population	1	Number	172218.33239223462	185142.32126736947	159586.23500234718
10	Cambodia	3	both	19	70 to 74	1999	44	Population	1	Number	121981.55308333717	131135.56249175605	113034.28924147734
10	Cambodia	3	both	20	75 to 79	1999	44	Population	1	Number	74162.09494724	79727.53084910363	68722.35579172455
10	Cambodia	3	both	21	80 plus	1999	44	Population	1	Number	56650.20560023142	60901.4755828254	52494.95160166504
10	Cambodia	3	both	22	All Ages	1999	44	Population	1	Number	12399926.898111302	13330469.62871147	11490400.705233773
10	Cambodia	3	both	23	5-14 years	1999	44	Population	1	Number	3496399.3595595686	3758783.890859409	3239940.847794953
10	Cambodia	3	both	24	15-49 years	1999	44	Population	1	Number	5856479.223798031	6295974.086420665	5426910.4613484135
10	Cambodia	3	both	25	50-69 years	1999	44	Population	1	Number	1013231.8013777945	1089268.9824783239	938911.9388187694
10	Cambodia	3	both	26	70+ years	1999	44	Population	1	Number	252793.8536308086	271764.56892368506	234251.59663486693
10	Cambodia	3	both	28	<1 year	1999	44	Population	1	Number	360344.8295715559	387386.62299682514	333913.78173906903
10	Cambodia	3	both	30	80 to 84	1999	44	Population	1	Number	36285.82898499283	39008.87039186829	33624.2881417841
10	Cambodia	3	both	31	85 to 89	1999	44	Population	1	Number	15041.263633122611	16170.02339500272	13937.997189641805
10	Cambodia	3	both	32	90 to 94	1999	44	Population	1	Number	4394.055732235017	4723.804177776746	4071.7547368928476
10	Cambodia	3	both	39	0 to 14	1999	44	Population	1	Number	5277422.019304669	5673461.990888791	4890326.708431721
10	Cambodia	3	both	42	Neonatal	1999	44	Population	1	Number	28279.010361337318	30401.186381932832	26204.764211046782
10	Cambodia	3	both	157	25 plus	1999	44	Population	1	Number	4707423.371599672	5060688.244392318	4362137.073332387
10	Cambodia	3	both	158	<20 years	1999	44	Population	1	Number	6671668.872737205	7172338.999384694	6182306.504731273
10	Cambodia	3	both	159	10 to 24	1999	44	Population	1	Number	4129271.539962536	4439149.46470833	3826392.28478953
10	Cambodia	3	both	162	10 to 19	1999	44	Population	1	Number	3108436.8861881103	3341707.079773875	2880435.157619421
10	Cambodia	3	both	164	Birth	1999	44	Population	1	Number	384436.929598577	398399.603906512	370524.795128335
10	Cambodia	3	both	235	95 plus	1999	44	Population	1	Number	929.0572498809646	998.777618177635	860.91153334628
11	Indonesia	1	male	1	Under 5	1999	44	Population	1	Number	11646048.86398716	13147185.80279483	10189015.353433296
11	Indonesia	1	male	2	Early Neonatal	1999	44	Population	1	Number	46746.05285289704	52771.46348790917	40897.6688826554
11	Indonesia	1	male	3	Late Neonatal	1999	44	Population	1	Number	138266.27782420127	156088.3408652705	120967.8272919887
11	Indonesia	1	male	4	Post Neonatal	1999	44	Population	1	Number	2177658.5728041097	2458351.5152711454	1905212.3936598627
11	Indonesia	1	male	5	1 to 4	1999	44	Population	1	Number	9283377.960505953	10479974.483170504	8121937.463598786
11	Indonesia	1	male	6	5 to 9	1999	44	Population	1	Number	11495256.98958487	12976957.357639575	10057089.003011653
11	Indonesia	1	male	7	10 to 14	1999	44	Population	1	Number	11329187.182997236	12789481.705687493	9911796.137695286
11	Indonesia	1	male	8	15 to 19	1999	44	Population	1	Number	10989107.06195074	12405566.38887467	9614263.333633712
11	Indonesia	1	male	9	20 to 24	1999	44	Population	1	Number	10090581.61671721	11391224.004175125	8828152.124256514
11	Indonesia	1	male	10	25 to 29	1999	44	Population	1	Number	9151909.56393072	10331560.247822843	8006917.03677072
11	Indonesia	1	male	11	30 to 34	1999	44	Population	1	Number	8342750.955491448	9418103.787754385	7298992.0073433705
11	Indonesia	1	male	12	35 to 39	1999	44	Population	1	Number	7514213.226066042	8482770.302501237	6574112.372661501
11	Indonesia	1	male	13	40 to 44	1999	44	Population	1	Number	6404592.346875154	7230122.984963827	5603315.812677347
11	Indonesia	1	male	14	45 to 49	1999	44	Population	1	Number	5013431.7395168245	5659646.405303734	4386202.871369218
11	Indonesia	1	male	15	50 to 54	1999	44	Population	1	Number	3761412.4162674174	4246245.958191585	3290823.2918767175
11	Indonesia	1	male	16	55 to 59	1999	44	Population	1	Number	3060773.200850302	3455296.6797373667	2677840.8283411497
11	Indonesia	1	male	17	60 to 64	1999	44	Population	1	Number	2474678.982782162	2793656.867567841	2165072.6735619786
11	Indonesia	1	male	18	65 to 69	1999	44	Population	1	Number	1811880.7737305192	2045426.1752591815	1585196.939986942
11	Indonesia	1	male	19	70 to 74	1999	44	Population	1	Number	1197045.0300853595	1351340.1505217743	1047283.1028561442
11	Indonesia	1	male	20	75 to 79	1999	44	Population	1	Number	684589.6224336663	772830.9463506036	598940.8300824916
11	Indonesia	1	male	21	80 plus	1999	44	Population	1	Number	536378.6043597127	605516.0213149433	469272.44586565904
11	Indonesia	1	male	22	All Ages	1999	44	Population	1	Number	105503838.17762655	119102931.78646101	92304286.16542366
11	Indonesia	1	male	23	5-14 years	1999	44	Population	1	Number	22824444.17258211	25766439.06332707	19968885.140706938
11	Indonesia	1	male	24	15-49 years	1999	44	Population	1	Number	57506586.51054814	64918994.12139583	50311955.55871238
11	Indonesia	1	male	25	50-69 years	1999	44	Population	1	Number	11108745.3736304	12540625.68075597	9718933.733766789
11	Indonesia	1	male	26	70+ years	1999	44	Population	1	Number	2418013.2568787383	2729687.1181873204	2115496.3788042944
11	Indonesia	1	male	28	<1 year	1999	44	Population	1	Number	2362670.903481208	2667211.3196243253	2067077.889834507
11	Indonesia	1	male	30	80 to 84	1999	44	Population	1	Number	341591.0968296625	385621.0523456897	298854.7421397276
11	Indonesia	1	male	31	85 to 89	1999	44	Population	1	Number	141434.4361547875	159664.8642605733	123739.61833025838
11	Indonesia	1	male	32	90 to 94	1999	44	Population	1	Number	43983.85055387372	49653.222505556514	38481.044844517746
11	Indonesia	1	male	39	0 to 14	1999	44	Population	1	Number	34470493.03656927	38913624.8661219	30157900.49414023
11	Indonesia	1	male	42	Neonatal	1999	44	Population	1	Number	185012.3306770983	208859.80435317967	161865.4961746441
11	Indonesia	1	male	157	25 plus	1999	44	Population	1	Number	49953656.46238933	56392516.52728933	43703970.21339325
11	Indonesia	1	male	158	<20 years	1999	44	Population	1	Number	45459600.09852001	51319191.254996575	39772163.827773936
11	Indonesia	1	male	159	10 to 24	1999	44	Population	1	Number	32408875.861665186	36586272.09873729	28354211.595585514
11	Indonesia	1	male	162	10 to 19	1999	44	Population	1	Number	22318294.244947977	25195048.094562165	19526059.471329
11	Indonesia	1	male	164	Birth	1999	44	Population	1	Number	2449409.7097112	2516777.88044018	2379895.63573032
11	Indonesia	1	male	235	95 plus	1999	44	Population	1	Number	9369.220821388973	10576.882203123703	8197.040551155322
11	Indonesia	2	female	1	Under 5	1999	44	Population	1	Number	11060924.819556281	12486641.216415526	9677095.994172757
11	Indonesia	2	female	2	Early Neonatal	1999	44	Population	1	Number	44173.03954064673	49866.79732307582	38646.56445665774
11	Indonesia	2	female	3	Late Neonatal	1999	44	Population	1	Number	131012.37354965735	147899.43247179623	114621.45669979461
11	Indonesia	2	female	4	Post Neonatal	1999	44	Population	1	Number	2071058.8573479722	2338011.451272214	1811949.3350775766
11	Indonesia	2	female	5	1 to 4	1999	44	Population	1	Number	8814680.549118005	9950863.535348438	7711878.637938726
11	Indonesia	2	female	6	5 to 9	1999	44	Population	1	Number	10849804.446256012	12248308.129636444	9492388.824376237
11	Indonesia	2	female	7	10 to 14	1999	44	Population	1	Number	10742305.342726754	12126952.749435063	9398338.89987979
11	Indonesia	2	female	8	15 to 19	1999	44	Population	1	Number	10860976.016121171	12260919.6776766	9502162.722649157
11	Indonesia	2	female	9	20 to 24	1999	44	Population	1	Number	10498499.78950179	11851721.471820073	9185035.782739082
11	Indonesia	2	female	10	25 to 29	1999	44	Population	1	Number	9555561.785336226	10787241.89715367	8360068.455709563
11	Indonesia	2	female	11	30 to 34	1999	44	Population	1	Number	8553748.645498967	9656298.377772586	7483591.842715309
11	Indonesia	2	female	12	35 to 39	1999	44	Population	1	Number	7577261.007695928	8553944.733350946	6629272.266160942
11	Indonesia	2	female	13	40 to 44	1999	44	Population	1	Number	6251593.984891877	7057403.643321914	5469459.02764201
11	Indonesia	2	female	14	45 to 49	1999	44	Population	1	Number	4771920.580470031	5387005.261640401	4174907.097472665
11	Indonesia	2	female	15	50 to 54	1999	44	Population	1	Number	3766834.8985795868	4252367.380426976	3295567.3691322454
11	Indonesia	2	female	16	55 to 59	1999	44	Population	1	Number	3217322.9146371135	3632025.1306108693	2814804.6566728232
11	Indonesia	2	female	17	60 to 64	1999	44	Population	1	Number	2686428.074066768	3032699.711986972	2350329.9026335515
11	Indonesia	2	female	18	65 to 69	1999	44	Population	1	Number	2045874.3581741222	2309580.753972565	1789915.6606745454
11	Indonesia	2	female	19	70 to 74	1999	44	Population	1	Number	1379609.7093753924	1557436.8093702386	1207007.1725389436
11	Indonesia	2	female	20	75 to 79	1999	44	Population	1	Number	810671.7437646468	915164.6335013385	709248.8568680655
11	Indonesia	2	female	21	80 plus	1999	44	Population	1	Number	699929.2462271879	790147.7965985903	612361.3183676981
11	Indonesia	2	female	22	All Ages	1999	44	Population	1	Number	105329267.36287986	118905859.37469074	92151555.85040545
11	Indonesia	2	female	23	5-14 years	1999	44	Population	1	Number	21592109.788982764	24375260.879071508	18890727.724256027
11	Indonesia	2	female	24	15-49 years	1999	44	Population	1	Number	58069561.80951599	65554535.0627362	50804497.19508873
11	Indonesia	2	female	25	50-69 years	1999	44	Population	1	Number	11716460.24545759	13226672.976997381	10250617.589113165
11	Indonesia	2	female	26	70+ years	1999	44	Population	1	Number	2890210.6993672275	3262749.2394701685	2528617.3477747077
11	Indonesia	2	female	28	<1 year	1999	44	Population	1	Number	2246244.270438276	2535777.6810670854	1965217.356234029
11	Indonesia	2	female	30	80 to 84	1999	44	Population	1	Number	424566.0421096306	479291.1919194468	371448.7181123166
11	Indonesia	2	female	31	85 to 89	1999	44	Population	1	Number	188551.17731138392	212854.7965408236	164961.59881952323
11	Indonesia	2	female	32	90 to 94	1999	44	Population	1	Number	68712.30793407207	77569.09574212607	60115.73269927064
11	Indonesia	2	female	39	0 to 14	1999	44	Population	1	Number	32653034.608539045	36861902.09548703	28567823.71842878
11	Indonesia	2	female	42	Neonatal	1999	44	Population	1	Number	175185.4130903041	197766.22979487202	153268.02115645236
11	Indonesia	2	female	157	25 plus	1999	44	Population	1	Number	51316756.94871785	57931316.12970707	44896533.626588345
11	Indonesia	2	female	158	<20 years	1999	44	Population	1	Number	43514010.624660216	49122821.773163624	38069986.44107794
11	Indonesia	2	female	159	10 to 24	1999	44	Population	1	Number	32101781.148349714	36239593.898931734	28085537.40526803
11	Indonesia	2	female	162	10 to 19	1999	44	Population	1	Number	21603281.358847924	24387872.427111667	18900501.622528948
11	Indonesia	2	female	164	Birth	1999	44	Population	1	Number	2322912.68404072	2386801.70091958	2256988.58668398
11	Indonesia	2	female	235	95 plus	1999	44	Population	1	Number	18099.718872101366	20432.712396193758	15835.268736587575
11	Indonesia	3	both	1	Under 5	1999	44	Population	1	Number	22706973.683543444	25633827.019210353	19866111.347606048
11	Indonesia	3	both	2	Early Neonatal	1999	44	Population	1	Number	90919.09239354376	102638.260810985	79544.23333931314
11	Indonesia	3	both	3	Late Neonatal	1999	44	Population	1	Number	269278.6513738586	303987.7733370667	235589.2839917833
11	Indonesia	3	both	4	Post Neonatal	1999	44	Population	1	Number	4248717.430152082	4796362.96654336	3717161.728737439
11	Indonesia	3	both	5	1 to 4	1999	44	Population	1	Number	18098058.50962396	20430838.01851894	15833816.10153751
11	Indonesia	3	both	6	5 to 9	1999	44	Population	1	Number	22345061.435840882	25225265.48727602	19549477.827387888
11	Indonesia	3	both	7	10 to 14	1999	44	Population	1	Number	22071492.52572399	24916434.455122557	19310135.037575077
11	Indonesia	3	both	8	15 to 19	1999	44	Population	1	Number	21850083.07807191	24666486.06655127	19116426.056282874
11	Indonesia	3	both	9	20 to 24	1999	44	Population	1	Number	20589081.406218998	23242945.475995194	18013187.9069956
11	Indonesia	3	both	10	25 to 29	1999	44	Population	1	Number	18707471.349266946	21118802.14497652	16366985.492480282
11	Indonesia	3	both	11	30 to 34	1999	44	Population	1	Number	16896499.600990415	19074402.165526975	14782583.85005868
11	Indonesia	3	both	12	35 to 39	1999	44	Population	1	Number	15091474.23376197	17036715.035852186	13203384.638822442
11	Indonesia	3	both	13	40 to 44	1999	44	Population	1	Number	12656186.33176703	14287526.62828574	11072774.840319356
11	Indonesia	3	both	14	45 to 49	1999	44	Population	1	Number	9785352.319986856	11046651.666944135	8561109.968841884
11	Indonesia	3	both	15	50 to 54	1999	44	Population	1	Number	7528247.314847005	8498613.33861856	6586390.661008964
11	Indonesia	3	both	16	55 to 59	1999	44	Population	1	Number	6278096.115487415	7087321.810348235	5492645.485013973
11	Indonesia	3	both	17	60 to 64	1999	44	Population	1	Number	5161107.056848929	5826356.579554812	4515402.576195531
11	Indonesia	3	both	18	65 to 69	1999	44	Population	1	Number	3857755.131904641	4355006.929231746	3375112.600661487
11	Indonesia	3	both	19	70 to 74	1999	44	Population	1	Number	2576654.739460752	2908776.959892013	2254290.2753950874
11	Indonesia	3	both	20	75 to 79	1999	44	Population	1	Number	1495261.3661983132	1687995.5798519421	1308189.686950557
11	Indonesia	3	both	21	80 plus	1999	44	Population	1	Number	1236307.8505869007	1395663.8179135337	1081633.764233357
11	Indonesia	3	both	22	All Ages	1999	44	Population	1	Number	210833105.5405064	238008791.16115177	184455842.01582903
11	Indonesia	3	both	23	5-14 years	1999	44	Population	1	Number	44416553.96156487	50141699.942398585	38859612.864962965
11	Indonesia	3	both	24	15-49 years	1999	44	Population	1	Number	115576148.32006413	130473529.18413202	101116452.7538011
11	Indonesia	3	both	25	50-69 years	1999	44	Population	1	Number	22825205.61908799	25767298.65775335	19969551.32287995
11	Indonesia	3	both	26	70+ years	1999	44	Population	1	Number	5308223.956245965	5992436.35765749	4644113.726579003
11	Indonesia	3	both	28	<1 year	1999	44	Population	1	Number	4608915.173919484	5202989.000691411	4032295.246068536
11	Indonesia	3	both	30	80 to 84	1999	44	Population	1	Number	766157.1389392931	864912.2442651365	670303.4602520443
11	Indonesia	3	both	31	85 to 89	1999	44	Population	1	Number	329985.6134661714	372519.6608013968	288701.2171497815
11	Indonesia	3	both	32	90 to 94	1999	44	Population	1	Number	112696.1584879458	127222.31824768259	98596.77754378837
11	Indonesia	3	both	39	0 to 14	1999	44	Population	1	Number	67123527.64510831	75775526.96160892	58725724.212569006
11	Indonesia	3	both	42	Neonatal	1999	44	Population	1	Number	360197.74376740237	406626.0341480517	315133.51733109646
11	Indonesia	3	both	157	25 plus	1999	44	Population	1	Number	101270413.41110717	114323832.65699644	88600503.83998165
11	Indonesia	3	both	158	<20 years	1999	44	Population	1	Number	88973610.72318022	100442013.02816017	77842150.26885189
11	Indonesia	3	both	159	10 to 24	1999	44	Population	1	Number	64510657.0100149	72825865.99766903	56439749.000853546
11	Indonesia	3	both	162	10 to 19	1999	44	Population	1	Number	43921575.6037959	49582920.52167382	38426561.09385795
11	Indonesia	3	both	164	Birth	1999	44	Population	1	Number	4772322.39375192	4903579.58135976	4636884.2224143
11	Indonesia	3	both	235	95 plus	1999	44	Population	1	Number	27468.939693490338	31009.59459931746	24032.309287742897
12	Lao People's Democratic Republic	1	male	1	Under 5	1999	44	Population	1	Number	409055.5105869846	448190.85236061993	371328.3493834054
12	Lao People's Democratic Republic	1	male	2	Early Neonatal	1999	44	Population	1	Number	1778.4079877950871	1948.552632260215	1614.385543151817
12	Lao People's Democratic Republic	1	male	3	Late Neonatal	1999	44	Population	1	Number	5203.2290802084635	5701.034740101108	4723.335625145394
12	Lao People's Democratic Republic	1	male	4	Post Neonatal	1999	44	Population	1	Number	80052.68174522044	87711.51771958402	72669.42849275381
12	Lao People's Democratic Republic	1	male	5	1 to 4	1999	44	Population	1	Number	322021.1917737606	352829.74726867455	292321.1997223543
12	Lao People's Democratic Republic	1	male	6	5 to 9	1999	44	Population	1	Number	383364.9645321986	420042.4288926617	348007.24059894495
12	Lao People's Democratic Republic	1	male	7	10 to 14	1999	44	Population	1	Number	344904.0183533421	377901.8298679432	313093.54480292706
12	Lao People's Democratic Republic	1	male	8	15 to 19	1999	44	Population	1	Number	287132.60091297346	314603.2795378799	260650.3811626465
12	Lao People's Democratic Republic	1	male	9	20 to 24	1999	44	Population	1	Number	221650.07087887634	242855.87560094902	201207.3003051893
12	Lao People's Democratic Republic	1	male	10	25 to 29	1999	44	Population	1	Number	178590.34915188616	195676.52491688833	162118.97370900732
12	Lao People's Democratic Republic	1	male	11	30 to 34	1999	44	Population	1	Number	162975.041730531	178567.26281941065	147943.865001718
12	Lao People's Democratic Republic	1	male	12	35 to 39	1999	44	Population	1	Number	148026.708205906	162188.78564363907	134374.215235195
12	Lao People's Democratic Republic	1	male	13	40 to 44	1999	44	Population	1	Number	115656.95176479506	126722.13538575891	104989.91917236369
12	Lao People's Democratic Republic	1	male	14	45 to 49	1999	44	Population	1	Number	89026.01421655195	97543.35086875774	80815.15113628113
12	Lao People's Democratic Republic	1	male	15	50 to 54	1999	44	Population	1	Number	70888.0516370958	77670.08502054516	64350.05158012883
12	Lao People's Democratic Republic	1	male	16	55 to 59	1999	44	Population	1	Number	56940.74460622337	62388.404992981494	51689.10370367644
12	Lao People's Democratic Republic	1	male	17	60 to 64	1999	44	Population	1	Number	45563.50332204141	49922.67519177981	41361.18458939855
12	Lao People's Democratic Republic	1	male	18	65 to 69	1999	44	Population	1	Number	36413.94040082174	39897.751194290824	33055.48521808146
12	Lao People's Democratic Republic	1	male	19	70 to 74	1999	44	Population	1	Number	27208.574466766237	29811.68537316209	24699.129541909282
12	Lao People's Democratic Republic	1	male	20	75 to 79	1999	44	Population	1	Number	16507.551789564895	18086.869667971114	14985.061439666737
12	Lao People's Democratic Republic	1	male	21	80 plus	1999	44	Population	1	Number	10425.935016330171	11423.409734586117	9464.35175714196
12	Lao People's Democratic Republic	1	male	22	All Ages	1999	44	Population	1	Number	2604330.531572889	2853493.2070698226	2364133.3083376796
12	Lao People's Democratic Republic	1	male	23	5-14 years	1999	44	Population	1	Number	728268.9828855407	797944.2587606049	661100.7854018721
12	Lao People's Democratic Republic	1	male	24	15-49 years	1999	44	Population	1	Number	1203057.73686152	1318157.214773284	1092099.805722401
12	Lao People's Democratic Republic	1	male	25	50-69 years	1999	44	Population	1	Number	209806.23996618233	229878.91639959725	190455.82509128528
12	Lao People's Democratic Republic	1	male	26	70+ years	1999	44	Population	1	Number	54142.0612726613	59321.964775719316	49148.54273871798
12	Lao People's Democratic Republic	1	male	28	<1 year	1999	44	Population	1	Number	87034.31881322399	95361.10509194534	79007.14966105101
12	Lao People's Democratic Republic	1	male	30	80 to 84	1999	44	Population	1	Number	7472.9165406358225	8187.868754441644	6783.68996944284
12	Lao People's Democratic Republic	1	male	31	85 to 89	1999	44	Population	1	Number	2409.9028182448415	2640.4641185874843	2187.637649445583
12	Lao People's Democratic Republic	1	male	32	90 to 94	1999	44	Population	1	Number	485.52883020097505	531.9805616141568	440.74854006457747
12	Lao People's Democratic Republic	1	male	39	0 to 14	1999	44	Population	1	Number	1137324.4934725254	1246135.1111212247	1032429.1347852774
12	Lao People's Democratic Republic	1	male	42	Neonatal	1999	44	Population	1	Number	6981.637068003551	7649.587372361322	6337.721168297211
12	Lao People's Democratic Republic	1	male	157	25 plus	1999	44	Population	1	Number	958223.3663085138	1049898.9408097717	869846.4920845686
12	Lao People's Democratic Republic	1	male	158	<20 years	1999	44	Population	1	Number	1424457.0943854987	1560738.390659104	1293079.5159479238
12	Lao People's Democratic Republic	1	male	159	10 to 24	1999	44	Population	1	Number	853686.690145192	935360.9850067722	774951.2262707629
12	Lao People's Democratic Republic	1	male	162	10 to 19	1999	44	Population	1	Number	632036.6192663156	692505.1094058232	573743.9259655735
12	Lao People's Democratic Republic	1	male	164	Birth	1999	44	Population	1	Number	94227.1197826074	97108.645496746	91333.631726652
12	Lao People's Democratic Republic	1	male	235	95 plus	1999	44	Population	1	Number	57.586827248532	63.09629994282873	52.27559818895907
12	Lao People's Democratic Republic	2	female	1	Under 5	1999	44	Population	1	Number	397748.33415563824	435801.89068819344	361064.03304547415
12	Lao People's Democratic Republic	2	female	2	Early Neonatal	1999	44	Population	1	Number	1694.030459698626	1856.1024995548314	1537.7901485850734
12	Lao People's Democratic Republic	2	female	3	Late Neonatal	1999	44	Population	1	Number	4980.139629531632	5456.601775714359	4520.821698940596
12	Lao People's Democratic Republic	2	female	4	Post Neonatal	1999	44	Population	1	Number	77173.34337355779	84556.70599934024	70055.65129823182
12	Lao People's Democratic Republic	2	female	5	1 to 4	1999	44	Population	1	Number	313900.8206928502	343932.480413584	284949.7698997166
12	Lao People's Democratic Republic	2	female	6	5 to 9	1999	44	Population	1	Number	372011.07822397514	407602.2884951249	337700.52243282227
12	Lao People's Democratic Republic	2	female	7	10 to 14	1999	44	Population	1	Number	334991.39183152345	367040.83810775116	304095.1591336589
12	Lao People's Democratic Republic	2	female	8	15 to 19	1999	44	Population	1	Number	283840.1555351831	310995.83785324113	257661.59779235141
12	Lao People's Democratic Republic	2	female	9	20 to 24	1999	44	Population	1	Number	234432.45681578093	256861.18368258994	212810.76767889952
12	Lao People's Democratic Republic	2	female	10	25 to 29	1999	44	Population	1	Number	198069.06178790153	217018.81366076987	179801.16603754018
12	Lao People's Democratic Republic	2	female	11	30 to 34	1999	44	Population	1	Number	170913.83903114655	187265.58428628268	155150.46758114992
12	Lao People's Democratic Republic	2	female	12	35 to 39	1999	44	Population	1	Number	147225.51954583693	161310.94530372348	133646.92014934894
12	Lao People's Democratic Republic	2	female	13	40 to 44	1999	44	Population	1	Number	115462.78793525365	126509.39542747091	104813.66305927502
12	Lao People's Democratic Republic	2	female	14	45 to 49	1999	44	Population	1	Number	94710.39908030255	103771.57474373822	85975.26558062054
12	Lao People's Democratic Republic	2	female	15	50 to 54	1999	44	Population	1	Number	71385.54138922629	78215.17083476164	64801.65788712781
12	Lao People's Democratic Republic	2	female	16	55 to 59	1999	44	Population	1	Number	64541.10942626784	70715.91531562519	58588.48740660953
12	Lao People's Democratic Republic	2	female	17	60 to 64	1999	44	Population	1	Number	50877.90778874296	55745.521739677744	46185.44190289695
12	Lao People's Democratic Republic	2	female	18	65 to 69	1999	44	Population	1	Number	37573.2771547158	41168.00453265842	34107.896424045284
12	Lao People's Democratic Republic	2	female	19	70 to 74	1999	44	Population	1	Number	27752.702639305153	30407.871619605	25193.07281105616
12	Lao People's Democratic Republic	2	female	20	75 to 79	1999	44	Population	1	Number	18743.887363917005	20537.160939673984	17015.139940014855
12	Lao People's Democratic Republic	2	female	21	80 plus	1999	44	Population	1	Number	14927.021740133432	16355.126440701653	13550.30356642827
12	Lao People's Democratic Republic	2	female	22	All Ages	1999	44	Population	1	Number	2635206.471444851	2887323.1236715894	2392161.56242932
12	Lao People's Democratic Republic	2	female	23	5-14 years	1999	44	Population	1	Number	707002.4700554986	774643.126602876	641795.6815664811
12	Lao People's Democratic Republic	2	female	24	15-49 years	1999	44	Population	1	Number	1244654.2197314051	1363733.3349578166	1129859.8478791858
12	Lao People's Democratic Republic	2	female	25	50-69 years	1999	44	Population	1	Number	224377.8357589529	245844.61242272297	203683.48362067956
12	Lao People's Democratic Republic	2	female	26	70+ years	1999	44	Population	1	Number	61423.61174335559	67300.15899998063	55758.51631749929
12	Lao People's Democratic Republic	2	female	28	<1 year	1999	44	Population	1	Number	83847.51346278805	91869.41027460941	76114.2631457575
12	Lao People's Democratic Republic	2	female	30	80 to 84	1999	44	Population	1	Number	9853.534134349185	10796.24585939741	8944.743368572394
12	Lao People's Democratic Republic	2	female	31	85 to 89	1999	44	Population	1	Number	3799.686392107228	4163.211688159014	3449.2415812492345
12	Lao People's Democratic Republic	2	female	32	90 to 94	1999	44	Population	1	Number	1036.659809677916	1135.839590672725	941.0487477541483
12	Lao People's Democratic Republic	2	female	39	0 to 14	1999	44	Population	1	Number	1104750.804211137	1210445.0172910693	1002859.7146119551
12	Lao People's Democratic Republic	2	female	42	Neonatal	1999	44	Population	1	Number	6674.170089230258	7312.70427526919	6058.611847525669
12	Lao People's Democratic Republic	2	female	157	25 plus	1999	44	Population	1	Number	1012183.0548827497	1109021.0848446877	918829.4823461137
12	Lao People's Democratic Republic	2	female	158	<20 years	1999	44	Population	1	Number	1388590.95974632	1521440.8551443103	1260521.3124043068
12	Lao People's Democratic Republic	2	female	159	10 to 24	1999	44	Population	1	Number	853264.0041824875	934897.8596435821	774567.5246049097
12	Lao People's Democratic Republic	2	female	162	10 to 19	1999	44	Population	1	Number	618831.5473667065	678036.6759609922	561756.7569260104
12	Lao People's Democratic Republic	2	female	164	Birth	1999	44	Population	1	Number	90041.7570771205	92795.2917172809	87276.7914362204
12	Lao People's Democratic Republic	2	female	235	95 plus	1999	44	Population	1	Number	237.14140399910198	259.82930247250755	215.2698688524932
12	Lao People's Democratic Republic	3	both	1	Under 5	1999	44	Population	1	Number	806803.8447426228	883992.7430488133	732392.3824288794
12	Lao People's Democratic Republic	3	both	2	Early Neonatal	1999	44	Population	1	Number	3472.4384474937133	3804.655131815047	3152.1756917368903
12	Lao People's Democratic Republic	3	both	3	Late Neonatal	1999	44	Population	1	Number	10183.368709740096	11157.636515815464	9244.15732408599
12	Lao People's Democratic Republic	3	both	4	Post Neonatal	1999	44	Population	1	Number	157226.02511877823	172268.22371892422	142725.07979098562
12	Lao People's Democratic Republic	3	both	5	1 to 4	1999	44	Population	1	Number	635922.0124666108	696762.2276822585	577270.969622071
12	Lao People's Democratic Republic	3	both	6	5 to 9	1999	44	Population	1	Number	755376.0427561738	827644.7173877866	685707.7630317672
12	Lao People's Democratic Republic	3	both	7	10 to 14	1999	44	Population	1	Number	679895.4101848656	744942.6679756944	617188.7039365859
12	Lao People's Democratic Republic	3	both	8	15 to 19	1999	44	Population	1	Number	570972.7564481565	625599.117391121	518311.97895499796
12	Lao People's Democratic Republic	3	both	9	20 to 24	1999	44	Population	1	Number	456082.52769465727	499717.059283539	414018.0679840888
12	Lao People's Democratic Republic	3	both	10	25 to 29	1999	44	Population	1	Number	376659.4109397877	412695.3385776581	341920.13974654756
12	Lao People's Democratic Republic	3	both	11	30 to 34	1999	44	Population	1	Number	333888.8807616776	365832.84710569325	303094.33258286794
12	Lao People's Democratic Republic	3	both	12	35 to 39	1999	44	Population	1	Number	295252.22775174293	323499.73094736255	268021.135384544
12	Lao People's Democratic Republic	3	both	13	40 to 44	1999	44	Population	1	Number	231119.7397000487	253231.53081322982	209803.58223163875
12	Lao People's Democratic Republic	3	both	14	45 to 49	1999	44	Population	1	Number	183736.4132968545	201314.92561249598	166790.41671690167
12	Lao People's Democratic Republic	3	both	15	50 to 54	1999	44	Population	1	Number	142273.59302632208	155885.25585530678	129151.70946725663
12	Lao People's Democratic Republic	3	both	16	55 to 59	1999	44	Population	1	Number	121481.8540324912	133104.32030860666	110277.59111028598
12	Lao People's Democratic Republic	3	both	17	60 to 64	1999	44	Population	1	Number	96441.41111078436	105668.19693145755	87546.62649229552
12	Lao People's Democratic Republic	3	both	18	65 to 69	1999	44	Population	1	Number	73987.21755553753	81065.75572694922	67163.38164212674
12	Lao People's Democratic Republic	3	both	19	70 to 74	1999	44	Population	1	Number	54961.277106071386	60219.5569927671	49892.20235296545
12	Lao People's Democratic Republic	3	both	20	75 to 79	1999	44	Population	1	Number	35251.4391534819	38624.030607645094	32000.20137968159
12	Lao People's Democratic Republic	3	both	21	80 plus	1999	44	Population	1	Number	25352.9567564636	27778.53617528777	23014.655323570238
12	Lao People's Democratic Republic	3	both	22	All Ages	1999	44	Population	1	Number	5239537.003017739	5740816.33074141	4756294.870766999
12	Lao People's Democratic Republic	3	both	23	5-14 years	1999	44	Population	1	Number	1435271.4529410393	1572587.3853634808	1302896.4669683534
12	Lao People's Democratic Republic	3	both	24	15-49 years	1999	44	Population	1	Number	2447711.9565929254	2681890.5497311	2221959.6536015864
12	Lao People's Democratic Republic	3	both	25	50-69 years	1999	44	Population	1	Number	434184.0757251352	475723.52882232016	394139.30871196475
12	Lao People's Democratic Republic	3	both	26	70+ years	1999	44	Population	1	Number	115565.6730160169	126622.12377569995	104907.05905621726
12	Lao People's Democratic Republic	3	both	28	<1 year	1999	44	Population	1	Number	170881.83227601205	187230.51536655478	155121.4128068085
12	Lao People's Democratic Republic	3	both	30	80 to 84	1999	44	Population	1	Number	17326.450674985008	18984.114613839054	15728.433338015235
12	Lao People's Democratic Republic	3	both	31	85 to 89	1999	44	Population	1	Number	6209.58921035207	6803.675806746498	5636.879230694817
12	Lao People's Democratic Republic	3	both	32	90 to 94	1999	44	Population	1	Number	1522.188639878891	1667.8201522868821	1381.7972878187259
12	Lao People's Democratic Republic	3	both	39	0 to 14	1999	44	Population	1	Number	2242075.2976836623	2456580.1284122947	2035288.8493972328
12	Lao People's Democratic Republic	3	both	42	Neonatal	1999	44	Population	1	Number	13655.807157233809	14962.29164763051	12396.33301582288
12	Lao People's Democratic Republic	3	both	157	25 plus	1999	44	Population	1	Number	1970406.4211912635	2158920.025654461	1788675.9744306835
12	Lao People's Democratic Republic	3	both	158	<20 years	1999	44	Population	1	Number	2813048.054131819	3082179.245803415	2553600.828352231
12	Lao People's Democratic Republic	3	both	159	10 to 24	1999	44	Population	1	Number	1706950.6943276795	1870258.8446503545	1549518.7508756726
12	Lao People's Democratic Republic	3	both	162	10 to 19	1999	44	Population	1	Number	1250868.166633022	1370541.7853668153	1135500.6828915835
12	Lao People's Democratic Republic	3	both	164	Birth	1999	44	Population	1	Number	184268.876859728	189903.937214027	178610.423162872
12	Lao People's Democratic Republic	3	both	235	95 plus	1999	44	Population	1	Number	294.72823124763397	322.9256024153363	267.54546704145224
13	Malaysia	1	male	1	Under 5	1999	44	Population	1	Number	1394032.1072393043	1492740.856415636	1291538.2607520558
13	Malaysia	1	male	2	Early Neonatal	1999	44	Population	1	Number	5308.2864139341955	5684.156029467528	4918.003657895261
13	Malaysia	1	male	3	Late Neonatal	1999	44	Population	1	Number	15860.8114734813	16983.885220017466	14694.672208909025
13	Malaysia	1	male	4	Post Neonatal	1999	44	Population	1	Number	251569.76601337898	269382.94033325877	233073.52561496323
13	Malaysia	1	male	5	1 to 4	1999	44	Population	1	Number	1121293.24333851	1200689.8748328923	1038852.0592702884
13	Malaysia	1	male	6	5 to 9	1999	44	Population	1	Number	1381325.558795174	1479134.5815615074	1279765.9397327115
13	Malaysia	1	male	7	10 to 14	1999	44	Population	1	Number	1300026.6415505752	1392079.0433689903	1204444.3875002784
13	Malaysia	1	male	8	15 to 19	1999	44	Population	1	Number	1178896.1314608108	1262371.5133698853	1092219.7927345512
13	Malaysia	1	male	9	20 to 24	1999	44	Population	1	Number	1046803.9392640868	1120926.12550429	969839.454948402
13	Malaysia	1	male	10	25 to 29	1999	44	Population	1	Number	965560.0086816918	1033929.4674744344	894568.8465770882
13	Malaysia	1	male	11	30 to 34	1999	44	Population	1	Number	914632.7312377064	979396.1268491589	847385.9108374659
13	Malaysia	1	male	12	35 to 39	1999	44	Population	1	Number	863116.4360615487	924232.0612718534	799657.2638954894
13	Malaysia	1	male	13	40 to 44	1999	44	Population	1	Number	753196.2702387661	806528.6585915576	697818.7918466072
13	Malaysia	1	male	14	45 to 49	1999	44	Population	1	Number	573879.9312413197	614515.2723472085	531686.3825638477
13	Malaysia	1	male	15	50 to 54	1999	44	Population	1	Number	475970.34163699945	509672.891832247	440975.4294862054
13	Malaysia	1	male	16	55 to 59	1999	44	Population	1	Number	304599.7797065142	326167.9079426416	282204.5974871351
13	Malaysia	1	male	17	60 to 64	1999	44	Population	1	Number	264636.93976480135	283375.3756834452	245179.95757748027
13	Malaysia	1	male	18	65 to 69	1999	44	Population	1	Number	161763.77070253674	173217.95413574032	149870.3638035964
13	Malaysia	1	male	19	70 to 74	1999	44	Population	1	Number	120624.00947825187	129165.16504733826	111755.33375268047
13	Malaysia	1	male	20	75 to 79	1999	44	Population	1	Number	63272.17443686516	67752.35618009491	58620.19511732914
13	Malaysia	1	male	21	80 plus	1999	44	Population	1	Number	62861.56324658638	67312.6703962112	58239.77341844286
13	Malaysia	1	male	22	All Ages	1999	44	Population	1	Number	11825198.334743539	12662518.027972242	10955770.682031373
13	Malaysia	1	male	23	5-14 years	1999	44	Population	1	Number	2681352.200345749	2871213.624930498	2484210.32723299
13	Malaysia	1	male	24	15-49 years	1999	44	Population	1	Number	6296085.44818593	6741899.2254083855	5833176.443403451
13	Malaysia	1	male	25	50-69 years	1999	44	Population	1	Number	1206970.8318108516	1292434.1295940739	1118230.3483544171
13	Malaysia	1	male	26	70+ years	1999	44	Population	1	Number	246757.74716170342	264230.19162364444	228615.30228845248
13	Malaysia	1	male	28	<1 year	1999	44	Population	1	Number	272738.8639007945	292050.98158274376	252686.2014817675
13	Malaysia	1	male	30	80 to 84	1999	44	Population	1	Number	35864.14672629515	38403.618410803	33227.296161755
13	Malaysia	1	male	31	85 to 89	1999	44	Population	1	Number	17479.14169546255	18716.806311991208	16194.017445913205
13	Malaysia	1	male	32	90 to 94	1999	44	Population	1	Number	7732.383413167574	8279.898704172676	7163.873036387782
13	Malaysia	1	male	39	0 to 14	1999	44	Population	1	Number	4075384.307585053	4363954.481346134	3775748.5879850457
13	Malaysia	1	male	42	Neonatal	1999	44	Population	1	Number	21169.097887415497	22668.041249484995	19612.675866804286
13	Malaysia	1	male	157	25 plus	1999	44	Population	1	Number	5524113.956433588	5915265.907751931	5117962.846363368
13	Malaysia	1	male	158	<20 years	1999	44	Population	1	Number	5254280.439045864	5626325.99471602	4867968.380719596
13	Malaysia	1	male	159	10 to 24	1999	44	Population	1	Number	3525726.7122754725	3775376.682243165	3266503.6351832314
13	Malaysia	1	male	162	10 to 19	1999	44	Population	1	Number	2478922.773011386	2654450.5567388753	2296664.18023483
13	Malaysia	1	male	164	Birth	1999	44	Population	1	Number	275733.450708149	276784.940089812	274642.398932292
13	Malaysia	1	male	235	95 plus	1999	44	Population	1	Number	1785.8914116611084	1912.3469692443025	1654.586774386877
13	Malaysia	2	female	1	Under 5	1999	44	Population	1	Number	1310383.5108224885	1403169.2627595305	1214039.785523623
13	Malaysia	2	female	2	Early Neonatal	1999	44	Population	1	Number	4992.905877408532	5346.443999920045	4625.810940450568
13	Malaysia	2	female	3	Late Neonatal	1999	44	Population	1	Number	14929.543998185061	15986.676474676065	13831.874595358371
13	Malaysia	2	female	4	Post Neonatal	1999	44	Population	1	Number	236911.545143185	253686.7988587018	219493.02557475865
13	Malaysia	2	female	5	1 to 4	1999	44	Population	1	Number	1053549.5158037099	1128149.3434262327	976089.0744130554
13	Malaysia	2	female	6	5 to 9	1999	44	Population	1	Number	1296904.5228195214	1388735.853377725	1201551.8172539931
13	Malaysia	2	female	7	10 to 14	1999	44	Population	1	Number	1239592.266801436	1327365.426048778	1148453.3476613788
13	Malaysia	2	female	8	15 to 19	1999	44	Population	1	Number	1155485.684735084	1237303.4176546154	1070530.5594015748
13	Malaysia	2	female	9	20 to 24	1999	44	Population	1	Number	1034389.102533746	1107632.2179128716	958337.3980338173
13	Malaysia	2	female	10	25 to 29	1999	44	Population	1	Number	942648.9987895429	1009396.172760382	873342.329831517
13	Malaysia	2	female	11	30 to 34	1999	44	Population	1	Number	883238.3653615835	945778.7859276814	818299.762469363
13	Malaysia	2	female	12	35 to 39	1999	44	Population	1	Number	834059.6810146796	893117.8529347014	772736.8574848719
13	Malaysia	2	female	13	40 to 44	1999	44	Population	1	Number	709454.3080428638	759689.4116541822	657292.8832373302
13	Malaysia	2	female	14	45 to 49	1999	44	Population	1	Number	555389.6364587478	594715.715130571	514555.5553466978
13	Malaysia	2	female	15	50 to 54	1999	44	Population	1	Number	416515.1428823552	446007.78408725443	385891.57338743104
13	Malaysia	2	female	16	55 to 59	1999	44	Population	1	Number	282718.2829235922	302737.02419342834	261931.90064542927
13	Malaysia	2	female	17	60 to 64	1999	44	Population	1	Number	269550.19206497155	288636.52598856017	249731.97133487117
13	Malaysia	2	female	18	65 to 69	1999	44	Population	1	Number	178632.992352109	191281.6531290986	165499.3045406044
13	Malaysia	2	female	19	70 to 74	1999	44	Population	1	Number	132485.11778953657	141866.13576865778	122744.37419112906
13	Malaysia	2	female	20	75 to 79	1999	44	Population	1	Number	75992.57762853036	81373.46680995137	70405.35223739245
13	Malaysia	2	female	21	80 plus	1999	44	Population	1	Number	82351.77670247146	88182.94861632903	76297.0019842545
13	Malaysia	2	female	22	All Ages	1999	44	Population	1	Number	11399792.15972326	12206989.654754326	10561641.774565276
13	Malaysia	2	female	23	5-14 years	1999	44	Population	1	Number	2536496.7896209573	2716101.279426503	2350005.1649153717
13	Malaysia	2	female	24	15-49 years	1999	44	Population	1	Number	6114665.776936248	6547633.573975004	5665095.345805171
13	Malaysia	2	female	25	50-69 years	1999	44	Population	1	Number	1147416.6102230279	1228662.9873983413	1063054.749908336
13	Malaysia	2	female	26	70+ years	1999	44	Population	1	Number	290829.47212053835	311422.5511949383	269446.7284127761
13	Malaysia	2	female	28	<1 year	1999	44	Population	1	Number	256833.9950187786	275019.9193332979	237950.71111056762
13	Malaysia	2	female	30	80 to 84	1999	44	Population	1	Number	45364.90650082594	48577.10882668605	42029.52868660042
13	Malaysia	2	female	31	85 to 89	1999	44	Population	1	Number	23547.76033089713	25215.132234382196	21816.451188202343
13	Malaysia	2	female	32	90 to 94	1999	44	Population	1	Number	11107.575641061738	11894.081842903817	10290.909979856096
13	Malaysia	2	female	39	0 to 14	1999	44	Population	1	Number	3846880.300443446	4119270.5421860334	3564044.950438995
13	Malaysia	2	female	42	Neonatal	1999	44	Population	1	Number	19922.449875593593	21333.12047459611	18457.685535808938
13	Malaysia	2	female	157	25 plus	1999	44	Population	1	Number	5363037.072010984	5742783.4770008	4968728.866690894
13	Malaysia	2	female	158	<20 years	1999	44	Population	1	Number	5002365.985178529	5356573.959840649	4634575.50984057
13	Malaysia	2	female	159	10 to 24	1999	44	Population	1	Number	3429467.054070266	3672301.061616265	3177321.3050967716
13	Malaysia	2	female	162	10 to 19	1999	44	Population	1	Number	2395077.95153652	2564668.843703394	2218983.907062954
13	Malaysia	2	female	164	Birth	1999	44	Population	1	Number	259519.975287617	260509.635764587	258493.078735238
13	Malaysia	2	female	235	95 plus	1999	44	Population	1	Number	2331.534229686648	2496.6257123569703	2160.1121295956304
13	Malaysia	3	both	1	Under 5	1999	44	Population	1	Number	2704415.618061793	2895910.1191751664	2505578.0462756795
13	Malaysia	3	both	2	Early Neonatal	1999	44	Population	1	Number	10301.192291342728	11030.600029387575	9543.814598345829
13	Malaysia	3	both	3	Late Neonatal	1999	44	Population	1	Number	30790.355471666364	32970.56169469353	28526.546804267397
13	Malaysia	3	both	4	Post Neonatal	1999	44	Population	1	Number	488481.311156564	523069.73919196054	452566.55118972185
13	Malaysia	3	both	5	1 to 4	1999	44	Population	1	Number	2174842.7591422196	2328839.2182591246	2014941.1336833443
13	Malaysia	3	both	6	5 to 9	1999	44	Population	1	Number	2678230.081614695	2867870.434939232	2481317.7569867047
13	Malaysia	3	both	7	10 to 14	1999	44	Population	1	Number	2539618.908352011	2719444.469417768	2352897.735161657
13	Malaysia	3	both	8	15 to 19	1999	44	Population	1	Number	2334381.816195895	2499674.931024501	2162750.352136126
13	Malaysia	3	both	9	20 to 24	1999	44	Population	1	Number	2081193.0417978328	2228558.343417162	1928176.8529822195
13	Malaysia	3	both	10	25 to 29	1999	44	Population	1	Number	1908209.0074712348	2043325.6402348164	1767911.1764086052
13	Malaysia	3	both	11	30 to 34	1999	44	Population	1	Number	1797871.09659929	1925174.9127768404	1665685.673306829
13	Malaysia	3	both	12	35 to 39	1999	44	Population	1	Number	1697176.1170762284	1817349.914206555	1572394.121380361
13	Malaysia	3	both	13	40 to 44	1999	44	Population	1	Number	1462650.5782816298	1566218.0702457398	1355111.6750839376
13	Malaysia	3	both	14	45 to 49	1999	44	Population	1	Number	1129269.5677000675	1209230.9874777796	1046241.9379105456
13	Malaysia	3	both	15	50 to 54	1999	44	Population	1	Number	892485.4845193546	955680.6759195013	826867.0028736363
13	Malaysia	3	both	16	55 to 59	1999	44	Population	1	Number	587318.0626301065	628904.93213607	544136.4981325646
13	Malaysia	3	both	17	60 to 64	1999	44	Population	1	Number	534187.1318297728	572011.9016720054	494911.9289123515
13	Malaysia	3	both	18	65 to 69	1999	44	Population	1	Number	340396.76305464574	364499.6072648388	315369.66834420076
13	Malaysia	3	both	19	70 to 74	1999	44	Population	1	Number	253109.12726778843	271031.300815996	234499.7079438095
13	Malaysia	3	both	20	75 to 79	1999	44	Population	1	Number	139264.75206539553	149125.82299004626	129025.5473547216
13	Malaysia	3	both	21	80 plus	1999	44	Population	1	Number	145213.33994905784	155495.61901254026	134536.77540269733
13	Malaysia	3	both	22	All Ages	1999	44	Population	1	Number	23224990.4944668	24869507.68272655	21517412.45659665
13	Malaysia	3	both	23	5-14 years	1999	44	Population	1	Number	5217848.989966706	5587314.904357	4834215.492148361
13	Malaysia	3	both	24	15-49 years	1999	44	Population	1	Number	12410751.225122178	13289532.799383396	11498271.789208626
13	Malaysia	3	both	25	50-69 years	1999	44	Population	1	Number	2354387.4420338795	2521097.116992415	2181285.0982627533
13	Malaysia	3	both	26	70+ years	1999	44	Population	1	Number	537587.2192822418	575652.7428185826	498062.0307012285
13	Malaysia	3	both	28	<1 year	1999	44	Population	1	Number	529572.8589195731	567070.9009160417	490636.9125923351
13	Malaysia	3	both	30	80 to 84	1999	44	Population	1	Number	81229.0532271211	86980.72723748906	75256.82484835543
13	Malaysia	3	both	31	85 to 89	1999	44	Population	1	Number	41026.90202635968	43931.938546373414	38010.46863411555
13	Malaysia	3	both	32	90 to 94	1999	44	Population	1	Number	18839.95905422931	20173.980547076488	17454.783016243873
13	Malaysia	3	both	39	0 to 14	1999	44	Population	1	Number	7922264.608028499	8483225.023532167	7339793.538424041
13	Malaysia	3	both	42	Neonatal	1999	44	Population	1	Number	41091.54776300909	44001.16172408111	38070.36140261322
13	Malaysia	3	both	157	25 plus	1999	44	Population	1	Number	10887151.028444571	11658049.384752726	10086691.713054258
13	Malaysia	3	both	158	<20 years	1999	44	Population	1	Number	10256646.424224393	10982899.954556666	9502543.890560167
13	Malaysia	3	both	159	10 to 24	1999	44	Population	1	Number	6955193.766345738	7447677.743859432	6443824.9402800035
13	Malaysia	3	both	162	10 to 19	1999	44	Population	1	Number	4874000.724547906	5219119.400442269	4515648.087297783
13	Malaysia	3	both	164	Birth	1999	44	Population	1	Number	535253.425995766	537294.575854399	533135.47766753
13	Malaysia	3	both	235	95 plus	1999	44	Population	1	Number	4117.425641347756	4408.972681601273	3814.698903982508
14	Maldives	1	male	1	Under 5	1999	44	Population	1	Number	19209.255235690536	20656.420388050778	17728.4680469878
14	Maldives	1	male	2	Early Neonatal	1999	44	Population	1	Number	71.75020858768539	77.15564467922913	66.21918781880163
14	Maldives	1	male	3	Late Neonatal	1999	44	Population	1	Number	213.28054338670879	229.34843182270762	196.83934916176034
14	Maldives	1	male	4	Post Neonatal	1999	44	Population	1	Number	3433.32903500756	3691.9852960175117	3168.663404442443
14	Maldives	1	male	5	1 to 4	1999	44	Population	1	Number	15490.895448708581	16657.93101553133	14296.7461055648
14	Maldives	1	male	6	5 to 9	1999	44	Population	1	Number	20337.585728037924	21869.755767304807	18769.81873105057
14	Maldives	1	male	7	10 to 14	1999	44	Population	1	Number	20424.398822872383	21963.109088924295	18849.93964979256
14	Maldives	1	male	8	15 to 19	1999	44	Population	1	Number	16624.477712039865	17876.913817753815	15342.943716431118
14	Maldives	1	male	9	20 to 24	1999	44	Population	1	Number	12285.811893842123	13211.386499576292	11338.733382364419
14	Maldives	1	male	10	25 to 29	1999	44	Population	1	Number	10266.986483839528	11040.469103382224	9475.53351675071
14	Maldives	1	male	11	30 to 34	1999	44	Population	1	Number	8997.664187682383	9675.520039212775	8304.059688502512
14	Maldives	1	male	12	35 to 39	1999	44	Population	1	Number	7675.93377441338	8254.214594458757	7084.217736752363
14	Maldives	1	male	13	40 to 44	1999	44	Population	1	Number	6076.851934164953	6534.662934501755	5608.404595559355
14	Maldives	1	male	14	45 to 49	1999	44	Population	1	Number	4091.6200961784107	4399.86994487034	3776.2086684515075
14	Maldives	1	male	15	50 to 54	1999	44	Population	1	Number	3211.184473685643	3453.105058898329	2963.6433394328183
14	Maldives	1	male	16	55 to 59	1999	44	Population	1	Number	3318.904481160799	3568.9403545050313	3063.059516016093
14	Maldives	1	male	17	60 to 64	1999	44	Population	1	Number	3251.2800831456134	3496.221346050442	3000.6480916948885
14	Maldives	1	male	18	65 to 69	1999	44	Population	1	Number	2538.0040070209784	2729.209283355024	2342.3564521126495
14	Maldives	1	male	19	70 to 74	1999	44	Population	1	Number	1642.1046966299436	1765.8157236495974	1515.5194871856797
14	Maldives	1	male	20	75 to 79	1999	44	Population	1	Number	896.7694443956279	964.3292468818566	827.6400227606937
14	Maldives	1	male	21	80 plus	1999	44	Population	1	Number	623.410050763649	670.3758123211325	575.3531320985174
14	Maldives	1	male	22	All Ages	1999	44	Population	1	Number	141472.24310556374	152130.31900369734	130566.54777394423
14	Maldives	1	male	23	5-14 years	1999	44	Population	1	Number	40761.98455091031	43832.864856229105	37619.75838084313
14	Maldives	1	male	24	15-49 years	1999	44	Population	1	Number	66019.34608216064	70993.03693375597	60930.10130481198
14	Maldives	1	male	25	50-69 years	1999	44	Population	1	Number	12319.373045013033	13247.476042808827	11369.70739925645
14	Maldives	1	male	26	70+ years	1999	44	Population	1	Number	3162.2841917892206	3400.5207828525863	2918.5126420448914
14	Maldives	1	male	28	<1 year	1999	44	Population	1	Number	3718.359786981954	3998.489372519449	3431.721941423005
14	Maldives	1	male	30	80 to 84	1999	44	Population	1	Number	412.29042901740416	443.3510992102323	380.50812523607914
14	Maldives	1	male	31	85 to 89	1999	44	Population	1	Number	156.30757181369327	168.0832949327521	144.258262925918
14	Maldives	1	male	32	90 to 94	1999	44	Population	1	Number	47.24821339658727	50.80774587714797	43.60598217896223
14	Maldives	1	male	39	0 to 14	1999	44	Population	1	Number	59971.23978660085	64489.285244279876	55348.22642783093
14	Maldives	1	male	42	Neonatal	1999	44	Population	1	Number	285.0307519743942	306.50407650193677	263.058536980562
14	Maldives	1	male	157	25 plus	1999	44	Population	1	Number	52590.71371308091	56552.733442087265	48536.64424731778
14	Maldives	1	male	158	<20 years	1999	44	Population	1	Number	76595.7174986407	82366.19906203369	70691.17014426205
14	Maldives	1	male	159	10 to 24	1999	44	Population	1	Number	49334.68842875437	53051.409406254395	45531.61674858809
14	Maldives	1	male	162	10 to 19	1999	44	Population	1	Number	37048.87653491225	39840.02290667811	34192.88336622367
14	Maldives	1	male	164	Birth	1999	44	Population	1	Number	3812.8302658262	4070.23988658322	3554.3950553771
14	Maldives	1	male	235	95 plus	1999	44	Population	1	Number	7.563836535964362	8.133672301000118	6.9807617575581995
14	Maldives	2	female	1	Under 5	1999	44	Population	1	Number	18477.905113873967	19869.972637644165	17053.495638807417
14	Maldives	2	female	2	Early Neonatal	1999	44	Population	1	Number	68.51807663032723	73.68001401881723	63.236211778001874
14	Maldives	2	female	3	Late Neonatal	1999	44	Population	1	Number	203.75983527544193	219.11046336816523	188.05256552729196
14	Maldives	2	female	4	Post Neonatal	1999	44	Population	1	Number	3286.6475942290685	3534.2533346962855	3033.2892213197138
14	Maldives	2	female	5	1 to 4	1999	44	Population	1	Number	14918.979607739127	16042.928825560899	13768.91764018241
14	Maldives	2	female	6	5 to 9	1999	44	Population	1	Number	19528.124797990542	20999.312584911415	18022.756856055697
14	Maldives	2	female	7	10 to 14	1999	44	Population	1	Number	19755.279817864986	21243.580752844573	18232.40113753074
14	Maldives	2	female	8	15 to 19	1999	44	Population	1	Number	16559.07098720305	17806.579555032138	15282.579011131498
14	Maldives	2	female	9	20 to 24	1999	44	Population	1	Number	12678.432816072409	13633.58625293604	11701.08826749322
14	Maldives	2	female	10	25 to 29	1999	44	Population	1	Number	10696.966153014164	11502.842094724645	9872.367268621198
14	Maldives	2	female	11	30 to 34	1999	44	Population	1	Number	9293.113206030568	9993.227261661355	8576.733377150673
14	Maldives	2	female	12	35 to 39	1999	44	Population	1	Number	7775.41140198467	8361.186555063488	7176.02691520042
14	Maldives	2	female	13	40 to 44	1999	44	Population	1	Number	5807.608595327068	6245.135645417461	5359.916464661749
14	Maldives	2	female	14	45 to 49	1999	44	Population	1	Number	3664.3794244466353	3940.442298463334	3381.902772453135
14	Maldives	2	female	15	50 to 54	1999	44	Population	1	Number	3086.362581454078	3318.8794760773676	2848.4436140483426
14	Maldives	2	female	16	55 to 59	1999	44	Population	1	Number	3078.4381712488143	3310.358065615647	2841.1300742264443
14	Maldives	2	female	17	60 to 64	1999	44	Population	1	Number	2670.2610297857964	2871.430136166962	2464.4181548339175
14	Maldives	2	female	18	65 to 69	1999	44	Population	1	Number	1841.0483922663864	1979.7472144959193	1699.1271756653084
14	Maldives	2	female	19	70 to 74	1999	44	Population	1	Number	1123.7985633076105	1208.4620288681904	1037.1681086225917
14	Maldives	2	female	20	75 to 79	1999	44	Population	1	Number	557.4415493792458	599.4374505654869	514.4699560174317
14	Maldives	2	female	21	80 plus	1999	44	Population	1	Number	350.98988068323763	377.4323594739882	323.93306289915364
14	Maldives	2	female	22	All Ages	1999	44	Population	1	Number	136944.63248193322	147261.6123699622	126387.95785541901
14	Maldives	2	female	23	5-14 years	1999	44	Population	1	Number	39283.40461585553	42242.893337755995	36255.15799358644
14	Maldives	2	female	24	15-49 years	1999	44	Population	1	Number	66474.98258407856	71482.99966329848	61350.614076711885
14	Maldives	2	female	25	50-69 years	1999	44	Population	1	Number	10676.110174755075	11480.414892355897	9853.119018774012
14	Maldives	2	female	26	70+ years	1999	44	Population	1	Number	2032.2299933700938	2185.331838907665	1875.5711275391773
14	Maldives	2	female	28	<1 year	1999	44	Population	1	Number	3558.925506134838	3827.0438120832687	3284.5779986250072
14	Maldives	2	female	30	80 to 84	1999	44	Population	1	Number	251.60137759118086	270.5562377077396	232.20613857614848
14	Maldives	2	female	31	85 to 89	1999	44	Population	1	Number	77.63348702418298	83.48215089475651	71.64894095046857
14	Maldives	2	female	32	90 to 94	1999	44	Population	1	Number	19.306385202243295	20.7608678222055	17.818110538969282
14	Maldives	2	female	39	0 to 14	1999	44	Population	1	Number	57761.309729729495	62112.86597540016	53308.65363239386
14	Maldives	2	female	42	Neonatal	1999	44	Population	1	Number	272.2779119057692	292.79047738698245	251.28877730529382
14	Maldives	2	female	157	25 plus	1999	44	Population	1	Number	49945.818948928274	53708.58058659383	46095.63694440037
14	Maldives	2	female	158	<20 years	1999	44	Population	1	Number	74320.38071693254	79919.44553043229	68591.23264352538
14	Maldives	2	female	159	10 to 24	1999	44	Population	1	Number	48992.78362114044	52683.74656081275	45216.06841615545
14	Maldives	2	female	162	10 to 19	1999	44	Population	1	Number	36314.35080506804	39050.16030787671	33514.98014866224
14	Maldives	2	female	164	Birth	1999	44	Population	1	Number	3630.98883827659	3876.12208436176	3384.87891490317
14	Maldives	2	female	235	95 plus	1999	44	Population	1	Number	2.448630865630478	2.6331030492865213	2.259872833567329
14	Maldives	3	both	1	Under 5	1999	44	Population	1	Number	37687.1603495645	40526.393025694946	34781.96368579522
14	Maldives	3	both	2	Early Neonatal	1999	44	Population	1	Number	140.26828521801264	150.83565869804633	129.45539959680352
14	Maldives	3	both	3	Late Neonatal	1999	44	Population	1	Number	417.0403786621507	448.4588951908728	384.8919146890523
14	Maldives	3	both	4	Post Neonatal	1999	44	Population	1	Number	6719.9766292366285	7226.238630713798	6201.9526257621565
14	Maldives	3	both	5	1 to 4	1999	44	Population	1	Number	30409.87505644771	32700.859841092224	28065.663745747202
14	Maldives	3	both	6	5 to 9	1999	44	Population	1	Number	39865.710526028466	42869.068352216214	36792.57558710627
14	Maldives	3	both	7	10 to 14	1999	44	Population	1	Number	40179.67864073737	43206.689841768864	37082.3407873233
14	Maldives	3	both	8	15 to 19	1999	44	Population	1	Number	33183.548699242914	35683.49337278595	30625.522727562613
14	Maldives	3	both	9	20 to 24	1999	44	Population	1	Number	24964.244709914532	26844.97275251233	23039.82164985764
14	Maldives	3	both	10	25 to 29	1999	44	Population	1	Number	20963.95263685369	22543.311198106865	19347.900785371905
14	Maldives	3	both	11	30 to 34	1999	44	Population	1	Number	18290.777393712953	19668.74730087413	16880.793065653183
14	Maldives	3	both	12	35 to 39	1999	44	Population	1	Number	15451.34517639805	16615.401149522248	14260.244651952782
14	Maldives	3	both	13	40 to 44	1999	44	Population	1	Number	11884.46052949202	12779.798579919217	10968.321060221104
14	Maldives	3	both	14	45 to 49	1999	44	Population	1	Number	7755.999520625046	8340.312243333672	7158.111440904643
14	Maldives	3	both	15	50 to 54	1999	44	Population	1	Number	6297.54705513972	6771.984534975698	5812.086953481162
14	Maldives	3	both	16	55 to 59	1999	44	Population	1	Number	6397.342652409613	6879.298420120677	5904.189590242537
14	Maldives	3	both	17	60 to 64	1999	44	Population	1	Number	5921.54111293141	6367.651482217404	5465.066246528806
14	Maldives	3	both	18	65 to 69	1999	44	Population	1	Number	4379.052399287365	4708.956497850943	4041.4836277779586
14	Maldives	3	both	19	70 to 74	1999	44	Population	1	Number	2765.903259937554	2974.277752517788	2552.6875958082715
14	Maldives	3	both	20	75 to 79	1999	44	Population	1	Number	1454.2109937748737	1563.7666974473436	1342.1099787781257
14	Maldives	3	both	21	80 plus	1999	44	Population	1	Number	974.3999314468866	1047.8081717951206	899.2861949976713
14	Maldives	3	both	22	All Ages	1999	44	Population	1	Number	278416.87558749696	299391.93137365935	256954.50562936327
14	Maldives	3	both	23	5-14 years	1999	44	Population	1	Number	80045.38916676583	86075.7581939851	73874.91637442957
14	Maldives	3	both	24	15-49 years	1999	44	Population	1	Number	132494.3286662392	142476.03659705442	122280.71538152386
14	Maldives	3	both	25	50-69 years	1999	44	Population	1	Number	22995.48321976811	24727.89093516473	21222.826418030465
14	Maldives	3	both	26	70+ years	1999	44	Population	1	Number	5194.514185159314	5585.852621760253	4794.08376958407
14	Maldives	3	both	28	<1 year	1999	44	Population	1	Number	7277.285293116793	7825.5331846027175	6716.299940048012
14	Maldives	3	both	30	80 to 84	1999	44	Population	1	Number	663.89180660858506	713.9073369179719	612.7142638122275
14	Maldives	3	both	31	85 to 89	1999	44	Population	1	Number	233.94105883787626	251.56544582750863	215.90720387638657
14	Maldives	3	both	32	90 to 94	1999	44	Population	1	Number	66.55459859883057	71.56861369935349	61.424092717931515
14	Maldives	3	both	39	0 to 14	1999	44	Population	1	Number	117732.54951633034	126602.15121968003	108656.88006022478
14	Maldives	3	both	42	Neonatal	1999	44	Population	1	Number	557.3086638801634	599.2945538889192	514.3473142858559
14	Maldives	3	both	157	25 plus	1999	44	Population	1	Number	102536.53266200918	110261.31402868108	94632.28119171815
14	Maldives	3	both	158	<20 years	1999	44	Population	1	Number	150916.09821557326	162285.64459246604	139282.40278778737
14	Maldives	3	both	159	10 to 24	1999	44	Population	1	Number	98327.47204989482	105735.15596706717	90747.68516474357
14	Maldives	3	both	162	10 to 19	1999	44	Population	1	Number	73363.22733998028	78890.18321455483	67707.86351488592
14	Maldives	3	both	164	Birth	1999	44	Population	1	Number	7443.81910410279	7946.36197094498	6939.27397028027
14	Maldives	3	both	235	95 plus	1999	44	Population	1	Number	10.01246740159484	10.766775350286641	9.240634591125529
15	Myanmar	1	male	1	Under 5	1999	44	Population	1	Number	2820345.0320146796	3268888.1582133104	2379786.7201069025
15	Myanmar	1	male	2	Early Neonatal	1999	44	Population	1	Number	11996.022251594688	13903.850287384676	10122.156730610735
15	Myanmar	1	male	3	Late Neonatal	1999	44	Population	1	Number	35238.66596037729	40842.966573783466	29734.131226803926
15	Myanmar	1	male	4	Post Neonatal	1999	44	Population	1	Number	548193.1933717836	635376.9549061456	462561.44791875075
15	Myanmar	1	male	5	1 to 4	1999	44	Population	1	Number	2224917.1504309243	2578764.3864459964	1877368.984230737
15	Myanmar	1	male	6	5 to 9	1999	44	Population	1	Number	2667592.9998865747	3091842.6892020633	2250895.661246585
15	Myanmar	1	male	7	10 to 14	1999	44	Population	1	Number	2579566.4552001143	2989816.5447879327	2176619.5001089205
15	Myanmar	1	male	8	15 to 19	1999	44	Population	1	Number	2332872.077588835	2703888.2911461215	1968460.5702261503
15	Myanmar	1	male	9	20 to 24	1999	44	Population	1	Number	2057337.7191061708	2384533.3925784514	1735966.6732713452
15	Myanmar	1	male	10	25 to 29	1999	44	Population	1	Number	1876995.6612387928	2175510.0246221633	1583795.350430409
15	Myanmar	1	male	11	30 to 34	1999	44	Population	1	Number	1715016.5130652448	1987769.9739079594	1447118.5178507164
15	Myanmar	1	male	12	35 to 39	1999	44	Population	1	Number	1511260.595292624	1751609.043521007	1275190.749526535
15	Myanmar	1	male	13	40 to 44	1999	44	Population	1	Number	1255521.566075687	1455197.691466312	1059400.0080977285
15	Myanmar	1	male	14	45 to 49	1999	44	Population	1	Number	975542.1863595055	1130690.8426555633	823155.4344058427
15	Myanmar	1	male	15	50 to 54	1999	44	Population	1	Number	726059.3460640823	841530.6537206066	612643.6198972875
15	Myanmar	1	male	16	55 to 59	1999	44	Population	1	Number	578156.3323097362	670105.3831464332	487844.1276362465
15	Myanmar	1	male	17	60 to 64	1999	44	Population	1	Number	496375.2395474919	575317.957260006	418837.8336182434
15	Myanmar	1	male	18	65 to 69	1999	44	Population	1	Number	412913.22795124137	478582.28191862616	348413.192457129
15	Myanmar	1	male	19	70 to 74	1999	44	Population	1	Number	309325.10985223815	358519.6765488336	261006.28833207724
15	Myanmar	1	male	20	75 to 79	1999	44	Population	1	Number	167034.62654984428	193599.54421971116	140942.60863444107
15	Myanmar	1	male	21	80 plus	1999	44	Population	1	Number	111386.47601400019	129101.20155305206	93987.10207746096
15	Myanmar	1	male	22	All Ages	1999	44	Population	1	Number	22593301.164116863	26186503.35046814	19064063.957924012
15	Myanmar	1	male	23	5-14 years	1999	44	Population	1	Number	5247159.455086689	6081659.233989997	4427515.161355506
15	Myanmar	1	male	24	15-49 years	1999	44	Population	1	Number	11724546.31872686	13589199.259897579	9893087.303808726
15	Myanmar	1	male	25	50-69 years	1999	44	Population	1	Number	2213504.1458725515	2565536.2760456717	1867738.7736089062
15	Myanmar	1	male	26	70+ years	1999	44	Population	1	Number	587746.2124160826	681220.4223215966	495935.9990439793
15	Myanmar	1	male	28	<1 year	1999	44	Population	1	Number	595427.8815837556	690123.7717673137	502417.73587616545
15	Myanmar	1	male	30	80 to 84	1999	44	Population	1	Number	76378.40233500706	88525.5002852633	64447.542948314614
15	Myanmar	1	male	31	85 to 89	1999	44	Population	1	Number	26843.366285467204	31112.491975658904	22650.238138944023
15	Myanmar	1	male	32	90 to 94	1999	44	Population	1	Number	6990.439161127539	8102.187333511139	5898.481956827459
15	Myanmar	1	male	39	0 to 14	1999	44	Population	1	Number	8067504.487101369	9350547.392203307	6807301.881462406
15	Myanmar	1	male	42	Neonatal	1999	44	Population	1	Number	47234.68821197198	54746.81686116814	39856.287957414665
15	Myanmar	1	male	157	25 plus	1999	44	Population	1	Number	10135586.88032049	11747534.27454027	8552334.832964122
15	Myanmar	1	male	158	<20 years	1999	44	Population	1	Number	10400376.564690204	12054435.68334943	8775762.451688556
15	Myanmar	1	male	159	10 to 24	1999	44	Population	1	Number	6969776.251895119	8078238.228512504	5881046.743606417
15	Myanmar	1	male	162	10 to 19	1999	44	Population	1	Number	4912438.532788949	5693704.835934053	4145080.070335071
15	Myanmar	1	male	164	Birth	1999	44	Population	1	Number	641125.736225925	677744.696227145	602230.949714245
15	Myanmar	1	male	235	95 plus	1999	44	Population	1	Number	1174.2682323983865	1361.0219586187077	990.8390333748855
15	Myanmar	2	female	1	Under 5	1999	44	Population	1	Number	2741326.25643496	3177302.363979991	2313111.2493296987
15	Myanmar	2	female	2	Early Neonatal	1999	44	Population	1	Number	11424.927158965724	13241.92915209188	9640.27082589723
15	Myanmar	2	female	3	Late Neonatal	1999	44	Population	1	Number	33623.50453111588	38970.93247519519	28371.269705765324
15	Myanmar	2	female	4	Post Neonatal	1999	44	Population	1	Number	526210.5211410802	609898.1939300464	444012.6282341887
15	Myanmar	2	female	5	1 to 4	1999	44	Population	1	Number	2170067.303603798	2515191.3084226577	1831087.080563848
15	Myanmar	2	female	6	5 to 9	1999	44	Population	1	Number	2629724.052552467	3047951.125546094	2218942.117638568
15	Myanmar	2	female	7	10 to 14	1999	44	Population	1	Number	2555197.81330055	2961572.3533741166	2156057.4164910167
15	Myanmar	2	female	8	15 to 19	1999	44	Population	1	Number	2349805.0876494446	2723514.2998229726	1982748.5215286517
15	Myanmar	2	female	9	20 to 24	1999	44	Population	1	Number	2107881.519804611	2443115.5978401243	1778615.1663884993
15	Myanmar	2	female	10	25 to 29	1999	44	Population	1	Number	1937349.9133205886	2245462.9196362435	1634721.8314020091
15	Myanmar	2	female	11	30 to 34	1999	44	Population	1	Number	1787671.9193241082	2071980.3788243104	1508424.6236626366
15	Myanmar	2	female	12	35 to 39	1999	44	Population	1	Number	1590360.7080982048	1843289.1107214354	1341934.8520660782
15	Myanmar	2	female	13	40 to 44	1999	44	Population	1	Number	1334040.0882620323	1546203.672813213	1125653.36868319
15	Myanmar	2	female	14	45 to 49	1999	44	Population	1	Number	1049407.22404246	1216303.2568272112	885482.2184562759
15	Myanmar	2	female	15	50 to 54	1999	44	Population	1	Number	797264.0542709047	924059.6439059128	672725.637195234
15	Myanmar	2	female	16	55 to 59	1999	44	Population	1	Number	650781.6621314588	754280.9283175779	549124.8551682457
15	Myanmar	2	female	17	60 to 64	1999	44	Population	1	Number	561370.6739139769	650650.1607056117	473680.5106017932
15	Myanmar	2	female	18	65 to 69	1999	44	Population	1	Number	478437.6588990215	554527.6127088306	403702.2329263014
15	Myanmar	2	female	19	70 to 74	1999	44	Population	1	Number	368622.92609987146	427248.1218771456	311041.3563948852
15	Myanmar	2	female	20	75 to 79	1999	44	Population	1	Number	228526.7680274086	264871.2967242612	192829.23244043248
15	Myanmar	2	female	21	80 plus	1999	44	Population	1	Number	181981.2201392116	210923.21995275014	153554.43609918305
15	Myanmar	2	female	22	All Ages	1999	44	Population	1	Number	23349749.54627128	27063256.063577794	19702349.6264727
15	Myanmar	2	female	23	5-14 years	1999	44	Population	1	Number	5184921.865853017	6009523.478920209	4374999.534129584
15	Myanmar	2	female	24	15-49 years	1999	44	Population	1	Number	12156516.46050145	14089869.236485513	10257580.58218734
15	Myanmar	2	female	25	50-69 years	1999	44	Population	1	Number	2487854.049215362	2883518.345637933	2099233.235891574
15	Myanmar	2	female	26	70+ years	1999	44	Population	1	Number	779130.9142664917	903042.6385541566	657425.0249345009
15	Myanmar	2	female	28	<1 year	1999	44	Population	1	Number	571258.9528311618	662111.0555573335	482024.16876585124
15	Myanmar	2	female	30	80 to 84	1999	44	Population	1	Number	117709.55660055025	136429.89468037378	99322.4717004069
15	Myanmar	2	female	31	85 to 89	1999	44	Population	1	Number	46348.732328555816	53719.95998262171	39108.724796871764
15	Myanmar	2	female	32	90 to 94	1999	44	Population	1	Number	14464.61576181165	16765.04492895875	12205.138063132265
15	Myanmar	2	female	39	0 to 14	1999	44	Population	1	Number	7926248.1222879775	9186825.842900202	6688110.783459283
15	Myanmar	2	female	42	Neonatal	1999	44	Population	1	Number	45048.431690081605	52212.86162728707	38011.540531662555
15	Myanmar	2	female	157	25 plus	1999	44	Population	1	Number	10965814.816529248	12709800.323014507	9252875.15509627
15	Myanmar	2	female	158	<20 years	1999	44	Population	1	Number	10276053.209937422	11910340.142723175	8670859.304987935
15	Myanmar	2	female	159	10 to 24	1999	44	Population	1	Number	7012884.420754606	8128202.251037214	5917421.104408168
15	Myanmar	2	female	162	10 to 19	1999	44	Population	1	Number	4905002.900949995	5685086.653197089	4138805.938019669
15	Myanmar	2	female	164	Birth	1999	44	Population	1	Number	610227.925719788	645082.106016936	573207.597953734
15	Myanmar	2	female	235	95 plus	1999	44	Population	1	Number	3458.3154482938735	4008.3203607958976	2918.1015387721086
15	Myanmar	3	both	1	Under 5	1999	44	Population	1	Number	5561671.288449639	6446190.5221933015	4692897.969436601
15	Myanmar	3	both	2	Early Neonatal	1999	44	Population	1	Number	23420.94941056041	27145.779439476555	19762.427556507966
15	Myanmar	3	both	3	Late Neonatal	1999	44	Population	1	Number	68862.17049149318	79813.89904897865	58105.400932569246
15	Myanmar	3	both	4	Post Neonatal	1999	44	Population	1	Number	1074403.714512864	1245275.148836192	906574.0761529395
15	Myanmar	3	both	5	1 to 4	1999	44	Population	1	Number	4394984.454034722	5093955.694868656	3708456.0647945846
15	Myanmar	3	both	6	5 to 9	1999	44	Population	1	Number	5297317.052439042	6139793.814748158	4469837.778885152
15	Myanmar	3	both	7	10 to 14	1999	44	Population	1	Number	5134764.268500664	5951388.898162048	4332676.916599937
15	Myanmar	3	both	8	15 to 19	1999	44	Population	1	Number	4682677.16523828	5427402.590969094	3951209.0917548025
15	Myanmar	3	both	9	20 to 24	1999	44	Population	1	Number	4165219.2389107817	4827648.990418576	3514581.839659844
15	Myanmar	3	both	10	25 to 29	1999	44	Population	1	Number	3814345.574559381	4420972.944258406	3218517.1818324183
15	Myanmar	3	both	11	30 to 34	1999	44	Population	1	Number	3502688.432389353	4059750.3527322696	2955543.1415133537
15	Myanmar	3	both	12	35 to 39	1999	44	Population	1	Number	3101621.303390829	3594898.154242442	2617125.6015926134
15	Myanmar	3	both	13	40 to 44	1999	44	Population	1	Number	2589561.654337719	3001401.3642795244	2185053.376780919
15	Myanmar	3	both	14	45 to 49	1999	44	Population	1	Number	2024949.4104019657	2346994.099482775	1708637.6528621186
15	Myanmar	3	both	15	50 to 54	1999	44	Population	1	Number	1523323.400334987	1765590.2976265193	1285369.2570925215
15	Myanmar	3	both	16	55 to 59	1999	44	Population	1	Number	1228937.994441195	1424386.311464011	1036968.9828044922
15	Myanmar	3	both	17	60 to 64	1999	44	Population	1	Number	1057745.9134614689	1225968.1179656177	892518.3442200365
15	Myanmar	3	both	18	65 to 69	1999	44	Population	1	Number	891350.8868502629	1033109.8946274568	752115.4253834304
15	Myanmar	3	both	19	70 to 74	1999	44	Population	1	Number	677948.0359521096	785767.7984259793	572047.6447269625
15	Myanmar	3	both	20	75 to 79	1999	44	Population	1	Number	395561.3945772529	458470.84094397235	333771.8410748735
15	Myanmar	3	both	21	80 plus	1999	44	Population	1	Number	293367.69615321176	340024.42150580225	247541.53817664398
15	Myanmar	3	both	22	All Ages	1999	44	Population	1	Number	45943050.71038815	53249759.414045945	38766413.584396735
15	Myanmar	3	both	23	5-14 years	1999	44	Population	1	Number	10432081.320939707	12091182.712910205	8802514.695485089
15	Myanmar	3	both	24	15-49 years	1999	44	Population	1	Number	23881062.779228307	27679068.49638309	20150667.885996062
15	Myanmar	3	both	25	50-69 years	1999	44	Population	1	Number	4701358.195087913	5449054.621683604	3966972.0095004807
15	Myanmar	3	both	26	70+ years	1999	44	Population	1	Number	1366877.1266825742	1584263.0608757539	1153361.0239784801
15	Myanmar	3	both	28	<1 year	1999	44	Population	1	Number	1166686.8344149173	1352234.8273246472	984441.9046420167
15	Myanmar	3	both	30	80 to 84	1999	44	Population	1	Number	194087.9589355573	224955.39496563707	163770.0146487215
15	Myanmar	3	both	31	85 to 89	1999	44	Population	1	Number	73192.09861402302	84832.45195828062	61758.96293581579
15	Myanmar	3	both	32	90 to 94	1999	44	Population	1	Number	21455.05492293919	24867.23226246989	18103.620019959722
15	Myanmar	3	both	39	0 to 14	1999	44	Population	1	Number	15993752.609389346	18537373.235103507	13495412.66492169
15	Myanmar	3	both	42	Neonatal	1999	44	Population	1	Number	92283.11990205359	106959.6784884552	77867.8284890772
15	Myanmar	3	both	157	25 plus	1999	44	Population	1	Number	21101401.696849737	24457334.597554777	17805209.98806037
15	Myanmar	3	both	158	<20 years	1999	44	Population	1	Number	20676429.774627626	23964775.826072607	17446621.756676495
15	Myanmar	3	both	159	10 to 24	1999	44	Population	1	Number	13982660.672649726	16206440.47954972	11798467.848014586
15	Myanmar	3	both	162	10 to 19	1999	44	Population	1	Number	9817441.433738943	11378791.489131145	8283886.008354739
15	Myanmar	3	both	164	Birth	1999	44	Population	1	Number	1251353.66194571	1322826.80224408	1175438.54766798
15	Myanmar	3	both	235	95 plus	1999	44	Population	1	Number	4632.58368069226	5369.342319414605	3908.940572146994
16	Philippines	1	male	1	Under 5	1999	44	Population	1	Number	5599877.922661333	6007322.076111807	5165402.3878473025
16	Philippines	1	male	2	Early Neonatal	1999	44	Population	1	Number	22832.51520086352	24493.796920865665	21061.017787875247
16	Philippines	1	male	3	Late Neonatal	1999	44	Population	1	Number	67837.27621516754	72773.0805240477	62574.01203852548
16	Philippines	1	male	4	Post Neonatal	1999	44	Population	1	Number	1073926.3504017233	1152064.6631918766	990604.0473291018
16	Philippines	1	male	5	1 to 4	1999	44	Population	1	Number	4435281.780843579	4757990.535475016	4091163.310691799
16	Philippines	1	male	6	5 to 9	1999	44	Population	1	Number	5067780.169908964	5436509.172526281	4674588.295005605
16	Philippines	1	male	7	10 to 14	1999	44	Population	1	Number	4587976.370385351	4921795.102525501	4232010.844927972
16	Philippines	1	male	8	15 to 19	1999	44	Population	1	Number	4098337.7014596607	4396530.583230875	3780361.5796080693
16	Philippines	1	male	9	20 to 24	1999	44	Population	1	Number	3549473.167381792	3807730.9561858247	3274081.583135728
16	Philippines	1	male	10	25 to 29	1999	44	Population	1	Number	3143282.8523141616	3371986.4488039706	2899406.1969313007
16	Philippines	1	male	11	30 to 34	1999	44	Population	1	Number	2821230.9253241206	3026502.1940789726	2602341.186647184
16	Philippines	1	male	12	35 to 39	1999	44	Population	1	Number	2514084.0464681317	2697007.4709005207	2319024.792366116
16	Philippines	1	male	13	40 to 44	1999	44	Population	1	Number	2111420.496569959	2265046.3342550187	1947602.5415834386
16	Philippines	1	male	14	45 to 49	1999	44	Population	1	Number	1685451.0786455758	1808083.6069622939	1554682.6460277797
16	Philippines	1	male	15	50 to 54	1999	44	Population	1	Number	1265701.2162597035	1357792.9667768436	1167499.751791375
16	Philippines	1	male	16	55 to 59	1999	44	Population	1	Number	939024.1799755191	1007347.0822536851	866168.4787561828
16	Philippines	1	male	17	60 to 64	1999	44	Population	1	Number	768032.5033779965	823914.1417785307	708443.4663903601
16	Philippines	1	male	18	65 to 69	1999	44	Population	1	Number	518942.9551158443	556700.9698362394	478679.93133643
16	Philippines	1	male	19	70 to 74	1999	44	Population	1	Number	356408.840215722	382340.9587707182	328756.2871415682
16	Philippines	1	male	20	75 to 79	1999	44	Population	1	Number	210985.04581865383	226336.20607098946	194615.43171530607
16	Philippines	1	male	21	80 plus	1999	44	Population	1	Number	206974.57913346175	222033.9399526567	190916.12353784707
16	Philippines	1	male	22	All Ages	1999	44	Population	1	Number	39444984.05101595	42314980.211020745	36384581.524749584
16	Philippines	1	male	23	5-14 years	1999	44	Population	1	Number	9655756.540294314	10358304.275051784	8906599.139933577
16	Philippines	1	male	24	15-49 years	1999	44	Population	1	Number	19923280.2681634	21372887.59441747	18377500.526299614
16	Philippines	1	male	25	50-69 years	1999	44	Population	1	Number	3491700.8547290633	3745755.1606452977	3220791.628274348
16	Philippines	1	male	26	70+ years	1999	44	Population	1	Number	774368.4651678376	830711.1047943643	714287.8423947215
16	Philippines	1	male	28	<1 year	1999	44	Population	1	Number	1164596.1418177544	1249331.54063679	1074239.0771555025
16	Philippines	1	male	30	80 to 84	1999	44	Population	1	Number	119573.64332967147	128273.75832401634	110296.32990376893
16	Philippines	1	male	31	85 to 89	1999	44	Population	1	Number	58181.346352233704	62414.59031549291	53667.253023468125
16	Philippines	1	male	32	90 to 94	1999	44	Population	1	Number	24780.164032834986	26583.15565089582	22857.55515284913
16	Philippines	1	male	39	0 to 14	1999	44	Population	1	Number	15255634.462955648	16365626.351163588	14072001.527780877
16	Philippines	1	male	42	Neonatal	1999	44	Population	1	Number	90669.79141603106	97266.87744491338	83635.02982640074
16	Philippines	1	male	157	25 plus	1999	44	Population	1	Number	16541538.71921885	17745092.320440438	15258136.83422488
16	Philippines	1	male	158	<20 years	1999	44	Population	1	Number	19353972.164415307	20762156.934394464	17852363.10738895
16	Philippines	1	male	159	10 to 24	1999	44	Population	1	Number	12235787.239226803	13126056.641942205	11286454.00767177
16	Philippines	1	male	162	10 to 19	1999	44	Population	1	Number	8686314.071845012	9318325.685756376	8012372.424536041
16	Philippines	1	male	164	Birth	1999	44	Population	1	Number	1207011.86947866	1256830.94433635	1158849.51641969
16	Philippines	1	male	235	95 plus	1999	44	Population	1	Number	4439.425418721604	4762.435662251678	4094.9854577609176
16	Philippines	2	female	1	Under 5	1999	44	Population	1	Number	5240370.020800735	5621656.569611365	4833787.48474274
16	Philippines	2	female	2	Early Neonatal	1999	44	Population	1	Number	21263.56572982193	22810.691516808434	19613.797784858027
16	Philippines	2	female	3	Late Neonatal	1999	44	Population	1	Number	63320.90036969277	67928.09556272473	58408.046476629046
16	Philippines	2	female	4	Post Neonatal	1999	44	Population	1	Number	1002861.7756656206	1075829.4676148274	925053.1319157948
16	Philippines	2	female	5	1 to 4	1999	44	Population	1	Number	4152923.7790355994	4455088.3149170065	3830712.508565459
16	Philippines	2	female	6	5 to 9	1999	44	Population	1	Number	4826232.435961429	5177386.553316005	4451781.430473326
16	Philippines	2	female	7	10 to 14	1999	44	Population	1	Number	4441777.780787079	4764959.180935854	4097155.308032281
16	Philippines	2	female	8	15 to 19	1999	44	Population	1	Number	4081446.5095765656	4378410.397167438	3764780.918013029
16	Philippines	2	female	9	20 to 24	1999	44	Population	1	Number	3571848.399100669	3831734.1979206107	3294720.796516008
16	Philippines	2	female	10	25 to 29	1999	44	Population	1	Number	3102873.2077824664	3328636.619926323	2862131.799660711
16	Philippines	2	female	11	30 to 34	1999	44	Population	1	Number	2757591.6489812727	2958232.5576758133	2543639.465909316
16	Philippines	2	female	12	35 to 39	1999	44	Population	1	Number	2414745.144957766	2590440.7234996585	2227393.259294425
16	Philippines	2	female	13	40 to 44	1999	44	Population	1	Number	2033433.6289871673	2181385.183467957	1875666.4105469538
16	Philippines	2	female	14	45 to 49	1999	44	Population	1	Number	1610476.990507425	1727654.4438574996	1485525.5430973235
16	Philippines	2	female	15	50 to 54	1999	44	Population	1	Number	1262151.9931689366	1353985.5040927147	1164225.9008822574
16	Philippines	2	female	16	55 to 59	1999	44	Population	1	Number	957583.6271318685	1027256.9049609953	883287.9613560771
16	Philippines	2	female	17	60 to 64	1999	44	Population	1	Number	822472.1685216208	882314.8081412725	758659.3425594684
16	Philippines	2	female	18	65 to 69	1999	44	Population	1	Number	588204.1189433634	631001.5392816021	542567.3563768896
16	Philippines	2	female	19	70 to 74	1999	44	Population	1	Number	424698.09229703085	455598.9006856817	391747.2077717557
16	Philippines	2	female	20	75 to 79	1999	44	Population	1	Number	274793.9034156039	294787.7623705347	253473.57647294278
16	Philippines	2	female	21	80 plus	1999	44	Population	1	Number	259527.66709044817	278410.7627712893	239391.79564549134
16	Philippines	2	female	22	All Ages	1999	44	Population	1	Number	38670227.33801145	41483852.60968261	35669935.55735102
16	Philippines	2	female	23	5-14 years	1999	44	Population	1	Number	9268010.216748508	9942345.73425186	8548936.73850561
16	Philippines	2	female	24	15-49 years	1999	44	Population	1	Number	19572415.52989333	20996494.1235153	18053858.193037774
16	Philippines	2	female	25	50-69 years	1999	44	Population	1	Number	3630411.9077657894	3894558.756476585	3348740.561174693
16	Philippines	2	female	26	70+ years	1999	44	Population	1	Number	959019.662803083	1028797.4258275054	884612.5798901899
16	Philippines	2	female	28	<1 year	1999	44	Population	1	Number	1087446.2417651352	1166568.2546943603	1003074.9761772819
16	Philippines	2	female	30	80 to 84	1999	44	Population	1	Number	161607.92058451663	173366.42734177754	149069.31015481427
16	Philippines	2	female	31	85 to 89	1999	44	Population	1	Number	74306.25658115251	79712.74047721447	68541.08615886912
16	Philippines	2	female	32	90 to 94	1999	44	Population	1	Number	21281.53374809997	22829.966878585314	19630.371725540324
16	Philippines	2	female	39	0 to 14	1999	44	Population	1	Number	14508380.237549243	15564002.30386323	13382724.22324835
16	Philippines	2	female	42	Neonatal	1999	44	Population	1	Number	84584.4660995147	90738.78707953317	78021.84426148709
16	Philippines	2	female	157	25 plus	1999	44	Population	1	Number	16508552.19178497	17709705.710731342	15227709.619573615
16	Philippines	2	female	158	<20 years	1999	44	Population	1	Number	18589826.74712581	19942412.701030664	17147505.141261376
16	Philippines	2	female	159	10 to 24	1999	44	Population	1	Number	12095072.689464314	12975103.776023906	11156657.02256132
16	Philippines	2	female	162	10 to 19	1999	44	Population	1	Number	8523224.290363645	9143369.578103295	7861936.2260453105
16	Philippines	2	female	164	Birth	1999	44	Population	1	Number	1121883.20710156	1168188.62040318	1077117.6695972
16	Philippines	2	female	235	95 plus	1999	44	Population	1	Number	2331.956176679067	2501.628073711967	2151.027606267658
16	Philippines	3	both	1	Under 5	1999	44	Population	1	Number	10840247.943462068	11628978.645723173	9999189.872590043
16	Philippines	3	both	2	Early Neonatal	1999	44	Population	1	Number	44096.08093068545	47304.488437674096	40674.81557273328
16	Philippines	3	both	3	Late Neonatal	1999	44	Population	1	Number	131158.1765848603	140701.17608677244	120982.05851515454
16	Philippines	3	both	4	Post Neonatal	1999	44	Population	1	Number	2076788.1260673439	2227894.130806704	1915657.1792448969
16	Philippines	3	both	5	1 to 4	1999	44	Population	1	Number	8588205.559879178	9213078.850392021	7921875.8192572575
16	Philippines	3	both	6	5 to 9	1999	44	Population	1	Number	9894012.605870394	10613895.725842286	9126369.725478929
16	Philippines	3	both	7	10 to 14	1999	44	Population	1	Number	9029754.15117243	9686754.283461357	8329166.152960254
16	Philippines	3	both	8	15 to 19	1999	44	Population	1	Number	8179784.211036227	8774940.980398312	7545142.4976210995
16	Philippines	3	both	9	20 to 24	1999	44	Population	1	Number	7121321.566482461	7639465.154106435	6568802.3796517365
16	Philippines	3	both	10	25 to 29	1999	44	Population	1	Number	6246156.060096628	6700623.068730293	5761537.996592012
16	Philippines	3	both	11	30 to 34	1999	44	Population	1	Number	5578822.574305394	5984734.751754787	5145980.6525565
16	Philippines	3	both	12	35 to 39	1999	44	Population	1	Number	4928829.191425897	5287448.194400179	4546418.051660541
16	Philippines	3	both	13	40 to 44	1999	44	Population	1	Number	4144854.125557126	4446431.517722975	3823268.9521303927
16	Philippines	3	both	14	45 to 49	1999	44	Population	1	Number	3295928.0691530006	3535738.0508197933	3040208.1891251025
16	Philippines	3	both	15	50 to 54	1999	44	Population	1	Number	2527853.20942864	2711778.4708695584	2331725.6526736324
16	Philippines	3	both	16	55 to 59	1999	44	Population	1	Number	1896607.8071073876	2034603.9872146803	1749456.44011226
16	Philippines	3	both	17	60 to 64	1999	44	Population	1	Number	1590504.6718996174	1706228.9499198035	1467102.8089498281
16	Philippines	3	both	18	65 to 69	1999	44	Population	1	Number	1107147.0740592077	1187702.5091178415	1021247.2877133195
16	Philippines	3	both	19	70 to 74	1999	44	Population	1	Number	781106.9325127528	837939.8594564	720503.4949133239
16	Philippines	3	both	20	75 to 79	1999	44	Population	1	Number	485778.94923425774	521123.9684415242	448089.00818824884
16	Philippines	3	both	21	80 plus	1999	44	Population	1	Number	466502.24622390996	500444.702723946	430307.91918333847
16	Philippines	3	both	22	All Ages	1999	44	Population	1	Number	78115211.3890274	83798832.82070337	72054517.08210056
16	Philippines	3	both	23	5-14 years	1999	44	Population	1	Number	18923766.75704282	20300650.00930364	17455535.87843918
16	Philippines	3	both	24	15-49 years	1999	44	Population	1	Number	39495695.79805674	42369381.717932776	36431358.719337374
16	Philippines	3	both	25	50-69 years	1999	44	Population	1	Number	7122112.762494853	7640313.917121883	6569532.189449038
16	Philippines	3	both	26	70+ years	1999	44	Population	1	Number	1733388.1279709206	1859508.5306218704	1598900.4222849107
16	Philippines	3	both	28	<1 year	1999	44	Population	1	Number	2252042.3835828896	2415899.7953311508	2077314.0533327844
16	Philippines	3	both	30	80 to 84	1999	44	Population	1	Number	281181.56391418807	301640.1856657939	259365.6400585832
16	Philippines	3	both	31	85 to 89	1999	44	Population	1	Number	132487.60293338622	142127.33079270736	122208.33918233725
16	Philippines	3	both	32	90 to 94	1999	44	Population	1	Number	46061.697780934956	49413.12252948114	42487.92687838945
16	Philippines	3	both	39	0 to 14	1999	44	Population	1	Number	29764014.70050489	31929628.65502681	27454725.75102923
16	Philippines	3	both	42	Neonatal	1999	44	Population	1	Number	175254.25751554576	188005.66452444653	161656.8740878878
16	Philippines	3	both	157	25 plus	1999	44	Population	1	Number	33050090.91100382	35454798.0311718	30485846.45379851
16	Philippines	3	both	158	<20 years	1999	44	Population	1	Number	37943798.91154112	40704569.63542512	34999868.24865033
16	Philippines	3	both	159	10 to 24	1999	44	Population	1	Number	24330859.928691115	26101160.4179661	22443111.030233085
16	Philippines	3	both	162	10 to 19	1999	44	Population	1	Number	17209538.362208657	18461695.26385967	15874308.65058135
16	Philippines	3	both	164	Birth	1999	44	Population	1	Number	2328895.07658022	2425019.56473953	2235967.18601689
16	Philippines	3	both	235	95 plus	1999	44	Population	1	Number	6771.38159540067	7264.063735963647	6246.013064028576
17	Sri Lanka	1	male	1	Under 5	1999	44	Population	1	Number	848169.0951746021	972626.7229683471	719591.8773126429
17	Sri Lanka	1	male	2	Early Neonatal	1999	44	Population	1	Number	3299.012169876319	3783.0986934969183	2798.9022166739787
17	Sri Lanka	1	male	3	Late Neonatal	1999	44	Population	1	Number	9839.907899083133	11283.784599844928	8348.238385444964
17	Sri Lanka	1	male	4	Post Neonatal	1999	44	Population	1	Number	156549.03030707096	179520.53570178032	132817.16022316145
17	Sri Lanka	1	male	5	1 to 4	1999	44	Population	1	Number	678481.1447985717	778039.3039732251	575627.5764873625
17	Sri Lanka	1	male	6	5 to 9	1999	44	Population	1	Number	870219.498586517	997912.7322472468	738299.5751961819
17	Sri Lanka	1	male	7	10 to 14	1999	44	Population	1	Number	882050.3476079309	1011479.6023196137	748336.9402758057
17	Sri Lanka	1	male	8	15 to 19	1999	44	Population	1	Number	928954.2231692749	1065266.0029810928	788130.4768010643
17	Sri Lanka	1	male	9	20 to 24	1999	44	Population	1	Number	839895.0898346334	963138.6164747006	712572.1602899927
17	Sri Lanka	1	male	10	25 to 29	1999	44	Population	1	Number	757976.3031743595	869199.3283395638	643071.7578167036
17	Sri Lanka	1	male	11	30 to 34	1999	44	Population	1	Number	720937.583683714	826725.6652857191	611647.8803809863
17	Sri Lanka	1	male	12	35 to 39	1999	44	Population	1	Number	679549.8298867012	779264.8045026194	576534.2554894605
17	Sri Lanka	1	male	13	40 to 44	1999	44	Population	1	Number	612865.6595942954	702795.6117504193	519958.99524861167
17	Sri Lanka	1	male	14	45 to 49	1999	44	Population	1	Number	546561.4644247585	626762.1504586884	463706.10823917744
17	Sri Lanka	1	male	15	50 to 54	1999	44	Population	1	Number	436511.3643861195	500563.64974476467	370338.92646400764
17	Sri Lanka	1	male	16	55 to 59	1999	44	Population	1	Number	325494.6071219049	373256.64760713384	276151.6267528895
17	Sri Lanka	1	male	17	60 to 64	1999	44	Population	1	Number	250660.97036592613	287442.1616751889	212662.30903814555
17	Sri Lanka	1	male	18	65 to 69	1999	44	Population	1	Number	194566.15295890695	223116.16967607537	165071.1209188504
17	Sri Lanka	1	male	19	70 to 74	1999	44	Population	1	Number	138941.94902841304	159329.8474740125	117879.20416771533
17	Sri Lanka	1	male	20	75 to 79	1999	44	Population	1	Number	89630.51196224532	102782.6074114005	76043.07765319855
17	Sri Lanka	1	male	21	80 plus	1999	44	Population	1	Number	81941.93089853882	93965.82848510644	69520.03818739008
17	Sri Lanka	1	male	22	All Ages	1999	44	Population	1	Number	9204926.581858842	10555628.14940169	7809516.330232821
17	Sri Lanka	1	male	23	5-14 years	1999	44	Population	1	Number	1752269.8461944477	2009392.3345668605	1486636.5154719874
17	Sri Lanka	1	male	24	15-49 years	1999	44	Population	1	Number	5086740.153767737	5833152.179792804	4315621.634265996
17	Sri Lanka	1	male	25	50-69 years	1999	44	Population	1	Number	1207233.0948328574	1384378.6287031623	1024223.983173893
17	Sri Lanka	1	male	26	70+ years	1999	44	Population	1	Number	310514.3918891972	356078.28337051946	263442.32000830397
17	Sri Lanka	1	male	28	<1 year	1999	44	Population	1	Number	169687.9503760304	194587.41899512216	143964.3008252804
17	Sri Lanka	1	male	30	80 to 84	1999	44	Population	1	Number	51340.25617757064	58873.76161951113	43557.389127606526
17	Sri Lanka	1	male	31	85 to 89	1999	44	Population	1	Number	22587.64867243511	25902.088195406763	19163.500067082754
17	Sri Lanka	1	male	32	90 to 94	1999	44	Population	1	Number	6798.823324929834	7796.460974808316	5768.16352745806
17	Sri Lanka	1	male	39	0 to 14	1999	44	Population	1	Number	2600438.94136905	2982019.0575352074	2206228.39278463
17	Sri Lanka	1	male	42	Neonatal	1999	44	Population	1	Number	13138.920068959453	15066.883293341845	11147.140602118943
17	Sri Lanka	1	male	157	25 plus	1999	44	Population	1	Number	4835638.327485884	5545204.472410693	4102585.3003571373
17	Sri Lanka	1	male	158	<20 years	1999	44	Population	1	Number	3529393.164538325	4047285.0605163006	2994358.869585694
17	Sri Lanka	1	male	159	10 to 24	1999	44	Population	1	Number	2650899.660611839	3039884.221775407	2249039.577366863
17	Sri Lanka	1	male	162	10 to 19	1999	44	Population	1	Number	1811004.5707772058	2076745.6053007066	1536467.41707687
17	Sri Lanka	1	male	164	Birth	1999	44	Population	1	Number	172905.874907556	183670.894727996	162255.023397919
17	Sri Lanka	1	male	235	95 plus	1999	44	Population	1	Number	1215.2027236032397	1393.5176953802095	1030.9854652427296
17	Sri Lanka	2	female	1	Under 5	1999	44	Population	1	Number	822342.1148648886	943009.9739430438	697680.1083598288
17	Sri Lanka	2	female	2	Early Neonatal	1999	44	Population	1	Number	3170.8901179418626	3636.176420306408	2690.2026797524113
17	Sri Lanka	2	female	3	Late Neonatal	1999	44	Population	1	Number	9468.772418500723	10858.18988257709	8033.364760917712
17	Sri Lanka	2	female	4	Post Neonatal	1999	44	Population	1	Number	150777.08894746745	172901.63807665414	127920.20967129001
17	Sri Lanka	2	female	5	1 to 4	1999	44	Population	1	Number	658925.3633809786	755613.9695635064	559036.3312478686
17	Sri Lanka	2	female	6	5 to 9	1999	44	Population	1	Number	856765.8883061077	982484.9821045303	726885.4494830543
17	Sri Lanka	2	female	7	10 to 14	1999	44	Population	1	Number	881044.00389649	1010325.5909416857	747483.1520811432
17	Sri Lanka	2	female	8	15 to 19	1999	44	Population	1	Number	938649.6100536424	1076384.0600134719	796356.1026686964
17	Sri Lanka	2	female	9	20 to 24	1999	44	Population	1	Number	862362.5706925772	988902.9038137926	731633.7092441262
17	Sri Lanka	2	female	10	25 to 29	1999	44	Population	1	Number	783974.844874669	899012.8131267244	665129.0805085491
17	Sri Lanka	2	female	11	30 to 34	1999	44	Population	1	Number	744114.4851867456	853303.4713926644	631311.3061739568
17	Sri Lanka	2	female	12	35 to 39	1999	44	Population	1	Number	699519.1225367084	802164.3274641043	593476.3262019828
17	Sri Lanka	2	female	13	40 to 44	1999	44	Population	1	Number	631282.8380565692	723915.2682387249	535584.2427374293
17	Sri Lanka	2	female	14	45 to 49	1999	44	Population	1	Number	563178.389978183	645817.3906682003	477804.0100870298
17	Sri Lanka	2	female	15	50 to 54	1999	44	Population	1	Number	461309.93663445825	529001.0853898707	391378.187691961
17	Sri Lanka	2	female	16	55 to 59	1999	44	Population	1	Number	344462.7290188196	395008.09121244744	292244.2980404304
17	Sri Lanka	2	female	17	60 to 64	1999	44	Population	1	Number	271030.967093653	310801.1867527136	229944.33955487868
17	Sri Lanka	2	female	18	65 to 69	1999	44	Population	1	Number	213924.03718161336	245314.56808772194	181494.46896096523
17	Sri Lanka	2	female	19	70 to 74	1999	44	Population	1	Number	154832.48412484184	177552.1090076886	131360.83188392883
17	Sri Lanka	2	female	20	75 to 79	1999	44	Population	1	Number	102209.64104911636	117207.55777939355	86715.2881429196
17	Sri Lanka	2	female	21	80 plus	1999	44	Population	1	Number	100878.77860602374	115681.4088261823	85586.17626025571
17	Sri Lanka	2	female	22	All Ages	1999	44	Population	1	Number	9431882.442155108	10815886.788762964	8002067.078081132
17	Sri Lanka	2	female	23	5-14 years	1999	44	Population	1	Number	1737809.8922025978	1992810.573046216	1474368.6015641976
17	Sri Lanka	2	female	24	15-49 years	1999	44	Population	1	Number	5223081.861379094	5989500.234717683	4431294.777621769
17	Sri Lanka	2	female	25	50-69 years	1999	44	Population	1	Number	1290727.6699285442	1480124.9314427536	1095061.2942482354
17	Sri Lanka	2	female	26	70+ years	1999	44	Population	1	Number	357920.90377998195	410441.0756132643	303662.2962871042
17	Sri Lanka	2	female	28	<1 year	1999	44	Population	1	Number	163416.75148391002	187396.00437953763	138643.77711196017
17	Sri Lanka	2	female	30	80 to 84	1999	44	Population	1	Number	61373.335508433476	70379.06301091555	52069.51534394317
17	Sri Lanka	2	female	31	85 to 89	1999	44	Population	1	Number	28724.63314912507	32939.594200317035	24370.155444818232
17	Sri Lanka	2	female	32	90 to 94	1999	44	Population	1	Number	9075.293128854564	10406.972696968984	7699.534511347209
17	Sri Lanka	2	female	39	0 to 14	1999	44	Population	1	Number	2560152.007067486	2935820.5469892602	2172048.709924026
17	Sri Lanka	2	female	42	Neonatal	1999	44	Population	1	Number	12639.662536442587	14494.366302883498	10723.567440670126
17	Sri Lanka	2	female	157	25 plus	1999	44	Population	1	Number	5070718.254341401	5814779.277946439	4302028.556244286
17	Sri Lanka	2	female	158	<20 years	1999	44	Population	1	Number	3498801.617121129	4012204.607002732	2968404.812592723
17	Sri Lanka	2	female	159	10 to 24	1999	44	Population	1	Number	2682056.18464271	3075612.55476895	2275472.9639939656
17	Sri Lanka	2	female	162	10 to 19	1999	44	Population	1	Number	1819693.6139501324	2086709.6509551576	1543839.2547498394
17	Sri Lanka	2	female	164	Birth	1999	44	Population	1	Number	165695.864666216	176011.993416905	155489.143516549
17	Sri Lanka	2	female	235	95 plus	1999	44	Population	1	Number	1705.5168196106333	1955.7789179807417	1446.9709601471154
17	Sri Lanka	3	both	1	Under 5	1999	44	Population	1	Number	1670511.2100394908	1915636.696911391	1417271.985672472
17	Sri Lanka	3	both	2	Early Neonatal	1999	44	Population	1	Number	6469.902287818182	7419.275113803327	5489.10489642639
17	Sri Lanka	3	both	3	Late Neonatal	1999	44	Population	1	Number	19308.680317583858	22141.974482422018	16381.603146362677
17	Sri Lanka	3	both	4	Post Neonatal	1999	44	Population	1	Number	307326.1192545384	352422.17377843446	260737.36989445152
17	Sri Lanka	3	both	5	1 to 4	1999	44	Population	1	Number	1337406.5081795503	1533653.2735367313	1134663.9077352313
17	Sri Lanka	3	both	6	5 to 9	1999	44	Population	1	Number	1726985.3868926247	1980397.714351777	1465185.024679236
17	Sri Lanka	3	both	7	10 to 14	1999	44	Population	1	Number	1763094.3515044209	2021805.1932612997	1495820.0923569489
17	Sri Lanka	3	both	8	15 to 19	1999	44	Population	1	Number	1867603.8332229173	2141650.062994565	1584486.5794697606
17	Sri Lanka	3	both	9	20 to 24	1999	44	Population	1	Number	1702257.6605272104	1952041.5202884933	1444205.869534119
17	Sri Lanka	3	both	10	25 to 29	1999	44	Population	1	Number	1541951.1480490286	1768212.1414662881	1308200.838325253
17	Sri Lanka	3	both	11	30 to 34	1999	44	Population	1	Number	1465052.0688704597	1680029.1366783835	1242959.1865549432
17	Sri Lanka	3	both	12	35 to 39	1999	44	Population	1	Number	1379068.9524234096	1581429.1319667238	1170010.581691443
17	Sri Lanka	3	both	13	40 to 44	1999	44	Population	1	Number	1244148.4976508645	1426710.8799891442	1055543.237986041
17	Sri Lanka	3	both	14	45 to 49	1999	44	Population	1	Number	1109739.8544029414	1272579.5411268887	941510.1183262072
17	Sri Lanka	3	both	15	50 to 54	1999	44	Population	1	Number	897821.3010205778	1029564.7351346351	761717.1141559687
17	Sri Lanka	3	both	16	55 to 59	1999	44	Population	1	Number	669957.3361407245	768264.7388195813	568395.9247933199
17	Sri Lanka	3	both	17	60 to 64	1999	44	Population	1	Number	521691.9374595791	598243.3484279026	442606.6485930243
17	Sri Lanka	3	both	18	65 to 69	1999	44	Population	1	Number	408490.1901405203	468430.73776379734	346565.58987981564
17	Sri Lanka	3	both	19	70 to 74	1999	44	Population	1	Number	293774.4331532549	336881.95648170105	249240.0360516442
17	Sri Lanka	3	both	20	75 to 79	1999	44	Population	1	Number	191840.1530113617	219990.165190794	162758.36579611816
17	Sri Lanka	3	both	21	80 plus	1999	44	Population	1	Number	182820.70950456258	209647.23731128874	155106.21444764576
17	Sri Lanka	3	both	22	All Ages	1999	44	Population	1	Number	18636809.024013948	21371514.93816464	15811583.408313965
17	Sri Lanka	3	both	23	5-14 years	1999	44	Population	1	Number	3490079.7383970455	4002202.9076130763	2961005.1170361843
17	Sri Lanka	3	both	24	15-49 years	1999	44	Population	1	Number	10309822.015146831	11822652.414510489	8746916.411887765
17	Sri Lanka	3	both	25	50-69 years	1999	44	Population	1	Number	2497960.764761402	2864503.560145916	2119285.2774221287
17	Sri Lanka	3	both	26	70+ years	1999	44	Population	1	Number	668435.2956691792	766519.3589837839	567104.616295408
17	Sri Lanka	3	both	28	<1 year	1999	44	Population	1	Number	333104.7018599404	381983.4233746598	282608.0779372406
17	Sri Lanka	3	both	30	80 to 84	1999	44	Population	1	Number	112713.59168600412	129252.82463042668	95626.90447154967
17	Sri Lanka	3	both	31	85 to 89	1999	44	Population	1	Number	51312.28182156018	58841.682395723794	43533.65551190099
17	Sri Lanka	3	both	32	90 to 94	1999	44	Population	1	Number	15874.116453784396	18203.4336717773	13467.698038805267
17	Sri Lanka	3	both	39	0 to 14	1999	44	Population	1	Number	5160590.948436536	5917839.604524468	4378277.102708655
17	Sri Lanka	3	both	42	Neonatal	1999	44	Population	1	Number	25778.58260540204	29561.24959622534	21870.708042789065
17	Sri Lanka	3	both	157	25 plus	1999	44	Population	1	Number	9906356.581827285	11359983.750357129	8404613.856601425
17	Sri Lanka	3	both	158	<20 years	1999	44	Population	1	Number	7028194.781659453	8059489.667519032	5962763.682178418
17	Sri Lanka	3	both	159	10 to 24	1999	44	Population	1	Number	5332955.845254549	6115496.776544359	4524512.541360828
17	Sri Lanka	3	both	162	10 to 19	1999	44	Population	1	Number	3630698.184727338	4163455.256255865	3080306.6718267095
17	Sri Lanka	3	both	164	Birth	1999	44	Population	1	Number	338601.739573772	359682.8881449	317744.166914468
17	Sri Lanka	3	both	235	95 plus	1999	44	Population	1	Number	2920.719543213873	3349.296613360951	2477.9564253898448
18	Thailand	1	male	1	Under 5	1999	44	Population	1	Number	2525627.50806256	2716668.931286826	2330055.9226320237
18	Thailand	1	male	2	Early Neonatal	1999	44	Population	1	Number	9102.812706254072	9791.36012236957	8397.937776298551
18	Thailand	1	male	3	Late Neonatal	1999	44	Population	1	Number	27199.513828049767	29256.916915453105	25093.323574217724
18	Thailand	1	male	4	Post Neonatal	1999	44	Population	1	Number	440242.7817198599	473543.26142855984	406152.64826967835
18	Thailand	1	male	5	1 to 4	1999	44	Population	1	Number	2049082.3998083964	2204077.392820443	1890412.0130118295
18	Thailand	1	male	6	5 to 9	1999	44	Population	1	Number	2706268.6621271623	2910973.993847518	2496709.156157419
18	Thailand	1	male	7	10 to 14	1999	44	Population	1	Number	2727292.962476799	2933588.5969034196	2516105.4429782117
18	Thailand	1	male	8	15 to 19	1999	44	Population	1	Number	2787270.6810801458	2998103.100399689	2571438.795981201
18	Thailand	1	male	9	20 to 24	1999	44	Population	1	Number	2773860.3635571934	2983678.4107504846	2559066.9043744686
18	Thailand	1	male	10	25 to 29	1999	44	Population	1	Number	2734852.552365034	2941720.003026087	2523079.657162814
18	Thailand	1	male	11	30 to 34	1999	44	Population	1	Number	2749521.649317952	2957498.6876558717	2536612.854804073
18	Thailand	1	male	12	35 to 39	1999	44	Population	1	Number	2599575.4053140534	2796210.334108823	2398277.675605091
18	Thailand	1	male	13	40 to 44	1999	44	Population	1	Number	2271263.156673503	2443064.1623968678	2095388.2364556172
18	Thailand	1	male	14	45 to 49	1999	44	Population	1	Number	1777699.7615486495	1912167.0539057131	1640043.8484436113
18	Thailand	1	male	15	50 to 54	1999	44	Population	1	Number	1367106.587570142	1470516.131279546	1261244.8950085484
18	Thailand	1	male	16	55 to 59	1999	44	Population	1	Number	1098075.577462031	1181135.3004245344	1013046.2606204753
18	Thailand	1	male	17	60 to 64	1999	44	Population	1	Number	925908.4470433249	995945.2465847656	854210.8659971405
18	Thailand	1	male	18	65 to 69	1999	44	Population	1	Number	700389.6838907552	753367.9800151607	646155.1142796634
18	Thailand	1	male	19	70 to 74	1999	44	Population	1	Number	471886.85562664946	507580.93015345634	435346.3680828116
18	Thailand	1	male	20	75 to 79	1999	44	Population	1	Number	264490.093791913	284496.43430943746	244009.34324242448
18	Thailand	1	male	21	80 plus	1999	44	Population	1	Number	230440.6724840099	247871.47488838868	212596.53374165494
18	Thailand	1	male	22	All Ages	1999	44	Population	1	Number	30711530.62039188	33034586.771936607	28333387.87556727
18	Thailand	1	male	23	5-14 years	1999	44	Population	1	Number	5433561.624603962	5844562.590750938	5012814.599135631
18	Thailand	1	male	24	15-49 years	1999	44	Population	1	Number	17694043.569856532	19032441.752243537	16323907.97282688
18	Thailand	1	male	25	50-69 years	1999	44	Population	1	Number	4091480.295966253	4400964.658304007	3774657.135905828
18	Thailand	1	male	26	70+ years	1999	44	Population	1	Number	966817.6219025723	1039948.8393512826	891952.2450668912
18	Thailand	1	male	28	<1 year	1999	44	Population	1	Number	476545.1082541638	512591.53846638254	439643.9096201946
18	Thailand	1	male	30	80 to 84	1999	44	Population	1	Number	132389.8582427401	142403.98220140475	122138.26952318326
18	Thailand	1	male	31	85 to 89	1999	44	Population	1	Number	62701.547421110416	67444.36591649559	57846.26254677781
18	Thailand	1	male	32	90 to 94	1999	44	Population	1	Number	29296.0637829542	31512.052364840434	27027.52749935092
18	Thailand	1	male	39	0 to 14	1999	44	Population	1	Number	7959189.132666522	8561231.522037763	7342870.521767654
18	Thailand	1	male	42	Neonatal	1999	44	Population	1	Number	36302.32653430384	39048.27703782267	33491.26135051627
18	Thailand	1	male	157	25 plus	1999	44	Population	1	Number	17191210.443088017	18491573.738748662	15860011.653443927
18	Thailand	1	male	158	<20 years	1999	44	Population	1	Number	10746459.813746667	11559334.622437453	9914309.317748856
18	Thailand	1	male	159	10 to 24	1999	44	Population	1	Number	8288424.007114138	8915370.108053595	7646611.143333882
18	Thailand	1	male	162	10 to 19	1999	44	Population	1	Number	5514563.643556944	5931691.69730311	5087544.238959412
18	Thailand	1	male	164	Birth	1999	44	Population	1	Number	476152.130100879	506953.935932628	447309.118705049
18	Thailand	1	male	235	95 plus	1999	44	Population	1	Number	6053.203037205195	6511.074405647893	5584.474172342899
18	Thailand	2	female	1	Under 5	1999	44	Population	1	Number	2386595.699214541	2567120.593555992	2201790.020947623
18	Thailand	2	female	2	Early Neonatal	1999	44	Population	1	Number	8576.136898692941	9224.845939777655	7912.04503051665
18	Thailand	2	female	3	Late Neonatal	1999	44	Population	1	Number	25651.275464165377	27591.56798812154	23664.972814694087
18	Thailand	2	female	4	Post Neonatal	1999	44	Population	1	Number	415870.98700387846	447327.9556111957	383668.0798042726
18	Thailand	2	female	5	1 to 4	1999	44	Population	1	Number	1936497.299847804	2082976.2240168971	1786544.9232981398
18	Thailand	2	female	6	5 to 9	1999	44	Population	1	Number	2556049.8048514663	2749392.4062414546	2358122.473454254
18	Thailand	2	female	7	10 to 14	1999	44	Population	1	Number	2599712.666155595	2796357.9775212063	2398404.3076740555
18	Thailand	2	female	8	15 to 19	1999	44	Population	1	Number	2705846.734780296	2910520.1514218897	2496319.9006910655
18	Thailand	2	female	9	20 to 24	1999	44	Population	1	Number	2740912.0349541963	2948237.8319763583	2528669.924630955
18	Thailand	2	female	10	25 to 29	1999	44	Population	1	Number	2886878.7306413967	3105245.6195103987	2663333.7112373533
18	Thailand	2	female	11	30 to 34	1999	44	Population	1	Number	2925613.263403175	3146910.077703823	2699068.8412926956
18	Thailand	2	female	12	35 to 39	1999	44	Population	1	Number	2728493.281411747	2934879.709368658	2517212.815397341
18	Thailand	2	female	13	40 to 44	1999	44	Population	1	Number	2388537.1528072357	2569208.900972653	2203581.1383739794
18	Thailand	2	female	14	45 to 49	1999	44	Population	1	Number	1852912.2440189254	1993068.696653775	1709432.2636696391
18	Thailand	2	female	15	50 to 54	1999	44	Population	1	Number	1468184.2861621145	1579239.4653952054	1354495.6572442306
18	Thailand	2	female	16	55 to 59	1999	44	Population	1	Number	1187216.3819217999	1277018.8197529789	1095284.460321982
18	Thailand	2	female	17	60 to 64	1999	44	Population	1	Number	1042681.8052709982	1121551.4784168305	961941.8968302435
18	Thailand	2	female	18	65 to 69	1999	44	Population	1	Number	816886.3522793246	878676.5928645782	753630.8807096519
18	Thailand	2	female	19	70 to 74	1999	44	Population	1	Number	569309.3616928236	612372.5886989817	525224.9770750289
18	Thailand	2	female	20	75 to 79	1999	44	Population	1	Number	343661.02605653356	369655.9486312069	317049.6862995799
18	Thailand	2	female	21	80 plus	1999	44	Population	1	Number	359699.5404077387	386907.6349954171	331846.2607092844
18	Thailand	2	female	22	All Ages	1999	44	Population	1	Number	31559190.366029907	33946364.493681416	29115409.216558944
18	Thailand	2	female	23	5-14 years	1999	44	Population	1	Number	5155762.471007061	5545750.3837626595	4756526.781128309
18	Thailand	2	female	24	15-49 years	1999	44	Population	1	Number	18229193.442016974	19608070.987607557	16817618.595293026
18	Thailand	2	female	25	50-69 years	1999	44	Population	1	Number	4514968.825634237	4856486.356429592	4165352.8951061084
18	Thailand	2	female	26	70+ years	1999	44	Population	1	Number	1272669.9281570958	1368936.1723256053	1174120.9240838937
18	Thailand	2	female	28	<1 year	1999	44	Population	1	Number	450098.3993667368	484144.3695390949	415245.0976494834
18	Thailand	2	female	30	80 to 84	1999	44	Population	1	Number	195818.47991900917	210630.41912141236	180655.30543975433
18	Thailand	2	female	31	85 to 89	1999	44	Population	1	Number	101887.03890349207	109593.89387640168	93997.43140216095
18	Thailand	2	female	32	90 to 94	1999	44	Population	1	Number	48134.025274046784	51774.939329865214	44406.774281591395
18	Thailand	2	female	39	0 to 14	1999	44	Population	1	Number	7542358.170221603	8112870.977318652	6958316.802075933
18	Thailand	2	female	42	Neonatal	1999	44	Population	1	Number	34227.41236285832	36816.41392789919	31577.017845210736
18	Thailand	2	female	157	25 plus	1999	44	Population	1	Number	18570073.426073812	19974735.532964516	17132102.589160997
18	Thailand	2	female	158	<20 years	1999	44	Population	1	Number	10248204.9050019	11023391.128740542	9454636.702767
18	Thailand	2	female	159	10 to 24	1999	44	Population	1	Number	8046471.435890088	8655115.960919457	7423394.132996075
18	Thailand	2	female	162	10 to 19	1999	44	Population	1	Number	5305559.400935891	5706878.128943097	4894724.208365121
18	Thailand	2	female	164	Birth	1999	44	Population	1	Number	448693.892696533	477719.452569178	421514.169574128
18	Thailand	2	female	235	95 plus	1999	44	Population	1	Number	13859.996311190695	14908.382667737833	12786.749585777772
18	Thailand	3	both	1	Under 5	1999	44	Population	1	Number	4912223.2072771015	5283789.524842818	4531845.943579647
18	Thailand	3	both	2	Early Neonatal	1999	44	Population	1	Number	17678.94960494701	19016.20606214723	16309.9828068152
18	Thailand	3	both	3	Late Neonatal	1999	44	Population	1	Number	52850.789292215144	56848.48490357465	48758.29638891181
18	Thailand	3	both	4	Post Neonatal	1999	44	Population	1	Number	856113.7687237384	920871.2170397557	789820.7280739511
18	Thailand	3	both	5	1 to 4	1999	44	Population	1	Number	3985579.6996562006	4287053.61683734	3676956.936309969
18	Thailand	3	both	6	5 to 9	1999	44	Population	1	Number	5262318.466978629	5660366.400088973	4854831.629611674
18	Thailand	3	both	7	10 to 14	1999	44	Population	1	Number	5327005.628632394	5729946.574424624	4914509.750652267
18	Thailand	3	both	8	15 to 19	1999	44	Population	1	Number	5493117.415860442	5908623.251821578	5067758.696672266
18	Thailand	3	both	9	20 to 24	1999	44	Population	1	Number	5514772.39851139	5931916.242726842	5087736.829005423
18	Thailand	3	both	10	25 to 29	1999	44	Population	1	Number	5621731.283006431	6046965.622536486	5186413.368400167
18	Thailand	3	both	11	30 to 34	1999	44	Population	1	Number	5675134.912721127	6104408.765359694	5235681.696096768
18	Thailand	3	both	12	35 to 39	1999	44	Population	1	Number	5328068.6867258	5731090.04347748	4915490.491002432
18	Thailand	3	both	13	40 to 44	1999	44	Population	1	Number	4659800.309480739	5012273.06336952	4298969.374829597
18	Thailand	3	both	14	45 to 49	1999	44	Population	1	Number	3630612.005567575	3905235.7505594874	3349476.11211325
18	Thailand	3	both	15	50 to 54	1999	44	Population	1	Number	2835290.8737322567	3049755.596674752	2615740.552252779
18	Thailand	3	both	16	55 to 59	1999	44	Population	1	Number	2285291.959383831	2458154.120177513	2108330.720942457
18	Thailand	3	both	17	60 to 64	1999	44	Population	1	Number	1968590.252314323	2117496.7250015964	1816152.7628273838
18	Thailand	3	both	18	65 to 69	1999	44	Population	1	Number	1517276.0361700796	1632044.5728797389	1399785.994989315
18	Thailand	3	both	19	70 to 74	1999	44	Population	1	Number	1041196.217319473	1119953.5188524378	960571.3451578408
18	Thailand	3	both	20	75 to 79	1999	44	Population	1	Number	608151.1198484466	654152.3829406444	561059.0295420043
18	Thailand	3	both	21	80 plus	1999	44	Population	1	Number	590140.2128917486	634779.1098838057	544442.7944509394
18	Thailand	3	both	22	All Ages	1999	44	Population	1	Number	62270720.986421786	66980951.26561802	57448797.092126206
18	Thailand	3	both	23	5-14 years	1999	44	Population	1	Number	10589324.095611023	11390312.974513598	9769341.38026394
18	Thailand	3	both	24	15-49 years	1999	44	Population	1	Number	35923237.011873506	38640512.73985109	33141526.568119906
18	Thailand	3	both	25	50-69 years	1999	44	Population	1	Number	8606449.12160049	9257451.0147336	7940010.031011936
18	Thailand	3	both	26	70+ years	1999	44	Population	1	Number	2239487.5500596683	2408885.011676888	2066073.1691507841
18	Thailand	3	both	28	<1 year	1999	44	Population	1	Number	926643.5076209006	996735.9080054774	854889.007269678
18	Thailand	3	both	30	80 to 84	1999	44	Population	1	Number	328208.3381617493	353034.40132281714	302793.5749629377
18	Thailand	3	both	31	85 to 89	1999	44	Population	1	Number	164588.58632460248	177038.25979289724	151843.69394893874
18	Thailand	3	both	32	90 to 94	1999	44	Population	1	Number	77430.08905700098	83286.99169470565	71434.3017809423
18	Thailand	3	both	39	0 to 14	1999	44	Population	1	Number	15501547.302888123	16674102.499356417	14301187.323843589
18	Thailand	3	both	42	Neonatal	1999	44	Population	1	Number	70529.73889716215	75864.69096572186	65068.27919572702
18	Thailand	3	both	157	25 plus	1999	44	Population	1	Number	35761283.86916183	38466309.27171316	32992114.24260493
18	Thailand	3	both	158	<20 years	1999	44	Population	1	Number	20994664.718748566	22582725.751177996	19368946.02051585
18	Thailand	3	both	159	10 to 24	1999	44	Population	1	Number	16334895.443004226	17570486.068973046	15070005.276329957
18	Thailand	3	both	162	10 to 19	1999	44	Population	1	Number	10820123.044492835	11638569.826246202	9982268.447324533
18	Thailand	3	both	164	Birth	1999	44	Population	1	Number	924846.022797412	984673.388501807	868823.288279177
18	Thailand	3	both	235	95 plus	1999	44	Population	1	Number	19913.19934839589	21419.45707338573	18371.223758120672
19	Timor-Leste	1	male	1	Under 5	1999	44	Population	1	Number	79660.61128264078	87180.12047925069	71907.83372484671
19	Timor-Leste	1	male	2	Early Neonatal	1999	44	Population	1	Number	356.35824941424823	389.9964438821607	321.6765391673723
19	Timor-Leste	1	male	3	Late Neonatal	1999	44	Population	1	Number	1054.317270700396	1153.838832053314	951.7083759973503
19	Timor-Leste	1	male	4	Post Neonatal	1999	44	Population	1	Number	16523.87707316625	18083.637205742612	14915.730446145484
19	Timor-Leste	1	male	5	1 to 4	1999	44	Population	1	Number	61726.05868935989	67552.64799757261	55718.718363536515
19	Timor-Leste	1	male	6	5 to 9	1999	44	Population	1	Number	65122.59428790951	71269.79726275966	58784.69429729453
19	Timor-Leste	1	male	7	10 to 14	1999	44	Population	1	Number	54508.69796033818	59654.009413619904	49203.76992316688
19	Timor-Leste	1	male	8	15 to 19	1999	44	Population	1	Number	45402.02273447078	49687.71577648416	40983.379979077254
19	Timor-Leste	1	male	9	20 to 24	1999	44	Population	1	Number	38825.115918260315	42489.986316642804	35046.554813552415
19	Timor-Leste	1	male	10	25 to 29	1999	44	Population	1	Number	35484.81411843957	38834.37900135111	32031.339859199463
19	Timor-Leste	1	male	11	30 to 34	1999	44	Population	1	Number	29868.97681922201	32688.43856159521	26962.050429507028
19	Timor-Leste	1	male	12	35 to 39	1999	44	Population	1	Number	25194.673004422308	27572.90701884818	22742.662000494573
19	Timor-Leste	1	male	13	40 to 44	1999	44	Population	1	Number	22139.400274420193	24229.233898471342	19984.736346703787
19	Timor-Leste	1	male	14	45 to 49	1999	44	Population	1	Number	18359.771700406767	20092.82985707888	16572.951040694432
19	Timor-Leste	1	male	15	50 to 54	1999	44	Population	1	Number	12647.900981830599	13841.790988690387	11416.974413401094
19	Timor-Leste	1	male	16	55 to 59	1999	44	Population	1	Number	9624.589438764388	10533.09600974214	8687.899400834758
19	Timor-Leste	1	male	17	60 to 64	1999	44	Population	1	Number	8118.097914452414	8884.400243091553	7328.023543822315
19	Timor-Leste	1	male	18	65 to 69	1999	44	Population	1	Number	6583.275175307469	7204.698955861933	5942.573739376753
19	Timor-Leste	1	male	19	70 to 74	1999	44	Population	1	Number	4150.1762004306875	4541.9292588646085	3746.2702751619277
19	Timor-Leste	1	male	20	75 to 79	1999	44	Population	1	Number	2141.609713379767	2343.7655050064573	1933.182694604648
19	Timor-Leste	1	male	21	80 plus	1999	44	Population	1	Number	1360.3127265744713	1488.718520768663	1227.9235594772013
19	Timor-Leste	1	male	22	All Ages	1999	44	Population	1	Number	459192.6402512702	502537.8170681276	414502.82004121563
19	Timor-Leste	1	male	23	5-14 years	1999	44	Population	1	Number	119631.29224824769	130923.80667637958	107988.46422046142
19	Timor-Leste	1	male	24	15-49 years	1999	44	Population	1	Number	215274.77456964194	235595.49043047166	194323.674469229
19	Timor-Leste	1	male	25	50-69 years	1999	44	Population	1	Number	36973.863510354866	40463.98619738601	33375.471097434915
19	Timor-Leste	1	male	26	70+ years	1999	44	Population	1	Number	7652.0986403849265	8374.413284639728	6907.3765292437765
19	Timor-Leste	1	male	28	<1 year	1999	44	Population	1	Number	17934.552593280896	19627.472481678087	16189.115361310207
19	Timor-Leste	1	male	30	80 to 84	1999	44	Population	1	Number	892.3253162339337	976.5557572731313	805.4818992106266
19	Timor-Leste	1	male	31	85 to 89	1999	44	Population	1	Number	302.55730855693037	331.11699982170427	273.1116455880109
19	Timor-Leste	1	male	32	90 to 94	1999	44	Population	1	Number	132.29151848794135	144.77908635726223	119.4165643656233
19	Timor-Leste	1	male	39	0 to 14	1999	44	Population	1	Number	199291.90353088846	218103.92715563026	179896.29794530812
19	Timor-Leste	1	male	42	Neonatal	1999	44	Population	1	Number	1410.675520114644	1543.8352759354746	1273.3849151647225
19	Timor-Leste	1	male	157	25 plus	1999	44	Population	1	Number	175673.59806765066	192256.18781937042	158576.58730327812
19	Timor-Leste	1	male	158	<20 years	1999	44	Population	1	Number	244693.92626535925	267791.6429321144	220879.67792438538
19	Timor-Leste	1	male	159	10 to 24	1999	44	Population	1	Number	138735.8366130693	151831.71150674683	125233.70471579653
19	Timor-Leste	1	male	162	10 to 19	1999	44	Population	1	Number	99910.72069480896	109341.72519010404	90187.14990224413
19	Timor-Leste	1	male	164	Birth	1999	44	Population	1	Number	19874.9402537005	20512.6279538618	19134.7902728671
19	Timor-Leste	1	male	235	95 plus	1999	44	Population	1	Number	33.13858329566586	36.2666773165648	29.913450312940263
19	Timor-Leste	2	female	1	Under 5	1999	44	Population	1	Number	77286.72949930691	84582.15774029738	69764.98428131487
19	Timor-Leste	2	female	2	Early Neonatal	1999	44	Population	1	Number	341.89532931935287	374.1683062862656	308.6211880143476
19	Timor-Leste	2	female	3	Late Neonatal	1999	44	Population	1	Number	1013.5819160514807	1109.2582913208666	914.9374918470405
19	Timor-Leste	2	female	4	Post Neonatal	1999	44	Population	1	Number	15959.126055553563	17465.576900109696	14405.942464148406
19	Timor-Leste	2	female	5	1 to 4	1999	44	Population	1	Number	59972.12619838252	65633.15424258055	54135.48313730506
19	Timor-Leste	2	female	6	5 to 9	1999	44	Population	1	Number	62068.5771557778	67927.49826155984	56027.90204332877
19	Timor-Leste	2	female	7	10 to 14	1999	44	Population	1	Number	51067.84440392662	55888.35882709488	46097.78917029377
19	Timor-Leste	2	female	8	15 to 19	1999	44	Population	1	Number	41794.70847494628	45739.89154204477	37727.13891099392
19	Timor-Leste	2	female	9	20 to 24	1999	44	Population	1	Number	36153.43177744947	39566.110369319395	32634.885911325437
19	Timor-Leste	2	female	10	25 to 29	1999	44	Population	1	Number	34038.477229983066	37251.51612647508	30725.76423266763
19	Timor-Leste	2	female	11	30 to 34	1999	44	Population	1	Number	29789.542212222266	32601.505778919356	26890.346604741364
19	Timor-Leste	2	female	12	35 to 39	1999	44	Population	1	Number	25437.12627953224	27838.246505883708	22961.51909325264
19	Timor-Leste	2	female	13	40 to 44	1999	44	Population	1	Number	22417.26960306839	24533.332513319874	20235.562710699112
19	Timor-Leste	2	female	14	45 to 49	1999	44	Population	1	Number	18710.755818879166	20476.94488258579	16889.7764732991
19	Timor-Leste	2	female	15	50 to 54	1999	44	Population	1	Number	12371.578158497221	13539.384860473541	11167.54404480729
19	Timor-Leste	2	female	16	55 to 59	1999	44	Population	1	Number	8543.824000550012	9350.312453399138	7712.3168616681805
19	Timor-Leste	2	female	17	60 to 64	1999	44	Population	1	Number	7350.826404904488	8044.70266149314	6635.424890083293
19	Timor-Leste	2	female	18	65 to 69	1999	44	Population	1	Number	6579.360795879371	7200.415081251276	5939.040317519708
19	Timor-Leste	2	female	19	70 to 74	1999	44	Population	1	Number	3748.102816455084	4101.902431401238	3383.3277170446945
19	Timor-Leste	2	female	20	75 to 79	1999	44	Population	1	Number	1805.5641406566956	1975.999139109886	1629.8419496836098
19	Timor-Leste	2	female	21	80 plus	1999	44	Population	1	Number	1237.912637790805	1354.7645588919436	1117.435765190336
19	Timor-Leste	2	female	22	All Ages	1999	44	Population	1	Number	440401.6314098259	481973.0437335205	397540.60097791377
19	Timor-Leste	2	female	23	5-14 years	1999	44	Population	1	Number	113136.42155970441	123815.85708865471	102125.69121362253
19	Timor-Leste	2	female	24	15-49 years	1999	44	Population	1	Number	208341.31139608088	228007.54771854804	188064.9939369792
19	Timor-Leste	2	female	25	50-69 years	1999	44	Population	1	Number	34845.589359831094	38134.815056617095	31454.326114078467
19	Timor-Leste	2	female	26	70+ years	1999	44	Population	1	Number	6791.579594902585	7432.666129403067	6130.605431918641
19	Timor-Leste	2	female	28	<1 year	1999	44	Population	1	Number	17314.603300924395	18949.003497716825	15629.501144009793
19	Timor-Leste	2	female	30	80 to 84	1999	44	Population	1	Number	768.882048154791	841.4601459011752	694.0524505463155
19	Timor-Leste	2	female	31	85 to 89	1999	44	Population	1	Number	274.5047816268988	300.4164737005783	247.78926342740513
19	Timor-Leste	2	female	32	90 to 94	1999	44	Population	1	Number	135.61593311518126	148.41730684112784	122.41743832828784
19	Timor-Leste	2	female	39	0 to 14	1999	44	Population	1	Number	190423.15105901132	208398.0148289521	171890.6754949374
19	Timor-Leste	2	female	42	Neonatal	1999	44	Population	1	Number	1355.4772453708335	1483.4265976071322	1223.558679861388
19	Timor-Leste	2	female	157	25 plus	1999	44	Population	1	Number	172030.34009841882	188269.02699320397	155287.900660657
19	Timor-Leste	2	female	158	<20 years	1999	44	Population	1	Number	232217.8595339576	254137.90637099688	209617.81440593133
19	Timor-Leste	2	female	159	10 to 24	1999	44	Population	1	Number	129015.98465632237	141194.36073845904	116459.81399261314
19	Timor-Leste	2	female	162	10 to 19	1999	44	Population	1	Number	92862.5528788729	101628.25036913966	83824.92808128771
19	Timor-Leste	2	female	164	Birth	1999	44	Population	1	Number	18941.8522113107	19549.6017702649	18236.450767473
19	Timor-Leste	2	female	235	95 plus	1999	44	Population	1	Number	58.90987489393401	64.47063244906222	53.17661288832758
19	Timor-Leste	3	both	1	Under 5	1999	44	Population	1	Number	156947.34078194769	171762.2782195481	141672.8180061616
19	Timor-Leste	3	both	2	Early Neonatal	1999	44	Population	1	Number	698.2535787336011	764.1647501684262	630.2977271817199
19	Timor-Leste	3	both	3	Late Neonatal	1999	44	Population	1	Number	2067.8991867518766	2263.0971233741807	1866.6458678443908
19	Timor-Leste	3	both	4	Post Neonatal	1999	44	Population	1	Number	32483.003128719814	35549.214105852305	29321.672910293888
19	Timor-Leste	3	both	5	1 to 4	1999	44	Population	1	Number	121698.1848877424	133185.80224015316	109854.20150084158
19	Timor-Leste	3	both	6	5 to 9	1999	44	Population	1	Number	127191.1714436873	139197.29552431952	114812.5963406233
19	Timor-Leste	3	both	7	10 to 14	1999	44	Population	1	Number	105576.5423642648	115542.36824071479	95301.55909346064
19	Timor-Leste	3	both	8	15 to 19	1999	44	Population	1	Number	87196.73120941706	95427.60731852893	78710.51889007118
19	Timor-Leste	3	both	9	20 to 24	1999	44	Population	1	Number	74978.54769570979	82056.09668596223	67681.44072487784
19	Timor-Leste	3	both	10	25 to 29	1999	44	Population	1	Number	69523.29134842264	76085.89512782618	62757.104091867084
19	Timor-Leste	3	both	11	30 to 34	1999	44	Population	1	Number	59658.51903144427	65289.944340514565	53852.39703424839
19	Timor-Leste	3	both	12	35 to 39	1999	44	Population	1	Number	50631.79928395455	55411.15352473188	45704.18109374721
19	Timor-Leste	3	both	13	40 to 44	1999	44	Population	1	Number	44556.66987748859	48762.56641179121	40220.2990574029
19	Timor-Leste	3	both	14	45 to 49	1999	44	Population	1	Number	37070.52751928593	40569.774739664674	33462.72751399354
19	Timor-Leste	3	both	15	50 to 54	1999	44	Population	1	Number	25019.479140327818	27381.175849163923	22584.518458208382
19	Timor-Leste	3	both	16	55 to 59	1999	44	Population	1	Number	18168.4134393144	19883.408463141273	16400.216262502938
19	Timor-Leste	3	both	17	60 to 64	1999	44	Population	1	Number	15468.924319356904	16929.102904584688	13963.448433905607
19	Timor-Leste	3	both	18	65 to 69	1999	44	Population	1	Number	13162.635971186839	14405.114037113211	11881.614056896462
19	Timor-Leste	3	both	19	70 to 74	1999	44	Population	1	Number	7898.279016885772	8643.831690265846	7129.597992206623
19	Timor-Leste	3	both	20	75 to 79	1999	44	Population	1	Number	3947.1738540364627	4319.764644116344	3563.024644288258
19	Timor-Leste	3	both	21	80 plus	1999	44	Population	1	Number	2598.225364365276	2843.4830796606066	2345.3593246675364
19	Timor-Leste	3	both	22	All Ages	1999	44	Population	1	Number	899594.2716610961	984510.8608016482	812043.421019129
19	Timor-Leste	3	both	23	5-14 years	1999	44	Population	1	Number	232767.7138079521	254739.6637650343	210114.15543408398
19	Timor-Leste	3	both	24	15-49 years	1999	44	Population	1	Number	423616.0859657228	463603.0381490195	382388.66840620805
19	Timor-Leste	3	both	25	50-69 years	1999	44	Population	1	Number	71819.45287018597	78598.80125400312	64829.79721151339
19	Timor-Leste	3	both	26	70+ years	1999	44	Population	1	Number	14443.67823528751	15807.079414042795	13037.981961162419
19	Timor-Leste	3	both	28	<1 year	1999	44	Population	1	Number	35249.15589420529	38576.47597939491	31818.61650532
19	Timor-Leste	3	both	30	80 to 84	1999	44	Population	1	Number	1661.2073643887247	1818.0159031743067	1499.534349756942
19	Timor-Leste	3	both	31	85 to 89	1999	44	Population	1	Number	577.0620901838291	631.5334735222826	520.900909015416
19	Timor-Leste	3	both	32	90 to 94	1999	44	Population	1	Number	267.90745160312264	293.19639319839007	241.83400269391115
19	Timor-Leste	3	both	39	0 to 14	1999	44	Population	1	Number	389715.0545898998	426501.94198458234	351786.97344024543
19	Timor-Leste	3	both	42	Neonatal	1999	44	Population	1	Number	2766.1527654854776	3027.2618735426067	2496.943595026111
19	Timor-Leste	3	both	157	25 plus	1999	44	Population	1	Number	347703.93816606945	380525.21481257456	313864.48796393484
19	Timor-Leste	3	both	158	<20 years	1999	44	Population	1	Number	476911.7857993169	521929.5493031113	430497.49233031675
19	Timor-Leste	3	both	159	10 to 24	1999	44	Population	1	Number	267751.8212693916	293026.0722452059	241693.5187084097
19	Timor-Leste	3	both	162	10 to 19	1999	44	Population	1	Number	192773.27357368186	210969.97555924376	174012.07798353184
19	Timor-Leste	3	both	164	Birth	1999	44	Population	1	Number	38816.7924650112	40062.2297241267	37371.24104034
19	Timor-Leste	3	both	235	95 plus	1999	44	Population	1	Number	92.04845818959987	100.737309765627	83.09006320126785
20	Viet Nam	1	male	1	Under 5	1999	44	Population	1	Number	4061512.2009818354	4345559.685378066	3788752.9776518303
20	Viet Nam	1	male	2	Early Neonatal	1999	44	Population	1	Number	15422.584895480055	16501.184743435555	14386.849418232126
20	Viet Nam	1	male	3	Late Neonatal	1999	44	Population	1	Number	45881.2929977538	49090.064807846575	42800.04019727755
20	Viet Nam	1	male	4	Post Neonatal	1999	44	Population	1	Number	733505.0638934626	784803.7570601279	684245.0194479871
20	Viet Nam	1	male	5	1 to 4	1999	44	Population	1	Number	3266703.2591951387	3495164.678766656	3047321.0685883337
20	Viet Nam	1	male	6	5 to 9	1999	44	Population	1	Number	4790548.042170238	5125581.658449612	4468828.91425735
20	Viet Nam	1	male	7	10 to 14	1999	44	Population	1	Number	4825886.750735297	5163391.828572091	4501794.379009585
20	Viet Nam	1	male	8	15 to 19	1999	44	Population	1	Number	4287459.8885051925	4587309.33755652	3999526.6825026297
20	Viet Nam	1	male	9	20 to 24	1999	44	Population	1	Number	3554701.063576967	3803304.008717833	3315977.7868040423
20	Viet Nam	1	male	10	25 to 29	1999	44	Population	1	Number	3389825.322499198	3626897.4541958044	3162174.615955524
20	Viet Nam	1	male	11	30 to 34	1999	44	Population	1	Number	3107797.384779116	3325145.5018046647	2899086.845700973
20	Viet Nam	1	male	12	35 to 39	1999	44	Population	1	Number	2819917.70589632	3017132.5586229977	2630540.3200229323
20	Viet Nam	1	male	13	40 to 44	1999	44	Population	1	Number	2251234.1309530293	2408677.3097595726	2100047.862709318
20	Viet Nam	1	male	14	45 to 49	1999	44	Population	1	Number	1511081.090139504	1616760.6403004222	1409601.3249339554
20	Viet Nam	1	male	15	50 to 54	1999	44	Population	1	Number	987503.5125537781	1056565.9392296195	921185.6787541636
20	Viet Nam	1	male	16	55 to 59	1999	44	Population	1	Number	802218.2492082039	858322.4942155818	748343.6291732597
20	Viet Nam	1	male	17	60 to 64	1999	44	Population	1	Number	776156.320180529	830437.8880635997	724031.942707543
20	Viet Nam	1	male	18	65 to 69	1999	44	Population	1	Number	743279.2483470998	795261.5126490208	693362.7983983703
20	Viet Nam	1	male	19	70 to 74	1999	44	Population	1	Number	511909.9865501707	547711.1208867199	477531.6162691349
20	Viet Nam	1	male	20	75 to 79	1999	44	Population	1	Number	311298.74154539127	333069.8504467274	290392.8329168261
20	Viet Nam	1	male	21	80 plus	1999	44	Population	1	Number	214798.08712730976	229820.28902710596	200372.8788505865
20	Viet Nam	1	male	22	All Ages	1999	44	Population	1	Number	38947127.72574918	41670949.077875964	36331553.08661801
20	Viet Nam	1	male	23	5-14 years	1999	44	Population	1	Number	9616434.792905536	10288973.487021701	8970623.293266935
20	Viet Nam	1	male	24	15-49 years	1999	44	Population	1	Number	20922016.586349327	22385226.810957815	19516955.438629366
20	Viet Nam	1	male	25	50-69 years	1999	44	Population	1	Number	3309157.3302896107	3540587.8341578217	3086924.0490333363
20	Viet Nam	1	male	26	70+ years	1999	44	Population	1	Number	1038006.8152228717	1110601.2603605532	968297.3280365476
20	Viet Nam	1	male	28	<1 year	1999	44	Population	1	Number	794808.9417866964	850395.0066114101	741431.9090634967
20	Viet Nam	1	male	30	80 to 84	1999	44	Population	1	Number	140262.7510022941	150072.22087587105	130843.1168531545
20	Viet Nam	1	male	31	85 to 89	1999	44	Population	1	Number	54844.060826527515	58679.65622571974	51160.894878708634
20	Viet Nam	1	male	32	90 to 94	1999	44	Population	1	Number	16189.432774502659	17321.663191608804	15102.198047333999
20	Viet Nam	1	male	39	0 to 14	1999	44	Population	1	Number	13677946.99388737	14634533.172399769	12759376.270918764
20	Viet Nam	1	male	42	Neonatal	1999	44	Population	1	Number	61303.877893233854	65591.24955128213	57186.88961550968
20	Viet Nam	1	male	157	25 plus	1999	44	Population	1	Number	17427019.77977965	18645802.559201844	16256672.346392583
20	Viet Nam	1	male	158	<20 years	1999	44	Population	1	Number	17965406.882392563	19221842.50995629	16758902.953421393
20	Viet Nam	1	male	159	10 to 24	1999	44	Population	1	Number	12668047.702817457	13554005.17484644	11817298.848316258
20	Viet Nam	1	male	162	10 to 19	1999	44	Population	1	Number	9113346.63924049	9750701.16612861	8501321.061512215
20	Viet Nam	1	male	164	Birth	1999	44	Population	1	Number	817056.466266962	848018.251845027	785930.454852001
20	Viet Nam	1	male	235	95 plus	1999	44	Population	1	Number	3501.8425239855083	3746.748733906378	3266.669071389362
20	Viet Nam	2	female	1	Under 5	1999	44	Population	1	Number	3887421.022276803	4159293.198827157	3626353.2508845055
20	Viet Nam	2	female	2	Early Neonatal	1999	44	Population	1	Number	14659.325643232509	15684.545897624152	13674.848414277458
20	Viet Nam	2	female	3	Late Neonatal	1999	44	Population	1	Number	43713.758908503136	46770.941218200984	40778.07132744994
20	Viet Nam	2	female	4	Post Neonatal	1999	44	Population	1	Number	700598.9771474609	749596.3375348558	653548.8087825003
20	Viet Nam	2	female	5	1 to 4	1999	44	Population	1	Number	3128448.9605776067	3347241.374176476	2918351.5223602774
20	Viet Nam	2	female	6	5 to 9	1999	44	Population	1	Number	4545424.055196136	4863314.585742976	4240166.733871062
20	Viet Nam	2	female	7	10 to 14	1999	44	Population	1	Number	4571222.715273649	4890917.5108659165	4264232.831755607
20	Viet Nam	2	female	8	15 to 19	1999	44	Population	1	Number	4217016.319663406	4511939.200104017	3933813.8967226874
20	Viet Nam	2	female	9	20 to 24	1999	44	Population	1	Number	3603406.255072877	3855415.465278785	3361412.0807752935
20	Viet Nam	2	female	10	25 to 29	1999	44	Population	1	Number	3394585.853423699	3631990.9194478616	3166615.4436135194
20	Viet Nam	2	female	11	30 to 34	1999	44	Population	1	Number	3131275.1268667825	3350265.19232171	2920987.8916270905
20	Viet Nam	2	female	12	35 to 39	1999	44	Population	1	Number	2950353.83699061	3156690.921309442	2752216.743882353
20	Viet Nam	2	female	13	40 to 44	1999	44	Population	1	Number	2441358.313740431	2612098.0907525886	2277403.86412309
20	Viet Nam	2	female	14	45 to 49	1999	44	Population	1	Number	1722241.538841753	1842688.8876180127	1606580.8584657123
20	Viet Nam	2	female	15	50 to 54	1999	44	Population	1	Number	1167146.1022991443	1248772.0824453558	1088764.000110999
20	Viet Nam	2	female	16	55 to 59	1999	44	Population	1	Number	1025672.0505097319	1097403.8467831456	956790.9298717837
20	Viet Nam	2	female	17	60 to 64	1999	44	Population	1	Number	1005441.7002039911	1075758.658892672	937919.1904390458
20	Viet Nam	2	female	18	65 to 69	1999	44	Population	1	Number	938139.0340398959	1003749.0874994237	875136.3735435356
20	Viet Nam	2	female	19	70 to 74	1999	44	Population	1	Number	722299.8610344165	772814.902810476	673792.3250827844
20	Viet Nam	2	female	20	75 to 79	1999	44	Population	1	Number	518480.32967449154	554740.9700629079	483660.7144583383
20	Viet Nam	2	female	21	80 plus	1999	44	Population	1	Number	476160.6730310188	509461.6295836499	444183.12158482685
20	Viet Nam	2	female	22	All Ages	1999	44	Population	1	Number	40317644.78813884	43137315.15034608	37610030.250812225
20	Viet Nam	2	female	23	5-14 years	1999	44	Population	1	Number	9116646.770469785	9754232.096608894	8504399.56562667
[truncated: 93,176 more rows]
