# Supplementary material for: Hematological malignancy burden in mainland China and Taiwan from 1990 to 2021 and decadal projections: Insights from the global burden of disease study 2021
Source: PLoS One. 2025 Jul 21;20(7):e0328526. doi: 10.1371/journal.pone.0328526 (PMC12279097; doi:10.1371/journal.pone.0328526)
Supplement: S1 Data — (ZIP) [file pone.0328526.s021.zip › The raw data used in this study/GBD_Population/IHME_GBD_2019_POP_2000_Y2020M10D15.CSV]

location_id	location_name	sex_id	sex_name	age_group_id	age_group_name	year_id	measure_id	measure_name	metric_id	metric_name	val	upper	lower
1	Global	1	male	1	Under 5	2000	44	Population	1	Number	322951627.8779788	329437105.5440034	316300074.7271466
1	Global	1	male	2	Early Neonatal	2000	44	Population	1	Number	1315172.6747725538	1341531.3908559042	1288657.6115197688
1	Global	1	male	3	Late Neonatal	2000	44	Population	1	Number	3884783.2904643	3962295.1200619633	3806556.510372488
1	Global	1	male	4	Post Neonatal	2000	44	Population	1	Number	61493439.106162496	62707094.76441231	60249066.23590908
1	Global	1	male	5	1 to 4	2000	44	Population	1	Number	256258232.80657947	261433902.92329615	250966708.5095519
1	Global	1	male	6	5 to 9	2000	44	Population	1	Number	315278325.6349629	321697154.5900522	308655503.49486303
1	Global	1	male	7	10 to 14	2000	44	Population	1	Number	325232675.4273786	332417038.90184534	317971960.6279151
1	Global	1	male	8	15 to 19	2000	44	Population	1	Number	292278152.58652216	298475887.13867855	286049452.40845555
1	Global	1	male	9	20 to 24	2000	44	Population	1	Number	257718766.42741752	263005973.0254516	252299749.3483154
1	Global	1	male	10	25 to 29	2000	44	Population	1	Number	251934099.28820047	257545648.99300668	246194051.83817533
1	Global	1	male	11	30 to 34	2000	44	Population	1	Number	243793229.78005245	249452654.85073423	237905432.73158824
1	Global	1	male	12	35 to 39	2000	44	Population	1	Number	221551685.38468564	226536207.21795598	216344841.64131442
1	Global	1	male	13	40 to 44	2000	44	Population	1	Number	188655684.7376381	192661826.22468835	184482771.56466103
1	Global	1	male	14	45 to 49	2000	44	Population	1	Number	168292577.98941383	172080738.7002973	164381342.70865935
1	Global	1	male	15	50 to 54	2000	44	Population	1	Number	132677221.48926823	135492983.4231524	129766766.27775519
1	Global	1	male	16	55 to 59	2000	44	Population	1	Number	102872463.06393778	104965945.95222625	100624890.25367905
1	Global	1	male	17	60 to 64	2000	44	Population	1	Number	91317514.1498528	93211619.55363744	89341838.18673705
1	Global	1	male	18	65 to 69	2000	44	Population	1	Number	73269647.38211639	74767618.10423742	71711325.58478473
1	Global	1	male	19	70 to 74	2000	44	Population	1	Number	54747729.41396079	55803782.94340848	53653353.13617886
1	Global	1	male	20	75 to 79	2000	44	Population	1	Number	33140440.824050486	33748374.72239956	32472745.655652404
1	Global	1	male	21	80 plus	2000	44	Population	1	Number	25939807.31253527	26376205.661825784	25463512.834203757
1	Global	1	male	22	All Ages	2000	44	Population	1	Number	3101651648.7699723	3166999953.380887	3034918316.507827
1	Global	1	male	23	5-14 years	2000	44	Population	1	Number	640511001.0623415	654083576.97862	626860304.7861633
1	Global	1	male	24	15-49 years	2000	44	Population	1	Number	1624224196.1939301	1659689718.4600134	1588035290.805134
1	Global	1	male	25	50-69 years	2000	44	Population	1	Number	400136846.0851752	408456730.5232742	391490136.5201311
1	Global	1	male	26	70+ years	2000	44	Population	1	Number	113827977.55054654	115891170.97423485	111586305.14736998
1	Global	1	male	28	<1 year	2000	44	Population	1	Number	66693395.071399346	68010926.05200502	65344242.03758298
1	Global	1	male	30	80 to 84	2000	44	Population	1	Number	16293216.088658193	16592992.295796445	15975316.881104726
1	Global	1	male	31	85 to 89	2000	44	Population	1	Number	7081336.114980174	7190639.322049223	6960674.969000111
1	Global	1	male	32	90 to 94	2000	44	Population	1	Number	2096918.4215920726	2127650.6225859737	2064442.6921605081
1	Global	1	male	39	0 to 14	2000	44	Population	1	Number	963462628.9403203	983270731.8334787	943140559.5556711
1	Global	1	male	42	Neonatal	2000	44	Population	1	Number	5199955.965236854	5303827.152843633	5095196.026353082
1	Global	1	male	157	25 plus	2000	44	Population	1	Number	1588192100.8157122	1622670549.8451688	1552989788.200147
1	Global	1	male	158	<20 years	2000	44	Population	1	Number	1255740781.5268424	1281788552.8860707	1229179573.916646
1	Global	1	male	159	10 to 24	2000	44	Population	1	Number	875229594.4413183	893861935.764851	856306033.1744342
1	Global	1	male	162	10 to 19	2000	44	Population	1	Number	617510828.0139008	630827062.2024245	603916620.992995
1	Global	1	male	164	Birth	2000	44	Population	1	Number	69763855.1616181	71421263.9139913	68175692.7690298
1	Global	1	male	235	95 plus	2000	44	Population	1	Number	468336.68730483245	476795.50474274775	459784.1776508465
1	Global	2	female	1	Under 5	2000	44	Population	1	Number	301713893.74052566	307666814.6893445	295690071.3986477
1	Global	2	female	2	Early Neonatal	2000	44	Population	1	Number	1222842.0293007435	1247123.9619223042	1198697.444644844
1	Global	2	female	3	Late Neonatal	2000	44	Population	1	Number	3622412.6309598917	3693574.277443949	3551104.2449103952
1	Global	2	female	4	Post Neonatal	2000	44	Population	1	Number	57380132.59361433	58506330.787365474	56249070.93071211
1	Global	2	female	5	1 to 4	2000	44	Population	1	Number	239488506.4866507	244240163.96942538	234671773.34651038
1	Global	2	female	6	5 to 9	2000	44	Population	1	Number	293590657.7616685	299460164.34311116	287604351.678481
1	Global	2	female	7	10 to 14	2000	44	Population	1	Number	304230609.7634404	310709174.28495324	297605770.74642175
1	Global	2	female	8	15 to 19	2000	44	Population	1	Number	280432847.9120184	286145098.7711607	274593617.2436315
1	Global	2	female	9	20 to 24	2000	44	Population	1	Number	256662724.20011732	261831723.62659162	251280147.63013634
1	Global	2	female	10	25 to 29	2000	44	Population	1	Number	250713011.78742287	256084445.94541964	245126859.15079692
1	Global	2	female	11	30 to 34	2000	44	Population	1	Number	239972643.6891189	245453518.92108753	234362555.7605734
1	Global	2	female	12	35 to 39	2000	44	Population	1	Number	216633261.7764602	221416158.23583218	211649865.06229538
1	Global	2	female	13	40 to 44	2000	44	Population	1	Number	181806205.48598638	185529154.94372737	177910318.82323986
1	Global	2	female	14	45 to 49	2000	44	Population	1	Number	163424476.86665073	166900378.42127466	159760153.99859545
1	Global	2	female	15	50 to 54	2000	44	Population	1	Number	129557577.9357863	132193120.11678636	126827358.66784896
1	Global	2	female	16	55 to 59	2000	44	Population	1	Number	102981249.66804956	104976047.4859363	100851792.42528638
1	Global	2	female	17	60 to 64	2000	44	Population	1	Number	95639088.7104146	97485917.3252965	93694967.7316314
1	Global	2	female	18	65 to 69	2000	44	Population	1	Number	79908716.9195585	81422718.09775728	78293165.94552338
1	Global	2	female	19	70 to 74	2000	44	Population	1	Number	64640328.18035521	65829815.255793944	63382678.81336331
1	Global	2	female	20	75 to 79	2000	44	Population	1	Number	45452030.50172661	46243470.29880674	44643543.00290344
1	Global	2	female	21	80 plus	2000	44	Population	1	Number	46398272.520155765	47184381.301304884	45561688.58608446
1	Global	2	female	22	All Ages	2000	44	Population	1	Number	3053757597.419456	3115222717.0349092	2990140985.4730353
1	Global	2	female	23	5-14 years	2000	44	Population	1	Number	597821267.5251088	610064023.6438506	585573874.6996965
1	Global	2	female	24	15-49 years	2000	44	Population	1	Number	1589645171.7177749	1623030716.8804085	1555109816.6823413
1	Global	2	female	25	50-69 years	2000	44	Population	1	Number	408086633.233809	416085792.1047824	399654237.8244128
1	Global	2	female	26	70+ years	2000	44	Population	1	Number	156490631.2022376	159178664.8246023	153730696.1155696
1	Global	2	female	28	<1 year	2000	44	Population	1	Number	62225387.25387497	63446033.59819879	60998872.62026735
1	Global	2	female	30	80 to 84	2000	44	Population	1	Number	25829442.577372033	26281584.447968047	25346498.960229486
1	Global	2	female	31	85 to 89	2000	44	Population	1	Number	14064595.895728055	14291191.0658474	13822814.175187297
1	Global	2	female	32	90 to 94	2000	44	Population	1	Number	5141970.079184944	5223972.4138716385	5052906.473630271
1	Global	2	female	39	0 to 14	2000	44	Population	1	Number	899535161.2656345	917549074.2957792	881083359.0614036
1	Global	2	female	42	Neonatal	2000	44	Population	1	Number	4845254.660260635	4940699.154274151	4749801.689555239
1	Global	2	female	157	25 plus	2000	44	Population	1	Number	1617126864.0416856	1650264790.7345197	1582373578.4764159
1	Global	2	female	158	<20 years	2000	44	Population	1	Number	1179968009.177653	1203542716.3231015	1155685124.633391
1	Global	2	female	159	10 to 24	2000	44	Population	1	Number	841326181.8755761	858599202.7885294	823816498.9929676
1	Global	2	female	162	10 to 19	2000	44	Population	1	Number	584663457.6754588	596855573.50472	572302057.446758
1	Global	2	female	164	Birth	2000	44	Population	1	Number	64782469.4512743	66346397.7968799	63272397.5811382
1	Global	2	female	235	95 plus	2000	44	Population	1	Number	1362263.9678707342	1388723.9580396214	1334427.2781737545
1	Global	3	both	1	Under 5	2000	44	Population	1	Number	624665521.6185045	637150145.4023741	611968338.094666
1	Global	3	both	2	Early Neonatal	2000	44	Population	1	Number	2538014.7040732973	2588575.7282797396	2487482.9210429005
1	Global	3	both	3	Late Neonatal	2000	44	Population	1	Number	7507195.921424192	7656635.47607087	7358131.013557507
1	Global	3	both	4	Post Neonatal	2000	44	Population	1	Number	118873571.69977683	121249106.12593244	116502172.61516213
1	Global	3	both	5	1 to 4	2000	44	Population	1	Number	495746739.2932302	505711546.59602636	485620643.68652135
1	Global	3	both	6	5 to 9	2000	44	Population	1	Number	608868983.3966314	621174716.3279362	596269478.0583396
1	Global	3	both	7	10 to 14	2000	44	Population	1	Number	629463285.1908189	643136041.6452377	615606096.1002787
1	Global	3	both	8	15 to 19	2000	44	Population	1	Number	572711000.4985406	584570505.2593657	560653361.1332937
1	Global	3	both	9	20 to 24	2000	44	Population	1	Number	514381490.62753487	524841210.68578154	503645581.9841876
1	Global	3	both	10	25 to 29	2000	44	Population	1	Number	502647111.07562333	513618289.87937886	491343042.82772994
1	Global	3	both	11	30 to 34	2000	44	Population	1	Number	483765873.46917135	494906930.32682884	472250617.0021113
1	Global	3	both	12	35 to 39	2000	44	Population	1	Number	438184947.16114587	447954574.5780302	427994194.13518804
1	Global	3	both	13	40 to 44	2000	44	Population	1	Number	370461890.22362447	378141421.46291214	362426860.1624314
1	Global	3	both	14	45 to 49	2000	44	Population	1	Number	331717054.85606456	338950651.6627947	324152892.4762403
1	Global	3	both	15	50 to 54	2000	44	Population	1	Number	262234799.42505455	267704194.11109874	256626156.28034475
1	Global	3	both	16	55 to 59	2000	44	Population	1	Number	205853712.73198736	209948801.5654497	201475570.79925856
1	Global	3	both	17	60 to 64	2000	44	Population	1	Number	186956602.8602674	190674554.0120381	183006757.02514473
1	Global	3	both	18	65 to 69	2000	44	Population	1	Number	153178364.30167487	156212408.18142068	150035473.6135374
1	Global	3	both	19	70 to 74	2000	44	Population	1	Number	119388057.594316	121612286.09760122	117045553.33744448
1	Global	3	both	20	75 to 79	2000	44	Population	1	Number	78592471.3257771	79969376.93360789	77138274.75295638
1	Global	3	both	21	80 plus	2000	44	Population	1	Number	72338079.83269104	73544357.84872527	71047080.5966683
1	Global	3	both	22	All Ages	2000	44	Population	1	Number	6155409246.189428	6282225004.053287	6024088696.940178
1	Global	3	both	23	5-14 years	2000	44	Population	1	Number	1238332268.5874503	1264266868.433139	1212420353.6308768
1	Global	3	both	24	15-49 years	2000	44	Population	1	Number	3213869367.911705	3282798726.2442775	3142890541.6841903
1	Global	3	both	25	50-69 years	2000	44	Population	1	Number	808223479.3189842	824598301.3264414	791232539.4724046
1	Global	3	both	26	70+ years	2000	44	Population	1	Number	270318608.75278413	275063833.5524599	265360945.81013373
1	Global	3	both	28	<1 year	2000	44	Population	1	Number	128918782.32527432	131495482.94081303	126347694.40814465
1	Global	3	both	30	80 to 84	2000	44	Population	1	Number	42122658.66603023	42875953.24782935	41336335.67898722
1	Global	3	both	31	85 to 89	2000	44	Population	1	Number	21145932.01070823	21483843.24706608	20786655.96082831
1	Global	3	both	32	90 to 94	2000	44	Population	1	Number	7238888.500777016	7347841.997915854	7119330.776133972
1	Global	3	both	39	0 to 14	2000	44	Population	1	Number	1862997790.2059548	1900672489.6974766	1824211220.2046688
1	Global	3	both	42	Neonatal	2000	44	Population	1	Number	10045210.62549749	10245216.895933358	9845684.997580076
1	Global	3	both	157	25 plus	2000	44	Population	1	Number	3205318964.857398	3272814972.2083387	3136033351.234474
1	Global	3	both	158	<20 years	2000	44	Population	1	Number	2435708790.7044954	2485404062.4115686	2384893052.4757547
1	Global	3	both	159	10 to 24	2000	44	Population	1	Number	1716555776.3168943	1752487099.1545649	1680143108.0764713
1	Global	3	both	162	10 to 19	2000	44	Population	1	Number	1202174285.6893594	1227789855.8647447	1176218738.5660203
1	Global	3	both	164	Birth	2000	44	Population	1	Number	134546324.612892	137767661.710871	131457840.891088
1	Global	3	both	235	95 plus	2000	44	Population	1	Number	1830600.6551755667	1865624.5736192483	1794233.8083579498
4	Southeast Asia, East Asia, and Oceania	1	male	1	Under 5	2000	44	Population	1	Number	78636964.44382894	82148421.91903502	74860311.58733024
4	Southeast Asia, East Asia, and Oceania	1	male	2	Early Neonatal	2000	44	Population	1	Number	300663.3024438608	314050.4668365841	286148.7552647728
4	Southeast Asia, East Asia, and Oceania	1	male	3	Late Neonatal	2000	44	Population	1	Number	894764.4878409533	934639.8898418349	851561.8666598608
4	Southeast Asia, East Asia, and Oceania	1	male	4	Post Neonatal	2000	44	Population	1	Number	14411027.808698796	15054467.82389194	13719144.586167812
4	Southeast Asia, East Asia, and Oceania	1	male	5	1 to 4	2000	44	Population	1	Number	63030508.84484533	65844908.42041251	59993397.19090401
4	Southeast Asia, East Asia, and Oceania	1	male	6	5 to 9	2000	44	Population	1	Number	83647367.34706327	87384058.89719164	79578845.24208158
4	Southeast Asia, East Asia, and Oceania	1	male	7	10 to 14	2000	44	Population	1	Number	99650835.14853899	104481278.8653093	94512247.82598317
4	Southeast Asia, East Asia, and Oceania	1	male	8	15 to 19	2000	44	Population	1	Number	85303677.66057482	89269857.08697106	81001084.04423223
4	Southeast Asia, East Asia, and Oceania	1	male	9	20 to 24	2000	44	Population	1	Number	77249941.83932173	80835174.57537174	73348737.07673815
4	Southeast Asia, East Asia, and Oceania	1	male	10	25 to 29	2000	44	Population	1	Number	87669566.92213221	92092040.0753972	83034497.72584994
4	Southeast Asia, East Asia, and Oceania	1	male	11	30 to 34	2000	44	Population	1	Number	91681139.24917707	96437555.1231275	86743526.77626751
4	Southeast Asia, East Asia, and Oceania	1	male	12	35 to 39	2000	44	Population	1	Number	80023838.01724537	84097651.18863475	75775848.29060324
4	Southeast Asia, East Asia, and Oceania	1	male	13	40 to 44	2000	44	Population	1	Number	62625093.55925144	65709723.9927732	59373874.46771447
4	Southeast Asia, East Asia, and Oceania	1	male	14	45 to 49	2000	44	Population	1	Number	60217421.68459377	63373043.96557289	56926865.36729502
4	Southeast Asia, East Asia, and Oceania	1	male	15	50 to 54	2000	44	Population	1	Number	44610811.91539288	46974976.33348827	42149634.308994316
4	Southeast Asia, East Asia, and Oceania	1	male	16	55 to 59	2000	44	Population	1	Number	33194037.236100066	34926473.20533543	31395519.68341882
4	Southeast Asia, East Asia, and Oceania	1	male	17	60 to 64	2000	44	Population	1	Number	29342397.016915	30875727.622786604	27735502.057445157
4	Southeast Asia, East Asia, and Oceania	1	male	18	65 to 69	2000	44	Population	1	Number	23496990.077383295	24757641.959495194	22194197.609144412
4	Southeast Asia, East Asia, and Oceania	1	male	19	70 to 74	2000	44	Population	1	Number	16603354.410855584	17493807.336224686	15686770.560993785
4	Southeast Asia, East Asia, and Oceania	1	male	20	75 to 79	2000	44	Population	1	Number	9595814.951072797	10112173.697126545	9067376.391560579
4	Southeast Asia, East Asia, and Oceania	1	male	21	80 plus	2000	44	Population	1	Number	6250577.708105136	6564701.759390958	5923943.592138332
4	Southeast Asia, East Asia, and Oceania	1	male	22	All Ages	2000	44	Population	1	Number	969799829.1875523	1017113817.1796744	919559194.1794287
4	Southeast Asia, East Asia, and Oceania	1	male	23	5-14 years	2000	44	Population	1	Number	183298202.49560225	191811010.1398719	174063007.29104707
4	Southeast Asia, East Asia, and Oceania	1	male	24	15-49 years	2000	44	Population	1	Number	544770678.9322964	571751870.7958783	516268414.52598166
4	Southeast Asia, East Asia, and Oceania	1	male	25	50-69 years	2000	44	Population	1	Number	130644236.24579124	137500845.9983495	123486079.02657582
4	Southeast Asia, East Asia, and Oceania	1	male	26	70+ years	2000	44	Population	1	Number	32449747.070033517	34168898.17522088	30677874.634502273
4	Southeast Asia, East Asia, and Oceania	1	male	28	<1 year	2000	44	Population	1	Number	15606455.59898361	16303444.58143908	14856712.624716906
4	Southeast Asia, East Asia, and Oceania	1	male	30	80 to 84	2000	44	Population	1	Number	4457288.303644672	4689536.4974721465	4216145.518238129
4	Southeast Asia, East Asia, and Oceania	1	male	31	85 to 89	2000	44	Population	1	Number	1457769.3599481303	1528032.7756844156	1383933.0022865622
4	Southeast Asia, East Asia, and Oceania	1	male	32	90 to 94	2000	44	Population	1	Number	287292.83376157196	298219.15842520836	275290.72802337987
4	Southeast Asia, East Asia, and Oceania	1	male	39	0 to 14	2000	44	Population	1	Number	261935166.9394312	273782905.2562004	248957370.94006437
4	Southeast Asia, East Asia, and Oceania	1	male	42	Neonatal	2000	44	Population	1	Number	1195427.790284814	1248691.135983997	1137710.6219246336
4	Southeast Asia, East Asia, and Oceania	1	male	157	25 plus	2000	44	Population	1	Number	545311042.7482246	573372155.4825951	516103816.9062343
4	Southeast Asia, East Asia, and Oceania	1	male	158	<20 years	2000	44	Population	1	Number	347238844.60000604	363010093.05488366	329933340.72694695
4	Southeast Asia, East Asia, and Oceania	1	male	159	10 to 24	2000	44	Population	1	Number	262204454.64843556	274582112.4542961	248926456.96184963
4	Southeast Asia, East Asia, and Oceania	1	male	162	10 to 19	2000	44	Population	1	Number	184954512.80911383	193711563.91503486	175548932.20703635
4	Southeast Asia, East Asia, and Oceania	1	male	164	Birth	2000	44	Population	1	Number	16009346.0392015	16322865.8191925	15719540.0029536
4	Southeast Asia, East Asia, and Oceania	1	male	235	95 plus	2000	44	Population	1	Number	48227.21075076089	49926.72296025825	46440.61552625444
4	Southeast Asia, East Asia, and Oceania	2	female	1	Under 5	2000	44	Population	1	Number	70195715.71472721	73285628.39392301	66838720.38906729
4	Southeast Asia, East Asia, and Oceania	2	female	2	Early Neonatal	2000	44	Population	1	Number	266821.3425501871	278403.426259429	254311.3962970752
4	Southeast Asia, East Asia, and Oceania	2	female	3	Late Neonatal	2000	44	Population	1	Number	795340.7755326034	829831.8953329625	757959.7435140646
4	Southeast Asia, East Asia, and Oceania	2	female	4	Post Neonatal	2000	44	Population	1	Number	12835257.620614687	13395196.867482407	12230335.737753794
4	Southeast Asia, East Asia, and Oceania	2	female	5	1 to 4	2000	44	Population	1	Number	56298295.976029724	58782239.017108634	53595656.05801342
4	Southeast Asia, East Asia, and Oceania	2	female	6	5 to 9	2000	44	Population	1	Number	75244749.22317004	78582428.19991979	71637054.42810279
4	Southeast Asia, East Asia, and Oceania	2	female	7	10 to 14	2000	44	Population	1	Number	92672604.16724433	97105057.77433188	87924282.85853262
4	Southeast Asia, East Asia, and Oceania	2	female	8	15 to 19	2000	44	Population	1	Number	82038397.58877088	85814617.38618252	77926658.9182575
4	Southeast Asia, East Asia, and Oceania	2	female	9	20 to 24	2000	44	Population	1	Number	76388030.13177037	79930034.41586687	72535191.64833495
4	Southeast Asia, East Asia, and Oceania	2	female	10	25 to 29	2000	44	Population	1	Number	85237219.5837576	89415785.33657493	80758908.9568368
4	Southeast Asia, East Asia, and Oceania	2	female	11	30 to 34	2000	44	Population	1	Number	88409665.70245592	92907595.43141507	83716173.92265162
4	Southeast Asia, East Asia, and Oceania	2	female	12	35 to 39	2000	44	Population	1	Number	76993202.67375113	80842754.89174086	72969429.07782093
4	Southeast Asia, East Asia, and Oceania	2	female	13	40 to 44	2000	44	Population	1	Number	59376531.42666318	62244201.31344779	56359455.59804673
4	Southeast Asia, East Asia, and Oceania	2	female	14	45 to 49	2000	44	Population	1	Number	57798152.06127949	60787218.31624594	54681308.181461826
4	Southeast Asia, East Asia, and Oceania	2	female	15	50 to 54	2000	44	Population	1	Number	42506005.41885321	44694139.779858656	40220627.86380051
4	Southeast Asia, East Asia, and Oceania	2	female	16	55 to 59	2000	44	Population	1	Number	32024969.440376442	33621399.07269888	30343484.09601187
4	Southeast Asia, East Asia, and Oceania	2	female	17	60 to 64	2000	44	Population	1	Number	28495103.86952256	29925907.460751463	27010477.369829368
4	Southeast Asia, East Asia, and Oceania	2	female	18	65 to 69	2000	44	Population	1	Number	24062568.281116713	25280791.37875984	22790172.07478196
4	Southeast Asia, East Asia, and Oceania	2	female	19	70 to 74	2000	44	Population	1	Number	18100842.62568162	19028485.321754716	17132224.720784385
4	Southeast Asia, East Asia, and Oceania	2	female	20	75 to 79	2000	44	Population	1	Number	11897555.74811365	12527563.186674563	11256305.850768946
4	Southeast Asia, East Asia, and Oceania	2	female	21	80 plus	2000	44	Population	1	Number	10430344.264493603	10976703.569417572	9872604.1599964
4	Southeast Asia, East Asia, and Oceania	2	female	22	All Ages	2000	44	Population	1	Number	931871657.9217479	976574960.0652727	884353768.4287934
4	Southeast Asia, East Asia, and Oceania	2	female	23	5-14 years	2000	44	Population	1	Number	167917353.3904144	175575904.52861413	159563325.27770904
4	Southeast Asia, East Asia, and Oceania	2	female	24	15-49 years	2000	44	Population	1	Number	526241199.16844857	551871116.5210059	499070685.24100596
4	Southeast Asia, East Asia, and Oceania	2	female	25	50-69 years	2000	44	Population	1	Number	127088647.00986892	133538165.71768543	120388092.53599423
4	Southeast Asia, East Asia, and Oceania	2	female	26	70+ years	2000	44	Population	1	Number	40428742.63828887	42536230.65869854	38260035.19504293
4	Southeast Asia, East Asia, and Oceania	2	female	28	<1 year	2000	44	Population	1	Number	13897419.738697477	14503389.376814388	13243064.331053864
4	Southeast Asia, East Asia, and Oceania	2	female	30	80 to 84	2000	44	Population	1	Number	6686566.051070813	7044053.906885382	6323201.790272798
4	Southeast Asia, East Asia, and Oceania	2	female	31	85 to 89	2000	44	Population	1	Number	2800754.4889782122	2947267.5123658967	2651425.987762717
4	Southeast Asia, East Asia, and Oceania	2	female	32	90 to 94	2000	44	Population	1	Number	784405.9481765166	819887.080698033	745894.1279856669
4	Southeast Asia, East Asia, and Oceania	2	female	39	0 to 14	2000	44	Population	1	Number	238113069.10514158	248789632.44919857	226503384.9493779
4	Southeast Asia, East Asia, and Oceania	2	female	42	Neonatal	2000	44	Population	1	Number	1062162.1180827904	1108235.3215923915	1012271.1398111398
4	Southeast Asia, East Asia, and Oceania	2	female	157	25 plus	2000	44	Population	1	Number	535332161.0960651	562199961.1626018	507210332.2761389
4	Southeast Asia, East Asia, and Oceania	2	female	158	<20 years	2000	44	Population	1	Number	320151466.69391245	334582556.70330244	304428478.4869372
4	Southeast Asia, East Asia, and Oceania	2	female	159	10 to 24	2000	44	Population	1	Number	251099031.88778558	262822152.68313003	238409975.745598
4	Southeast Asia, East Asia, and Oceania	2	female	162	10 to 19	2000	44	Population	1	Number	174711001.7560152	182924667.93683094	165878967.89228544
4	Southeast Asia, East Asia, and Oceania	2	female	164	Birth	2000	44	Population	1	Number	14204777.6348128	14471829.8869891	13947373.3841989
4	Southeast Asia, East Asia, and Oceania	2	female	235	95 plus	2000	44	Population	1	Number	158617.77626806044	164784.05462553614	151802.5697971051
4	Southeast Asia, East Asia, and Oceania	3	both	1	Under 5	2000	44	Population	1	Number	148832680.15855613	155476993.33049154	141652700.87403908
4	Southeast Asia, East Asia, and Oceania	3	both	2	Early Neonatal	2000	44	Population	1	Number	567484.6449940479	592427.8551322174	540452.4387011884
4	Southeast Asia, East Asia, and Oceania	3	both	3	Late Neonatal	2000	44	Population	1	Number	1690105.2633735568	1764455.969453315	1609453.3043687688
4	Southeast Asia, East Asia, and Oceania	3	both	4	Post Neonatal	2000	44	Population	1	Number	27246285.42931348	28452339.6602606	25936759.27383303
4	Southeast Asia, East Asia, and Oceania	3	both	5	1 to 4	2000	44	Population	1	Number	119328804.82087506	124663536.9516902	113579426.89889883
4	Southeast Asia, East Asia, and Oceania	3	both	6	5 to 9	2000	44	Population	1	Number	158892116.57023332	165958023.41251156	151241939.02139333
4	Southeast Asia, East Asia, and Oceania	3	both	7	10 to 14	2000	44	Population	1	Number	192323439.31578332	201590006.35952356	182429615.81175452
4	Southeast Asia, East Asia, and Oceania	3	both	8	15 to 19	2000	44	Population	1	Number	167342075.24934572	175054169.9749323	158910375.4055746
4	Southeast Asia, East Asia, and Oceania	3	both	9	20 to 24	2000	44	Population	1	Number	153637971.9710921	160738148.37395635	145883337.36162856
4	Southeast Asia, East Asia, and Oceania	3	both	10	25 to 29	2000	44	Population	1	Number	172906786.5058898	181483014.88622686	163791911.09046167
4	Southeast Asia, East Asia, and Oceania	3	both	11	30 to 34	2000	44	Population	1	Number	180090804.95163298	189332201.33216572	170459700.69891915
4	Southeast Asia, East Asia, and Oceania	3	both	12	35 to 39	2000	44	Population	1	Number	157017040.6909965	164938413.81427434	148745277.36842415
4	Southeast Asia, East Asia, and Oceania	3	both	13	40 to 44	2000	44	Population	1	Number	122001624.98591463	127955317.0175382	115733833.46703729
4	Southeast Asia, East Asia, and Oceania	3	both	14	45 to 49	2000	44	Population	1	Number	118015573.74587326	124177156.12978849	111608173.54875684
4	Southeast Asia, East Asia, and Oceania	3	both	15	50 to 54	2000	44	Population	1	Number	87116817.33424608	91668393.29495025	82383396.36864072
4	Southeast Asia, East Asia, and Oceania	3	both	16	55 to 59	2000	44	Population	1	Number	65219006.67647651	68531884.27249792	61758935.00491499
4	Southeast Asia, East Asia, and Oceania	3	both	17	60 to 64	2000	44	Population	1	Number	57837500.88643756	60806770.86078716	54758103.863384776
4	Southeast Asia, East Asia, and Oceania	3	both	18	65 to 69	2000	44	Population	1	Number	47559558.358500004	50032999.65046706	44973897.11452216
4	Southeast Asia, East Asia, and Oceania	3	both	19	70 to 74	2000	44	Population	1	Number	34704197.03653721	36527688.17118126	32817562.30348306
4	Southeast Asia, East Asia, and Oceania	3	both	20	75 to 79	2000	44	Population	1	Number	21493370.699186448	22644710.755241364	20323376.87695221
4	Southeast Asia, East Asia, and Oceania	3	both	21	80 plus	2000	44	Population	1	Number	16680921.972598737	17536819.68881872	15796439.99956404
4	Southeast Asia, East Asia, and Oceania	3	both	22	All Ages	2000	44	Population	1	Number	1901671487.1093004	1993692422.4479551	1804283445.528405
4	Southeast Asia, East Asia, and Oceania	3	both	23	5-14 years	2000	44	Population	1	Number	351215555.88601667	367385997.5104065	333576411.8709862
4	Southeast Asia, East Asia, and Oceania	3	both	24	15-49 years	2000	44	Population	1	Number	1071011878.100745	1123622987.316884	1015305436.1126921
4	Southeast Asia, East Asia, and Oceania	3	both	25	50-69 years	2000	44	Population	1	Number	257732883.25566015	271020682.43837935	243879956.14376333
4	Southeast Asia, East Asia, and Oceania	3	both	26	70+ years	2000	44	Population	1	Number	72878489.70832239	76705610.00818846	68937379.17999932
4	Southeast Asia, East Asia, and Oceania	3	both	28	<1 year	2000	44	Population	1	Number	29503875.337681085	30809223.484846134	28086039.2529585
4	Southeast Asia, East Asia, and Oceania	3	both	30	80 to 84	2000	44	Population	1	Number	11143854.354715485	11738439.906526541	10539306.861801283
4	Southeast Asia, East Asia, and Oceania	3	both	31	85 to 89	2000	44	Population	1	Number	4258523.848926343	4472052.27502365	4036071.5475554443
4	Southeast Asia, East Asia, and Oceania	3	both	32	90 to 94	2000	44	Population	1	Number	1071698.7819380886	1116752.3692950686	1022195.0340090131
4	Southeast Asia, East Asia, and Oceania	3	both	39	0 to 14	2000	44	Population	1	Number	500048236.0445728	522604738.5135359	475466059.5519135
4	Southeast Asia, East Asia, and Oceania	3	both	42	Neonatal	2000	44	Population	1	Number	2257589.9083676045	2356883.824585533	2149905.7430699575
4	Southeast Asia, East Asia, and Oceania	3	both	157	25 plus	2000	44	Population	1	Number	1080643203.8442898	1135568140.2376409	1023314149.1823734
4	Southeast Asia, East Asia, and Oceania	3	both	158	<20 years	2000	44	Population	1	Number	667390311.2939185	697706231.02193	634348921.1864502
4	Southeast Asia, East Asia, and Oceania	3	both	159	10 to 24	2000	44	Population	1	Number	513303486.53622115	537422239.8365883	487335311.2996046
4	Southeast Asia, East Asia, and Oceania	3	both	162	10 to 19	2000	44	Population	1	Number	359665514.56512904	376655919.19633263	341456582.4763468
4	Southeast Asia, East Asia, and Oceania	3	both	164	Birth	2000	44	Population	1	Number	30214123.6740143	30794621.8852548	29661310.0003827
4	Southeast Asia, East Asia, and Oceania	3	both	235	95 plus	2000	44	Population	1	Number	206844.98701882132	214382.1563037992	198434.6515487121
5	East Asia	1	male	1	Under 5	2000	44	Population	1	Number	47606020.92323888	50770548.49465598	44420956.731780864
5	East Asia	1	male	2	Early Neonatal	2000	44	Population	1	Number	176859.34249775333	188572.4540890234	165042.8954316726
5	East Asia	1	male	3	Late Neonatal	2000	44	Population	1	Number	527695.3499847212	562645.1141029351	492439.97306087863
5	East Asia	1	male	4	Post Neonatal	2000	44	Population	1	Number	8605350.532186693	9175267.259739745	8030452.632438703
5	East Asia	1	male	5	1 to 4	2000	44	Population	1	Number	38296115.698569715	40844063.66672427	35733021.2308496
5	East Asia	1	male	6	5 to 9	2000	44	Population	1	Number	52620530.40434369	56151434.01168365	49115453.872097716
5	East Asia	1	male	7	10 to 14	2000	44	Population	1	Number	69408518.93102945	74141055.96534243	64766238.477530725
5	East Asia	1	male	8	15 to 19	2000	44	Population	1	Number	56904158.887369685	60756950.45977331	53125309.29825547
5	East Asia	1	male	9	20 to 24	2000	44	Population	1	Number	51686264.15137571	55178399.282145336	48261939.75178271
5	East Asia	1	male	10	25 to 29	2000	44	Population	1	Number	64315459.90403252	68696941.67294492	60020657.23465991
5	East Asia	1	male	11	30 to 34	2000	44	Population	1	Number	69953317.80491105	74713043.76800126	65285510.12142322
5	East Asia	1	male	12	35 to 39	2000	44	Population	1	Number	60255226.17539653	64337781.90700284	56256002.72114363
5	East Asia	1	male	13	40 to 44	2000	44	Population	1	Number	45695382.55285239	48772248.442853995	42684559.35406299
5	East Asia	1	male	14	45 to 49	2000	44	Population	1	Number	46920580.340546586	50110560.19297321	43799645.94845134
5	East Asia	1	male	15	50 to 54	2000	44	Population	1	Number	34876562.7950051	37243281.772980586	32559850.945088584
5	East Asia	1	male	16	55 to 59	2000	44	Population	1	Number	25629687.95328654	27354950.879715037	23928168.70831916
5	East Asia	1	male	17	60 to 64	2000	44	Population	1	Number	23046997.070963793	24593649.919175226	21516038.848017592
5	East Asia	1	male	18	65 to 69	2000	44	Population	1	Number	18687673.324445497	19954672.096638497	17448386.026014786
5	East Asia	1	male	19	70 to 74	2000	44	Population	1	Number	13234242.639624555	14130120.364862453	12359667.28374143
5	East Asia	1	male	20	75 to 79	2000	44	Population	1	Number	7656024.921108964	8174411.2546011945	7150598.833342195
5	East Asia	1	male	21	80 plus	2000	44	Population	1	Number	4700869.6800688105	5016620.160244631	4393459.695038259
5	East Asia	1	male	22	All Ages	2000	44	Population	1	Number	693197518.4595997	740097820.8035561	647206079.5630169
5	East Asia	1	male	23	5-14 years	2000	44	Population	1	Number	122029049.33537313	130292489.97702608	113912463.44531207
5	East Asia	1	male	24	15-49 years	2000	44	Population	1	Number	395730389.81648445	422565925.72569484	369433624.42977923
5	East Asia	1	male	25	50-69 years	2000	44	Population	1	Number	102240921.14370093	109146554.66850938	95471930.4496994
5	East Asia	1	male	26	70+ years	2000	44	Population	1	Number	25591137.24080233	27321633.692459933	23903725.81212188
5	East Asia	1	male	28	<1 year	2000	44	Population	1	Number	9309905.224669168	9926484.827931704	8687935.500931256
5	East Asia	1	male	30	80 to 84	2000	44	Population	1	Number	3486416.274781783	3722055.992433491	3256843.3599426155
5	East Asia	1	male	31	85 to 89	2000	44	Population	1	Number	1051177.8722270401	1121228.907038434	983067.5594302351
5	East Asia	1	male	32	90 to 94	2000	44	Population	1	Number	146145.16176801673	155321.41334268477	137270.62150642797
5	East Asia	1	male	39	0 to 14	2000	44	Population	1	Number	169635070.258612	181063706.71689194	158328651.2537297
5	East Asia	1	male	42	Neonatal	2000	44	Population	1	Number	704554.6924824745	751217.5681919585	657482.8684925511
5	East Asia	1	male	157	25 plus	2000	44	Population	1	Number	414972025.16224235	443098764.34474534	387422031.6415622
5	East Asia	1	male	158	<20 years	2000	44	Population	1	Number	226539229.1459817	241820657.17666522	211470067.65835822
5	East Asia	1	male	159	10 to 24	2000	44	Population	1	Number	177998941.96977484	190076405.70726106	166153487.5275689
5	East Asia	1	male	162	10 to 19	2000	44	Population	1	Number	126312677.81839913	134898006.42511573	117891547.77578619
5	East Asia	1	male	164	Birth	2000	44	Population	1	Number	9483362.53820992	9705389.54506727	9261330.81231649
5	East Asia	1	male	235	95 plus	2000	44	Population	1	Number	17130.3712919706	18028.508956287296	16261.314745353568
5	East Asia	2	female	1	Under 5	2000	44	Population	1	Number	40724774.67266514	43414239.96516163	38009916.73309019
5	East Asia	2	female	2	Early Neonatal	2000	44	Population	1	Number	150005.6454835246	159869.2807527271	140022.2682770627
5	East Asia	2	female	3	Late Neonatal	2000	44	Population	1	Number	448199.4735106209	477671.98358810693	418371.2500527285
5	East Asia	2	female	4	Post Neonatal	2000	44	Population	1	Number	7329150.99031302	7811151.61368788	6841368.072186848
5	East Asia	2	female	5	1 to 4	2000	44	Population	1	Number	32797418.56335798	34965547.087132916	30610155.142573547
5	East Asia	2	female	6	5 to 9	2000	44	Population	1	Number	45759613.524658605	48817748.7353178	42709394.50780001
5	East Asia	2	female	7	10 to 14	2000	44	Population	1	Number	63753733.37511273	68097925.6446929	59492004.79861438
5	East Asia	2	female	8	15 to 19	2000	44	Population	1	Number	54035933.91366068	57690196.529830396	50450610.66969104
5	East Asia	2	female	9	20 to 24	2000	44	Population	1	Number	50353305.84183939	53746704.040883064	47024673.88497616
5	East Asia	2	female	10	25 to 29	2000	44	Population	1	Number	61307776.40854368	65466324.92899958	57230205.84447583
5	East Asia	2	female	11	30 to 34	2000	44	Population	1	Number	66286466.21554381	70780038.47724393	61880519.11676018
5	East Asia	2	female	12	35 to 39	2000	44	Population	1	Number	56883137.60544546	60726770.151485614	53119432.15117955
5	East Asia	2	female	13	40 to 44	2000	44	Population	1	Number	42234422.910305135	45065032.91046752	39458072.77567465
5	East Asia	2	female	14	45 to 49	2000	44	Population	1	Number	44394756.679813415	47404033.55652046	41449078.429880664
5	East Asia	2	female	15	50 to 54	2000	44	Population	1	Number	32457869.718400728	34651140.93648575	30308592.486656044
5	East Asia	2	female	16	55 to 59	2000	44	Population	1	Number	23871557.49521523	25462971.531251393	22279753.445976015
5	East Asia	2	female	17	60 to 64	2000	44	Population	1	Number	21446696.39422119	22869229.106252845	20016517.10636026
5	East Asia	2	female	18	65 to 69	2000	44	Population	1	Number	18460662.05097068	19693605.005993515	17234642.45790646
5	East Asia	2	female	19	70 to 74	2000	44	Population	1	Number	14019550.9775963	14957968.166417675	13091814.084676212
5	East Asia	2	female	20	75 to 79	2000	44	Population	1	Number	9347615.239193223	9974732.20397906	8730667.506940462
5	East Asia	2	female	21	80 plus	2000	44	Population	1	Number	8104918.039333735	8650322.594183378	7572947.421920918
5	East Asia	2	female	22	All Ages	2000	44	Population	1	Number	653442791.0625192	697470360.8832823	610142969.5325961
5	East Asia	2	female	23	5-14 years	2000	44	Population	1	Number	109513346.89977133	116915691.66229057	102226451.33212139
5	East Asia	2	female	24	15-49 years	2000	44	Population	1	Number	375495799.57515156	400879100.59543043	350617819.6498166
5	East Asia	2	female	25	50-69 years	2000	44	Population	1	Number	96236785.65880783	102677282.76546873	89844241.2435027
5	East Asia	2	female	26	70+ years	2000	44	Population	1	Number	31472084.25612326	33583022.96458012	29396912.647219088
5	East Asia	2	female	28	<1 year	2000	44	Population	1	Number	7927356.109307165	8448692.878028713	7399761.59051664
5	East Asia	2	female	30	80 to 84	2000	44	Population	1	Number	5295373.474539331	5652180.381141208	4946599.4330745
5	East Asia	2	female	31	85 to 89	2000	44	Population	1	Number	2169845.124239478	2315990.4027924603	2027473.4488844576
5	East Asia	2	female	32	90 to 94	2000	44	Population	1	Number	546770.4968148853	583209.0859005976	511597.9794714086
5	East Asia	2	female	39	0 to 14	2000	44	Population	1	Number	150238121.57243648	160330954.55780283	140218066.5676577
5	East Asia	2	female	42	Neonatal	2000	44	Population	1	Number	598205.1189941455	637541.264340834	558393.5183297911
5	East Asia	2	female	157	25 plus	2000	44	Population	1	Number	398815429.7345826	425702505.75476563	372435610.93562704
5	East Asia	2	female	158	<20 years	2000	44	Population	1	Number	204274055.48609716	218021151.08763316	190677618.92934915
5	East Asia	2	female	159	10 to 24	2000	44	Population	1	Number	168142973.1306128	179534826.21540642	156967289.35328156
5	East Asia	2	female	162	10 to 19	2000	44	Population	1	Number	117789667.28877342	125788122.17452328	109942615.46830541
5	East Asia	2	female	164	Birth	2000	44	Population	1	Number	8041223.89676957	8228823.23365018	7855141.19658068
5	East Asia	2	female	235	95 plus	2000	44	Population	1	Number	92928.94374004049	98830.91358921264	87214.0956091015
5	East Asia	3	both	1	Under 5	2000	44	Population	1	Number	88330795.59590402	94184813.1334542	82430873.46487105
5	East Asia	3	both	2	Early Neonatal	2000	44	Population	1	Number	326864.9879812779	348441.8124446229	305065.16370873526
5	East Asia	3	both	3	Late Neonatal	2000	44	Population	1	Number	975894.823495342	1040317.3662985526	910811.223113607
5	East Asia	3	both	4	Post Neonatal	2000	44	Population	1	Number	15934501.522499712	16986423.19219282	14871820.704625553
5	East Asia	3	both	5	1 to 4	2000	44	Population	1	Number	71093534.2619277	75809611.55347742	66343176.37342316
5	East Asia	3	both	6	5 to 9	2000	44	Population	1	Number	98380143.9290023	104969200.02928136	91824848.37989773
5	East Asia	3	both	7	10 to 14	2000	44	Population	1	Number	133162252.30614218	142238981.6100353	124258243.27614509
5	East Asia	3	both	8	15 to 19	2000	44	Population	1	Number	110940092.80103037	118447146.9896037	103575919.96794653
5	East Asia	3	both	9	20 to 24	2000	44	Population	1	Number	102039569.9932151	108925103.32302842	95286613.63675886
5	East Asia	3	both	10	25 to 29	2000	44	Population	1	Number	125623236.3125762	134163266.6019445	117250863.07913575
5	East Asia	3	both	11	30 to 34	2000	44	Population	1	Number	136239784.02045485	145493082.2452452	127166029.23818342
5	East Asia	3	both	12	35 to 39	2000	44	Population	1	Number	117138363.78084199	125064552.05848844	109375434.87232319
5	East Asia	3	both	13	40 to 44	2000	44	Population	1	Number	87929805.46315753	93837281.3533215	82147858.90691613
5	East Asia	3	both	14	45 to 49	2000	44	Population	1	Number	91315337.02036	97514593.74949367	85248724.37833202
5	East Asia	3	both	15	50 to 54	2000	44	Population	1	Number	67334432.51340583	71894422.70946634	62868443.43174463
5	East Asia	3	both	16	55 to 59	2000	44	Population	1	Number	49501245.448501766	52818023.88690783	46207922.154295176
5	East Asia	3	both	17	60 to 64	2000	44	Population	1	Number	44493693.46518499	47463092.73732993	41532555.95437785
5	East Asia	3	both	18	65 to 69	2000	44	Population	1	Number	37148335.37541618	39648277.102632016	34693832.02561238
5	East Asia	3	both	19	70 to 74	2000	44	Population	1	Number	27253793.617220856	29088088.53128013	25458826.90837773
5	East Asia	3	both	20	75 to 79	2000	44	Population	1	Number	17003640.16030219	18149143.458580256	15883964.22663485
5	East Asia	3	both	21	80 plus	2000	44	Population	1	Number	12805787.719402546	13667424.667179665	11966407.116959179
5	East Asia	3	both	22	All Ages	2000	44	Population	1	Number	1346640309.5221188	1437568181.6868382	1257445812.0409007
5	East Asia	3	both	23	5-14 years	2000	44	Population	1	Number	231542396.23514447	247208181.63931668	216138914.77743343
5	East Asia	3	both	24	15-49 years	2000	44	Population	1	Number	771226189.391636	823445026.3211254	720051444.0795959
5	East Asia	3	both	25	50-69 years	2000	44	Population	1	Number	198477706.80250877	211823837.4339781	185322769.9791381
5	East Asia	3	both	26	70+ years	2000	44	Population	1	Number	57063221.496925585	60904656.65704004	53309198.25197175
5	East Asia	3	both	28	<1 year	2000	44	Population	1	Number	17237261.333976332	18375182.370935995	16087697.091447895
5	East Asia	3	both	30	80 to 84	2000	44	Population	1	Number	8781789.749321114	9374462.996382138	8203442.793017116
5	East Asia	3	both	31	85 to 89	2000	44	Population	1	Number	3221022.996466518	3437343.9491739036	3010541.008314692
5	East Asia	3	both	32	90 to 94	2000	44	Population	1	Number	692915.658582902	738533.6373149275	648868.6652985533
5	East Asia	3	both	39	0 to 14	2000	44	Population	1	Number	319873191.8310485	341394661.27469474	298546717.8213874
5	East Asia	3	both	42	Neonatal	2000	44	Population	1	Number	1302759.81147662	1388759.1787431755	1215876.3868223424
5	East Asia	3	both	157	25 plus	2000	44	Population	1	Number	813787454.896825	868801270.0995113	759877865.9938796
5	East Asia	3	both	158	<20 years	2000	44	Population	1	Number	430813284.6320789	459841808.2642984	402147686.58770734
5	East Asia	3	both	159	10 to 24	2000	44	Population	1	Number	346141915.10038763	369611231.92266744	323120776.8808505
5	East Asia	3	both	162	10 to 19	2000	44	Population	1	Number	244102345.10717255	260686128.59963903	227834163.24409163
5	East Asia	3	both	164	Birth	2000	44	Population	1	Number	17524586.4349795	17934219.1172337	17117018.4617581
5	East Asia	3	both	235	95 plus	2000	44	Population	1	Number	110059.31503201109	116870.58916548081	103475.22776362425
6	China	1	male	1	Under 5	2000	44	Population	1	Number	45479407.50931856	48650544.06340729	42320971.2823484
6	China	1	male	2	Early Neonatal	2000	44	Population	1	Number	168539.23446184627	180299.13092897885	156830.97075005068
6	China	1	male	3	Late Neonatal	2000	44	Population	1	Number	502870.4684891774	537957.7390058863	467936.72722724837
6	China	1	male	4	Post Neonatal	2000	44	Population	1	Number	8200176.814045652	8772337.557771567	7630523.7185702715
6	China	1	male	5	1 to 4	2000	44	Population	1	Number	36607820.992321886	39159949.63570084	34066141.417079255
6	China	1	male	6	5 to 9	2000	44	Population	1	Number	50596985.35585022	54122637.18826985	47086682.35357873
6	China	1	male	7	10 to 14	2000	44	Population	1	Number	67551440.00810887	72262922.96779421	62859511.26529991
6	China	1	male	8	15 to 19	2000	44	Population	1	Number	55039943.829612546	58874789.478849076	51222081.07081325
6	China	1	male	9	20 to 24	2000	44	Population	1	Number	49877484.92137514	53352234.556597434	46418442.64705621
6	China	1	male	10	25 to 29	2000	44	Population	1	Number	62523803.66563717	66882019.31825228	58183911.6934082
6	China	1	male	11	30 to 34	2000	44	Population	1	Number	67956067.06543818	72693057.6975741	63238924.537828
6	China	1	male	12	35 to 39	2000	44	Population	1	Number	58333875.15117965	62391949.07386086	54297274.3489097
6	China	1	male	13	40 to 44	2000	44	Population	1	Number	44010980.40523596	47067505.71414356	40976032.70855762
6	China	1	male	14	45 to 49	2000	44	Population	1	Number	45512211.07361061	48678662.84065931	42362268.12829542
6	China	1	male	15	50 to 54	2000	44	Population	1	Number	33811212.28951195	36161864.74860925	31473833.639650915
6	China	1	male	16	55 to 59	2000	44	Population	1	Number	24705724.81068099	26424946.372631516	22995348.93193602
6	China	1	male	17	60 to 64	2000	44	Population	1	Number	22169623.911669463	23711386.36635596	20636371.47012872
6	China	1	male	18	65 to 69	2000	44	Population	1	Number	18095946.482770175	19353204.801007744	16846304.108510103
6	China	1	male	19	70 to 74	2000	44	Population	1	Number	12775273.318612888	13662658.192569938	11893970.341184426
6	China	1	male	20	75 to 79	2000	44	Population	1	Number	7387589.4023955	7900621.849339673	6878567.360350273
6	China	1	male	21	80 plus	2000	44	Population	1	Number	4512724.933157027	4825687.522539475	4204021.1235548435
6	China	1	male	22	All Ages	2000	44	Population	1	Number	670340294.1341649	717012790.7688475	623893009.6421105
6	China	1	male	23	5-14 years	2000	44	Population	1	Number	118148425.36395909	126385560.15606408	109944686.2495781
6	China	1	male	24	15-49 years	2000	44	Population	1	Number	383254366.1120893	409938520.1650672	356698935.1348685
6	China	1	male	25	50-69 years	2000	44	Population	1	Number	98782507.49463257	105651402.28860448	91951858.15022573
6	China	1	male	26	70+ years	2000	44	Population	1	Number	24675587.654165417	26388967.564449083	22976558.825089544
6	China	1	male	28	<1 year	2000	44	Population	1	Number	8871586.516996676	9490594.427706432	8255291.41654757
6	China	1	male	30	80 to 84	2000	44	Population	1	Number	3363297.3600952327	3596696.3635212523	3132446.6521764356
6	China	1	male	31	85 to 89	2000	44	Population	1	Number	1002604.7296758096	1072076.3143244153	934333.9676898349
6	China	1	male	32	90 to 94	2000	44	Population	1	Number	133354.90191690484	142534.39100472312	124447.62225885599
6	China	1	male	39	0 to 14	2000	44	Population	1	Number	163627832.87327763	175036104.21947134	152265657.5319265
6	China	1	male	42	Neonatal	2000	44	Population	1	Number	671409.7029510237	718256.869934865	624767.6979772991
6	China	1	male	157	25 plus	2000	44	Population	1	Number	401795032.50989956	429749662.5139294	373986828.39231414
6	China	1	male	158	<20 years	2000	44	Population	1	Number	218667776.7028902	233910893.69832042	203487738.60273978
6	China	1	male	159	10 to 24	2000	44	Population	1	Number	172468868.75909656	184489947.00324073	160498527.6138688
6	China	1	male	162	10 to 19	2000	44	Population	1	Number	122591383.83772142	131137712.44664331	114080084.96681263
6	China	1	male	164	Birth	2000	44	Population	1	Number	9022371.52457089	9238074.36716379	8799859.50947812
6	China	1	male	235	95 plus	2000	44	Population	1	Number	13467.941469079562	14380.1519605935	12605.795143939522
6	China	2	female	1	Under 5	2000	44	Population	1	Number	38724060.643683374	41423228.162586324	36036218.77925203
6	China	2	female	2	Early Neonatal	2000	44	Population	1	Number	142223.2449894843	152143.88317479155	132343.91509326914
6	China	2	female	3	Late Neonatal	2000	44	Population	1	Number	424947.41749254556	454588.6679318869	395429.21392579307
6	China	2	female	4	Post Neonatal	2000	44	Population	1	Number	6949389.160466804	7434134.016620779	6466663.384451215
6	China	2	female	5	1 to 4	2000	44	Population	1	Number	31207500.820734542	33382361.59485887	29041973.798599288
6	China	2	female	6	5 to 9	2000	44	Population	1	Number	43868612.66841962	46924324.52425929	40826805.47155628
6	China	2	female	7	10 to 14	2000	44	Population	1	Number	62020407.824916504	66345713.48893493	57712758.44468377
6	China	2	female	8	15 to 19	2000	44	Population	1	Number	52224855.041512534	55863468.06046638	48602379.36277311
6	China	2	female	9	20 to 24	2000	44	Population	1	Number	48516183.10966047	51894099.96757023	45154548.59494463
6	China	2	female	10	25 to 29	2000	44	Population	1	Number	59430098.28636458	63568146.28921847	55311884.76934778
6	China	2	female	11	30 to 34	2000	44	Population	1	Number	64240976.17434862	68712318.36416663	59791989.59727537
6	China	2	female	12	35 to 39	2000	44	Population	1	Number	54971338.93088252	58790407.70625945	51175235.28711899
6	China	2	female	13	40 to 44	2000	44	Population	1	Number	40538393.72734947	43353153.649434976	37746103.978299096
6	China	2	female	14	45 to 49	2000	44	Population	1	Number	42966610.89110214	45955375.62344485	39993765.820581526
6	China	2	female	15	50 to 54	2000	44	Population	1	Number	31364234.11648776	33545181.51803892	29195393.866788615
6	China	2	female	16	55 to 59	2000	44	Population	1	Number	22846951.708887838	24437792.52188251	21263754.056374885
6	China	2	female	17	60 to 64	2000	44	Population	1	Number	20452682.31356409	21875373.80621726	19037646.243144657
6	China	2	female	18	65 to 69	2000	44	Population	1	Number	17694049.812387932	18923477.261495974	16471992.897501653
6	China	2	female	19	70 to 74	2000	44	Population	1	Number	13457754.955873597	14392419.319044746	12529893.365689011
6	China	2	female	20	75 to 79	2000	44	Population	1	Number	8987686.150761623	9611743.746934878	8368807.185290379
6	China	2	female	21	80 plus	2000	44	Population	1	Number	7810595.892034426	8352304.900994312	7275942.425136636
6	China	2	female	22	All Ages	2000	44	Population	1	Number	630115492.2482371	673961986.9367925	586494252.6243721
6	China	2	female	23	5-14 years	2000	44	Population	1	Number	105889020.49333613	113270038.0131942	98538696.39485362
6	China	2	female	24	15-49 years	2000	44	Population	1	Number	362888456.1612203	388133946.7260814	337775907.41034055
6	China	2	female	25	50-69 years	2000	44	Population	1	Number	92357917.95132762	98781825.10763466	85968787.0638098
6	China	2	female	26	70+ years	2000	44	Population	1	Number	30256036.998669647	32356467.966973934	28174642.97611603
6	China	2	female	28	<1 year	2000	44	Population	1	Number	7516559.822948834	8040866.567727458	6994436.513470277
6	China	2	female	30	80 to 84	2000	44	Population	1	Number	5108891.062622138	5463492.317084484	4757804.617626893
6	China	2	female	31	85 to 89	2000	44	Population	1	Number	2091821.8099632906	2236866.0192810865	1948816.9768421678
6	China	2	female	32	90 to 94	2000	44	Population	1	Number	523030.5421164841	559156.200258292	487833.8864623804
6	China	2	female	39	0 to 14	2000	44	Population	1	Number	144613081.13701952	154693266.17578056	134574915.17410567
6	China	2	female	42	Neonatal	2000	44	Population	1	Number	567170.6624820299	606732.5511066786	527773.1290190623
6	China	2	female	157	25 plus	2000	44	Population	1	Number	384761372.9600446	411511152.7329751	358162409.49254864
6	China	2	female	158	<20 years	2000	44	Population	1	Number	196837936.17853203	210556734.2362469	183177294.53687876
6	China	2	female	159	10 to 24	2000	44	Population	1	Number	162761445.9760895	174103281.51697156	151468818.88101506
6	China	2	female	162	10 to 19	2000	44	Population	1	Number	114245262.86642905	122209181.54940131	106314270.28607044
6	China	2	female	164	Birth	2000	44	Population	1	Number	7611819.48652272	7793753.54675912	7424141.01518561
6	China	2	female	235	95 plus	2000	44	Population	1	Number	86852.47733251352	92790.3643704499	81122.21979259248
6	China	3	both	1	Under 5	2000	44	Population	1	Number	84203468.15300193	90073772.2259936	78357190.06160042
6	China	3	both	2	Early Neonatal	2000	44	Population	1	Number	310762.47945133055	332443.0141037703	289174.8858433199
6	China	3	both	3	Late Neonatal	2000	44	Population	1	Number	927817.885981723	992546.4069377732	863365.9411530416
6	China	3	both	4	Post Neonatal	2000	44	Population	1	Number	15149565.974512456	16206471.574392347	14097187.103021486
6	China	3	both	5	1 to 4	2000	44	Population	1	Number	67815321.81305642	72542311.2305597	63108115.215678535
6	China	3	both	6	5 to 9	2000	44	Population	1	Number	94465598.02426983	101046961.71252915	87913487.82513502
6	China	3	both	7	10 to 14	2000	44	Population	1	Number	129571847.83302538	138608636.4567291	120572269.70998368
6	China	3	both	8	15 to 19	2000	44	Population	1	Number	107264798.87112509	114738257.53931546	99824460.43358636
6	China	3	both	9	20 to 24	2000	44	Population	1	Number	98393668.03103562	105246334.52416767	91572991.24200085
6	China	3	both	10	25 to 29	2000	44	Population	1	Number	121953901.95200175	130450165.60747075	113495796.46275598
6	China	3	both	11	30 to 34	2000	44	Population	1	Number	132197043.2397868	141405376.0617407	123030914.13510339
6	China	3	both	12	35 to 39	2000	44	Population	1	Number	113305214.08206217	121182356.78012031	105472509.6360287
6	China	3	both	13	40 to 44	2000	44	Population	1	Number	84549374.13258542	90420659.36357853	78722136.68685673
6	China	3	both	14	45 to 49	2000	44	Population	1	Number	88478821.96471275	94634038.46410415	82356033.94887695
6	China	3	both	15	50 to 54	2000	44	Population	1	Number	65175446.405999705	69707046.26664816	60669227.50643953
6	China	3	both	16	55 to 59	2000	44	Population	1	Number	47552676.51956882	50862738.89451402	44259102.9883109
6	China	3	both	17	60 to 64	2000	44	Population	1	Number	42622306.22523355	45586760.172573216	39674017.713273376
6	China	3	both	18	65 to 69	2000	44	Population	1	Number	35789996.29515811	38276682.06250372	33318297.006011754
6	China	3	both	19	70 to 74	2000	44	Population	1	Number	26233028.274486486	28055077.51161468	24423863.70687344
6	China	3	both	20	75 to 79	2000	44	Population	1	Number	16375275.553157123	17512365.596274555	15247374.545640651
6	China	3	both	21	80 plus	2000	44	Population	1	Number	12323320.825191453	13177992.423533786	11479963.548691478
6	China	3	both	22	All Ages	2000	44	Population	1	Number	1300455786.382402	1390974777.7056386	1210387262.2664816
6	China	3	both	23	5-14 years	2000	44	Population	1	Number	224037445.85729522	239655598.1692583	208483382.6444317
6	China	3	both	24	15-49 years	2000	44	Population	1	Number	746142822.2733096	798072466.8911486	694474842.5452089
6	China	3	both	25	50-69 years	2000	44	Population	1	Number	191140425.4459602	204433227.39623913	177920645.2140355
6	China	3	both	26	70+ years	2000	44	Population	1	Number	54931624.65283506	58745435.53142302	51151201.801205575
6	China	3	both	28	<1 year	2000	44	Population	1	Number	16388146.33994551	17531460.995433886	15249727.930017848
6	China	3	both	30	80 to 84	2000	44	Population	1	Number	8472188.422717372	9060188.680605736	7890251.269803329
6	China	3	both	31	85 to 89	2000	44	Population	1	Number	3094426.5396391	3308942.333605502	2883150.9445320023
6	China	3	both	32	90 to 94	2000	44	Population	1	Number	656385.444033389	701690.5912630152	612323.0623722192
6	China	3	both	39	0 to 14	2000	44	Population	1	Number	308240914.0102971	329729370.39525187	286840572.7060321
6	China	3	both	42	Neonatal	2000	44	Population	1	Number	1238580.3654330536	1324989.4210415434	1152540.8269963611
6	China	3	both	157	25 plus	2000	44	Population	1	Number	786556405.4699441	841260815.2469047	732149237.8848627
6	China	3	both	158	<20 years	2000	44	Population	1	Number	415505712.8814222	444467627.93456733	386665033.13961846
6	China	3	both	159	10 to 24	2000	44	Population	1	Number	335230314.73518604	358593228.5202122	311967346.4948839
6	China	3	both	162	10 to 19	2000	44	Population	1	Number	236836646.70415047	253346893.99604458	220394355.25288308
6	China	3	both	164	Birth	2000	44	Population	1	Number	16634191.0110936	17031827.9139229	16224000.5246637
6	China	3	both	235	95 plus	2000	44	Population	1	Number	100320.41880159307	107170.8180595325	93716.32515912801
7	Democratic People's Republic of Korea	1	male	1	Under 5	2000	44	Population	1	Number	1348607.8659729038	1502214.229529671	1189796.4428324718
7	Democratic People's Republic of Korea	1	male	2	Early Neonatal	2000	44	Population	1	Number	5458.314862420669	6080.016632311679	4815.546291124931
7	Democratic People's Republic of Korea	1	male	3	Late Neonatal	2000	44	Population	1	Number	16241.539524856378	18091.45000508104	14328.94352789232
7	Democratic People's Republic of Korea	1	male	4	Post Neonatal	2000	44	Population	1	Number	264878.6996174864	295048.3692883177	233686.7094866167
7	Democratic People's Republic of Korea	1	male	5	1 to 4	2000	44	Population	1	Number	1062029.3119681405	1182994.3936039603	936965.2435268379
7	Democratic People's Republic of Korea	1	male	6	5 to 9	2000	44	Population	1	Number	1180180.5657128608	1314603.0688092227	1041203.0616269506
7	Democratic People's Republic of Korea	1	male	7	10 to 14	2000	44	Population	1	Number	1026686.3278900268	1143625.8455361486	905784.232503379
7	Democratic People's Republic of Korea	1	male	8	15 to 19	2000	44	Population	1	Number	901866.855463853	1004589.4418994877	795663.4419934184
7	Democratic People's Republic of Korea	1	male	9	20 to 24	2000	44	Population	1	Number	787191.295677084	876852.3420074531	694492.021778032
7	Democratic People's Republic of Korea	1	male	10	25 to 29	2000	44	Population	1	Number	885903.2117631823	986807.5400380531	781579.669409161
7	Democratic People's Republic of Korea	1	male	11	30 to 34	2000	44	Population	1	Number	1041556.0739271045	1160189.2548488148	918902.9242944685
7	Democratic People's Republic of Korea	1	male	12	35 to 39	2000	44	Population	1	Number	931695.624171396	1037815.7057619594	821979.5890349485
7	Democratic People's Republic of Korea	1	male	13	40 to 44	2000	44	Population	1	Number	753736.6757773975	839587.2426966459	664977.0020623163
7	Democratic People's Republic of Korea	1	male	14	45 to 49	2000	44	Population	1	Number	579111.1516940908	645071.8807921129	510915.2969333853
7	Democratic People's Republic of Korea	1	male	15	50 to 54	2000	44	Population	1	Number	515196.6699718045	573877.5430318423	454527.3542872127
7	Democratic People's Republic of Korea	1	male	16	55 to 59	2000	44	Population	1	Number	518385.7365603817	577429.8441337065	457340.87790573895
7	Democratic People's Republic of Korea	1	male	17	60 to 64	2000	44	Population	1	Number	504368.4566346873	561815.9967767599	444974.2662207725
7	Democratic People's Republic of Korea	1	male	18	65 to 69	2000	44	Population	1	Number	257109.5390164746	286394.3017118086	226832.44155587954
7	Democratic People's Republic of Korea	1	male	19	70 to 74	2000	44	Population	1	Number	131078.52304019986	146008.35977971173	115642.77829008114
7	Democratic People's Republic of Korea	1	male	20	75 to 79	2000	44	Population	1	Number	62202.80455364873	69287.700653988	54877.83176968487
7	Democratic People's Republic of Korea	1	male	21	80 plus	2000	44	Population	1	Number	39900.719676064335	44445.40950576262	35202.02983747894
7	Democratic People's Republic of Korea	1	male	22	All Ages	2000	44	Population	1	Number	11464778.097503161	12770615.70751314	10114691.262335384
7	Democratic People's Republic of Korea	1	male	23	5-14 years	2000	44	Population	1	Number	2206866.8936028876	2458228.9143453715	1946987.2941303297
7	Democratic People's Republic of Korea	1	male	24	15-49 years	2000	44	Population	1	Number	5881060.888474108	6550913.408044527	5188509.94550573
7	Democratic People's Republic of Korea	1	male	25	50-69 years	2000	44	Population	1	Number	1795060.402183348	1999517.6856541177	1583674.9399696034
7	Democratic People's Republic of Korea	1	male	26	70+ years	2000	44	Population	1	Number	233182.04726991293	259741.4699394623	205722.63989724498
7	Democratic People's Republic of Korea	1	male	28	<1 year	2000	44	Population	1	Number	286578.5540047634	319219.8359257104	252831.19930563393
7	Democratic People's Republic of Korea	1	male	30	80 to 84	2000	44	Population	1	Number	28050.229855803824	31245.149530970575	24747.04808205467
7	Democratic People's Republic of Korea	1	male	31	85 to 89	2000	44	Population	1	Number	9831.307425829364	10951.092814001366	8673.57732279404
7	Democratic People's Republic of Korea	1	male	32	90 to 94	2000	44	Population	1	Number	1816.0760561068246	2022.927021431603	1602.2158004471687
7	Democratic People's Republic of Korea	1	male	39	0 to 14	2000	44	Population	1	Number	3555474.759575791	3960443.143875042	3136783.736962802
7	Democratic People's Republic of Korea	1	male	42	Neonatal	2000	44	Population	1	Number	21699.854387277046	24171.466637392718	19144.48981901725
7	Democratic People's Republic of Korea	1	male	157	25 plus	2000	44	Population	1	Number	6220245.186786432	6928730.779731168	5487752.0616011275
7	Democratic People's Republic of Korea	1	male	158	<20 years	2000	44	Population	1	Number	4457341.615039645	4965032.585774531	3932447.1789562204
7	Democratic People's Republic of Korea	1	male	159	10 to 24	2000	44	Population	1	Number	2715744.479030964	3025067.62944309	2395939.696274829
7	Democratic People's Republic of Korea	1	male	162	10 to 19	2000	44	Population	1	Number	1928553.1833538797	2148215.287435637	1701447.6744967976
7	Democratic People's Republic of Korea	1	male	164	Birth	2000	44	Population	1	Number	312665.29295978	344402.114400779	281896.735173644
7	Democratic People's Republic of Korea	1	male	235	95 plus	2000	44	Population	1	Number	203.10633832431768	226.24013935907723	179.18863218306117
7	Democratic People's Republic of Korea	2	female	1	Under 5	2000	44	Population	1	Number	1285490.7421085224	1431908.0686445273	1134111.9615607555
7	Democratic People's Republic of Korea	2	female	2	Early Neonatal	2000	44	Population	1	Number	5163.749263893071	5751.900027920636	4555.668597874107
7	Democratic People's Republic of Korea	2	female	3	Late Neonatal	2000	44	Population	1	Number	15395.350164356028	17148.87972183328	13582.401025443183
7	Democratic People's Republic of Korea	2	female	4	Post Neonatal	2000	44	Population	1	Number	251235.08998614966	279850.7532522016	221649.76485924088
7	Democratic People's Republic of Korea	2	female	5	1 to 4	2000	44	Population	1	Number	1013696.5526941238	1129156.535642572	894324.1270781973
7	Democratic People's Republic of Korea	2	female	6	5 to 9	2000	44	Population	1	Number	1116467.94725345	1243633.5865266353	984993.2109214881
7	Democratic People's Republic of Korea	2	female	7	10 to 14	2000	44	Population	1	Number	966510.2119901131	1076595.6732647875	852694.4274920904
7	Democratic People's Republic of Korea	2	female	8	15 to 19	2000	44	Population	1	Number	902667.4888277829	1005481.2673606008	796369.7931518626
7	Democratic People's Republic of Korea	2	female	9	20 to 24	2000	44	Population	1	Number	861618.312263318	959756.5917884845	760154.5481648636
7	Democratic People's Republic of Korea	2	female	10	25 to 29	2000	44	Population	1	Number	1003161.8709943705	1117421.9542625956	885030.0045026209
7	Democratic People's Republic of Korea	2	female	11	30 to 34	2000	44	Population	1	Number	1122820.3605391518	1250709.539344655	990597.567029316
7	Democratic People's Republic of Korea	2	female	12	35 to 39	2000	44	Population	1	Number	953553.4844943132	1062163.175202582	841263.4780855102
7	Democratic People's Republic of Korea	2	female	13	40 to 44	2000	44	Population	1	Number	788069.8659997553	877830.9814427249	695267.1320758933
7	Democratic People's Republic of Korea	2	female	14	45 to 49	2000	44	Population	1	Number	613916.741003081	683841.8248554389	541622.1965410408
7	Democratic People's Republic of Korea	2	female	15	50 to 54	2000	44	Population	1	Number	549056.6231349584	611594.1430430722	484399.9754133927
7	Democratic People's Republic of Korea	2	female	16	55 to 59	2000	44	Population	1	Number	612233.1283622879	681966.4488252162	540136.8453268994
7	Democratic People's Republic of Korea	2	female	17	60 to 64	2000	44	Population	1	Number	598254.2627126924	666395.3911283542	527804.1242710844
7	Democratic People's Republic of Korea	2	female	18	65 to 69	2000	44	Population	1	Number	441030.4553918445	491263.80059160263	389094.9179860002
7	Democratic People's Republic of Korea	2	female	19	70 to 74	2000	44	Population	1	Number	306099.4798959761	340964.19422827644	270053.35021560633
7	Democratic People's Republic of Korea	2	female	20	75 to 79	2000	44	Population	1	Number	187717.42504189876	209098.42967968824	165611.91003538884
7	Democratic People's Republic of Korea	2	female	21	80 plus	2000	44	Population	1	Number	133785.5131241971	149023.67588899663	118030.99450473239
7	Democratic People's Republic of Korea	2	female	22	All Ages	2000	44	Population	1	Number	12442453.913137713	13859648.746078242	10977236.437278537
7	Democratic People's Republic of Korea	2	female	23	5-14 years	2000	44	Population	1	Number	2082978.1592435632	2320229.259791423	1837687.6384135783
7	Democratic People's Republic of Korea	2	female	24	15-49 years	2000	44	Population	1	Number	6245808.124121773	6957205.334257082	5510304.719551108
7	Democratic People's Republic of Korea	2	female	25	50-69 years	2000	44	Population	1	Number	2200574.469601783	2451219.7835882446	1941435.8629973764
7	Democratic People's Republic of Korea	2	female	26	70+ years	2000	44	Population	1	Number	627602.4180620719	699086.2997969612	553696.2547557274
7	Democratic People's Republic of Korea	2	female	28	<1 year	2000	44	Population	1	Number	271794.18941439874	302751.5330019555	239787.8344825582
7	Democratic People's Republic of Korea	2	female	30	80 to 84	2000	44	Population	1	Number	92546.14418134798	103087.14503680548	81647.95410368846
7	Democratic People's Republic of Korea	2	female	31	85 to 89	2000	44	Population	1	Number	32450.562464853007	36146.679788031906	28629.199608547122
7	Democratic People's Republic of Korea	2	female	32	90 to 94	2000	44	Population	1	Number	7923.542278767053	8826.033319075252	6990.469695287356
7	Democratic People's Republic of Korea	2	female	39	0 to 14	2000	44	Population	1	Number	3368468.9013520856	3752137.3284359504	2971799.599974334
7	Democratic People's Republic of Korea	2	female	42	Neonatal	2000	44	Population	1	Number	20559.0994282491	22900.779749753914	18138.069623317286
7	Democratic People's Republic of Korea	2	female	157	25 plus	2000	44	Population	1	Number	7309699.210694527	8142273.558493201	6448912.495987484
7	Democratic People's Republic of Korea	2	female	158	<20 years	2000	44	Population	1	Number	4271136.390179869	4757618.595796552	3768169.393126196
7	Democratic People's Republic of Korea	2	female	159	10 to 24	2000	44	Population	1	Number	2730796.013081214	3041833.532413873	2409218.768808816
7	Democratic People's Republic of Korea	2	female	162	10 to 19	2000	44	Population	1	Number	1869177.700817896	2082076.9406253884	1649064.2206439527
7	Democratic People's Republic of Korea	2	female	164	Birth	2000	44	Population	1	Number	293752.133859618	323569.191365308	264844.769630282
7	Democratic People's Republic of Korea	2	female	235	95 plus	2000	44	Population	1	Number	865.2641992290696	963.8177450839665	763.3710972094527
7	Democratic People's Republic of Korea	3	both	1	Under 5	2000	44	Population	1	Number	2634098.6080814265	2934122.2981741983	2323908.404393228
7	Democratic People's Republic of Korea	3	both	2	Early Neonatal	2000	44	Population	1	Number	10622.06412631374	11831.916660232315	9371.214888999037
7	Democratic People's Republic of Korea	3	both	3	Late Neonatal	2000	44	Population	1	Number	31636.889689212407	35240.32972691432	27911.3445533355
7	Democratic People's Republic of Korea	3	both	4	Post Neonatal	2000	44	Population	1	Number	516113.789603636	574899.1225405192	455336.4743458575
7	Democratic People's Republic of Korea	3	both	5	1 to 4	2000	44	Population	1	Number	2075725.8646622642	2312150.9292465323	1831289.3706050352
7	Democratic People's Republic of Korea	3	both	6	5 to 9	2000	44	Population	1	Number	2296648.5129663106	2558236.6553358575	2026196.272548439
7	Democratic People's Republic of Korea	3	both	7	10 to 14	2000	44	Population	1	Number	1993196.53988014	2220221.518800936	1758478.6599954693
7	Democratic People's Republic of Korea	3	both	8	15 to 19	2000	44	Population	1	Number	1804534.344291636	2010070.7092600884	1592033.2351452808
7	Democratic People's Republic of Korea	3	both	9	20 to 24	2000	44	Population	1	Number	1648809.607940402	1836608.9337959376	1454646.5699428958
7	Democratic People's Republic of Korea	3	both	10	25 to 29	2000	44	Population	1	Number	1889065.0827575529	2104229.4943006486	1666609.6739117817
7	Democratic People's Republic of Korea	3	both	11	30 to 34	2000	44	Population	1	Number	2164376.4344662563	2410898.7941934704	1909500.491323784
7	Democratic People's Republic of Korea	3	both	12	35 to 39	2000	44	Population	1	Number	1885249.1086657092	2099978.8809645413	1663243.067120459
7	Democratic People's Republic of Korea	3	both	13	40 to 44	2000	44	Population	1	Number	1541806.5417771528	1717418.2241393712	1360244.1341382095
7	Democratic People's Republic of Korea	3	both	14	45 to 49	2000	44	Population	1	Number	1193027.8926971718	1328913.7056475517	1052537.493474426
7	Democratic People's Republic of Korea	3	both	15	50 to 54	2000	44	Population	1	Number	1064253.293106763	1185471.6860749146	938927.3297006055
7	Democratic People's Republic of Korea	3	both	16	55 to 59	2000	44	Population	1	Number	1130618.8649226695	1259396.2929589227	997477.7232326383
7	Democratic People's Republic of Korea	3	both	17	60 to 64	2000	44	Population	1	Number	1102622.7193473796	1228211.387905114	972778.3904918568
7	Democratic People's Republic of Korea	3	both	18	65 to 69	2000	44	Population	1	Number	698139.9944083191	777658.1023034113	615927.3595418796
7	Democratic People's Republic of Korea	3	both	19	70 to 74	2000	44	Population	1	Number	437178.0029361759	486972.55400798813	385696.12850568746
7	Democratic People's Republic of Korea	3	both	20	75 to 79	2000	44	Population	1	Number	249920.2295955475	278386.13033367624	220489.74180507372
7	Democratic People's Republic of Korea	3	both	21	80 plus	2000	44	Population	1	Number	173686.23280026144	193469.08539475923	153233.0243422113
7	Democratic People's Republic of Korea	3	both	22	All Ages	2000	44	Population	1	Number	23907232.010640875	26630264.453591388	21091927.69961392
7	Democratic People's Republic of Korea	3	both	23	5-14 years	2000	44	Population	1	Number	4289845.05284645	4778458.174136794	3784674.9325439087
7	Democratic People's Republic of Korea	3	both	24	15-49 years	2000	44	Population	1	Number	12126869.01259588	13508118.742301611	10698814.665056836
7	Democratic People's Republic of Korea	3	both	25	50-69 years	2000	44	Population	1	Number	3995634.8717851313	4450737.469242363	3525110.8029669803
7	Democratic People's Republic of Korea	3	both	26	70+ years	2000	44	Population	1	Number	860784.4653319848	958827.7697364236	759418.8946529727
7	Democratic People's Republic of Korea	3	both	28	<1 year	2000	44	Population	1	Number	558372.7434191621	621971.368927666	492619.0337881921
7	Democratic People's Republic of Korea	3	both	30	80 to 84	2000	44	Population	1	Number	120596.3740371518	134332.29456777606	106395.00218574313
7	Democratic People's Republic of Korea	3	both	31	85 to 89	2000	44	Population	1	Number	42281.86989068237	47097.77260203328	37302.77693134116
7	Democratic People's Republic of Korea	3	both	32	90 to 94	2000	44	Population	1	Number	9739.618334873878	10848.960340506852	8592.685495734524
7	Democratic People's Republic of Korea	3	both	39	0 to 14	2000	44	Population	1	Number	6923943.660927877	7712580.472310992	6108583.336937134
7	Democratic People's Republic of Korea	3	both	42	Neonatal	2000	44	Population	1	Number	42258.95381552615	47072.24638714663	37282.55944233453
7	Democratic People's Republic of Korea	3	both	157	25 plus	2000	44	Population	1	Number	13529944.39748096	15071004.338224364	11936664.557588609
7	Democratic People's Republic of Korea	3	both	158	<20 years	2000	44	Population	1	Number	8728478.005219514	9722651.181571085	7700616.572082416
7	Democratic People's Republic of Korea	3	both	159	10 to 24	2000	44	Population	1	Number	5446540.492112178	6066901.161856961	4805158.465083646
7	Democratic People's Republic of Korea	3	both	162	10 to 19	2000	44	Population	1	Number	3797730.884171776	4230292.228061024	3350511.8951407503
7	Democratic People's Republic of Korea	3	both	164	Birth	2000	44	Population	1	Number	606417.426819398	667971.305766086	546741.504803926
7	Democratic People's Republic of Korea	3	both	235	95 plus	2000	44	Population	1	Number	1068.3705375533873	1190.0578844430438	942.5597293925139
8	Taiwan (Province of China)	1	male	1	Under 5	2000	44	Population	1	Number	778005.5479474202	782905.1606063043	773036.281318377
8	Taiwan (Province of China)	1	male	2	Early Neonatal	2000	44	Population	1	Number	2861.793173486394	2879.8157674086547	2843.5143664088
8	Taiwan (Province of China)	1	male	3	Late Neonatal	2000	44	Population	1	Number	8583.341970687386	8637.39692066308	8528.51856366525
8	Taiwan (Province of China)	1	male	4	Post Neonatal	2000	44	Population	1	Number	140295.01852355414	141178.54853249804	139398.92805786358
8	Taiwan (Province of China)	1	male	5	1 to 4	2000	44	Population	1	Number	626265.3942796922	630209.3993857345	622265.3203304395
8	Taiwan (Province of China)	1	male	6	5 to 9	2000	44	Population	1	Number	843364.4827806122	848675.7036411661	837977.7564372608
8	Taiwan (Province of China)	1	male	7	10 to 14	2000	44	Population	1	Number	830392.5950305517	835622.123381846	825088.7225551222
8	Taiwan (Province of China)	1	male	8	15 to 19	2000	44	Population	1	Number	962348.2022932807	968408.7418956654	956201.5047282156
8	Taiwan (Province of China)	1	male	9	20 to 24	2000	44	Population	1	Number	1021587.9343234795	1028021.5454826545	1015062.8615343972
8	Taiwan (Province of China)	1	male	10	25 to 29	2000	44	Population	1	Number	905753.0266321625	911457.1491886374	899967.8130160482
8	Taiwan (Province of China)	1	male	11	30 to 34	2000	44	Population	1	Number	955694.6655457589	961713.3034509638	949590.4653616082
8	Taiwan (Province of China)	1	male	12	35 to 39	2000	44	Population	1	Number	989655.4000454912	995887.9110330909	983334.2863122114
8	Taiwan (Province of China)	1	male	13	40 to 44	2000	44	Population	1	Number	930665.471839035	936526.4844488282	924721.1377861307
8	Taiwan (Province of China)	1	male	14	45 to 49	2000	44	Population	1	Number	829258.115241887	834480.4990277622	823961.4889005886
8	Taiwan (Province of China)	1	male	15	50 to 54	2000	44	Population	1	Number	550153.8355213485	553618.5160804596	546639.9003021088
8	Taiwan (Province of China)	1	male	16	55 to 59	2000	44	Population	1	Number	405577.4060451696	408131.59373452346	402986.90746238787
8	Taiwan (Province of China)	1	male	17	60 to 64	2000	44	Population	1	Number	373004.7026596438	375353.758611489	370622.25201222504
8	Taiwan (Province of China)	1	male	18	65 to 69	2000	44	Population	1	Number	334617.30265884934	336724.6079040553	332480.03949923575
8	Taiwan (Province of China)	1	male	19	70 to 74	2000	44	Population	1	Number	327890.79797146673	329955.7419923816	325796.4982526169
8	Taiwan (Province of China)	1	male	20	75 to 79	2000	44	Population	1	Number	206232.71415981543	207531.49720787889	204915.46732655686
8	Taiwan (Province of China)	1	male	21	80 plus	2000	44	Population	1	Number	148244.02723571946	149177.6173808853	147297.16496791056
8	Taiwan (Province of China)	1	male	22	All Ages	2000	44	Population	1	Number	11392446.227931691	11464191.95506859	11319680.547773002
8	Taiwan (Province of China)	1	male	23	5-14 years	2000	44	Population	1	Number	1673757.0778111639	1684297.827023012	1663066.4789923828
8	Taiwan (Province of China)	1	male	24	15-49 years	2000	44	Population	1	Number	6594962.815921095	6636495.634527602	6552839.557639201
8	Taiwan (Province of China)	1	male	25	50-69 years	2000	44	Population	1	Number	1663353.2468850112	1673828.4763305276	1652729.099275957
8	Taiwan (Province of China)	1	male	26	70+ years	2000	44	Population	1	Number	682367.5393670016	686664.856581146	678009.1305470841
8	Taiwan (Province of China)	1	male	28	<1 year	2000	44	Population	1	Number	151740.15366772792	152695.76122056975	150770.9609879376
8	Taiwan (Province of China)	1	male	30	80 to 84	2000	44	Population	1	Number	95068.68483074651	95667.39486936909	94461.4633986593
8	Taiwan (Province of China)	1	male	31	85 to 89	2000	44	Population	1	Number	38741.83512540118	38985.81794314536	38494.38379430919
8	Taiwan (Province of China)	1	male	32	90 to 94	2000	44	Population	1	Number	10974.183795005056	11043.29544849491	10904.089635063166
8	Taiwan (Province of China)	1	male	39	0 to 14	2000	44	Population	1	Number	2451762.625758584	2467202.9876293163	2436102.7603107602
8	Taiwan (Province of China)	1	male	42	Neonatal	2000	44	Population	1	Number	11445.13514417378	11517.212688071735	11372.032930074049
8	Taiwan (Province of China)	1	male	157	25 plus	2000	44	Population	1	Number	6956747.465556348	7000558.680060957	6912313.421199628
8	Taiwan (Province of China)	1	male	158	<20 years	2000	44	Population	1	Number	3414110.8280518646	3435611.7295249826	3392304.2650389764
8	Taiwan (Province of China)	1	male	159	10 to 24	2000	44	Population	1	Number	2814328.7316473117	2832052.4107601666	2796353.088817735
8	Taiwan (Province of China)	1	male	162	10 to 19	2000	44	Population	1	Number	1792740.7973238325	1804030.8652775118	1781290.2272833376
8	Taiwan (Province of China)	1	male	164	Birth	2000	44	Population	1	Number	148325.720679249	148954.96398277	147740.45959821
8	Taiwan (Province of China)	1	male	235	95 plus	2000	44	Population	1	Number	3459.323484566723	3481.1091198759755	3437.2281398789187
8	Taiwan (Province of China)	2	female	1	Under 5	2000	44	Population	1	Number	715223.2868732458	719727.5183398954	710655.0222623438
8	Taiwan (Province of China)	2	female	2	Early Neonatal	2000	44	Population	1	Number	2618.651230147236	2635.142599328705	2601.9254160378073
8	Taiwan (Province of China)	2	female	3	Late Neonatal	2000	44	Population	1	Number	7856.7058537193025	7906.1846981305935	7806.52360718379
8	Taiwan (Province of China)	2	female	4	Post Neonatal	2000	44	Population	1	Number	128526.73986006579	129336.15727782698	127705.81558643904
8	Taiwan (Province of China)	2	female	5	1 to 4	2000	44	Population	1	Number	576221.1899293135	579850.0337646091	572540.7576526831
8	Taiwan (Province of China)	2	female	6	5 to 9	2000	44	Population	1	Number	774532.9089855339	779410.6521527899	769585.8227496172
8	Taiwan (Province of China)	2	female	7	10 to 14	2000	44	Population	1	Number	766815.3382061116	771644.4787540336	761917.545535045
8	Taiwan (Province of China)	2	female	8	15 to 19	2000	44	Population	1	Number	908411.3833203691	914132.2472974105	902609.1902839746
8	Taiwan (Province of China)	2	female	9	20 to 24	2000	44	Population	1	Number	975504.4199156051	981647.812873696	969273.6911333237
8	Taiwan (Province of China)	2	female	10	25 to 29	2000	44	Population	1	Number	874516.2511847342	880023.6552206166	868930.5526829262
8	Taiwan (Province of China)	2	female	11	30 to 34	2000	44	Population	1	Number	922669.6806560274	928480.3385096092	916776.4172136135
8	Taiwan (Province of China)	2	female	12	35 to 39	2000	44	Population	1	Number	958245.1900686258	964279.8903043268	952124.6992083591
8	Taiwan (Province of China)	2	female	13	40 to 44	2000	44	Population	1	Number	907959.3169559146	913677.3339737182	902160.0113517562
8	Taiwan (Province of China)	2	female	14	45 to 49	2000	44	Population	1	Number	814229.0477081906	819356.7835706241	809028.4148260107
8	Taiwan (Province of China)	2	female	15	50 to 54	2000	44	Population	1	Number	544578.9787780102	548008.5507974159	541100.651209191
8	Taiwan (Province of China)	2	female	16	55 to 59	2000	44	Population	1	Number	412372.6579651032	414969.63982528914	409738.7568401537
8	Taiwan (Province of China)	2	female	17	60 to 64	2000	44	Population	1	Number	395759.81794441096	398252.17782409803	393232.02612902375
8	Taiwan (Province of China)	2	female	18	65 to 69	2000	44	Population	1	Number	325581.7831909033	327632.1858270192	323502.2315803739
8	Taiwan (Province of China)	2	female	19	70 to 74	2000	44	Population	1	Number	255696.54182672696	257306.83113182557	254063.3602950355
8	Taiwan (Province of China)	2	female	20	75 to 79	2000	44	Population	1	Number	172211.663389702	173296.19350414368	171111.71535684782
8	Taiwan (Province of China)	2	female	21	80 plus	2000	44	Population	1	Number	160536.63417511104	161547.63895148336	159511.25673268802
8	Taiwan (Province of China)	2	female	22	All Ages	2000	44	Population	1	Number	10884844.901144326	10953393.928857999	10815321.365390286
8	Taiwan (Province of China)	2	female	23	5-14 years	2000	44	Population	1	Number	1541348.2471916454	1551055.1309068233	1531503.3682846623
8	Taiwan (Province of China)	2	female	24	15-49 years	2000	44	Population	1	Number	6361535.289809466	6401598.061750002	6320902.976699964
8	Taiwan (Province of China)	2	female	25	50-69 years	2000	44	Population	1	Number	1678293.2378784276	1688862.5542738223	1667573.665758742
8	Taiwan (Province of China)	2	female	26	70+ years	2000	44	Population	1	Number	588444.83939154	592150.6635874525	584686.3323845712
8	Taiwan (Province of China)	2	female	28	<1 year	2000	44	Population	1	Number	139002.09694393232	139877.48457528627	138114.26460966066
8	Taiwan (Province of China)	2	female	30	80 to 84	2000	44	Population	1	Number	93936.26773584477	94527.84619918752	93336.27926307858
8	Taiwan (Province of China)	2	female	31	85 to 89	2000	44	Population	1	Number	45572.75181133421	45859.75340440008	45281.67014055796
8	Taiwan (Province of China)	2	female	32	90 to 94	2000	44	Population	1	Number	15816.41241963416	15916.018771688872	15715.390041791965
8	Taiwan (Province of China)	2	female	39	0 to 14	2000	44	Population	1	Number	2256571.5340648913	2270782.649246719	2242158.390547006
8	Taiwan (Province of China)	2	female	42	Neonatal	2000	44	Population	1	Number	10475.35708386654	10541.327297459298	10408.449023221596
8	Taiwan (Province of China)	2	female	157	25 plus	2000	44	Population	1	Number	6744357.563843461	6786831.219440171	6701280.093425981
8	Taiwan (Province of China)	2	female	158	<20 years	2000	44	Population	1	Number	3164982.91738526	3184914.89654413	3144767.5808309806
8	Taiwan (Province of China)	2	female	159	10 to 24	2000	44	Population	1	Number	2650731.1414420856	2667424.53892514	2633800.4269523434
8	Taiwan (Province of China)	2	female	162	10 to 19	2000	44	Population	1	Number	1675226.7215264805	1685776.726051444	1664526.7358190196
8	Taiwan (Province of China)	2	female	164	Birth	2000	44	Population	1	Number	135652.276387229	136227.755044154	135117.021965
8	Taiwan (Province of China)	2	female	235	95 plus	2000	44	Population	1	Number	5211.202208297899	5244.020576206899	5177.91728725947
8	Taiwan (Province of China)	3	both	1	Under 5	2000	44	Population	1	Number	1493228.834820666	1502632.6789461998	1483691.303580721
8	Taiwan (Province of China)	3	both	2	Early Neonatal	2000	44	Population	1	Number	5480.444403633631	5514.95836673736	5445.439782446608
8	Taiwan (Province of China)	3	both	3	Late Neonatal	2000	44	Population	1	Number	16440.04782440669	16543.581618793676	16335.04217084904
8	Taiwan (Province of China)	3	both	4	Post Neonatal	2000	44	Population	1	Number	268821.75838361995	270514.70581032505	267104.7436443026
8	Taiwan (Province of China)	3	both	5	1 to 4	2000	44	Population	1	Number	1202486.5842090058	1210059.4331503438	1194806.0779831228
8	Taiwan (Province of China)	3	both	6	5 to 9	2000	44	Population	1	Number	1617897.391766146	1628086.355793956	1607563.579186878
8	Taiwan (Province of China)	3	both	7	10 to 14	2000	44	Population	1	Number	1597207.9332366632	1607266.6021358797	1587006.2680901673
8	Taiwan (Province of China)	3	both	8	15 to 19	2000	44	Population	1	Number	1870759.5856136498	1882540.9891930763	1858810.6950121904
8	Taiwan (Province of China)	3	both	9	20 to 24	2000	44	Population	1	Number	1997092.3542390845	2009669.3583563506	1984336.552667721
8	Taiwan (Province of China)	3	both	10	25 to 29	2000	44	Population	1	Number	1780269.2778168966	1791480.804409254	1768898.3656989743
8	Taiwan (Province of China)	3	both	11	30 to 34	2000	44	Population	1	Number	1878364.3462017863	1890193.641960573	1866366.8825752216
8	Taiwan (Province of China)	3	both	12	35 to 39	2000	44	Population	1	Number	1947900.590114117	1960167.801337418	1935458.9855205703
8	Taiwan (Province of China)	3	both	13	40 to 44	2000	44	Population	1	Number	1838624.7887949497	1850203.8184225461	1826881.1491378872
8	Taiwan (Province of China)	3	both	14	45 to 49	2000	44	Population	1	Number	1643487.1629500778	1653837.2825983863	1632989.9037265994
8	Taiwan (Province of China)	3	both	15	50 to 54	2000	44	Population	1	Number	1094732.8142993588	1101627.0668778755	1087740.5515112996
8	Taiwan (Province of China)	3	both	16	55 to 59	2000	44	Population	1	Number	817950.0640102729	823101.2335598127	812725.6643025415
8	Taiwan (Province of China)	3	both	17	60 to 64	2000	44	Population	1	Number	768764.5206040548	773605.9364355871	763854.2781412489
8	Taiwan (Province of China)	3	both	18	65 to 69	2000	44	Population	1	Number	660199.0858497526	664356.7937310745	655982.2710796096
8	Taiwan (Province of China)	3	both	19	70 to 74	2000	44	Population	1	Number	583587.3397981937	587262.5731242071	579859.8585476524
8	Taiwan (Province of China)	3	both	20	75 to 79	2000	44	Population	1	Number	378444.37754951743	380827.69071202254	376027.18268340465
8	Taiwan (Province of China)	3	both	21	80 plus	2000	44	Population	1	Number	308780.6614108305	310725.25633236876	306808.42170059856
8	Taiwan (Province of China)	3	both	22	All Ages	2000	44	Population	1	Number	22277291.12907602	22417585.883926585	22135001.913163293
8	Taiwan (Province of China)	3	both	23	5-14 years	2000	44	Population	1	Number	3215105.3250028095	3235352.9579298357	3194569.8472770452
8	Taiwan (Province of China)	3	both	24	15-49 years	2000	44	Population	1	Number	12956498.105730562	13038093.696277605	12873742.534339165
8	Taiwan (Province of China)	3	both	25	50-69 years	2000	44	Population	1	Number	3341646.484763439	3362691.0306043494	3320302.7650347
8	Taiwan (Province of China)	3	both	26	70+ years	2000	44	Population	1	Number	1270812.3787585415	1278815.520168598	1262695.4629316553
8	Taiwan (Province of China)	3	both	28	<1 year	2000	44	Population	1	Number	290742.25061166025	292573.245795856	288885.22559759824
8	Taiwan (Province of China)	3	both	30	80 to 84	2000	44	Population	1	Number	189004.95256659127	190195.24106855664	187797.74266173787
8	Taiwan (Province of China)	3	both	31	85 to 89	2000	44	Population	1	Number	84314.58693673539	84845.57134754544	83776.05393486716
8	Taiwan (Province of China)	3	both	32	90 to 94	2000	44	Population	1	Number	26790.596214639216	26959.314220183784	26619.47967685513
8	Taiwan (Province of China)	3	both	39	0 to 14	2000	44	Population	1	Number	4708334.159823475	4737985.6368760355	4678261.150857766
8	Taiwan (Province of China)	3	both	42	Neonatal	2000	44	Population	1	Number	21920.49222804032	22058.539985531035	21780.48195329565
8	Taiwan (Province of China)	3	both	157	25 plus	2000	44	Population	1	Number	13701105.029399808	13787389.899501124	13613593.514625607
8	Taiwan (Province of China)	3	both	158	<20 years	2000	44	Population	1	Number	6579093.745437125	6620526.626069112	6537071.845869957
8	Taiwan (Province of China)	3	both	159	10 to 24	2000	44	Population	1	Number	5465059.873089397	5499476.949685306	5430153.515770079
8	Taiwan (Province of China)	3	both	162	10 to 19	2000	44	Population	1	Number	3467967.518850313	3489807.5913289553	3445816.963102357
8	Taiwan (Province of China)	3	both	164	Birth	2000	44	Population	1	Number	283977.997066478	285182.719026923	282857.481563209
8	Taiwan (Province of China)	3	both	235	95 plus	2000	44	Population	1	Number	8670.525692864621	8725.129696082873	8615.14542713839
9	Southeast Asia	1	male	1	Under 5	2000	44	Population	1	Number	30381610.571439657	32147975.23706996	28735882.584792
9	Southeast Asia	1	male	2	Early Neonatal	2000	44	Population	1	Number	121024.42467673708	128130.67625997934	114422.48851033901
9	Southeast Asia	1	male	3	Late Neonatal	2000	44	Population	1	Number	358835.13605321647	379879.17979164206	339296.29112103983
9	Southeast Asia	1	male	4	Post Neonatal	2000	44	Population	1	Number	5676951.475216399	6008462.999731175	5368822.573811101
9	Southeast Asia	1	male	5	1 to 4	2000	44	Population	1	Number	24224799.535493307	25631452.649564397	22913609.41558141
9	Southeast Asia	1	male	6	5 to 9	2000	44	Population	1	Number	30458196.309322324	32189656.594939847	28839544.47163799
9	Southeast Asia	1	male	7	10 to 14	2000	44	Population	1	Number	29727201.358533073	31428243.702905044	28146085.763141
9	Southeast Asia	1	male	8	15 to 19	2000	44	Population	1	Number	27947238.052423354	29596536.60536207	26412052.310642492
9	Southeast Asia	1	male	9	20 to 24	2000	44	Population	1	Number	25174283.329503078	26694772.90584605	23741691.517649353
9	Southeast Asia	1	male	10	25 to 29	2000	44	Population	1	Number	23013422.10120641	24399331.466848087	21713523.5876812
9	Southeast Asia	1	male	11	30 to 34	2000	44	Population	1	Number	21424616.009561297	22690522.175959907	20230398.57105465
9	Southeast Asia	1	male	12	35 to 39	2000	44	Population	1	Number	19505285.809629142	20643523.83887438	18418132.599553358
9	Southeast Asia	1	male	13	40 to 44	2000	44	Population	1	Number	16715254.973932374	17697086.833812892	15783316.2216724
9	Southeast Asia	1	male	14	45 to 49	2000	44	Population	1	Number	13128171.6266947	13899473.57516304	12393714.19950807
9	Southeast Asia	1	male	15	50 to 54	2000	44	Population	1	Number	9603276.210112166	10188116.194181446	9060233.258955961
9	Southeast Asia	1	male	16	55 to 59	2000	44	Population	1	Number	7464077.779147832	7920062.312586892	7032938.0202179225
9	Southeast Asia	1	male	17	60 to 64	2000	44	Population	1	Number	6218768.143521027	6587083.0147512825	5866397.334870559
9	Southeast Asia	1	male	18	65 to 69	2000	44	Population	1	Number	4755505.633686047	5032534.805870128	4489516.456203851
9	Southeast Asia	1	male	19	70 to 74	2000	44	Population	1	Number	3330597.9007876073	3520462.398016493	3146247.215112843
9	Southeast Asia	1	male	20	75 to 79	2000	44	Population	1	Number	1916654.5844094302	2024340.5168936728	1811626.0010734948
9	Southeast Asia	1	male	21	80 plus	2000	44	Population	1	Number	1534626.0564984942	1621129.901458966	1453481.652223657
9	Southeast Asia	1	male	22	All Ages	2000	44	Population	1	Number	272298786.45040804	288236461.6872992	257271812.87359908
9	Southeast Asia	1	male	23	5-14 years	2000	44	Population	1	Number	60185397.6678554	63611577.834661566	56985630.23477899
9	Southeast Asia	1	male	24	15-49 years	2000	44	Population	1	Number	146908271.90295035	155630562.6734715	138726339.2617253
9	Southeast Asia	1	male	25	50-69 years	2000	44	Population	1	Number	28041627.766467072	29710860.791791942	26452037.75993249
9	Southeast Asia	1	male	26	70+ years	2000	44	Population	1	Number	6781878.541695531	7164554.460471356	6411517.995293722
9	Southeast Asia	1	male	28	<1 year	2000	44	Population	1	Number	6156811.035946352	6516474.020244097	5822541.353442479
9	Southeast Asia	1	male	30	80 to 84	2000	44	Population	1	Number	960147.2513680893	1014649.3952011594	907843.0633305514
9	Southeast Asia	1	male	31	85 to 89	2000	44	Population	1	Number	403124.58409550117	425740.42840884055	381891.6912992067
9	Southeast Asia	1	male	32	90 to 94	2000	44	Population	1	Number	140378.63367899138	147395.42572928796	133705.05450036546
9	Southeast Asia	1	male	39	0 to 14	2000	44	Population	1	Number	90567008.23929505	95761983.51999995	85720661.40299264
9	Southeast Asia	1	male	42	Neonatal	2000	44	Population	1	Number	479859.5607299535	508009.85605162143	453718.7796313789
9	Southeast Asia	1	male	157	25 plus	2000	44	Population	1	Number	128610256.82918653	136179544.53078222	121396673.67890207
9	Southeast Asia	1	male	158	<20 years	2000	44	Population	1	Number	118514246.29171841	125362853.09975924	112137952.09486018
9	Southeast Asia	1	male	159	10 to 24	2000	44	Population	1	Number	82848722.7404595	87733599.1390953	78299357.57506858
9	Southeast Asia	1	male	162	10 to 19	2000	44	Population	1	Number	57674439.41095643	61025818.59142636	54562034.879781626
9	Southeast Asia	1	male	164	Birth	2000	44	Population	1	Number	6377774.2346894	6561544.53585112	6195870.31483855
9	Southeast Asia	1	male	235	95 plus	2000	44	Population	1	Number	30975.587355912274	32542.29576737539	29494.942033391602
9	Southeast Asia	2	female	1	Under 5	2000	44	Population	1	Number	28868373.734782588	30546417.835143264	27300882.17103733
9	Southeast Asia	2	female	2	Early Neonatal	2000	44	Population	1	Number	114227.91554032579	120944.55158439525	107989.48787805019
9	Southeast Asia	2	female	3	Late Neonatal	2000	44	Population	1	Number	339454.0629209734	359397.1563780386	320952.3154047684
9	Southeast Asia	2	female	4	Post Neonatal	2000	44	Population	1	Number	5385730.733157309	5700933.959911262	5093004.5007182425
9	Southeast Asia	2	female	5	1 to 4	2000	44	Population	1	Number	23028961.023163978	24365095.55379579	21779903.565235723
9	Southeast Asia	2	female	6	5 to 9	2000	44	Population	1	Number	28967612.016016304	30610978.481867842	27417917.86842135
9	Southeast Asia	2	female	7	10 to 14	2000	44	Population	1	Number	28455246.720577996	30079322.329943392	26932009.200846575
9	Southeast Asia	2	female	8	15 to 19	2000	44	Population	1	Number	27588642.79404584	29214461.838131353	26065716.666035857
9	Southeast Asia	2	female	9	20 to 24	2000	44	Population	1	Number	25655490.742268775	27234461.706131134	24165962.543872323
9	Southeast Asia	2	female	10	25 to 29	2000	44	Population	1	Number	23583026.991288632	25024936.515962753	22228552.528324258
9	Southeast Asia	2	female	11	30 to 34	2000	44	Population	1	Number	21820203.73842495	23116358.573720686	20594342.107342508
9	Southeast Asia	2	female	12	35 to 39	2000	44	Population	1	Number	19854887.7719171	21015174.43560716	18745319.760722306
9	Southeast Asia	2	female	13	40 to 44	2000	44	Population	1	Number	16939215.776703846	17909545.337666612	16008921.90517627
9	Southeast Asia	2	female	14	45 to 49	2000	44	Population	1	Number	13247705.03456367	13994445.572340291	12528531.390982274
9	Southeast Asia	2	female	15	50 to 54	2000	44	Population	1	Number	9929200.327286607	10502181.965004759	9379597.383073863
9	Southeast Asia	2	female	16	55 to 59	2000	44	Population	1	Number	8064189.053446287	8545724.722654425	7603282.077351235
9	Southeast Asia	2	female	17	60 to 64	2000	44	Population	1	Number	6980637.525737502	7384617.713169107	6590389.724735967
9	Southeast Asia	2	female	18	65 to 69	2000	44	Population	1	Number	5554357.720260883	5873704.720385019	5247677.247629665
9	Southeast Asia	2	female	19	70 to 74	2000	44	Population	1	Number	4043498.1655194494	4270822.395792821	3823835.011969152
9	Southeast Asia	2	female	20	75 to 79	2000	44	Population	1	Number	2524418.8535836646	2659058.2159388624	2393527.0731960763
9	Southeast Asia	2	female	21	80 plus	2000	44	Population	1	Number	2306104.9908359945	2423225.51551339	2191179.7699563843
9	Southeast Asia	2	female	22	All Ages	2000	44	Population	1	Number	274382811.9572601	290344840.70939726	259195605.98609447
9	Southeast Asia	2	female	23	5-14 years	2000	44	Population	1	Number	57422858.736594304	60700765.102958485	54349927.06926793
9	Southeast Asia	2	female	24	15-49 years	2000	44	Population	1	Number	148689172.84921283	157482326.9088901	140395056.18711302
9	Southeast Asia	2	female	25	50-69 years	2000	44	Population	1	Number	30528384.626731277	32300045.896688323	28822728.0286661
9	Southeast Asia	2	female	26	70+ years	2000	44	Population	1	Number	8874022.009939108	9348665.878979823	8407734.358769957
9	Southeast Asia	2	female	28	<1 year	2000	44	Population	1	Number	5839412.711618608	6181275.6678736955	5521946.30400106
9	Southeast Asia	2	female	30	80 to 84	2000	44	Population	1	Number	1378215.6290087802	1449848.0842015876	1308299.6998617363
9	Southeast Asia	2	female	31	85 to 89	2000	44	Population	1	Number	626155.6356945977	657499.0589848586	595872.9329513601
9	Southeast Asia	2	female	32	90 to 94	2000	44	Population	1	Number	236326.2581212977	247551.05546378152	224914.67115340644
9	Southeast Asia	2	female	39	0 to 14	2000	44	Population	1	Number	86291232.4713769	91220473.48284267	81660506.34937795
9	Southeast Asia	2	female	42	Neonatal	2000	44	Population	1	Number	453681.9784612992	480341.7079624339	428941.8032828186
9	Southeast Asia	2	female	157	25 plus	2000	44	Population	1	Number	134847445.94956857	142669479.14063013	127330187.41527802
9	Southeast Asia	2	female	158	<20 years	2000	44	Population	1	Number	113879875.26542273	120463075.17673919	107755755.19999935
9	Southeast Asia	2	female	159	10 to 24	2000	44	Population	1	Number	81699380.2568926	86529061.29687625	77183877.537339
9	Southeast Asia	2	female	162	10 to 19	2000	44	Population	1	Number	56043889.514623836	59295459.271917805	53024207.28496891
9	Southeast Asia	2	female	164	Birth	2000	44	Population	1	Number	6025093.69459401	6198305.42839551	5853360.5785604
9	Southeast Asia	2	female	235	95 plus	2000	44	Population	1	Number	65407.46801131869	68543.94806801902	62284.159503753355
9	Southeast Asia	3	both	1	Under 5	2000	44	Population	1	Number	59249984.306222245	62694393.072213225	56036764.755829334
9	Southeast Asia	3	both	2	Early Neonatal	2000	44	Population	1	Number	235252.34021706288	249075.22784437457	222411.9763883892
9	Southeast Asia	3	both	3	Late Neonatal	2000	44	Population	1	Number	698289.1989741899	739276.3361696807	660248.6065258083
9	Southeast Asia	3	both	4	Post Neonatal	2000	44	Population	1	Number	11062682.208373707	11709417.54443615	10461827.074529342
9	Southeast Asia	3	both	5	1 to 4	2000	44	Population	1	Number	47253760.55865728	49996548.20336019	44693512.98081714
9	Southeast Asia	3	both	6	5 to 9	2000	44	Population	1	Number	59425808.32533863	62812798.68961573	56262944.6903554
9	Southeast Asia	3	both	7	10 to 14	2000	44	Population	1	Number	58182448.07911107	61495382.25344281	55084812.723645106
9	Southeast Asia	3	both	8	15 to 19	2000	44	Population	1	Number	55535880.84646919	58810998.443493426	52477768.97667835
9	Southeast Asia	3	both	9	20 to 24	2000	44	Population	1	Number	50829774.07177185	53929234.611977175	47907654.061521664
9	Southeast Asia	3	both	10	25 to 29	2000	44	Population	1	Number	46596449.09249505	49420789.665472314	43942076.11600546
9	Southeast Asia	3	both	11	30 to 34	2000	44	Population	1	Number	43244819.74798624	45806880.74968059	40824740.67839716
9	Southeast Asia	3	both	12	35 to 39	2000	44	Population	1	Number	39360173.58154624	41658876.656859465	37162909.05611228
9	Southeast Asia	3	both	13	40 to 44	2000	44	Population	1	Number	33654470.75063622	35595140.67785608	31792238.12684867
9	Southeast Asia	3	both	14	45 to 49	2000	44	Population	1	Number	26375876.66125837	27893879.333379317	24919519.20531141
9	Southeast Asia	3	both	15	50 to 54	2000	44	Population	1	Number	19532476.537398774	20687429.45879366	18440996.79950053
9	Southeast Asia	3	both	16	55 to 59	2000	44	Population	1	Number	15528266.832594119	16461622.043460116	14635648.556671264
9	Southeast Asia	3	both	17	60 to 64	2000	44	Population	1	Number	13199405.669258527	13971090.996685537	12458849.273147197
9	Southeast Asia	3	both	18	65 to 69	2000	44	Population	1	Number	10309863.35394693	10906099.693346543	9737177.768952133
9	Southeast Asia	3	both	19	70 to 74	2000	44	Population	1	Number	7374096.066307057	7790248.893248048	6970033.177733341
9	Southeast Asia	3	both	20	75 to 79	2000	44	Population	1	Number	4441073.437993094	4684292.833975885	4206084.845501472
9	Southeast Asia	3	both	21	80 plus	2000	44	Population	1	Number	3840731.0473344885	4042252.823948824	3644874.455685743
9	Southeast Asia	3	both	22	All Ages	2000	44	Population	1	Number	546681598.4076681	578647654.1836418	516467418.8596936
9	Southeast Asia	3	both	23	5-14 years	2000	44	Population	1	Number	117608256.4044497	124307820.52633272	111347757.41400051
9	Southeast Asia	3	both	24	15-49 years	2000	44	Population	1	Number	295597444.7521632	313094260.187351	279157265.0060345
9	Southeast Asia	3	both	25	50-69 years	2000	44	Population	1	Number	58570012.39319835	61990368.80274848	55270894.02831036
9	Southeast Asia	3	both	26	70+ years	2000	44	Population	1	Number	15655900.55163464	16521276.50725215	14818284.228432586
9	Southeast Asia	3	both	28	<1 year	2000	44	Population	1	Number	11996223.74756496	12697774.877376016	11344487.65744354
9	Southeast Asia	3	both	30	80 to 84	2000	44	Population	1	Number	2338362.88037687	2464039.144632549	2216666.9730232414
9	Southeast Asia	3	both	31	85 to 89	2000	44	Population	1	Number	1029280.2197900988	1082783.4065016	977562.7539500297
9	Southeast Asia	3	both	32	90 to 94	2000	44	Population	1	Number	376704.89180028904	395032.8789531892	358558.4544448856
9	Southeast Asia	3	both	39	0 to 14	2000	44	Population	1	Number	176858240.71067193	186984839.60166895	167399325.66932362
9	Southeast Asia	3	both	42	Neonatal	2000	44	Population	1	Number	933541.5391912528	988351.5640140552	882660.5829141975
9	Southeast Asia	3	both	157	25 plus	2000	44	Population	1	Number	263457702.7787551	278891112.2266273	248726861.09418005
9	Southeast Asia	3	both	158	<20 years	2000	44	Population	1	Number	232394121.55714113	245810548.98127112	219893707.2948595
9	Southeast Asia	3	both	159	10 to 24	2000	44	Population	1	Number	164548102.99735212	174272803.6012987	155476188.9650469
9	Southeast Asia	3	both	162	10 to 19	2000	44	Population	1	Number	113718328.92558026	120321277.86334416	107587583.73997746
9	Southeast Asia	3	both	164	Birth	2000	44	Population	1	Number	12402867.9292834	12759849.9642466	12049230.893399
9	Southeast Asia	3	both	235	95 plus	2000	44	Population	1	Number	96383.05536723096	101005.88396434899	91757.61243351364
10	Cambodia	1	male	1	Under 5	2000	44	Population	1	Number	891005.2310981076	966971.0396262902	819777.583918647
10	Cambodia	1	male	2	Early Neonatal	2000	44	Population	1	Number	3611.670063107755	3919.5957934010294	3322.9503653944053
10	Cambodia	1	male	3	Late Neonatal	2000	44	Population	1	Number	10645.211922675648	11552.807189723928	9794.22544974052
10	Cambodia	1	male	4	Post Neonatal	2000	44	Population	1	Number	166914.42468402802	181145.30547303482	153571.1565015234
10	Cambodia	1	male	5	1 to 4	2000	44	Population	1	Number	709833.9244282963	770353.3311701304	653089.2516019889
10	Cambodia	1	male	6	5 to 9	2000	44	Population	1	Number	907959.5699353993	985370.8807040661	835376.5797986642
10	Cambodia	1	male	7	10 to 14	2000	44	Population	1	Number	887066.0401502816	962695.9989944733	816153.2949413275
10	Cambodia	1	male	8	15 to 19	2000	44	Population	1	Number	721939.366531594	783490.8656392999	664226.9753025309
10	Cambodia	1	male	9	20 to 24	2000	44	Population	1	Number	520014.1801757266	564349.8319366974	478443.8444906887
10	Cambodia	1	male	10	25 to 29	2000	44	Population	1	Number	417848.9365928653	453474.1284582352	384445.7694832075
10	Cambodia	1	male	11	30 to 34	2000	44	Population	1	Number	400225.5845453294	434348.2350781215	368231.2418263143
10	Cambodia	1	male	12	35 to 39	2000	44	Population	1	Number	348879.00944246916	378623.9257524951	320989.35164297227
10	Cambodia	1	male	13	40 to 44	2000	44	Population	1	Number	265211.41188338224	287822.9506616586	244010.20653207926
10	Cambodia	1	male	14	45 to 49	2000	44	Population	1	Number	189288.58927278256	205427.0587535332	174156.71307133406
10	Cambodia	1	male	15	50 to 54	2000	44	Population	1	Number	155634.99705309645	168904.2102673093	143193.41503767757
10	Cambodia	1	male	16	55 to 59	2000	44	Population	1	Number	117699.37908832493	127734.25675642828	108290.39970824574
10	Cambodia	1	male	17	60 to 64	2000	44	Population	1	Number	95488.26791012334	103629.45858282938	87854.86193326082
10	Cambodia	1	male	18	65 to 69	2000	44	Population	1	Number	74157.13285328407	80479.66201328547	68228.95430801973
10	Cambodia	1	male	19	70 to 74	2000	44	Population	1	Number	52617.30762393909	57103.38265102107	48411.03936404107
10	Cambodia	1	male	20	75 to 79	2000	44	Population	1	Number	32106.04657202959	34843.36135017275	29539.46438177526
10	Cambodia	1	male	21	80 plus	2000	44	Population	1	Number	22899.39116740769	24851.759912416448	21068.796129613827
10	Cambodia	1	male	22	All Ages	2000	44	Population	1	Number	6100040.441896143	6620121.007138332	5612398.4918704
10	Cambodia	1	male	23	5-14 years	2000	44	Population	1	Number	1795025.6100856808	1948066.8796985394	1651529.8747399915
10	Cambodia	1	male	24	15-49 years	2000	44	Population	1	Number	2863407.0784441493	3107536.996280042	2634504.1023491267
10	Cambodia	1	male	25	50-69 years	2000	44	Population	1	Number	442979.7769048288	480747.5876198524	407567.63098720385
10	Cambodia	1	male	26	70+ years	2000	44	Population	1	Number	107622.74536337637	116798.50391361027	99019.29987543017
10	Cambodia	1	male	28	<1 year	2000	44	Population	1	Number	181171.30666981143	196617.7084561598	166688.33231665828
10	Cambodia	1	male	30	80 to 84	2000	44	Population	1	Number	15146.079326531693	16437.411994302845	13935.290032856343
10	Cambodia	1	male	31	85 to 89	2000	44	Population	1	Number	6003.118664973822	6514.935820652391	5523.2247167438945
10	Cambodia	1	male	32	90 to 94	2000	44	Population	1	Number	1506.0374571498792	1634.440017665847	1385.6436582215406
10	Cambodia	1	male	39	0 to 14	2000	44	Population	1	Number	2686030.8411837886	2915037.9193248297	2471307.458658639
10	Cambodia	1	male	42	Neonatal	2000	44	Population	1	Number	14256.881985783402	15472.402983124957	13117.175815134924
10	Cambodia	1	male	157	25 plus	2000	44	Population	1	Number	2172056.054005034	2357242.3902375074	1998420.2134185422
10	Cambodia	1	male	158	<20 years	2000	44	Population	1	Number	3407970.207715383	3698528.7849641293	3135534.43396117
10	Cambodia	1	male	159	10 to 24	2000	44	Population	1	Number	2129019.586857602	2310536.6965704705	1958824.114734547
10	Cambodia	1	male	162	10 to 19	2000	44	Population	1	Number	1609005.4066818755	1746186.864633773	1480380.2702438585
10	Cambodia	1	male	164	Birth	2000	44	Population	1	Number	193896.674674315	201368.757930396	186511.414908024
10	Cambodia	1	male	235	95 plus	2000	44	Population	1	Number	244.15571875229688	264.9720797953619	224.63772179205083
10	Cambodia	2	female	1	Under 5	2000	44	Population	1	Number	856485.4939388385	929508.1999442081	788017.381241659
10	Cambodia	2	female	2	Early Neonatal	2000	44	Population	1	Number	3440.48123964313	3733.8116601317115	3165.446508856156
10	Cambodia	2	female	3	Late Neonatal	2000	44	Population	1	Number	10177.07125091471	11044.753525991648	9363.508305288675
10	Cambodia	2	female	4	Post Neonatal	2000	44	Population	1	Number	160448.9709032215	174128.61651782278	147622.5560956256
10	Cambodia	2	female	5	1 to 4	2000	44	Population	1	Number	682418.9705450591	740601.0182402619	627865.8703318887
10	Cambodia	2	female	6	5 to 9	2000	44	Population	1	Number	864558.6442755541	938269.6553225702	795445.1576975709
10	Cambodia	2	female	7	10 to 14	2000	44	Population	1	Number	848452.6772046672	920790.5169526101	780626.7140889149
10	Cambodia	2	female	8	15 to 19	2000	44	Population	1	Number	722275.2580064618	783855.3947321922	664536.0153531563
10	Cambodia	2	female	9	20 to 24	2000	44	Population	1	Number	552862.8397722115	599999.1204164029	508666.55683748913
10	Cambodia	2	female	10	25 to 29	2000	44	Population	1	Number	450637.04863062146	489057.7071825237	414612.7744899446
10	Cambodia	2	female	11	30 to 34	2000	44	Population	1	Number	437868.5687637881	475200.6053156101	402865.01677740435
10	Cambodia	2	female	12	35 to 39	2000	44	Population	1	Number	397524.4921331269	431416.8514601654	365746.0768302712
10	Cambodia	2	female	13	40 to 44	2000	44	Population	1	Number	340221.6278210247	369228.42838082154	313024.04780301306
10	Cambodia	2	female	14	45 to 49	2000	44	Population	1	Number	270893.066990448	293989.01540956856	249237.66573631883
10	Cambodia	2	female	15	50 to 54	2000	44	Population	1	Number	212493.00688542568	230609.8512217286	195506.15159627728
10	Cambodia	2	female	16	55 to 59	2000	44	Population	1	Number	157595.3712483715	171031.72311179107	144997.0754038445
10	Cambodia	2	female	17	60 to 64	2000	44	Population	1	Number	130074.64562214361	141164.62049414852	119676.37786568051
10	Cambodia	2	female	18	65 to 69	2000	44	Population	1	Number	101966.58699706288	110660.10972144097	93815.29918277073
10	Cambodia	2	female	19	70 to 74	2000	44	Population	1	Number	73883.7176058324	80182.93577998132	67977.39608687862
10	Cambodia	2	female	20	75 to 79	2000	44	Population	1	Number	45524.50922081405	49405.86258452628	41885.24475005226
10	Cambodia	2	female	21	80 plus	2000	44	Population	1	Number	36319.71769314226	39416.283935154686	33416.29137507623
10	Cambodia	2	female	22	All Ages	2000	44	Population	1	Number	6499637.272809534	7053786.881965446	5980051.243116321
10	Cambodia	2	female	23	5-14 years	2000	44	Population	1	Number	1713011.3214802213	1859060.1722751802	1576071.8717864854
10	Cambodia	2	female	24	15-49 years	2000	44	Population	1	Number	3172282.902117682	3442747.1228972846	2918688.1538275983
10	Cambodia	2	female	25	50-69 years	2000	44	Population	1	Number	602129.6107530036	653466.3045491091	553994.904048573
10	Cambodia	2	female	26	70+ years	2000	44	Population	1	Number	155727.9445197887	169005.0822996623	143278.9322120071
10	Cambodia	2	female	28	<1 year	2000	44	Population	1	Number	174066.52339377935	188907.18170394615	160151.5109097704
10	Cambodia	2	female	30	80 to 84	2000	44	Population	1	Number	22927.028102367374	24881.75313220609	21094.22374662147
10	Cambodia	2	female	31	85 to 89	2000	44	Population	1	Number	9631.182838437253	10452.323462385039	8861.258634634742
10	Cambodia	2	female	32	90 to 94	2000	44	Population	1	Number	3048.148081337766	3308.0287480618817	2804.4767666130488
10	Cambodia	2	female	39	0 to 14	2000	44	Population	1	Number	2569496.8154190597	2788568.372219389	2364089.2530281455
10	Cambodia	2	female	42	Neonatal	2000	44	Population	1	Number	13617.55249055784	14778.565186123358	12528.95481414483
10	Cambodia	2	female	157	25 plus	2000	44	Population	1	Number	2655002.3596118013	2881363.99459746	2442759.4178975327
10	Cambodia	2	female	158	<20 years	2000	44	Population	1	Number	3291772.0734255216	3572423.7669515815	3028625.2683813013
10	Cambodia	2	female	159	10 to 24	2000	44	Population	1	Number	2123590.7749833404	2304645.0321012056	1953829.2862795603
10	Cambodia	2	female	162	10 to 19	2000	44	Population	1	Number	1570727.935211129	1704645.9116848023	1445162.7294420714
10	Cambodia	2	female	164	Birth	2000	44	Population	1	Number	185330.115749339	192472.074511986	178271.14452343
10	Cambodia	2	female	235	95 plus	2000	44	Population	1	Number	713.3586709998657	774.178592501682	656.3322272069755
10	Cambodia	3	both	1	Under 5	2000	44	Population	1	Number	1747490.7250369461	1896479.2395704985	1607794.9651603063
10	Cambodia	3	both	2	Early Neonatal	2000	44	Population	1	Number	7052.1513027508845	7653.407453532742	6488.396874250561
10	Cambodia	3	both	3	Late Neonatal	2000	44	Population	1	Number	20822.283173590356	22597.560715715575	19157.733755029192
10	Cambodia	3	both	4	Post Neonatal	2000	44	Population	1	Number	327363.39558724954	355273.92199085763	301193.71259714896
10	Cambodia	3	both	5	1 to 4	2000	44	Population	1	Number	1392252.8949733553	1510954.3494103923	1280955.1219338777
10	Cambodia	3	both	6	5 to 9	2000	44	Population	1	Number	1772518.2142109536	1923640.5360266366	1630821.7374962354
10	Cambodia	3	both	7	10 to 14	2000	44	Population	1	Number	1735518.7173549489	1883486.515947083	1596780.0090302422
10	Cambodia	3	both	8	15 to 19	2000	44	Population	1	Number	1444214.6245380556	1567346.260371492	1328762.9906556876
10	Cambodia	3	both	9	20 to 24	2000	44	Population	1	Number	1072877.0199479382	1164348.9523531005	987110.4013281779
10	Cambodia	3	both	10	25 to 29	2000	44	Population	1	Number	868485.9852234868	942531.8356407587	799058.5439731521
10	Cambodia	3	both	11	30 to 34	2000	44	Population	1	Number	838094.1533091174	909548.8403937318	771096.2586037186
10	Cambodia	3	both	12	35 to 39	2000	44	Population	1	Number	746403.501575596	810040.7772126606	686735.4284732435
10	Cambodia	3	both	13	40 to 44	2000	44	Population	1	Number	605433.0397044069	657051.3790424803	557034.2543350923
10	Cambodia	3	both	14	45 to 49	2000	44	Population	1	Number	460181.65626323054	499416.07416310173	423394.378807653
10	Cambodia	3	both	15	50 to 54	2000	44	Population	1	Number	368128.00393852213	399514.0614890379	338699.56663395494
10	Cambodia	3	both	16	55 to 59	2000	44	Population	1	Number	275294.75033669645	298765.97986821935	253287.47511209027
10	Cambodia	3	both	17	60 to 64	2000	44	Population	1	Number	225562.91353226695	244794.0790769779	207531.2397989413
10	Cambodia	3	both	18	65 to 69	2000	44	Population	1	Number	176123.71985034694	191139.7717347264	162044.25349079043
10	Cambodia	3	both	19	70 to 74	2000	44	Population	1	Number	126501.02522977148	137286.3184310024	116388.43545091967
10	Cambodia	3	both	20	75 to 79	2000	44	Population	1	Number	77630.55579284363	84249.22393469901	71424.7091318275
10	Cambodia	3	both	21	80 plus	2000	44	Population	1	Number	59219.10886054995	64268.043847571134	54485.08750469007
10	Cambodia	3	both	22	All Ages	2000	44	Population	1	Number	12599677.714705678	13673907.889103772	11592449.734986715
10	Cambodia	3	both	23	5-14 years	2000	44	Population	1	Number	3508036.931565902	3807127.0519737196	3227601.746526478
10	Cambodia	3	both	24	15-49 years	2000	44	Population	1	Number	6035689.980561831	6550284.119177326	5553192.256176725
10	Cambodia	3	both	25	50-69 years	2000	44	Population	1	Number	1045109.3876578325	1134213.8921689612	961562.5350357768
10	Cambodia	3	both	26	70+ years	2000	44	Population	1	Number	263350.68988316506	285803.58621327253	242298.23208743724
10	Cambodia	3	both	28	<1 year	2000	44	Population	1	Number	355237.8300635908	385524.89016010595	326839.8432264288
10	Cambodia	3	both	30	80 to 84	2000	44	Population	1	Number	38073.10742889907	41319.165126508924	35029.51377947781
10	Cambodia	3	both	31	85 to 89	2000	44	Population	1	Number	15634.301503411074	16967.25928303743	14384.483351378636
10	Cambodia	3	both	32	90 to 94	2000	44	Population	1	Number	4554.185538487645	4942.468765727729	4190.120424834589
10	Cambodia	3	both	39	0 to 14	2000	44	Population	1	Number	5255527.656602848	5703606.291544219	4835396.711686784
10	Cambodia	3	both	42	Neonatal	2000	44	Population	1	Number	27874.43447634124	30250.968169248317	25646.130629279753
10	Cambodia	3	both	157	25 plus	2000	44	Population	1	Number	4827058.413616835	5238606.3848349685	4441179.631316079
10	Cambodia	3	both	158	<20 years	2000	44	Population	1	Number	6699742.281140904	7270952.551915711	6164159.702342471
10	Cambodia	3	both	159	10 to 24	2000	44	Population	1	Number	4252610.361840943	4615181.728671676	3912653.4010141073
10	Cambodia	3	both	162	10 to 19	2000	44	Population	1	Number	3179733.3418930043	3450832.776318575	2925542.999685929
10	Cambodia	3	both	164	Birth	2000	44	Population	1	Number	379226.790423654	393840.832442383	364782.559431453
10	Cambodia	3	both	235	95 plus	2000	44	Population	1	Number	957.5143897521625	1039.1506722970437	880.9699489990264
11	Indonesia	1	male	1	Under 5	2000	44	Population	1	Number	11712809.901060682	13306213.671074526	10119829.915351175
11	Indonesia	1	male	2	Early Neonatal	2000	44	Population	1	Number	46983.738484649366	53375.37863446563	40593.79826602786
11	Indonesia	1	male	3	Late Neonatal	2000	44	Population	1	Number	139022.19592892117	157934.69369674427	120114.7281603115
11	Indonesia	1	male	4	Post Neonatal	2000	44	Population	1	Number	2190129.555290329	2488073.4918603515	1892264.8603828829
11	Indonesia	1	male	5	1 to 4	2000	44	Population	1	Number	9336674.411356783	10606830.106882967	8066856.528541953
11	Indonesia	1	male	6	5 to 9	2000	44	Population	1	Number	11514990.628887398	13081483.181462824	9948914.703264372
11	Indonesia	1	male	7	10 to 14	2000	44	Population	1	Number	11271998.526866114	12805434.576799145	9738970.312123321
11	Indonesia	1	male	8	15 to 19	2000	44	Population	1	Number	10986668.656395266	12481288.598567113	9492446.225817379
11	Indonesia	1	male	9	20 to 24	2000	44	Population	1	Number	10232153.655629694	11624129.820867795	8840547.702676728
11	Indonesia	1	male	10	25 to 29	2000	44	Population	1	Number	9333444.385033518	10603160.669678438	8064065.7962335115
11	Indonesia	1	male	11	30 to 34	2000	44	Population	1	Number	8517317.7625271	9676008.661453715	7358935.03095002
11	Indonesia	1	male	12	35 to 39	2000	44	Population	1	Number	7673467.9854393555	8717362.05700389	6629851.5496701235
11	Indonesia	1	male	13	40 to 44	2000	44	Population	1	Number	6618077.345532305	7518396.69517525	5717997.446313949
11	Indonesia	1	male	14	45 to 49	2000	44	Population	1	Number	5235678.559367252	5947937.191202553	4523609.361016722
11	Indonesia	1	male	15	50 to 54	2000	44	Population	1	Number	3902371.4913762854	4433247.813870894	3371636.361627202
11	Indonesia	1	male	16	55 to 59	2000	44	Population	1	Number	3104319.2333438434	3526628.9960326953	2682121.788858554
11	Indonesia	1	male	17	60 to 64	2000	44	Population	1	Number	2519764.9092379883	2862552.2454829672	2177068.7412803955
11	Indonesia	1	male	18	65 to 69	2000	44	Population	1	Number	1833165.1235034578	2082547.8287229622	1583848.7445210535
11	Indonesia	1	male	19	70 to 74	2000	44	Population	1	Number	1244964.9279552	1414329.2245241376	1075645.6757949376
11	Indonesia	1	male	20	75 to 79	2000	44	Population	1	Number	702536.1721281067	798108.779785527	606988.9831196265
11	Indonesia	1	male	21	80 plus	2000	44	Population	1	Number	554198.7390281024	629591.6095317322	478825.9201371148
11	Indonesia	1	male	22	All Ages	2000	44	Population	1	Number	106957928.00331166	121508421.62123623	92411304.25875613
11	Indonesia	1	male	23	5-14 years	2000	44	Population	1	Number	22786989.155753512	25886917.75826197	19687885.0153877
11	Indonesia	1	male	24	15-49 years	2000	44	Population	1	Number	58596808.34992449	66568283.693948776	50627453.11267844
11	Indonesia	1	male	25	50-69 years	2000	44	Population	1	Number	11359620.757461574	12904976.884109516	9814675.636287201
11	Indonesia	1	male	26	70+ years	2000	44	Population	1	Number	2501699.839111409	2842029.6138413963	2161460.579051679
11	Indonesia	1	male	28	<1 year	2000	44	Population	1	Number	2376135.4897038992	2699383.5641915617	2052973.386809222
11	Indonesia	1	male	30	80 to 84	2000	44	Population	1	Number	354500.44568240177	402726.4778124695	306287.23982767115
11	Indonesia	1	male	31	85 to 89	2000	44	Population	1	Number	145548.6847068465	165349.04216944345	125753.59338009718
11	Indonesia	1	male	32	90 to 94	2000	44	Population	1	Number	44448.339126684885	50495.06503904687	38403.22141155609
11	Indonesia	1	male	39	0 to 14	2000	44	Population	1	Number	34499799.056814194	39193131.4293365	29807714.930738874
11	Indonesia	1	male	42	Neonatal	2000	44	Population	1	Number	186005.93441357053	211310.0723312099	160708.52642633938
11	Indonesia	1	male	157	25 plus	2000	44	Population	1	Number	51239306.63447251	58209871.772464775	44270595.399523266
11	Indonesia	1	male	158	<20 years	2000	44	Population	1	Number	45486467.71320946	51674420.02790361	39300161.156556256
11	Indonesia	1	male	159	10 to 24	2000	44	Population	1	Number	32490820.838891074	36910852.99623406	28071964.24061743
11	Indonesia	1	male	162	10 to 19	2000	44	Population	1	Number	22258667.18326138	25286723.175366264	19231416.537940703
11	Indonesia	1	male	164	Birth	2000	44	Population	1	Number	2461007.78475559	2529039.78157795	2389848.30737152
11	Indonesia	1	male	235	95 plus	2000	44	Population	1	Number	9701.26951216925	11021.024510772193	8381.865517790415
11	Indonesia	2	female	1	Under 5	2000	44	Population	1	Number	11120185.52190983	12632969.01993791	9607804.366285097
11	Indonesia	2	female	2	Early Neonatal	2000	44	Population	1	Number	44382.231141881886	50419.96376287289	38346.10432625342
11	Indonesia	2	female	3	Late Neonatal	2000	44	Population	1	Number	131676.99936579037	149590.26091326593	113768.50205900901
11	Indonesia	2	female	4	Post Neonatal	2000	44	Population	1	Number	2081908.7302355235	2365130.3694155132	1798762.4171515256
11	Indonesia	2	female	5	1 to 4	2000	44	Population	1	Number	8862217.561166633	10067828.425846256	7656927.342748308
11	Indonesia	2	female	6	5 to 9	2000	44	Population	1	Number	10868181.387014411	12346682.390748354	9390073.607854882
11	Indonesia	2	female	7	10 to 14	2000	44	Population	1	Number	10685706.673981914	12139383.925077999	9232416.045293897
11	Indonesia	2	female	8	15 to 19	2000	44	Population	1	Number	10828260.092629755	12301330.226955445	9355581.738475459
11	Indonesia	2	female	9	20 to 24	2000	44	Population	1	Number	10609764.077879455	12053110.14286764	9166801.887599979
11	Indonesia	2	female	10	25 to 29	2000	44	Population	1	Number	9709939.247436233	11030873.671725765	8389356.141052818
11	Indonesia	2	female	11	30 to 34	2000	44	Population	1	Number	8696878.017141955	9879996.18749744	7514074.510853551
11	Indonesia	2	female	12	35 to 39	2000	44	Population	1	Number	7759784.582436262	8815421.113088872	6704428.8106228085
11	Indonesia	2	female	13	40 to 44	2000	44	Population	1	Number	6482081.769207204	7363900.360633114	5600497.707713603
11	Indonesia	2	female	14	45 to 49	2000	44	Population	1	Number	4969001.989804128	5644982.097962735	4293201.666434082
11	Indonesia	2	female	15	50 to 54	2000	44	Population	1	Number	3857643.22280251	4382434.737947415	3332991.2820776952
11	Indonesia	2	female	16	55 to 59	2000	44	Population	1	Number	3253524.612635965	3696132.1873680986	2811034.7545470847
11	Indonesia	2	female	17	60 to 64	2000	44	Population	1	Number	2731332.1620519147	3102900.9829357467	2359862.1642267676
11	Indonesia	2	female	18	65 to 69	2000	44	Population	1	Number	2087677.6265323118	2371684.062971522	1803746.7249150716
11	Indonesia	2	female	19	70 to 74	2000	44	Population	1	Number	1448899.7870763175	1646007.2619351551	1251844.7352477782
11	Indonesia	2	female	20	75 to 79	2000	44	Population	1	Number	837289.9576684644	951194.3910549269	723415.8184936589
11	Indonesia	2	female	21	80 plus	2000	44	Population	1	Number	721728.6740325326	819912.2183608998	623571.2427621447
11	Indonesia	2	female	22	All Ages	2000	44	Population	1	Number	106667879.40224116	121178914.97906908	92160703.20445637
11	Indonesia	2	female	23	5-14 years	2000	44	Population	1	Number	21553888.060996324	24486066.315826353	18622489.653148785
11	Indonesia	2	female	24	15-49 years	2000	44	Population	1	Number	59055709.77653499	67089613.800731026	51023942.46275231
11	Indonesia	2	female	25	50-69 years	2000	44	Population	1	Number	11930177.624022702	13553151.971222783	10307634.92576662
11	Indonesia	2	female	26	70+ years	2000	44	Population	1	Number	3007918.4187773145	3417113.8713509818	2598831.7965035816
11	Indonesia	2	female	28	<1 year	2000	44	Population	1	Number	2257967.960743196	2565140.5940916524	1950877.0235367878
11	Indonesia	2	female	30	80 to 84	2000	44	Population	1	Number	440918.0777717195	500900.31374441244	380951.7947737984
11	Indonesia	2	female	31	85 to 89	2000	44	Population	1	Number	192433.97635598137	218612.58131879295	166262.3338982809
11	Indonesia	2	female	32	90 to 94	2000	44	Population	1	Number	69860.67319808622	79364.47809117641	60359.39595267766
11	Indonesia	2	female	39	0 to 14	2000	44	Population	1	Number	32674073.582906153	37119035.33576426	28230294.01943387
11	Indonesia	2	female	42	Neonatal	2000	44	Population	1	Number	176059.23050767227	200010.2246761388	152114.60638526242
11	Indonesia	2	female	157	25 plus	2000	44	Population	1	Number	52555781.6488258	59705439.2734817	45408025.55894707
11	Indonesia	2	female	158	<20 years	2000	44	Population	1	Number	43502333.67553591	49420365.56271971	37585875.757909335
11	Indonesia	2	female	159	10 to 24	2000	44	Population	1	Number	32123730.844491124	36493824.29490108	27754799.671369337
11	Indonesia	2	female	162	10 to 19	2000	44	Population	1	Number	21513966.76661167	24440714.15203344	18587997.783769354
11	Indonesia	2	female	164	Birth	2000	44	Population	1	Number	2332664.09543621	2397148.16465021	2265215.64648289
11	Indonesia	2	female	235	95 plus	2000	44	Population	1	Number	18515.946706745537	21034.84520651817	15997.718137387605
11	Indonesia	3	both	1	Under 5	2000	44	Population	1	Number	22832995.42297051	25939182.69101244	19727634.28163627
11	Indonesia	3	both	2	Early Neonatal	2000	44	Population	1	Number	91365.96962653125	103795.3423973385	78939.90259228127
11	Indonesia	3	both	3	Late Neonatal	2000	44	Population	1	Number	270699.19529471156	307524.9546100102	233883.2302193205
11	Indonesia	3	both	4	Post Neonatal	2000	44	Population	1	Number	4272038.285525853	4853203.861275865	3691027.2775344085
11	Indonesia	3	both	5	1 to 4	2000	44	Population	1	Number	18198891.972523417	20674658.532729223	15723783.871290263
11	Indonesia	3	both	6	5 to 9	2000	44	Population	1	Number	22383172.015901808	25428165.57221118	19338988.31111926
11	Indonesia	3	both	7	10 to 14	2000	44	Population	1	Number	21957705.200848028	24944818.50187714	18971386.357417222
11	Indonesia	3	both	8	15 to 19	2000	44	Population	1	Number	21814928.74902502	24782618.825522553	18848027.964292835
11	Indonesia	3	both	9	20 to 24	2000	44	Population	1	Number	20841917.73350915	23677239.963735435	18007349.590276707
11	Indonesia	3	both	10	25 to 29	2000	44	Population	1	Number	19043383.632469755	21634034.3414042	16453421.937286329
11	Indonesia	3	both	11	30 to 34	2000	44	Population	1	Number	17214195.779669054	19556004.84895116	14873009.54180357
11	Indonesia	3	both	12	35 to 39	2000	44	Population	1	Number	15433252.567875618	17532783.17009276	13334280.36029293
11	Indonesia	3	both	13	40 to 44	2000	44	Population	1	Number	13100159.11473951	14882297.055808363	11318495.154027551
11	Indonesia	3	both	14	45 to 49	2000	44	Population	1	Number	10204680.54917138	11592919.289165286	8816811.027450804
11	Indonesia	3	both	15	50 to 54	2000	44	Population	1	Number	7760014.714178795	8815682.55181831	6704627.643704897
11	Indonesia	3	both	16	55 to 59	2000	44	Population	1	Number	6357843.845979809	7222761.183400794	5493156.543405638
11	Indonesia	3	both	17	60 to 64	2000	44	Population	1	Number	5251097.071289903	5965453.2284187125	4536930.905507162
11	Indonesia	3	both	18	65 to 69	2000	44	Population	1	Number	3920842.75003577	4454231.891694484	3387595.4694361254
11	Indonesia	3	both	19	70 to 74	2000	44	Population	1	Number	2693864.715031517	3060336.4864592925	2327490.411042716
11	Indonesia	3	both	20	75 to 79	2000	44	Population	1	Number	1539826.129796571	1749303.1708404538	1330404.8016132854
11	Indonesia	3	both	21	80 plus	2000	44	Population	1	Number	1275927.413060635	1449503.8278926322	1102397.16289926
11	Indonesia	3	both	22	All Ages	2000	44	Population	1	Number	213625807.40555283	242687336.60030517	184572007.46321255
11	Indonesia	3	both	23	5-14 years	2000	44	Population	1	Number	44340877.21674984	50372984.07408833	38310374.66853648
11	Indonesia	3	both	24	15-49 years	2000	44	Population	1	Number	117652518.12645948	133657897.49467975	101651395.57543072
11	Indonesia	3	both	25	50-69 years	2000	44	Population	1	Number	23289798.381484278	26458128.855332304	20122310.56205383
11	Indonesia	3	both	26	70+ years	2000	44	Population	1	Number	5509618.257888723	6259143.485192377	4760292.375555261
11	Indonesia	3	both	28	<1 year	2000	44	Population	1	Number	4634103.450447096	5264524.158283214	4003850.41034601
11	Indonesia	3	both	30	80 to 84	2000	44	Population	1	Number	795418.5234541213	903626.791556882	687239.0346014696
11	Indonesia	3	both	31	85 to 89	2000	44	Population	1	Number	337982.66106282786	383961.6234882364	292015.92727837805
11	Indonesia	3	both	32	90 to 94	2000	44	Population	1	Number	114309.0123247711	129859.54313022329	98762.61736423378
11	Indonesia	3	both	39	0 to 14	2000	44	Population	1	Number	67173872.63972035	76312166.76510076	58038008.950172745
11	Indonesia	3	both	42	Neonatal	2000	44	Population	1	Number	362065.1649212428	411320.2970073487	312823.1328116018
11	Indonesia	3	both	157	25 plus	2000	44	Population	1	Number	103795088.28329831	117915311.04594642	89678620.95847027
11	Indonesia	3	both	158	<20 years	2000	44	Population	1	Number	88988801.38874537	101094785.59062332	76886036.91446559
11	Indonesia	3	both	159	10 to 24	2000	44	Population	1	Number	64614551.6833822	73404677.29113513	55826763.91198677
11	Indonesia	3	both	162	10 to 19	2000	44	Population	1	Number	43772633.949873045	49727437.32739969	37819414.321710065
11	Indonesia	3	both	164	Birth	2000	44	Population	1	Number	4793671.8801918	4926187.94622816	4655063.95385442
11	Indonesia	3	both	235	95 plus	2000	44	Population	1	Number	28217.21621891479	32055.869717290367	24379.583655178016
12	Lao People's Democratic Republic	1	male	1	Under 5	2000	44	Population	1	Number	411406.08017275744	452978.28686649137	370514.5969548385
12	Lao People's Democratic Republic	1	male	2	Early Neonatal	2000	44	Population	1	Number	1772.9389630520413	1952.0928175512838	1596.718660659831
12	Lao People's Democratic Republic	1	male	3	Late Neonatal	2000	44	Population	1	Number	5192.352669353308	5717.03513954547	4676.2616044103215
12	Lao People's Democratic Republic	1	male	4	Post Neonatal	2000	44	Population	1	Number	80154.4296279696	88253.96115291219	72187.5237606629
12	Lao People's Democratic Republic	1	male	5	1 to 4	2000	44	Population	1	Number	324286.3589123825	357055.19775648246	292054.09292910533
12	Lao People's Democratic Republic	1	male	6	5 to 9	2000	44	Population	1	Number	388251.6276686583	427484.0981947196	349661.56864358013
12	Lao People's Democratic Republic	1	male	7	10 to 14	2000	44	Population	1	Number	354614.7980766929	390448.29785411607	319368.05340464116
12	Lao People's Democratic Republic	1	male	8	15 to 19	2000	44	Population	1	Number	295741.0618156775	325625.42459530133	266346.04008676397
12	Lao People's Democratic Republic	1	male	9	20 to 24	2000	44	Population	1	Number	230941.82525206316	254278.2846684515	207987.48834084198
12	Lao People's Democratic Republic	1	male	10	25 to 29	2000	44	Population	1	Number	184097.4910684348	202700.37352287263	165799.2212341029
12	Lao People's Democratic Republic	1	male	11	30 to 34	2000	44	Population	1	Number	166465.2596433414	183286.4213002452	149919.5358460318
12	Lao People's Democratic Republic	1	male	12	35 to 39	2000	44	Population	1	Number	150984.18119180825	166240.99408420475	135977.19075359326
12	Lao People's Democratic Republic	1	male	13	40 to 44	2000	44	Population	1	Number	121027.5555443268	133257.27891791755	108998.08759293331
12	Lao People's Democratic Republic	1	male	14	45 to 49	2000	44	Population	1	Number	92544.43592537804	101895.96621153543	83346.03213181891
12	Lao People's Democratic Republic	1	male	15	50 to 54	2000	44	Population	1	Number	73407.03562065844	80824.74917587581	66110.78330494433
12	Lao People's Democratic Republic	1	male	16	55 to 59	2000	44	Population	1	Number	57769.64449362821	63607.21403198837	52027.662150235585
12	Lao People's Democratic Republic	1	male	17	60 to 64	2000	44	Population	1	Number	46566.90000316391	51272.44249588801	41938.40834550467
12	Lao People's Democratic Republic	1	male	18	65 to 69	2000	44	Population	1	Number	36594.54233766736	40292.387243812824	32957.24773754919
12	Lao People's Democratic Republic	1	male	19	70 to 74	2000	44	Population	1	Number	27190.21867376691	29937.765307688813	24487.66170104788
12	Lao People's Democratic Republic	1	male	20	75 to 79	2000	44	Population	1	Number	17022.033420132146	18742.094269481353	15330.137681396578
12	Lao People's Democratic Republic	1	male	21	80 plus	2000	44	Population	1	Number	11030.915917060727	12145.579843108399	9934.504038774068
12	Lao People's Democratic Republic	1	male	22	All Ages	2000	44	Population	1	Number	2665655.606825216	2935017.6585837	2400704.219948597
12	Lao People's Democratic Republic	1	male	23	5-14 years	2000	44	Population	1	Number	742866.4257453511	817932.3960488357	669029.6220482213
12	Lao People's Democratic Republic	1	male	24	15-49 years	2000	44	Population	1	Number	1241801.81044103	1367284.7433005283	1118373.5959860857
12	Lao People's Democratic Republic	1	male	25	50-69 years	2000	44	Population	1	Number	214338.1224551179	235996.792947565	193034.1015382338
12	Lao People's Democratic Republic	1	male	26	70+ years	2000	44	Population	1	Number	55243.16801095979	60825.43942027858	49752.30342121855
12	Lao People's Democratic Republic	1	male	28	<1 year	2000	44	Population	1	Number	87119.72126037495	95923.08911000895	78460.50402573305
12	Lao People's Democratic Republic	1	male	30	80 to 84	2000	44	Population	1	Number	7820.688693483678	8610.962105865738	7043.3556012555155
12	Lao People's Democratic Republic	1	male	31	85 to 89	2000	44	Population	1	Number	2609.2301379808646	2872.8904479162725	2349.8871298412423
12	Lao People's Democratic Republic	1	male	32	90 to 94	2000	44	Population	1	Number	538.9666753829962	593.4287631106444	485.39637629508104
12	Lao People's Democratic Republic	1	male	39	0 to 14	2000	44	Population	1	Number	1154272.5059181086	1270910.6829153271	1039544.2190030599
12	Lao People's Democratic Republic	1	male	42	Neonatal	2000	44	Population	1	Number	6965.291632405349	7669.1279570967545	6272.980265070153
12	Lao People's Democratic Republic	1	male	157	25 plus	2000	44	Population	1	Number	984700.213839367	1084203.2664046187	886826.4725179325
12	Lao People's Democratic Republic	1	male	158	<20 years	2000	44	Population	1	Number	1450013.567733786	1596536.1075106284	1305890.2590898238
12	Lao People's Democratic Republic	1	male	159	10 to 24	2000	44	Population	1	Number	881297.6851444335	970352.0071178688	793701.5818322471
12	Lao People's Democratic Republic	1	male	162	10 to 19	2000	44	Population	1	Number	650355.8598923704	716073.7224494173	585714.0934914051
12	Lao People's Democratic Republic	1	male	164	Birth	2000	44	Population	1	Number	94203.2747087809	97264.2742457917	91237.478456607
12	Lao People's Democratic Republic	1	male	235	95 plus	2000	44	Population	1	Number	62.03041021318857	68.29852621574477	55.86493138222889
12	Lao People's Democratic Republic	2	female	1	Under 5	2000	44	Population	1	Number	400060.79716712335	440486.5734291265	360296.97217300255
12	Lao People's Democratic Republic	2	female	2	Early Neonatal	2000	44	Population	1	Number	1689.0942288648985	1859.7756499515247	1521.2076281512939
12	Lao People's Democratic Republic	2	female	3	Late Neonatal	2000	44	Population	1	Number	4969.761320793312	5471.951139572332	4475.794601679811
12	Lao People's Democratic Republic	2	female	4	Post Neonatal	2000	44	Population	1	Number	77266.17317245912	85073.84903425115	69586.3439821183
12	Lao People's Democratic Republic	2	female	5	1 to 4	2000	44	Population	1	Number	316135.768445006	348080.9976053515	284713.6259610532
12	Lao People's Democratic Republic	2	female	6	5 to 9	2000	44	Population	1	Number	376891.6358801175	414976.1896654392	339430.6970503018
12	Lao People's Democratic Republic	2	female	7	10 to 14	2000	44	Population	1	Number	344532.6415364858	379347.34865184594	310288.00732131203
12	Lao People's Democratic Republic	2	female	8	15 to 19	2000	44	Population	1	Number	292194.7798571859	321720.79410070943	263152.2388916359
12	Lao People's Democratic Republic	2	female	9	20 to 24	2000	44	Population	1	Number	241274.9270955892	265655.5369665505	217293.53715577358
12	Lao People's Democratic Republic	2	female	10	25 to 29	2000	44	Population	1	Number	201828.7377774949	222223.34643300655	181768.0803359311
12	Lao People's Democratic Republic	2	female	11	30 to 34	2000	44	Population	1	Number	175075.41441320046	192766.62430470332	157673.88897307724
12	Lao People's Democratic Republic	2	female	12	35 to 39	2000	44	Population	1	Number	150533.503699575	165744.77604514372	135571.30810518586
12	Lao People's Democratic Republic	2	female	13	40 to 44	2000	44	Population	1	Number	120564.37198919724	132747.29108978627	108580.9419149383
12	Lao People's Democratic Republic	2	female	14	45 to 49	2000	44	Population	1	Number	93567.17246890528	103022.04934382212	84267.11433375637
12	Lao People's Democratic Republic	2	female	15	50 to 54	2000	44	Population	1	Number	77964.60573446658	85842.85756542566	70215.35622010872
12	Lao People's Democratic Republic	2	female	16	55 to 59	2000	44	Population	1	Number	64720.912816622156	71260.90163713235	58288.01294509382
12	Lao People's Democratic Republic	2	female	17	60 to 64	2000	44	Population	1	Number	51321.296755154326	56507.26667470393	46220.24442237404
12	Lao People's Democratic Republic	2	female	18	65 to 69	2000	44	Population	1	Number	38911.38286152871	42843.342375542736	35043.80715968184
12	Lao People's Democratic Republic	2	female	19	70 to 74	2000	44	Population	1	Number	27823.930807844674	30635.513471110495	25058.38636278505
12	Lao People's Democratic Republic	2	female	20	75 to 79	2000	44	Population	1	Number	19016.51287377582	20938.11404080449	17126.37693627385
12	Lao People's Democratic Republic	2	female	21	80 plus	2000	44	Population	1	Number	15642.694099090088	17223.373976405343	14087.897040749624
12	Lao People's Democratic Republic	2	female	22	All Ages	2000	44	Population	1	Number	2691925.317833357	2963941.8997712596	2424362.8673419827
12	Lao People's Democratic Republic	2	female	23	5-14 years	2000	44	Population	1	Number	721424.2774166033	794323.5383172851	649718.7043716139
12	Lao People's Democratic Republic	2	female	24	15-49 years	2000	44	Population	1	Number	1275038.907301148	1403880.4182837221	1148307.1097102982
12	Lao People's Democratic Republic	2	female	25	50-69 years	2000	44	Population	1	Number	232918.19816777177	256454.36825280462	209767.42074725844
12	Lao People's Democratic Republic	2	female	26	70+ years	2000	44	Population	1	Number	62483.13778071058	68797.00148832033	56272.660339808535
12	Lao People's Democratic Republic	2	female	28	<1 year	2000	44	Population	1	Number	83925.02872211733	92405.575823775	75583.34621194939
12	Lao People's Democratic Republic	2	female	30	80 to 84	2000	44	Population	1	Number	10289.151944880326	11328.861302545098	9266.46729251929
12	Lao People's Democratic Republic	2	female	31	85 to 89	2000	44	Population	1	Number	4033.9456968131312	4441.572205951726	3632.9938618427686
12	Lao People's Democratic Republic	2	female	32	90 to 94	2000	44	Population	1	Number	1070.6869270532986	1178.8788580452947	964.266583214772
12	Lao People's Democratic Republic	2	female	39	0 to 14	2000	44	Population	1	Number	1121485.0745837267	1234810.1117464118	1010015.6765446163
12	Lao People's Democratic Republic	2	female	42	Neonatal	2000	44	Population	1	Number	6658.85554965821	7331.7267895238565	5997.002229831106
12	Lao People's Democratic Republic	2	female	157	25 plus	2000	44	Population	1	Number	1036970.5362968553	1141755.4569575873	933901.4147499559
12	Lao People's Democratic Republic	2	female	158	<20 years	2000	44	Population	1	Number	1413679.8544409126	1556530.9058471213	1273167.9154362523
12	Lao People's Democratic Republic	2	female	159	10 to 24	2000	44	Population	1	Number	878002.3484892609	966723.6797191057	790733.7833687215
12	Lao People's Democratic Republic	2	female	162	10 to 19	2000	44	Population	1	Number	636727.4213936717	701068.1427525554	573440.246212948
12	Lao People's Democratic Republic	2	female	164	Birth	2000	44	Population	1	Number	90018.4415062555	92943.4609243692	87184.3961158896
12	Lao People's Democratic Republic	2	female	235	95 plus	2000	44	Population	1	Number	248.90953034333168	274.06160986322607	224.16930317279397
12	Lao People's Democratic Republic	3	both	1	Under 5	2000	44	Population	1	Number	811466.8773398808	893464.8602956181	730811.569127841
12	Lao People's Democratic Republic	3	both	2	Early Neonatal	2000	44	Population	1	Number	3462.03319191694	3811.8684675028085	3117.9262888111252
12	Lao People's Democratic Republic	3	both	3	Late Neonatal	2000	44	Population	1	Number	10162.11399014662	11188.986279117804	9152.056206090134
12	Lao People's Democratic Republic	3	both	4	Post Neonatal	2000	44	Population	1	Number	157420.60280042872	173327.81018716336	141773.86774278118
12	Lao People's Democratic Republic	3	both	5	1 to 4	2000	44	Population	1	Number	640422.1273573885	705136.1953618339	576767.7188901585
12	Lao People's Democratic Republic	3	both	6	5 to 9	2000	44	Population	1	Number	765143.2635487757	842460.287860159	689092.265693882
12	Lao People's Democratic Republic	3	both	7	10 to 14	2000	44	Population	1	Number	699147.4396131787	769795.646505962	629656.0607259532
12	Lao People's Democratic Republic	3	both	8	15 to 19	2000	44	Population	1	Number	587935.8416728635	647346.2186960108	529498.2789783998
12	Lao People's Democratic Republic	3	both	9	20 to 24	2000	44	Population	1	Number	472216.75234765233	519933.82163500204	425281.02549661556
12	Lao People's Democratic Republic	3	both	10	25 to 29	2000	44	Population	1	Number	385926.2288459297	424923.7199558792	347567.30157003406
12	Lao People's Democratic Republic	3	both	11	30 to 34	2000	44	Population	1	Number	341540.6740565419	376053.04560494854	307593.4248191091
12	Lao People's Democratic Republic	3	both	12	35 to 39	2000	44	Population	1	Number	301517.6848913832	331985.77012934844	271548.49885877914
12	Lao People's Democratic Republic	3	both	13	40 to 44	2000	44	Population	1	Number	241591.92753352405	266004.5700077038	217579.0295078716
12	Lao People's Democratic Republic	3	both	14	45 to 49	2000	44	Population	1	Number	186111.6083942833	204918.01555535756	167613.1464655753
12	Lao People's Democratic Republic	3	both	15	50 to 54	2000	44	Population	1	Number	151371.641355125	166667.60674130145	136326.13952505306
12	Lao People's Democratic Republic	3	both	16	55 to 59	2000	44	Population	1	Number	122490.55731025037	134868.1156691207	110315.67509532941
12	Lao People's Democratic Republic	3	both	17	60 to 64	2000	44	Population	1	Number	97888.19675831824	107779.70917059196	88158.65276787871
12	Lao People's Democratic Republic	3	both	18	65 to 69	2000	44	Population	1	Number	75505.92519919606	83135.72961935555	68001.05489723104
12	Lao People's Democratic Republic	3	both	19	70 to 74	2000	44	Population	1	Number	55014.14948161159	60573.2787787993	49546.04806383294
12	Lao People's Democratic Republic	3	both	20	75 to 79	2000	44	Population	1	Number	36038.546293907966	39680.208310285845	32456.51461767043
12	Lao People's Democratic Republic	3	both	21	80 plus	2000	44	Population	1	Number	26673.610016150815	29368.953819513743	24022.40107952369
12	Lao People's Democratic Republic	3	both	22	All Ages	2000	44	Population	1	Number	5357580.924658573	5898959.558354963	4825067.08729058
12	Lao People's Democratic Republic	3	both	23	5-14 years	2000	44	Population	1	Number	1464290.7031619544	1612255.9343661207	1318748.3264198354
12	Lao People's Democratic Republic	3	both	24	15-49 years	2000	44	Population	1	Number	2516840.717742178	2771165.1615842506	2266680.705696385
12	Lao People's Democratic Republic	3	both	25	50-69 years	2000	44	Population	1	Number	447256.3206228897	492451.1612003697	402801.52228549216
12	Lao People's Democratic Republic	3	both	26	70+ years	2000	44	Population	1	Number	117726.30579167037	129622.44090859889	106024.96376102704
12	Lao People's Democratic Republic	3	both	28	<1 year	2000	44	Population	1	Number	171044.74998249227	188328.66493378393	154043.85023768246
12	Lao People's Democratic Republic	3	both	30	80 to 84	2000	44	Population	1	Number	18109.840638364007	19939.823408410837	16309.822893774804
12	Lao People's Democratic Republic	3	both	31	85 to 89	2000	44	Population	1	Number	6643.175834793996	7314.462653867998	5982.880991684013
12	Lao People's Democratic Republic	3	both	32	90 to 94	2000	44	Population	1	Number	1609.653602436295	1772.307621155939	1449.6629595098532
12	Lao People's Democratic Republic	3	both	39	0 to 14	2000	44	Population	1	Number	2275757.5805018353	2505720.794661739	2049559.8955476764
12	Lao People's Democratic Republic	3	both	42	Neonatal	2000	44	Population	1	Number	13624.14718206356	15000.854746620611	12269.982494901258
12	Lao People's Democratic Republic	3	both	157	25 plus	2000	44	Population	1	Number	2021670.7501362222	2225958.723362206	1820727.8872678888
12	Lao People's Democratic Republic	3	both	158	<20 years	2000	44	Population	1	Number	2863693.4221746987	3153067.01335775	2579058.1745260763
12	Lao People's Democratic Republic	3	both	159	10 to 24	2000	44	Population	1	Number	1759300.0336336945	1937075.6868369747	1584435.3652009685
12	Lao People's Democratic Republic	3	both	162	10 to 19	2000	44	Population	1	Number	1287083.2812860422	1417141.865201973	1159154.339704353
12	Lao People's Democratic Republic	3	both	164	Birth	2000	44	Population	1	Number	184221.716215036	190207.735170161	178421.874572497
12	Lao People's Democratic Republic	3	both	235	95 plus	2000	44	Population	1	Number	310.93994055652024	342.3601360789708	280.03423455502286
13	Malaysia	1	male	1	Under 5	2000	44	Population	1	Number	1394718.2056887194	1490688.764759279	1302892.7343698742
13	Malaysia	1	male	2	Early Neonatal	2000	44	Population	1	Number	5273.10037629043	5635.942410676777	4925.929940435008
13	Malaysia	1	male	3	Late Neonatal	2000	44	Population	1	Number	15783.753388171825	16869.833451310227	14744.582473116912
13	Malaysia	1	male	4	Post Neonatal	2000	44	Population	1	Number	253915.57640405794	271387.5070957403	237198.28011911758
13	Malaysia	1	male	5	1 to 4	2000	44	Population	1	Number	1119745.7755201992	1196795.4818015518	1046023.9418372051
13	Malaysia	1	male	6	5 to 9	2000	44	Population	1	Number	1405798.328102816	1502531.3103914233	1313243.3635725146
13	Malaysia	1	male	7	10 to 14	2000	44	Population	1	Number	1315046.6482147672	1405535.0074534104	1228466.5937019214
13	Malaysia	1	male	8	15 to 19	2000	44	Population	1	Number	1226219.7032352071	1310595.8804320246	1145487.8380234635
13	Malaysia	1	male	9	20 to 24	2000	44	Population	1	Number	1080436.3279491807	1154781.1511618542	1009302.5500725635
13	Malaysia	1	male	10	25 to 29	2000	44	Population	1	Number	994095.872100913	1062499.6085877034	928646.5780288476
13	Malaysia	1	male	11	30 to 34	2000	44	Population	1	Number	935444.317182233	999812.2402029448	873856.5247755392
13	Malaysia	1	male	12	35 to 39	2000	44	Population	1	Number	884464.4812022094	945324.48173336545	826233.0997518861
13	Malaysia	1	male	13	40 to 44	2000	44	Population	1	Number	778813.3909642624	832403.5400263591	727537.8670605598
13	Malaysia	1	male	14	45 to 49	2000	44	Population	1	Number	616597.7692660764	659025.8614762187	576002.1991028213
13	Malaysia	1	male	15	50 to 54	2000	44	Population	1	Number	484908.985959862	518275.57305329276	452983.54324255
13	Malaysia	1	male	16	55 to 59	2000	44	Population	1	Number	325171.2062968413	347546.2368475797	303762.5811310286
13	Malaysia	1	male	17	60 to 64	2000	44	Population	1	Number	273780.1428374201	292618.9543359408	255755.00302692162
13	Malaysia	1	male	18	65 to 69	2000	44	Population	1	Number	168064.40839547623	179628.92025729135	156999.38217735448
13	Malaysia	1	male	19	70 to 74	2000	44	Population	1	Number	127210.08967658937	135963.4158867751	118834.83050708774
13	Malaysia	1	male	20	75 to 79	2000	44	Population	1	Number	65225.44223648886	69713.60488578133	60931.12891146268
13	Malaysia	1	male	21	80 plus	2000	44	Population	1	Number	63874.528956832415	68269.73526399377	59669.15707396236
13	Malaysia	1	male	22	All Ages	2000	44	Population	1	Number	12139869.848265896	12975214.28675524	11340604.97453035
13	Malaysia	1	male	23	5-14 years	2000	44	Population	1	Number	2720844.976317583	2908066.3178448337	2541709.9572744356
13	Malaysia	1	male	24	15-49 years	2000	44	Population	1	Number	6516071.861900082	6964442.763620469	6087066.656815683
13	Malaysia	1	male	25	50-69 years	2000	44	Population	1	Number	1251924.7434895996	1338069.6844941045	1169500.5095778548
13	Malaysia	1	male	26	70+ years	2000	44	Population	1	Number	256310.06086991064	273946.7560365502	239435.11649251272
13	Malaysia	1	male	28	<1 year	2000	44	Population	1	Number	274972.4301685202	293893.2829577273	256868.79253266947
13	Malaysia	1	male	30	80 to 84	2000	44	Population	1	Number	36396.63720216521	38901.08979074762	34000.35503428496
13	Malaysia	1	male	31	85 to 89	2000	44	Population	1	Number	17484.527181980764	18687.63748906282	16333.380704703855
13	Malaysia	1	male	32	90 to 94	2000	44	Population	1	Number	8068.507375326379	8623.70136398779	7537.2929052226755
13	Malaysia	1	male	39	0 to 14	2000	44	Population	1	Number	4115563.1820063023	4398755.082604113	3844602.69164431
13	Malaysia	1	male	42	Neonatal	2000	44	Population	1	Number	21056.853764462256	22505.775861987007	19670.51241355192
13	Malaysia	1	male	157	25 plus	2000	44	Population	1	Number	5717650.635075204	6111082.172557246	5341211.894790023
13	Malaysia	1	male	158	<20 years	2000	44	Population	1	Number	5341782.885241509	5709350.963036138	4990090.529667774
13	Malaysia	1	male	159	10 to 24	2000	44	Population	1	Number	3621702.679399155	3870912.0390472896	3383256.9817979475
13	Malaysia	1	male	162	10 to 19	2000	44	Population	1	Number	2541266.3514499743	2716130.8878854355	2373954.431725384
13	Malaysia	1	male	164	Birth	2000	44	Population	1	Number	272406.830625512	273422.516717032	271375.923987309
13	Malaysia	1	male	235	95 plus	2000	44	Population	1	Number	1924.8571973600615	2057.3066201955617	1798.1284297508528
13	Malaysia	2	female	1	Under 5	2000	44	Population	1	Number	1311126.6240466654	1401345.2464241646	1224804.6561246081
13	Malaysia	2	female	2	Early Neonatal	2000	44	Population	1	Number	4957.7357241225045	5298.877516943063	4631.328269423067
13	Malaysia	2	female	3	Late Neonatal	2000	44	Population	1	Number	14848.330754030912	15870.04438615867	13870.7462038144
13	Malaysia	2	female	4	Post Neonatal	2000	44	Population	1	Number	239022.6229894415	255469.76956374236	223285.84912189614
13	Malaysia	2	female	5	1 to 4	2000	44	Population	1	Number	1052297.9345790704	1124706.5549573204	983016.7325294747
13	Malaysia	2	female	6	5 to 9	2000	44	Population	1	Number	1319341.8766087417	1410125.7905111327	1232479.0328054929
13	Malaysia	2	female	7	10 to 14	2000	44	Population	1	Number	1251009.8806279658	1337091.8699193965	1168645.879466549
13	Malaysia	2	female	8	15 to 19	2000	44	Population	1	Number	1198266.3909265804	1280719.100716727	1119374.9161730618
13	Malaysia	2	female	9	20 to 24	2000	44	Population	1	Number	1063236.059585267	1136397.3323399946	993234.7131509905
13	Malaysia	2	female	10	25 to 29	2000	44	Population	1	Number	967494.7608815739	1034068.0749180046	903796.8310387541
13	Malaysia	2	female	11	30 to 34	2000	44	Population	1	Number	901494.5715700125	963526.4126112831	842141.9628579759
13	Malaysia	2	female	12	35 to 39	2000	44	Population	1	Number	853705.1569998714	912448.6084472839	797498.9082471844
13	Malaysia	2	female	13	40 to 44	2000	44	Population	1	Number	734939.6526934993	785510.849846037	686552.6884133825
13	Malaysia	2	female	14	45 to 49	2000	44	Population	1	Number	574183.3908107314	613692.9496595203	536380.2989247886
13	Malaysia	2	female	15	50 to 54	2000	44	Population	1	Number	442912.92792989063	473389.76629023894	413752.4221054984
13	Malaysia	2	female	16	55 to 59	2000	44	Population	1	Number	301271.6561279123	322002.1586428857	281436.5297876107
13	Malaysia	2	female	17	60 to 64	2000	44	Population	1	Number	275730.1927878879	294703.1872225735	257576.66556904654
13	Malaysia	2	female	18	65 to 69	2000	44	Population	1	Number	184422.9479218676	197113.09088071884	172280.90801311494
13	Malaysia	2	female	19	70 to 74	2000	44	Population	1	Number	139241.70081549103	148822.92218242623	130074.30431025485
13	Malaysia	2	female	20	75 to 79	2000	44	Population	1	Number	78310.16492249402	83698.68733359162	73154.3794930541
13	Malaysia	2	female	21	80 plus	2000	44	Population	1	Number	83877.87067193721	89649.50691300776	78355.51857510745
13	Malaysia	2	female	22	All Ages	2000	44	Population	1	Number	11680565.82592839	12484305.554858992	10911540.615056481
13	Malaysia	2	female	23	5-14 years	2000	44	Population	1	Number	2570351.7572367075	2747217.6604305287	2401124.912272042
13	Malaysia	2	female	24	15-49 years	2000	44	Population	1	Number	6293319.983467536	6726363.32853885	5878980.318806139
13	Malaysia	2	female	25	50-69 years	2000	44	Population	1	Number	1204337.7247675585	1287208.2030364166	1125046.5254752708
13	Malaysia	2	female	26	70+ years	2000	44	Population	1	Number	301429.73640992225	322171.1164290258	281584.20237841643
13	Malaysia	2	female	28	<1 year	2000	44	Population	1	Number	258828.6894675949	276638.6914668441	241787.92359513362
13	Malaysia	2	female	30	80 to 84	2000	44	Population	1	Number	46121.264722126194	49294.8689257352	43084.73242932579
13	Malaysia	2	female	31	85 to 89	2000	44	Population	1	Number	23458.799848415376	25072.99985483535	21914.31914695965
13	Malaysia	2	female	32	90 to 94	2000	44	Population	1	Number	11759.119408059201	12568.264408938885	10984.922385653228
13	Malaysia	2	female	39	0 to 14	2000	44	Population	1	Number	3881478.3812833726	4148562.9068546933	3625929.5683966503
13	Malaysia	2	female	42	Neonatal	2000	44	Population	1	Number	19806.066478153418	21168.921903101735	18502.07447323747
13	Malaysia	2	female	157	25 plus	2000	44	Population	1	Number	5537584.994133169	5918626.214947569	5173001.417335772
13	Malaysia	2	female	158	<20 years	2000	44	Population	1	Number	5079744.7722099535	5429282.007571422	4745304.484569712
13	Malaysia	2	female	159	10 to 24	2000	44	Population	1	Number	3512512.331139813	3754208.3029761175	3281255.5087906015
13	Malaysia	2	female	162	10 to 19	2000	44	Population	1	Number	2449276.271554546	2617810.970636123	2288020.795639611
13	Malaysia	2	female	164	Birth	2000	44	Population	1	Number	256247.406723297	257202.841381082	255277.654415667
13	Malaysia	2	female	235	95 plus	2000	44	Population	1	Number	2538.6866933364417	2713.3737234983364	2371.5446131687963
13	Malaysia	3	both	1	Under 5	2000	44	Population	1	Number	2705844.829735385	2892034.0111834425	2527697.3904944826
13	Malaysia	3	both	2	Early Neonatal	2000	44	Population	1	Number	10230.836100412935	10934.81992761984	9557.258209858075
13	Malaysia	3	both	3	Late Neonatal	2000	44	Population	1	Number	30632.084142202737	32739.877837468895	28615.328676931313
13	Malaysia	3	both	4	Post Neonatal	2000	44	Population	1	Number	492938.1993934994	526857.2766594826	460484.12924101367
13	Malaysia	3	both	5	1 to 4	2000	44	Population	1	Number	2172043.7100992696	2321502.036758872	2029040.6743666797
13	Malaysia	3	both	6	5 to 9	2000	44	Population	1	Number	2725140.2047115574	2912657.1009025555	2545722.3963780073
13	Malaysia	3	both	7	10 to 14	2000	44	Population	1	Number	2566056.5288427332	2742626.877372807	2397112.4731684704
13	Malaysia	3	both	8	15 to 19	2000	44	Population	1	Number	2424486.0941617875	2591314.9811487515	2264862.754196526
13	Malaysia	3	both	9	20 to 24	2000	44	Population	1	Number	2143672.3875344475	2291178.4835018488	2002537.2632235545
13	Malaysia	3	both	10	25 to 29	2000	44	Population	1	Number	1961590.6329824869	2096567.6835057074	1832443.4090676017
13	Malaysia	3	both	11	30 to 34	2000	44	Population	1	Number	1836938.8887522456	1963338.6528142279	1715998.4876335147
13	Malaysia	3	both	12	35 to 39	2000	44	Population	1	Number	1738169.6382020807	1857773.0901806492	1623732.0079990705
13	Malaysia	3	both	13	40 to 44	2000	44	Population	1	Number	1513753.0436577618	1617914.3898723964	1414090.5554739423
13	Malaysia	3	both	14	45 to 49	2000	44	Population	1	Number	1190781.1600768077	1272718.811135739	1112382.4980276097
13	Malaysia	3	both	15	50 to 54	2000	44	Population	1	Number	927821.9138897526	991665.3393435318	866735.9653480483
13	Malaysia	3	both	16	55 to 59	2000	44	Population	1	Number	626442.8624247536	669548.3954904655	585199.1109186393
13	Malaysia	3	both	17	60 to 64	2000	44	Population	1	Number	549510.335625308	587322.1415585143	513331.6685959682
13	Malaysia	3	both	18	65 to 69	2000	44	Population	1	Number	352487.35631734383	376742.0111380102	329280.2901904695
13	Malaysia	3	both	19	70 to 74	2000	44	Population	1	Number	266451.7904920804	284786.33806920133	248909.1348173426
13	Malaysia	3	both	20	75 to 79	2000	44	Population	1	Number	143535.6071589829	153412.29221937293	134085.5084045168
13	Malaysia	3	both	21	80 plus	2000	44	Population	1	Number	147752.39962876964	157919.24217700158	138024.6756490698
13	Malaysia	3	both	22	All Ages	2000	44	Population	1	Number	23820435.674194284	25459519.84161422	22252145.58958682
13	Malaysia	3	both	23	5-14 years	2000	44	Population	1	Number	5291196.733554291	5655283.978275362	4942834.869546478
13	Malaysia	3	both	24	15-49 years	2000	44	Population	1	Number	12809391.845367618	13690806.092159316	11966046.97562182
13	Malaysia	3	both	25	50-69 years	2000	44	Population	1	Number	2456262.468257158	2625277.887530521	2294547.035053125
13	Malaysia	3	both	26	70+ years	2000	44	Population	1	Number	557739.7972798329	596117.8724655757	521019.318870929
13	Malaysia	3	both	28	<1 year	2000	44	Population	1	Number	533801.1196361152	570531.9744245714	498656.716127803
13	Malaysia	3	both	30	80 to 84	2000	44	Population	1	Number	82517.90192429141	88195.95871648283	77085.08746361075
13	Malaysia	3	both	31	85 to 89	2000	44	Population	1	Number	40943.32703039614	43760.63734389817	38247.6998516635
13	Malaysia	3	both	32	90 to 94	2000	44	Population	1	Number	19827.62678338558	21191.965772926673	18522.2152908759
13	Malaysia	3	both	39	0 to 14	2000	44	Population	1	Number	7997041.563289675	8547317.989458807	7470532.260040961
13	Malaysia	3	both	42	Neonatal	2000	44	Population	1	Number	40862.92024261567	43674.69776508874	38172.58688678938
13	Malaysia	3	both	157	25 plus	2000	44	Population	1	Number	11255235.629208373	12029708.387504822	10514213.312125795
13	Malaysia	3	both	158	<20 years	2000	44	Population	1	Number	10421527.657451462	11138632.970607558	9735395.014237484
13	Malaysia	3	both	159	10 to 24	2000	44	Population	1	Number	7134215.010538968	7625120.342023408	6664512.490588549
13	Malaysia	3	both	162	10 to 19	2000	44	Population	1	Number	4990542.62300452	5333941.858521558	4661975.2273649955
13	Malaysia	3	both	164	Birth	2000	44	Population	1	Number	528654.23734881	530625.358098114	526653.578402976
13	Malaysia	3	both	235	95 plus	2000	44	Population	1	Number	4463.543890696504	4770.680343693898	4169.67304291965
14	Maldives	1	male	1	Under 5	2000	44	Population	1	Number	18647.146774107918	19946.183991909722	17375.797159963524
14	Maldives	1	male	2	Early Neonatal	2000	44	Population	1	Number	70.98777402020261	75.93307538873108	66.1478765172308
14	Maldives	1	male	3	Late Neonatal	2000	44	Population	1	Number	211.03437637695458	225.73590216372588	196.6461980551867
14	Maldives	1	male	4	Post Neonatal	2000	44	Population	1	Number	3379.064275672084	3614.4638415476265	3148.682002443566
14	Maldives	1	male	5	1 to 4	2000	44	Population	1	Number	14986.060348038676	16030.051172809635	13964.32108294754
14	Maldives	1	male	6	5 to 9	2000	44	Population	1	Number	19972.004362277716	21363.336628548244	18610.32687095617
14	Maldives	1	male	7	10 to 14	2000	44	Population	1	Number	20632.043893701426	22069.357238306704	19225.365362072702
14	Maldives	1	male	8	15 to 19	2000	44	Population	1	Number	17258.094657774196	18460.36477128692	16081.449659489825
14	Maldives	1	male	9	20 to 24	2000	44	Population	1	Number	12833.64340276929	13727.687978175463	11958.654441410721
14	Maldives	1	male	10	25 to 29	2000	44	Population	1	Number	10395.626519666903	11119.828775111466	9686.859868946955
14	Maldives	1	male	11	30 to 34	2000	44	Population	1	Number	9212.263223154152	9854.027506560804	8584.177466333915
14	Maldives	1	male	12	35 to 39	2000	44	Population	1	Number	8041.027616069305	8601.198792345458	7492.795895642834
14	Maldives	1	male	13	40 to 44	2000	44	Population	1	Number	6368.426807182155	6812.077706785914	5934.231857032459
14	Maldives	1	male	14	45 to 49	2000	44	Population	1	Number	4448.795693914246	4758.717166126579	4145.479869923489
14	Maldives	1	male	15	50 to 54	2000	44	Population	1	Number	3350.4218294782418	3583.8260443188287	3121.9923784888483
14	Maldives	1	male	16	55 to 59	2000	44	Population	1	Number	3263.182849167078	3490.5096365255886	3040.7012917241086
14	Maldives	1	male	17	60 to 64	2000	44	Population	1	Number	3238.3009843630043	3463.8943983094655	3017.51585531206
14	Maldives	1	male	18	65 to 69	2000	44	Population	1	Number	2671.526214972681	2857.6357588950495	2489.3833990380626
14	Maldives	1	male	19	70 to 74	2000	44	Population	1	Number	1778.4807975327496	1902.3771112759764	1657.2252026099902
14	Maldives	1	male	20	75 to 79	2000	44	Population	1	Number	963.5470416267018	1030.6717059701984	897.8530684724265
14	Maldives	1	male	21	80 plus	2000	44	Population	1	Number	665.1511484975387	711.4883231778861	619.8016016615454
14	Maldives	1	male	22	All Ages	2000	44	Population	1	Number	143739.6838162553	153753.18353363025	133939.61124907967
14	Maldives	1	male	23	5-14 years	2000	44	Population	1	Number	40604.04825597914	43432.69386685494	37835.69223302887
14	Maldives	1	male	24	15-49 years	2000	44	Population	1	Number	68557.87792053024	73333.90269639259	63883.649058780204
14	Maldives	1	male	25	50-69 years	2000	44	Population	1	Number	12523.431877981006	13395.865838048936	11669.592924563076
14	Maldives	1	male	26	70+ years	2000	44	Population	1	Number	3407.17898765699	3644.5371404240614	3174.8798727439616
14	Maldives	1	male	28	<1 year	2000	44	Population	1	Number	3661.086426069241	3916.1328191000835	3411.4760770159833
14	Maldives	1	male	30	80 to 84	2000	44	Population	1	Number	440.64524541030676	471.34241214415863	410.6023563016723
14	Maldives	1	male	31	85 to 89	2000	44	Population	1	Number	167.38416408342866	179.04483589821461	155.97202714906223
14	Maldives	1	male	32	90 to 94	2000	44	Population	1	Number	48.287107126206315	51.65098633286449	44.994925445184045
14	Maldives	1	male	39	0 to 14	2000	44	Population	1	Number	59251.19503008706	63378.877858764674	55211.4893929924
14	Maldives	1	male	42	Neonatal	2000	44	Population	1	Number	282.0221503971572	301.66897755245697	262.79407457241746
14	Maldives	1	male	157	25 plus	2000	44	Population	1	Number	54396.750725624755	58186.25292540322	50688.01775518668
14	Maldives	1	male	158	<20 years	2000	44	Population	1	Number	76509.28968786125	81839.2426300516	71292.93905248222
14	Maldives	1	male	159	10 to 24	2000	44	Population	1	Number	50723.781954244914	54257.40998776909	47265.46946297325
14	Maldives	1	male	162	10 to 19	2000	44	Population	1	Number	37890.138551475626	40529.72200959361	35306.81502156252
14	Maldives	1	male	164	Birth	2000	44	Population	1	Number	3764.58642953889	4047.4867753882	3487.83149411615
14	Maldives	1	male	235	95 plus	2000	44	Population	1	Number	8.834631877596888	9.450088802648395	8.232292765626879
14	Maldives	2	female	1	Under 5	2000	44	Population	1	Number	17874.211061849834	19119.402387336057	16655.559671805986
14	Maldives	2	female	2	Early Neonatal	2000	44	Population	1	Number	67.69904311487478	72.41523791299281	63.083369018205474
14	Maldives	2	female	3	Late Neonatal	2000	44	Population	1	Number	201.3299631690452	215.35543947292695	187.603425050834
14	Maldives	2	female	4	Post Neonatal	2000	44	Population	1	Number	3230.6010232027465	3455.658026070132	3010.3408721963583
14	Maldives	2	female	5	1 to 4	2000	44	Population	1	Number	14374.581032363167	15375.973683880009	13394.53200554059
14	Maldives	2	female	6	5 to 9	2000	44	Population	1	Number	19150.50642939558	20484.60975860197	17844.83810090426
14	Maldives	2	female	7	10 to 14	2000	44	Population	1	Number	19989.06107375475	21381.58158095513	18626.220667601377
14	Maldives	2	female	8	15 to 19	2000	44	Population	1	Number	17226.324522097908	18426.381396815545	16051.845589765751
14	Maldives	2	female	9	20 to 24	2000	44	Population	1	Number	13209.583260750196	14129.817358504655	12308.962978998463
14	Maldives	2	female	10	25 to 29	2000	44	Population	1	Number	10852.124940659656	11608.128760489435	10112.234542246977
14	Maldives	2	female	11	30 to 34	2000	44	Population	1	Number	9574.311351624874	10241.297402158496	8921.541402954328
14	Maldives	2	female	12	35 to 39	2000	44	Population	1	Number	8124.631479143565	8690.62684562968	7570.699704958304
14	Maldives	2	female	13	40 to 44	2000	44	Population	1	Number	6157.606954151838	6586.571272550684	5737.785556270001
14	Maldives	2	female	14	45 to 49	2000	44	Population	1	Number	4123.862462097923	4411.147744090736	3842.700361885754
14	Maldives	2	female	15	50 to 54	2000	44	Population	1	Number	3094.742482120614	3310.3350182060353	2883.745072802022
14	Maldives	2	female	16	55 to 59	2000	44	Population	1	Number	2980.5239415485116	3188.1595426152103	2777.3138735987404
14	Maldives	2	female	17	60 to 64	2000	44	Population	1	Number	2756.5583103185772	2948.591541006546	2568.618064733327
14	Maldives	2	female	18	65 to 69	2000	44	Population	1	Number	2029.0512030866585	2170.403285609814	1890.7118906238352
14	Maldives	2	female	19	70 to 74	2000	44	Population	1	Number	1193.5321259835418	1276.6785006582757	1112.1579282995797
14	Maldives	2	female	20	75 to 79	2000	44	Population	1	Number	623.3560715300996	666.7816286230861	580.856084233664
14	Maldives	2	female	21	80 plus	2000	44	Population	1	Number	377.5947058815454	403.8995117656358	351.850559099152
14	Maldives	2	female	22	All Ages	2000	44	Population	1	Number	139337.58237599567	149044.41353561694	129837.64205078152
14	Maldives	2	female	23	5-14 years	2000	44	Population	1	Number	39139.567503150334	41866.1913395571	36471.05876850564
14	Maldives	2	female	24	15-49 years	2000	44	Population	1	Number	69268.44497052596	74093.97078023921	64545.77013707957
14	Maldives	2	female	25	50-69 years	2000	44	Population	1	Number	10860.875937074361	11617.489387437603	10120.388901757924
14	Maldives	2	female	26	70+ years	2000	44	Population	1	Number	2194.482903395187	2347.359641046998	2044.8645716323954
14	Maldives	2	female	28	<1 year	2000	44	Population	1	Number	3499.6300294866664	3743.428703456051	3261.027666265398
14	Maldives	2	female	30	80 to 84	2000	44	Population	1	Number	266.7264398813528	285.30770470299086	248.54121505670997
14	Maldives	2	female	31	85 to 89	2000	44	Population	1	Number	87.58047689629022	93.68169444014983	81.60930034807501
14	Maldives	2	female	32	90 to 94	2000	44	Population	1	Number	20.532071405855557	21.962420254281277	19.13220892954015
14	Maldives	2	female	39	0 to 14	2000	44	Population	1	Number	57013.77856500017	60985.59372689317	53126.618440311635
14	Maldives	2	female	42	Neonatal	2000	44	Population	1	Number	269.02900628391995	287.7706773859197	250.68679406903945
14	Maldives	2	female	157	25 plus	2000	44	Population	1	Number	51887.89602814741	55502.621053403636	48350.215041705684
14	Maldives	2	female	158	<20 years	2000	44	Population	1	Number	74240.10308709808	79411.9751237087	69178.46403007739
14	Maldives	2	female	159	10 to 24	2000	44	Population	1	Number	50424.968856602856	53937.78033627534	46987.02923636558
14	Maldives	2	female	162	10 to 19	2000	44	Population	1	Number	37215.38559585266	39807.96297777067	34678.06625736712
14	Maldives	2	female	164	Birth	2000	44	Population	1	Number	3579.68212135336	3848.68731730672	3316.52049314485
14	Maldives	2	female	235	95 plus	2000	44	Population	1	Number	2.755717698046807	2.947692368213963	2.567834764826838
14	Maldives	3	both	1	Under 5	2000	44	Population	1	Number	36521.35783595775	39065.586379245775	34031.35683176951
14	Maldives	3	both	2	Early Neonatal	2000	44	Population	1	Number	138.6868171350774	148.3483133017239	129.23124553543627
14	Maldives	3	both	3	Late Neonatal	2000	44	Population	1	Number	412.36433954599977	441.0913416366529	384.2496231060207
14	Maldives	3	both	4	Post Neonatal	2000	44	Population	1	Number	6609.66529887483	7070.121867617759	6159.022874639924
14	Maldives	3	both	5	1 to 4	2000	44	Population	1	Number	29360.64138040184	31406.024856689644	27358.85308848813
14	Maldives	3	both	6	5 to 9	2000	44	Population	1	Number	39122.510791673296	41847.94638715021	36455.16497186043
14	Maldives	3	both	7	10 to 14	2000	44	Population	1	Number	40621.10496745618	43450.93881926183	37851.58602967407
14	Maldives	3	both	8	15 to 19	2000	44	Population	1	Number	34484.4191798721	36886.74616810246	32133.29524925557
14	Maldives	3	both	9	20 to 24	2000	44	Population	1	Number	26043.226663519486	27857.50533668012	24267.617420409184
14	Maldives	3	both	10	25 to 29	2000	44	Population	1	Number	21247.75146032656	22727.957535600897	19799.09441119393
14	Maldives	3	both	11	30 to 34	2000	44	Population	1	Number	18786.574574779028	20095.324908719303	17505.71886928824
14	Maldives	3	both	12	35 to 39	2000	44	Population	1	Number	16165.65909521287	17291.82563797514	15063.495600601136
14	Maldives	3	both	13	40 to 44	2000	44	Population	1	Number	12526.033761333994	13398.648979336598	11672.017413302461
14	Maldives	3	both	14	45 to 49	2000	44	Population	1	Number	8572.658156012169	9169.864910217317	7988.180231809242
14	Maldives	3	both	15	50 to 54	2000	44	Population	1	Number	6445.164311598855	6894.161062524863	6005.73745129087
14	Maldives	3	both	16	55 to 59	2000	44	Population	1	Number	6243.70679071559	6678.669179140799	5818.01516532285
14	Maldives	3	both	17	60 to 64	2000	44	Population	1	Number	5994.859294681582	6412.485939316012	5586.133920045387
14	Maldives	3	both	18	65 to 69	2000	44	Population	1	Number	4700.577418059339	5028.039044504862	4380.095289661898
14	Maldives	3	both	19	70 to 74	2000	44	Population	1	Number	2972.0129235162913	3179.0556119342523	2769.38313090957
14	Maldives	3	both	20	75 to 79	2000	44	Population	1	Number	1586.9031131568015	1697.4533345932844	1478.7091527060904
14	Maldives	3	both	21	80 plus	2000	44	Population	1	Number	1042.745854379084	1115.387834943522	971.6521607606974
14	Maldives	3	both	22	All Ages	2000	44	Population	1	Number	283077.266192251	302797.59706924716	263777.2532998612
14	Maldives	3	both	23	5-14 years	2000	44	Population	1	Number	79743.61575912948	85298.88520641204	74306.75100153452
14	Maldives	3	both	24	15-49 years	2000	44	Population	1	Number	137826.32289105622	147427.8734766318	128429.41919585978
14	Maldives	3	both	25	50-69 years	2000	44	Population	1	Number	23384.307815055367	25013.35522548653	21789.981826321007
14	Maldives	3	both	26	70+ years	2000	44	Population	1	Number	5601.661891052177	5991.8967814710595	5219.74444437636
14	Maldives	3	both	28	<1 year	2000	44	Population	1	Number	7160.7164555559075	7659.561522556135	6672.5037432813815
14	Maldives	3	both	30	80 to 84	2000	44	Population	1	Number	707.3716852916596	756.6501168471495	659.1435713583822
14	Maldives	3	both	31	85 to 89	2000	44	Population	1	Number	254.9646409797189	272.72653033836446	237.5813274971372
14	Maldives	3	both	32	90 to 94	2000	44	Population	1	Number	68.81917853206187	73.61340658714576	64.127134374724207
14	Maldives	3	both	39	0 to 14	2000	44	Population	1	Number	116264.97359508723	124364.47158565783	108338.10783330404
14	Maldives	3	both	42	Neonatal	2000	44	Population	1	Number	551.0511566810771	589.4396549383766	513.4808686414569
14	Maldives	3	both	157	25 plus	2000	44	Population	1	Number	106284.64675377216	113688.87397880683	99038.23279689242
14	Maldives	3	both	158	<20 years	2000	44	Population	1	Number	150749.39277495933	161251.21775376028	140471.4030825596
14	Maldives	3	both	159	10 to 24	2000	44	Population	1	Number	101148.75081084776	108195.19032404444	94252.49869933884
14	Maldives	3	both	162	10 to 19	2000	44	Population	1	Number	75105.52414732828	80337.6849873643	69984.88127892964
14	Maldives	3	both	164	Birth	2000	44	Population	1	Number	7344.26855089225	7896.17409269492	6804.351987261
14	Maldives	3	both	235	95 plus	2000	44	Population	1	Number	11.590349575643696	12.397781170862359	10.800127530453716
15	Myanmar	1	male	1	Under 5	2000	44	Population	1	Number	2809122.663699136	3242523.4425248466	2378918.952172895
15	Myanmar	1	male	2	Early Neonatal	2000	44	Population	1	Number	11918.17156119785	13756.946671858097	10092.960541938868
15	Myanmar	1	male	3	Late Neonatal	2000	44	Population	1	Number	35024.27868471699	40427.94078033236	29660.477780468394
15	Myanmar	1	male	4	Post Neonatal	2000	44	Population	1	Number	545488.1095110083	629647.8276170584	461949.21235368494
15	Myanmar	1	male	5	1 to 4	2000	44	Population	1	Number	2216692.1039422126	2558690.727455598	1877216.301496803
15	Myanmar	1	male	6	5 to 9	2000	44	Population	1	Number	2662319.8233209928	3073071.372130549	2254598.26524764
15	Myanmar	1	male	7	10 to 14	2000	44	Population	1	Number	2577894.7302597454	2975620.8951805844	2183102.471732562
15	Myanmar	1	male	8	15 to 19	2000	44	Population	1	Number	2353428.396948584	2716523.1501000617	1993012.0846735968
15	Myanmar	1	male	9	20 to 24	2000	44	Population	1	Number	2078428.9729200269	2399095.901152798	1760127.5082497632
15	Myanmar	1	male	10	25 to 29	2000	44	Population	1	Number	1888275.884621388	2179605.3625428155	1599095.456708034
15	Myanmar	1	male	11	30 to 34	2000	44	Population	1	Number	1730906.5484081344	1997956.562225172	1465826.4822889543
15	Myanmar	1	male	12	35 to 39	2000	44	Population	1	Number	1541053.0281677935	1778811.8100289383	1305048.1213889904
15	Myanmar	1	male	13	40 to 44	2000	44	Population	1	Number	1287364.0664132682	1485982.872286639	1090210.411781753
15	Myanmar	1	male	14	45 to 49	2000	44	Population	1	Number	1037826.0313677712	1197945.2800189091	878887.9342947761
15	Myanmar	1	male	15	50 to 54	2000	44	Population	1	Number	732406.4218253365	845404.5182552224	620241.8783945412
15	Myanmar	1	male	16	55 to 59	2000	44	Population	1	Number	584815.3385877999	675042.592273978	495253.6642369028
15	Myanmar	1	male	17	60 to 64	2000	44	Population	1	Number	493668.39561873686	569833.1960767758	418065.4400045738
15	Myanmar	1	male	18	65 to 69	2000	44	Population	1	Number	414614.190519975	478582.2455307598	351118.00862727675
15	Myanmar	1	male	19	70 to 74	2000	44	Population	1	Number	317288.82877379993	366241.20357760467	268697.5609277184
15	Myanmar	1	male	20	75 to 79	2000	44	Population	1	Number	172872.3190547159	199543.63486584523	146397.74952504138
15	Myanmar	1	male	21	80 plus	2000	44	Population	1	Number	116480.87840976636	134451.93537835678	98642.38852775768
15	Myanmar	1	male	22	All Ages	2000	44	Population	1	Number	22798766.518916972	26316235.974149857	19307244.378782768
15	Myanmar	1	male	23	5-14 years	2000	44	Population	1	Number	5240214.553580738	6048692.267311133	4437700.736980202
15	Myanmar	1	male	24	15-49 years	2000	44	Population	1	Number	11917282.928846966	13755920.938355334	10092207.999385865
15	Myanmar	1	male	25	50-69 years	2000	44	Population	1	Number	2225504.346551848	2568862.5521367355	1884678.9912632946
15	Myanmar	1	male	26	70+ years	2000	44	Population	1	Number	606642.0262382822	700236.7738218068	513737.69898051745
15	Myanmar	1	male	28	<1 year	2000	44	Population	1	Number	592430.5597569231	683832.7150692489	501702.65067609225
15	Myanmar	1	male	30	80 to 84	2000	44	Population	1	Number	80502.48282909783	92922.67337698597	68173.91229435646
15	Myanmar	1	male	31	85 to 89	2000	44	Population	1	Number	27625.610755524194	31887.781778420635	23394.880487392824
15	Myanmar	1	male	32	90 to 94	2000	44	Population	1	Number	7141.228801407717	8243.001310062464	6047.583737443814
15	Myanmar	1	male	39	0 to 14	2000	44	Population	1	Number	8049337.217279874	9291215.70983598	6816619.6891530985
15	Myanmar	1	male	42	Neonatal	2000	44	Population	1	Number	46942.45024591484	54184.88745219046	39753.43832240726
15	Myanmar	1	male	157	25 plus	2000	44	Population	1	Number	10317571.931768486	11909401.213061022	8737485.09670632
15	Myanmar	1	male	158	<20 years	2000	44	Population	1	Number	10402765.614228457	12007738.859936042	8809631.773826694
15	Myanmar	1	male	159	10 to 24	2000	44	Population	1	Number	7009752.100128356	8091239.946433445	5936242.0646559205
15	Myanmar	1	male	162	10 to 19	2000	44	Population	1	Number	4931323.12720833	5692144.0452806465	4176114.556406158
15	Myanmar	1	male	164	Birth	2000	44	Population	1	Number	637089.650743507	671745.613712837	600401.454750485
15	Myanmar	1	male	235	95 plus	2000	44	Population	1	Number	1211.5560237366171	1398.4789128877012	1026.0120085645938
15	Myanmar	2	female	1	Under 5	2000	44	Population	1	Number	2727508.564451871	3148317.648854974	2309803.6622025487
15	Myanmar	2	female	2	Early Neonatal	2000	44	Population	1	Number	11349.357164499424	13100.373699956786	9611.257351807331
15	Myanmar	2	female	3	Late Neonatal	2000	44	Population	1	Number	33415.659705542465	38571.1387198644	28298.211110580763
15	Myanmar	2	female	4	Post Neonatal	2000	44	Population	1	Number	523444.6178102553	604203.3927696776	443281.5760640212
15	Myanmar	2	female	5	1 to 4	2000	44	Population	1	Number	2159298.9297715737	2492442.7436654745	1828612.6176761393
15	Myanmar	2	female	6	5 to 9	2000	44	Population	1	Number	2623925.6053960943	3028753.566686285	2222083.9383171382
15	Myanmar	2	female	7	10 to 14	2000	44	Population	1	Number	2559096.68204583	2953922.6216252865	2167183.2547692643
15	Myanmar	2	female	8	15 to 19	2000	44	Population	1	Number	2372283.1918630716	2738286.9254254582	2008979.3578514585
15	Myanmar	2	female	9	20 to 24	2000	44	Population	1	Number	2130708.524131648	2459441.315242026	1804400.6960302661
15	Myanmar	2	female	10	25 to 29	2000	44	Population	1	Number	1950897.6031523657	2251888.5678908154	1652126.9583067603
15	Myanmar	2	female	11	30 to 34	2000	44	Population	1	Number	1806785.5155132832	2085542.388509107	1530084.9481973252
15	Myanmar	2	female	12	35 to 39	2000	44	Population	1	Number	1626598.6906785911	1877555.7416066052	1377492.8744974716
15	Myanmar	2	female	13	40 to 44	2000	44	Population	1	Number	1372977.916692688	1584805.5118684478	1162712.9100279517
15	Myanmar	2	female	14	45 to 49	2000	44	Population	1	Number	1131383.3642824253	1305936.9491318522	958117.4087714578
15	Myanmar	2	female	15	50 to 54	2000	44	Population	1	Number	794382.9666926619	916943.0104029326	672727.0115930055
15	Myanmar	2	female	16	55 to 59	2000	44	Population	1	Number	662161.7200969497	764322.2305321487	560754.8170458777
15	Myanmar	2	female	17	60 to 64	2000	44	Population	1	Number	563016.5768350991	649880.6451242338	476793.2786732784
15	Myanmar	2	female	18	65 to 69	2000	44	Population	1	Number	482797.4953735077	557285.0972194311	408859.3661813318
15	Myanmar	2	female	19	70 to 74	2000	44	Population	1	Number	378921.3461604499	437382.5905417721	320891.35281011177
15	Myanmar	2	female	20	75 to 79	2000	44	Population	1	Number	235163.08292354172	271444.8247667075	199148.9805865367
15	Myanmar	2	female	21	80 plus	2000	44	Population	1	Number	190729.60733235837	220156.00491590635	161520.2794405411
15	Myanmar	2	female	22	All Ages	2000	44	Population	1	Number	23609338.453622438	27251865.64034398	19993681.095302325
15	Myanmar	2	female	23	5-14 years	2000	44	Population	1	Number	5183022.287441924	5982676.188311571	4389267.193086402
15	Myanmar	2	female	24	15-49 years	2000	44	Population	1	Number	12391634.806314074	14303457.39967431	10493915.15368269
15	Myanmar	2	female	25	50-69 years	2000	44	Population	1	Number	2502358.7589982185	2888430.9832787467	2119134.473493493
15	Myanmar	2	female	26	70+ years	2000	44	Population	1	Number	804814.03641635	928983.4202243859	681560.6128371893
15	Myanmar	2	female	28	<1 year	2000	44	Population	1	Number	568209.6346802972	655874.9051894989	481191.04452640924
15	Myanmar	2	female	30	80 to 84	2000	44	Population	1	Number	124129.16618770368	143280.22640872461	105119.37758264224
15	Myanmar	2	female	31	85 to 89	2000	44	Population	1	Number	48108.408363680464	55530.73346265933	40740.83552639406
15	Myanmar	2	female	32	90 to 94	2000	44	Population	1	Number	14940.479501992124	17245.546324409268	12652.41646480354
15	Myanmar	2	female	39	0 to 14	2000	44	Population	1	Number	7910530.851893795	9130993.837166542	6699070.855288951
15	Myanmar	2	female	42	Neonatal	2000	44	Population	1	Number	44765.016870041894	51671.512419821185	37909.46846238809
15	Myanmar	2	female	157	25 plus	2000	44	Population	1	Number	11195815.885733921	12923143.56250996	9481230.18613165
15	Myanmar	2	female	158	<20 years	2000	44	Population	1	Number	10282814.043756867	11869280.762592003	8708050.213140408
15	Myanmar	2	female	159	10 to 24	2000	44	Population	1	Number	7062088.39804055	8151650.862292768	5980563.308650989
15	Myanmar	2	female	162	10 to 19	2000	44	Population	1	Number	4931379.873908902	5692209.547050743	4176162.612620723
15	Myanmar	2	female	164	Birth	2000	44	Population	1	Number	606201.459076995	639177.187521506	571292.02691793
15	Myanmar	2	female	235	95 plus	2000	44	Population	1	Number	3551.5532789820863	4099.4987201131335	3007.649866701289
15	Myanmar	3	both	1	Under 5	2000	44	Population	1	Number	5536631.228151007	6390841.09137982	4688722.614375444
15	Myanmar	3	both	2	Early Neonatal	2000	44	Population	1	Number	23267.528725697277	26857.320371814883	19704.217893746198
15	Myanmar	3	both	3	Late Neonatal	2000	44	Population	1	Number	68439.93839025946	78999.07950019676	57958.688891049154
15	Myanmar	3	both	4	Post Neonatal	2000	44	Population	1	Number	1068932.7273212636	1233851.220386736	905230.7884177061
15	Myanmar	3	both	5	1 to 4	2000	44	Population	1	Number	4375991.033713787	5051133.471121073	3705828.919172942
15	Myanmar	3	both	6	5 to 9	2000	44	Population	1	Number	5286245.428717087	6101824.938816835	4476682.203564779
15	Myanmar	3	both	7	10 to 14	2000	44	Population	1	Number	5136991.412305575	5929543.5168058695	4350285.726501826
15	Myanmar	3	both	8	15 to 19	2000	44	Population	1	Number	4725711.5888116555	5454810.07552552	4001991.4425250557
15	Myanmar	3	both	9	20 to 24	2000	44	Population	1	Number	4209137.497051675	4858537.216394824	3564528.204280029
15	Myanmar	3	both	10	25 to 29	2000	44	Population	1	Number	3839173.4877737537	4431493.930433631	3251222.4150147946
15	Myanmar	3	both	11	30 to 34	2000	44	Population	1	Number	3537692.0639214176	4083498.950734279	2995911.430486279
15	Myanmar	3	both	12	35 to 39	2000	44	Population	1	Number	3167651.7188463844	3656367.5516355434	2682540.9958864623
15	Myanmar	3	both	13	40 to 44	2000	44	Population	1	Number	2660341.983105956	3070788.3841550867	2252923.3218097044
15	Myanmar	3	both	14	45 to 49	2000	44	Population	1	Number	2169209.3956501964	2503882.2291507614	1837005.343066234
15	Myanmar	3	both	15	50 to 54	2000	44	Population	1	Number	1526789.3885179984	1762347.528658155	1292968.8899875467
15	Myanmar	3	both	16	55 to 59	2000	44	Population	1	Number	1246977.0586847495	1439364.822806127	1056008.4812827804
15	Myanmar	3	both	17	60 to 64	2000	44	Population	1	Number	1056684.9724538361	1219713.84120101	894858.7186778523
15	Myanmar	3	both	18	65 to 69	2000	44	Population	1	Number	897411.6858934826	1035867.3427501909	759977.3748086087
15	Myanmar	3	both	19	70 to 74	2000	44	Population	1	Number	696210.1749342498	803623.7941193767	589588.9137378302
15	Myanmar	3	both	20	75 to 79	2000	44	Population	1	Number	408035.4019782576	470988.4596325527	345546.73011157813
15	Myanmar	3	both	21	80 plus	2000	44	Population	1	Number	307210.4857421247	354607.9402942631	260162.66796829883
15	Myanmar	3	both	22	All Ages	2000	44	Population	1	Number	46408104.97253941	53568101.61449386	39300925.47408511
15	Myanmar	3	both	23	5-14 years	2000	44	Population	1	Number	10423236.841022663	12031368.455622707	8826967.930066604
15	Myanmar	3	both	24	15-49 years	2000	44	Population	1	Number	24308917.73516104	28059378.33802965	20586123.15306856
15	Myanmar	3	both	25	50-69 years	2000	44	Population	1	Number	4727863.105550067	5457293.535415482	4003813.4647567878
15	Myanmar	3	both	26	70+ years	2000	44	Population	1	Number	1411456.0626546321	1629220.1940461923	1195298.311817707
15	Myanmar	3	both	28	<1 year	2000	44	Population	1	Number	1160640.1944372205	1339707.6202587478	982893.6952025015
15	Myanmar	3	both	30	80 to 84	2000	44	Population	1	Number	204631.6490168015	236202.89978571062	173293.28987699872
15	Myanmar	3	both	31	85 to 89	2000	44	Population	1	Number	75734.01911920466	87418.51524107996	64135.716013786885
15	Myanmar	3	both	32	90 to 94	2000	44	Population	1	Number	22081.708303399842	25488.547634471735	18700.000202247353
15	Myanmar	3	both	39	0 to 14	2000	44	Population	1	Number	15959868.06917367	18422209.547002528	13515690.544442048
15	Myanmar	3	both	42	Neonatal	2000	44	Population	1	Number	91707.46711595674	105856.39987201165	77662.90678479536
15	Myanmar	3	both	157	25 plus	2000	44	Population	1	Number	21513387.81750241	24832544.775570977	18218715.28283797
15	Myanmar	3	both	158	<20 years	2000	44	Population	1	Number	20685579.657985326	23877019.622528046	17517681.986967098
15	Myanmar	3	both	159	10 to 24	2000	44	Population	1	Number	14071840.498168906	16242890.80872621	11916805.373306913
15	Myanmar	3	both	162	10 to 19	2000	44	Population	1	Number	9862703.001117231	11384353.592331389	8352277.169026881
15	Myanmar	3	both	164	Birth	2000	44	Population	1	Number	1243291.1098205	1310922.80123434	1171693.48166842
15	Myanmar	3	both	235	95 plus	2000	44	Population	1	Number	4763.1093027187035	5497.977633000834	4033.661875265883
16	Philippines	1	male	1	Under 5	2000	44	Population	1	Number	5667430.688738273	6032018.098374571	5266039.56952073
16	Philippines	1	male	2	Early Neonatal	2000	44	Population	1	Number	23030.104380933775	24511.6374708016	21399.01617168072
16	Philippines	1	male	3	Late Neonatal	2000	44	Population	1	Number	68425.61904858383	72827.45836022384	63579.43083358883
16	Philippines	1	male	4	Post Neonatal	2000	44	Population	1	Number	1083899.3507316038	1153626.9007085187	1007133.0703121804
16	Philippines	1	male	5	1 to 4	2000	44	Population	1	Number	4492075.614577152	4781052.101835025	4173928.052203279
16	Philippines	1	male	6	5 to 9	2000	44	Population	1	Number	5158304.126672014	5490139.281426814	4792971.477649303
16	Philippines	1	male	7	10 to 14	2000	44	Population	1	Number	4705843.298526203	5008571.5209944965	4372555.815679486
16	Philippines	1	male	8	15 to 19	2000	44	Population	1	Number	4152335.9822725444	4419456.923464568	3858250.2000496453
16	Philippines	1	male	9	20 to 24	2000	44	Population	1	Number	3644948.7729466343	3879429.3523079776	3386798.272690691
16	Philippines	1	male	10	25 to 29	2000	44	Population	1	Number	3164755.4302657475	3368345.0368833914	2940614.2287282697
16	Philippines	1	male	11	30 to 34	2000	44	Population	1	Number	2900401.9414988486	3086985.61385966	2694983.3584727994
16	Philippines	1	male	12	35 to 39	2000	44	Population	1	Number	2578469.9115786976	2744343.605941759	2395851.899904743
16	Philippines	1	male	13	40 to 44	2000	44	Population	1	Number	2183179.404378024	2323623.949274734	2028557.5179000304
16	Philippines	1	male	14	45 to 49	2000	44	Population	1	Number	1742979.3589543982	1855105.7111643073	1619534.278795943
16	Philippines	1	male	15	50 to 54	2000	44	Population	1	Number	1344007.3224795978	1430467.6914098687	1248819.108801282
16	Philippines	1	male	16	55 to 59	2000	44	Population	1	Number	960558.8418081915	1022351.8621681909	892528.0515324776
16	Philippines	1	male	17	60 to 64	2000	44	Population	1	Number	788044.5660777985	838739.6945767103	732231.9575531248
16	Philippines	1	male	18	65 to 69	2000	44	Population	1	Number	541647.0649725406	576491.3729493188	503285.35689514934
16	Philippines	1	male	19	70 to 74	2000	44	Population	1	Number	365189.2470436069	388681.9739809167	339325.0188513994
16	Philippines	1	male	20	75 to 79	2000	44	Population	1	Number	219999.28245519951	234151.89814956838	204418.0141412841
16	Philippines	1	male	21	80 plus	2000	44	Population	1	Number	210723.32157827987	224279.2121014483	195799.01556751234
16	Philippines	1	male	22	All Ages	2000	44	Population	1	Number	40328818.5622466	42923182.7990283	37472563.142733864
16	Philippines	1	male	23	5-14 years	2000	44	Population	1	Number	9864147.425198218	10498710.802421309	9165527.293328788
16	Philippines	1	male	24	15-49 years	2000	44	Population	1	Number	20367070.801894896	21677290.192896396	18924589.756542124
16	Philippines	1	male	25	50-69 years	2000	44	Population	1	Number	3634257.795338128	3868050.621104089	3376864.4747820334
16	Philippines	1	male	26	70+ years	2000	44	Population	1	Number	795911.8510770862	847113.0842319335	739542.0485601962
16	Philippines	1	male	28	<1 year	2000	44	Population	1	Number	1175355.0741611216	1250965.9965395438	1092111.5173174501
16	Philippines	1	male	30	80 to 84	2000	44	Population	1	Number	120562.07675809666	128317.86905264563	112023.36678828887
16	Philippines	1	male	31	85 to 89	2000	44	Population	1	Number	60686.44332826851	64590.41928990821	56388.37587112794
16	Philippines	1	male	32	90 to 94	2000	44	Population	1	Number	23773.61611238419	25302.97952097869	22089.869296007582
16	Philippines	1	male	39	0 to 14	2000	44	Population	1	Number	15531578.113936491	16530728.90079588	14431566.862849519
16	Philippines	1	male	42	Neonatal	2000	44	Population	1	Number	91455.7234295176	97339.09583102545	84978.44700526955
16	Philippines	1	male	157	25 plus	2000	44	Population	1	Number	16999955.69309093	18093567.622459877	15795947.80714402
16	Philippines	1	male	158	<20 years	2000	44	Population	1	Number	19683914.096209034	20950185.824260443	18289817.06289917
16	Philippines	1	male	159	10 to 24	2000	44	Population	1	Number	12503128.053745382	13307457.796767045	11617604.288419822
16	Philippines	1	male	162	10 to 19	2000	44	Population	1	Number	8858179.280798748	9428028.444459066	8230806.015729131
16	Philippines	1	male	164	Birth	2000	44	Population	1	Number	1218183.41801512	1268549.35244873	1168030.38316383
16	Philippines	1	male	235	95 plus	2000	44	Population	1	Number	5701.185379530492	6067.944237915773	5297.40361208802
16	Philippines	2	female	1	Under 5	2000	44	Population	1	Number	5304146.130534058	5645363.342401596	4928484.341487555
16	Philippines	2	female	2	Early Neonatal	2000	44	Population	1	Number	21476.39912941581	22857.981923620584	19955.350817268205
16	Philippines	2	female	3	Late Neonatal	2000	44	Population	1	Number	63962.79659397099	68077.54128235832	59432.68411034502
16	Philippines	2	female	4	Post Neonatal	2000	44	Population	1	Number	1013683.6342401102	1078894.1874335867	941890.3242153993
16	Philippines	2	female	5	1 to 4	2000	44	Population	1	Number	4205023.300570562	4475533.6317620305	3907205.982344542
16	Philippines	2	female	6	5 to 9	2000	44	Population	1	Number	4908906.073033869	5224697.380878474	4561236.836124767
16	Philippines	2	female	7	10 to 14	2000	44	Population	1	Number	4553620.501844635	4846556.189004115	4231114.073427372
16	Philippines	2	female	8	15 to 19	2000	44	Population	1	Number	4120062.031695392	4385106.780572787	3828262.025489035
16	Philippines	2	female	9	20 to 24	2000	44	Population	1	Number	3661968.6238275273	3897544.094981265	3402612.7066253177
16	Philippines	2	female	10	25 to 29	2000	44	Population	1	Number	3124483.603324068	3325482.511991905	2903194.6208214303
16	Philippines	2	female	11	30 to 34	2000	44	Population	1	Number	2828327.0244483887	3010274.097131079	2628013.088168154
16	Philippines	2	female	12	35 to 39	2000	44	Population	1	Number	2478123.589293254	2637541.9765307643	2302612.523398372
16	Philippines	2	female	13	40 to 44	2000	44	Population	1	Number	2098097.6295475843	2233068.839948236	1949501.589824464
16	Philippines	2	female	14	45 to 49	2000	44	Population	1	Number	1676047.167890972	1783867.753431412	1557342.5051382415
16	Philippines	2	female	15	50 to 54	2000	44	Population	1	Number	1326238.8231225575	1411556.1394934773	1232309.0488033523
16	Philippines	2	female	16	55 to 59	2000	44	Population	1	Number	978057.4694306601	1040976.1814254496	908787.3532395695
16	Philippines	2	female	17	60 to 64	2000	44	Population	1	Number	847377.5165093534	901889.5503913173	787362.7005492141
16	Philippines	2	female	18	65 to 69	2000	44	Population	1	Number	614505.6276532502	654036.94745187	570983.7717725335
16	Philippines	2	female	19	70 to 74	2000	44	Population	1	Number	439388.7605755332	467654.7630799591	408269.41283838655
16	Philippines	2	female	20	75 to 79	2000	44	Population	1	Number	287342.75227505225	305827.5923169246	266991.93807560945
16	Philippines	2	female	21	80 plus	2000	44	Population	1	Number	268787.2217726795	286078.37932034314	249750.5877661807
16	Philippines	2	female	22	All Ages	2000	44	Population	1	Number	39515480.546778835	42057522.52035098	36716829.123549566
16	Philippines	2	female	23	5-14 years	2000	44	Population	1	Number	9462526.5748785045	10071253.569882588	8792350.909552138
16	Philippines	2	female	24	15-49 years	2000	44	Population	1	Number	19987109.670027185	21272886.05458745	18571539.059465013
16	Philippines	2	female	25	50-69 years	2000	44	Population	1	Number	3766179.4367158213	4008458.8187621143	3499442.874364669
16	Philippines	2	female	26	70+ years	2000	44	Population	1	Number	995518.734623265	1059560.7347172268	925011.9386801767
16	Philippines	2	female	28	<1 year	2000	44	Population	1	Number	1099122.829963497	1169829.7106395657	1021278.3591430127
16	Philippines	2	female	30	80 to 84	2000	44	Population	1	Number	166301.6767493926	176999.9103713254	154523.49721367538
16	Philippines	2	female	31	85 to 89	2000	44	Population	1	Number	77757.02911833716	82759.16066334241	72249.95145669769
16	Philippines	2	female	32	90 to 94	2000	44	Population	1	Number	21685.580861982464	23080.620375855862	20149.71742559846
16	Philippines	2	female	39	0 to 14	2000	44	Population	1	Number	14766672.705412563	15716616.912284182	13720835.251039695
16	Philippines	2	female	42	Neonatal	2000	44	Population	1	Number	85439.1957233868	90935.5232059789	79388.03492761322
16	Philippines	2	female	157	25 plus	2000	44	Population	1	Number	16966777.185843352	18058254.732512742	15765119.140395515
16	Philippines	2	female	158	<20 years	2000	44	Population	1	Number	18886734.737107955	20101723.69285697	17549097.276528727
16	Philippines	2	female	159	10 to 24	2000	44	Population	1	Number	12335651.157367555	13129207.064558165	11461988.805541724
16	Philippines	2	female	162	10 to 19	2000	44	Population	1	Number	8673682.533540027	9231662.969576903	8059376.098916406
16	Philippines	2	female	164	Birth	2000	44	Population	1	Number	1134233.40436884	1181128.41577027	1087536.62076667
16	Philippines	2	female	235	95 plus	2000	44	Population	1	Number	3042.935042967256	3238.687909819507	2827.421670209126
16	Philippines	3	both	1	Under 5	2000	44	Population	1	Number	10971576.819272332	11677381.440776166	10194523.911008285
16	Philippines	3	both	2	Early Neonatal	2000	44	Population	1	Number	44506.50351034959	47369.61939442218	41354.366988948925
16	Philippines	3	both	3	Late Neonatal	2000	44	Population	1	Number	132388.4156425548	140904.99964258217	123012.11494393386
16	Philippines	3	both	4	Post Neonatal	2000	44	Population	1	Number	2097582.984971714	2232521.0881421054	1949023.39452758
16	Philippines	3	both	5	1 to 4	2000	44	Population	1	Number	8697098.915147712	9256585.733597055	8081134.034547821
16	Philippines	3	both	6	5 to 9	2000	44	Population	1	Number	10067210.199705884	10714836.662305286	9354208.31377407
16	Philippines	3	both	7	10 to 14	2000	44	Population	1	Number	9259463.800370838	9855127.709998613	8603669.889106859
16	Philippines	3	both	8	15 to 19	2000	44	Population	1	Number	8272398.013967937	8804563.704037355	7686512.225538679
16	Philippines	3	both	9	20 to 24	2000	44	Population	1	Number	7306917.396774162	7776973.4472892415	6789410.979316009
16	Philippines	3	both	10	25 to 29	2000	44	Population	1	Number	6289239.033589815	6693827.548875297	5843808.8495497
16	Philippines	3	both	11	30 to 34	2000	44	Population	1	Number	5728728.965947238	6097259.710990739	5322996.446640953
16	Philippines	3	both	12	35 to 39	2000	44	Population	1	Number	5056593.500871952	5381885.582472524	4698464.423303115
16	Philippines	3	both	13	40 to 44	2000	44	Population	1	Number	4281277.033925608	4556692.789222971	3978059.1077244943
16	Philippines	3	both	14	45 to 49	2000	44	Population	1	Number	3419026.5268453704	3638973.4645957192	3176876.7839341844
16	Philippines	3	both	15	50 to 54	2000	44	Population	1	Number	2670246.145602155	2842023.8309033457	2481128.1576046348
16	Philippines	3	both	16	55 to 59	2000	44	Population	1	Number	1938616.3112388516	2063328.0435936402	1801315.404772047
16	Philippines	3	both	17	60 to 64	2000	44	Population	1	Number	1635422.082587152	1740629.244968028	1519594.6581023387
16	Philippines	3	both	18	65 to 69	2000	44	Population	1	Number	1156152.6926257908	1230528.3204011887	1074269.1286676829
16	Philippines	3	both	19	70 to 74	2000	44	Population	1	Number	804578.0076191401	856336.7370608759	747594.4316897859
16	Philippines	3	both	20	75 to 79	2000	44	Population	1	Number	507342.03473025176	539979.490466493	471409.95221689355
16	Philippines	3	both	21	80 plus	2000	44	Population	1	Number	479510.5433509593	510357.5914217914	445549.6033336932
16	Philippines	3	both	22	All Ages	2000	44	Population	1	Number	79844299.10902543	84980705.3193793	74189392.26628342
16	Philippines	3	both	23	5-14 years	2000	44	Population	1	Number	19326674.000076722	20569964.372303896	17957878.202880926
16	Philippines	3	both	24	15-49 years	2000	44	Population	1	Number	40354180.471922085	42950176.24748385	37496128.81600714
16	Philippines	3	both	25	50-69 years	2000	44	Population	1	Number	7400437.2320539495	7876509.439866205	6876307.349146704
16	Philippines	3	both	26	70+ years	2000	44	Population	1	Number	1791430.585700351	1906673.8189491606	1664553.9872403727
16	Philippines	3	both	28	<1 year	2000	44	Population	1	Number	2274477.9041246185	2420795.70717911	2113389.8764604623
16	Philippines	3	both	30	80 to 84	2000	44	Population	1	Number	286863.7535074892	305317.779423971	266546.8640019642
16	Philippines	3	both	31	85 to 89	2000	44	Population	1	Number	138443.47244660568	147349.57995325062	128638.32732782561
16	Philippines	3	both	32	90 to 94	2000	44	Population	1	Number	45459.196974366656	48383.59989683456	42239.58672160605
16	Philippines	3	both	39	0 to 14	2000	44	Population	1	Number	30298250.819349054	32247345.81308006	28152402.113889214
16	Philippines	3	both	42	Neonatal	2000	44	Population	1	Number	176894.91915290442	188274.61903700433	164366.48193288277
16	Philippines	3	both	157	25 plus	2000	44	Population	1	Number	33966732.87893429	36151822.354972616	31561066.947539527
16	Philippines	3	both	158	<20 years	2000	44	Population	1	Number	38570648.83331699	41051909.517117426	35838914.3394279
16	Philippines	3	both	159	10 to 24	2000	44	Population	1	Number	24838779.21111294	26436664.861325204	23079593.093961548
16	Philippines	3	both	162	10 to 19	2000	44	Population	1	Number	17531861.814338777	18659691.414035972	16290182.114645537
16	Philippines	3	both	164	Birth	2000	44	Population	1	Number	2352416.82238397	2449677.768219	2255567.0039305
16	Philippines	3	both	235	95 plus	2000	44	Population	1	Number	8744.120422497748	9306.63214773528	8124.825282297146
17	Sri Lanka	1	male	1	Under 5	2000	44	Population	1	Number	847549.8589741674	960977.2734288325	732330.4291694583
17	Sri Lanka	1	male	2	Early Neonatal	2000	44	Population	1	Number	3359.8766755361735	3809.528244889121	2903.1211576508017
17	Sri Lanka	1	male	3	Late Neonatal	2000	44	Population	1	Number	10017.86563349191	11358.554426168434	8655.995586639236
17	Sri Lanka	1	male	4	Post Neonatal	2000	44	Population	1	Number	158625.54192063693	179854.36391384117	137061.33032997014
17	Sri Lanka	1	male	5	1 to 4	2000	44	Population	1	Number	675546.5747445024	765954.8268439339	583709.9820951982
17	Sri Lanka	1	male	6	5 to 9	2000	44	Population	1	Number	867727.6261735854	983855.4268517445	749765.1473236403
17	Sri Lanka	1	male	7	10 to 14	2000	44	Population	1	Number	868400.9319035442	984618.8409420296	750346.9210906489
17	Sri Lanka	1	male	8	15 to 19	2000	44	Population	1	Number	915836.7916506513	1038403.0315472891	791334.1540643729
17	Sri Lanka	1	male	9	20 to 24	2000	44	Population	1	Number	855704.4338412759	970223.1732880455	739376.4374353936
17	Sri Lanka	1	male	10	25 to 29	2000	44	Population	1	Number	756892.5828773403	858187.3536647505	653997.4777703751
17	Sri Lanka	1	male	11	30 to 34	2000	44	Population	1	Number	724035.6982974083	820933.2393224918	625607.2938409994
17	Sri Lanka	1	male	12	35 to 39	2000	44	Population	1	Number	680963.2032198227	772096.3615374687	588390.2517147153
17	Sri Lanka	1	male	13	40 to 44	2000	44	Population	1	Number	624191.053293493	707726.4070560532	539335.9424251787
17	Sri Lanka	1	male	14	45 to 49	2000	44	Population	1	Number	553865.7405508524	627989.4729077194	478570.9432726463
17	Sri Lanka	1	male	15	50 to 54	2000	44	Population	1	Number	454695.3235344494	515547.1004146483	392882.16250588535
17	Sri Lanka	1	male	16	55 to 59	2000	44	Population	1	Number	340305.518429262	385848.5324140736	294042.98015184066
17	Sri Lanka	1	male	17	60 to 64	2000	44	Population	1	Number	256580.8661271729	290919.0279889057	221700.20302405706
17	Sri Lanka	1	male	18	65 to 69	2000	44	Population	1	Number	197119.7201916263	223500.2097435037	170322.45095341004
17	Sri Lanka	1	male	19	70 to 74	2000	44	Population	1	Number	140412.02951205627	159203.34107591095	121323.83805429071
17	Sri Lanka	1	male	20	75 to 79	2000	44	Population	1	Number	91618.13453052445	103879.36967430115	79163.18676715058
17	Sri Lanka	1	male	21	80 plus	2000	44	Population	1	Number	84160.8676597295	95424.09838984674	72719.69156731607
17	Sri Lanka	1	male	22	All Ages	2000	44	Population	1	Number	9260060.380766962	10499332.260247616	8001209.511131376
17	Sri Lanka	1	male	23	5-14 years	2000	44	Population	1	Number	1736128.5580771295	1968474.267793774	1500112.0684142893
17	Sri Lanka	1	male	24	15-49 years	2000	44	Population	1	Number	5111489.503730844	5795559.039323818	4416612.50052368
17	Sri Lanka	1	male	25	50-69 years	2000	44	Population	1	Number	1248701.4282825105	1415814.8705611313	1078947.796635193
17	Sri Lanka	1	male	26	70+ years	2000	44	Population	1	Number	316191.0317023102	358506.8091400589	273206.71638875734
17	Sri Lanka	1	male	28	<1 year	2000	44	Population	1	Number	172003.28422966503	195022.44658489875	148620.44707426018
17	Sri Lanka	1	male	30	80 to 84	2000	44	Population	1	Number	52664.23934407377	59712.283113734775	45504.84504523306
17	Sri Lanka	1	male	31	85 to 89	2000	44	Population	1	Number	23146.640089815137	26244.349930600387	19999.99019682683
17	Sri Lanka	1	male	32	90 to 94	2000	44	Population	1	Number	7044.113406267527	7986.825581059739	6086.507524376173
17	Sri Lanka	1	male	39	0 to 14	2000	44	Population	1	Number	2583678.417051297	2929451.5412226063	2232442.4975837474
17	Sri Lanka	1	male	42	Neonatal	2000	44	Population	1	Number	13377.742309028084	15168.082671057557	11559.116744290037
17	Sri Lanka	1	male	157	25 plus	2000	44	Population	1	Number	4904840.738223737	5561254.514189675	4238056.4220478665
17	Sri Lanka	1	male	158	<20 years	2000	44	Population	1	Number	3499515.208701948	3967854.5727698957	3023776.6516481205
17	Sri Lanka	1	male	159	10 to 24	2000	44	Population	1	Number	2639942.1573954714	2993245.0457773646	2281057.5125904153
17	Sri Lanka	1	male	162	10 to 19	2000	44	Population	1	Number	1784237.7235541956	2023021.8724893187	1541681.075155022
17	Sri Lanka	1	male	164	Birth	2000	44	Population	1	Number	175870.358429252	186432.424368795	165132.373338752
17	Sri Lanka	1	male	235	95 plus	2000	44	Population	1	Number	1305.8748195730557	1480.6397644518192	1128.3488008800118
17	Sri Lanka	2	female	1	Under 5	2000	44	Population	1	Number	821053.297284064	930934.6826141601	709435.9195561664
17	Sri Lanka	2	female	2	Early Neonatal	2000	44	Population	1	Number	3226.4644747978273	3658.261518158909	2787.845562724259
17	Sri Lanka	2	female	3	Late Neonatal	2000	44	Population	1	Number	9631.34706751471	10920.308164040607	8322.021951569966
17	Sri Lanka	2	female	4	Post Neonatal	2000	44	Population	1	Number	152639.52481359235	173067.2394310544	131889.0771219718
17	Sri Lanka	2	female	5	1 to 4	2000	44	Population	1	Number	655555.9609281592	743288.873500906	566436.9749199003
17	Sri Lanka	2	female	6	5 to 9	2000	44	Population	1	Number	853492.4523327727	967715.1627723112	737465.1618328021
17	Sri Lanka	2	female	7	10 to 14	2000	44	Population	1	Number	868162.5971762708	984348.6099297138	750140.9865709719
17	Sri Lanka	2	female	8	15 to 19	2000	44	Population	1	Number	929163.0213462549	1053512.7076830005	802848.7610327514
17	Sri Lanka	2	female	9	20 to 24	2000	44	Population	1	Number	880767.2924043786	998640.188796082	761032.147448661
17	Sri Lanka	2	female	10	25 to 29	2000	44	Population	1	Number	785173.0267876618	890252.5632716416	678433.3612840784
17	Sri Lanka	2	female	11	30 to 34	2000	44	Population	1	Number	748458.9859843241	848625.0903222046	646710.3788856202
17	Sri Lanka	2	female	12	35 to 39	2000	44	Population	1	Number	703908.7784349796	798112.7381246892	608216.5106267213
17	Sri Lanka	2	female	13	40 to 44	2000	44	Population	1	Number	645142.5202371267	731481.804292738	557439.1803835119
17	Sri Lanka	2	female	14	45 to 49	2000	44	Population	1	Number	575669.8221416953	652711.5900255828	497410.8879201441
17	Sri Lanka	2	female	15	50 to 54	2000	44	Population	1	Number	480029.5966306865	544271.8538041305	414772.3898392003
17	Sri Lanka	2	female	16	55 to 59	2000	44	Population	1	Number	362662.716476068	411197.78944366256	313360.8483188662
17	Sri Lanka	2	female	17	60 to 64	2000	44	Population	1	Number	279255.0936953028	316627.74253214116	241292.00240934925
17	Sri Lanka	2	female	18	65 to 69	2000	44	Population	1	Number	220775.12024373404	250321.40687219752	190762.03818111945
17	Sri Lanka	2	female	19	70 to 74	2000	44	Population	1	Number	159011.066924471	180291.48364561895	137394.44547183928
17	Sri Lanka	2	female	20	75 to 79	2000	44	Population	1	Number	105906.07667384103	120079.46402675835	91508.76701941788
17	Sri Lanka	2	female	21	80 plus	2000	44	Population	1	Number	105770.72554769456	119925.99888865165	91391.8160846146
17	Sri Lanka	2	female	22	All Ages	2000	44	Population	1	Number	9524402.190321326	10799050.877045285	8229615.602865836
17	Sri Lanka	2	female	23	5-14 years	2000	44	Population	1	Number	1721655.0495090433	1952063.7727020248	1487606.1484037738
17	Sri Lanka	2	female	24	15-49 years	2000	44	Population	1	Number	5268283.447336421	5973336.682515939	4552091.227581489
17	Sri Lanka	2	female	25	50-69 years	2000	44	Population	1	Number	1342722.5270457913	1522418.7926521315	1160187.2787485353
17	Sri Lanka	2	female	26	70+ years	2000	44	Population	1	Number	370687.8691460066	420296.94656102895	320295.0285758718
17	Sri Lanka	2	female	28	<1 year	2000	44	Population	1	Number	165497.3363559049	187645.80911325393	142998.944636266
17	Sri Lanka	2	female	30	80 to 84	2000	44	Population	1	Number	64109.243442337356	72688.96963698318	55393.96799697559
17	Sri Lanka	2	female	31	85 to 89	2000	44	Population	1	Number	30074.12357834813	34098.93703724116	25985.722956386326
17	Sri Lanka	2	female	32	90 to 94	2000	44	Population	1	Number	9706.789686939414	11005.84725291832	8387.208589590098
17	Sri Lanka	2	female	39	0 to 14	2000	44	Population	1	Number	2542708.3467931077	2882998.4553161855	2197042.0679599405
17	Sri Lanka	2	female	42	Neonatal	2000	44	Population	1	Number	12857.811542312536	14578.569682199517	11109.867514294227
17	Sri Lanka	2	female	157	25 plus	2000	44	Population	1	Number	5171763.5297775855	5863899.525250018	4468692.626424485
17	Sri Lanka	2	female	158	<20 years	2000	44	Population	1	Number	3471871.3681393624	3936511.1629991857	2999890.828992691
17	Sri Lanka	2	female	159	10 to 24	2000	44	Population	1	Number	2678092.910926904	3036501.506408796	2314021.8950523837
17	Sri Lanka	2	female	162	10 to 19	2000	44	Population	1	Number	1797325.6185225255	2037861.3176127141	1552989.7476037233
17	Sri Lanka	2	female	164	Birth	2000	44	Population	1	Number	168358.608596674	178469.54907220101	158079.262804043
17	Sri Lanka	2	female	235	95 plus	2000	44	Population	1	Number	1880.56884006965	2132.2449615090263	1624.916541662587
17	Sri Lanka	3	both	1	Under 5	2000	44	Population	1	Number	1668603.1562582315	1891911.9560429929	1441766.348725625
17	Sri Lanka	3	both	2	Early Neonatal	2000	44	Population	1	Number	6586.341150334	7467.78976304803	5690.966720375061
17	Sri Lanka	3	both	3	Late Neonatal	2000	44	Population	1	Number	19649.212701006618	22278.862590209043	16978.017538209202
17	Sri Lanka	3	both	4	Post Neonatal	2000	44	Population	1	Number	311265.0667342293	352921.6033448955	268950.4074519419
17	Sri Lanka	3	both	5	1 to 4	2000	44	Population	1	Number	1331102.5356726616	1509243.7003448398	1150146.9570150985
17	Sri Lanka	3	both	6	5 to 9	2000	44	Population	1	Number	1721220.078506358	1951570.5896240554	1487230.3091564425
17	Sri Lanka	3	both	7	10 to 14	2000	44	Population	1	Number	1736563.529079815	1968967.4508717435	1500487.9076616208
17	Sri Lanka	3	both	8	15 to 19	2000	44	Population	1	Number	1844999.8129969062	2091915.7392302894	1594182.9150971244
17	Sri Lanka	3	both	9	20 to 24	2000	44	Population	1	Number	1736471.7262456545	1968863.3620841275	1500408.5848840545
17	Sri Lanka	3	both	10	25 to 29	2000	44	Population	1	Number	1542065.6096650022	1748439.9169363922	1332430.8390544534
17	Sri Lanka	3	both	11	30 to 34	2000	44	Population	1	Number	1472494.6842817324	1669558.3296446963	1272317.6727266193
17	Sri Lanka	3	both	12	35 to 39	2000	44	Population	1	Number	1384871.9816548023	1570209.0996621577	1196606.7623414367
17	Sri Lanka	3	both	13	40 to 44	2000	44	Population	1	Number	1269333.5735306197	1439208.2113487911	1096775.1228086906
17	Sri Lanka	3	both	14	45 to 49	2000	44	Population	1	Number	1129535.5626925477	1280701.0629333023	975981.8311927904
17	Sri Lanka	3	both	15	50 to 54	2000	44	Population	1	Number	934724.9201651359	1059818.954218779	807654.5523450857
17	Sri Lanka	3	both	16	55 to 59	2000	44	Population	1	Number	702968.23490533	797046.3218577361	607403.8284707068
17	Sri Lanka	3	both	17	60 to 64	2000	44	Population	1	Number	535835.9598224757	607546.7705210468	462992.2054334063
17	Sri Lanka	3	both	18	65 to 69	2000	44	Population	1	Number	417894.8404353603	473821.61661570123	361084.48913452955
17	Sri Lanka	3	both	19	70 to 74	2000	44	Population	1	Number	299423.09643652727	339494.8247215299	258718.28352613
17	Sri Lanka	3	both	20	75 to 79	2000	44	Population	1	Number	197524.21120436548	223958.83370105954	170671.95378656848
17	Sri Lanka	3	both	21	80 plus	2000	44	Population	1	Number	189931.59320742404	215350.09727849838	164111.5076519307
17	Sri Lanka	3	both	22	All Ages	2000	44	Population	1	Number	18784462.571088288	21298383.137292903	16230825.113997214
17	Sri Lanka	3	both	23	5-14 years	2000	44	Population	1	Number	3457783.607586173	3920538.0404957985	2987718.2168180635
17	Sri Lanka	3	both	24	15-49 years	2000	44	Population	1	Number	10379772.951067265	11768895.721839758	8968703.72810517
17	Sri Lanka	3	both	25	50-69 years	2000	44	Population	1	Number	2591423.955328302	2938233.6632132637	2239135.0753837284
17	Sri Lanka	3	both	26	70+ years	2000	44	Population	1	Number	686878.9008483167	778803.7557010878	593501.7449646291
17	Sri Lanka	3	both	28	<1 year	2000	44	Population	1	Number	337500.62058556994	382668.25569815264	291619.39171052625
17	Sri Lanka	3	both	30	80 to 84	2000	44	Population	1	Number	116773.48278641113	132401.25275071795	100898.81304220867
17	Sri Lanka	3	both	31	85 to 89	2000	44	Population	1	Number	53220.763668163265	60343.28696784154	45985.71315321316
17	Sri Lanka	3	both	32	90 to 94	2000	44	Population	1	Number	16750.90309320694	18992.67283397806	14473.716113966271
17	Sri Lanka	3	both	39	0 to 14	2000	44	Population	1	Number	5126386.763844404	5812449.996538792	4429484.565543688
17	Sri Lanka	3	both	42	Neonatal	2000	44	Population	1	Number	26235.55385134062	29746.652353257068	22668.984258584263
17	Sri Lanka	3	both	157	25 plus	2000	44	Population	1	Number	10076604.268001324	11425154.039439691	8706749.048472345
17	Sri Lanka	3	both	158	<20 years	2000	44	Population	1	Number	6971386.576841311	7904365.735769081	6023667.480640813
17	Sri Lanka	3	both	159	10 to 24	2000	44	Population	1	Number	5318035.068322375	6029746.552186161	4595079.407642799
17	Sri Lanka	3	both	162	10 to 19	2000	44	Population	1	Number	3581563.342076721	4060883.1901020333	3094670.8227587454
17	Sri Lanka	3	both	164	Birth	2000	44	Population	1	Number	344228.967025927	364901.973440995	323211.636142795
17	Sri Lanka	3	both	235	95 plus	2000	44	Population	1	Number	3186.4436596427054	3612.8847259608456	2753.265342542599
18	Thailand	1	male	1	Under 5	2000	44	Population	1	Number	2468328.0534061654	2639284.568750759	2308749.763444616
18	Thailand	1	male	2	Early Neonatal	2000	44	Population	1	Number	8876.913021396656	9491.728428554901	8303.017425089227
18	Thailand	1	male	3	Late Neonatal	2000	44	Population	1	Number	26531.94655177311	28369.550399260468	24816.64673405213
18	Thailand	1	male	4	Post Neonatal	2000	44	Population	1	Number	429641.8477799641	459398.8620639114	401865.3489187063
18	Thailand	1	male	5	1 to 4	2000	44	Population	1	Number	2003277.3460530317	2142024.4278590325	1873764.7503667683
18	Thailand	1	male	6	5 to 9	2000	44	Population	1	Number	2713799.9714957797	2901757.883260774	2538351.8343847524
18	Thailand	1	male	7	10 to 14	2000	44	Population	1	Number	2696437.970313603	2883193.389072282	2522112.292778053
18	Thailand	1	male	8	15 to 19	2000	44	Population	1	Number	2759107.794914942	2950203.728629207	2580730.4908428495
18	Thailand	1	male	9	20 to 24	2000	44	Population	1	Number	2746474.853070509	2936695.828647303	2568914.273199211
18	Thailand	1	male	10	25 to 29	2000	44	Population	1	Number	2709589.9878567746	2897256.31595987	2534414.027691171
18	Thailand	1	male	11	30 to 34	2000	44	Population	1	Number	2761370.6873835917	2952623.349135082	2582847.086505442
18	Thailand	1	male	12	35 to 39	2000	44	Population	1	Number	2641254.5386869214	2824187.950414307	2470496.4897091077
18	Thailand	1	male	13	40 to 44	2000	44	Population	1	Number	2352273.21809736	2515191.770171267	2200197.9146755417
18	Thailand	1	male	14	45 to 49	2000	44	Population	1	Number	1857533.6309660156	1986186.4963123086	1737443.4184974672
18	Thailand	1	male	15	50 to 54	2000	44	Population	1	Number	1417006.2192958905	1515148.1356988398	1325396.2612807555
18	Thailand	1	male	16	55 to 59	2000	44	Population	1	Number	1117267.991717224	1194650.024590226	1045036.21713565
18	Thailand	1	male	17	60 to 64	2000	44	Population	1	Number	945248.8296070397	1010716.807342082	884138.155274795
18	Thailand	1	male	18	65 to 69	2000	44	Population	1	Number	716916.4856886728	766570.1547045475	670567.5789161025
18	Thailand	1	male	19	70 to 74	2000	44	Population	1	Number	498406.0128410846	532925.636383233	466183.88615659444
18	Thailand	1	male	20	75 to 79	2000	44	Population	1	Number	276131.9075215659	295256.8162306007	258279.8811082594
18	Thailand	1	male	21	80 plus	2000	44	Population	1	Number	239381.476013501	255961.04813352	223905.378118818
18	Thailand	1	male	22	All Ages	2000	44	Population	1	Number	30916529.62887664	33057809.903436206	28917764.94971919
18	Thailand	1	male	23	5-14 years	2000	44	Population	1	Number	5410237.941809383	5784951.272333057	5060464.127162806
18	Thailand	1	male	24	15-49 years	2000	44	Population	1	Number	17827604.710976113	19062345.439269345	16675043.70112079
18	Thailand	1	male	25	50-69 years	2000	44	Population	1	Number	4196439.526308827	4487085.122335696	3925138.2126073027
18	Thailand	1	male	26	70+ years	2000	44	Population	1	Number	1013919.3963761515	1084143.5007473542	948369.145383672
18	Thailand	1	male	28	<1 year	2000	44	Population	1	Number	465050.7073531339	497260.14089172677	434985.01307784766
18	Thailand	1	male	30	80 to 84	2000	44	Population	1	Number	139705.74402033706	149381.77032420802	130673.71778792166
18	Thailand	1	male	31	85 to 89	2000	44	Population	1	Number	62015.109596917915	66310.27896096258	58005.81061917551
18	Thailand	1	male	32	90 to 94	2000	44	Population	1	Number	30623.99532444383	32745.014659524317	28644.143092516417
18	Thailand	1	male	39	0 to 14	2000	44	Population	1	Number	7878565.995215548	8424235.841083813	7369213.89060742
18	Thailand	1	male	42	Neonatal	2000	44	Population	1	Number	35408.85957316977	37861.27882781537	33119.66415914136
18	Thailand	1	male	157	25 plus	2000	44	Population	1	Number	17532380.98567564	18746674.505075883	16398906.295069711
18	Thailand	1	male	158	<20 years	2000	44	Population	1	Number	10637673.79013049	11374439.569713023	9949944.381450271
18	Thailand	1	male	159	10 to 24	2000	44	Population	1	Number	8202020.618299054	8770092.94634879	7671757.056820112
18	Thailand	1	male	162	10 to 19	2000	44	Population	1	Number	5455545.765228545	5833397.117701488	5102842.783620902
18	Thailand	1	male	164	Birth	2000	44	Population	1	Number	464495.612889444	495082.377626989	436511.048287493
18	Thailand	1	male	235	95 plus	2000	44	Population	1	Number	7036.627071802168	7523.98418882505	6581.706619204385
18	Thailand	2	female	1	Under 5	2000	44	Population	1	Number	2330616.0895316955	2492034.6678776992	2179940.9272042583
18	Thailand	2	female	2	Early Neonatal	2000	44	Population	1	Number	8359.5319503896	8938.513520597942	7819.085225052076
18	Thailand	2	female	3	Late Neonatal	2000	44	Population	1	Number	25008.217300878412	26740.28758984946	23391.427123270554
18	Thailand	2	female	4	Post Neonatal	2000	44	Population	1	Number	405502.21690966806	433587.3192410709	379286.35380315495
18	Thailand	2	female	5	1 to 4	2000	44	Population	1	Number	1891746.1233707592	2022768.5475261812	1769444.0610527804
18	Thailand	2	female	6	5 to 9	2000	44	Population	1	Number	2557896.184094733	2735056.1923208004	2392527.2825041455
18	Thailand	2	female	7	10 to 14	2000	44	Population	1	Number	2567567.1203095187	2745396.9380259085	2401572.9892396675
18	Thailand	2	female	8	15 to 19	2000	44	Population	1	Number	2676951.652092338	2862357.4475481473	2503885.7719873213
18	Thailand	2	female	9	20 to 24	2000	44	Population	1	Number	2697927.362201261	2884785.936311087	2523505.3949483903
18	Thailand	2	female	10	25 to 29	2000	44	Population	1	Number	2854645.989825373	3052358.9033457297	2670092.1073407056
18	Thailand	2	female	11	30 to 34	2000	44	Population	1	Number	2938419.2136431457	3141934.2645266084	2748449.3623276907
18	Thailand	2	female	12	35 to 39	2000	44	Population	1	Number	2775514.3504433422	2967746.6029536733	2596076.3566984287
18	Thailand	2	female	13	40 to 44	2000	44	Population	1	Number	2473107.9318901706	2644395.5018400336	2313220.621077989
18	Thailand	2	female	14	45 to 49	2000	44	Population	1	Number	1961855.8077022368	2097734.031842867	1835021.1292597835
18	Thailand	2	female	15	50 to 54	2000	44	Population	1	Number	1501653.1560148573	1605657.7231769308	1404570.743317916
18	Thailand	2	female	16	55 to 59	2000	44	Population	1	Number	1206372.0352692888	1289925.418327188	1128379.6524577525
18	Thailand	2	female	17	60 to 64	2000	44	Population	1	Number	1064385.8902159461	1138105.30628877	995572.9623778195
18	Thailand	2	female	18	65 to 69	2000	44	Population	1	Number	842148.5453169352	900475.7925850726	787703.3411756809
18	Thailand	2	female	19	70 to 74	2000	44	Population	1	Number	605148.3460752397	647060.9485629058	566025.2894351438
18	Thailand	2	female	20	75 to 79	2000	44	Population	1	Number	360073.14702360943	385011.829869827	336794.2895055378
18	Thailand	2	female	21	80 plus	2000	44	Population	1	Number	374472.9869181558	400409.0033426612	350263.1746094838
18	Thailand	2	female	22	All Ages	2000	44	Population	1	Number	31788755.808567848	33990446.50874591	29733601.395467717
18	Thailand	2	female	23	5-14 years	2000	44	Population	1	Number	5125463.304404251	5480453.130346709	4794100.2717438135
18	Thailand	2	female	24	15-49 years	2000	44	Population	1	Number	18378422.307797868	19651312.688368145	17190250.743640307
18	Thailand	2	female	25	50-69 years	2000	44	Population	1	Number	4614559.626817027	4934164.24037796	4316226.6993291695
18	Thailand	2	female	26	70+ years	2000	44	Population	1	Number	1339694.480017005	1432481.7817753942	1253082.7535501658
18	Thailand	2	female	28	<1 year	2000	44	Population	1	Number	438869.96616093605	469266.12035151833	410496.8661514775
18	Thailand	2	female	30	80 to 84	2000	44	Population	1	Number	205771.88927709474	220023.6598625085	192468.6631651186
18	Thailand	2	female	31	85 to 89	2000	44	Population	1	Number	103020.80714968275	110156.03302615951	96360.47518419754
18	Thailand	2	female	32	90 to 94	2000	44	Population	1	Number	50639.19983300261	54146.47315971553	47365.357483230466
18	Thailand	2	female	39	0 to 14	2000	44	Population	1	Number	7456079.393935947	7972487.798224408	6974041.19894807
18	Thailand	2	female	42	Neonatal	2000	44	Population	1	Number	33367.74925126801	35678.8011104474	31210.512348322627
18	Thailand	2	female	157	25 plus	2000	44	Population	1	Number	18957797.4003383	20270815.32666227	17732169.029583935
18	Thailand	2	female	158	<20 years	2000	44	Population	1	Number	10133031.046028284	10834845.245772557	9477926.970935391
18	Thailand	2	female	159	10 to 24	2000	44	Population	1	Number	7942446.134603118	8492540.321885142	7428964.156175378
18	Thailand	2	female	162	10 to 19	2000	44	Population	1	Number	5244518.772401857	5607754.385574056	4905458.761226988
18	Thailand	2	female	164	Birth	2000	44	Population	1	Number	437482.331627491	466290.287575845	411125.241846849
18	Thailand	2	female	235	95 plus	2000	44	Population	1	Number	15041.090658375735	16082.837294277588	14068.678776937188
18	Thailand	3	both	1	Under 5	2000	44	Population	1	Number	4798944.142937861	5131319.236628459	4488690.690648873
18	Thailand	3	both	2	Early Neonatal	2000	44	Population	1	Number	17236.44497178626	18430.24194915284	16122.1026501413
18	Thailand	3	both	3	Late Neonatal	2000	44	Population	1	Number	51540.16385265152	55109.83798910993	48208.073857322684
18	Thailand	3	both	4	Post Neonatal	2000	44	Population	1	Number	835144.0646896322	892986.1813049824	781151.7027218612
18	Thailand	3	both	5	1 to 4	2000	44	Population	1	Number	3895023.469423791	4164792.9753852137	3643208.8114195485
18	Thailand	3	both	6	5 to 9	2000	44	Population	1	Number	5271696.155590513	5636814.075581575	4930879.116888899
18	Thailand	3	both	7	10 to 14	2000	44	Population	1	Number	5264005.090623122	5628590.32709819	4923685.28201772
18	Thailand	3	both	8	15 to 19	2000	44	Population	1	Number	5436059.44700728	5812561.176177354	5084616.262830172
18	Thailand	3	both	9	20 to 24	2000	44	Population	1	Number	5444402.21527177	5821481.76495839	5092419.668147601
18	Thailand	3	both	10	25 to 29	2000	44	Population	1	Number	5564235.977682147	5949615.219305599	5204506.135031877
18	Thailand	3	both	11	30 to 34	2000	44	Population	1	Number	5699789.901026737	6094557.613661691	5331296.448833133
18	Thailand	3	both	12	35 to 39	2000	44	Population	1	Number	5416768.889130264	5791934.553367981	5066572.8464075355
18	Thailand	3	both	13	40 to 44	2000	44	Population	1	Number	4825381.14998753	5159587.272011301	4513418.53575353
18	Thailand	3	both	14	45 to 49	2000	44	Population	1	Number	3819389.4386682524	4083920.5281551755	3572464.5477572503
18	Thailand	3	both	15	50 to 54	2000	44	Population	1	Number	2918659.375310748	3120805.8588757706	2729967.004598672
18	Thailand	3	both	16	55 to 59	2000	44	Population	1	Number	2323640.026986513	2484575.442917413	2173415.869593403
18	Thailand	3	both	17	60 to 64	2000	44	Population	1	Number	2009634.7198229858	2148822.1136308517	1879711.1176526144
18	Thailand	3	both	18	65 to 69	2000	44	Population	1	Number	1559065.031005608	1667045.94728962	1458270.9200917836
18	Thailand	3	both	19	70 to 74	2000	44	Population	1	Number	1103554.3589163243	1179986.5849461388	1032209.1755917383
18	Thailand	3	both	20	75 to 79	2000	44	Population	1	Number	636205.0545451754	680268.6461004277	595074.1706137973
18	Thailand	3	both	21	80 plus	2000	44	Population	1	Number	613854.4629316569	656370.0514761811	574168.5527283018
18	Thailand	3	both	22	All Ages	2000	44	Population	1	Number	62705285.437444486	67048256.41218211	58651366.34518688
18	Thailand	3	both	23	5-14 years	2000	44	Population	1	Number	10535701.246213635	11265404.402679766	9854564.39890662
18	Thailand	3	both	24	15-49 years	2000	44	Population	1	Number	36206027.01877398	38713658.12763749	33865294.444761105
18	Thailand	3	both	25	50-69 years	2000	44	Population	1	Number	8810999.153125854	9421249.362713655	8241364.911936471
18	Thailand	3	both	26	70+ years	2000	44	Population	1	Number	2353613.8763931566	2516625.2825227478	2201451.8989338363
18	Thailand	3	both	28	<1 year	2000	44	Population	1	Number	903920.67351407	966526.2612432451	845481.8792293251
18	Thailand	3	both	30	80 to 84	2000	44	Population	1	Number	345477.6332974318	369405.43018671655	323142.38095304027
18	Thailand	3	both	31	85 to 89	2000	44	Population	1	Number	165035.91674660065	176466.3119871221	154366.28580337306
18	Thailand	3	both	32	90 to 94	2000	44	Population	1	Number	81263.19515744645	86891.48781923985	76009.50057574688
18	Thailand	3	both	39	0 to 14	2000	44	Population	1	Number	15334645.389151495	16396723.639308224	14343255.089555493
18	Thailand	3	both	42	Neonatal	2000	44	Population	1	Number	68776.60882443778	73540.07993826277	64330.176507463984
18	Thailand	3	both	157	25 plus	2000	44	Population	1	Number	36490178.38601394	39017489.831738144	34131075.32465362
18	Thailand	3	both	158	<20 years	2000	44	Population	1	Number	20770704.836158775	22209284.815485578	19427871.352385666
18	Thailand	3	both	159	10 to 24	2000	44	Population	1	Number	16144466.752902173	17262633.268233933	15100721.212995492
18	Thailand	3	both	162	10 to 19	2000	44	Population	1	Number	10700064.537630402	11441151.503275543	10008301.544847889
18	Thailand	3	both	164	Birth	2000	44	Population	1	Number	901977.944516935	961372.665202834	847636.290134342
18	Thailand	3	both	235	95 plus	2000	44	Population	1	Number	22077.717730177905	23606.821483102634	20650.385396141573
19	Timor-Leste	1	male	1	Under 5	2000	44	Population	1	Number	80294.57619020078	87158.47098505986	73104.04857432983
19	Timor-Leste	1	male	2	Early Neonatal	2000	44	Population	1	Number	355.90778022413707	386.33217096185706	324.0355810815342
19	Timor-Leste	1	male	3	Late Neonatal	2000	44	Population	1	Number	1053.246223201768	1143.281834723208	958.9260783852076
19	Timor-Leste	1	male	4	Post Neonatal	2000	44	Population	1	Number	16539.00013399486	17952.81862981694	15057.902121587684
19	Timor-Leste	1	male	5	1 to 4	2000	44	Population	1	Number	62346.42205278001	67676.03834955784	56763.18479327541
19	Timor-Leste	1	male	6	5 to 9	2000	44	Population	1	Number	65635.37388188469	71246.14266008118	59757.60491081808
19	Timor-Leste	1	male	7	10 to 14	2000	44	Population	1	Number	55266.50009135618	59990.89693490579	50317.28292134353
19	Timor-Leste	1	male	8	15 to 19	2000	44	Population	1	Number	46145.30770095928	50089.98930168787	42012.910157934406
19	Timor-Leste	1	male	9	20 to 24	2000	44	Population	1	Number	38792.58030583879	42108.72197659955	35318.63308281245
19	Timor-Leste	1	male	10	25 to 29	2000	44	Population	1	Number	35276.01464187992	38291.54650931534	32116.9823697691
19	Timor-Leste	1	male	11	30 to 34	2000	44	Population	1	Number	29827.269569765278	32377.021371926927	27156.182483641536
19	Timor-Leste	1	male	12	35 to 39	2000	44	Population	1	Number	25168.395683950886	27319.88870286674	22914.51936005166
19	Timor-Leste	1	male	13	40 to 44	2000	44	Population	1	Number	22072.16275462671	23958.977658336902	20095.55980882885
19	Timor-Leste	1	male	14	45 to 49	2000	44	Population	1	Number	16985.08716499324	18437.038927038317	15464.041234959874
19	Timor-Leste	1	male	15	50 to 54	2000	44	Population	1	Number	13398.064680692889	14543.383714510968	12198.24323998262
19	Timor-Leste	1	male	16	55 to 59	2000	44	Population	1	Number	11451.356074902813	12430.262834064408	10425.865985750199
19	Timor-Leste	1	male	17	60 to 64	2000	44	Population	1	Number	8583.977846423215	9317.76988636975	7815.266774176926
19	Timor-Leste	1	male	18	65 to 69	2000	44	Population	1	Number	6391.242641674558	6937.591089880517	5818.895057376563
19	Timor-Leste	1	male	19	70 to 74	2000	44	Population	1	Number	4420.2013038849545	4798.057420219595	4024.3641122419594
19	Timor-Leste	1	male	20	75 to 79	2000	44	Population	1	Number	2323.368661106157	2521.9793122381757	2115.306705838352
19	Timor-Leste	1	male	21	80 plus	2000	44	Population	1	Number	1464.3120841235136	1589.4872151118914	1333.1802321513171
19	Timor-Leste	1	male	22	All Ages	2000	44	Population	1	Number	463495.79127826385	503117.22650021396	421988.8870120071
19	Timor-Leste	1	male	23	5-14 years	2000	44	Population	1	Number	120901.87397324087	131237.03959498694	110074.88783216162
19	Timor-Leste	1	male	24	15-49 years	2000	44	Population	1	Number	214266.81782201413	232583.1844477717	195078.82849799786
19	Timor-Leste	1	male	25	50-69 years	2000	44	Population	1	Number	39824.64124369348	43229.00752482563	36258.27105728631
19	Timor-Leste	1	male	26	70+ years	2000	44	Population	1	Number	8207.882049114625	8909.523947569665	7472.851050231629
19	Timor-Leste	1	male	28	<1 year	2000	44	Population	1	Number	17948.154137420766	19482.432635502002	16340.863781054424
19	Timor-Leste	1	male	30	80 to 84	2000	44	Population	1	Number	997.8843659368254	1083.1874291101128	908.5219777013135
19	Timor-Leste	1	male	31	85 to 89	2000	44	Population	1	Number	302.8481436711054	328.73678890229496	275.72753299219755
19	Timor-Leste	1	male	32	90 to 94	2000	44	Population	1	Number	129.6138527021098	140.69375238046712	118.00669277332135
19	Timor-Leste	1	male	39	0 to 14	2000	44	Population	1	Number	201196.45016344165	218395.5105800468	183178.93640649144
19	Timor-Leste	1	male	42	Neonatal	2000	44	Population	1	Number	1409.154003425905	1529.6140056850652	1282.9616594667416
19	Timor-Leste	1	male	157	25 plus	2000	44	Population	1	Number	177361.45310802414	192523.00464187952	161478.4073647689
19	Timor-Leste	1	male	158	<20 years	2000	44	Population	1	Number	247341.75786440095	268485.49988173466	225191.84656442588
19	Timor-Leste	1	male	159	10 to 24	2000	44	Population	1	Number	140204.38809815425	152189.6082131932	127648.8261620904
19	Timor-Leste	1	male	162	10 to 19	2000	44	Population	1	Number	101411.80779231546	110080.88623659367	92330.19307927793
19	Timor-Leste	1	male	164	Birth	2000	44	Population	1	Number	19730.8613108635	20388.8685531072	18971.6533146256
19	Timor-Leste	1	male	235	95 plus	2000	44	Population	1	Number	33.965721813473145	36.869244719016315	30.924028684484753
19	Timor-Leste	2	female	1	Under 5	2000	44	Population	1	Number	77706.8428601424	84349.52807675302	70748.0515439714
19	Timor-Leste	2	female	2	Early Neonatal	2000	44	Population	1	Number	341.18493058280745	370.35075448060496	310.6311898212479
19	Timor-Leste	2	female	3	Late Neonatal	2000	44	Population	1	Number	1011.870507828807	1098.3691611787597	921.2556347520333
19	Timor-Leste	2	female	4	Post Neonatal	2000	44	Population	1	Number	15956.32826223048	17320.337684794104	14527.409592236021
19	Timor-Leste	2	female	5	1 to 4	2000	44	Population	1	Number	60397.4591595003	65560.47047629955	54988.75512716213
19	Timor-Leste	2	female	6	5 to 9	2000	44	Population	1	Number	62597.80435615748	67948.90979660532	56992.05534703862
19	Timor-Leste	2	female	7	10 to 14	2000	44	Population	1	Number	52157.327186937655	56615.939755539446	47486.54219369845
19	Timor-Leste	2	female	8	15 to 19	2000	44	Population	1	Number	43072.8915613882	46754.93099936237	39215.63455894854
19	Timor-Leste	2	female	9	20 to 24	2000	44	Population	1	Number	36627.8596073367	39758.95247605165	33347.76712147661
19	Timor-Leste	2	female	10	25 to 29	2000	44	Population	1	Number	33952.947872890494	36855.37881197173	30912.398673876967
19	Timor-Leste	2	female	11	30 to 34	2000	44	Population	1	Number	29746.507800089166	32289.355769927315	27082.65307962094
19	Timor-Leste	2	female	12	35 to 39	2000	44	Population	1	Number	25380.18388993516	27549.781394030993	23107.341540980415
19	Timor-Leste	2	female	13	40 to 44	2000	44	Population	1	Number	22387.318248363776	24301.073877782626	20382.49254595479
19	Timor-Leste	2	female	14	45 to 49	2000	44	Population	1	Number	17223.292300828456	18695.6067706621	15680.914660874752
19	Timor-Leste	2	female	15	50 to 54	2000	44	Population	1	Number	13140.655540885877	14263.970233455733	11963.885564124745
19	Timor-Leste	2	female	16	55 to 59	2000	44	Population	1	Number	10544.15037864182	11445.50564239877	9599.902235355985
19	Timor-Leste	2	female	17	60 to 64	2000	44	Population	1	Number	7891.271583011688	8565.848379022767	7184.59363620277
19	Timor-Leste	2	female	18	65 to 69	2000	44	Population	1	Number	6468.975467702622	7021.9688222681325	5889.666765247772
19	Timor-Leste	2	female	19	70 to 74	2000	44	Population	1	Number	4037.2159877904382	4382.333019589386	3675.6758386441543
19	Timor-Leste	2	female	20	75 to 79	2000	44	Population	1	Number	1928.8303206854005	2093.714289522322	1756.1000025831645
19	Timor-Leste	2	female	21	80 plus	2000	44	Population	1	Number	1303.6738611331593	1415.117007783926	1186.9274587564685
19	Timor-Leste	2	female	22	All Ages	2000	44	Population	1	Number	446167.7488239205	484307.9151227275	406212.6027673565
19	Timor-Leste	2	female	23	5-14 years	2000	44	Population	1	Number	114755.13154309514	124564.84955214476	104478.59754073707
19	Timor-Leste	2	female	24	15-49 years	2000	44	Population	1	Number	208391.00128083193	226205.08009978876	189729.20218173304
19	Timor-Leste	2	female	25	50-69 years	2000	44	Population	1	Number	38045.052970242	41297.29307714541	34638.04820093126
19	Timor-Leste	2	female	26	70+ years	2000	44	Population	1	Number	7269.720169608998	7891.1643168956325	6618.703299983786
19	Timor-Leste	2	female	28	<1 year	2000	44	Population	1	Number	17309.383700642094	18789.057600453467	15759.296416809302
19	Timor-Leste	2	female	30	80 to 84	2000	44	Population	1	Number	844.3262129879192	916.5025239352846	768.7152409975808
19	Timor-Leste	2	female	31	85 to 89	2000	44	Population	1	Number	275.5848036757343	299.14287184476444	250.90567545353971
19	Timor-Leste	2	female	32	90 to 94	2000	44	Population	1	Number	126.35035902729516	137.151282486953	115.03545098532639
19	Timor-Leste	2	female	39	0 to 14	2000	44	Population	1	Number	192461.97440323755	208914.37762889772	175226.64908470848
19	Timor-Leste	2	female	42	Neonatal	2000	44	Population	1	Number	1353.0554384116144	1468.7199156593647	1231.8868245732813
19	Timor-Leste	2	female	157	25 plus	2000	44	Population	1	Number	174005.02325195805	188879.65401841572	158422.55200222303
19	Timor-Leste	2	female	158	<20 years	2000	44	Population	1	Number	235534.86596462573	255669.30862826013	214442.28364365705
19	Timor-Leste	2	female	159	10 to 24	2000	44	Population	1	Number	131858.07835566255	143129.82323095345	120049.94387412361
19	Timor-Leste	2	female	162	10 to 19	2000	44	Population	1	Number	95230.21874832585	103370.8707549018	86702.17675264699
19	Timor-Leste	2	female	164	Birth	2000	44	Population	1	Number	18807.3988453885	19434.6094092385	18083.7240211176
19	Timor-Leste	2	female	235	95 plus	2000	44	Population	1	Number	57.412485442210695	62.32032951692425	52.27109132002108
19	Timor-Leste	3	both	1	Under 5	2000	44	Population	1	Number	158001.41905034316	171507.9990618129	143852.10011830128
19	Timor-Leste	3	both	2	Early Neonatal	2000	44	Population	1	Number	697.0927108069445	756.682925442462	634.666770902782
19	Timor-Leste	3	both	3	Late Neonatal	2000	44	Population	1	Number	2065.116731030575	2241.6509959019677	1880.1817131372409
19	Timor-Leste	3	both	4	Post Neonatal	2000	44	Population	1	Number	32495.32839622534	35273.156314611035	29585.311713823703
19	Timor-Leste	3	both	5	1 to 4	2000	44	Population	1	Number	122743.8812122803	133236.50882585743	111751.93992043754
19	Timor-Leste	3	both	6	5 to 9	2000	44	Population	1	Number	128233.17823804218	139195.05245668648	116749.6602578567
19	Timor-Leste	3	both	7	10 to 14	2000	44	Population	1	Number	107423.82727829383	116606.83669044521	97803.82511504195
19	Timor-Leste	3	both	8	15 to 19	2000	44	Population	1	Number	89218.19926234748	96844.92030105024	81228.54471688294
19	Timor-Leste	3	both	9	20 to 24	2000	44	Population	1	Number	75420.43991317549	81867.67445265119	68666.40020428905
19	Timor-Leste	3	both	10	25 to 29	2000	44	Population	1	Number	69228.9625147704	75146.92532128707	63029.38104364608
19	Timor-Leste	3	both	11	30 to 34	2000	44	Population	1	Number	59573.77736985445	64666.37714185425	54238.83556326247
19	Timor-Leste	3	both	12	35 to 39	2000	44	Population	1	Number	50548.57957388605	54869.67009689773	46021.86090103208
19	Timor-Leste	3	both	13	40 to 44	2000	44	Population	1	Number	44459.481002990484	48260.05153611953	40478.05235478364
19	Timor-Leste	3	both	14	45 to 49	2000	44	Population	1	Number	34208.379465821694	37132.64569770042	31144.955895834628
19	Timor-Leste	3	both	15	50 to 54	2000	44	Population	1	Number	26538.720221578766	28807.35394796671	24162.128804107364
19	Timor-Leste	3	both	16	55 to 59	2000	44	Population	1	Number	21995.506453544633	23875.768476463178	20025.768221106184
19	Timor-Leste	3	both	17	60 to 64	2000	44	Population	1	Number	16475.2494294349	17883.618265392517	14999.860410379699
19	Timor-Leste	3	both	18	65 to 69	2000	44	Population	1	Number	12860.218109377181	13959.55991214865	11708.561822624333
19	Timor-Leste	3	both	19	70 to 74	2000	44	Population	1	Number	8457.417291675392	9180.390439808982	7700.039950886114
19	Timor-Leste	3	both	20	75 to 79	2000	44	Population	1	Number	4252.198981791557	4615.693601760498	3871.4067084215167
19	Timor-Leste	3	both	21	80 plus	2000	44	Population	1	Number	2767.985945256673	3004.6042228958177	2520.1076909077847
19	Timor-Leste	3	both	22	All Ages	2000	44	Population	1	Number	909663.5401021844	987425.1416229414	828201.4897793633
19	Timor-Leste	3	both	23	5-14 years	2000	44	Population	1	Number	235657.005516336	255801.8891471317	214553.48537289866
19	Timor-Leste	3	both	24	15-49 years	2000	44	Population	1	Number	422657.8191028461	458788.2645475605	384808.0306797309
19	Timor-Leste	3	both	25	50-69 years	2000	44	Population	1	Number	77869.69421393548	84526.30060197104	70896.31925821757
19	Timor-Leste	3	both	26	70+ years	2000	44	Population	1	Number	15477.602218723623	16800.688264465298	14091.554350215416
19	Timor-Leste	3	both	28	<1 year	2000	44	Population	1	Number	35257.53783806286	38271.49023595547	32100.16019786373
19	Timor-Leste	3	both	30	80 to 84	2000	44	Population	1	Number	1842.2105789247446	1999.6899530453975	1677.2372186988941
19	Timor-Leste	3	both	31	85 to 89	2000	44	Population	1	Number	578.4329473468397	627.8796607470595	526.6332084457373
19	Timor-Leste	3	both	32	90 to 94	2000	44	Population	1	Number	255.96421172940495	277.84503486742017	233.04214375864777
19	Timor-Leste	3	both	39	0 to 14	2000	44	Population	1	Number	393658.42456667917	427309.88820894464	358405.5854911999
19	Timor-Leste	3	both	42	Neonatal	2000	44	Population	1	Number	2762.2094418375195	2998.3339213444297	2514.848484040023
19	Timor-Leste	3	both	157	25 plus	2000	44	Population	1	Number	351366.47635998216	381402.6586602953	319900.95936699194
19	Timor-Leste	3	both	158	<20 years	2000	44	Population	1	Number	482876.62382902665	524154.8085099949	439634.13020808285
19	Timor-Leste	3	both	159	10 to 24	2000	44	Population	1	Number	272062.4664538168	295319.43144414667	247698.77003621391
19	Timor-Leste	3	both	162	10 to 19	2000	44	Population	1	Number	196642.02654064132	213451.75699149544	179032.36983192485
19	Timor-Leste	3	both	164	Birth	2000	44	Population	1	Number	38538.260156252	39823.4779623458	37055.3773357432
19	Timor-Leste	3	both	235	95 plus	2000	44	Population	1	Number	91.37820725568385	99.18957423594054	83.19512000450584
20	Viet Nam	1	male	1	Under 5	2000	44	Population	1	Number	3983984.609052992	4290617.795141484	3701821.255643002
20	Viet Nam	1	male	2	Early Neonatal	2000	44	Population	1	Number	15395.522864951849	16580.46173666615	14305.144064490672
20	Viet Nam	1	male	3	Late Neonatal	2000	44	Population	1	Number	45810.823573266876	49336.72042479805	42566.299090784254
20	Viet Nam	1	male	4	Post Neonatal	2000	44	Population	1	Number	730476.2155096544	786698.3828379643	678740.6696227349
20	Viet Nam	1	male	5	1 to 4	2000	44	Population	1	Number	3192302.0471051186	3438002.230142055	2966209.142864992
20	Viet Nam	1	male	6	5 to 9	2000	44	Population	1	Number	4653294.18987295	5011441.76403915	4323727.381297885
20	Viet Nam	1	male	7	10 to 14	2000	44	Population	1	Number	4878562.809430231	5254048.511455572	4533041.48412137
20	Viet Nam	1	male	8	15 to 19	2000	44	Population	1	Number	4377498.04690535	4714418.568678601	4067464.337022595
20	Viet Nam	1	male	9	20 to 24	2000	44	Population	1	Number	3638800.380807263	3918865.959316656	3381084.496186367
20	Viet Nam	1	male	10	25 to 29	2000	44	Population	1	Number	3435649.3828300177	3700079.1484837923	3192321.5474770814
20	Viet Nam	1	male	11	30 to 34	2000	44	Population	1	Number	3165407.547956587	3409037.756640854	2941219.4307105634
20	Viet Nam	1	male	12	35 to 39	2000	44	Population	1	Number	2889305.095822707	3111684.676582289	2684671.771434514
20	Viet Nam	1	male	13	40 to 44	2000	44	Population	1	Number	2383964.4687859016	2567449.7711448735	2215121.5953987
20	Viet Nam	1	male	14	45 to 49	2000	44	Population	1	Number	1720300.364273721	1852705.7908729548	1598461.1085313945
20	Viet Nam	1	male	15	50 to 54	2000	44	Population	1	Number	979103.7455613032	1054461.8933639883	909759.3019216154
20	Viet Nam	1	male	16	55 to 59	2000	44	Population	1	Number	810514.1161899759	872896.5172796494	753109.9333297765
20	Viet Nam	1	male	17	60 to 64	2000	44	Population	1	Number	762817.4922182214	821528.853078249	708791.3945382771
20	Viet Nam	1	male	18	65 to 69	2000	44	Population	1	Number	744824.7388075197	802151.2611588113	692072.9672451777
20	Viet Nam	1	male	19	70 to 74	2000	44	Population	1	Number	536253.8903183013	577527.4531144528	498274.0257305885
20	Viet Nam	1	male	20	75 to 79	2000	44	Population	1	Number	326655.316982857	351796.81988213875	303520.14737410814
20	Viet Nam	1	male	21	80 plus	2000	44	Population	1	Number	222822.19162951148	239972.02659506837	207040.94170663808
20	Viet Nam	1	male	22	All Ages	2000	44	Population	1	Number	39509758.38744541	42550684.566828586	36711503.11966962
20	Viet Nam	1	male	23	5-14 years	2000	44	Population	1	Number	9531856.99930318	10265490.275494719	8856768.865419257
20	Viet Nam	1	male	24	15-49 years	2000	44	Population	1	Number	21610925.287381545	23274241.671720013	20080344.28676122
20	Viet Nam	1	male	25	50-69 years	2000	44	Population	1	Number	3297260.0927770203	3551038.524880698	3063733.5970348464
20	Viet Nam	1	male	26	70+ years	2000	44	Population	1	Number	1085731.3989306698	1169296.2995916598	1008835.1148113348
20	Viet Nam	1	male	28	<1 year	2000	44	Population	1	Number	791682.5619478732	852615.5649994286	735612.1127780098
20	Viet Nam	1	male	30	80 to 84	2000	44	Population	1	Number	146930.06849495377	158238.75551458495	136523.83330290805
20	Viet Nam	1	male	31	85 to 89	2000	44	Population	1	Number	55771.92489965013	60064.492443060604	51821.911307716065
20	Viet Nam	1	male	32	90 to 94	2000	44	Population	1	Number	16501.46987608949	17771.529572542822	15332.763032731953
20	Viet Nam	1	male	39	0 to 14	2000	44	Population	1	Number	13515841.608356172	14556108.070636207	12558590.121062256
20	Viet Nam	1	male	42	Neonatal	2000	44	Population	1	Number	61206.34643821873	65917.1821614642	56871.44315527493
20	Viet Nam	1	male	157	25 plus	2000	44	Population	1	Number	17977618.351376623	19361291.968197107	16704364.165398438
20	Viet Nam	1	male	158	<20 years	2000	44	Population	1	Number	17893339.655261524	19270526.639314804	16626054.458084852
20	Viet Nam	1	male	159	10 to 24	2000	44	Population	1	Number	12894861.237142842	13887333.039450832	11981590.31733033
20	Viet Nam	1	male	162	10 to 19	2000	44	Population	1	Number	9256060.85633558	9968467.080134174	8600505.821143964
20	Viet Nam	1	male	164	Birth	2000	44	Population	1	Number	817443.1557628	849746.21937057	783711.076029339
20	Viet Nam	1	male	235	95 plus	2000	44	Population	1	Number	3618.728358818092	3897.249064879989	3362.4340632819826
20	Viet Nam	2	female	1	Under 5	2000	44	Population	1	Number	3808720.4634975023	4101864.1890000673	3538970.089527769
20	Viet Nam	2	female	2	Early Neonatal	2000	44	Population	1	Number	14578.555260426581	15700.615028909056	13546.037707319716
20	Viet Nam	2	female	3	Late Neonatal	2000	44	Population	1	Number	43480.46974077003	46827.00751075548	40400.99119007012
20	Viet Nam	2	female	4	Post Neonatal	2000	44	Population	1	Number	695545.5268079429	749079.2027338181	646283.9262868257
20	Viet Nam	2	female	5	1 to 4	2000	44	Population	1	Number	3055115.9116883627	3290257.3637265842	2838739.1343435533
20	Viet Nam	2	female	6	5 to 9	2000	44	Population	1	Number	4415669.33581622	4755527.766513429	4102932.1669746647
20	Viet Nam	2	female	7	10 to 14	2000	44	Population	1	Number	4612642.818296911	4967661.600359623	4285955.11906844
20	Viet Nam	2	female	8	15 to 19	2000	44	Population	1	Number	4295737.690618786	4626365.407322734	3991494.6096087913
20	Viet Nam	2	female	9	20 to 24	2000	44	Population	1	Number	3671550.570146926	3954136.8147450904	3411515.1727377805
20	Viet Nam	2	female	10	25 to 29	2000	44	Population	1	Number	3409163.69094121	3671554.9466893063	3167711.6890500165
20	Viet Nam	2	female	11	30 to 34	2000	44	Population	1	Number	3163876.948390132	3407389.3522463823	2939797.2349530538
20	Viet Nam	2	female	12	35 to 39	2000	44	Population	1	Number	2993638.2482049987	3224047.982207879	2781615.5900123715
20	Viet Nam	2	female	13	40 to 44	2000	44	Population	1	Number	2572144.972908136	2770113.862228669	2389974.326625212
20	Viet Nam	2	female	14	45 to 49	2000	44	Population	1	Number	1914189.90984438	2061518.3281069058	1778618.5417226432
20	Viet Nam	2	female	15	50 to 54	2000	44	Population	1	Number	1175029.1597246958	1265466.9927862326	1091808.4145167335
20	Viet Nam	2	female	16	55 to 59	2000	44	Population	1	Number	1030455.0037143447	1109765.4759967325	957473.6375902281
20	Viet Nam	2	female	17	60 to 64	2000	44	Population	1	Number	998758.9190684536	1075629.855967242	928022.4093911536
20	Viet Nam	2	female	18	65 to 69	2000	44	Population	1	Number	949727.5820712622	1022824.7506057194	882463.6878347611
20	Viet Nam	2	female	19	70 to 74	2000	44	Population	1	Number	747140.5355421132	804645.2965666788	694224.7490458371
20	Viet Nam	2	female	20	75 to 79	2000	44	Population	1	Number	540133.689982893	581705.8672189282	501879.04087883624
20	Viet Nam	2	female	21	80 plus	2000	44	Population	1	Number	494337.9440042664	532385.3848578328	459326.7515209703
20	Viet Nam	2	female	22	All Ages	2000	44	Population	1	Number	40792917.48277323	43932603.87341946	37903783.231059276
20	Viet Nam	2	female	23	5-14 years	2000	44	Population	1	Number	9028312.154113133	9723189.36687305	8388887.286043104
[truncated: 93,176 more rows]
