# Supplementary material for: Hematological malignancy burden in mainland China and Taiwan from 1990 to 2021 and decadal projections: Insights from the global burden of disease study 2021
Source: PLoS One. 2025 Jul 21;20(7):e0328526. doi: 10.1371/journal.pone.0328526 (PMC12279097; doi:10.1371/journal.pone.0328526)
Supplement: S1 Data — (ZIP) [file pone.0328526.s021.zip › The raw data used in this study/GBD_Population/IHME_GBD_2019_POP_2001_Y2020M10D15.CSV]

location_id	location_name	sex_id	sex_name	age_group_id	age_group_name	year_id	measure_id	measure_name	metric_id	metric_name	val	upper	lower
1	Global	1	male	1	Under 5	2001	44	Population	1	Number	323109878.9298551	329205594.36989367	316786288.24585074
1	Global	1	male	2	Early Neonatal	2001	44	Population	1	Number	1318545.787796711	1343648.379288353	1293406.6128469652
1	Global	1	male	3	Late Neonatal	2001	44	Population	1	Number	3894465.594469194	3968418.135316494	3820519.84001891
1	Global	1	male	4	Post Neonatal	2001	44	Population	1	Number	61449262.63876841	62610176.87252495	60271826.973798126
1	Global	1	male	5	1 to 4	2001	44	Population	1	Number	256447604.9088208	261265159.26079524	251409252.4952489
1	Global	1	male	6	5 to 9	2001	44	Population	1	Number	313948095.4726042	320042251.3696763	307669485.3478071
1	Global	1	male	7	10 to 14	2001	44	Population	1	Number	326444155.27220845	333496052.97450817	319319837.6687903
1	Global	1	male	8	15 to 19	2001	44	Population	1	Number	298883439.5208628	305197962.4276733	292490427.6442732
1	Global	1	male	9	20 to 24	2001	44	Population	1	Number	261249090.90925068	266557275.6848052	255793013.40040112
1	Global	1	male	10	25 to 29	2001	44	Population	1	Number	251448684.58220464	257035044.22080332	245861792.55846238
1	Global	1	male	11	30 to 34	2001	44	Population	1	Number	246517874.91352385	252332454.49911204	240606251.6762086
1	Global	1	male	12	35 to 39	2001	44	Population	1	Number	227737434.063275	233137569.06751573	222314578.72417444
1	Global	1	male	13	40 to 44	2001	44	Population	1	Number	191335772.08621645	195406752.46161044	187094075.1389918
1	Global	1	male	14	45 to 49	2001	44	Population	1	Number	172141975.86700854	176119872.1139386	168161774.2767945
1	Global	1	male	15	50 to 54	2001	44	Population	1	Number	139102216.6730263	142149518.30776295	136031803.26551995
1	Global	1	male	16	55 to 59	2001	44	Population	1	Number	104632782.87327749	106880623.41382329	102318343.89336167
1	Global	1	male	17	60 to 64	2001	44	Population	1	Number	92358740.78653702	94265669.34257764	90383539.27923425
1	Global	1	male	18	65 to 69	2001	44	Population	1	Number	74510864.34979124	76068602.00579013	72904866.40263541
1	Global	1	male	19	70 to 74	2001	44	Population	1	Number	56259904.27930849	57388656.77084641	55099742.56827136
1	Global	1	male	20	75 to 79	2001	44	Population	1	Number	34505700.16741572	35181883.078355834	33801529.594422594
1	Global	1	male	21	80 plus	2001	44	Population	1	Number	26982897.1717607	27459308.516262338	26489575.109193757
1	Global	1	male	22	All Ages	2001	44	Population	1	Number	3141169507.9181266	3207854652.3952227	3073604155.3052197
1	Global	1	male	23	5-14 years	2001	44	Population	1	Number	640392250.7448126	653569954.4988327	627007564.5303624
1	Global	1	male	24	15-49 years	2001	44	Population	1	Number	1649314271.942342	1685787437.7262714	1612444046.530158
1	Global	1	male	25	50-69 years	2001	44	Population	1	Number	410604604.682632	419335889.99966764	401715988.4031267
1	Global	1	male	26	70+ years	2001	44	Population	1	Number	117748501.61848491	120024170.01823497	115380554.20328102
1	Global	1	male	28	<1 year	2001	44	Population	1	Number	66662274.021034315	67921065.80664133	65386003.6272388
1	Global	1	male	30	80 to 84	2001	44	Population	1	Number	17091067.455151364	17414271.12606621	16756912.342435842
1	Global	1	male	31	85 to 89	2001	44	Population	1	Number	7213051.103701747	7333252.802546296	7082669.984944066
1	Global	1	male	32	90 to 94	2001	44	Population	1	Number	2179829.8442734773	2213259.873994933	2145771.2844765056
1	Global	1	male	39	0 to 14	2001	44	Population	1	Number	963502129.6746677	982579388.8412427	943854314.054283
1	Global	1	male	42	Neonatal	2001	44	Population	1	Number	5213011.382265905	5312066.859082913	5114001.947625013
1	Global	1	male	157	25 plus	2001	44	Population	1	Number	1617534847.8133454	1653116264.1445098	1581306296.7447577
1	Global	1	male	158	<20 years	2001	44	Population	1	Number	1262385569.1955307	1288058673.7863655	1236389252.2990365
1	Global	1	male	159	10 to 24	2001	44	Population	1	Number	886576685.7023219	905342927.519	867659859.1066467
1	Global	1	male	162	10 to 19	2001	44	Population	1	Number	625327594.7930713	638745171.6127152	611705962.1642072
1	Global	1	male	164	Birth	2001	44	Population	1	Number	69603460.7131808	71368203.6994872	67963343.206835
1	Global	1	male	235	95 plus	2001	44	Population	1	Number	498948.7686341135	508286.62832828425	489828.677589441
1	Global	2	female	1	Under 5	2001	44	Population	1	Number	301780650.8264244	307383804.187769	296009085.0958105
1	Global	2	female	2	Early Neonatal	2001	44	Population	1	Number	1225385.8135450056	1248451.8557573739	1202255.7223552498
1	Global	2	female	3	Late Neonatal	2001	44	Population	1	Number	3629693.105832394	3697744.9684627806	3561413.981143896
1	Global	2	female	4	Post Neonatal	2001	44	Population	1	Number	57321324.636969045	58394274.71903207	56247707.101927996
1	Global	2	female	5	1 to 4	2001	44	Population	1	Number	239604247.27007794	244074375.26790744	234989925.32622522
1	Global	2	female	6	5 to 9	2001	44	Population	1	Number	292273939.4308498	297794454.8377575	286537190.1813524
1	Global	2	female	7	10 to 14	2001	44	Population	1	Number	305086074.28566056	311495848.47668815	298646934.57353693
1	Global	2	female	8	15 to 19	2001	44	Population	1	Number	286048245.30508554	291892793.29188716	280081986.04013675
1	Global	2	female	9	20 to 24	2001	44	Population	1	Number	260177466.10159755	265332111.91552177	254772630.44947416
1	Global	2	female	10	25 to 29	2001	44	Population	1	Number	251329571.2573927	256789455.62802058	245834410.24062577
1	Global	2	female	11	30 to 34	2001	44	Population	1	Number	242590017.12910345	248175786.27954978	236995740.00044808
1	Global	2	female	12	35 to 39	2001	44	Population	1	Number	223173129.71536645	228301894.7303917	217924392.19236207
1	Global	2	female	13	40 to 44	2001	44	Population	1	Number	184873545.9059259	188718997.10295525	180941828.8029708
1	Global	2	female	14	45 to 49	2001	44	Population	1	Number	167084532.38475135	170857482.41886872	163333638.60795727
1	Global	2	female	15	50 to 54	2001	44	Population	1	Number	136262588.9247581	139135076.26686564	133336094.21795693
1	Global	2	female	16	55 to 59	2001	44	Population	1	Number	104695516.38467756	106811654.39102066	102481498.92014818
1	Global	2	female	17	60 to 64	2001	44	Population	1	Number	96772151.36119655	98669032.1431566	94851774.86068077
1	Global	2	female	18	65 to 69	2001	44	Population	1	Number	81399113.23890328	82975558.20031379	79770927.4522501
1	Global	2	female	19	70 to 74	2001	44	Population	1	Number	65953293.140463196	67205001.74162218	64651402.90075468
1	Global	2	female	20	75 to 79	2001	44	Population	1	Number	46889986.682486095	47750996.58797306	46009976.06397815
1	Global	2	female	21	80 plus	2001	44	Population	1	Number	47965852.822596624	48821835.55556384	47081656.495475076
1	Global	2	female	22	All Ages	2001	44	Population	1	Number	3094355674.897239	3157065194.362544	3030086054.04526
1	Global	2	female	23	5-14 years	2001	44	Population	1	Number	597360013.7165103	609185365.5333258	585250740.0154483
1	Global	2	female	24	15-49 years	2001	44	Population	1	Number	1615276507.799223	1650011668.060011	1579947839.2619915
1	Global	2	female	25	50-69 years	2001	44	Population	1	Number	419129369.90953547	427567497.58851373	410345227.8303501
1	Global	2	female	26	70+ years	2001	44	Population	1	Number	160809132.6455459	163779288.43462235	157855611.76834303
1	Global	2	female	28	<1 year	2001	44	Population	1	Number	62176403.55634644	63340824.03323656	61011029.82698092
1	Global	2	female	30	80 to 84	2001	44	Population	1	Number	27021191.10687454	27532397.291885663	26502665.80960564
1	Global	2	female	31	85 to 89	2001	44	Population	1	Number	14160798.646601742	14406958.687320817	13902532.059751771
1	Global	2	female	32	90 to 94	2001	44	Population	1	Number	5348740.069176974	5439169.34538476	5250540.57376035
1	Global	2	female	39	0 to 14	2001	44	Population	1	Number	899140664.5429348	916263451.9590293	881430743.1276683
1	Global	2	female	42	Neonatal	2001	44	Population	1	Number	4855078.9193774	4946196.824220154	4763669.703499146
1	Global	2	female	157	25 plus	2001	44	Population	1	Number	1648989298.9476213	1683623784.7266273	1613140908.8941202
1	Global	2	female	158	<20 years	2001	44	Population	1	Number	1185188909.8480203	1208276951.4730062	1161400894.025385
1	Global	2	female	159	10 to 24	2001	44	Population	1	Number	851311785.6923437	868719441.1209236	833616376.3633901
1	Global	2	female	162	10 to 19	2001	44	Population	1	Number	591134319.5907462	603411421.939698	578672847.7322732
1	Global	2	female	164	Birth	2001	44	Population	1	Number	64618518.9469805	66262107.0858267	63086943.0975478
1	Global	2	female	235	95 plus	2001	44	Population	1	Number	1435122.9999433681	1463701.6949139913	1405123.0199805968
1	Global	3	both	1	Under 5	2001	44	Population	1	Number	624890529.7562795	636627338.6183796	612769848.1794127
1	Global	3	both	2	Early Neonatal	2001	44	Population	1	Number	2543931.6013417165	2592359.3788524102	2495535.044382811
1	Global	3	both	3	Late Neonatal	2001	44	Population	1	Number	7524158.7003015885	7667212.158413621	7381891.799316155
1	Global	3	both	4	Post Neonatal	2001	44	Population	1	Number	118770587.27573745	121020634.8780391	116541538.43820643
1	Global	3	both	5	1 to 4	2001	44	Population	1	Number	496051852.17889875	505346357.4043507	486413187.64468974
1	Global	3	both	6	5 to 9	2001	44	Population	1	Number	606222034.903454	617818427.1906881	594234065.7918009
1	Global	3	both	7	10 to 14	2001	44	Population	1	Number	631530229.5578691	644992273.6496705	617966772.2423271
1	Global	3	both	8	15 to 19	2001	44	Population	1	Number	584931684.8259484	597054315.4814416	572619149.3632035
1	Global	3	both	9	20 to 24	2001	44	Population	1	Number	521426557.0108482	531907452.81880796	510553254.1154442
1	Global	3	both	10	25 to 29	2001	44	Population	1	Number	502778255.83959734	513825110.36873996	491695869.6950061
1	Global	3	both	11	30 to 34	2001	44	Population	1	Number	489107892.0426273	500472869.50013727	477631548.21849734
1	Global	3	both	12	35 to 39	2001	44	Population	1	Number	450910563.77864146	461444044.89185	440234900.5348409
1	Global	3	both	13	40 to 44	2001	44	Population	1	Number	376209317.9921424	384124036.54305387	368094930.62595963
1	Global	3	both	14	45 to 49	2001	44	Population	1	Number	339226508.2517599	347002229.84969395	331428892.98364437
1	Global	3	both	15	50 to 54	2001	44	Population	1	Number	275364805.5977844	281265029.55461156	269349240.19149965
1	Global	3	both	16	55 to 59	2001	44	Population	1	Number	209328299.25795504	213700518.68075246	204870852.44997007
1	Global	3	both	17	60 to 64	2001	44	Population	1	Number	189130892.14773357	192918866.69613078	185092997.48709399
1	Global	3	both	18	65 to 69	2001	44	Population	1	Number	155909977.5886945	159030964.28497133	152678986.0695582
1	Global	3	both	19	70 to 74	2001	44	Population	1	Number	122213197.41977169	124582392.08249618	119757913.4843703
1	Global	3	both	20	75 to 79	2001	44	Population	1	Number	81395686.84990183	82932228.01691578	79815376.17276882
1	Global	3	both	21	80 plus	2001	44	Population	1	Number	74948749.99435732	76284161.814522475	73585198.5147733
1	Global	3	both	22	All Ages	2001	44	Population	1	Number	6235525182.815366	6364768507.257958	6103733700.123318
1	Global	3	both	23	5-14 years	2001	44	Population	1	Number	1237752264.461323	1262691652.6417713	1212275860.658824
1	Global	3	both	24	15-49 years	2001	44	Population	1	Number	3264590779.7415648	3335802008.1386085	3192537553.6571155
1	Global	3	both	25	50-69 years	2001	44	Population	1	Number	829733974.5921675	846972327.623151	812100466.4609299
1	Global	3	both	26	70+ years	2001	44	Population	1	Number	278557634.2640308	283811827.20651126	273192009.00845426
1	Global	3	both	28	<1 year	2001	44	Population	1	Number	128838677.57738076	131281660.17672743	126418965.28190541
1	Global	3	both	30	80 to 84	2001	44	Population	1	Number	44112258.562025905	44940911.33435879	43274810.80129285
1	Global	3	both	31	85 to 89	2001	44	Population	1	Number	21373849.75030349	21745299.3776203	20988259.767478604
1	Global	3	both	32	90 to 94	2001	44	Population	1	Number	7528569.913450451	7651195.491241856	7396624.214882747
1	Global	3	both	39	0 to 14	2001	44	Population	1	Number	1862642794.2176025	1898868324.0346916	1825312511.8883626
1	Global	3	both	42	Neonatal	2001	44	Population	1	Number	10068090.301643305	10259681.966821138	9877426.843698965
1	Global	3	both	157	25 plus	2001	44	Population	1	Number	3266524146.760967	3337008718.2335024	3193922418.428927
1	Global	3	both	158	<20 years	2001	44	Population	1	Number	2447574479.043551	2496348649.783848	2397843263.128167
1	Global	3	both	159	10 to 24	2001	44	Population	1	Number	1737888471.3946657	1774260317.4514163	1701290142.3164036
1	Global	3	both	162	10 to 19	2001	44	Population	1	Number	1216461914.3838174	1242201931.388052	1190378569.0978909
1	Global	3	both	164	Birth	2001	44	Population	1	Number	134221979.660161	137630310.785314	131047391.858384
1	Global	3	both	235	95 plus	2001	44	Population	1	Number	1934071.7685774814	1971340.9245924896	1894784.3721978003
4	Southeast Asia, East Asia, and Oceania	1	male	1	Under 5	2001	44	Population	1	Number	77085433.83307414	80636339.08193588	73390375.43490347
4	Southeast Asia, East Asia, and Oceania	1	male	2	Early Neonatal	2001	44	Population	1	Number	298749.59115836147	312339.84460609703	284554.05619666714
4	Southeast Asia, East Asia, and Oceania	1	male	3	Late Neonatal	2001	44	Population	1	Number	888176.5571250868	928618.8441380253	845927.8789075272
4	Southeast Asia, East Asia, and Oceania	1	male	4	Post Neonatal	2001	44	Population	1	Number	14088551.231863823	14730276.548839603	13418904.422678271
4	Southeast Asia, East Asia, and Oceania	1	male	5	1 to 4	2001	44	Population	1	Number	61809956.45292687	64665036.532915406	58841269.1002719
4	Southeast Asia, East Asia, and Oceania	1	male	6	5 to 9	2001	44	Population	1	Number	81209336.60044114	85025308.39387013	77277197.39555965
4	Southeast Asia, East Asia, and Oceania	1	male	7	10 to 14	2001	44	Population	1	Number	98942206.0740741	103932308.95969366	93915687.85366991
4	Southeast Asia, East Asia, and Oceania	1	male	8	15 to 19	2001	44	Population	1	Number	88257779.13688318	92591816.29122517	83824602.40374565
4	Southeast Asia, East Asia, and Oceania	1	male	9	20 to 24	2001	44	Population	1	Number	76930922.5862649	80700576.19518611	73045321.49718355
4	Southeast Asia, East Asia, and Oceania	1	male	10	25 to 29	2001	44	Population	1	Number	85230594.6819872	89623281.39255588	80787892.34798615
4	Southeast Asia, East Asia, and Oceania	1	male	11	30 to 34	2001	44	Population	1	Number	91698524.09490792	96665717.59489816	86727056.37142953
4	Southeast Asia, East Asia, and Oceania	1	male	12	35 to 39	2001	44	Population	1	Number	84680404.19830853	89254054.4126766	80096653.5290442
4	Southeast Asia, East Asia, and Oceania	1	male	13	40 to 44	2001	44	Population	1	Number	62553874.96823946	65743908.99649561	59325185.70755366
4	Southeast Asia, East Asia, and Oceania	1	male	14	45 to 49	2001	44	Population	1	Number	62010444.53036774	65401469.77392797	58601447.631795175
4	Southeast Asia, East Asia, and Oceania	1	male	15	50 to 54	2001	44	Population	1	Number	47085857.68233143	49686591.555209346	44473813.40921963
4	Southeast Asia, East Asia, and Oceania	1	male	16	55 to 59	2001	44	Population	1	Number	34459477.80420749	36337350.53012863	32566396.658246625
4	Southeast Asia, East Asia, and Oceania	1	male	17	60 to 64	2001	44	Population	1	Number	29466939.358988337	31081059.732038416	27826362.29947558
4	Southeast Asia, East Asia, and Oceania	1	male	18	65 to 69	2001	44	Population	1	Number	24144880.42910572	25481443.67107554	22800672.760129817
4	Southeast Asia, East Asia, and Oceania	1	male	19	70 to 74	2001	44	Population	1	Number	17152312.236706812	18099214.630362757	16201678.295232773
4	Southeast Asia, East Asia, and Oceania	1	male	20	75 to 79	2001	44	Population	1	Number	10010725.123158706	10566542.938203225	9461184.604104405
4	Southeast Asia, East Asia, and Oceania	1	male	21	80 plus	2001	44	Population	1	Number	6538796.886918382	6882950.43087507	6199865.030933403
4	Southeast Asia, East Asia, and Oceania	1	male	22	All Ages	2001	44	Population	1	Number	977458510.2259651	1027277768.2323734	927202497.1104532
4	Southeast Asia, East Asia, and Oceania	1	male	23	5-14 years	2001	44	Population	1	Number	180151542.67451525	188939376.6241331	171186625.01761407
4	Southeast Asia, East Asia, and Oceania	1	male	24	15-49 years	2001	44	Population	1	Number	551362544.1969589	579778950.6417645	522805861.797869
4	Southeast Asia, East Asia, and Oceania	1	male	25	50-69 years	2001	44	Population	1	Number	135157155.274633	142591167.3324587	127662661.93377276
4	Southeast Asia, East Asia, and Oceania	1	male	26	70+ years	2001	44	Population	1	Number	33701834.2467839	35546707.71918636	31869499.971415397
4	Southeast Asia, East Asia, and Oceania	1	male	28	<1 year	2001	44	Population	1	Number	15275477.38014727	15971235.237583727	14549386.357782466
4	Southeast Asia, East Asia, and Oceania	1	male	30	80 to 84	2001	44	Population	1	Number	4661511.976844574	4915241.856881083	4411376.28261663
4	Southeast Asia, East Asia, and Oceania	1	male	31	85 to 89	2001	44	Population	1	Number	1528005.2381204716	1605346.5972886877	1451290.2157545018
4	Southeast Asia, East Asia, and Oceania	1	male	32	90 to 94	2001	44	Population	1	Number	297603.1755731516	308944.859952515	285534.0430276239
4	Southeast Asia, East Asia, and Oceania	1	male	39	0 to 14	2001	44	Population	1	Number	257236976.50758937	269549056.7755929	244536033.4495594
4	Southeast Asia, East Asia, and Oceania	1	male	42	Neonatal	2001	44	Population	1	Number	1186926.1482834483	1240958.6887441224	1130481.935104194
4	Southeast Asia, East Asia, and Oceania	1	male	157	25 plus	2001	44	Population	1	Number	555032831.9952277	584940767.4060664	525028034.72277623
4	Southeast Asia, East Asia, and Oceania	1	male	158	<20 years	2001	44	Population	1	Number	345494755.64447254	362097691.5601504	328389649.4320364
4	Southeast Asia, East Asia, and Oceania	1	male	159	10 to 24	2001	44	Population	1	Number	264130907.7972222	277098405.02120155	250829704.15695655
4	Southeast Asia, East Asia, and Oceania	1	male	162	10 to 19	2001	44	Population	1	Number	187199985.2109573	196527362.80651665	177774995.40827012
4	Southeast Asia, East Asia, and Oceania	1	male	164	Birth	2001	44	Population	1	Number	15616017.4090094	15911309.0870227	15310611.1706346
4	Southeast Asia, East Asia, and Oceania	1	male	235	95 plus	2001	44	Population	1	Number	51676.49638018388	53434.05114624469	49823.44439360268
4	Southeast Asia, East Asia, and Oceania	2	female	1	Under 5	2001	44	Population	1	Number	68711133.89217035	71798643.60300042	65518696.14233535
4	Southeast Asia, East Asia, and Oceania	2	female	2	Early Neonatal	2001	44	Population	1	Number	264422.59904638573	276266.70447637176	252134.9495836236
4	Southeast Asia, East Asia, and Oceania	2	female	3	Late Neonatal	2001	44	Population	1	Number	787441.5673579767	822681.7867452068	750767.5180168361
4	Southeast Asia, East Asia, and Oceania	2	female	4	Post Neonatal	2001	44	Population	1	Number	12527826.723301228	13087023.833678164	11944768.936717426
4	Southeast Asia, East Asia, and Oceania	2	female	5	1 to 4	2001	44	Population	1	Number	55131443.002464764	57612915.21621648	52563148.285344265
4	Southeast Asia, East Asia, and Oceania	2	female	6	5 to 9	2001	44	Population	1	Number	72833411.56473424	76176701.31133486	69387817.72682337
4	Southeast Asia, East Asia, and Oceania	2	female	7	10 to 14	2001	44	Population	1	Number	91801513.12266517	96370058.38647203	87195967.29881632
4	Southeast Asia, East Asia, and Oceania	2	female	8	15 to 19	2001	44	Population	1	Number	84669346.75042275	88839120.81718157	80438560.15464194
4	Southeast Asia, East Asia, and Oceania	2	female	9	20 to 24	2001	44	Population	1	Number	76302037.88037786	80015247.65317526	72478389.0304256
4	Southeast Asia, East Asia, and Oceania	2	female	10	25 to 29	2001	44	Population	1	Number	83622115.70884399	87914801.60302006	79268201.3675163
4	Southeast Asia, East Asia, and Oceania	2	female	11	30 to 34	2001	44	Population	1	Number	88179117.3883714	92867239.81079248	83495124.93910305
4	Southeast Asia, East Asia, and Oceania	2	female	12	35 to 39	2001	44	Population	1	Number	81795286.6211917	86156535.63983813	77438143.72802858
4	Southeast Asia, East Asia, and Oceania	2	female	13	40 to 44	2001	44	Population	1	Number	59521248.69824777	62479529.62674096	56480156.578404985
4	Southeast Asia, East Asia, and Oceania	2	female	14	45 to 49	2001	44	Population	1	Number	59531004.58154994	62732006.46061453	56312700.3546489
4	Southeast Asia, East Asia, and Oceania	2	female	15	50 to 54	2001	44	Population	1	Number	44935007.50293402	47352126.52688932	42514015.394895464
4	Southeast Asia, East Asia, and Oceania	2	female	16	55 to 59	2001	44	Population	1	Number	33430917.69555206	35195009.840108305	31682852.47375242
4	Southeast Asia, East Asia, and Oceania	2	female	17	60 to 64	2001	44	Population	1	Number	28678564.02256211	30184629.37365641	27180431.49669286
4	Southeast Asia, East Asia, and Oceania	2	female	18	65 to 69	2001	44	Population	1	Number	24703323.657535113	26022205.600290354	23380237.00100814
4	Southeast Asia, East Asia, and Oceania	2	female	19	70 to 74	2001	44	Population	1	Number	18623055.136771828	19625451.518132493	17624976.677028842
4	Southeast Asia, East Asia, and Oceania	2	female	20	75 to 79	2001	44	Population	1	Number	12307344.349490331	12978277.283602964	11641139.2113797
4	Southeast Asia, East Asia, and Oceania	2	female	21	80 plus	2001	44	Population	1	Number	10868572.05299604	11461287.839265022	10290916.2155094
4	Southeast Asia, East Asia, and Oceania	2	female	22	All Ages	2001	44	Population	1	Number	940513000.6264167	987864051.1030861	892443396.3430481
4	Southeast Asia, East Asia, and Oceania	2	female	23	5-14 years	2001	44	Population	1	Number	164634924.6873994	172534925.0961652	156536770.63193935
4	Southeast Asia, East Asia, and Oceania	2	female	24	15-49 years	2001	44	Population	1	Number	533620157.6290054	560879147.1066761	506090154.1378714
4	Southeast Asia, East Asia, and Oceania	2	female	25	50-69 years	2001	44	Population	1	Number	131747812.8785833	138755920.21874288	124745259.62187727
4	Southeast Asia, East Asia, and Oceania	2	female	26	70+ years	2001	44	Population	1	Number	41798971.5392582	44052606.739963755	39554395.82254335
4	Southeast Asia, East Asia, and Oceania	2	female	28	<1 year	2001	44	Population	1	Number	13579690.88970559	14185972.32489974	12947605.112810189
4	Southeast Asia, East Asia, and Oceania	2	female	30	80 to 84	2001	44	Population	1	Number	6944926.683425926	7329092.055345309	6568518.052118922
4	Southeast Asia, East Asia, and Oceania	2	female	31	85 to 89	2001	44	Population	1	Number	2940296.728576414	3101169.8645645194	2783286.1044567884
4	Southeast Asia, East Asia, and Oceania	2	female	32	90 to 94	2001	44	Population	1	Number	815942.0458234713	855334.3229663265	775969.4855754533
4	Southeast Asia, East Asia, and Oceania	2	female	39	0 to 14	2001	44	Population	1	Number	233346058.57956976	244357033.76317263	221977695.41433692
4	Southeast Asia, East Asia, and Oceania	2	female	42	Neonatal	2001	44	Population	1	Number	1051864.1664043625	1098948.4912215783	1002902.4676004597
4	Southeast Asia, East Asia, and Oceania	2	female	157	25 plus	2001	44	Population	1	Number	546195557.4160463	575008266.7407401	517574566.67392635
4	Southeast Asia, East Asia, and Oceania	2	female	158	<20 years	2001	44	Population	1	Number	318015405.3299925	333136426.20513666	302362378.6565006
4	Southeast Asia, East Asia, and Oceania	2	female	159	10 to 24	2001	44	Population	1	Number	252772897.75346577	265240888.6815406	240103970.95366225
4	Southeast Asia, East Asia, and Oceania	2	female	162	10 to 19	2001	44	Population	1	Number	176470859.8730879	185111329.67059478	167640600.73641676
4	Southeast Asia, East Asia, and Oceania	2	female	164	Birth	2001	44	Population	1	Number	13825832.7635401	14089089.834051	13548532.1322405
4	Southeast Asia, East Asia, and Oceania	2	female	235	95 plus	2001	44	Population	1	Number	167406.59517022956	174178.15136872715	160210.04097562307
4	Southeast Asia, East Asia, and Oceania	3	both	1	Under 5	2001	44	Population	1	Number	145796567.7252445	152402147.0201305	138908612.24255484
4	Southeast Asia, East Asia, and Oceania	3	both	2	Early Neonatal	2001	44	Population	1	Number	563172.1902047471	588533.0068057394	536882.6092991164
4	Southeast Asia, East Asia, and Oceania	3	both	3	Late Neonatal	2001	44	Population	1	Number	1675618.1244830636	1751012.9885164315	1597366.796463759
4	Southeast Asia, East Asia, and Oceania	3	both	4	Post Neonatal	2001	44	Population	1	Number	26616377.95516505	27812326.805720363	25375334.139984924
4	Southeast Asia, East Asia, and Oceania	3	both	5	1 to 4	2001	44	Population	1	Number	116941399.45539163	122255811.4496284	111392893.5139642
4	Southeast Asia, East Asia, and Oceania	3	both	6	5 to 9	2001	44	Population	1	Number	154042748.16517538	161227837.35767525	146664961.55544144
4	Southeast Asia, East Asia, and Oceania	3	both	7	10 to 14	2001	44	Population	1	Number	190743719.19673926	200317487.90852132	181111655.1524863
4	Southeast Asia, East Asia, and Oceania	3	both	8	15 to 19	2001	44	Population	1	Number	172927125.88730595	181432105.43221343	164263162.5583876
4	Southeast Asia, East Asia, and Oceania	3	both	9	20 to 24	2001	44	Population	1	Number	153232960.46664277	160673713.29275772	145510027.74618137
4	Southeast Asia, East Asia, and Oceania	3	both	10	25 to 29	2001	44	Population	1	Number	168852710.39083117	177553644.71281737	160052486.17572305
4	Southeast Asia, East Asia, and Oceania	3	both	11	30 to 34	2001	44	Population	1	Number	179877641.48327932	189528747.92988238	170195414.73653248
4	Southeast Asia, East Asia, and Oceania	3	both	12	35 to 39	2001	44	Population	1	Number	166475690.8195002	175418980.55968863	157511262.82073364
4	Southeast Asia, East Asia, and Oceania	3	both	13	40 to 44	2001	44	Population	1	Number	122075123.66648723	128259961.377057	115805342.28595865
4	Southeast Asia, East Asia, and Oceania	3	both	14	45 to 49	2001	44	Population	1	Number	121541449.11191767	128131276.3699208	114908084.34647718
4	Southeast Asia, East Asia, and Oceania	3	both	15	50 to 54	2001	44	Population	1	Number	92020865.18526545	97034863.47353749	86997910.1371559
4	Southeast Asia, East Asia, and Oceania	3	both	16	55 to 59	2001	44	Population	1	Number	67890395.49975955	71538078.12671144	64248685.570967935
4	Southeast Asia, East Asia, and Oceania	3	both	17	60 to 64	2001	44	Population	1	Number	58145503.381550446	61263184.88439549	55000587.73673505
4	Southeast Asia, East Asia, and Oceania	3	both	18	65 to 69	2001	44	Population	1	Number	48848204.086640835	51503741.71699897	46184539.44495902
4	Southeast Asia, East Asia, and Oceania	3	both	19	70 to 74	2001	44	Population	1	Number	35775367.373478636	37721276.99723034	33813627.57247616
4	Southeast Asia, East Asia, and Oceania	3	both	20	75 to 79	2001	44	Population	1	Number	22318069.472649038	23544582.184088223	21107096.63028218
4	Southeast Asia, East Asia, and Oceania	3	both	21	80 plus	2001	44	Population	1	Number	17407368.93991442	18339048.778686583	16491204.83202983
4	Southeast Asia, East Asia, and Oceania	3	both	22	All Ages	2001	44	Population	1	Number	1917971510.852382	2015356513.3454647	1819641473.6743224
4	Southeast Asia, East Asia, and Oceania	3	both	23	5-14 years	2001	44	Population	1	Number	344786467.36191463	361466794.4472469	327696353.28967196
4	Southeast Asia, East Asia, and Oceania	3	both	24	15-49 years	2001	44	Population	1	Number	1084982701.8259642	1140503421.1755729	1028896015.9357405
4	Southeast Asia, East Asia, and Oceania	3	both	25	50-69 years	2001	44	Population	1	Number	266904968.15321627	281315382.4113607	252357736.24419588
4	Southeast Asia, East Asia, and Oceania	3	both	26	70+ years	2001	44	Population	1	Number	75500805.7860421	79605951.21857944	71411591.9546821
4	Southeast Asia, East Asia, and Oceania	3	both	28	<1 year	2001	44	Population	1	Number	28855168.26985286	30151872.801042534	27509583.5457478
4	Southeast Asia, East Asia, and Oceania	3	both	30	80 to 84	2001	44	Population	1	Number	11606438.660270499	12242842.410147674	10981077.855675025
4	Southeast Asia, East Asia, and Oceania	3	both	31	85 to 89	2001	44	Population	1	Number	4468301.966696885	4704878.02928734	4236153.983401315
4	Southeast Asia, East Asia, and Oceania	3	both	32	90 to 94	2001	44	Population	1	Number	1113545.221396623	1163674.8090304572	1062048.0965827005
4	Southeast Asia, East Asia, and Oceania	3	both	39	0 to 14	2001	44	Population	1	Number	490583035.08715916	513847316.53285885	466512286.052272
4	Southeast Asia, East Asia, and Oceania	3	both	42	Neonatal	2001	44	Population	1	Number	2238790.314687811	2339545.995322171	2134249.4057628755
4	Southeast Asia, East Asia, and Oceania	3	both	157	25 plus	2001	44	Population	1	Number	1101228389.411274	1159951250.433219	1042599611.424356
4	Southeast Asia, East Asia, and Oceania	3	both	158	<20 years	2001	44	Population	1	Number	663510160.974465	695322345.4447876	630750978.8876802
4	Southeast Asia, East Asia, and Oceania	3	both	159	10 to 24	2001	44	Population	1	Number	516903805.55068797	542339293.7027422	490933675.1106189
4	Southeast Asia, East Asia, and Oceania	3	both	162	10 to 19	2001	44	Population	1	Number	363670845.0840452	381599791.2740773	345434465.7162756
4	Southeast Asia, East Asia, and Oceania	3	both	164	Birth	2001	44	Population	1	Number	29441850.1725495	29996674.0289224	28858742.6542848
4	Southeast Asia, East Asia, and Oceania	3	both	235	95 plus	2001	44	Population	1	Number	219083.09155041343	227407.5673009824	210310.64549643363
5	East Asia	1	male	1	Under 5	2001	44	Population	1	Number	46057498.00224801	49221779.43919431	42931262.814346
5	East Asia	1	male	2	Early Neonatal	2001	44	Population	1	Number	174965.47039662354	186980.5560309503	163083.0862373604
5	East Asia	1	male	3	Late Neonatal	2001	44	Population	1	Number	521081.37058769393	556859.6379407912	485698.88050110434
5	East Asia	1	male	4	Post Neonatal	2001	44	Population	1	Number	8277451.695604381	8844439.712456264	7716534.119401986
5	East Asia	1	male	5	1 to 4	2001	44	Population	1	Number	37083999.46565931	39633499.5327663	34565946.728205554
5	East Asia	1	male	6	5 to 9	2001	44	Population	1	Number	50212205.61622667	53685435.953088865	46789981.55990812
5	East Asia	1	male	7	10 to 14	2001	44	Population	1	Number	68554314.35074608	73377327.74948722	63801569.186866194
5	East Asia	1	male	8	15 to 19	2001	44	Population	1	Number	59699056.732420735	63885273.624683	55576586.243822895
5	East Asia	1	male	9	20 to 24	2001	44	Population	1	Number	50966322.621152736	54519094.9379055	47469873.87053804
5	East Asia	1	male	10	25 to 29	2001	44	Population	1	Number	61586058.75326548	65914829.52383558	57323224.294592194
5	East Asia	1	male	11	30 to 34	2001	44	Population	1	Number	69604582.10216351	74496389.03513709	64785816.390855506
5	East Asia	1	male	12	35 to 39	2001	44	Population	1	Number	64522892.10298707	69048009.29849775	60070554.82121111
5	East Asia	1	male	13	40 to 44	2001	44	Population	1	Number	45063059.935060166	48191170.68265418	41993102.91144099
5	East Asia	1	male	14	45 to 49	2001	44	Population	1	Number	48188535.707586154	51572462.32152327	44861664.118036985
5	East Asia	1	male	15	50 to 54	2001	44	Population	1	Number	36875519.71494071	39462029.00392755	34333434.13250174
5	East Asia	1	male	16	55 to 59	2001	44	Population	1	Number	26683233.822868127	28542898.313764412	24853344.956320442
5	East Asia	1	male	17	60 to 64	2001	44	Population	1	Number	23103225.80496363	24704254.526316132	21528182.254748944
5	East Asia	1	male	18	65 to 69	2001	44	Population	1	Number	19182913.714419983	20526271.576101	17863022.724402484
5	East Asia	1	male	19	70 to 74	2001	44	Population	1	Number	13686799.235261887	14644698.03352224	12746612.058476347
5	East Asia	1	male	20	75 to 79	2001	44	Population	1	Number	7992459.491892154	8551372.714470224	7444207.050456399
5	East Asia	1	male	21	80 plus	2001	44	Population	1	Number	4934780.102367706	5277243.848044683	4600180.646787103
5	East Asia	1	male	22	All Ages	2001	44	Population	1	Number	696913457.8105708	745620852.2704344	648983238.7269688
5	East Asia	1	male	23	5-14 years	2001	44	Population	1	Number	118766519.96697275	127062763.7025761	110593815.48988768
5	East Asia	1	male	24	15-49 years	2001	44	Population	1	Number	399630507.95463586	427627229.4242363	372080822.6504977
5	East Asia	1	male	25	50-69 years	2001	44	Population	1	Number	105844893.05719246	113235453.42010911	98578602.04799233
5	East Asia	1	male	26	70+ years	2001	44	Population	1	Number	26614038.829521745	28473314.596037146	24790999.75571985
5	East Asia	1	male	28	<1 year	2001	44	Population	1	Number	8973498.536588699	9588279.906428007	8365316.08614045
5	East Asia	1	male	30	80 to 84	2001	44	Population	1	Number	3650396.371551214	3905112.1198920356	3401033.8253243593
5	East Asia	1	male	31	85 to 89	2001	44	Population	1	Number	1110713.133442908	1187238.8749627061	1036064.2425849189
5	East Asia	1	male	32	90 to 94	2001	44	Population	1	Number	155284.0253524296	165308.99562720576	145573.45101542535
5	East Asia	1	male	39	0 to 14	2001	44	Population	1	Number	164824017.96922076	176284543.1417704	153533536.3391538
5	East Asia	1	male	42	Neonatal	2001	44	Population	1	Number	696046.8409843175	743840.1939717414	648781.9667384648
5	East Asia	1	male	157	25 plus	2001	44	Population	1	Number	421424060.4877766	450931940.5660752	392403964.3398487
5	East Asia	1	male	158	<20 years	2001	44	Population	1	Number	224523074.7016415	240169816.7664534	209109671.47088164
5	East Asia	1	male	159	10 to 24	2001	44	Population	1	Number	179219693.70431954	191781696.31207573	166848029.30122715
5	East Asia	1	male	162	10 to 19	2001	44	Population	1	Number	128253371.08316681	137262601.3741702	119378155.43068907
5	East Asia	1	male	164	Birth	2001	44	Population	1	Number	9087646.75852647	9280700.93442727	8876236.01981214
5	East Asia	1	male	235	95 plus	2001	44	Population	1	Number	18386.57202115419	19352.20312188908	17452.89997171666
5	East Asia	2	female	1	Under 5	2001	44	Population	1	Number	39261551.88829661	41941257.696486145	36610872.04616109
5	East Asia	2	female	2	Early Neonatal	2001	44	Population	1	Number	147710.56549563733	157784.61005451478	137734.59290259983
5	East Asia	2	female	3	Late Neonatal	2001	44	Population	1	Number	440512.7329738845	470551.4318666919	410766.72667336196
5	East Asia	2	female	4	Post Neonatal	2001	44	Population	1	Number	7020576.926459584	7498136.559047884	6547493.049448287
5	East Asia	2	female	5	1 to 4	2001	44	Population	1	Number	31652751.663367506	33814785.095517054	29514877.677136846
5	East Asia	2	female	6	5 to 9	2001	44	Population	1	Number	43390527.41244804	46377684.61872768	40445180.657862656
5	East Asia	2	female	7	10 to 14	2001	44	Population	1	Number	62759073.86482374	67171342.55166359	58411420.61391403
5	East Asia	2	female	8	15 to 19	2001	44	Population	1	Number	56576744.47410844	60540358.41147095	52673487.41502747
5	East Asia	2	female	9	20 to 24	2001	44	Population	1	Number	49944667.60776658	53420196.7469007	46525599.09828495
5	East Asia	2	female	10	25 to 29	2001	44	Population	1	Number	59462873.70630729	63628109.66618265	55364058.75337719
5	East Asia	2	female	11	30 to 34	2001	44	Population	1	Number	65750645.515839964	70353612.86747125	61221311.40757828
5	East Asia	2	female	12	35 to 39	2001	44	Population	1	Number	61306423.11933554	65595645.38503212	57090466.37711274
5	East Asia	2	female	13	40 to 44	2001	44	Population	1	Number	41803270.920175165	44691754.04870207	38970102.01090648
5	East Asia	2	female	14	45 to 49	2001	44	Population	1	Number	45574696.65747387	48765076.59609899	42438759.56599696
5	East Asia	2	female	15	50 to 54	2001	44	Population	1	Number	34436839.00946641	36843339.282373905	32071500.71134721
5	East Asia	2	female	16	55 to 59	2001	44	Population	1	Number	25070325.47290306	26802109.27730088	23363387.14563813
5	East Asia	2	female	17	60 to 64	2001	44	Population	1	Number	21545982.533654794	23022227.628147542	20089780.750952784
5	East Asia	2	female	18	65 to 69	2001	44	Population	1	Number	18929093.49918437	20234205.249030422	17644435.408560395
5	East Asia	2	female	19	70 to 74	2001	44	Population	1	Number	14412192.130804466	15408456.388337787	13433356.68607995
5	East Asia	2	female	20	75 to 79	2001	44	Population	1	Number	9655611.687332436	10324694.756900014	8999140.607650984
5	East Asia	2	female	21	80 plus	2001	44	Population	1	Number	8452939.99205982	9040325.869789338	7878446.928694826
5	East Asia	2	female	22	All Ages	2001	44	Population	1	Number	658333459.4919806	704160397.0406157	613255622.8279548
5	East Asia	2	female	23	5-14 years	2001	44	Population	1	Number	106149601.27727178	113549027.17039126	98861601.64153449
5	East Asia	2	female	24	15-49 years	2001	44	Population	1	Number	380419322.00100684	406994753.7218587	354284035.5539105
5	East Asia	2	female	25	50-69 years	2001	44	Population	1	Number	99982240.51520863	106901881.43685274	93173875.65110926
5	East Asia	2	female	26	70+ years	2001	44	Population	1	Number	32520743.810196724	34773477.015027136	30311450.946924273
5	East Asia	2	female	28	<1 year	2001	44	Population	1	Number	7608800.224929106	8126472.60096909	7095994.369024248
5	East Asia	2	female	30	80 to 84	2001	44	Population	1	Number	5490108.229264375	5871903.431248286	5115940.76387045
5	East Asia	2	female	31	85 to 89	2001	44	Population	1	Number	2290071.162220529	2449564.9599206247	2134189.2011228367
5	East Asia	2	female	32	90 to 94	2001	44	Population	1	Number	573898.724270446	613400.6602916596	535655.4283874307
5	East Asia	2	female	39	0 to 14	2001	44	Population	1	Number	145411153.1655684	155490284.86687735	135478754.72561452
5	East Asia	2	female	42	Neonatal	2001	44	Population	1	Number	588223.2984695218	628336.04192120675	548501.3195759617
5	East Asia	2	female	157	25 plus	2001	44	Population	1	Number	406400894.2445372	434709557.0153668	378573851.2003994
5	East Asia	2	female	158	<20 years	2001	44	Population	1	Number	201987897.63967684	216030643.27834833	188156914.29786354
5	East Asia	2	female	159	10 to 24	2001	44	Population	1	Number	169280485.94669876	181131897.7100353	157610507.12722647
5	East Asia	2	female	162	10 to 19	2001	44	Population	1	Number	119335818.33893219	127711700.96313456	111084908.0289415
5	East Asia	2	female	164	Birth	2001	44	Population	1	Number	7665366.14604242	7830140.03202802	7487820.13987115
5	East Asia	2	female	235	95 plus	2001	44	Population	1	Number	98861.87630447	105296.79281031183	92652.9849492862
5	East Asia	3	both	1	Under 5	2001	44	Population	1	Number	85319049.89054462	91163037.13568044	79542134.86050709
5	East Asia	3	both	2	Early Neonatal	2001	44	Population	1	Number	322676.0358922609	344765.1660854651	300817.67913996027
5	East Asia	3	both	3	Late Neonatal	2001	44	Population	1	Number	961594.1035615784	1027411.069807483	896465.6071744662
5	East Asia	3	both	4	Post Neonatal	2001	44	Population	1	Number	15298028.622063965	16342576.271504149	14264027.168850273
5	East Asia	3	both	5	1 to 4	2001	44	Population	1	Number	68736751.12902683	73448284.62828334	64080824.40534239
5	East Asia	3	both	6	5 to 9	2001	44	Population	1	Number	93602733.02867472	100063120.57181655	87235162.21777079
5	East Asia	3	both	7	10 to 14	2001	44	Population	1	Number	131313388.21556981	140548670.3011508	122212989.80078024
5	East Asia	3	both	8	15 to 19	2001	44	Population	1	Number	116275801.20652919	124425632.03615396	108250073.65885034
5	East Asia	3	both	9	20 to 24	2001	44	Population	1	Number	100910990.22891931	107939291.68480618	93995472.968823
5	East Asia	3	both	10	25 to 29	2001	44	Population	1	Number	121048932.45957278	129542939.1900182	112687283.04796937
5	East Asia	3	both	11	30 to 34	2001	44	Population	1	Number	135355227.6180035	144850001.90260834	126007127.79843378
5	East Asia	3	both	12	35 to 39	2001	44	Population	1	Number	125829315.22232261	134643654.68352985	117161021.19832386
5	East Asia	3	both	13	40 to 44	2001	44	Population	1	Number	86866330.85523532	92882924.73135623	80963455.84797378
5	East Asia	3	both	14	45 to 49	2001	44	Population	1	Number	93763232.36506002	100337538.91762227	87300423.68403395
5	East Asia	3	both	15	50 to 54	2001	44	Population	1	Number	71312358.72440712	76305368.28630145	66404934.84384894
5	East Asia	3	both	16	55 to 59	2001	44	Population	1	Number	51753559.29577119	55345007.5910653	48218136.017948255
5	East Asia	3	both	17	60 to 64	2001	44	Population	1	Number	44649208.33861842	47726482.15446367	41617963.00570172
5	East Asia	3	both	18	65 to 69	2001	44	Population	1	Number	38112007.21360435	40760476.82513143	35509431.56131337
5	East Asia	3	both	19	70 to 74	2001	44	Population	1	Number	28098991.36606635	30053266.83948308	26180677.360937998
5	East Asia	3	both	20	75 to 79	2001	44	Population	1	Number	17648071.17922459	18876182.610006694	16443399.238586118
5	East Asia	3	both	21	80 plus	2001	44	Population	1	Number	13387720.094427526	14317621.174505027	12478627.575481927
5	East Asia	3	both	22	All Ages	2001	44	Population	1	Number	1355246917.3025515	1449781249.3110511	1262238861.5549235
5	East Asia	3	both	23	5-14 years	2001	44	Population	1	Number	224916121.24424455	240611790.87296736	209455315.4736361
5	East Asia	3	both	24	15-49 years	2001	44	Population	1	Number	780049829.9556427	834621983.1460948	726364858.2044082
5	East Asia	3	both	25	50-69 years	2001	44	Population	1	Number	205827133.57240108	220137334.85696185	191755979.00466532
5	East Asia	3	both	26	70+ years	2001	44	Population	1	Number	59134782.63971847	63247103.29934545	55102704.175006025
5	East Asia	3	both	28	<1 year	2001	44	Population	1	Number	16582298.761517804	17714752.5073971	15461310.455164699
5	East Asia	3	both	30	80 to 84	2001	44	Population	1	Number	9140504.600815589	9777076.214966444	8516974.58919481
5	East Asia	3	both	31	85 to 89	2001	44	Population	1	Number	3400784.295663437	3636893.5858337763	3170253.4437077558
5	East Asia	3	both	32	90 to 94	2001	44	Population	1	Number	729182.7496228756	778716.371661106	681243.9363382824
5	East Asia	3	both	39	0 to 14	2001	44	Population	1	Number	310235171.13478917	331774828.00864786	289014681.51480496
5	East Asia	3	both	42	Neonatal	2001	44	Population	1	Number	1284270.1394538393	1372176.235892948	1197283.2863144265
5	East Asia	3	both	157	25 plus	2001	44	Population	1	Number	827824954.7323138	885641497.5814424	770977815.5402485
5	East Asia	3	both	158	<20 years	2001	44	Population	1	Number	426510972.3413183	456200460.04480183	397266585.7687452
5	East Asia	3	both	159	10 to 24	2001	44	Population	1	Number	348500179.6510183	372913594.02211106	324458536.4284536
5	East Asia	3	both	162	10 to 19	2001	44	Population	1	Number	247589189.422099	264974302.3373048	230463063.4596306
5	East Asia	3	both	164	Birth	2001	44	Population	1	Number	16753012.9045689	17110840.9664553	16366504.187193
5	East Asia	3	both	235	95 plus	2001	44	Population	1	Number	117248.4483256242	124674.01475564225	110105.15635304755
6	China	1	male	1	Under 5	2001	44	Population	1	Number	44005701.6993116	47188130.013378635	40829383.71253675
6	China	1	male	2	Early Neonatal	2001	44	Population	1	Number	167199.5400440817	179297.62961989475	155121.7104075126
6	China	1	male	3	Late Neonatal	2001	44	Population	1	Number	497884.29603872466	533908.9188886635	461920.4174195095
6	China	1	male	4	Post Neonatal	2001	44	Population	1	Number	7893657.165308683	8464780.683669193	7323507.842981204
6	China	1	male	5	1 to 4	2001	44	Population	1	Number	35446960.697920114	38010142.78120088	32888833.741728522
6	China	1	male	6	5 to 9	2001	44	Population	1	Number	48198701.04762384	51680944.72198214	44724726.47490469
6	China	1	male	7	10 to 14	2001	44	Population	1	Number	66656089.30664931	71477074.3332474	61844042.34315748
6	China	1	male	8	15 to 19	2001	44	Population	1	Number	57869118.11129602	62051534.55509029	53695939.337903716
6	China	1	male	9	20 to 24	2001	44	Population	1	Number	49135761.77295491	52684930.12493309	45595481.38954331
6	China	1	male	10	25 to 29	2001	44	Population	1	Number	59799482.09875178	64121595.6723122	55486907.64571075
6	China	1	male	11	30 to 34	2001	44	Population	1	Number	67608594.21695541	72496484.84934114	62730850.14120976
6	China	1	male	12	35 to 39	2001	44	Population	1	Number	62564564.148583226	67081007.50264991	58060674.677135706
6	China	1	male	13	40 to 44	2001	44	Population	1	Number	43338090.88589317	46456477.865988426	40233136.24594967
6	China	1	male	14	45 to 49	2001	44	Population	1	Number	46741738.619272575	50113080.49173599	43381089.47578909
6	China	1	male	15	50 to 54	2001	44	Population	1	Number	35750018.082124084	38327238.814902924	33181637.179589275
6	China	1	male	16	55 to 59	2001	44	Population	1	Number	25765983.08907647	27625858.752078325	23911358.6775042
6	China	1	male	17	60 to 64	2001	44	Population	1	Number	22214337.518678796	23816463.842639547	20617425.671402786
6	China	1	male	18	65 to 69	2001	44	Population	1	Number	18579582.507976815	19918386.466231056	17245705.74266065
6	China	1	male	19	70 to 74	2001	44	Population	1	Number	13225310.419437231	14177373.981802093	12277189.588341478
6	China	1	male	20	75 to 79	2001	44	Population	1	Number	7711625.073503256	8266412.403413098	7159305.418495436
6	China	1	male	21	80 plus	2001	44	Population	1	Number	4732714.387761825	5071438.5987988645	4396334.51478487
6	China	1	male	22	All Ages	2001	44	Population	1	Number	673897412.9858503	722554432.9905248	625371188.8293155
6	China	1	male	23	5-14 years	2001	44	Population	1	Number	114854790.35427316	123158019.05522951	106568768.81806217
6	China	1	male	24	15-49 years	2001	44	Population	1	Number	387057349.8537071	415005111.0620511	359184078.913242
6	China	1	male	25	50-69 years	2001	44	Population	1	Number	102309921.19785616	109687947.87585185	94956127.27115694
6	China	1	male	26	70+ years	2001	44	Population	1	Number	25669649.88070231	27515224.984014057	23832830.114317805
6	China	1	male	28	<1 year	2001	44	Population	1	Number	8558741.001391489	9177987.232177753	7940549.970808228
6	China	1	male	30	80 to 84	2001	44	Population	1	Number	3516980.4910017084	3769322.618214107	3266084.037016293
6	China	1	male	31	85 to 89	2001	44	Population	1	Number	1060136.2209873777	1135751.5851291092	985052.4398331033
6	China	1	male	32	90 to 94	2001	44	Population	1	Number	141244.7001995889	151231.1823164933	131474.38764019837
6	China	1	male	39	0 to 14	2001	44	Population	1	Number	158860492.05358475	170346149.06860813	147398152.5305989
6	China	1	male	42	Neonatal	2001	44	Population	1	Number	665083.8360828063	713206.5485085583	617042.1278270222
6	China	1	male	157	25 plus	2001	44	Population	1	Number	408032041.04801464	437471819.2418937	378681615.57126963
6	China	1	male	158	<20 years	2001	44	Population	1	Number	216729610.16488078	232397683.62369844	201094091.86850265
6	China	1	male	159	10 to 24	2001	44	Population	1	Number	173660969.19090024	186213539.01327074	161135463.07060447
6	China	1	male	162	10 to 19	2001	44	Population	1	Number	124525207.41794533	133528608.88833769	115539981.68106121
6	China	1	male	164	Birth	2001	44	Population	1	Number	8660321.87195149	8856509.70836598	8454134.82724987
6	China	1	male	235	95 plus	2001	44	Population	1	Number	14352.975573149375	15340.30660098326	13420.032814507478
6	China	2	female	1	Under 5	2001	44	Population	1	Number	37332078.28056821	40030900.29777194	34638900.896685295
6	China	2	female	2	Early Neonatal	2001	44	Population	1	Number	140449.58009717957	150608.7230800109	130309.05401064623
6	China	2	female	3	Late Neonatal	2001	44	Population	1	Number	418795.29256500927	449087.3647456144	388559.03932501
6	China	2	female	4	Post Neonatal	2001	44	Population	1	Number	6661133.225967926	7142924.769863257	6180237.256449495
6	China	2	female	5	1 to 4	2001	44	Population	1	Number	30111700.181938097	32288279.440083046	27939795.54690014
6	China	2	female	6	5 to 9	2001	44	Population	1	Number	41504066.70355417	44501383.098641515	38514459.9492151
6	China	2	female	7	10 to 14	2001	44	Population	1	Number	60993105.55702627	65403983.57817052	56590650.8671691
6	China	2	female	8	15 to 19	2001	44	Population	1	Number	54809297.03983001	58770441.24481691	50856946.301177375
6	China	2	female	9	20 to 24	2001	44	Population	1	Number	48106567.44177482	51579172.28267367	44643659.07219868
6	China	2	female	10	25 to 29	2001	44	Population	1	Number	57613039.1970946	61772621.93455612	53464741.62768276
6	China	2	female	11	30 to 34	2001	44	Population	1	Number	63705645.70136926	68304217.91310474	59119972.28801885
6	China	2	female	12	35 to 39	2001	44	Population	1	Number	59357106.35659093	63635914.85445661	55093046.13248121
6	China	2	female	13	40 to 44	2001	44	Population	1	Number	40069160.302739136	42949706.980231985	37202272.33375451
6	China	2	female	14	45 to 49	2001	44	Population	1	Number	44104167.24817797	47284328.526914746	40934558.489734344
6	China	2	female	15	50 to 54	2001	44	Population	1	Number	33288791.271387443	35688838.416018836	30896869.94590488
6	China	2	female	16	55 to 59	2001	44	Population	1	Number	24049899.832904935	25786816.812708512	22317450.062064737
6	China	2	female	17	60 to 64	2001	44	Population	1	Number	20540490.711036686	22022348.175749872	19063235.631712213
6	China	2	female	18	65 to 69	2001	44	Population	1	Number	18134406.255985882	19441284.47144588	16832247.414858744
6	China	2	female	19	70 to 74	2001	44	Population	1	Number	13831464.64358679	14826927.284467189	12840221.214514293
6	China	2	female	20	75 to 79	2001	44	Population	1	Number	9282669.006319497	9950138.91261913	8618319.968286455
6	China	2	female	21	80 plus	2001	44	Population	1	Number	8143566.109830921	8726792.748250626	7564173.5773082785
6	China	2	female	22	All Ages	2001	44	Population	1	Number	634865521.6597775	680675817.5325986	589191725.7727668
6	China	2	female	23	5-14 years	2001	44	Population	1	Number	102497172.26058044	109905366.67681204	95105110.81638418
6	China	2	female	24	15-49 years	2001	44	Population	1	Number	367764983.28757674	394296403.7367547	341315196.24504775
6	China	2	female	25	50-69 years	2001	44	Population	1	Number	96013588.07131495	102939287.87592308	89109803.05454057
6	China	2	female	26	70+ years	2001	44	Population	1	Number	31257699.75973721	33503858.945336938	29022714.760109022
6	China	2	female	28	<1 year	2001	44	Population	1	Number	7220378.098630114	7742620.857688883	6699105.349785152
6	China	2	female	30	80 to 84	2001	44	Population	1	Number	5292307.365239836	5672325.579889216	4914315.1916490495
6	China	2	female	31	85 to 89	2001	44	Population	1	Number	2209970.8463616283	2368100.998396048	2052930.2656106555
6	China	2	female	32	90 to 94	2001	44	Population	1	Number	548973.6265205856	587981.6215871458	510436.2798565379
6	China	2	female	39	0 to 14	2001	44	Population	1	Number	139829250.54114866	149936266.97458398	129744011.71306947
6	China	2	female	42	Neonatal	2001	44	Population	1	Number	559244.8726621888	599696.0878256253	518868.09333565616
6	China	2	female	157	25 plus	2001	44	Population	1	Number	392120406.63702404	420389937.0305243	363947108.68632144
6	China	2	female	158	<20 years	2001	44	Population	1	Number	194638547.58097866	208706708.21940088	180600958.01424685
6	China	2	female	159	10 to 24	2001	44	Population	1	Number	163908970.0386311	175753597.10566112	152091256.24054515
6	China	2	female	162	10 to 19	2001	44	Population	1	Number	115802402.59685628	124174424.82298744	107447597.16834646
6	China	2	female	164	Birth	2001	44	Population	1	Number	7267231.81440769	7431811.24942426	7094256.63221806
6	China	2	female	235	95 plus	2001	44	Population	1	Number	92314.27170887041	98787.81829228383	86077.3687962878
6	China	3	both	1	Under 5	2001	44	Population	1	Number	81337779.97987981	87219030.31115057	75468284.60922204
6	China	3	both	2	Early Neonatal	2001	44	Population	1	Number	307649.12014126126	329906.35269990563	285430.76441815885
6	China	3	both	3	Late Neonatal	2001	44	Population	1	Number	916679.5886037339	982996.283634278	850479.4567445194
6	China	3	both	4	Post Neonatal	2001	44	Population	1	Number	14554790.39127661	15607705.45353245	13503745.0994307
6	China	3	both	5	1 to 4	2001	44	Population	1	Number	65558660.87985821	70298422.22128394	60828629.28862866
6	China	3	both	6	5 to 9	2001	44	Population	1	Number	89702767.75117801	96182327.82062365	83239186.42411977
6	China	3	both	7	10 to 14	2001	44	Population	1	Number	127649194.86367558	136881057.91141793	118434693.21032657
6	China	3	both	8	15 to 19	2001	44	Population	1	Number	112678415.15112603	120821975.7999072	104552885.6390811
6	China	3	both	9	20 to 24	2001	44	Population	1	Number	97242329.21472973	104264102.40760678	90239140.46174198
6	China	3	both	10	25 to 29	2001	44	Population	1	Number	117412521.29584637	125894217.60686831	108951649.27339351
6	China	3	both	11	30 to 34	2001	44	Population	1	Number	131314239.91832468	140800702.76244587	121850822.42922863
6	China	3	both	12	35 to 39	2001	44	Population	1	Number	121921670.50517416	130716922.35710652	113153720.8096169
6	China	3	both	13	40 to 44	2001	44	Population	1	Number	83407251.18863231	89406184.84622042	77435408.57970417
6	China	3	both	14	45 to 49	2001	44	Population	1	Number	90845905.86745055	97397409.01865073	84315647.96552344
6	China	3	both	15	50 to 54	2001	44	Population	1	Number	69038809.35351153	74016077.23092175	64078507.12549415
6	China	3	both	16	55 to 59	2001	44	Population	1	Number	49815882.9219814	53412675.56478684	46228808.73956894
6	China	3	both	17	60 to 64	2001	44	Population	1	Number	42754828.22971548	45838812.018389426	39680661.303115
6	China	3	both	18	65 to 69	2001	44	Population	1	Number	36713988.76396269	39359670.93767694	34077953.1575194
6	China	3	both	19	70 to 74	2001	44	Population	1	Number	27056775.06302402	29004301.26626928	25117410.80285577
6	China	3	both	20	75 to 79	2001	44	Population	1	Number	16994294.079822753	18216551.316032235	15777625.386781892
6	China	3	both	21	80 plus	2001	44	Population	1	Number	12876280.497592745	13798231.347049488	11960508.684789171
6	China	3	both	22	All Ages	2001	44	Population	1	Number	1308762934.645628	1403230250.523124	1214562914.6020834
6	China	3	both	23	5-14 years	2001	44	Population	1	Number	217351962.6148536	233063385.7320416	201673879.63444635
6	China	3	both	24	15-49 years	2001	44	Population	1	Number	754822333.1412839	809301514.7988058	700499275.1582898
6	China	3	both	25	50-69 years	2001	44	Population	1	Number	198323509.26917112	212627235.7517749	184065930.3256975
6	China	3	both	26	70+ years	2001	44	Population	1	Number	56927349.64043952	61019083.929351	52855544.87442683
6	China	3	both	28	<1 year	2001	44	Population	1	Number	15779119.100021604	16920608.08986664	14639655.320593378
6	China	3	both	30	80 to 84	2001	44	Population	1	Number	8809287.856241545	9441648.198103325	8180399.228665342
6	China	3	both	31	85 to 89	2001	44	Population	1	Number	3270107.067349006	3503842.429697962	3037982.7054437585
6	China	3	both	32	90 to 94	2001	44	Population	1	Number	690218.3267201745	739212.8390235933	641910.6674967364
6	China	3	both	39	0 to 14	2001	44	Population	1	Number	298689742.5947334	320282416.04319215	277142164.24366844
6	China	3	both	42	Neonatal	2001	44	Population	1	Number	1224328.708744995	1312902.6363341834	1135910.2211626784
6	China	3	both	157	25 plus	2001	44	Population	1	Number	800152447.6850387	857861756.272418	742628724.2575909
6	China	3	both	158	<20 years	2001	44	Population	1	Number	411368157.74585944	441104391.84309924	381695049.8827495
6	China	3	both	159	10 to 24	2001	44	Population	1	Number	337569939.22953135	361967136.118932	313226719.31114966
6	China	3	both	162	10 to 19	2001	44	Population	1	Number	240327610.01480162	257703033.71132517	222987578.84940767
6	China	3	both	164	Birth	2001	44	Population	1	Number	15927553.6863592	16288320.9577902	15548391.4594679
6	China	3	both	235	95 plus	2001	44	Population	1	Number	106667.24728201979	114134.59206999045	99497.31314616479
7	Democratic People's Republic of Korea	1	male	1	Under 5	2001	44	Population	1	Number	1304141.3188173983	1440995.512860768	1158981.0355235296
7	Democratic People's Republic of Korea	1	male	2	Early Neonatal	2001	44	Population	1	Number	5245.864543938139	5796.355931537418	4661.962191998362
7	Democratic People's Republic of Korea	1	male	3	Late Neonatal	2001	44	Population	1	Number	15615.020550501036	17253.632119335696	13876.956757839556
7	Democratic People's Republic of Korea	1	male	4	Post Neonatal	2001	44	Population	1	Number	255156.7826608122	281932.4666621517	226756.002529881
7	Democratic People's Republic of Korea	1	male	5	1 to 4	2001	44	Population	1	Number	1028123.6510621469	1136013.058147743	913686.1140438106
7	Democratic People's Republic of Korea	1	male	6	5 to 9	2001	44	Population	1	Number	1170017.3927797016	1292796.8684355991	1039786.0645148576
7	Democratic People's Republic of Korea	1	male	7	10 to 14	2001	44	Population	1	Number	1056104.2508071666	1166929.8906243716	938552.2723344315
7	Democratic People's Republic of Korea	1	male	8	15 to 19	2001	44	Population	1	Number	918657.8263374192	1015060.0908857483	816404.6208012323
7	Democratic People's Republic of Korea	1	male	9	20 to 24	2001	44	Population	1	Number	809141.4825696899	894051.3032051919	719078.2316475074
7	Democratic People's Republic of Korea	1	male	10	25 to 29	2001	44	Population	1	Number	858447.0866954628	948530.9468442387	762895.7683686201
7	Democratic People's Republic of Korea	1	male	11	30 to 34	2001	44	Population	1	Number	1052988.8604246492	1163487.5768986722	935783.6472479537
7	Democratic People's Republic of Korea	1	male	12	35 to 39	2001	44	Population	1	Number	970843.0543360979	1072721.5408365119	862781.2586028664
7	Democratic People's Republic of Korea	1	male	13	40 to 44	2001	44	Population	1	Number	784129.6897581398	866414.8188073738	696850.430783628
7	Democratic People's Republic of Korea	1	male	14	45 to 49	2001	44	Population	1	Number	601077.2867885943	664153.2329719589	534173.0732859784
7	Democratic People's Republic of Korea	1	male	15	50 to 54	2001	44	Population	1	Number	499191.76419100625	551576.0308158823	443628.1401708409
7	Democratic People's Republic of Korea	1	male	16	55 to 59	2001	44	Population	1	Number	519547.07154402457	574067.3867259915	461717.75580834993
7	Democratic People's Republic of Korea	1	male	17	60 to 64	2001	44	Population	1	Number	505844.9637086537	558927.4048677306	449540.79085926473
7	Democratic People's Republic of Korea	1	male	18	65 to 69	2001	44	Population	1	Number	279978.7108420737	309359.1623841957	248815.07205870803
7	Democratic People's Republic of Korea	1	male	19	70 to 74	2001	44	Population	1	Number	135032.60241087497	149202.67562753882	120002.50518364689
7	Democratic People's Republic of Korea	1	male	20	75 to 79	2001	44	Population	1	Number	62478.400462374135	69034.76902230192	55524.10633795351
7	Democratic People's Republic of Korea	1	male	21	80 plus	2001	44	Population	1	Number	39777.352621685684	43951.514927313794	35349.84795487551
7	Democratic People's Republic of Korea	1	male	22	All Ages	2001	44	Population	1	Number	11567399.115095012	12781260.726741381	10279864.621484242
7	Democratic People's Republic of Korea	1	male	23	5-14 years	2001	44	Population	1	Number	2226121.643586868	2459726.7590599703	1978338.3368492892
7	Democratic People's Republic of Korea	1	male	24	15-49 years	2001	44	Population	1	Number	5995285.286910053	6624419.510449695	5327967.030737786
7	Democratic People's Republic of Korea	1	male	25	50-69 years	2001	44	Population	1	Number	1804562.5102857582	1993929.9847938002	1603701.7588971637
7	Democratic People's Republic of Korea	1	male	26	70+ years	2001	44	Population	1	Number	237288.35549493477	262188.9595771545	210876.45947647598
7	Democratic People's Republic of Korea	1	male	28	<1 year	2001	44	Population	1	Number	276017.6677552514	304982.45471302484	245294.92147971893
7	Democratic People's Republic of Korea	1	male	30	80 to 84	2001	44	Population	1	Number	28158.581485600367	31113.491294079464	25024.329386824902
7	Democratic People's Republic of Korea	1	male	31	85 to 89	2001	44	Population	1	Number	9546.323154235843	10548.096767647006	8483.748912097502
7	Democratic People's Republic of Korea	1	male	32	90 to 94	2001	44	Population	1	Number	1868.731876963913	2064.8331669199433	1660.7286147819052
7	Democratic People's Republic of Korea	1	male	39	0 to 14	2001	44	Population	1	Number	3530262.9624042665	3900722.2719207387	3137319.372372818
7	Democratic People's Republic of Korea	1	male	42	Neonatal	2001	44	Population	1	Number	20860.885094439174	23049.988050873115	18538.918949837916
7	Democratic People's Republic of Korea	1	male	157	25 plus	2001	44	Population	1	Number	6309336.8437836375	6971427.060729709	5607062.396662682
7	Democratic People's Republic of Korea	1	male	158	<20 years	2001	44	Population	1	Number	4448920.788741685	4915782.362806486	3953723.993174051
7	Democratic People's Republic of Korea	1	male	159	10 to 24	2001	44	Population	1	Number	2783903.559714276	3076041.284715312	2474035.1247831713
7	Democratic People's Republic of Korea	1	male	162	10 to 19	2001	44	Population	1	Number	1974762.0771445858	2181989.98151012	1754956.8931356636
7	Democratic People's Republic of Korea	1	male	164	Birth	2001	44	Population	1	Number	296715.847680609	327955.632322308	266312.067176826
7	Democratic People's Republic of Korea	1	male	235	95 plus	2001	44	Population	1	Number	203.7161048855596	225.09369866738152	181.04104117120164
7	Democratic People's Republic of Korea	2	female	1	Under 5	2001	44	Population	1	Number	1243065.7372126481	1373510.7719297667	1104703.6042420303
7	Democratic People's Republic of Korea	2	female	2	Early Neonatal	2001	44	Population	1	Number	4956.935164987701	5477.106834377631	4405.192725394232
7	Democratic People's Republic of Korea	2	female	3	Late Neonatal	2001	44	Population	1	Number	14783.181205787008	16334.501082032988	13137.707098914467
7	Democratic People's Republic of Korea	2	female	4	Post Neonatal	2001	44	Population	1	Number	241706.4795887151	267070.71349640976	214802.81466774023
7	Democratic People's Republic of Korea	2	female	5	1 to 4	2001	44	Population	1	Number	981619.1412531583	1084628.4505169464	872357.8897499813
7	Democratic People's Republic of Korea	2	female	6	5 to 9	2001	44	Population	1	Number	1109549.165321985	1225983.216279997	986048.3845073208
7	Democratic People's Republic of Korea	2	female	7	10 to 14	2001	44	Population	1	Number	992708.1232045947	1096881.0898618172	882212.5884697734
7	Democratic People's Republic of Korea	2	female	8	15 to 19	2001	44	Population	1	Number	908491.579879135	1003827.0172014419	807369.950495491
7	Democratic People's Republic of Korea	2	female	9	20 to 24	2001	44	Population	1	Number	863162.8060021355	953741.5250712886	767086.5942909532
7	Democratic People's Republic of Korea	2	female	10	25 to 29	2001	44	Population	1	Number	953296.0589393784	1053333.1959799973	847187.3696571055
7	Democratic People's Republic of Korea	2	female	11	30 to 34	2001	44	Population	1	Number	1132758.724171189	1251628.3435945036	1006674.5529761544
7	Democratic People's Republic of Korea	2	female	12	35 to 39	2001	44	Population	1	Number	992084.2818971225	1096191.783793653	881658.1851745903
7	Democratic People's Republic of Korea	2	female	13	40 to 44	2001	44	Population	1	Number	816290.8219481272	901950.8811233188	725431.7982714409
7	Democratic People's Republic of Korea	2	female	14	45 to 49	2001	44	Population	1	Number	638655.7029248409	705675.0590589123	567568.7421590533
7	Democratic People's Republic of Korea	2	female	15	50 to 54	2001	44	Population	1	Number	526014.6666676629	581213.6793997135	467465.46120314446
7	Democratic People's Republic of Korea	2	female	16	55 to 59	2001	44	Population	1	Number	616755.7522217324	681476.9677633555	548106.413055932
7	Democratic People's Republic of Korea	2	female	17	60 to 64	2001	44	Population	1	Number	599352.1952675389	662247.1135160023	532639.9968251706
7	Democratic People's Republic of Korea	2	female	18	65 to 69	2001	44	Population	1	Number	462455.54113148863	510984.7759998625	410980.92224406597
7	Democratic People's Republic of Korea	2	female	19	70 to 74	2001	44	Population	1	Number	315930.2830088932	349083.4264843892	280764.97636538494
7	Democratic People's Republic of Korea	2	female	20	75 to 79	2001	44	Population	1	Number	192524.08175980812	212727.20519666898	171094.77049890277
7	Democratic People's Republic of Korea	2	female	21	80 plus	2001	44	Population	1	Number	136752.6203546979	151103.1890943895	121531.07279276047
7	Democratic People's Republic of Korea	2	female	22	All Ages	2001	44	Population	1	Number	12499848.141912978	13811559.241349079	11108525.383229278
7	Democratic People's Republic of Korea	2	female	23	5-14 years	2001	44	Population	1	Number	2102257.2885265797	2322864.306141814	1868260.972977094
7	Democratic People's Republic of Korea	2	female	24	15-49 years	2001	44	Population	1	Number	6304739.975761929	6966347.805823115	5602977.19302479
7	Democratic People's Republic of Korea	2	female	25	50-69 years	2001	44	Population	1	Number	2204578.155288423	2435922.536678934	1959192.7933283134
7	Democratic People's Republic of Korea	2	female	26	70+ years	2001	44	Population	1	Number	645206.9851233992	712913.8207754474	573390.8196570479
7	Democratic People's Republic of Korea	2	female	28	<1 year	2001	44	Population	1	Number	261446.59595948982	288882.3214128203	232345.71449204892
7	Democratic People's Republic of Korea	2	female	30	80 to 84	2001	44	Population	1	Number	95121.07685480783	105102.90790461053	84533.41870439914
7	Democratic People's Republic of Korea	2	female	31	85 to 89	2001	44	Population	1	Number	33041.0348536285	36508.30034856168	29363.330673513603
7	Democratic People's Republic of Korea	2	female	32	90 to 94	2001	44	Population	1	Number	7655.30934772639	8458.643446431119	6803.218506355113
7	Democratic People's Republic of Korea	2	female	39	0 to 14	2001	44	Population	1	Number	3345323.025739228	3696375.078071581	2972964.5772191244
7	Democratic People's Republic of Korea	2	female	42	Neonatal	2001	44	Population	1	Number	19740.11637077471	21811.60791641062	17542.899824308697
7	Democratic People's Republic of Korea	2	female	157	25 plus	2001	44	Population	1	Number	7382870.7302924795	8157615.621004765	6561104.261223706
7	Democratic People's Republic of Korea	2	female	158	<20 years	2001	44	Population	1	Number	4253814.605618363	4700202.0952730235	3780334.527714616
7	Democratic People's Republic of Korea	2	female	159	10 to 24	2001	44	Population	1	Number	2764362.509085865	3054449.6321345475	2456669.133256218
7	Democratic People's Republic of Korea	2	female	162	10 to 19	2001	44	Population	1	Number	1901199.7030837296	2100708.1070632595	1689582.5389652643
7	Democratic People's Republic of Korea	2	female	164	Birth	2001	44	Population	1	Number	278807.947923522	308162.295922151	250239.148118459
7	Democratic People's Republic of Korea	2	female	235	95 plus	2001	44	Population	1	Number	935.1992985351714	1033.3373947861312	831.1049084926144
7	Democratic People's Republic of Korea	3	both	1	Under 5	2001	44	Population	1	Number	2547207.0560300467	2814506.2847905345	2263684.6397655597
7	Democratic People's Republic of Korea	3	both	2	Early Neonatal	2001	44	Population	1	Number	10202.799708925839	11273.462765915048	9067.154917392594
7	Democratic People's Republic of Korea	3	both	3	Late Neonatal	2001	44	Population	1	Number	30398.201756288046	33588.133201368684	27014.66385675402
7	Democratic People's Republic of Korea	3	both	4	Post Neonatal	2001	44	Population	1	Number	496863.2622495273	549003.1801585614	441558.8171976212
7	Democratic People's Republic of Korea	3	both	5	1 to 4	2001	44	Population	1	Number	2009742.7923153052	2220641.50866469	1786044.0037937923
7	Democratic People's Republic of Korea	3	both	6	5 to 9	2001	44	Population	1	Number	2279566.5581016866	2518780.084715596	2025834.4490221783
7	Democratic People's Republic of Korea	3	both	7	10 to 14	2001	44	Population	1	Number	2048812.3740117613	2263810.980486189	1820764.8608042048
7	Democratic People's Republic of Korea	3	both	8	15 to 19	2001	44	Population	1	Number	1827149.406216554	2018887.1080871904	1623774.571296723
7	Democratic People's Republic of Korea	3	both	9	20 to 24	2001	44	Population	1	Number	1672304.2885718253	1847792.8282764803	1486164.825938461
7	Democratic People's Republic of Korea	3	both	10	25 to 29	2001	44	Population	1	Number	1811743.1456348412	2001864.1428242354	1610083.1380257257
7	Democratic People's Republic of Korea	3	both	11	30 to 34	2001	44	Population	1	Number	2185747.584595838	2415115.9204931753	1942458.2002241078
7	Democratic People's Republic of Korea	3	both	12	35 to 39	2001	44	Population	1	Number	1962927.3362332205	2168913.324630165	1744439.443777457
7	Democratic People's Republic of Korea	3	both	13	40 to 44	2001	44	Population	1	Number	1600420.511706267	1768365.6999306928	1422282.229055069
7	Democratic People's Republic of Korea	3	both	14	45 to 49	2001	44	Population	1	Number	1239732.989713435	1369828.2920308711	1101741.8154450315
7	Democratic People's Republic of Korea	3	both	15	50 to 54	2001	44	Population	1	Number	1025206.4308586691	1132789.710215596	911093.6013739854
7	Democratic People's Republic of Korea	3	both	16	55 to 59	2001	44	Population	1	Number	1136302.823765757	1255544.3544893467	1009824.1688642821
7	Democratic People's Republic of Korea	3	both	17	60 to 64	2001	44	Population	1	Number	1105197.1589761926	1221174.518383733	982180.7876844354
7	Democratic People's Republic of Korea	3	both	18	65 to 69	2001	44	Population	1	Number	742434.2519735624	820343.9383840582	659795.994302774
7	Democratic People's Republic of Korea	3	both	19	70 to 74	2001	44	Population	1	Number	450962.88541976816	498286.102111928	400767.4815490318
7	Democratic People's Republic of Korea	3	both	20	75 to 79	2001	44	Population	1	Number	255002.48222218224	281761.9742189708	226618.87683685625
7	Democratic People's Republic of Korea	3	both	21	80 plus	2001	44	Population	1	Number	176529.97297638358	195054.70402170328	156880.92074763603
7	Democratic People's Republic of Korea	3	both	22	All Ages	2001	44	Population	1	Number	24067247.25700799	26592819.96809047	21388390.004713517
7	Democratic People's Republic of Korea	3	both	23	5-14 years	2001	44	Population	1	Number	4328378.932113448	4782591.0652017845	3846599.3098263824
7	Democratic People's Republic of Korea	3	both	24	15-49 years	2001	44	Population	1	Number	12300025.262671981	13590767.316272808	10930944.223762577
7	Democratic People's Republic of Korea	3	both	25	50-69 years	2001	44	Population	1	Number	4009140.665574181	4429852.5214727335	3562894.5522254766
7	Democratic People's Republic of Korea	3	both	26	70+ years	2001	44	Population	1	Number	882495.3406183339	975102.780352602	784267.2791335238
7	Democratic People's Republic of Korea	3	both	28	<1 year	2001	44	Population	1	Number	537464.2637147412	593864.776125845	477640.6359717678
7	Democratic People's Republic of Korea	3	both	30	80 to 84	2001	44	Population	1	Number	123279.65834040819	136216.39919869	109557.74809122404
7	Democratic People's Republic of Korea	3	both	31	85 to 89	2001	44	Population	1	Number	42587.35800786434	47056.3971162087	37847.07958561111
7	Democratic People's Republic of Korea	3	both	32	90 to 94	2001	44	Population	1	Number	9524.041224690303	10523.47661335106	8463.947121137016
7	Democratic People's Republic of Korea	3	both	39	0 to 14	2001	44	Population	1	Number	6875585.988143494	7597097.349992319	6110283.949591942
7	Democratic People's Republic of Korea	3	both	42	Neonatal	2001	44	Population	1	Number	40601.001465213885	44861.595967283734	36081.81877414661
7	Democratic People's Republic of Korea	3	both	157	25 plus	2001	44	Population	1	Number	13692207.574076116	15129042.681734476	12168166.657886395
7	Democratic People's Republic of Korea	3	both	158	<20 years	2001	44	Population	1	Number	8702735.394360049	9615984.458079511	7734058.520888667
7	Democratic People's Republic of Korea	3	both	159	10 to 24	2001	44	Population	1	Number	5548266.068800141	6130490.916849859	4930704.25803939
7	Democratic People's Republic of Korea	3	both	162	10 to 19	2001	44	Population	1	Number	3875961.7802283154	4282698.088573379	3444539.432100928
7	Democratic People's Republic of Korea	3	both	164	Birth	2001	44	Population	1	Number	575523.795604131	636117.92824446	516551.215295284
7	Democratic People's Republic of Korea	3	both	235	95 plus	2001	44	Population	1	Number	1138.9154034207309	1258.4310934535126	1012.145949663816
8	Taiwan (Province of China)	1	male	1	Under 5	2001	44	Population	1	Number	747654.9841190152	752374.9309031963	742808.115435591
8	Taiwan (Province of China)	1	male	2	Early Neonatal	2001	44	Population	1	Number	2520.0658086037133	2535.9749869839793	2503.7288238883875
8	Taiwan (Province of China)	1	male	3	Late Neonatal	2001	44	Population	1	Number	7582.053998468286	7629.919514177685	7532.901353382252
8	Taiwan (Province of China)	1	male	4	Post Neonatal	2001	44	Population	1	Number	128637.74763488492	129449.83788529507	127803.819842305
8	Taiwan (Province of China)	1	male	5	1 to 4	2001	44	Population	1	Number	608915.1166770583	612759.1985167396	604967.6654160153
8	Taiwan (Province of China)	1	male	6	5 to 9	2001	44	Population	1	Number	843487.1758231311	848812.1113449825	838019.0499305654
8	Taiwan (Province of China)	1	male	7	10 to 14	2001	44	Population	1	Number	842120.7932895955	847437.1028369237	836661.5253286319
8	Taiwan (Province of China)	1	male	8	15 to 19	2001	44	Population	1	Number	911280.7947872996	917033.711504508	905373.1790556062
8	Taiwan (Province of China)	1	male	9	20 to 24	2001	44	Population	1	Number	1021419.3656281327	1027867.5872711381	1014797.7478484566
8	Taiwan (Province of China)	1	male	10	25 to 29	2001	44	Population	1	Number	928129.567818234	933988.85085918	922112.7255153381
8	Taiwan (Province of China)	1	male	11	30 to 34	2001	44	Population	1	Number	942999.0247834537	948952.1787235126	936885.7873426465
8	Taiwan (Province of China)	1	male	12	35 to 39	2001	44	Population	1	Number	987484.9000677466	993718.8933902073	981083.2713229957
8	Taiwan (Province of China)	1	male	13	40 to 44	2001	44	Population	1	Number	940839.3594088507	946778.8793788882	934740.1225628273
8	Taiwan (Province of China)	1	male	14	45 to 49	2001	44	Population	1	Number	845719.80152498	851058.8316154834	840237.2020532554
8	Taiwan (Province of China)	1	male	15	50 to 54	2001	44	Population	1	Number	626309.8686256235	630263.7635545845	622249.6513424631
8	Taiwan (Province of China)	1	male	16	55 to 59	2001	44	Population	1	Number	397703.6622476355	400214.36592988897	395125.44439745613
8	Taiwan (Province of China)	1	male	17	60 to 64	2001	44	Population	1	Number	383043.3225761838	385461.4755170432	380560.14420644834
8	Taiwan (Province of China)	1	male	18	65 to 69	2001	44	Population	1	Number	323352.49560109334	325393.82028184534	321256.27860538545
8	Taiwan (Province of China)	1	male	19	70 to 74	2001	44	Population	1	Number	326456.2134137808	328517.1318686936	324339.8757568213
8	Taiwan (Province of China)	1	male	20	75 to 79	2001	44	Population	1	Number	218356.01792652468	219734.49972161817	216940.46801700012
8	Taiwan (Province of China)	1	male	21	80 plus	2001	44	Population	1	Number	162288.36198419592	163312.88860212508	161236.28529629388
8	Taiwan (Province of China)	1	male	22	All Ages	2001	44	Population	1	Number	11448645.709625477	11520921.023303824	11374426.874017783
8	Taiwan (Province of China)	1	male	23	5-14 years	2001	44	Population	1	Number	1685607.9691127266	1696249.2141819063	1674680.5752591973
8	Taiwan (Province of China)	1	male	24	15-49 years	2001	44	Population	1	Number	6577872.8140186975	6619398.932742918	6535230.035701128
8	Taiwan (Province of China)	1	male	25	50-69 years	2001	44	Population	1	Number	1730409.349050536	1741333.4252833622	1719191.518551753
8	Taiwan (Province of China)	1	male	26	70+ years	2001	44	Population	1	Number	707100.5933245014	711564.5201924368	702516.6290701152
8	Taiwan (Province of China)	1	male	28	<1 year	2001	44	Population	1	Number	138739.8674419569	139615.73238645674	137840.45001957563
8	Taiwan (Province of China)	1	male	30	80 to 84	2001	44	Population	1	Number	105257.29906390516	105921.78851529789	104574.9411349524
8	Taiwan (Province of China)	1	male	31	85 to 89	2001	44	Population	1	Number	41030.589301294705	41289.61545926769	40764.59779107798
8	Taiwan (Province of China)	1	male	32	90 to 94	2001	44	Population	1	Number	12170.593275876785	12247.426245380413	12091.694226635444
8	Taiwan (Province of China)	1	male	39	0 to 14	2001	44	Population	1	Number	2433262.9532317417	2448624.145085103	2417488.6906947885
8	Taiwan (Province of China)	1	male	42	Neonatal	2001	44	Population	1	Number	10102.119807072	10165.894501161665	10036.63017727064
8	Taiwan (Province of China)	1	male	157	25 plus	2001	44	Population	1	Number	7082682.595978303	7127395.579443073	7036767.256418931
8	Taiwan (Province of China)	1	male	158	<20 years	2001	44	Population	1	Number	3344543.7480190415	3365657.8565896116	3322861.869750395
8	Taiwan (Province of China)	1	male	159	10 to 24	2001	44	Population	1	Number	2774820.9537050277	2792338.4016125696	2756832.4522326947
8	Taiwan (Province of China)	1	male	162	10 to 19	2001	44	Population	1	Number	1753401.588076895	1764470.8143414317	1742034.7043842382
8	Taiwan (Province of China)	1	male	164	Birth	2001	44	Population	1	Number	130609.038894376	131184.80550577	130081.044484272
8	Taiwan (Province of China)	1	male	235	95 plus	2001	44	Population	1	Number	3829.8803431192546	3854.058382179083	3805.0521436280146
8	Taiwan (Province of China)	2	female	1	Under 5	2001	44	Population	1	Number	686407.8705157527	690741.1642005333	681958.0522408448
8	Taiwan (Province of China)	2	female	2	Early Neonatal	2001	44	Population	1	Number	2304.0502334700627	2318.595705273309	2289.1136261326546
8	Taiwan (Province of China)	2	female	3	Late Neonatal	2001	44	Population	1	Number	6934.259203088213	6978.035189501066	6889.306056933778
8	Taiwan (Province of China)	2	female	4	Post Neonatal	2001	44	Population	1	Number	117737.22090294334	118480.49611541866	116973.95862155792
8	Taiwan (Province of China)	2	female	5	1 to 4	2001	44	Population	1	Number	559432.3401762511	562964.0371903401	555805.6739362206
8	Taiwan (Province of China)	2	female	6	5 to 9	2001	44	Population	1	Number	776911.5435718871	781816.1870499162	771875.0116015071
8	Taiwan (Province of China)	2	female	7	10 to 14	2001	44	Population	1	Number	773260.184592876	778141.7770374249	768247.3235106238
8	Taiwan (Province of China)	2	female	8	15 to 19	2001	44	Population	1	Number	858955.8543992974	864378.4437069882	853387.4487582416
8	Taiwan (Province of China)	2	female	9	20 to 24	2001	44	Population	1	Number	974937.3599896252	981092.1406769812	968617.0739502
8	Taiwan (Province of China)	2	female	10	25 to 29	2001	44	Population	1	Number	896538.4502733196	902198.2985524677	890726.4056398772
8	Taiwan (Province of China)	2	female	11	30 to 34	2001	44	Population	1	Number	912241.0902995141	918000.0693634079	906327.2492013831
8	Taiwan (Province of China)	2	female	12	35 to 39	2001	44	Population	1	Number	957232.4808474883	963275.4906122313	951026.9713107024
8	Taiwan (Province of China)	2	female	13	40 to 44	2001	44	Population	1	Number	917819.7954879	923613.9929241354	911869.7889765156
8	Taiwan (Province of China)	2	female	14	45 to 49	2001	44	Population	1	Number	831873.7063710595	837125.3260467548	826480.8678270553
8	Taiwan (Province of China)	2	female	15	50 to 54	2001	44	Population	1	Number	622033.0714113066	625959.9669144802	618000.5795829666
8	Taiwan (Province of China)	2	female	16	55 to 59	2001	44	Population	1	Number	403669.88777639304	406218.2562473477	401052.9923111536
8	Taiwan (Province of China)	2	female	17	60 to 64	2001	44	Population	1	Number	406139.6273505687	408703.5872903272	403506.7211535711
8	Taiwan (Province of China)	2	female	18	65 to 69	2001	44	Population	1	Number	332231.70206700265	334329.08118849935	330077.9232965893
8	Taiwan (Province of China)	2	female	19	70 to 74	2001	44	Population	1	Number	264797.204208783	266468.8692668822	263080.587181144
8	Taiwan (Province of China)	2	female	20	75 to 79	2001	44	Population	1	Number	180418.59925313183	181557.58208002325	179248.98856745218
8	Taiwan (Province of China)	2	female	21	80 plus	2001	44	Population	1	Number	172621.26187420133	173711.02010115216	171502.1994643425
8	Taiwan (Province of China)	2	female	22	All Ages	2001	44	Population	1	Number	10968089.690290106	11037331.25325955	10896986.184574166
8	Taiwan (Province of China)	2	female	23	5-14 years	2001	44	Population	1	Number	1550171.728164763	1559957.964087341	1540122.335112131
8	Taiwan (Province of China)	2	female	24	15-49 years	2001	44	Population	1	Number	6349598.737668204	6389683.761882967	6308435.805663975
8	Taiwan (Province of China)	2	female	25	50-69 years	2001	44	Population	1	Number	1764074.2886052711	1775210.8916406545	1752638.2163442806
8	Taiwan (Province of China)	2	female	26	70+ years	2001	44	Population	1	Number	617837.0653361161	621737.4714480574	613831.7752129384
8	Taiwan (Province of China)	2	female	28	<1 year	2001	44	Population	1	Number	126975.53033950162	127777.12701019303	126152.37830462435
8	Taiwan (Province of China)	2	female	30	80 to 84	2001	44	Population	1	Number	102679.78716973086	103328.0047855383	102014.13863474508
8	Taiwan (Province of China)	2	female	31	85 to 89	2001	44	Population	1	Number	47059.2810052721	47356.366300983	46754.20692670139
8	Taiwan (Province of China)	2	female	32	90 to 94	2001	44	Population	1	Number	17269.78840213395	17378.812596399424	17157.832488840202
8	Taiwan (Province of China)	2	female	39	0 to 14	2001	44	Population	1	Number	2236579.598680516	2250699.1282878746	2222080.3873529756
8	Taiwan (Province of China)	2	female	42	Neonatal	2001	44	Population	1	Number	9238.309436558277	9296.630894774376	9178.419683066431
8	Taiwan (Province of China)	2	female	157	25 plus	2001	44	Population	1	Number	6897616.877220669	6941161.540587709	6852901.274512753
8	Taiwan (Province of China)	2	female	158	<20 years	2001	44	Population	1	Number	3095535.453079813	3115077.5719948625	3075467.8361112173
8	Taiwan (Province of China)	2	female	159	10 to 24	2001	44	Population	1	Number	2607153.3989817984	2623612.361421395	2590251.8462190656
8	Taiwan (Province of China)	2	female	162	10 to 19	2001	44	Population	1	Number	1632216.0389921733	1642520.2207444136	1621634.772268865
8	Taiwan (Province of China)	2	female	164	Birth	2001	44	Population	1	Number	119326.38371121	119852.412753157	118844.000071373
8	Taiwan (Province of China)	2	female	235	95 plus	2001	44	Population	1	Number	5612.4052970644225	5647.836418231382	5576.0214140557655
8	Taiwan (Province of China)	3	both	1	Under 5	2001	44	Population	1	Number	1434062.8546347679	1443116.0951037297	1424766.1676764358
8	Taiwan (Province of China)	3	both	2	Early Neonatal	2001	44	Population	1	Number	4824.116042073776	4854.570692257289	4792.842450021041
8	Taiwan (Province of China)	3	both	3	Late Neonatal	2001	44	Population	1	Number	14516.3132015565	14607.954703678752	14422.20741031603
8	Taiwan (Province of China)	3	both	4	Post Neonatal	2001	44	Population	1	Number	246374.96853782824	247930.33400071372	244777.77846386292
8	Taiwan (Province of China)	3	both	5	1 to 4	2001	44	Population	1	Number	1168347.4568533094	1175723.2357070798	1160773.3393522361
8	Taiwan (Province of China)	3	both	6	5 to 9	2001	44	Population	1	Number	1620398.7193950182	1630628.2983948991	1609894.0615320723
8	Taiwan (Province of China)	3	both	7	10 to 14	2001	44	Population	1	Number	1615380.9778824714	1625578.8798743482	1604908.848839256
8	Taiwan (Province of China)	3	both	8	15 to 19	2001	44	Population	1	Number	1770236.649186597	1781412.1552114964	1758760.6278138475
8	Taiwan (Province of China)	3	both	9	20 to 24	2001	44	Population	1	Number	1996356.7256177578	2008959.7279481192	1983414.8217986566
8	Taiwan (Province of China)	3	both	10	25 to 29	2001	44	Population	1	Number	1824668.0180915536	1836187.1494116476	1812839.1311552157
8	Taiwan (Province of China)	3	both	11	30 to 34	2001	44	Population	1	Number	1855240.1150829678	1866952.24808692	1843213.0365440294
8	Taiwan (Province of China)	3	both	12	35 to 39	2001	44	Population	1	Number	1944717.380915235	1956994.3840024387	1932110.242633698
8	Taiwan (Province of China)	3	both	13	40 to 44	2001	44	Population	1	Number	1858659.1548967506	1870392.8723030235	1846609.911539343
8	Taiwan (Province of China)	3	both	14	45 to 49	2001	44	Population	1	Number	1677593.5078960394	1688184.1576622382	1666718.0698803107
8	Taiwan (Province of China)	3	both	15	50 to 54	2001	44	Population	1	Number	1248342.9400369301	1256223.7304690646	1240250.2309254298
8	Taiwan (Province of China)	3	both	16	55 to 59	2001	44	Population	1	Number	801373.5500240285	806432.6221772366	796178.4367086097
8	Taiwan (Province of China)	3	both	17	60 to 64	2001	44	Population	1	Number	789182.9499267526	794165.0628073703	784066.8653600196
8	Taiwan (Province of China)	3	both	18	65 to 69	2001	44	Population	1	Number	655584.197668096	659722.9014703449	651334.2019019747
8	Taiwan (Province of China)	3	both	19	70 to 74	2001	44	Population	1	Number	591253.4176225638	594986.0011355758	587420.4629379654
8	Taiwan (Province of China)	3	both	20	75 to 79	2001	44	Population	1	Number	398774.6171796565	401292.08180164144	396189.4565844523
8	Taiwan (Province of China)	3	both	21	80 plus	2001	44	Population	1	Number	334909.62385839724	337023.9087032773	332738.48476063623
8	Taiwan (Province of China)	3	both	22	All Ages	2001	44	Population	1	Number	22416735.399915583	22558252.276563365	22271413.058591947
8	Taiwan (Province of China)	3	both	23	5-14 years	2001	44	Population	1	Number	3235779.6972774896	3256207.1782692475	3214802.9103713282
8	Taiwan (Province of China)	3	both	24	15-49 years	2001	44	Population	1	Number	12927471.551686902	13009082.694625884	12843665.841365099
8	Taiwan (Province of China)	3	both	25	50-69 years	2001	44	Population	1	Number	3494483.637655807	3516544.3169240165	3471829.7348960345
8	Taiwan (Province of China)	3	both	26	70+ years	2001	44	Population	1	Number	1324937.6586606177	1333301.9916404942	1316348.404283054
8	Taiwan (Province of China)	3	both	28	<1 year	2001	44	Population	1	Number	265715.3977814585	267392.8593966498	263992.8283242
8	Taiwan (Province of China)	3	both	30	80 to 84	2001	44	Population	1	Number	207937.08623363602	209249.79330083623	206589.07976969754
8	Taiwan (Province of China)	3	both	31	85 to 89	2001	44	Population	1	Number	88089.87030656681	88645.9817602507	87518.80471777936
8	Taiwan (Province of China)	3	both	32	90 to 94	2001	44	Population	1	Number	29440.381678010734	29626.23884177984	29249.526715475644
8	Taiwan (Province of China)	3	both	39	0 to 14	2001	44	Population	1	Number	4669842.551912257	4699323.273372975	4639569.078047764
8	Taiwan (Province of China)	3	both	42	Neonatal	2001	44	Population	1	Number	19340.429243630275	19462.52539593604	19215.049860337072
8	Taiwan (Province of China)	3	both	157	25 plus	2001	44	Population	1	Number	13980299.47319897	14068557.120030783	13889668.530931687
8	Taiwan (Province of China)	3	both	158	<20 years	2001	44	Population	1	Number	6440079.201098855	6480735.428584472	6398329.705861612
8	Taiwan (Province of China)	3	both	159	10 to 24	2001	44	Population	1	Number	5381974.352686826	5415950.763033965	5347084.29845176
8	Taiwan (Province of China)	3	both	162	10 to 19	2001	44	Population	1	Number	3385617.6270690686	3406991.0350858453	3363669.4766531033
8	Taiwan (Province of China)	3	both	164	Birth	2001	44	Population	1	Number	249935.422605586	251037.218258927	248925.044555646
8	Taiwan (Province of China)	3	both	235	95 plus	2001	44	Population	1	Number	9442.285640183678	9501.894800410464	9381.073557683781
9	Southeast Asia	1	male	1	Under 5	2001	44	Population	1	Number	30365614.348285977	32006081.67951214	28820532.71658495
9	Southeast Asia	1	male	2	Early Neonatal	2001	44	Population	1	Number	120950.88265890357	127560.05992644005	114760.86026037716
9	Southeast Asia	1	male	3	Late Neonatal	2001	44	Population	1	Number	358702.55034829676	378220.844420141	340375.8576998782
9	Southeast Asia	1	male	4	Post Neonatal	2001	44	Population	1	Number	5679783.991398346	5986448.696466553	5390795.349360936
9	Southeast Asia	1	male	5	1 to 4	2001	44	Population	1	Number	24206176.923880428	25512112.95303192	22974032.957966942
9	Southeast Asia	1	male	6	5 to 9	2001	44	Population	1	Number	30415122.377634224	32030949.940103047	28921087.958917577
9	Southeast Asia	1	male	7	10 to 14	2001	44	Population	1	Number	29859155.094027083	31440810.647980276	28383577.792175326
9	Southeast Asia	1	male	8	15 to 19	2001	44	Population	1	Number	28095026.96836398	29626409.05114519	26672338.144804426
9	Southeast Asia	1	male	9	20 to 24	2001	44	Population	1	Number	25564577.41061361	27004177.85250781	24247163.389109377
9	Southeast Asia	1	male	10	25 to 29	2001	44	Population	1	Number	23295927.12851471	24617961.08559422	22087478.24444672
9	Southeast Asia	1	male	11	30 to 34	2001	44	Population	1	Number	21783035.367965914	22992953.850448646	20658708.892710883
9	Southeast Asia	1	male	12	35 to 39	2001	44	Population	1	Number	19885933.867377255	20978037.74643078	18869891.606834684
9	Southeast Asia	1	male	13	40 to 44	2001	44	Population	1	Number	17267210.021583617	18216462.99624097	16383527.531983076
9	Southeast Asia	1	male	14	45 to 49	2001	44	Population	1	Number	13647658.333180975	14408307.562553542	12946678.598150674
9	Southeast Asia	1	male	15	50 to 54	2001	44	Population	1	Number	10074698.806391073	10645177.269697068	9554825.348812573
9	Southeast Asia	1	male	16	55 to 59	2001	44	Population	1	Number	7670135.838773003	8111271.573509971	7264638.307074544
9	Southeast Asia	1	male	17	60 to 64	2001	44	Population	1	Number	6285301.923702983	6645012.550117033	5956155.825274156
9	Southeast Asia	1	male	18	65 to 69	2001	44	Population	1	Number	4907935.177796482	5178171.654842804	4653074.471473595
9	Southeast Asia	1	male	19	70 to 74	2001	44	Population	1	Number	3427320.528854333	3611516.548309972	3252778.5103002945
9	Southeast Asia	1	male	20	75 to 79	2001	44	Population	1	Number	1994613.7603980238	2098235.217959398	1895968.8021593546
9	Southeast Asia	1	male	21	80 plus	2001	44	Population	1	Number	1588102.964977255	1671738.4714369164	1510619.1390352328
9	Southeast Asia	1	male	22	All Ages	2001	44	Population	1	Number	276127369.9184405	291183005.37040424	262084566.2586065
9	Southeast Asia	1	male	23	5-14 years	2001	44	Population	1	Number	60274277.47166131	63463078.85603358	57285677.50469228
9	Southeast Asia	1	male	24	15-49 years	2001	44	Population	1	Number	149539369.09760007	157795126.81738728	141873332.13062334
9	Southeast Asia	1	male	25	50-69 years	2001	44	Population	1	Number	28938071.746663544	30580236.96845967	27431909.331370007
9	Southeast Asia	1	male	26	70+ years	2001	44	Population	1	Number	7010037.254229612	7381272.791441804	6662001.852435811
9	Southeast Asia	1	male	28	<1 year	2001	44	Population	1	Number	6159437.424405546	6492229.600813134	5845932.0673211925
9	Southeast Asia	1	male	30	80 to 84	2001	44	Population	1	Number	999823.9117722922	1053512.9023425041	950024.1461789703
9	Southeast Asia	1	male	31	85 to 89	2001	44	Population	1	Number	413618.24126363255	435400.9193132168	393324.37523161905
9	Southeast Asia	1	male	32	90 to 94	2001	44	Population	1	Number	141499.35144910353	148414.47070017958	135291.4871069221
9	Southeast Asia	1	male	39	0 to 14	2001	44	Population	1	Number	90639891.81994729	95488947.87520565	86164565.3509769
9	Southeast Asia	1	male	42	Neonatal	2001	44	Population	1	Number	479653.43300720036	505780.904346581	455136.7179602554
9	Southeast Asia	1	male	157	25 plus	2001	44	Population	1	Number	131827873.71951562	139182817.790893	125028550.81993543
9	Southeast Asia	1	male	158	<20 years	2001	44	Population	1	Number	118734918.78831126	125117230.68246053	112827824.377143
9	Southeast Asia	1	male	159	10 to 24	2001	44	Population	1	Number	83518759.47300467	88051559.75891341	79288479.19635683
9	Southeast Asia	1	male	162	10 to 19	2001	44	Population	1	Number	57954182.062391065	61062066.64075752	55063914.92867605
9	Southeast Asia	1	male	164	Birth	2001	44	Population	1	Number	6377025.59072042	6565371.85838358	6184462.08566636
9	Southeast Asia	1	male	235	95 plus	2001	44	Population	1	Number	33161.46049222673	34727.09410820416	31729.192444244512
9	Southeast Asia	2	female	1	Under 5	2001	44	Population	1	Number	28835216.75167242	30389720.06070397	27372384.13009136
9	Southeast Asia	2	female	2	Early Neonatal	2001	44	Population	1	Number	114074.3699921459	120325.74589749589	108231.95977018645
9	Southeast Asia	2	female	3	Late Neonatal	2001	44	Population	1	Number	339093.26226099563	357600.58834065543	321753.77315957955
9	Southeast Asia	2	female	4	Post Neonatal	2001	44	Population	1	Number	5384478.4739659205	5676340.25005993	5110272.313782457
9	Southeast Asia	2	female	5	1 to 4	2001	44	Population	1	Number	22997570.64545336	24238254.850311957	21831718.49948035
9	Southeast Asia	2	female	6	5 to 9	2001	44	Population	1	Number	28914176.49478637	30444265.729295854	27505146.33233047
9	Southeast Asia	2	female	7	10 to 14	2001	44	Population	1	Number	28566322.722919717	30064889.93334756	27143872.43141167
9	Southeast Asia	2	female	8	15 to 19	2001	44	Population	1	Number	27668704.46614551	29182378.872801054	26266641.2620179
9	Southeast Asia	2	female	9	20 to 24	2001	44	Population	1	Number	25971777.70185559	27456015.423131593	24616949.53607118
9	Southeast Asia	2	female	10	25 to 29	2001	44	Population	1	Number	23801528.270233855	25175057.072745156	22545460.548402335
9	Southeast Asia	2	female	11	30 to 34	2001	44	Population	1	Number	22119912.58155077	23355848.1225374	20970080.8411965
9	Southeast Asia	2	female	12	35 to 39	2001	44	Population	1	Number	20222869.010894947	21327102.9068658	19187861.761993714
9	Southeast Asia	2	female	13	40 to 44	2001	44	Population	1	Number	17507290.311879687	18439668.885352217	16622912.101613313
9	Southeast Asia	2	female	14	45 to 49	2001	44	Population	1	Number	13794909.236500502	14525292.086902604	13107354.061652863
9	Southeast Asia	2	female	15	50 to 54	2001	44	Population	1	Number	10374849.855297985	10943315.242427114	9848699.174455136
9	Southeast Asia	2	female	16	55 to 59	2001	44	Population	1	Number	8266478.910644477	8726715.110483134	7833418.614486876
9	Southeast Asia	2	female	17	60 to 64	2001	44	Population	1	Number	7063760.612696522	7449175.844753882	6695860.721040458
9	Southeast Asia	2	female	18	65 to 69	2001	44	Population	1	Number	5726065.316336746	6036085.837666889	5435197.224417127
9	Southeast Asia	2	female	19	70 to 74	2001	44	Population	1	Number	4173337.626564707	4389422.594176931	3964351.7930079126
9	Southeast Asia	2	female	20	75 to 79	2001	44	Population	1	Number	2625977.029048113	2756114.750888611	2499716.107489911
9	Southeast Asia	2	female	21	80 plus	2001	44	Population	1	Number	2395280.8784833155	2509683.60367036	2285382.3445342327
9	Southeast Asia	2	female	22	All Ages	2001	44	Population	1	Number	278028457.77751124	293083447.408338	263938801.27806255
9	Southeast Asia	2	female	23	5-14 years	2001	44	Population	1	Number	57480499.21770609	60508569.304832354	54626119.39781411
9	Southeast Asia	2	female	24	15-49 years	2001	44	Population	1	Number	151086991.57906085	159441774.83146355	143299905.1526545
9	Southeast Asia	2	female	25	50-69 years	2001	44	Population	1	Number	31431154.69497573	33139903.662092827	29812557.825773213
9	Southeast Asia	2	female	26	70+ years	2001	44	Population	1	Number	9194595.534096135	9653290.386387672	8749238.970238842
9	Southeast Asia	2	female	28	<1 year	2001	44	Population	1	Number	5837646.106219062	6154266.58429808	5540258.046712224
9	Southeast Asia	2	female	30	80 to 84	2001	44	Population	1	Number	1441196.5858973453	1511822.1310327186	1373087.1202243108
9	Southeast Asia	2	female	31	85 to 89	2001	44	Population	1	Number	645211.1129787676	676027.4452396714	615966.73699592706
9	Southeast Asia	2	female	32	90 to 94	2001	44	Population	1	Number	240624.1862972283	251748.49227046568	229922.73667155707
9	Southeast Asia	2	female	39	0 to 14	2001	44	Population	1	Number	86315715.96937852	90919874.11878592	82086737.78102583
9	Southeast Asia	2	female	42	Neonatal	2001	44	Population	1	Number	453167.63225314155	477926.33423815126	429985.73292976595
9	Southeast Asia	2	female	157	25 plus	2001	44	Population	1	Number	138072259.64013162	145575439.97690338	131011539.04121563
9	Southeast Asia	2	female	158	<20 years	2001	44	Population	1	Number	113984420.43552402	120102902.83999583	108328639.08019021
9	Southeast Asia	2	female	159	10 to 24	2001	44	Population	1	Number	82206804.89092082	86706863.82907555	78027296.97804622
9	Southeast Asia	2	female	162	10 to 19	2001	44	Population	1	Number	56235027.189065225	59248288.67813286	53410347.44197502
9	Southeast Asia	2	female	164	Birth	2001	44	Population	1	Number	6019103.16192738	6196881.84541564	5837640.65072993
9	Southeast Asia	2	female	235	95 plus	2001	44	Population	1	Number	68248.99330997425	71374.29901316005	65116.27015078222
9	Southeast Asia	3	both	1	Under 5	2001	44	Population	1	Number	59200831.0999584	62396173.36055109	56192916.84667631
9	Southeast Asia	3	both	2	Early Neonatal	2001	44	Population	1	Number	235025.2526510495	247885.80582393595	222992.82003056363
9	Southeast Asia	3	both	3	Late Neonatal	2001	44	Population	1	Number	697795.8126092925	735821.4327607965	662129.6308594578
9	Southeast Asia	3	both	4	Post Neonatal	2001	44	Population	1	Number	11064262.465364266	11662788.94652648	10501067.663143395
9	Southeast Asia	3	both	5	1 to 4	2001	44	Population	1	Number	47203747.569333784	49750835.54945413	44805751.4574473
9	Southeast Asia	3	both	6	5 to 9	2001	44	Population	1	Number	59329298.872420594	62475454.89913124	56428856.01042868
9	Southeast Asia	3	both	7	10 to 14	2001	44	Population	1	Number	58425477.816946805	61505263.77588106	55527450.22358701
9	Southeast Asia	3	both	8	15 to 19	2001	44	Population	1	Number	55763731.43450949	58804612.99131485	52941942.373556614
9	Southeast Asia	3	both	9	20 to 24	2001	44	Population	1	Number	51536355.112469204	54470416.383269094	48864112.925180554
9	Southeast Asia	3	both	10	25 to 29	2001	44	Population	1	Number	47097455.39874857	49793393.7025954	44637025.6146523
9	Southeast Asia	3	both	11	30 to 34	2001	44	Population	1	Number	43902947.949516684	46349626.60942077	41627808.01234339
9	Southeast Asia	3	both	12	35 to 39	2001	44	Population	1	Number	40108802.878272206	42296371.41873007	38059360.78758484
9	Southeast Asia	3	both	13	40 to 44	2001	44	Population	1	Number	34774500.333463304	36642219.9993833	33003194.699847784
9	Southeast Asia	3	both	14	45 to 49	2001	44	Population	1	Number	27442567.569681477	28926660.84971591	26044225.585464165
9	Southeast Asia	3	both	15	50 to 54	2001	44	Population	1	Number	20449548.661689058	21589530.088327993	19402306.270406157
9	Southeast Asia	3	both	16	55 to 59	2001	44	Population	1	Number	15936614.74941748	16842528.369794346	15100210.566416422
9	Southeast Asia	3	both	17	60 to 64	2001	44	Population	1	Number	13349062.536399504	14094896.759925276	12655030.03878501
9	Southeast Asia	3	both	18	65 to 69	2001	44	Population	1	Number	10634000.494133228	11214257.492509693	10086948.282769905
9	Southeast Asia	3	both	19	70 to 74	2001	44	Population	1	Number	7600658.1554190405	8000942.620863933	7217130.303308207
9	Southeast Asia	3	both	20	75 to 79	2001	44	Population	1	Number	4620590.789446137	4853608.797634475	4394322.685419293
9	Southeast Asia	3	both	21	80 plus	2001	44	Population	1	Number	3983383.8434605706	4182497.54899394	3795480.8189289533
9	Southeast Asia	3	both	22	All Ages	2001	44	Population	1	Number	554155827.6959517	584247667.4074376	525916654.00045097
9	Southeast Asia	3	both	23	5-14 years	2001	44	Population	1	Number	117754776.6893674	123964176.92330873	111894242.20648716
9	Southeast Asia	3	both	24	15-49 years	2001	44	Population	1	Number	300626360.6766609	317248412.03758246	285173237.28327787
9	Southeast Asia	3	both	25	50-69 years	2001	44	Population	1	Number	60369226.441639274	63708311.46382384	57239763.60293104
9	Southeast Asia	3	both	26	70+ years	2001	44	Population	1	Number	16204632.788325747	17030225.702763226	15406769.133507907
9	Southeast Asia	3	both	28	<1 year	2001	44	Population	1	Number	11997083.530624608	12646496.185111213	11386190.114033416
9	Southeast Asia	3	both	30	80 to 84	2001	44	Population	1	Number	2441020.4976696377	2563423.653244259	2323153.028660834
9	Southeast Asia	3	both	31	85 to 89	2001	44	Population	1	Number	1058829.3542424003	1111777.8088772558	1009463.1161833848
9	Southeast Asia	3	both	32	90 to 94	2001	44	Population	1	Number	382123.53774633183	399908.71605963225	365282.0262231115
9	Southeast Asia	3	both	39	0 to 14	2001	44	Population	1	Number	176955607.7893258	186408821.9939916	168251303.1320027
9	Southeast Asia	3	both	42	Neonatal	2001	44	Population	1	Number	932821.0652603419	983707.2385847325	885122.4508900213
9	Southeast Asia	3	both	157	25 plus	2001	44	Population	1	Number	269900133.3596473	284673437.82391053	256021221.5032293
9	Southeast Asia	3	both	158	<20 years	2001	44	Population	1	Number	232719339.2238353	245220133.52245638	221156463.4573332
9	Southeast Asia	3	both	159	10 to 24	2001	44	Population	1	Number	165725564.3639255	174757229.56024623	157316196.97844848
9	Southeast Asia	3	both	162	10 to 19	2001	44	Population	1	Number	114189209.25145629	120310624.55527513	108474262.37065107
9	Southeast Asia	3	both	164	Birth	2001	44	Population	1	Number	12396128.7526478	12762253.7037992	12021983.8378487
9	Southeast Asia	3	both	235	95 plus	2001	44	Population	1	Number	101410.453802201	105937.21752136064	96890.05760827663
10	Cambodia	1	male	1	Under 5	2001	44	Population	1	Number	874870.7311701035	952460.1884615092	795146.2710926173
10	Cambodia	1	male	2	Early Neonatal	2001	44	Population	1	Number	3558.806363696036	3874.425396916028	3234.5025485638052
10	Cambodia	1	male	3	Late Neonatal	2001	44	Population	1	Number	10494.37003919695	11425.081796884226	9538.0482016732185
10	Cambodia	1	male	4	Post Neonatal	2001	44	Population	1	Number	164820.70295162968	179438.1183443026	149801.06509629087
10	Cambodia	1	male	5	1 to 4	2001	44	Population	1	Number	695996.8518155809	757722.5629234061	632572.6552460894
10	Cambodia	1	male	6	5 to 9	2001	44	Population	1	Number	899452.0972914677	979221.5964895068	817487.6078334448
10	Cambodia	1	male	7	10 to 14	2001	44	Population	1	Number	895335.8262639196	974740.2666896018	813746.4407767025
10	Cambodia	1	male	8	15 to 19	2001	44	Population	1	Number	746589.9869765053	812802.6397089026	678555.3831312585
10	Cambodia	1	male	9	20 to 24	2001	44	Population	1	Number	547740.9095020696	596318.2802957247	497826.851668635
10	Cambodia	1	male	10	25 to 29	2001	44	Population	1	Number	423286.10478520434	460825.98122540873	384713.256294584
10	Cambodia	1	male	11	30 to 34	2001	44	Population	1	Number	400730.32167684415	436269.79862052	364212.9169973726
10	Cambodia	1	male	12	35 to 39	2001	44	Population	1	Number	361088.52764587506	393112.3020116319	328183.56594000146
10	Cambodia	1	male	13	40 to 44	2001	44	Population	1	Number	280573.19144557713	305456.32089450053	255005.36136135564
10	Cambodia	1	male	14	45 to 49	2001	44	Population	1	Number	198179.45762636763	215755.3531452054	180119.93215043852
10	Cambodia	1	male	15	50 to 54	2001	44	Population	1	Number	162579.99907607914	176998.69368468583	147764.55013723648
10	Cambodia	1	male	16	55 to 59	2001	44	Population	1	Number	120410.26872040881	131089.06624954037	109437.62634079634
10	Cambodia	1	male	17	60 to 64	2001	44	Population	1	Number	97813.48703083619	106488.24903179161	88900.02454547
10	Cambodia	1	male	18	65 to 69	2001	44	Population	1	Number	75677.21094088638	82388.77816679797	68780.9637954791
10	Cambodia	1	male	19	70 to 74	2001	44	Population	1	Number	54295.39294766516	59110.67584848705	49347.60954010032
10	Cambodia	1	male	20	75 to 79	2001	44	Population	1	Number	33348.135946855815	36305.674332367846	30309.215980476503
10	Cambodia	1	male	21	80 plus	2001	44	Population	1	Number	24087.899639061783	26224.177598418108	21892.838443499295
10	Cambodia	1	male	22	All Ages	2001	44	Population	1	Number	6196059.548685728	6745568.042454598	5631430.416029469
10	Cambodia	1	male	23	5-14 years	2001	44	Population	1	Number	1794787.9235553874	1953961.8631791086	1631234.0486101476
10	Cambodia	1	male	24	15-49 years	2001	44	Population	1	Number	2958188.499658443	3220540.6759018945	2688617.267543646
10	Cambodia	1	male	25	50-69 years	2001	44	Population	1	Number	456480.96576821053	496964.7871328158	414883.164818982
10	Cambodia	1	male	26	70+ years	2001	44	Population	1	Number	111731.42853358276	121640.52777927299	101549.66396407611
10	Cambodia	1	male	28	<1 year	2001	44	Population	1	Number	178873.87935452265	194737.62553810285	162573.61584652794
10	Cambodia	1	male	30	80 to 84	2001	44	Population	1	Number	16038.753643659737	17461.1788620434	14577.188032879269
10	Cambodia	1	male	31	85 to 89	2001	44	Population	1	Number	6221.613552837621	6773.388348636184	5654.655757087213
10	Cambodia	1	male	32	90 to 94	2001	44	Population	1	Number	1574.656583190496	1714.3077857706567	1431.1626458239793
10	Cambodia	1	male	39	0 to 14	2001	44	Population	1	Number	2669658.654725491	2906422.0516406177	2426380.3197027645
10	Cambodia	1	male	42	Neonatal	2001	44	Population	1	Number	14053.176402892987	15299.507193800255	12772.550750237026
10	Cambodia	1	male	157	25 plus	2001	44	Population	1	Number	2232069.9974816614	2430025.0708093564	2028667.8615268106
10	Cambodia	1	male	158	<20 years	2001	44	Population	1	Number	3416248.641701996	3719224.6913495203	3104935.702834023
10	Cambodia	1	male	159	10 to 24	2001	44	Population	1	Number	2189666.722742494	2383861.1866942295	1990128.6755765963
10	Cambodia	1	male	162	10 to 19	2001	44	Population	1	Number	1641925.8132404247	1787542.9063985045	1492301.823907961
10	Cambodia	1	male	164	Birth	2001	44	Population	1	Number	191282.187388829	198925.542515243	183790.355975412
10	Cambodia	1	male	235	95 plus	2001	44	Population	1	Number	252.8758593739294	275.3026019678659	229.83200770883462
10	Cambodia	2	female	1	Under 5	2001	44	Population	1	Number	840741.850705781	915304.5279040311	764127.4576029071
10	Cambodia	2	female	2	Early Neonatal	2001	44	Population	1	Number	3391.75952637124	3692.563715536566	3082.678210333887
10	Cambodia	2	female	3	Late Neonatal	2001	44	Population	1	Number	10038.115228896324	10928.363222216407	9123.37058342281
10	Cambodia	2	female	4	Post Neonatal	2001	44	Population	1	Number	158468.2919163529	172522.33250728817	144027.53105613356
10	Cambodia	2	female	5	1 to 4	2001	44	Population	1	Number	668843.6840341606	728161.2684589898	607893.877753017
10	Cambodia	2	female	6	5 to 9	2001	44	Population	1	Number	855637.4399436619	931521.1588042123	777665.6545230249
10	Cambodia	2	female	7	10 to 14	2001	44	Population	1	Number	853895.3708795079	929624.5912656711	776082.3352153883
10	Cambodia	2	female	8	15 to 19	2001	44	Population	1	Number	742291.523255119	808122.9591340468	674648.6260782299
10	Cambodia	2	female	9	20 to 24	2001	44	Population	1	Number	579666.869829964	631075.6508504024	526843.4908146533
10	Cambodia	2	female	10	25 to 29	2001	44	Population	1	Number	454893.2893107381	495236.30478219746	413440.16876267054
10	Cambodia	2	female	11	30 to 34	2001	44	Population	1	Number	436613.0528475106	475334.853234493	396825.75780965335
10	Cambodia	2	female	12	35 to 39	2001	44	Population	1	Number	405923.69558546325	441923.7560744843	368933.0336394109
10	Cambodia	2	female	13	40 to 44	2001	44	Population	1	Number	351307.90111415344	382464.2633268586	319294.2198474119
10	Cambodia	2	female	14	45 to 49	2001	44	Population	1	Number	281185.3146117251	306122.7312856805	255561.703499309
10	Cambodia	2	female	15	50 to 54	2001	44	Population	1	Number	225302.86716054866	245284.25019962265	204771.66317997806
10	Cambodia	2	female	16	55 to 59	2001	44	Population	1	Number	161839.55464818154	176192.5816338262	147091.5802860144
10	Cambodia	2	female	17	60 to 64	2001	44	Population	1	Number	133596.1277013126	145444.3364426366	121421.8958177234
10	Cambodia	2	female	18	65 to 69	2001	44	Population	1	Number	104464.41975301821	113729.03147920742	94944.87684754415
10	Cambodia	2	female	19	70 to 74	2001	44	Population	1	Number	76828.37638911647	83642.0367577045	69827.22683864502
10	Cambodia	2	female	20	75 to 79	2001	44	Population	1	Number	47553.75587178455	51771.14477142801	43220.318511885635
10	Cambodia	2	female	21	80 plus	2001	44	Population	1	Number	38272.684120587415	41666.96476594643	34785.00420569408
10	Cambodia	2	female	22	All Ages	2001	44	Population	1	Number	6590014.0937281735	7174461.142712445	5989485.01348014
10	Cambodia	2	female	23	5-14 years	2001	44	Population	1	Number	1709532.8108231698	1861145.7500698834	1553747.9897384136
10	Cambodia	2	female	24	15-49 years	2001	44	Population	1	Number	3251881.6465546736	3540280.5186881633	2955547.00045134
10	Cambodia	2	female	25	50-69 years	2001	44	Population	1	Number	625202.969263061	680650.199755293	568230.01613126
10	Cambodia	2	female	26	70+ years	2001	44	Population	1	Number	162654.81638148843	177080.1462950789	147832.54955622472
10	Cambodia	2	female	28	<1 year	2001	44	Population	1	Number	171898.16667162045	187143.25944504113	156233.57984989026
10	Cambodia	2	female	30	80 to 84	2001	44	Population	1	Number	24328.128189829666	26485.71124285972	22111.175655555286
10	Cambodia	2	female	31	85 to 89	2001	44	Population	1	Number	10060.501503252372	10952.734862885645	9143.716860814053
10	Cambodia	2	female	32	90 to 94	2001	44	Population	1	Number	3147.823334426101	3426.9936112059468	2860.9712238053853
10	Cambodia	2	female	39	0 to 14	2001	44	Population	1	Number	2550274.661528951	2776450.2779739145	2317875.4473413215
10	Cambodia	2	female	42	Neonatal	2001	44	Population	1	Number	13429.874755267565	14620.926937752973	12206.048793756694
10	Cambodia	2	female	157	25 plus	2001	44	Population	1	Number	2717781.03911414	2958812.254754086	2470117.449245941
10	Cambodia	2	female	158	<20 years	2001	44	Population	1	Number	3292566.1847840697	3584573.2371079614	2992524.0734195504
10	Cambodia	2	female	159	10 to 24	2001	44	Population	1	Number	2175853.763964591	2368823.201250121	1977574.4521082712
10	Cambodia	2	female	162	10 to 19	2001	44	Population	1	Number	1596186.894134627	1737747.550399718	1450730.961293618
10	Cambodia	2	female	164	Birth	2001	44	Population	1	Number	182834.021578151	190139.800413017	175673.07426257
10	Cambodia	2	female	235	95 plus	2001	44	Population	1	Number	736.2310930792754	801.5250489951153	669.1404655193619
10	Cambodia	3	both	1	Under 5	2001	44	Population	1	Number	1715612.5818758847	1867764.7163655402	1559273.7286955246
10	Cambodia	3	both	2	Early Neonatal	2001	44	Population	1	Number	6950.565890067276	7566.989112452595	6317.180758897693
10	Cambodia	3	both	3	Late Neonatal	2001	44	Population	1	Number	20532.485268093274	22353.445019100633	18661.418785096026
10	Cambodia	3	both	4	Post Neonatal	2001	44	Population	1	Number	323288.9948679826	351960.4508515907	293828.59615242446
10	Cambodia	3	both	5	1 to 4	2001	44	Population	1	Number	1364840.5358497414	1485883.831382396	1240466.5329991062
10	Cambodia	3	both	6	5 to 9	2001	44	Population	1	Number	1755089.5372351296	1910742.7552937188	1595153.2623564696
10	Cambodia	3	both	7	10 to 14	2001	44	Population	1	Number	1749231.1971434276	1904364.8579552728	1589828.775992091
10	Cambodia	3	both	8	15 to 19	2001	44	Population	1	Number	1488881.5102316244	1620925.5988429496	1353204.0092094883
10	Cambodia	3	both	9	20 to 24	2001	44	Population	1	Number	1127407.7793320336	1227393.9311461272	1024670.3424832884
10	Cambodia	3	both	10	25 to 29	2001	44	Population	1	Number	878179.3940959425	956062.2860076062	798153.4250572546
10	Cambodia	3	both	11	30 to 34	2001	44	Population	1	Number	837343.3745243547	911604.6518550129	761038.674807026
10	Cambodia	3	both	12	35 to 39	2001	44	Population	1	Number	767012.2232313383	835036.0580861163	697116.5995794125
10	Cambodia	3	both	13	40 to 44	2001	44	Population	1	Number	631881.0925597305	687920.584221359	574299.5812087675
10	Cambodia	3	both	14	45 to 49	2001	44	Population	1	Number	479364.77223809273	521878.08443088585	435681.63564974745
10	Cambodia	3	both	15	50 to 54	2001	44	Population	1	Number	387882.8662366278	422282.94388430857	352536.2133172145
10	Cambodia	3	both	16	55 to 59	2001	44	Population	1	Number	282249.8233685903	307281.64788336656	256529.20662681077
10	Cambodia	3	both	17	60 to 64	2001	44	Population	1	Number	231409.61473214877	251932.5854744282	210321.92036319338
10	Cambodia	3	both	18	65 to 69	2001	44	Population	1	Number	180141.6306939046	196117.8096460054	163725.84064302323
10	Cambodia	3	both	19	70 to 74	2001	44	Population	1	Number	131123.76933678164	142752.71260619158	119174.83637874533
10	Cambodia	3	both	20	75 to 79	2001	44	Population	1	Number	80901.89181864036	88076.81910379585	73529.53449236215
10	Cambodia	3	both	21	80 plus	2001	44	Population	1	Number	62360.5837596492	67891.14236436452	56677.84264919338
10	Cambodia	3	both	22	All Ages	2001	44	Population	1	Number	12786073.642413901	13920029.18516705	11620915.429509606
10	Cambodia	3	both	23	5-14 years	2001	44	Population	1	Number	3504320.734378557	3815107.6132489922	3184982.0383485607
10	Cambodia	3	both	24	15-49 years	2001	44	Population	1	Number	6210070.146213117	6760821.194590058	5644164.267994987
10	Cambodia	3	both	25	50-69 years	2001	44	Population	1	Number	1081683.9350312715	1177614.986888109	983113.1809502421
10	Cambodia	3	both	26	70+ years	2001	44	Population	1	Number	274386.2449150712	298720.6740743519	249382.21352030092
10	Cambodia	3	both	28	<1 year	2001	44	Population	1	Number	350772.0460261431	381880.88498314394	318807.1956964182
10	Cambodia	3	both	30	80 to 84	2001	44	Population	1	Number	40366.8818334894	43946.89010490313	36688.36368843456
10	Cambodia	3	both	31	85 to 89	2001	44	Population	1	Number	16282.115056089991	17726.12321152183	14798.372617901266
10	Cambodia	3	both	32	90 to 94	2001	44	Population	1	Number	4722.479917616597	5141.301396976603	4292.133869629364
10	Cambodia	3	both	39	0 to 14	2001	44	Population	1	Number	5219933.316254442	5682872.329614531	4744255.767044085
10	Cambodia	3	both	42	Neonatal	2001	44	Population	1	Number	27483.05115816055	29920.434131553226	24978.599543993714
10	Cambodia	3	both	157	25 plus	2001	44	Population	1	Number	4949851.036595802	5388837.325563442	4498785.310772749
10	Cambodia	3	both	158	<20 years	2001	44	Population	1	Number	6708814.826486066	7303797.928457481	6097459.776253573
10	Cambodia	3	both	159	10 to 24	2001	44	Population	1	Number	4365520.486707085	4752684.38794435	3967703.127684867
10	Cambodia	3	both	162	10 to 19	2001	44	Population	1	Number	3238112.707375052	3525290.456798223	2943032.7852015793
10	Cambodia	3	both	164	Birth	2001	44	Population	1	Number	374116.20896698	389065.34292826	359463.430237982
10	Cambodia	3	both	235	95 plus	2001	44	Population	1	Number	989.1069524532048	1076.8276509629811	898.9724732281965
11	Indonesia	1	male	1	Under 5	2001	44	Population	1	Number	11784279.248152941	13227454.001788998	10344531.17367859
11	Indonesia	1	male	2	Early Neonatal	2001	44	Population	1	Number	47192.79339360431	52972.31087999513	41426.998813663624
11	Indonesia	1	male	3	Late Neonatal	2001	44	Population	1	Number	139667.04878344445	156771.52793525308	122603.1825665099
11	Indonesia	1	male	4	Post Neonatal	2001	44	Population	1	Number	2202416.3690966163	2472137.718526894	1933335.446977883
11	Indonesia	1	male	5	1 to 4	2001	44	Population	1	Number	9395003.036879275	10545572.444446856	8247165.545320531
11	Indonesia	1	male	6	5 to 9	2001	44	Population	1	Number	11550675.280285789	12965241.46638235	10139467.84506852
11	Indonesia	1	male	7	10 to 14	2001	44	Population	1	Number	11241082.780728275	12617734.379952963	9867699.907855751
11	Indonesia	1	male	8	15 to 19	2001	44	Population	1	Number	10952431.740252504	12293733.37148567	9614314.900284382
11	Indonesia	1	male	9	20 to 24	2001	44	Population	1	Number	10350133.477625802	11617673.987921685	9085602.619932495
11	Indonesia	1	male	10	25 to 29	2001	44	Population	1	Number	9509687.610509843	10674301.990859367	8347838.494601445
11	Indonesia	1	male	11	30 to 34	2001	44	Population	1	Number	8694606.188783688	9759400.72396302	7632339.905457436
11	Indonesia	1	male	12	35 to 39	2001	44	Population	1	Number	7838966.284881482	8798973.935643697	6881238.079629009
11	Indonesia	1	male	13	40 to 44	2001	44	Population	1	Number	6816562.043878993	7651359.8317761095	5983746.402757115
11	Indonesia	1	male	14	45 to 49	2001	44	Population	1	Number	5427160.927230037	6091804.175167842	4764095.81053513
11	Indonesia	1	male	15	50 to 54	2001	44	Population	1	Number	4032634.6593179246	4526495.7099950435	3539946.234039684
11	Indonesia	1	male	16	55 to 59	2001	44	Population	1	Number	3170212.9753792277	3558456.603468223	2782891.194313045
11	Indonesia	1	male	17	60 to 64	2001	44	Population	1	Number	2562774.8667894388	2876627.917037144	2249667.030317412
11	Indonesia	1	male	18	65 to 69	2001	44	Population	1	Number	1917207.159940625	2152000.049047549	1682971.7638873956
11	Indonesia	1	male	19	70 to 74	2001	44	Population	1	Number	1281194.083006605	1438096.9292619536	1124663.787415908
11	Indonesia	1	male	20	75 to 79	2001	44	Population	1	Number	717726.5807009878	805623.7579037048	630038.1068619726
11	Indonesia	1	male	21	80 plus	2001	44	Population	1	Number	572791.861015812	642939.4479406383	502810.8327657088
11	Indonesia	1	male	22	All Ages	2001	44	Population	1	Number	108420127.76847997	121697918.27959594	95173864.08940102
11	Indonesia	1	male	23	5-14 years	2001	44	Population	1	Number	22791758.061014064	25582975.846335318	20007167.752924275
11	Indonesia	1	male	24	15-49 years	2001	44	Population	1	Number	59589548.27316235	66887248.0168174	52309176.21319701
11	Indonesia	1	male	25	50-69 years	2001	44	Population	1	Number	11682829.661427217	13113580.27954796	10255476.222557534
11	Indonesia	1	male	26	70+ years	2001	44	Population	1	Number	2571712.524723405	2886660.1351062963	2257512.7270435886
11	Indonesia	1	male	28	<1 year	2001	44	Population	1	Number	2389276.211273665	2681881.557342143	2097365.6283580563
11	Indonesia	1	male	30	80 to 84	2001	44	Population	1	Number	368741.49500163546	413899.82882911904	323690.3852792813
11	Indonesia	1	male	31	85 to 89	2001	44	Population	1	Number	149959.85492461594	168324.8539312419	131638.4618355978
11	Indonesia	1	male	32	90 to 94	2001	44	Population	1	Number	44491.83448710108	49940.57606243353	39056.03042274342
11	Indonesia	1	male	39	0 to 14	2001	44	Population	1	Number	34576037.309167005	38810429.84812432	30351698.926602855
11	Indonesia	1	male	42	Neonatal	2001	44	Population	1	Number	186859.84217704876	209743.8388152482	164030.1813801735
11	Indonesia	1	male	157	25 plus	2001	44	Population	1	Number	52541525.24143466	58976081.07206428	46122247.64258125
11	Indonesia	1	male	158	<20 years	2001	44	Population	1	Number	45528469.04941951	51104163.21960998	39966013.82688723
11	Indonesia	1	male	159	10 to 24	2001	44	Population	1	Number	32543647.99860658	36529141.73936031	28567617.428072628
11	Indonesia	1	male	162	10 to 19	2001	44	Population	1	Number	22193514.52098078	24911467.75143863	19482014.80814013
11	Indonesia	1	male	164	Birth	2001	44	Population	1	Number	2471781.28922602	2542910.27771651	2400085.14675198
11	Indonesia	1	male	235	95 plus	2001	44	Population	1	Number	9598.67660245959	10774.189117843853	8425.955228086244
11	Indonesia	2	female	1	Under 5	2001	44	Population	1	Number	11183712.679275367	12553338.385758813	9817339.01683989
11	Indonesia	2	female	2	Early Neonatal	2001	44	Population	1	Number	44588.00216969253	50048.521026325696	39140.4487880519
11	Indonesia	2	female	3	Late Neonatal	2001	44	Population	1	Number	132318.49092055982	148523.02082982045	116152.43710355714
11	Indonesia	2	female	4	Post Neonatal	2001	44	Population	1	Number	2092788.421361555	2349084.063276545	1837101.328711422
11	Indonesia	2	female	5	1 to 4	2001	44	Population	1	Number	8914017.76482356	10005682.780626122	7824944.802236859
11	Indonesia	2	female	6	5 to 9	2001	44	Population	1	Number	10901985.211987104	12237108.853504637	9570031.692694314
11	Indonesia	2	female	7	10 to 14	2001	44	Population	1	Number	10654927.03065192	11959794.419540504	9353157.92343645
11	Indonesia	2	female	8	15 to 19	2001	44	Population	1	Number	10766671.395588595	12085223.681359015	9451249.884958114
11	Indonesia	2	female	9	20 to 24	2001	44	Population	1	Number	10690962.387203153	12000242.885770988	9384790.648811426
11	Indonesia	2	female	10	25 to 29	2001	44	Population	1	Number	9861613.493353598	11069326.865043709	8656767.72049977
11	Indonesia	2	female	11	30 to 34	2001	44	Population	1	Number	8843499.713989578	9926528.6589306	7763042.316747683
11	Indonesia	2	female	12	35 to 39	2001	44	Population	1	Number	7933048.617613268	8904578.165005943	6963825.873361825
11	Indonesia	2	female	13	40 to 44	2001	44	Population	1	Number	6700124.134171722	7520662.225050711	5881534.331793705
11	Indonesia	2	female	14	45 to 49	2001	44	Population	1	Number	5184638.688106503	5819581.182580474	4551203.803302958
11	Indonesia	2	female	15	50 to 54	2001	44	Population	1	Number	3947410.565383361	4430834.553413043	3465134.4209546545
11	Indonesia	2	female	16	55 to 59	2001	44	Population	1	Number	3294871.6875689565	3698381.7823178624	2892319.6885944745
11	Indonesia	2	female	17	60 to 64	2001	44	Population	1	Number	2780667.820063938	3121205.3711232003	2440938.8425520253
11	Indonesia	2	female	18	65 to 69	2001	44	Population	1	Number	2162412.686314774	2427234.9406177653	1898219.226894794
11	Indonesia	2	female	19	70 to 74	2001	44	Population	1	Number	1493632.5271009195	1676551.8816859305	1311147.4968685554
11	Indonesia	2	female	20	75 to 79	2001	44	Population	1	Number	860388.1334521018	965756.5150373182	755269.9389191264
11	Indonesia	2	female	21	80 plus	2001	44	Population	1	Number	743874.7294866536	834974.1685661592	652991.5972326035
11	Indonesia	2	female	22	All Ages	2001	44	Population	1	Number	108004441.50131151	121231324.53530666	94808964.42446244
11	Indonesia	2	female	23	5-14 years	2001	44	Population	1	Number	21556912.242639024	24196903.273045138	18923189.616130766
11	Indonesia	2	female	24	15-49 years	2001	44	Population	1	Number	59980558.43002642	67326143.66374144	52652414.57947548
11	Indonesia	2	female	25	50-69 years	2001	44	Population	1	Number	12185362.75933103	13677656.647471873	10696612.178995948
11	Indonesia	2	female	26	70+ years	2001	44	Population	1	Number	3097895.390039675	3477282.565289407	2719409.033020286
11	Indonesia	2	female	28	<1 year	2001	44	Population	1	Number	2269694.9144518073	2547655.6051326916	1992394.214603031
11	Indonesia	2	female	30	80 to 84	2001	44	Population	1	Number	457518.3641939861	513548.85520879464	401620.912172201
11	Indonesia	2	female	31	85 to 89	2001	44	Population	1	Number	198000.4354821444	222248.777165117	173809.66914612238
11	Indonesia	2	female	32	90 to 94	2001	44	Population	1	Number	69832.12482488729	78384.19300129575	61300.362708944325
11	Indonesia	2	female	39	0 to 14	2001	44	Population	1	Number	32740624.92191439	36750241.658803955	28740528.63297065
11	Indonesia	2	female	42	Neonatal	2001	44	Population	1	Number	176906.49309025233	198571.54185614616	155292.88589160904
11	Indonesia	2	female	157	25 plus	2001	44	Population	1	Number	53806182.79660537	60395616.30937272	47232395.25772218
11	Indonesia	2	female	158	<20 years	2001	44	Population	1	Number	43507296.31750298	48835465.34016298	38191778.517928764
11	Indonesia	2	female	159	10 to 24	2001	44	Population	1	Number	32112560.81344367	36045260.98667051	28189198.457205992
11	Indonesia	2	female	162	10 to 19	2001	44	Population	1	Number	21421598.426240515	24045018.100899518	18804407.808394566
11	Indonesia	2	female	164	Birth	2001	44	Population	1	Number	2342737.45008981	2410153.0203306	2274784.33517102
11	Indonesia	2	female	235	95 plus	2001	44	Population	1	Number	18523.80498563579	20792.343190951782	16260.653205335972
11	Indonesia	3	both	1	Under 5	2001	44	Population	1	Number	22967991.92742831	25780792.387547817	20161870.19051848
11	Indonesia	3	both	2	Early Neonatal	2001	44	Population	1	Number	91780.79556329684	103020.83190632083	80567.44760171552
11	Indonesia	3	both	3	Late Neonatal	2001	44	Population	1	Number	271985.53970400424	305294.54876507353	238755.61967006704
11	Indonesia	3	both	4	Post Neonatal	2001	44	Population	1	Number	4295204.790458172	4821221.781803439	3770436.7756893053
11	Indonesia	3	both	5	1 to 4	2001	44	Population	1	Number	18309020.801702835	20551255.225072984	16072110.347557388
11	Indonesia	3	both	6	5 to 9	2001	44	Population	1	Number	22452660.49227289	25202350.319886986	19709499.537762836
11	Indonesia	3	both	7	10 to 14	2001	44	Population	1	Number	21896009.811380193	24577528.79949347	19220857.8312922
11	Indonesia	3	both	8	15 to 19	2001	44	Population	1	Number	21719103.1358411	24378957.05284469	19065564.785242498
11	Indonesia	3	both	9	20 to 24	2001	44	Population	1	Number	21041095.864828955	23617916.873692673	18470393.26874392
11	Indonesia	3	both	10	25 to 29	2001	44	Population	1	Number	19371301.10386344	21743628.85590308	17004606.215101216
11	Indonesia	3	both	11	30 to 34	2001	44	Population	1	Number	17538105.902773265	19685929.382893622	15395382.22220512
11	Indonesia	3	both	12	35 to 39	2001	44	Population	1	Number	15772014.90249475	17703552.10064964	13845063.952990832
11	Indonesia	3	both	13	40 to 44	2001	44	Population	1	Number	13516686.178050715	15172022.05682682	11865280.73455082
11	Indonesia	3	both	14	45 to 49	2001	44	Population	1	Number	10611799.61533654	11911385.357748317	9315299.613838088
11	Indonesia	3	both	15	50 to 54	2001	44	Population	1	Number	7980045.224701285	8957330.263408085	7005080.654994339
11	Indonesia	3	both	16	55 to 59	2001	44	Population	1	Number	6465084.662948185	7256838.385786084	5675210.882907521
11	Indonesia	3	both	17	60 to 64	2001	44	Population	1	Number	5343442.686853376	5997833.288160345	4690605.872869438
11	Indonesia	3	both	18	65 to 69	2001	44	Population	1	Number	4079619.8462553993	4579234.989665315	3581190.9907821896
11	Indonesia	3	both	19	70 to 74	2001	44	Population	1	Number	2774826.6101075243	3114648.810947884	2435811.2842844636
11	Indonesia	3	both	20	75 to 79	2001	44	Population	1	Number	1578114.7141530898	1771380.272941023	1385308.045781099
11	Indonesia	3	both	21	80 plus	2001	44	Population	1	Number	1316666.5905024656	1477913.616506797	1155802.4299983126
11	Indonesia	3	both	22	All Ages	2001	44	Population	1	Number	216424569.26979148	242929242.81490248	189982828.51386335
11	Indonesia	3	both	23	5-14 years	2001	44	Population	1	Number	44348670.303653084	49779879.11938045	38930357.36905503
11	Indonesia	3	both	24	15-49 years	2001	44	Population	1	Number	119570106.70318876	134213391.68055883	104961590.7926725
11	Indonesia	3	both	25	50-69 years	2001	44	Population	1	Number	23868192.420758247	26791236.92701982	20952088.401553493
11	Indonesia	3	both	26	70+ years	2001	44	Population	1	Number	5669607.91476308	6363942.700395705	4976921.7600638755
11	Indonesia	3	both	28	<1 year	2001	44	Population	1	Number	4658971.125725472	5229537.162474833	4089759.842961088
11	Indonesia	3	both	30	80 to 84	2001	44	Population	1	Number	826259.8591956216	927448.6840379136	725311.2974514824
11	Indonesia	3	both	31	85 to 89	2001	44	Population	1	Number	347960.29040676035	390573.6310963589	305448.13098172017
11	Indonesia	3	both	32	90 to 94	2001	44	Population	1	Number	114323.95931198836	128324.76906372927	100356.39313168774
11	Indonesia	3	both	39	0 to 14	2001	44	Population	1	Number	67316662.2310814	75560671.50692828	59092227.559573516
11	Indonesia	3	both	42	Neonatal	2001	44	Population	1	Number	363766.3352673011	408315.38067139435	319323.06727178255
11	Indonesia	3	both	157	25 plus	2001	44	Population	1	Number	106347708.03804004	119371697.38143702	93354642.90030344
11	Indonesia	3	both	158	<20 years	2001	44	Population	1	Number	89035765.3669225	99939628.55977297	78157792.34481601
11	Indonesia	3	both	159	10 to 24	2001	44	Population	1	Number	64656208.81205025	72574402.72603083	56756815.885278635
11	Indonesia	3	both	162	10 to 19	2001	44	Population	1	Number	43615112.947221294	48956485.85233815	38286422.6165347
11	Indonesia	3	both	164	Birth	2001	44	Population	1	Number	4814518.73931584	4953063.29804711	4674869.481923
11	Indonesia	3	both	235	95 plus	2001	44	Population	1	Number	28122.481588095383	31566.532308795635	24686.608433422214
12	Lao People's Democratic Republic	1	male	1	Under 5	2001	44	Population	1	Number	412618.35649502155	450782.30442102236	376931.5933674723
12	Lao People's Democratic Republic	1	male	2	Early Neonatal	2001	44	Population	1	Number	1761.7091055757376	1924.6533214779815	1609.341440490807
12	Lao People's Democratic Republic	1	male	3	Late Neonatal	2001	44	Population	1	Number	5164.656595261081	5642.346650137732	4717.972937956462
12	Lao People's Democratic Republic	1	male	4	Post Neonatal	2001	44	Population	1	Number	80001.31389036367	87400.80528298745	73082.1162983085
12	Lao People's Democratic Republic	1	male	5	1 to 4	2001	44	Population	1	Number	325690.67690382106	355814.49916641915	297522.1626907166
12	Lao People's Democratic Republic	1	male	6	5 to 9	2001	44	Population	1	Number	391877.93205064425	428123.55408057466	357984.9781481586
12	Lao People's Democratic Republic	1	male	7	10 to 14	2001	44	Population	1	Number	363792.23262571485	397440.1486800236	332328.3701266338
12	Lao People's Democratic Republic	1	male	8	15 to 19	2001	44	Population	1	Number	304891.9060397354	333092.0058220144	278522.2473489003
12	Lao People's Democratic Republic	1	male	9	20 to 24	2001	44	Population	1	Number	239663.17791988724	261830.1341348485	218935.05730626665
12	Lao People's Democratic Republic	1	male	10	25 to 29	2001	44	Population	1	Number	190426.96076884607	208039.95471371562	173957.20915676793
12	Lao People's Democratic Republic	1	male	11	30 to 34	2001	44	Population	1	Number	170388.30822248288	186147.8846442378	155651.67060196787
12	Lao People's Democratic Republic	1	male	12	35 to 39	2001	44	Population	1	Number	153383.36502443464	167570.1181423316	140117.46027450997
12	Lao People's Democratic Republic	1	male	13	40 to 44	2001	44	Population	1	Number	126187.3028658792	137858.634447934	115273.54608265843
12	Lao People's Democratic Republic	1	male	14	45 to 49	2001	44	Population	1	Number	96253.88072711384	105156.60653637964	87929.02220459355
12	Lao People's Democratic Republic	1	male	15	50 to 54	2001	44	Population	1	Number	75743.93607264834	82749.65355100237	69192.95291248581
12	Lao People's Democratic Republic	1	male	16	55 to 59	2001	44	Population	1	Number	59358.17164912088	64848.33498320656	54224.36948549332
12	Lao People's Democratic Republic	1	male	17	60 to 64	2001	44	Population	1	Number	47588.96778637968	51990.572465044614	43473.06699296068
12	Lao People's Democratic Republic	1	male	18	65 to 69	2001	44	Population	1	Number	36704.50490361527	40099.38249871352	33529.98551641227
12	Lao People's Democratic Republic	1	male	19	70 to 74	2001	44	Population	1	Number	27524.23591510034	30070.010938513587	25143.70467622701
12	Lao People's Democratic Republic	1	male	20	75 to 79	2001	44	Population	1	Number	17494.904985421155	19113.04589535423	15981.796030557587
12	Lao People's Democratic Republic	1	male	21	80 plus	2001	44	Population	1	Number	11378.896872525233	12431.355205662008	10394.752587738623
12	Lao People's Democratic Republic	1	male	22	All Ages	2001	44	Population	1	Number	2725277.040924571	2977343.7011605776	2489571.7828198033
12	Lao People's Democratic Republic	1	male	23	5-14 years	2001	44	Population	1	Number	755670.1646763592	825563.7027605982	690313.3482747924
12	Lao People's Democratic Republic	1	male	24	15-49 years	2001	44	Population	1	Number	1281194.9015683793	1399695.3384414616	1170386.2129756643
12	Lao People's Democratic Republic	1	male	25	50-69 years	2001	44	Population	1	Number	219395.58041176418	239687.94349796703	200420.37490735203
12	Lao People's Democratic Republic	1	male	26	70+ years	2001	44	Population	1	Number	56398.03777304673	61614.412039529816	51520.25329452321
12	Lao People's Democratic Republic	1	male	28	<1 year	2001	44	Population	1	Number	86927.67959120049	94967.80525460315	79409.43067675576
12	Lao People's Democratic Republic	1	male	30	80 to 84	2001	44	Population	1	Number	8054.944669407439	8799.963605359193	7358.2841890923155
12	Lao People's Democratic Republic	1	male	31	85 to 89	2001	44	Population	1	Number	2682.643576992222	2930.766977623301	2450.625625340772
12	Lao People's Democratic Republic	1	male	32	90 to 94	2001	44	Population	1	Number	572.8957248665912	625.8840669184574	523.346804639756
12	Lao People's Democratic Republic	1	male	39	0 to 14	2001	44	Population	1	Number	1168288.5211713808	1276346.0071816207	1067244.9416422646
12	Lao People's Democratic Republic	1	male	42	Neonatal	2001	44	Population	1	Number	6926.365700836819	7566.999971615714	6327.3143784472695
12	Lao People's Democratic Republic	1	male	157	25 plus	2001	44	Population	1	Number	1012433.4357935674	1106075.5540220954	924869.5365223731
12	Lao People's Democratic Republic	1	male	158	<20 years	2001	44	Population	1	Number	1473180.427211116	1609438.0130036352	1345767.188991165
12	Lao People's Democratic Republic	1	male	159	10 to 24	2001	44	Population	1	Number	908347.3165853375	992362.2886368866	829785.6747818006
12	Lao People's Democratic Republic	1	male	162	10 to 19	2001	44	Population	1	Number	668684.1386654503	730532.154502038	610850.617475534
12	Lao People's Democratic Republic	1	male	164	Birth	2001	44	Population	1	Number	93873.1050738707	97058.9725585259	90844.5570432225
12	Lao People's Democratic Republic	1	male	235	95 plus	2001	44	Population	1	Number	68.4129012589805	74.74055576105515	62.495968665781376
12	Lao People's Democratic Republic	2	female	1	Under 5	2001	44	Population	1	Number	401205.6899911679	438314.05615912547	366505.99183483416
12	Lao People's Democratic Republic	2	female	2	Early Neonatal	2001	44	Population	1	Number	1679.1005231681688	1834.404095876485	1533.8775545473595
12	Lao People's Democratic Republic	2	female	3	Late Neonatal	2001	44	Population	1	Number	4944.465713137916	5401.789845784372	4516.8260458291
12	Lao People's Democratic Republic	2	female	4	Post Neonatal	2001	44	Population	1	Number	77125.60005111243	84259.11056459276	70455.1187776324
12	Lao People's Democratic Republic	2	female	5	1 to 4	2001	44	Population	1	Number	317456.5237037494	346818.7516528719	290000.1694568253
12	Lao People's Democratic Republic	2	female	6	5 to 9	2001	44	Population	1	Number	380741.1494288975	415956.7067868393	347811.3997008487
12	Lao People's Democratic Republic	2	female	7	10 to 14	2001	44	Population	1	Number	353400.5392150678	386087.3054806087	322835.4392053486
12	Lao People's Democratic Republic	2	female	8	15 to 19	2001	44	Population	1	Number	301150.4093682802	329004.450178904	275104.3472973117
12	Lao People's Democratic Republic	2	female	9	20 to 24	2001	44	Population	1	Number	248040.62508374776	270982.42917515885	226587.95121687447
12	Lao People's Democratic Republic	2	female	10	25 to 29	2001	44	Population	1	Number	205989.6600030665	225042.0810451887	188173.91310877507
12	Lao People's Democratic Republic	2	female	11	30 to 34	2001	44	Population	1	Number	179346.25523226036	195934.37119381916	163834.8577688664
12	Lao People's Democratic Republic	2	female	12	35 to 39	2001	44	Population	1	Number	153550.4119968391	167752.61564391322	140270.05959658205
12	Lao People's Democratic Republic	2	female	13	40 to 44	2001	44	Population	1	Number	125534.95343944256	137145.94783787915	114677.61741184544
12	Lao People's Democratic Republic	2	female	14	45 to 49	2001	44	Population	1	Number	97109.49949966649	106091.36330598501	88710.63975063042
12	Lao People's Democratic Republic	2	female	15	50 to 54	2001	44	Population	1	Number	81035.01667995035	88530.11743849728	74026.41563306678
12	Lao People's Democratic Republic	2	female	16	55 to 59	2001	44	Population	1	Number	64023.46169679961	69945.1276134454	58486.165364209104
12	Lao People's Democratic Republic	2	female	17	60 to 64	2001	44	Population	1	Number	52789.86449088776	57672.51114908408	48224.14568568365
12	Lao People's Democratic Republic	2	female	18	65 to 69	2001	44	Population	1	Number	39645.89315507633	43312.82599515316	36216.97736465049
12	Lao People's Democratic Republic	2	female	19	70 to 74	2001	44	Population	1	Number	28096.621465011493	30695.337643311694	25666.585430203195
12	Lao People's Democratic Republic	2	female	20	75 to 79	2001	44	Population	1	Number	19402.545532808414	21197.128167560615	17724.44751413925
12	Lao People's Democratic Republic	2	female	21	80 plus	2001	44	Population	1	Number	16123.793812400821	17615.11773859038	14729.270274019334
12	Lao People's Democratic Republic	2	female	22	All Ages	2001	44	Population	1	Number	2747186.390091371	3001279.4925530665	2509586.22415789
12	Lao People's Democratic Republic	2	female	23	5-14 years	2001	44	Population	1	Number	734141.6886439653	802044.012267448	670646.8389061972
12	Lao People's Democratic Republic	2	female	24	15-49 years	2001	44	Population	1	Number	1310721.814623303	1431953.2583808478	1197359.386150885
12	Lao People's Democratic Republic	2	female	25	50-69 years	2001	44	Population	1	Number	237494.23602271406	259460.58219617992	216953.70404761002
12	Lao People's Democratic Republic	2	female	26	70+ years	2001	44	Population	1	Number	63622.96081022073	69507.58354946271	58120.30321836178
12	Lao People's Democratic Republic	2	female	28	<1 year	2001	44	Population	1	Number	83749.16628741851	91495.30450625364	76505.82237800886
12	Lao People's Democratic Republic	2	female	30	80 to 84	2001	44	Population	1	Number	10564.406164135473	11541.530522203271	9650.70599925376
12	Lao People's Democratic Republic	2	female	31	85 to 89	2001	44	Population	1	Number	4162.0584480195375	4547.01607138961	3802.0880501458782
12	Lao People's Democratic Republic	2	female	32	90 to 94	2001	44	Population	1	Number	1144.2594853498804	1250.0944748149025	1045.294142273523
12	Lao People's Democratic Republic	2	female	39	0 to 14	2001	44	Population	1	Number	1135347.3786351332	1240358.0684265736	1037152.8307410312
12	Lao People's Democratic Republic	2	female	42	Neonatal	2001	44	Population	1	Number	6623.566236306086	7236.193941660857	6050.70360037646
12	Lao People's Democratic Republic	2	female	157	25 plus	2001	44	Population	1	Number	1062647.9770042098	1160934.544772427	970741.094902671
12	Lao People's Democratic Republic	2	female	158	<20 years	2001	44	Population	1	Number	1436497.7880034132	1569362.5186054779	1312257.1780383433
12	Lao People's Democratic Republic	2	female	159	10 to 24	2001	44	Population	1	Number	902591.5736670957	986074.1848346716	824527.7377195349
12	Lao People's Democratic Republic	2	female	162	10 to 19	2001	44	Population	1	Number	654550.948583348	715091.7556595127	597939.7865026604
12	Lao People's Democratic Republic	2	female	164	Birth	2001	44	Population	1	Number	89703.757004068	92748.1250631173	86809.7210988677
12	Lao People's Democratic Republic	2	female	235	95 plus	2001	44	Population	1	Number	253.0697148959304	276.47667018259534	231.18208234617387
12	Lao People's Democratic Republic	3	both	1	Under 5	2001	44	Population	1	Number	813824.0464861895	889096.3605801481	743437.5852023065
12	Lao People's Democratic Republic	3	both	2	Early Neonatal	2001	44	Population	1	Number	3440.8096287439066	3759.0574173544665	3143.218995038167
12	Lao People's Democratic Republic	3	both	3	Late Neonatal	2001	44	Population	1	Number	10109.122308398997	11044.136495922103	9234.798983785564
12	Lao People's Democratic Republic	3	both	4	Post Neonatal	2001	44	Population	1	Number	157126.9139414761	171659.9158475802	143537.2350759409
12	Lao People's Democratic Republic	3	both	5	1 to 4	2001	44	Population	1	Number	643147.2006075705	702633.2508192911	587522.3321475419
12	Lao People's Democratic Republic	3	both	6	5 to 9	2001	44	Population	1	Number	772619.0814795417	844080.260867414	705796.3778490071
12	Lao People's Democratic Republic	3	both	7	10 to 14	2001	44	Population	1	Number	717192.7718407826	783527.4541606323	655163.8093319823
12	Lao People's Democratic Republic	3	both	8	15 to 19	2001	44	Population	1	Number	606042.3154080156	662096.4560009184	553626.5946462121
12	Lao People's Democratic Republic	3	both	9	20 to 24	2001	44	Population	1	Number	487703.80300363497	532812.5633100073	445523.00852314115
12	Lao People's Democratic Republic	3	both	10	25 to 29	2001	44	Population	1	Number	396416.62077191257	433082.03575890424	362131.1222655429
12	Lao People's Democratic Republic	3	both	11	30 to 34	2001	44	Population	1	Number	349734.56345474324	382082.2558380569	319486.52837083436
12	Lao People's Democratic Republic	3	both	12	35 to 39	2001	44	Population	1	Number	306933.77702127374	335322.7337862448	280387.519871092
12	Lao People's Democratic Republic	3	both	13	40 to 44	2001	44	Population	1	Number	251722.25630532176	275004.5822858132	229951.16349450388
12	Lao People's Democratic Republic	3	both	14	45 to 49	2001	44	Population	1	Number	193363.38022678034	211247.9698423646	176639.661955224
12	Lao People's Democratic Republic	3	both	15	50 to 54	2001	44	Population	1	Number	156778.9527525987	171279.77098949964	143219.36854555263
12	Lao People's Democratic Republic	3	both	16	55 to 59	2001	44	Population	1	Number	123381.63334592049	134793.46259665192	112710.53484970242
12	Lao People's Democratic Republic	3	both	17	60 to 64	2001	44	Population	1	Number	100378.83227726744	109663.0836141287	91697.21267864434
12	Lao People's Democratic Republic	3	both	18	65 to 69	2001	44	Population	1	Number	76350.3980586916	83412.20849386668	69746.96288106276
12	Lao People's Democratic Republic	3	both	19	70 to 74	2001	44	Population	1	Number	55620.85738011183	60765.34858182528	50810.29010643021
12	Lao People's Democratic Republic	3	both	20	75 to 79	2001	44	Population	1	Number	36897.45051822957	40310.17406291484	33706.24354469684
12	Lao People's Democratic Republic	3	both	21	80 plus	2001	44	Population	1	Number	27502.690684926056	30046.47294425239	25124.022861757956
12	Lao People's Democratic Republic	3	both	22	All Ages	2001	44	Population	1	Number	5472463.431015941	5978623.193713643	4999158.006977694
12	Lao People's Democratic Republic	3	both	23	5-14 years	2001	44	Population	1	Number	1489811.8533203243	1627607.7150280464	1360960.1871809897
12	Lao People's Democratic Republic	3	both	24	15-49 years	2001	44	Population	1	Number	2591916.716191682	2831648.5968223102	2367745.59912655
12	Lao People's Democratic Republic	3	both	25	50-69 years	2001	44	Population	1	Number	456889.8164344782	499148.52569414704	417374.0789549622
12	Lao People's Democratic Republic	3	both	26	70+ years	2001	44	Population	1	Number	120020.99858326746	131121.9955889925	109640.55651288497
12	Lao People's Democratic Republic	3	both	28	<1 year	2001	44	Population	1	Number	170676.845878619	186463.10976085678	155915.25305476462
12	Lao People's Democratic Republic	3	both	30	80 to 84	2001	44	Population	1	Number	18619.35083354291	20341.494127562466	17008.990188346077
12	Lao People's Democratic Republic	3	both	31	85 to 89	2001	44	Population	1	Number	6844.702025011759	7477.783049012912	6252.713675486651
12	Lao People's Democratic Republic	3	both	32	90 to 94	2001	44	Population	1	Number	1717.1552102164717	1875.9785417333594	1568.6409469132789
12	Lao People's Democratic Republic	3	both	39	0 to 14	2001	44	Population	1	Number	2303635.899806514	2516704.075608194	2104397.7723832964
12	Lao People's Democratic Republic	3	both	42	Neonatal	2001	44	Population	1	Number	13549.931937142905	14803.19391327657	12378.017978823731
12	Lao People's Democratic Republic	3	both	157	25 plus	2001	44	Population	1	Number	2075081.4127977774	2267010.098794522	1895610.6314250445
12	Lao People's Democratic Republic	3	both	158	<20 years	2001	44	Population	1	Number	2909678.2152145295	3178800.5316091124	2658024.3670295076
12	Lao People's Democratic Republic	3	both	159	10 to 24	2001	44	Population	1	Number	1810938.8902524333	1978436.473471558	1654313.4125013356
12	Lao People's Democratic Republic	3	both	162	10 to 19	2001	44	Population	1	Number	1323235.0872487982	1445623.9101615506	1208790.4039781943
12	Lao People's Democratic Republic	3	both	164	Birth	2001	44	Population	1	Number	183576.862077939	189807.097621643	177654.27814209
12	Lao People's Democratic Republic	3	both	235	95 plus	2001	44	Population	1	Number	321.4826161549109	351.2172259436505	293.6780510119553
13	Malaysia	1	male	1	Under 5	2001	44	Population	1	Number	1386402.1732456223	1488750.1400079976	1278910.0158840604
13	Malaysia	1	male	2	Early Neonatal	2001	44	Population	1	Number	5064.994056945196	5438.9056486864865	4672.289004463953
13	Malaysia	1	male	3	Late Neonatal	2001	44	Population	1	Number	15182.620735220791	16303.442955757537	14005.463999083639
13	Malaysia	1	male	4	Post Neonatal	2001	44	Population	1	Number	248031.63433771752	266342.00196198764	228800.95511391055
13	Malaysia	1	male	5	1 to 4	2001	44	Population	1	Number	1118122.9241157388	1200665.789441566	1031431.3077666019
13	Malaysia	1	male	6	5 to 9	2001	44	Population	1	Number	1423568.1373394404	1528659.7963227108	1313194.384912635
13	Malaysia	1	male	7	10 to 14	2001	44	Population	1	Number	1334229.1478176038	1432725.5604094465	1230782.1305802872
13	Malaysia	1	male	8	15 to 19	2001	44	Population	1	Number	1268363.9177715092	1361997.9805303502	1170023.6407062712
13	Malaysia	1	male	9	20 to 24	2001	44	Population	1	Number	1117794.3644987857	1200312.9746630124	1031128.2224187533
13	Malaysia	1	male	10	25 to 29	2001	44	Population	1	Number	1020091.3211086807	1095397.2277511985	941000.4058405091
13	Malaysia	1	male	11	30 to 34	2001	44	Population	1	Number	953979.2545364064	1024404.5892044224	880014.2174590116
13	Malaysia	1	male	12	35 to 39	2001	44	Population	1	Number	899482.6025074547	965884.8465902457	829742.8636938822
13	Malaysia	1	male	13	40 to 44	2001	44	Population	1	Number	805674.028758242	865151.0696255523	743207.5661742558
13	Malaysia	1	male	14	45 to 49	2001	44	Population	1	Number	647945.08560972	695778.148313726	597707.8482134745
13	Malaysia	1	male	15	50 to 54	2001	44	Population	1	Number	498518.0126514611	535319.9637547632	459866.3301183507
13	Malaysia	1	male	16	55 to 59	2001	44	Population	1	Number	357867.7172655253	384286.4822810719	330121.09819548024
13	Malaysia	1	male	17	60 to 64	2001	44	Population	1	Number	268723.86586697167	288561.79011634254	247888.85230885143
13	Malaysia	1	male	18	65 to 69	2001	44	Population	1	Number	192328.94425812768	206527.18829888207	177417.07125306776
13	Malaysia	1	male	19	70 to 74	2001	44	Population	1	Number	122117.58863397711	131132.64006984746	112649.4247004715
13	Malaysia	1	male	20	75 to 79	2001	44	Population	1	Number	73792.55826058514	79240.12495220701	68071.18719111424
13	Malaysia	1	male	21	80 plus	2001	44	Population	1	Number	63870.648534912456	68585.75295374003	58918.554593060624
13	Malaysia	1	male	22	All Ages	2001	44	Population	1	Number	12434749.368665025	13352716.27584551	11470643.814243542
13	Malaysia	1	male	23	5-14 years	2001	44	Population	1	Number	2757797.285157044	2961385.3567321575	2543976.5154929226
13	Malaysia	1	male	24	15-49 years	2001	44	Population	1	Number	6713330.574790798	7208926.836678509	6192824.764506157
13	Malaysia	1	male	25	50-69 years	2001	44	Population	1	Number	1317438.5400420858	1414695.42445106	1215293.35187575
13	Malaysia	1	male	26	70+ years	2001	44	Population	1	Number	259780.7954294747	278958.51797579456	239639.16648464638
13	Malaysia	1	male	28	<1 year	2001	44	Population	1	Number	268279.24912988354	288084.3505664317	247478.70811745818
13	Malaysia	1	male	30	80 to 84	2001	44	Population	1	Number	36489.53261470793	39183.28883010813	33660.38342729163
13	Malaysia	1	male	31	85 to 89	2001	44	Population	1	Number	17421.799021220635	18707.923452914503	16071.031691185026
13	Malaysia	1	male	32	90 to 94	2001	44	Population	1	Number	7898.2471946331725	8481.317213533184	7285.871040938545
13	Malaysia	1	male	39	0 to 14	2001	44	Population	1	Number	4144199.4584026663	4450135.496740156	3822886.531376983
13	Malaysia	1	male	42	Neonatal	2001	44	Population	1	Number	20247.614792165987	21742.34860444402	18677.75300354759
13	Malaysia	1	male	157	25 plus	2001	44	Population	1	Number	5904391.627992064	6340269.823912002	5446605.41974153
13	Malaysia	1	male	158	<20 years	2001	44	Population	1	Number	5412563.376174175	5812133.477270505	4992910.172083253
13	Malaysia	1	male	159	10 to 24	2001	44	Population	1	Number	3720387.4300878984	3995036.5156028103	3431933.993705312
13	Malaysia	1	male	162	10 to 19	2001	44	Population	1	Number	2602593.0655891127	2794723.540939797	2400805.7712865584
13	Malaysia	1	male	164	Birth	2001	44	Population	1	Number	261204.36100082	262209.624756132	260216.453744959
13	Malaysia	1	male	235	95 plus	2001	44	Population	1	Number	2061.069704350721	2213.2234571842096	1901.268433645438
13	Malaysia	2	female	1	Under 5	2001	44	Population	1	Number	1303416.1778850607	1399637.8935070313	1202358.1879276223
13	Malaysia	2	female	2	Early Neonatal	2001	44	Population	1	Number	4761.115288868819	5112.593726179846	4391.9709210051105
13	Malaysia	2	female	3	Late Neonatal	2001	44	Population	1	Number	14278.846004379646	15332.949124284676	13171.761789377937
13	Malaysia	2	female	4	Post Neonatal	2001	44	Population	1	Number	233377.0214384749	250605.54581201213	215282.56082874475
13	Malaysia	2	female	5	1 to 4	2001	44	Population	1	Number	1050999.1951533372	1128586.8048445545	969511.8943884943
13	Malaysia	2	female	6	5 to 9	2001	44	Population	1	Number	1335934.6495083969	1434556.9668584198	1232355.3993161235
13	Malaysia	2	female	7	10 to 14	2001	44	Population	1	Number	1266417.6501075707	1359908.0341114134	1168228.273346759
13	Malaysia	2	female	8	15 to 19	2001	44	Population	1	Number	1234545.9572702865	1325683.4865093862	1138827.693933817
13	Malaysia	2	female	9	20 to 24	2001	44	Population	1	Number	1094738.8547667079	1175555.4447024	1009860.2794750119
13	Malaysia	2	female	10	25 to 29	2001	44	Population	1	Number	988782.515148363	1061777.1208612996	912119.0708998095
13	Malaysia	2	female	11	30 to 34	2001	44	Population	1	Number	917376.1421548822	985099.3358412136	846249.0604644344
13	Malaysia	2	female	12	35 to 39	2001	44	Population	1	Number	866826.8769421602	930818.3868388287	799619.0400968334
13	Malaysia	2	female	13	40 to 44	2001	44	Population	1	Number	761891.546362111	818136.4456910369	702819.6784911345
13	Malaysia	2	female	14	45 to 49	2001	44	Population	1	Number	598617.9414384987	642809.5406411167	552205.1939671619
13	Malaysia	2	female	15	50 to 54	2001	44	Population	1	Number	457228.19502371823	490982.0198590878	421777.8429988263
13	Malaysia	2	female	16	55 to 59	2001	44	Population	1	Number	334317.68083637586	358997.91832202056	308396.9707778455
13	Malaysia	2	female	17	60 to 64	2001	44	Population	1	Number	268840.5084079006	288687.04352584365	247996.4511836591
13	Malaysia	2	female	18	65 to 69	2001	44	Population	1	Number	205120.11172281555	220262.63442079612	189216.49893799637
13	Malaysia	2	female	19	70 to 74	2001	44	Population	1	Number	135372.30362944896	145365.85405787747	124876.45960601643
13	Malaysia	2	female	20	75 to 79	2001	44	Population	1	Number	86197.0427063607	92560.34206651158	79513.91261792288
13	Malaysia	2	female	21	80 plus	2001	44	Population	1	Number	84967.13398979059	91239.63815438173	78379.36262471108
13	Malaysia	2	female	22	All Ages	2001	44	Population	1	Number	11940591.287900448	12822078.10596867	11014799.37666568
13	Malaysia	2	female	23	5-14 years	2001	44	Population	1	Number	2602352.2996159676	2794465.0009698337	2400583.672662882
13	Malaysia	2	female	24	15-49 years	2001	44	Population	1	Number	6462779.8340830095	6939879.761085279	5961700.017328203
13	Malaysia	2	female	25	50-69 years	2001	44	Population	1	Number	1265506.4959908102	1358929.6161277478	1167387.763898327
13	Malaysia	2	female	26	70+ years	2001	44	Population	1	Number	306536.48032560025	329165.83427877084	282769.73484865035
13	Malaysia	2	female	28	<1 year	2001	44	Population	1	Number	252416.9827317234	271051.08866247674	232846.2935391278
13	Malaysia	2	female	30	80 to 84	2001	44	Population	1	Number	46316.70527389477	49735.930015022954	42725.6242240755
13	Malaysia	2	female	31	85 to 89	2001	44	Population	1	Number	23993.872941728157	25765.165686164433	22133.551877799302
13	Malaysia	2	female	32	90 to 94	2001	44	Population	1	Number	11739.810264496715	12606.474883129298	10829.5855427683
13	Malaysia	2	female	39	0 to 14	2001	44	Population	1	Number	3905768.477501028	4194102.8944768645	3602941.860590505
13	Malaysia	2	female	42	Neonatal	2001	44	Population	1	Number	19039.961293248467	20445.542850464524	17563.73271038305
13	Malaysia	2	female	157	25 plus	2001	44	Population	1	Number	5705537.998362426	6126736.280280013	5263169.542666352
13	Malaysia	2	female	158	<20 years	2001	44	Population	1	Number	5140314.434771315	5519786.38098625	4741769.554524322
13	Malaysia	2	female	159	10 to 24	2001	44	Population	1	Number	3595702.4621445653	3861146.9653231995	3316916.246755589
13	Malaysia	2	female	162	10 to 19	2001	44	Population	1	Number	2500963.6073778574	2685591.5206207996	2307055.967280576
13	Malaysia	2	female	164	Birth	2001	44	Population	1	Number	245598.132035377	246543.334096941	244669.249471035
13	Malaysia	2	female	235	95 plus	2001	44	Population	1	Number	2916.7455096709455	3132.0675700650486	2690.6009800679662
13	Malaysia	3	both	1	Under 5	2001	44	Population	1	Number	2689818.351130683	2888388.0335150296	2481268.2038116823
13	Malaysia	3	both	2	Early Neonatal	2001	44	Population	1	Number	9826.109345814015	10551.499374866333	9064.259925469065
13	Malaysia	3	both	3	Late Neonatal	2001	44	Population	1	Number	29461.466739600437	31636.392080042213	27177.225788461572
13	Malaysia	3	both	4	Post Neonatal	2001	44	Population	1	Number	481408.65577619243	516947.5477739998	444083.51594265527
13	Malaysia	3	both	5	1 to 4	2001	44	Population	1	Number	2169122.119269076	2329252.594286121	2000943.202155096
13	Malaysia	3	both	6	5 to 9	2001	44	Population	1	Number	2759502.7868478373	2963216.7631811304	2545549.7842287584
13	Malaysia	3	both	7	10 to 14	2001	44	Population	1	Number	2600646.7979251742	2792633.59452086	2399010.403927046
13	Malaysia	3	both	8	15 to 19	2001	44	Population	1	Number	2502909.875041796	2687681.4670397365	2308851.334640088
13	Malaysia	3	both	9	20 to 24	2001	44	Population	1	Number	2212533.2192654936	2375868.4193654126	2040988.501893765
13	Malaysia	3	both	10	25 to 29	2001	44	Population	1	Number	2008873.8362570435	2157174.348612498	1853119.4767403188
13	Malaysia	3	both	11	30 to 34	2001	44	Population	1	Number	1871355.3966912886	2009503.925045636	1726263.2779234464
13	Malaysia	3	both	12	35 to 39	2001	44	Population	1	Number	1766309.4794496149	1896703.2334290743	1629361.9037907156
13	Malaysia	3	both	13	40 to 44	2001	44	Population	1	Number	1567565.575120353	1683287.5153165893	1446027.2446653903
13	Malaysia	3	both	14	45 to 49	2001	44	Population	1	Number	1246563.0270482188	1338587.6889548423	1149913.0421806364
13	Malaysia	3	both	15	50 to 54	2001	44	Population	1	Number	955746.2076751794	1026301.983613851	881644.1731171767
13	Malaysia	3	both	16	55 to 59	2001	44	Population	1	Number	692185.3981019012	743284.4006030924	638518.0689733257
13	Malaysia	3	both	17	60 to 64	2001	44	Population	1	Number	537564.3742748722	577248.8336421862	495885.3034925105
13	Malaysia	3	both	18	65 to 69	2001	44	Population	1	Number	397449.0559809432	426789.8227196782	366633.57019106415
13	Malaysia	3	both	19	70 to 74	2001	44	Population	1	Number	257489.89226342607	276498.4941277249	237525.88430648795
13	Malaysia	3	both	20	75 to 79	2001	44	Population	1	Number	159989.60096694584	171800.46701871863	147585.0998090371
13	Malaysia	3	both	21	80 plus	2001	44	Population	1	Number	148837.78252470304	159825.39110812175	137297.91721777167
13	Malaysia	3	both	22	All Ages	2001	44	Population	1	Number	24375340.656565472	26174794.381814186	22485443.19090923
13	Malaysia	3	both	23	5-14 years	2001	44	Population	1	Number	5360149.5847730115	5755850.35770199	4944560.188155804
13	Malaysia	3	both	24	15-49 years	2001	44	Population	1	Number	13176110.408873808	14148806.597763786	12154524.78183436
13	Malaysia	3	both	25	50-69 years	2001	44	Population	1	Number	2582945.036032896	2773625.0405788077	2382681.115774078
13	Malaysia	3	both	26	70+ years	2001	44	Population	1	Number	566317.2757550749	608124.3522545653	522408.90133329673
13	Malaysia	3	both	28	<1 year	2001	44	Population	1	Number	520696.2318616069	559135.4392289084	480325.00165658596
13	Malaysia	3	both	30	80 to 84	2001	44	Population	1	Number	82806.2378886027	88919.21884513106	76386.00765136712
13	Malaysia	3	both	31	85 to 89	2001	44	Population	1	Number	41415.67196294879	44473.08913907895	38204.58356898432
13	Malaysia	3	both	32	90 to 94	2001	44	Population	1	Number	19638.057459129886	21087.792096662484	18115.456583706844
13	Malaysia	3	both	39	0 to 14	2001	44	Population	1	Number	8049967.9359036945	8644238.39121702	7425828.391967487
13	Malaysia	3	both	42	Neonatal	2001	44	Population	1	Number	39287.576085414454	42187.891454908546	36241.48571393064
13	Malaysia	3	both	157	25 plus	2001	44	Population	1	Number	11609929.62635449	12467006.104192007	10709774.96240788
13	Malaysia	3	both	158	<20 years	2001	44	Population	1	Number	10552877.81094549	11331919.858256754	9734679.726607576
13	Malaysia	3	both	159	10 to 24	2001	44	Population	1	Number	7316089.892232464	7856183.48092601	6748850.240460899
13	Malaysia	3	both	162	10 to 19	2001	44	Population	1	Number	5103556.67296697	5480315.061560596	4707861.738567134
13	Malaysia	3	both	164	Birth	2001	44	Population	1	Number	506802.493036197	508752.958853073	504885.703215994
13	Malaysia	3	both	235	95 plus	2001	44	Population	1	Number	4977.815214021666	5345.291027249259	4591.869413713404
14	Maldives	1	male	1	Under 5	2001	44	Population	1	Number	18168.368112211345	19506.202420803467	16831.41752194617
14	Maldives	1	male	2	Early Neonatal	2001	44	Population	1	Number	70.76932063330321	75.98044496512223	65.56163855591468
14	Maldives	1	male	3	Late Neonatal	2001	44	Population	1	Number	210.3824245526643	225.8740099142673	194.90107229527277
14	Maldives	1	male	4	Post Neonatal	2001	44	Population	1	Number	3346.3496091123766	3592.759263956687	3100.102722352666
14	Maldives	1	male	5	1 to 4	2001	44	Population	1	Number	14540.866757913	15611.588701967388	13470.852088742313
14	Maldives	1	male	6	5 to 9	2001	44	Population	1	Number	19580.884613187776	21022.73008143868	18139.991568758513
14	Maldives	1	male	7	10 to 14	2001	44	Population	1	Number	20714.138349926667	22239.431363933232	19189.852881758758
14	Maldives	1	male	8	15 to 19	2001	44	Population	1	Number	17858.153844987002	19173.145414641633	16544.030904685365
14	Maldives	1	male	9	20 to 24	2001	44	Population	1	Number	13356.101210432797	14339.582518054263	12373.269550118304
14	Maldives	1	male	10	25 to 29	2001	44	Population	1	Number	10536.415545334077	11312.268286706985	9761.07530037583
14	Maldives	1	male	11	30 to 34	2001	44	Population	1	Number	9417.323779091515	10110.771796490562	8724.333824935295
14	Maldives	1	male	12	35 to 39	2001	44	Population	1	Number	8274.714351189123	8884.025913154885	7665.805275383774
14	Maldives	1	male	13	40 to 44	2001	44	Population	1	Number	6677.752910242771	7169.471643177246	6186.358986481754
14	Maldives	1	male	14	45 to 49	2001	44	Population	1	Number	4906.05181149935	5267.310697967139	4545.031557795493
14	Maldives	1	male	15	50 to 54	2001	44	Population	1	Number	3462.6359762173884	3717.608419451596	3207.8319572936543
14	Maldives	1	male	16	55 to 59	2001	44	Population	1	Number	3171.395478146299	3404.922322746412	2938.0228917761333
14	Maldives	1	male	17	60 to 64	2001	44	Population	1	Number	3237.0646945295202	3475.427115454003	2998.859726017846
14	Maldives	1	male	18	65 to 69	2001	44	Population	1	Number	2777.6317549968094	2982.163666477184	2573.2349488859554
14	Maldives	1	male	19	70 to 74	2001	44	Population	1	Number	1916.7444623352317	2057.8846289522057	1775.697527108054
14	Maldives	1	male	20	75 to 79	2001	44	Population	1	Number	1038.4582317454244	1114.9254764582377	962.0414981498175
14	Maldives	1	male	21	80 plus	2001	44	Population	1	Number	713.4560481208198	765.9916403629791	660.9551587304137
14	Maldives	1	male	22	All Ages	2001	44	Population	1	Number	145807.2911741939	156543.86340627083	135077.81108020115
14	Maldives	1	male	23	5-14 years	2001	44	Population	1	Number	40295.02296311444	43262.16144537191	37329.844450517274
14	Maldives	1	male	24	15-49 years	2001	44	Population	1	Number	71026.51345277663	76256.5762701927	65799.9053997758
14	Maldives	1	male	25	50-69 years	2001	44	Population	1	Number	12648.727903890016	13580.121524129194	11717.949523973586
14	Maldives	1	male	26	70+ years	2001	44	Population	1	Number	3668.658742201476	3938.8017457734227	3398.694183988284
14	Maldives	1	male	28	<1 year	2001	44	Population	1	Number	3627.5013542983443	3894.6137188360767	3360.5654332038544
14	Maldives	1	male	30	80 to 84	2001	44	Population	1	Number	471.5683081917955	506.2924098638493	436.8671438333068
14	Maldives	1	male	31	85 to 89	2001	44	Population	1	Number	182.28180658054418	195.70419284933078	168.8682865881425
14	Maldives	1	male	32	90 to 94	2001	44	Population	1	Number	49.50063506928324	53.14563210389721	45.858045769812904
14	Maldives	1	male	39	0 to 14	2001	44	Population	1	Number	58463.39107532578	62768.36386617538	54161.26197246344
14	Maldives	1	male	42	Neonatal	2001	44	Population	1	Number	281.1517451859675	301.8544548793895	260.46271085118747
14	Maldives	1	male	157	25 plus	2001	44	Population	1	Number	56129.64504344833	60262.771607399416	51999.24865293403
14	Maldives	1	male	158	<20 years	2001	44	Population	1	Number	76321.5449203128	81941.50928081703	70705.29287714881
14	Maldives	1	male	159	10 to 24	2001	44	Population	1	Number	51928.39340534646	55752.15929662912	48107.15333656243
14	Maldives	1	male	162	10 to 19	2001	44	Population	1	Number	38572.292194913665	41412.57677857487	35733.88378644412
14	Maldives	1	male	164	Birth	2001	44	Population	1	Number	3751.39086602563	4059.60289185718	3452.60354169314
14	Maldives	1	male	235	95 plus	2001	44	Population	1	Number	10.105298279196822	10.849405545901742	9.361682539151499
14	Maldives	2	female	1	Under 5	2001	44	Population	1	Number	17362.93938302008	18641.46565798019	16085.257649938892
14	Maldives	2	female	2	Early Neonatal	2001	44	Population	1	Number	67.41877501558908	72.383180717964	62.457648595464164
14	Maldives	2	female	3	Late Neonatal	2001	44	Population	1	Number	200.47814853805065	215.24042897957057	185.72561945190404
14	Maldives	2	female	4	Post Neonatal	2001	44	Population	1	Number	3195.2587617309878	3430.5427877850484	2960.1301546286813
14	Maldives	2	female	5	1 to 4	2001	44	Population	1	Number	13899.783697735451	14923.299260497606	12876.944227262844
14	Maldives	2	female	6	5 to 9	2001	44	Population	1	Number	18670.76109475739	20045.589290984044	17296.841053498505
14	Maldives	2	female	7	10 to 14	2001	44	Population	1	Number	20078.18491601467	21556.649270600657	18600.697174180714
14	Maldives	2	female	8	15 to 19	2001	44	Population	1	Number	17914.766861978107	19233.927151463588	16596.477955530503
14	Maldives	2	female	9	20 to 24	2001	44	Population	1	Number	13854.346417183775	14874.516189480008	12834.850527085498
14	Maldives	2	female	10	25 to 29	2001	44	Population	1	Number	11096.691936124373	11913.800830678678	10280.122790102894
14	Maldives	2	female	11	30 to 34	2001	44	Population	1	Number	9836.329778815423	10560.63145343203	9112.506548098772
14	Maldives	2	female	12	35 to 39	2001	44	Population	1	Number	8387.143648963976	9004.733982634776	7769.961270069716
14	Maldives	2	female	13	40 to 44	2001	44	Population	1	Number	6574.239539399414	7058.336028109369	6090.462824921841
14	Maldives	2	female	14	45 to 49	2001	44	Population	1	Number	4577.443228330797	4914.504903802776	4240.604201940258
14	Maldives	2	female	15	50 to 54	2001	44	Population	1	Number	3157.929029810657	3390.464267652968	2925.547395183648
14	Maldives	2	female	16	55 to 59	2001	44	Population	1	Number	2893.27972628036	3106.327417645128	2680.3727654591007
14	Maldives	2	female	17	60 to 64	2001	44	Population	1	Number	2846.879517905024	3056.510513267874	2637.3869961568116
14	Maldives	2	female	18	65 to 69	2001	44	Population	1	Number	2174.2084518741863	2334.3070717933424	2014.2155865194272
14	Maldives	2	female	19	70 to 74	2001	44	Population	1	Number	1273.9543019204418	1367.7623843063427	1180.208185295987
14	Maldives	2	female	20	75 to 79	2001	44	Population	1	Number	693.5451047751611	744.6145475558093	642.509396368226
14	Maldives	2	female	21	80 plus	2001	44	Population	1	Number	406.4196559177793	436.3465131905337	376.51256709622254
14	Maldives	2	female	22	All Ages	2001	44	Population	1	Number	141799.0625930716	152240.4874745781	131364.534887447
14	Maldives	2	female	23	5-14 years	2001	44	Population	1	Number	38748.94601077206	41602.2385615847	35897.538227679215
14	Maldives	2	female	24	15-49 years	2001	44	Population	1	Number	72240.96141079586	77560.45053960125	66924.98611774947
14	Maldives	2	female	25	50-69 years	2001	44	Population	1	Number	11072.296725870227	11887.609270359315	10257.522743318987
14	Maldives	2	female	26	70+ years	2001	44	Population	1	Number	2373.9190626133823	2548.723445052686	2199.230148760436
14	Maldives	2	female	28	<1 year	2001	44	Population	1	Number	3463.1556852846275	3718.166397482583	3208.3134226760494
14	Maldives	2	female	30	80 to 84	2001	44	Population	1	Number	281.57879865791296	302.3129545870587	260.8583388594993
14	Maldives	2	female	31	85 to 89	2001	44	Population	1	Number	100.48065092391225	107.87957972838356	93.08660954753447
14	Maldives	2	female	32	90 to 94	2001	44	Population	1	Number	21.224068749809298	22.786910671882	19.66225917683976
14	Maldives	2	female	39	0 to 14	2001	44	Population	1	Number	56111.88539379214	60243.70421956488	51982.79587761812
14	Maldives	2	female	42	Neonatal	2001	44	Population	1	Number	267.89692355363974	287.62360969753456	248.18326804736822
14	Maldives	2	female	157	25 plus	2001	44	Population	1	Number	53918.063920117595	57888.33991406962	49950.4105272129
14	Maldives	2	female	158	<20 years	2001	44	Population	1	Number	74026.65225577024	79477.63137102847	68579.27383314862
14	Maldives	2	female	159	10 to 24	2001	44	Population	1	Number	51847.298195176554	55665.09261154426	48032.02565679671
14	Maldives	2	female	162	10 to 19	2001	44	Population	1	Number	37992.95177799278	40790.57642206425	35197.17512971121
14	Maldives	2	female	164	Birth	2001	44	Population	1	Number	3561.83048540738	3854.46834394623	3278.14109166839
14	Maldives	2	female	235	95 plus	2001	44	Population	1	Number	3.136137586144817	3.3670682032094197	2.90535951234902
14	Maldives	3	both	1	Under 5	2001	44	Population	1	Number	35531.30749523142	38147.66807878365	32916.675171885065
14	Maldives	3	both	2	Early Neonatal	2001	44	Population	1	Number	138.18809564889227	148.36362568308624	128.01928715137885
14	Maldives	3	both	3	Late Neonatal	2001	44	Population	1	Number	410.8605730907149	441.11443889383787	380.6266917471768
14	Maldives	3	both	4	Post Neonatal	2001	44	Population	1	Number	6541.608370843364	7023.302051741735	6060.2328769813475
14	Maldives	3	both	5	1 to 4	2001	44	Population	1	Number	28440.65045564845	30534.887962464993	26347.79631600516
14	Maldives	3	both	6	5 to 9	2001	44	Population	1	Number	38251.645707945165	41068.319372422724	35436.83262225702
14	Maldives	3	both	7	10 to 14	2001	44	Population	1	Number	40792.32326594133	43796.08063453389	37790.55005593947
14	Maldives	3	both	8	15 to 19	2001	44	Population	1	Number	35772.92070696511	38407.07256610523	33140.508860215865
14	Maldives	3	both	9	20 to 24	2001	44	Population	1	Number	27210.447627616573	29214.09870753427	25208.120077203803
14	Maldives	3	both	10	25 to 29	2001	44	Population	1	Number	21633.10748145845	23226.069117385665	20041.198090478723
14	Maldives	3	both	11	30 to 34	2001	44	Population	1	Number	19253.65355790694	20671.40324992259	17836.840373034065
14	Maldives	3	both	12	35 to 39	2001	44	Population	1	Number	16661.858000153097	17888.75989578966	15435.766545453489
14	Maldives	3	both	13	40 to 44	2001	44	Population	1	Number	13251.992449642185	14227.807671286613	12276.821811403595
14	Maldives	3	both	14	45 to 49	2001	44	Population	1	Number	9483.495039830148	10181.815601769917	8785.635759735751
14	Maldives	3	both	15	50 to 54	2001	44	Population	1	Number	6620.565006028045	7108.0726871045645	6133.379352477302
14	Maldives	3	both	16	55 to 59	2001	44	Population	1	Number	6064.67520442666	6511.24974039154	5618.3956572352345
14	Maldives	3	both	17	60 to 64	2001	44	Population	1	Number	6083.944212434544	6531.937628721877	5636.246722174657
14	Maldives	3	both	18	65 to 69	2001	44	Population	1	Number	4951.840206870996	5316.4707382705265	4587.450535405383
14	Maldives	3	both	19	70 to 74	2001	44	Population	1	Number	3190.6987642556737	3425.6470132585487	2955.9057124040405
14	Maldives	3	both	20	75 to 79	2001	44	Population	1	Number	1732.0033365205857	1859.5400240140466	1604.5508945180436
14	Maldives	3	both	21	80 plus	2001	44	Population	1	Number	1119.875704038599	1202.3381535535132	1037.4677258266363
14	Maldives	3	both	22	All Ages	2001	44	Population	1	Number	287606.3537672655	308784.35088084865	266442.34596764826
14	Maldives	3	both	23	5-14 years	2001	44	Population	1	Number	79043.9689738865	84864.40000695662	73227.3826781965
14	Maldives	3	both	24	15-49 years	2001	44	Population	1	Number	143267.4748635725	153817.02680979393	132724.8915175253
14	Maldives	3	both	25	50-69 years	2001	44	Population	1	Number	23721.024629760243	25467.73079448851	21975.472267292578
14	Maldives	3	both	26	70+ years	2001	44	Population	1	Number	6042.577804814859	6487.525190826111	5597.924332748719
14	Maldives	3	both	28	<1 year	2001	44	Population	1	Number	7090.657039582971	7612.780116318659	6568.878855879904
14	Maldives	3	both	30	80 to 84	2001	44	Population	1	Number	753.1471068497085	808.6053644509082	697.725482692806
14	Maldives	3	both	31	85 to 89	2001	44	Population	1	Number	282.76245750445645	303.58377257771434	261.9548961356769
14	Maldives	3	both	32	90 to 94	2001	44	Population	1	Number	70.72470381909254	75.93254277577923	65.52030494665264
14	Maldives	3	both	39	0 to 14	2001	44	Population	1	Number	114575.27646911792	123012.06808574028	106144.05785008155
14	Maldives	3	both	42	Neonatal	2001	44	Population	1	Number	549.0486687396073	589.4780645769241	508.64597889855565
14	Maldives	3	both	157	25 plus	2001	44	Population	1	Number	110047.70896356592	118151.11152146907	101949.65918014687
14	Maldives	3	both	158	<20 years	2001	44	Population	1	Number	150348.19717608302	161419.1406518455	139284.56671029743
14	Maldives	3	both	159	10 to 24	2001	44	Population	1	Number	103775.69160052302	111417.25190817338	96139.17899335914
14	Maldives	3	both	162	10 to 19	2001	44	Population	1	Number	76565.24397290645	82203.1532006391	70931.05891615534
14	Maldives	3	both	164	Birth	2001	44	Population	1	Number	7313.22135143301	7914.07123580341	6730.74463336152
14	Maldives	3	both	235	95 plus	2001	44	Population	1	Number	13.241435865341638	14.216473749111163	12.26704205150052
15	Myanmar	1	male	1	Under 5	2001	44	Population	1	Number	2800619.4173326544	3194354.771697528	2370119.548316218
15	Myanmar	1	male	2	Early Neonatal	2001	44	Population	1	Number	11836.109912667283	13500.132843424572	10016.711055567172
15	Myanmar	1	male	3	Late Neonatal	2001	44	Population	1	Number	34798.266522142054	39690.50847247041	29449.21799128207
15	Myanmar	1	male	4	Post Neonatal	2001	44	Population	1	Number	542631.2468690849	618919.0512573507	459220.17028522963
15	Myanmar	1	male	5	1 to 4	2001	44	Population	1	Number	2211353.79402876	2522245.0791242826	1871433.4489841394
15	Myanmar	1	male	6	5 to 9	2001	44	Population	1	Number	2655641.494306629	3028994.595536908	2247427.0441824254
15	Myanmar	1	male	7	10 to 14	2001	44	Population	1	Number	2573860.4017530507	2935716.0080871484	2178217.00980778
15	Myanmar	1	male	8	15 to 19	2001	44	Population	1	Number	2370413.318999263	2703666.5708946222	2006042.9882686774
15	Myanmar	1	male	9	20 to 24	2001	44	Population	1	Number	2100069.351419012	2395315.3049228624	1777255.1999794804
15	Myanmar	1	male	10	25 to 29	2001	44	Population	1	Number	1899288.0144746772	2166306.387193229	1607337.156605324
15	Myanmar	1	male	11	30 to 34	2001	44	Population	1	Number	1746107.238133608	1991590.1294935471	1477702.7085309757
15	Myanmar	1	male	12	35 to 39	2001	44	Population	1	Number	1567920.082852011	1788351.8793384852	1326905.7607636142
15	Myanmar	1	male	13	40 to 44	2001	44	Population	1	Number	1318701.0331669517	1504095.4553372539	1115995.6535867099
15	Myanmar	1	male	14	45 to 49	2001	44	Population	1	Number	1064220.749665247	1213838.1276633544	900633.0481374875
15	Myanmar	1	male	15	50 to 54	2001	44	Population	1	Number	775990.8511588776	885086.3715548393	656708.6817522196
15	Myanmar	1	male	16	55 to 59	2001	44	Population	1	Number	594984.0623298262	678632.079326725	503525.5230814592
15	Myanmar	1	male	17	60 to 64	2001	44	Population	1	Number	491878.7083812761	561031.2809694832	416269.1063698075
15	Myanmar	1	male	18	65 to 69	2001	44	Population	1	Number	416011.80820631306	474498.35432905925	352064.15868502285
15	Myanmar	1	male	19	70 to 74	2001	44	Population	1	Number	321774.06158445094	367011.84840378375	272312.2566324149
15	Myanmar	1	male	20	75 to 79	2001	44	Population	1	Number	180043.70586877773	205355.8107169704	152368.11692082888
15	Myanmar	1	male	21	80 plus	2001	44	Population	1	Number	121989.22130169385	139139.52347436937	103237.53249071879
15	Myanmar	1	male	22	All Ages	2001	44	Population	1	Number	22999513.52093432	26232984.49894017	19464121.494111177
15	Myanmar	1	male	23	5-14 years	2001	44	Population	1	Number	5229501.89605968	5964710.603624057	4425644.053990206
15	Myanmar	1	male	24	15-49 years	2001	44	Population	1	Number	12066719.78871077	13763163.854843356	10211872.515872272
15	Myanmar	1	male	25	50-69 years	2001	44	Population	1	Number	2278865.430076293	2599248.0861801063	1928567.469888509
15	Myanmar	1	male	26	70+ years	2001	44	Population	1	Number	623806.9887549225	711507.1825951237	527917.9060439625
15	Myanmar	1	male	28	<1 year	2001	44	Population	1	Number	589265.6233038943	672109.6925732457	498686.0993320788
15	Myanmar	1	male	30	80 to 84	2001	44	Population	1	Number	84910.11083223134	96847.5102413701	71858.07264195808
15	Myanmar	1	male	31	85 to 89	2001	44	Population	1	Number	28517.962030379986	32527.26433554285	24134.29645885902
15	Myanmar	1	male	32	90 to 94	2001	44	Population	1	Number	7312.509364356089	8340.56531799701	6188.460054387729
15	Myanmar	1	male	39	0 to 14	2001	44	Population	1	Number	8030121.313392334	9159065.375321588	6795763.602306424
15	Myanmar	1	male	42	Neonatal	2001	44	Population	1	Number	46634.37643480934	53190.64131589498	39465.92904684924
15	Myanmar	1	male	157	25 plus	2001	44	Population	1	Number	10498909.53712371	11974937.247801106	8885059.703556579
15	Myanmar	1	male	158	<20 years	2001	44	Population	1	Number	10400534.632391596	11862731.94621621	8801806.5905751
15	Myanmar	1	male	159	10 to 24	2001	44	Population	1	Number	7044343.072171326	8034697.883904635	5961515.198055938
15	Myanmar	1	male	162	10 to 19	2001	44	Population	1	Number	4944273.720752314	5639382.578981771	4184259.998076457
15	Myanmar	1	male	164	Birth	2001	44	Population	1	Number	632979.405440248	666600.229532096	597447.644375039
15	Myanmar	1	male	235	95 plus	2001	44	Population	1	Number	1248.6390747264263	1424.18357945941	1056.7033355139597
15	Myanmar	2	female	1	Under 5	2001	44	Population	1	Number	2716577.7835568967	3098497.8365454716	2298996.4539565905
15	Myanmar	2	female	2	Early Neonatal	2001	44	Population	1	Number	11270.815025681057	12855.36390106664	9538.311008092918
15	Myanmar	2	female	3	Late Neonatal	2001	44	Population	1	Number	33199.85971356165	37867.383779231815	28096.511800740016
15	Myanmar	2	female	4	Post Neonatal	2001	44	Population	1	Number	520570.9413078945	593757.3167144941	440550.88550886244
15	Myanmar	2	female	5	1 to 4	2001	44	Population	1	Number	2151536.1675097593	2454017.772150679	1820810.7456388953
15	Myanmar	2	female	6	5 to 9	2001	44	Population	1	Number	2615522.7697335766	2983235.6329012774	2213475.207393882
15	Myanmar	2	female	7	10 to 14	2001	44	Population	1	Number	2560310.125941203	2920260.717043491	2166749.627489434
15	Myanmar	2	female	8	15 to 19	2001	44	Population	1	Number	2392369.3235249105	2728709.3408582443	2024624.0047420685
15	Myanmar	2	female	9	20 to 24	2001	44	Population	1	Number	2153843.7505950974	2456649.775269031	1822763.6164024388
15	Myanmar	2	female	10	25 to 29	2001	44	Population	1	Number	1964077.2670768704	2240204.2745404667	1662167.2678167603
15	Myanmar	2	female	11	30 to 34	2001	44	Population	1	Number	1825152.7311804767	2081748.5231448817	1544597.6486707213
15	Myanmar	2	female	12	35 to 39	2001	44	Population	1	Number	1659237.8587849922	1892507.8997841855	1404186.5381902216
15	Myanmar	2	female	13	40 to 44	2001	44	Population	1	Number	1412471.1913638846	1611048.6352036158	1195351.8430124496
15	Myanmar	2	female	14	45 to 49	2001	44	Population	1	Number	1161623.8336800598	1324934.981550451	983063.7247446167
15	Myanmar	2	female	15	50 to 54	2001	44	Population	1	Number	844939.9833423342	963728.970414057	715059.2327110823
15	Myanmar	2	female	16	55 to 59	2001	44	Population	1	Number	677658.5276022726	772929.6375762158	573491.6045404812
15	Myanmar	2	female	17	60 to 64	2001	44	Population	1	Number	565187.3120133107	644646.2435628306	478309.0084902936
15	Myanmar	2	female	18	65 to 69	2001	44	Population	1	Number	486736.1245875013	555165.7081683974	411917.01971960196
15	Myanmar	2	female	19	70 to 74	2001	44	Population	1	Number	386897.15659695014	441290.5126212215	327424.89335153863
15	Myanmar	2	female	20	75 to 79	2001	44	Population	1	Number	242675.21776073027	276792.6034609255	205372.16658106312
15	Myanmar	2	female	21	80 plus	2001	44	Population	1	Number	199948.09051568952	228058.52629519833	169212.8802102949
15	Myanmar	2	female	22	All Ages	2001	44	Population	1	Number	23865229.047856756	27220409.81893996	20196762.738023527
15	Myanmar	2	female	23	5-14 years	2001	44	Population	1	Number	5175832.89567478	5903496.349944769	4380224.8348833155
15	Myanmar	2	female	24	15-49 years	2001	44	Population	1	Number	12568775.956206292	14335803.430350875	10636754.64357928
15	Myanmar	2	female	25	50-69 years	2001	44	Population	1	Number	2574521.9475454185	2936470.559721501	2178776.865461459
15	Myanmar	2	female	26	70+ years	2001	44	Population	1	Number	829520.4648733699	946141.6423773452	702009.9401428966
15	Myanmar	2	female	28	<1 year	2001	44	Population	1	Number	565041.6160471372	644480.0643947927	478185.7083176954
15	Myanmar	2	female	30	80 to 84	2001	44	Population	1	Number	130447.92252325267	148787.42223641695	110395.99643426915
15	Myanmar	2	female	31	85 to 89	2001	44	Population	1	Number	50382.98545928204	57466.262291185274	42638.317081050336
15	Myanmar	2	female	32	90 to 94	2001	44	Population	1	Number	15466.989903740317	17641.47341728648	13089.466886357108
15	Myanmar	2	female	39	0 to 14	2001	44	Population	1	Number	7892410.679231676	9001994.186490241	6679221.288839905
15	Myanmar	2	female	42	Neonatal	2001	44	Population	1	Number	44470.674739242706	50722.74768029845	37634.82280883293
15	Myanmar	2	female	157	25 plus	2001	44	Population	1	Number	11426605.294505073	13033056.516322453	9670153.828039119
15	Myanmar	2	female	158	<20 years	2001	44	Population	1	Number	10284780.002756586	11730703.527348487	8703845.293581974
15	Myanmar	2	female	159	10 to 24	2001	44	Population	1	Number	7106523.20006121	8105619.833170767	6014137.248633942
15	Myanmar	2	female	162	10 to 19	2001	44	Population	1	Number	4952679.449466114	5648970.057901735	4191373.632231502
15	Myanmar	2	female	164	Birth	2001	44	Population	1	Number	602108.439992094	634089.546756716	568309.59434045
15	Myanmar	2	female	235	95 plus	2001	44	Population	1	Number	3650.1926294144964	4163.368350309621	3089.0998086183276
15	Myanmar	3	both	1	Under 5	2001	44	Population	1	Number	5517197.200889551	6292852.608243	4669116.002272808
15	Myanmar	3	both	2	Early Neonatal	2001	44	Population	1	Number	23106.92493834834	26355.49674449121	19555.02206366009
15	Myanmar	3	both	3	Late Neonatal	2001	44	Population	1	Number	67998.1262357037	77557.89225170223	57545.72979202207
15	Myanmar	3	both	4	Post Neonatal	2001	44	Population	1	Number	1063202.1881769793	1212676.367971845	899771.0557940921
15	Myanmar	3	both	5	1 to 4	2001	44	Population	1	Number	4362889.96153852	4976262.851274963	3692244.1946230344
15	Myanmar	3	both	6	5 to 9	2001	44	Population	1	Number	5271164.264040206	6012230.228438186	4460902.251576306
15	Myanmar	3	both	7	10 to 14	2001	44	Population	1	Number	5134170.527694254	5855976.72513064	4344966.637297214
15	Myanmar	3	both	8	15 to 19	2001	44	Population	1	Number	4762782.6425241735	5432375.911752867	4030666.993010746
15	Myanmar	3	both	9	20 to 24	2001	44	Population	1	Number	4253913.1020141095	4851965.0801918935	3600018.8163819197
15	Myanmar	3	both	10	25 to 29	2001	44	Population	1	Number	3863365.281551548	4406510.661733696	3269504.4244220844
15	Myanmar	3	both	11	30 to 34	2001	44	Population	1	Number	3571259.9693140844	4073338.6526384293	3022300.357201697
15	Myanmar	3	both	12	35 to 39	2001	44	Population	1	Number	3227157.9416370033	3680859.7791226706	2731092.2989538354
15	Myanmar	3	both	13	40 to 44	2001	44	Population	1	Number	2731172.2245308366	3115144.0905408696	2311347.496599159
15	Myanmar	3	both	14	45 to 49	2001	44	Population	1	Number	2225844.583345307	2538773.1092138053	1883696.7728821042
15	Myanmar	3	both	15	50 to 54	2001	44	Population	1	Number	1620930.8345012118	1848815.3419688963	1371767.9144633021
15	Myanmar	3	both	16	55 to 59	2001	44	Population	1	Number	1272642.5899320988	1451561.7169029408	1077017.1276219408
15	Myanmar	3	both	17	60 to 64	2001	44	Population	1	Number	1057066.0203945867	1205677.524532314	894578.1148601009
15	Myanmar	3	both	18	65 to 69	2001	44	Population	1	Number	902747.9327938143	1029664.0624974567	763981.1784046247
15	Myanmar	3	both	19	70 to 74	2001	44	Population	1	Number	708671.218181401	808302.3610250052	599737.1499839535
15	Myanmar	3	both	20	75 to 79	2001	44	Population	1	Number	422718.923629508	482148.4141778959	357740.28350189206
15	Myanmar	3	both	21	80 plus	2001	44	Population	1	Number	321937.31181738334	367198.04976956756	272450.41270101373
15	Myanmar	3	both	22	All Ages	2001	44	Population	1	Number	46864742.56879108	53453394.31788015	39660884.23213469
15	Myanmar	3	both	23	5-14 years	2001	44	Population	1	Number	10405334.791734459	11868206.953568825	8805868.888873523
15	Myanmar	3	both	24	15-49 years	2001	44	Population	1	Number	24635495.74491706	28098967.285194226	20848627.15945154
15	Myanmar	3	both	25	50-69 years	2001	44	Population	1	Number	4853387.377621711	5535718.645901608	4107344.335349968
15	Myanmar	3	both	26	70+ years	2001	44	Population	1	Number	1453327.4536282923	1657648.824972469	1229927.846186859
15	Myanmar	3	both	28	<1 year	2001	44	Population	1	Number	1154307.2393510314	1316589.7569680384	976871.8076497742
15	Myanmar	3	both	30	80 to 84	2001	44	Population	1	Number	215358.033355484	245634.93247778702	182254.06907622723
15	Myanmar	3	both	31	85 to 89	2001	44	Population	1	Number	78900.94748966204	89993.52662672813	66772.61353990936
15	Myanmar	3	both	32	90 to 94	2001	44	Population	1	Number	22779.499268096406	25982.038735283495	19277.926940744834
15	Myanmar	3	both	39	0 to 14	2001	44	Population	1	Number	15922531.99262401	18161059.561811823	13474984.89114633
15	Myanmar	3	both	42	Neonatal	2001	44	Population	1	Number	91105.05117405205	103913.38899619343	77100.75185568217
15	Myanmar	3	both	157	25 plus	2001	44	Population	1	Number	21925514.831628785	25007993.764123548	18555213.5315957
15	Myanmar	3	both	158	<20 years	2001	44	Population	1	Number	20685314.635148183	23593435.47356469	17505651.884157076
15	Myanmar	3	both	159	10 to 24	2001	44	Population	1	Number	14150866.272232536	16140317.7170754	11975652.44668988
15	Myanmar	3	both	162	10 to 19	2001	44	Population	1	Number	9896953.170218427	11288352.636883507	8375633.630307959
15	Myanmar	3	both	164	Birth	2001	44	Population	1	Number	1235087.84543234	1300689.77628881	1165757.23871549
15	Myanmar	3	both	235	95 plus	2001	44	Population	1	Number	4898.831704140923	5587.551929769032	4145.803144132287
16	Philippines	1	male	1	Under 5	2001	44	Population	1	Number	5729459.622627969	6176815.528096119	5312185.448907613
16	Philippines	1	male	2	Early Neonatal	2001	44	Population	1	Number	23239.203513525157	25053.71929946295	21546.701936984242
16	Philippines	1	male	3	Late Neonatal	2001	44	Population	1	Number	69046.51752683503	74437.66597749328	64017.88822373454
16	Philippines	1	male	4	Post Neonatal	2001	44	Population	1	Number	1093511.498098909	1178892.8182568979	1013871.5081388018
16	Philippines	1	male	5	1 to 4	2001	44	Population	1	Number	4543662.403488699	4898431.324562264	4212749.350608092
16	Philippines	1	male	6	5 to 9	2001	44	Population	1	Number	5251233.920063529	5661249.987871607	4868788.726392409
16	Philippines	1	male	7	10 to 14	2001	44	Population	1	Number	4826220.339429505	5203051.369254266	4474728.70898424
16	Philippines	1	male	8	15 to 19	2001	44	Population	1	Number	4213551.32955447	4542545.19536773	3906680.129603209
16	Philippines	1	male	9	20 to 24	2001	44	Population	1	Number	3737404.629442604	4029220.9859977546	3465210.996652156
16	Philippines	1	male	10	25 to 29	2001	44	Population	1	Number	3198719.319059443	3448475.154961459	2965757.9145401716
16	Philippines	1	male	11	30 to 34	2001	44	Population	1	Number	2982520.442303629	3215395.4812993696	2765304.7125250017
16	Philippines	1	male	12	35 to 39	2001	44	Population	1	Number	2633093.155706502	2838684.9305749284	2441326.0706332684
16	Philippines	1	male	13	40 to 44	2001	44	Population	1	Number	2253424.2793661146	2429371.528373405	2089308.3214666517
16	Philippines	1	male	14	45 to 49	2001	44	Population	1	Number	1817326.3238882371	1959223.0675084016	1684971.1996482848
16	Philippines	1	male	15	50 to 54	2001	44	Population	1	Number	1406166.6046176427	1515960.019019831	1303756.0726125573
16	Philippines	1	male	16	55 to 59	2001	44	Population	1	Number	984299.4432241074	1061153.4918915008	912613.3220334399
16	Philippines	1	male	17	60 to 64	2001	44	Population	1	Number	805234.7671050437	868107.4552953977	746589.8521871264
16	Philippines	1	male	18	65 to 69	2001	44	Population	1	Number	566235.6665018322	610447.3175091747	524996.9571936456
16	Philippines	1	male	19	70 to 74	2001	44	Population	1	Number	371753.79799845966	400780.31495967763	344679.1227054239
16	Philippines	1	male	20	75 to 79	2001	44	Population	1	Number	230408.32547589656	248398.59538958728	213627.7824642073
16	Philippines	1	male	21	80 plus	2001	44	Population	1	Number	214895.32530203866	231674.3409794842	199244.58767442175
16	Philippines	1	male	22	All Ages	2001	44	Population	1	Number	41221947.29166702	44440554.76434969	38219769.926223844
16	Philippines	1	male	23	5-14 years	2001	44	Population	1	Number	10077454.259493034	10864301.357125875	9343517.43537665
16	Philippines	1	male	24	15-49 years	2001	44	Population	1	Number	20836039.479321	22462916.344083052	19318559.345068734
16	Philippines	1	male	25	50-69 years	2001	44	Population	1	Number	3761936.481448626	4055668.283715904	3487956.20402677
16	Philippines	1	male	26	70+ years	2001	44	Population	1	Number	817057.4487763948	880853.2513287491	757551.4928440528
16	Philippines	1	male	28	<1 year	2001	44	Population	1	Number	1185797.219139269	1278384.203533854	1099436.0982995206
16	Philippines	1	male	30	80 to 84	2001	44	Population	1	Number	122278.87865063053	131826.4070531943	113373.35851206814
16	Philippines	1	male	31	85 to 89	2001	44	Population	1	Number	62698.60109489995	67594.10456500381	58132.28791905171
16	Philippines	1	male	32	90 to 94	2001	44	Population	1	Number	23423.8288778901	25252.760202550195	21717.881112452247
16	Philippines	1	male	39	0 to 14	2001	44	Population	1	Number	15806913.882121002	17041116.88522199	14655702.88428426
16	Philippines	1	male	42	Neonatal	2001	44	Population	1	Number	92285.72104036018	99491.38527695622	85564.59016071877
16	Philippines	1	male	157	25 plus	2001	44	Population	1	Number	17464077.450548947	18827671.69776223	16192175.9156842
16	Philippines	1	male	158	<20 years	2001	44	Population	1	Number	20020465.211675473	21583662.08058972	18562383.01388747
16	Philippines	1	male	159	10 to 24	2001	44	Population	1	Number	12777176.298426578	13774817.550619751	11846619.835239602
16	Philippines	1	male	162	10 to 19	2001	44	Population	1	Number	9039771.668983974	9745596.564621996	8381408.838587447
16	Philippines	1	male	164	Birth	2001	44	Population	1	Number	1230641.58609657	1282846.99408376	1180463.12362313
16	Philippines	1	male	235	95 plus	2001	44	Population	1	Number	6494.016678618075	7001.0691587359	6021.060130849675
16	Philippines	2	female	1	Under 5	2001	44	Population	1	Number	5364314.311208074	5783159.689998879	4973633.519437535
16	Philippines	2	female	2	Early Neonatal	2001	44	Population	1	Number	21647.70702670279	23337.95885080028	20071.113480806664
16	Philippines	2	female	3	Late Neonatal	2001	44	Population	1	Number	64484.59100169289	69519.54446962112	59788.20491989613
16	Philippines	2	female	4	Post Neonatal	2001	44	Population	1	Number	1023045.4895098816	1102924.8274298646	948537.5097996122
16	Philippines	2	female	5	1 to 4	2001	44	Population	1	Number	4255136.523669796	4587377.359248593	3945236.6912372205
16	Philippines	2	female	6	5 to 9	2001	44	Population	1	Number	4989502.146130923	5379082.210820142	4626118.769262344
16	Philippines	2	female	7	10 to 14	2001	44	Population	1	Number	4663694.206993765	5027835.204960919	4324039.287527708
16	Philippines	2	female	8	15 to 19	2001	44	Population	1	Number	4157556.027545415	4482177.783128019	3854762.9422711064
16	Philippines	2	female	9	20 to 24	2001	44	Population	1	Number	3747854.0876400466	4040486.337340707	3474899.4251326006
16	Philippines	2	female	10	25 to 29	2001	44	Population	1	Number	3159960.8971122727	3406690.477470709	2929822.252426902
16	Philippines	2	female	11	30 to 34	2001	44	Population	1	Number	2899519.109577012	3125913.408886528	2688348.3325186023
16	Philippines	2	female	12	35 to 39	2001	44	Population	1	Number	2534698.3110857243	2732607.4216702655	2350097.28183481
16	Philippines	2	female	13	40 to 44	2001	44	Population	1	Number	2161394.8438664344	2330156.4393986426	2003981.3516767253
16	Philippines	2	female	14	45 to 49	2001	44	Population	1	Number	1750193.1715719276	1886848.1621962627	1622727.3270384588
16	Philippines	2	female	15	50 to 54	2001	44	Population	1	Number	1380689.2225851624	1488493.3643405752	1280134.197772095
16	Philippines	2	female	16	55 to 59	2001	44	Population	1	Number	1005636.0955112646	1084156.1088650802	932396.0347626813
16	Philippines	2	female	17	60 to 64	2001	44	Population	1	Number	866938.5619714088	934629.0792139556	803799.7852036608
16	Philippines	2	female	18	65 to 69	2001	44	Population	1	Number	644835.8762642039	695184.6275086025	597872.7462002959
16	Philippines	2	female	19	70 to 74	2001	44	Population	1	Number	451570.9404840072	486829.57572519046	418683.2157285337
16	Philippines	2	female	20	75 to 79	2001	44	Population	1	Number	301620.3089635446	325170.8067960224	279653.42665880243
16	Philippines	2	female	21	80 plus	2001	44	Population	1	Number	279014.14329273085	300799.55290067714	258693.65868036784
16	Philippines	2	female	22	All Ages	2001	44	Population	1	Number	40358992.26180392	43510220.25122119	37419663.55413324
16	Philippines	2	female	23	5-14 years	2001	44	Population	1	Number	9653196.353124687	10406917.41578106	8950158.05679005
16	Philippines	2	female	24	15-49 years	2001	44	Population	1	Number	20411176.448398832	22004880.030091137	18924638.912899207
16	Philippines	2	female	25	50-69 years	2001	44	Population	1	Number	3898099.75633204	4202463.179928213	3614202.763938733
16	Philippines	2	female	26	70+ years	2001	44	Population	1	Number	1032205.3927402827	1112799.9354218903	957030.3010677038
16	Philippines	2	female	28	<1 year	2001	44	Population	1	Number	1109177.7875382772	1195782.330750286	1028396.8282003151
16	Philippines	2	female	30	80 to 84	2001	44	Population	1	Number	173148.38428970627	186667.80101241983	160538.0591029896
16	Philippines	2	female	31	85 to 89	2001	44	Population	1	Number	80107.2576602722	86362.0281177947	74273.07922969594
16	Philippines	2	female	32	90 to 94	2001	44	Population	1	Number	22238.409054717104	23974.78286203978	20618.794924526923
16	Philippines	2	female	39	0 to 14	2001	44	Population	1	Number	15017510.664332762	16190077.105779938	13923791.576227589
16	Philippines	2	female	42	Neonatal	2001	44	Population	1	Number	86132.29802839567	92857.5033204214	79859.3184007028
16	Philippines	2	female	157	25 plus	2001	44	Population	1	Number	17436071.482285693	18797479.024972513	16166209.610501926
16	Philippines	2	female	158	<20 years	2001	44	Population	1	Number	19175066.691878177	20672254.88890796	17778554.518498696
16	Philippines	2	female	159	10 to 24	2001	44	Population	1	Number	12569104.322179226	13550499.325429644	11653701.654931413
16	Philippines	2	female	162	10 to 19	2001	44	Population	1	Number	8821250.234539181	9510012.98808894	8178802.229798813
16	Philippines	2	female	164	Birth	2001	44	Population	1	Number	1144877.13681513	1193444.3059226	1098195.65368031
16	Philippines	2	female	235	95 plus	2001	44	Population	1	Number	3520.092288035284	3794.940908422834	3263.725423155347
16	Philippines	3	both	1	Under 5	2001	44	Population	1	Number	11093773.933836043	11959975.218094997	10285818.968345147
16	Philippines	3	both	2	Early Neonatal	2001	44	Population	1	Number	44886.910540227946	48391.67815026324	41617.8154177909
16	Philippines	3	both	3	Late Neonatal	2001	44	Population	1	Number	133531.10852852793	143957.2104471144	123806.09314363067
16	Philippines	3	both	4	Post Neonatal	2001	44	Population	1	Number	2116556.9876087904	2281817.645686763	1962409.0179384141
16	Philippines	3	both	5	1 to 4	2001	44	Population	1	Number	8798798.927158495	9485808.683810856	8157986.041845312
16	Philippines	3	both	6	5 to 9	2001	44	Population	1	Number	10240736.066194452	11040332.19869175	9494907.495654754
16	Philippines	3	both	7	10 to 14	2001	44	Population	1	Number	9489914.54642327	10230886.574215183	8798767.996511947
16	Philippines	3	both	8	15 to 19	2001	44	Population	1	Number	8371107.357099884	9024722.97849575	7761443.071874314
16	Philippines	3	both	9	20 to 24	2001	44	Population	1	Number	7485258.71708265	8069707.323338463	6940110.421784757
16	Philippines	3	both	10	25 to 29	2001	44	Population	1	Number	6358680.216171715	6855165.632432168	5895580.166967073
16	Philippines	3	both	11	30 to 34	2001	44	Population	1	Number	5882039.551880641	6341308.890185896	5453653.045043603
16	Philippines	3	both	12	35 to 39	2001	44	Population	1	Number	5167791.466792227	5571292.352245194	4791423.352468079
16	Philippines	3	both	13	40 to 44	2001	44	Population	1	Number	4414819.123232549	4759527.967772047	4093289.6731433766
16	Philippines	3	both	14	45 to 49	2001	44	Population	1	Number	3567519.4954601647	3846071.2297046646	3307698.526686744
16	Philippines	3	both	15	50 to 54	2001	44	Population	1	Number	2786855.8272028053	3004453.3833604064	2583890.2703846525
16	Philippines	3	both	16	55 to 59	2001	44	Population	1	Number	1989935.538735372	2145309.6007565814	1845009.3567961212
16	Philippines	3	both	17	60 to 64	2001	44	Population	1	Number	1672173.3290764524	1802736.5345093533	1550389.6373907875
16	Philippines	3	both	18	65 to 69	2001	44	Population	1	Number	1211071.5427660362	1305631.9450177772	1122869.7033939417
16	Philippines	3	both	19	70 to 74	2001	44	Population	1	Number	823324.7384824669	887609.890684868	763362.3384339577
16	Philippines	3	both	20	75 to 79	2001	44	Population	1	Number	532028.6344394411	573569.4021856097	493281.2091230097
16	Philippines	3	both	21	80 plus	2001	44	Population	1	Number	493909.4685947695	532473.8938801613	457938.24635478953
16	Philippines	3	both	22	All Ages	2001	44	Population	1	Number	81580939.55347094	87950775.01557085	75639433.48035704
16	Philippines	3	both	23	5-14 years	2001	44	Population	1	Number	19730650.61261772	21271218.772906937	18293675.492166705
16	Philippines	3	both	24	15-49 years	2001	44	Population	1	Number	41247215.92771983	44467796.374174185	38243198.25796794
16	Philippines	3	both	25	50-69 years	2001	44	Population	1	Number	7660036.237780666	8258131.463644116	7102158.967965503
16	Philippines	3	both	26	70+ years	2001	44	Population	1	Number	1849262.8415166775	1993653.1867506385	1714581.7939117572
16	Philippines	3	both	28	<1 year	2001	44	Population	1	Number	2294975.006677546	2474166.5342841404	2127832.9264998357
16	Philippines	3	both	30	80 to 84	2001	44	Population	1	Number	295427.2629403368	318494.2080656141	273911.4176150577
16	Philippines	3	both	31	85 to 89	2001	44	Population	1	Number	142805.85875517214	153956.13268279855	132405.36714874767
16	Philippines	3	both	32	90 to 94	2001	44	Population	1	Number	45662.237932607204	49227.54306458998	42336.67603697917
16	Philippines	3	both	39	0 to 14	2001	44	Population	1	Number	30824424.546453763	33231193.991001934	28579494.460511852
16	Philippines	3	both	42	Neonatal	2001	44	Population	1	Number	178418.01906875585	192348.8885973776	165423.90856142156
16	Philippines	3	both	157	25 plus	2001	44	Population	1	Number	34900148.93283464	37625150.72273475	32358385.526186135
16	Philippines	3	both	158	<20 years	2001	44	Population	1	Number	39195531.90355365	42255916.969497696	36340937.53238617
16	Philippines	3	both	159	10 to 24	2001	44	Population	1	Number	25346280.620605804	27325316.8760494	23500321.490171023
16	Philippines	3	both	162	10 to 19	2001	44	Population	1	Number	17861021.903523155	19255609.552710935	16560211.068386262
16	Philippines	3	both	164	Birth	2001	44	Population	1	Number	2375518.7229117	2476291.30000637	2278658.77730344
16	Philippines	3	both	235	95 plus	2001	44	Population	1	Number	10014.108966653359	10796.010067158735	9284.785554005022
17	Sri Lanka	1	male	1	Under 5	2001	44	Population	1	Number	852302.1513361869	967951.559673711	736434.1150193232
17	Sri Lanka	1	male	2	Early Neonatal	2001	44	Population	1	Number	3434.8444827852027	3900.9206642693775	2967.887213405802
17	Sri Lanka	1	male	3	Late Neonatal	2001	44	Population	1	Number	10241.652805059659	11631.349035963922	8849.329440275284
17	Sri Lanka	1	male	4	Post Neonatal	2001	44	Population	1	Number	161649.09112515528	183583.35671115015	139673.36018077852
17	Sri Lanka	1	male	5	1 to 4	2001	44	Population	1	Number	676976.5629231868	768835.9332623273	584943.5381848635
17	Sri Lanka	1	male	6	5 to 9	2001	44	Population	1	Number	863653.1655406945	980842.8000465134	746241.9913542159
17	Sri Lanka	1	male	7	10 to 14	2001	44	Population	1	Number	859457.4269592443	976077.7390906882	742616.6514155116
17	Sri Lanka	1	male	8	15 to 19	2001	44	Population	1	Number	898232.3632602944	1020114.0705841728	776120.2461853093
17	Sri Lanka	1	male	9	20 to 24	2001	44	Population	1	Number	869208.175539955	987151.5728031675	751041.813654694
17	Sri Lanka	1	male	10	25 to 29	2001	44	Population	1	Number	758523.6999364706	861448.2519514057	655404.5754878764
17	Sri Lanka	1	male	11	30 to 34	2001	44	Population	1	Number	727071.5732422003	825728.3666489391	628228.2753327519
17	Sri Lanka	1	male	12	35 to 39	2001	44	Population	1	Number	681346.1480202801	773798.4300754913	588719.0907033392
17	Sri Lanka	1	male	13	40 to 44	2001	44	Population	1	Number	635074.5134940709	721248.1687179678	548737.9523601071
17	Sri Lanka	1	male	14	45 to 49	2001	44	Population	1	Number	559725.1791483175	635674.6363902532	483632.1442036728
17	Sri Lanka	1	male	15	50 to 54	2001	44	Population	1	Number	472771.0670171183	536921.6667708703	408499.1945634085
17	Sri Lanka	1	male	16	55 to 59	2001	44	Population	1	Number	357035.97258664365	405482.4054862019	308497.9547331863
17	Sri Lanka	1	male	17	60 to 64	2001	44	Population	1	Number	263252.6941840893	298973.6157820452	227464.24441611185
17	Sri Lanka	1	male	18	65 to 69	2001	44	Population	1	Number	199958.23290296088	227090.6897331944	172774.4838586418
17	Sri Lanka	1	male	19	70 to 74	2001	44	Population	1	Number	142283.82855587077	161590.4096347604	122940.74959195161
17	Sri Lanka	1	male	20	75 to 79	2001	44	Population	1	Number	93592.22980691506	106291.81760590192	80868.6342308124
17	Sri Lanka	1	male	21	80 plus	2001	44	Population	1	Number	86444.33493953123	98174.02044392012	74692.4751977037
17	Sri Lanka	1	male	22	All Ages	2001	44	Population	1	Number	9319932.756470844	10584560.221439198	8052914.592308618
17	Sri Lanka	1	male	23	5-14 years	2001	44	Population	1	Number	1723110.5924999388	1956920.5391372018	1488858.6427697274
17	Sri Lanka	1	male	24	15-49 years	2001	44	Population	1	Number	5129181.652641589	5825163.497171397	4431884.09792775
17	Sri Lanka	1	male	25	50-69 years	2001	44	Population	1	Number	1293017.966690812	1468468.3777723121	1117235.8775713483
17	Sri Lanka	1	male	26	70+ years	2001	44	Population	1	Number	322320.39330231707	366056.24768458254	278501.8590204678
17	Sri Lanka	1	male	28	<1 year	2001	44	Population	1	Number	175325.58841300014	199115.62641138345	151490.5768344596
17	Sri Lanka	1	male	30	80 to 84	2001	44	Population	1	Number	53992.49700177885	61318.772458354884	46652.37167928319
17	Sri Lanka	1	male	31	85 to 89	2001	44	Population	1	Number	23767.970465834467	26993.06114224327	20536.782957043153
17	Sri Lanka	1	male	32	90 to 94	2001	44	Population	1	Number	7284.604074555502	8273.056526393977	6294.283015126853
17	Sri Lanka	1	male	39	0 to 14	2001	44	Population	1	Number	2575412.743836126	2924872.098810913	2225292.7577890507
17	Sri Lanka	1	male	42	Neonatal	2001	44	Population	1	Number	13676.49728784486	15532.269700233299	11817.216653681084
17	Sri Lanka	1	male	157	25 plus	2001	44	Population	1	Number	4977079.473834468	5652422.479240954	4300459.774679563
17	Sri Lanka	1	male	158	<20 years	2001	44	Population	1	Number	3473645.10709642	3944986.1693950854	3001413.0039743604
17	Sri Lanka	1	male	159	10 to 24	2001	44	Population	1	Number	2626897.965759494	2983343.3824780285	2269778.7112555155
17	Sri Lanka	1	male	162	10 to 19	2001	44	Population	1	Number	1757689.7902195388	1996191.8096748611	1518736.8976008212
17	Sri Lanka	1	male	164	Birth	2001	44	Population	1	Number	179622.329203587	190871.627992008	168852.321612137
17	Sri Lanka	1	male	235	95 plus	2001	44	Population	1	Number	1399.2633973624104	1589.130316927988	1209.0375462504912
17	Sri Lanka	2	female	1	Under 5	2001	44	Population	1	Number	824884.017310335	936813.042010627	712743.3977834765
17	Sri Lanka	2	female	2	Early Neonatal	2001	44	Population	1	Number	3296.05933519284	3743.3036737913317	2847.969509121264
17	Sri Lanka	2	female	3	Late Neonatal	2001	44	Population	1	Number	9838.832731624529	11173.87005654549	8501.271602069492
17	Sri Lanka	2	female	4	Post Neonatal	2001	44	Population	1	Number	155422.2301038225	176511.56904990668	134293.02308036835
17	Sri Lanka	2	female	5	1 to 4	2001	44	Population	1	Number	656326.8951396951	745384.2992303836	567101.1335919173
17	Sri Lanka	2	female	6	5 to 9	2001	44	Population	1	Number	848572.5306640632	963715.8644558662	733211.5255952238
17	Sri Lanka	2	female	7	10 to 14	2001	44	Population	1	Number	859242.9851040026	975834.1994869045	742431.3623162871
17	Sri Lanka	2	female	8	15 to 19	2001	44	Population	1	Number	915045.7240432678	1039208.8467357074	790647.8787265366
17	Sri Lanka	2	female	9	20 to 24	2001	44	Population	1	Number	897150.3568557191	1018885.246058453	775185.3354523616
17	Sri Lanka	2	female	10	25 to 29	2001	44	Population	1	Number	789198.0825872004	896284.8606379541	681908.8636745714
17	Sri Lanka	2	female	11	30 to 34	2001	44	Population	1	Number	752389.3997713989	854481.5847865052	650104.2158604306
17	Sri Lanka	2	female	12	35 to 39	2001	44	Population	1	Number	706991.1240191903	802923.1887975289	610877.7056673414
17	Sri Lanka	2	female	13	40 to 44	2001	44	Population	1	Number	658576.9510873015	747939.6666671832	569045.3008780397
17	Sri Lanka	2	female	14	45 to 49	2001	44	Population	1	Number	584311.4503458973	663597.0339988346	504875.9822517513
17	Sri Lanka	2	female	15	50 to 54	2001	44	Population	1	Number	501635.58260301466	569702.8264063268	433439.66192892654
17	Sri Lanka	2	female	16	55 to 59	2001	44	Population	1	Number	382917.5319869718	434875.84975835396	330860.9902628039
17	Sri Lanka	2	female	17	60 to 64	2001	44	Population	1	Number	287894.3984907593	326958.9682527224	248755.9796008707
17	Sri Lanka	2	female	18	65 to 69	2001	44	Population	1	Number	227593.57501662092	258475.88858444372	196652.88036488488
17	Sri Lanka	2	female	19	70 to 74	2001	44	Population	1	Number	163777.08602926228	186000.1005656375	141512.0602726589
17	Sri Lanka	2	female	20	75 to 79	2001	44	Population	1	Number	109993.48902903727	124918.57387980925	95040.18923804809
17	Sri Lanka	2	female	21	80 plus	2001	44	Population	1	Number	110642.6857052961	125655.86045632976	95601.12948559366
17	Sri Lanka	2	female	22	All Ages	2001	44	Population	1	Number	9620816.97064934	10926271.601539185	8312894.459359803
17	Sri Lanka	2	female	23	5-14 years	2001	44	Population	1	Number	1707815.5157680658	1939550.0639427707	1475642.887911511
17	Sri Lanka	2	female	24	15-49 years	2001	44	Population	1	Number	5303663.088709976	6023320.427682165	4582645.282511032
17	Sri Lanka	2	female	25	50-69 years	2001	44	Population	1	Number	1400041.0880973667	1590013.533001847	1209709.5121574858
17	Sri Lanka	2	female	26	70+ years	2001	44	Population	1	Number	384413.26076359564	436574.5349017766	332153.37899630057
17	Sri Lanka	2	female	28	<1 year	2001	44	Population	1	Number	168557.1221706399	191428.7427802435	145642.2641915591
17	Sri Lanka	2	female	30	80 to 84	2001	44	Population	1	Number	66739.98114049091	75795.97063817643	57666.87186058374
17	Sri Lanka	2	female	31	85 to 89	2001	44	Population	1	Number	31503.782264570575	35778.55004918766	27220.933298593965
17	Sri Lanka	2	female	32	90 to 94	2001	44	Population	1	Number	10330.677908804648	11732.454011335602	8926.251836151163
17	Sri Lanka	2	female	39	0 to 14	2001	44	Population	1	Number	2532699.533078401	2876363.1059533977	2188386.285694988
17	Sri Lanka	2	female	42	Neonatal	2001	44	Population	1	Number	13134.892066817369	14917.173730336823	11349.241111190755
17	Sri Lanka	2	female	157	25 plus	2001	44	Population	1	Number	5275921.356671951	5991814.40279163	4558674.959485919
17	Sri Lanka	2	female	158	<20 years	2001	44	Population	1	Number	3447745.2571216687	3915571.9526891047	2979034.1644215235
17	Sri Lanka	2	female	159	10 to 24	2001	44	Population	1	Number	2671439.0660029897	3033928.2922810647	2308264.5764951855
17	Sri Lanka	2	female	162	10 to 19	2001	44	Population	1	Number	1774288.7091472705	2015043.046222612	1533079.241042824
17	Sri Lanka	2	female	164	Birth	2001	44	Population	1	Number	171800.270799777	182559.693566017	161499.26741712
17	Sri Lanka	2	female	235	95 plus	2001	44	Population	1	Number	2068.2443914299665	2348.885757630074	1787.0724902648
17	Sri Lanka	3	both	1	Under 5	2001	44	Population	1	Number	1677186.1686465219	1904764.601684338	1449177.5128027995
17	Sri Lanka	3	both	2	Early Neonatal	2001	44	Population	1	Number	6730.903817978043	7644.22433806071	5815.856722527066
17	Sri Lanka	3	both	3	Late Neonatal	2001	44	Population	1	Number	20080.485536684188	22805.219092509407	17350.601042344773
17	Sri Lanka	3	both	4	Post Neonatal	2001	44	Population	1	Number	317071.3212289778	360094.92576105683	273966.3832611469
17	Sri Lanka	3	both	5	1 to 4	2001	44	Population	1	Number	1333303.4580628818	1514220.2324927112	1152044.671776781
17	Sri Lanka	3	both	6	5 to 9	2001	44	Population	1	Number	1712225.6962047576	1944558.6645023797	1479453.5169494394
17	Sri Lanka	3	both	7	10 to 14	2001	44	Population	1	Number	1718700.4120632468	1951911.9385775928	1485048.0137317986
17	Sri Lanka	3	both	8	15 to 19	2001	44	Population	1	Number	1813278.0873035623	2059322.91731988	1566768.1249118461
17	Sri Lanka	3	both	9	20 to 24	2001	44	Population	1	Number	1766358.5323956741	2006036.8188616205	1526227.1491070555
17	Sri Lanka	3	both	10	25 to 29	2001	44	Population	1	Number	1547721.7825236712	1757733.11258936	1337313.4391624476
17	Sri Lanka	3	both	11	30 to 34	2001	44	Population	1	Number	1479460.9730135992	1680209.9514354442	1278332.4911931828
17	Sri Lanka	3	both	12	35 to 39	2001	44	Population	1	Number	1388337.2720394705	1576721.6188730202	1199596.7963706804
17	Sri Lanka	3	both	13	40 to 44	2001	44	Population	1	Number	1293651.4645813724	1469187.835385151	1117783.2532381467
17	Sri Lanka	3	both	14	45 to 49	2001	44	Population	1	Number	1144036.629494215	1299271.6703890879	988508.1264554241
17	Sri Lanka	3	both	15	50 to 54	2001	44	Population	1	Number	974406.6496201329	1106624.4931771974	841938.8564923352
17	Sri Lanka	3	both	16	55 to 59	2001	44	Population	1	Number	739953.5045736155	840358.2552445559	639358.9449959903
17	Sri Lanka	3	both	17	60 to 64	2001	44	Population	1	Number	551147.0926748486	625932.5840347676	476220.2240169825
17	Sri Lanka	3	both	18	65 to 69	2001	44	Population	1	Number	427551.80791958177	485566.5783176381	369427.3642235266
17	Sri Lanka	3	both	19	70 to 74	2001	44	Population	1	Number	306060.9145851331	347590.5102003979	264452.80986461055
17	Sri Lanka	3	both	20	75 to 79	2001	44	Population	1	Number	203585.7188359523	231210.39148571115	175908.82346886047
17	Sri Lanka	3	both	21	80 plus	2001	44	Population	1	Number	197087.02064482734	223829.88090024985	170293.60468329737
17	Sri Lanka	3	both	22	All Ages	2001	44	Population	1	Number	18940749.727120183	21510831.82297839	16365809.051668424
17	Sri Lanka	3	both	23	5-14 years	2001	44	Population	1	Number	3430926.1082680044	3896470.603079973	2964501.5306812385
17	Sri Lanka	3	both	24	15-49 years	2001	44	Population	1	Number	10432844.741351563	11848483.924853563	9014529.380438786
17	Sri Lanka	3	both	25	50-69 years	2001	44	Population	1	Number	2693059.0547881788	3058481.9107741592	2326945.389728836
17	Sri Lanka	3	both	26	70+ years	2001	44	Population	1	Number	706733.6540659127	802630.7825863591	610655.2380167684
17	Sri Lanka	3	both	28	<1 year	2001	44	Population	1	Number	343882.71058364003	390544.3691916269	297132.84102601866
17	Sri Lanka	3	both	30	80 to 84	2001	44	Population	1	Number	120732.47814226976	137114.74309653134	104319.24353986695
17	Sri Lanka	3	both	31	85 to 89	2001	44	Population	1	Number	55271.752730405045	62771.611191430944	47757.71625563711
17	Sri Lanka	3	both	32	90 to 94	2001	44	Population	1	Number	17615.28198336015	20005.510537729577	15220.534851278015
17	Sri Lanka	3	both	39	0 to 14	2001	44	Population	1	Number	5108112.276914527	5801235.204764309	4413679.04348404
17	Sri Lanka	3	both	42	Neonatal	2001	44	Population	1	Number	26811.38935466223	30449.443430570114	23166.45776487184
17	Sri Lanka	3	both	157	25 plus	2001	44	Population	1	Number	10253000.83050642	11644236.882032573	8859134.73416548
17	Sri Lanka	3	both	158	<20 years	2001	44	Population	1	Number	6921390.364218089	7860558.122084191	5980447.168395885
17	Sri Lanka	3	both	159	10 to 24	2001	44	Population	1	Number	5298337.0317624835	6017271.6747590955	4578043.2877507
17	Sri Lanka	3	both	162	10 to 19	2001	44	Population	1	Number	3531978.499366809	4011234.8558974727	3051816.1386436443
17	Sri Lanka	3	both	164	Birth	2001	44	Population	1	Number	351422.600003364	373431.321558024	330351.589029256
17	Sri Lanka	3	both	235	95 plus	2001	44	Population	1	Number	3467.507788792377	3938.0160745580615	2996.1100365152915
18	Thailand	1	male	1	Under 5	2001	44	Population	1	Number	2404363.2259742855	2584644.2373442547	2239853.1744769136
18	Thailand	1	male	2	Early Neonatal	2001	44	Population	1	Number	8622.31764301981	9268.825678180287	8032.366048287236
18	Thailand	1	male	3	Late Neonatal	2001	44	Population	1	Number	25778.832336695876	27711.749092113805	24015.00689242113
18	Thailand	1	male	4	Post Neonatal	2001	44	Population	1	Number	417937.56453716196	449274.8458640005	389341.6645824727
18	Thailand	1	male	5	1 to 4	2001	44	Population	1	Number	1952024.5114574078	2098388.81670996	1818464.1369537325
18	Thailand	1	male	6	5 to 9	2001	44	Population	1	Number	2707545.479157428	2910559.3299930873	2522291.2540903427
18	Thailand	1	male	7	10 to 14	2001	44	Population	1	Number	2681706.3021767	2882782.711568934	2498220.0314227683
18	Thailand	1	male	8	15 to 19	2001	44	Population	1	Number	2725307.206912878	2929652.845811522	2538837.6984326355
18	Thailand	1	male	9	20 to 24	2001	44	Population	1	Number	2720017.4108666377	2923966.4167728717	2533909.837975235
18	Thailand	1	male	10	25 to 29	2001	44	Population	1	Number	2695271.21913587	2897364.736476741	2510856.8169068755
18	Thailand	1	male	11	30 to 34	2001	44	Population	1	Number	2756492.312832294	2963176.235054396	2567889.073755388
18	Thailand	1	male	12	35 to 39	2001	44	Population	1	Number	2686930.616586545	2888398.7491075243	2503086.890593189
18	Thailand	1	male	13	40 to 44	2001	44	Population	1	Number	2418716.711952647	2600073.9587852582	2253224.5739335893
18	Thailand	1	male	14	45 to 49	2001	44	Population	1	Number	1934691.0994104268	2079755.732042568	1802316.7023321544
18	Thailand	1	male	15	50 to 54	2001	44	Population	1	Number	1485391.1920009193	1596766.970619168	1383758.5522857637
18	Thailand	1	male	16	55 to 59	2001	44	Population	1	Number	1151167.3503644548	1237482.767243989	1072402.7951405619
18	Thailand	1	male	17	60 to 64	2001	44	Population	1	Number	959069.2006655602	1030980.9499395128	893448.2820428755
18	Thailand	1	male	18	65 to 69	2001	44	Population	1	Number	736818.1845954919	792065.3810588439	686404.0058297664
18	Thailand	1	male	19	70 to 74	2001	44	Population	1	Number	522161.030013736	561313.0672649778	486434.0079858258
18	Thailand	1	male	20	75 to 79	2001	44	Population	1	Number	293553.00379180594	315563.8347022789	273467.67756102013
18	Thailand	1	male	21	80 plus	2001	44	Population	1	Number	250403.78497442722	269179.2541374799	233270.79145819703
18	Thailand	1	male	22	All Ages	2001	44	Population	1	Number	31129605.331412107	33463727.177923396	28999672.166223094
18	Thailand	1	male	23	5-14 years	2001	44	Population	1	Number	5389251.781334128	5793342.041562021	5020511.28551311
18	Thailand	1	male	24	15-49 years	2001	44	Population	1	Number	17937426.5776973	19282388.67405088	16710121.593929071
18	Thailand	1	male	25	50-69 years	2001	44	Population	1	Number	4332445.927626426	4657296.068861513	4036013.6352989674
18	Thailand	1	male	26	70+ years	2001	44	Population	1	Number	1066117.8187799691	1146056.1561047363	993172.4770050428
18	Thailand	1	male	28	<1 year	2001	44	Population	1	Number	452338.71451687766	486255.4206342946	421389.0375231811
18	Thailand	1	male	30	80 to 84	2001	44	Population	1	Number	147736.16139696652	158813.53286265658	137627.83697373362
18	Thailand	1	male	31	85 to 89	2001	44	Population	1	Number	63148.03522010747	67882.92366479922	58827.35421243312
18	Thailand	1	male	32	90 to 94	2001	44	Population	1	Number	31414.15501504609	33769.612616569924	29264.75254397082
18	Thailand	1	male	39	0 to 14	2001	44	Population	1	Number	7793615.007308413	8377986.278906276	7260364.459990024
18	Thailand	1	male	42	Neonatal	2001	44	Population	1	Number	34401.14997971569	36980.574770294086	32047.372940708367
18	Thailand	1	male	157	25 plus	2001	44	Population	1	Number	17890665.70632418	19232121.636432726	16666560.169825211
18	Thailand	1	male	158	<20 years	2001	44	Population	1	Number	10518922.214221291	11307639.124717798	9799202.158422656
18	Thailand	1	male	159	10 to 24	2001	44	Population	1	Number	8127030.919956216	8736401.974153329	7570967.567830638
18	Thailand	1	male	162	10 to 19	2001	44	Population	1	Number	5407013.509089578	5812435.5573804565	5037057.729855403
18	Thailand	1	male	164	Birth	2001	44	Population	1	Number	451640.440480102	482969.165914668	422614.975487662
18	Thailand	1	male	235	95 plus	2001	44	Population	1	Number	8105.43334230713	8713.184993454131	7550.84772805946
18	Thailand	2	female	1	Under 5	2001	44	Population	1	Number	2268657.6561938957	2438763.359147794	2113432.778430624
18	Thailand	2	female	2	Early Neonatal	2001	44	Population	1	Number	8120.40062283978	8729.274532239086	7564.790925348529
18	Thailand	2	female	3	Late Neonatal	2001	44	Population	1	Number	24298.501465568454	26120.421869134887	22635.962426447255
18	Thailand	2	female	4	Post Neonatal	2001	44	Population	1	Number	394331.64642408805	423898.9377819538	367350.8979417188
18	Thailand	2	female	5	1 to 4	2001	44	Population	1	Number	1841907.1076813994	1980014.7249644669	1715881.1271371094
18	Thailand	2	female	6	5 to 9	2001	44	Population	1	Number	2549800.857477861	2740986.894767154	2375339.750337217
18	Thailand	2	female	7	10 to 14	2001	44	Population	1	Number	2549696.2336583333	2740874.426172846	2375242.2850325727
18	Thailand	2	female	8	15 to 19	2001	44	Population	1	Number	2644406.245865567	2842685.8682319117	2463472.0995653407
18	Thailand	2	female	9	20 to 24	2001	44	Population	1	Number	2659004.655782024	2858378.8781970227	2477071.66490574
18	Thailand	2	female	10	25 to 29	2001	44	Population	1	Number	2823518.353613837	3035227.9401322836	2630329.094712007
18	Thailand	2	female	11	30 to 34	2001	44	Population	1	Number	2941161.2605671384	3161691.8030946124	2739922.7017624835
18	Thailand	2	female	12	35 to 39	2001	44	Population	1	Number	2821564.1768357996	3033127.2376703825	2628508.625569703
18	Thailand	2	female	13	40 to 44	2001	44	Population	1	Number	2543555.703430164	2734273.4742463566	2369521.8988713
18	Thailand	2	female	14	45 to 49	2001	44	Population	1	Number	2043636.3247466518	2196869.754503689	1903807.7358737132
18	Thailand	2	female	15	50 to 54	2001	44	Population	1	Number	1572271.3681389915	1690161.4894542866	1464694.2595947622
18	Thailand	2	female	16	55 to 59	2001	44	Population	1	Number	1250883.368175453	1344675.5690727045	1165296.0970457494
18	Thailand	2	female	17	60 to 64	2001	44	Population	1	Number	1077163.9957326928	1157930.5839354037	1003462.858360949
18	Thailand	2	female	18	65 to 69	2001	44	Population	1	Number	867717.1493258532	932779.2512468899	808346.6717795976
18	Thailand	2	female	19	70 to 74	2001	44	Population	1	Number	638179.3886880474	686030.5720638575	594514.2207286225
18	Thailand	2	female	20	75 to 79	2001	44	Population	1	Number	382255.4045373668	410917.2099531057	356100.93020243815
18	Thailand	2	female	21	80 plus	2001	44	Population	1	Number	390939.0954044309	420252.0106670624	364190.4702289405
18	Thailand	2	female	22	All Ages	2001	44	Population	1	Number	32024411.238174107	34425626.32255735	29833254.143001772
18	Thailand	2	female	23	5-14 years	2001	44	Population	1	Number	5099497.091136195	5481861.320939999	4750582.035369789
18	Thailand	2	female	24	15-49 years	2001	44	Population	1	Number	18476846.72084118	19862254.956076257	17212633.821260292
18	Thailand	2	female	25	50-69 years	2001	44	Population	1	Number	4768035.88137299	5125546.893709285	4441799.886781058
18	Thailand	2	female	26	70+ years	2001	44	Population	1	Number	1411373.888629845	1517199.7926840254	1314805.6211600015
18	Thailand	2	female	28	<1 year	2001	44	Population	1	Number	426750.5485124963	458748.6341833277	397551.65129351465
18	Thailand	2	female	30	80 to 84	2001	44	Population	1	Number	215954.3938865179	232146.82110344732	201178.4781365343
18	Thailand	2	female	31	85 to 89	2001	44	Population	1	Number	106126.67200420408	114084.1318237345	98865.3297543942
18	Thailand	2	female	32	90 to 94	2001	44	Population	1	Number	52457.945816792024	56391.28310297104	48868.6963745536
18	Thailand	2	female	39	0 to 14	2001	44	Population	1	Number	7368154.74733009	7920624.680087793	6864014.813800412
18	Thailand	2	female	42	Neonatal	2001	44	Population	1	Number	32418.90208840823	34849.69640137397	30200.753351795785
18	Thailand	2	female	157	25 plus	2001	44	Population	1	Number	19352845.589196425	20803936.896040637	18028695.564730264
18	Thailand	2	female	158	<20 years	2001	44	Population	1	Number	10012560.993195657	10763310.548319707	9327486.913365753
18	Thailand	2	female	159	10 to 24	2001	44	Population	1	Number	7853107.135305924	8441939.172601778	7315786.049503653
18	Thailand	2	female	162	10 to 19	2001	44	Population	1	Number	5194102.4795239	5583560.294404757	4838714.384597912
18	Thailand	2	female	164	Birth	2001	44	Population	1	Number	425379.119007466	454886.187973248	398041.383896454
18	Thailand	2	female	235	95 plus	2001	44	Population	1	Number	16400.08369691685	17629.774636909595	15277.965963458446
18	Thailand	3	both	1	Under 5	2001	44	Population	1	Number	4673020.882168181	5023407.596492048	4353285.952907538
18	Thailand	3	both	2	Early Neonatal	2001	44	Population	1	Number	16742.71826585959	17998.100210419372	15597.156973635765
18	Thailand	3	both	3	Late Neonatal	2001	44	Population	1	Number	50077.33380226433	53832.17096124869	46650.96931886839
18	Thailand	3	both	4	Post Neonatal	2001	44	Population	1	Number	812269.21096125	873173.7836459543	756692.5625241916
18	Thailand	3	both	5	1 to 4	2001	44	Population	1	Number	3793931.619138807	4078403.5416744263	3534345.2640908416
18	Thailand	3	both	6	5 to 9	2001	44	Population	1	Number	5257346.336635289	5651546.224760241	4897631.004427559
18	Thailand	3	both	7	10 to 14	2001	44	Population	1	Number	5231402.535835033	5623657.13774178	4873462.31645534
18	Thailand	3	both	8	15 to 19	2001	44	Population	1	Number	5369713.452778446	5772338.714043434	5002309.797997977
18	Thailand	3	both	9	20 to 24	2001	44	Population	1	Number	5379022.066648662	5782345.294969896	5010981.502880976
18	Thailand	3	both	10	25 to 29	2001	44	Population	1	Number	5518789.572749707	5932592.676609024	5141185.911618882
18	Thailand	3	both	11	30 to 34	2001	44	Population	1	Number	5697653.573399433	6124868.0381490085	5307811.775517872
18	Thailand	3	both	12	35 to 39	2001	44	Population	1	Number	5508494.793422344	5921525.986777906	5131595.516162892
18	Thailand	3	both	13	40 to 44	2001	44	Population	1	Number	4962272.415382812	5334347.433031614	4622746.47280489
18	Thailand	3	both	14	45 to 49	2001	44	Population	1	Number	3978327.4241570784	4276625.486546257	3706124.438205868
18	Thailand	3	both	15	50 to 54	2001	44	Population	1	Number	3057662.560139911	3286928.460073455	2848452.811880526
18	Thailand	3	both	16	55 to 59	2001	44	Population	1	Number	2402050.718539908	2582158.336316693	2237698.8921863115
18	Thailand	3	both	17	60 to 64	2001	44	Population	1	Number	2036233.1963982529	2188911.533874917	1896911.1404038244
18	Thailand	3	both	18	65 to 69	2001	44	Population	1	Number	1604535.3339213452	1724844.6323057339	1494750.6776093643
18	Thailand	3	both	19	70 to 74	2001	44	Population	1	Number	1160340.4187017833	1247343.6393288355	1080948.2287144486
18	Thailand	3	both	20	75 to 79	2001	44	Population	1	Number	675808.4083291728	726481.0446553847	629568.6077634583
18	Thailand	3	both	21	80 plus	2001	44	Population	1	Number	641342.8803788581	689431.2648045423	597461.2616871377
18	Thailand	3	both	22	All Ages	2001	44	Population	1	Number	63154016.56958622	67889353.5004808	58832926.309224874
18	Thailand	3	both	23	5-14 years	2001	44	Population	1	Number	10488748.872470323	11275203.36250202	9771093.3208829
18	Thailand	3	both	24	15-49 years	2001	44	Population	1	Number	36414273.29853848	39144643.63012714	33922755.41518935
18	Thailand	3	both	25	50-69 years	2001	44	Population	1	Number	9100481.808999417	9782842.962570796	8477813.522080025
18	Thailand	3	both	26	70+ years	2001	44	Population	1	Number	2477491.7074098145	2663255.948788763	2307978.098165045
18	Thailand	3	both	28	<1 year	2001	44	Population	1	Number	879089.263029374	945004.0548176223	818940.6888166957
18	Thailand	3	both	30	80 to 84	2001	44	Population	1	Number	363690.55528348446	390960.3539661039	338806.31511026795
18	Thailand	3	both	31	85 to 89	2001	44	Population	1	Number	169274.70722431157	181967.05548853372	157692.68396682735
18	Thailand	3	both	32	90 to 94	2001	44	Population	1	Number	83872.10083183812	90160.89571954097	78133.44891852442
18	Thailand	3	both	39	0 to 14	2001	44	Population	1	Number	15161769.754638502	16298610.95899407	14124379.273790438
18	Thailand	3	both	42	Neonatal	2001	44	Population	1	Number	66820.05206812391	71830.27117166805	62248.12629250415
18	Thailand	3	both	157	25 plus	2001	44	Population	1	Number	37243511.2955206	40036058.532473385	34695255.734555505
18	Thailand	3	both	158	<20 years	2001	44	Population	1	Number	20531483.207416948	22070949.673037503	19126689.071788415
18	Thailand	3	both	159	10 to 24	2001	44	Population	1	Number	15980138.055262141	17178341.146755107	14886753.617334291
18	Thailand	3	both	162	10 to 19	2001	44	Population	1	Number	10601115.988613479	11395995.851785213	9875772.114453318
18	Thailand	3	both	164	Birth	2001	44	Population	1	Number	877019.559487568	937855.353887915	820656.359384116
18	Thailand	3	both	235	95 plus	2001	44	Population	1	Number	24505.517039223978	26342.95963036373	22828.81369151791
19	Timor-Leste	1	male	1	Under 5	2001	44	Population	1	Number	81067.02206086012	88225.46487466503	74094.45754967064
19	Timor-Leste	1	male	2	Early Neonatal	2001	44	Population	1	Number	355.12486861033517	386.4833791252346	324.58062271396653
19	Timor-Leste	1	male	3	Late Neonatal	2001	44	Population	1	Number	1051.1511949351045	1143.9707598619698	960.7418110527583
19	Timor-Leste	1	male	4	Post Neonatal	2001	44	Population	1	Number	16537.242497659434	17997.526861240054	15114.876321860485
19	Timor-Leste	1	male	5	1 to 4	2001	44	Population	1	Number	63123.50349965525	68697.48387443776	57694.258794043424
19	Timor-Leste	1	male	6	5 to 9	2001	44	Population	1	Number	66363.39301611522	72223.46461809507	60655.48581509702
19	Timor-Leste	1	male	7	10 to 14	2001	44	Population	1	Number	56123.96926652491	61079.87136166472	51296.75363202095
19	Timor-Leste	1	male	8	15 to 19	2001	44	Population	1	Number	46996.52395847545	51146.447326226575	42954.358762668395
19	Timor-Leste	1	male	9	20 to 24	2001	44	Population	1	Number	39152.81865027528	42610.12109191249	35785.28957502444
19	Timor-Leste	1	male	10	25 to 29	2001	44	Population	1	Number	35151.43168062646	38255.400558627516	32128.061402267962
19	Timor-Leste	1	male	11	30 to 34	2001	44	Population	1	Number	29854.95462454867	32491.229893524604	27287.133680761908
19	Timor-Leste	1	male	12	35 to 39	2001	44	Population	1	Number	25259.984089486017	27490.5107202343	23087.3759914195
19	Timor-Leste	1	male	13	40 to 44	2001	44	Population	1	Number	22067.969744586797	24016.632658524915	20169.90640435959
19	Timor-Leste	1	male	14	45 to 49	2001	44	Population	1	Number	17518.789502665466	19065.74718821815	16012.000590725655
19	Timor-Leste	1	male	15	50 to 54	2001	44	Population	1	Number	13353.760173079452	14532.93422089991	12205.204917110534
19	Timor-Leste	1	male	16	55 to 59	2001	44	Population	1	Number	12197.098224419875	13274.13581522125	11148.027319172661
19	Timor-Leste	1	male	17	60 to 64	2001	44	Population	1	Number	8729.043614362983	9499.842367593556	7978.259655918824
19	Timor-Leste	1	male	18	65 to 69	2001	44	Population	1	Number	6544.8702932078	7122.800486357435	5981.946811172166
19	Timor-Leste	1	male	19	70 to 74	2001	44	Population	1	Number	4769.159645808074	5190.289665469991	4358.9648162805515
19	Timor-Leste	1	male	20	75 to 79	2001	44	Population	1	Number	2516.265417364003	2738.4586302962903	2299.8417409561775
19	Timor-Leste	1	male	21	80 plus	2001	44	Population	1	Number	1582.0550885644216	1721.754939278998	1445.9827266489976
19	Timor-Leste	1	male	22	All Ages	2001	44	Population	1	Number	469249.109050971	510685.10641681054	428889.05139127607
19	Timor-Leste	1	male	23	5-14 years	2001	44	Population	1	Number	122487.36228264013	133303.33597975978	111952.23944711797
19	Timor-Leste	1	male	24	15-49 years	2001	44	Population	1	Number	216002.47225066414	235076.08943726853	197424.12640722742
19	Timor-Leste	1	male	25	50-69 years	2001	44	Population	1	Number	40824.77230507011	44429.71289007215	37313.43870337418
19	Timor-Leste	1	male	26	70+ years	2001	44	Population	1	Number	8867.4801517365	9650.503235045278	8104.789283885726
19	Timor-Leste	1	male	28	<1 year	2001	44	Population	1	Number	17943.518561204874	19527.981000227257	16400.19875562721
19	Timor-Leste	1	male	30	80 to 84	2001	44	Population	1	Number	1091.6713201273744	1188.068924454519	997.7768053037131
19	Timor-Leste	1	male	31	85 to 89	2001	44	Population	1	Number	332.5134275880158	361.8752851683288	303.9139889290552
19	Timor-Leste	1	male	32	90 to 94	2001	44	Population	1	Number	123.2641611436227	134.14872833391397	112.66222593442838
19	Timor-Leste	1	male	39	0 to 14	2001	44	Population	1	Number	203554.38434350025	221528.8008544248	186046.6969967886
19	Timor-Leste	1	male	42	Neonatal	2001	44	Population	1	Number	1406.2760635454397	1530.4541389872045	1285.322433766725
19	Timor-Leste	1	male	157	25 plus	2001	44	Population	1	Number	179545.38209872003	195399.73714424696	164102.7060567946
19	Timor-Leste	1	male	158	<20 years	2001	44	Population	1	Number	250550.90830197572	272675.2481806514	229001.05575945703
19	Timor-Leste	1	male	159	10 to 24	2001	44	Population	1	Number	142273.31187527566	154836.4397798038	130036.40196971376
19	Timor-Leste	1	male	162	10 to 19	2001	44	Population	1	Number	103120.49322500036	112226.3186878913	94251.11239468933
19	Timor-Leste	1	male	164	Birth	2001	44	Population	1	Number	19580.0548146576	20274.6846217841	18803.1486062113
19	Timor-Leste	1	male	235	95 plus	2001	44	Population	1	Number	34.60617970540878	37.66200132223647	31.629706481800902
19	Timor-Leste	2	female	1	Under 5	2001	44	Population	1	Number	78306.64914902658	85221.34338132688	71571.50396956301
19	Timor-Leste	2	female	2	Early Neonatal	2001	44	Population	1	Number	340.40059571966594	370.45891211390824	311.12278270809577
19	Timor-Leste	2	female	3	Late Neonatal	2001	44	Population	1	Number	1009.9097216988868	1099.0875501931876	923.0475118136334
19	Timor-Leste	2	female	4	Post Neonatal	2001	44	Population	1	Number	15949.998251559187	17358.427320020066	14578.140880520388
19	Timor-Leste	2	female	5	1 to 4	2001	44	Population	1	Number	61006.34058004883	66393.3695989997	55759.192794520895
19	Timor-Leste	2	female	6	5 to 9	2001	44	Population	1	Number	63238.21319549766	68822.32275446631	57799.102323176034
19	Timor-Leste	2	female	7	10 to 14	2001	44	Population	1	Number	53261.51970348623	57964.659565803064	48680.503000815865
19	Timor-Leste	2	female	8	15 to 19	2001	44	Population	1	Number	44376.70972024153	48295.296227078834	40559.87442208021
19	Timor-Leste	2	female	9	20 to 24	2001	44	Population	1	Number	37342.236310850654	40639.65931190935	34130.435198013205
19	Timor-Leste	2	female	10	25 to 29	2001	44	Population	1	Number	33944.76949682638	36942.18675841517	31025.184083211556
19	Timor-Leste	2	female	11	30 to 34	2001	44	Population	1	Number	29653.97044328162	32272.498251804405	27103.436123993793
19	Timor-Leste	2	female	12	35 to 39	2001	44	Population	1	Number	25365.413079043406	27605.249381881255	23183.737046663402
19	Timor-Leste	2	female	13	40 to 44	2001	44	Population	1	Number	22371.818322224975	24347.31190801688	20447.62100352715
19	Timor-Leste	2	female	14	45 to 49	2001	44	Population	1	Number	17699.660935103595	19262.59006962337	16177.315293696662
19	Timor-Leste	2	female	15	50 to 54	2001	44	Population	1	Number	13079.983376743578	14234.982174376037	11954.975629065828
19	Timor-Leste	2	female	16	55 to 59	2001	44	Population	1	Number	11555.063730126787	12575.407894981956	10561.214132090128
19	Timor-Leste	2	female	17	60 to 64	2001	44	Population	1	Number	8008.685692797663	8715.874844294925	7319.859629827817
19	Timor-Leste	2	female	18	65 to 69	2001	44	Population	1	Number	6558.741158005032	7137.89618697452	5994.624644608851
19	Timor-Leste	2	female	19	70 to 74	2001	44	Population	1	Number	4462.416696108872	4856.460462839097	4078.6047896338905
19	Timor-Leste	2	female	20	75 to 79	2001	44	Population	1	Number	2079.2415790486307	2262.844375368581	1900.406268762037
19	Timor-Leste	2	female	21	80 plus	2001	44	Population	1	Number	1379.331472513851	1501.1302658611512	1260.6953436673193
19	Timor-Leste	2	female	22	All Ages	2001	44	Population	1	Number	452684.42406092706	492657.713815022	413749.09290239675
19	Timor-Leste	2	female	23	5-14 years	2001	44	Population	1	Number	116499.73289898389	126786.98232026938	106479.60532399191
19	Timor-Leste	2	female	24	15-49 years	2001	44	Population	1	Number	210754.57830757217	229364.79190872924	192627.60317118594
19	Timor-Leste	2	female	25	50-69 years	2001	44	Population	1	Number	39202.47395767306	42664.16110062744	35830.67403559262
19	Timor-Leste	2	female	26	70+ years	2001	44	Population	1	Number	7920.989747671354	8620.435104068829	7239.706402063247
19	Timor-Leste	2	female	28	<1 year	2001	44	Population	1	Number	17300.30856897774	18827.97378232716	15812.311175042118
19	Timor-Leste	2	female	30	80 to 84	2001	44	Population	1	Number	907.2019604126119	987.310408818549	829.1736323348188
19	Timor-Leste	2	female	31	85 to 89	2001	44	Population	1	Number	298.3023467377255	324.64327102556604	272.64539889885566
19	Timor-Leste	2	female	32	90 to 94	2001	44	Population	1	Number	120.05268820292024	130.65367342844115	109.72697138297644
19	Timor-Leste	2	female	39	0 to 14	2001	44	Population	1	Number	194806.38204801045	212008.32570159622	178051.1092935549
19	Timor-Leste	2	female	42	Neonatal	2001	44	Population	1	Number	1350.3103174185528	1469.5464623070957	1234.1702945217291
19	Timor-Leste	2	female	157	25 plus	2001	44	Population	1	Number	176159.0959818244	191714.43257443735	161007.6739887484
19	Timor-Leste	2	female	158	<20 years	2001	44	Population	1	Number	239183.091768252	260303.62192867504	218610.98371563514
19	Timor-Leste	2	female	159	10 to 24	2001	44	Population	1	Number	134980.4657345784	146899.61510479127	123370.81262090926
19	Timor-Leste	2	female	162	10 to 19	2001	44	Population	1	Number	97638.22942372777	106259.9557928819	89240.37742289607
19	Timor-Leste	2	female	164	Birth	2001	44	Population	1	Number	18662.899793602	19324.9922446581	17922.3848739804
19	Timor-Leste	2	female	235	95 plus	2001	44	Population	1	Number	53.77447716059324	58.522912588594714	49.149341050668845
19	Timor-Leste	3	both	1	Under 5	2001	44	Population	1	Number	159373.6712098867	173446.80825599187	145665.96151923365
19	Timor-Leste	3	both	2	Early Neonatal	2001	44	Population	1	Number	695.5254643300011	756.9422912391427	635.7034054220624
19	Timor-Leste	3	both	3	Late Neonatal	2001	44	Population	1	Number	2061.0609166339914	2243.058310055158	1883.7893228663918
19	Timor-Leste	3	both	4	Post Neonatal	2001	44	Population	1	Number	32487.24074921862	35355.95418126012	29693.017202380877
19	Timor-Leste	3	both	5	1 to 4	2001	44	Population	1	Number	124129.84407970408	135090.85347343748	113453.45158856432
19	Timor-Leste	3	both	6	5 to 9	2001	44	Population	1	Number	129601.60621161287	141045.7873725614	118454.58813827303
19	Timor-Leste	3	both	7	10 to 14	2001	44	Population	1	Number	109385.48897001114	119044.53092746777	99977.25663283681
19	Timor-Leste	3	both	8	15 to 19	2001	44	Population	1	Number	91373.23367871699	99441.74355330542	83514.23318474859
19	Timor-Leste	3	both	9	20 to 24	2001	44	Population	1	Number	76495.05496112593	83249.78040382183	69915.72477303765
19	Timor-Leste	3	both	10	25 to 29	2001	44	Population	1	Number	69096.20117745285	75197.58731704268	63153.245485479514
19	Timor-Leste	3	both	11	30 to 34	2001	44	Population	1	Number	59508.92506783029	64763.72814532901	54390.569804755694
19	Timor-Leste	3	both	12	35 to 39	2001	44	Population	1	Number	50625.397168529424	55095.76010211554	46271.11303808291
19	Timor-Leste	3	both	13	40 to 44	2001	44	Population	1	Number	44439.78806681177	48363.944566541795	40617.52740788674
19	Timor-Leste	3	both	14	45 to 49	2001	44	Population	1	Number	35218.45043776906	38328.33725784152	32189.315884422318
19	Timor-Leste	3	both	15	50 to 54	2001	44	Population	1	Number	26433.74354982303	28767.916395275945	24160.180546176358
19	Timor-Leste	3	both	16	55 to 59	2001	44	Population	1	Number	23752.16195454666	25849.54371020321	21709.241451262795
19	Timor-Leste	3	both	17	60 to 64	2001	44	Population	1	Number	16737.729307160647	18215.71721188848	15298.119285746641
19	Timor-Leste	3	both	18	65 to 69	2001	44	Population	1	Number	13103.611451212833	14260.696673331953	11976.571455781017
19	Timor-Leste	3	both	19	70 to 74	2001	44	Population	1	Number	9231.576341916947	10046.750128309088	8437.569605914441
19	Timor-Leste	3	both	20	75 to 79	2001	44	Population	1	Number	4595.506996412633	5001.303005664871	4200.248009718214
19	Timor-Leste	3	both	21	80 plus	2001	44	Population	1	Number	2961.3865610782727	3222.8852051401486	2706.678070316318
19	Timor-Leste	3	both	22	All Ages	2001	44	Population	1	Number	921933.5331118981	1003342.8202318328	842638.1442936732
19	Timor-Leste	3	both	23	5-14 years	2001	44	Population	1	Number	238987.09518162403	260090.3183000292	218431.84477110984
19	Timor-Leste	3	both	24	15-49 years	2001	44	Population	1	Number	426757.0505582363	464440.8813459978	390051.7295784134
19	Timor-Leste	3	both	25	50-69 years	2001	44	Population	1	Number	80027.24626274317	87093.87399069958	73144.11273896681
19	Timor-Leste	3	both	26	70+ years	2001	44	Population	1	Number	16788.469899407854	18270.938339114105	15344.495685948978
19	Timor-Leste	3	both	28	<1 year	2001	44	Population	1	Number	35243.82713018262	38355.954782554414	32212.50993066933
19	Timor-Leste	3	both	30	80 to 84	2001	44	Population	1	Number	1998.8732805399864	2175.3793332730684	1826.9504376385316
19	Timor-Leste	3	both	31	85 to 89	2001	44	Population	1	Number	630.8157743257414	686.5185561938948	576.5593878279109
19	Timor-Leste	3	both	32	90 to 94	2001	44	Population	1	Number	243.31684934654294	264.80240176235515	222.38919731740486
19	Timor-Leste	3	both	39	0 to 14	2001	44	Population	1	Number	398360.7663915107	433537.12655602104	364097.8062903435
19	Timor-Leste	3	both	42	Neonatal	2001	44	Population	1	Number	2756.5863809639923	3000.000601294301	2519.492728288454
19	Timor-Leste	3	both	157	25 plus	2001	44	Population	1	Number	355704.47808054445	387114.1697186842	325110.3800455427
19	Timor-Leste	3	both	158	<20 years	2001	44	Population	1	Number	489734.0000702277	532978.8701093266	447612.039475092
19	Timor-Leste	3	both	159	10 to 24	2001	44	Population	1	Number	277253.77760985406	301736.05488459504	253407.21459062307
19	Timor-Leste	3	both	162	10 to 19	2001	44	Population	1	Number	200758.72264872812	218486.27448077317	183491.48981758542
19	Timor-Leste	3	both	164	Birth	2001	44	Population	1	Number	38242.9546082596	39599.6768664422	36725.5334801917
19	Timor-Leste	3	both	235	95 plus	2001	44	Population	1	Number	88.38065686600203	96.18491391083118	80.77904753246975
20	Viet Nam	1	male	1	Under 5	2001	44	Population	1	Number	3925385.217530878	4228288.532685083	3611046.967531363
20	Viet Nam	1	male	2	Early Neonatal	2001	44	Population	1	Number	15440.40179105658	16631.864190450295	14203.960369558838
20	Viet Nam	1	male	3	Late Neonatal	2001	44	Population	1	Number	45954.7136264005	49500.82039886005	42274.737404948806
20	Viet Nam	1	male	4	Post Neonatal	2001	44	Population	1	Number	731161.5787425351	787581.8416826918	672611.3885338455
20	Viet Nam	1	male	5	1 to 4	2001	44	Population	1	Number	3132828.5233708853	3374574.0064130807	2881956.8812230094
20	Viet Nam	1	male	6	5 to 9	2001	44	Population	1	Number	4486305.77908694	4832492.6672455715	4127049.9533751523
20	Viet Nam	1	male	7	10 to 14	2001	44	Population	1	Number	4909786.523333684	5288651.407211927	4516619.071455752
20	Viet Nam	1	male	8	15 to 19	2001	44	Population	1	Number	4457258.9264582805	4801204.407094224	4100329.123879843
20	Viet Nam	1	male	9	20 to 24	2001	44	Population	1	Number	3733837.7962323856	4021960.3075405294	3434838.3417564244
20	Viet Nam	1	male	10	25 to 29	2001	44	Population	1	Number	3470867.805868274	3738698.173233037	3192926.5461917114
20	Viet Nam	1	male	11	30 to 34	2001	44	Population	1	Number	3228707.73927298	3477851.765576975	2970158.250680024
20	Viet Nam	1	male	12	35 to 39	2001	44	Population	1	Number	2945850.8312219684	3173168.1346911504	2709952.048368653
20	Viet Nam	1	male	13	40 to 44	2001	44	Population	1	Number	2508885.7222913695	2702484.5057257065	2307978.3708620737
20	Viet Nam	1	male	14	45 to 49	2001	44	Population	1	Number	1817920.5080819216	1958200.790925398	1672344.4895559882
20	Viet Nam	1	male	15	50 to 54	2001	44	Population	1	Number	1101407.9673192883	1186398.3838389998	1013209.0686643325
20	Viet Nam	1	male	16	55 to 59	2001	44	Population	1	Number	827476.1899543821	891328.5935424338	761213.2875760677
20	Viet Nam	1	male	17	60 to 64	2001	44	Population	1	Number	751641.527726033	809642.1309633879	691451.3376277017
20	Viet Nam	1	male	18	65 to 69	2001	44	Population	1	Number	737913.3751263464	794854.6420940234	678822.5124124051
20	Viet Nam	1	male	19	70 to 74	2001	44	Population	1	Number	562418.7539543018	605817.9353433867	517381.2055131055
20	Viet Nam	1	male	20	75 to 79	2001	44	Population	1	Number	341690.43412781373	368057.0604633806	314328.4385138211
20	Viet Nam	1	male	21	80 plus	2001	44	Population	1	Number	232531.22926492558	250474.55872636707	213910.5192895236
20	Viet Nam	1	male	22	All Ages	2001	44	Population	1	Number	40039886.32685177	43129573.99690158	36833559.533253945
20	Viet Nam	1	male	23	5-14 years	2001	44	Population	1	Number	9396092.302420624	10121144.074457498	8643669.024830904
20	Viet Nam	1	male	24	15-49 years	2001	44	Population	1	Number	22163329.32942718	23873568.08478701	20388527.171294723
20	Viet Nam	1	male	25	50-69 years	2001	44	Population	1	Number	3418439.06012605	3682223.7504388443	3144696.2062805058
20	Viet Nam	1	male	26	70+ years	2001	44	Population	1	Number	1136640.4173470412	1224349.5545331344	1045620.1633164501
20	Viet Nam	1	male	28	<1 year	2001	44	Population	1	Number	792556.6941599922	853714.5262720021	729090.0863083532
20	Viet Nam	1	male	30	80 to 84	2001	44	Population	1	Number	155164.90669969792	167138.2448640718	142739.56178947262
20	Viet Nam	1	male	31	85 to 89	2001	44	Population	1	Number	56837.23519008229	61223.09441388209	52285.804934353306
20	Viet Nam	1	male	32	90 to 94	2001	44	Population	1	Number	16777.959091203855	18072.634428429483	15434.40832942413
20	Viet Nam	1	male	39	0 to 14	2001	44	Population	1	Number	13321477.519951502	14349432.60714258	12254715.992362266
20	Viet Nam	1	male	42	Neonatal	2001	44	Population	1	Number	61395.115417457084	66132.68458931035	56478.69777450765
20	Viet Nam	1	male	157	25 plus	2001	44	Population	1	Number	18527312.084209606	19956976.675124247	17043676.075255405
20	Viet Nam	1	male	158	<20 years	2001	44	Population	1	Number	17778736.44640978	19150637.014236808	16355045.11624211
20	Viet Nam	1	male	159	10 to 24	2001	44	Population	1	Number	13100883.24602435	14111816.121846681	12051786.537092017
20	Viet Nam	1	male	162	10 to 19	2001	44	Population	1	Number	9367045.449791964	10089855.814306153	8616948.195335595
20	Viet Nam	1	male	164	Birth	2001	44	Population	1	Number	821054.666743884	854729.013610762	787898.940066459
20	Viet Nam	1	male	235	95 plus	2001	44	Population	1	Number	3751.1282839415167	4040.585019983667	3450.7442362735674
20	Viet Nam	2	female	1	Under 5	2001	44	Population	1	Number	3743479.7988737607	4032346.337685691	3443708.2290336196
20	Viet Nam	2	female	2	Early Neonatal	2001	44	Population	1	Number	14554.103201557202	15677.174152443677	13388.63508131816
20	Viet Nam	2	female	3	Late Neonatal	2001	44	Population	1	Number	43415.58877734409	46765.76335671983	39938.941405763784
20	Viet Nam	2	female	4	Post Neonatal	2001	44	Population	1	Number	693177.8627823038	746667.1029441492	637669.3447004909
20	Viet Nam	2	female	5	1 to 4	2001	44	Population	1	Number	2992332.244112556	3223236.2972323787	2752711.307846047
20	Viet Nam	2	female	6	5 to 9	2001	44	Population	1	Number	4258400.349690318	4587000.859371347	3917394.807676033
20	Viet Nam	2	female	7	10 to 14	2001	44	Population	1	Number	4637727.801648568	4995599.2073970735	4266346.35489688
20	Viet Nam	2	female	8	15 to 19	2001	44	Population	1	Number	4361220.053987557	4697754.67142334	4011980.882883847
20	Viet Nam	2	female	9	20 to 24	2001	44	Population	1	Number	3752624.337313374	4042196.5166816865	3452120.4882061374
20	Viet Nam	2	female	10	25 to 29	2001	44	Population	1	Number	3423442.1834245445	3687612.9409764153	3149298.68787506
20	Viet Nam	2	female	11	30 to 34	2001	44	Population	1	Number	3202538.373529135	3449663.0342931836	2946084.4837565897
20	Viet Nam	2	female	12	35 to 39	2001	44	Population	1	Number	3023967.184504916	3257312.3555758526	2781812.975387283
20	Viet Nam	2	female	13	40 to 44	2001	44	Population	1	Number	2690153.351709632	2897739.6963228625	2474730.393211143
20	Viet Nam	2	female	14	45 to 49	2001	44	Population	1	Number	2010076.403155369	2165184.442873311	1849112.8635487729
20	Viet Nam	2	female	15	50 to 54	2001	44	Population	1	Number	1300154.728794226	1400481.4880142822	1196040.523555831
20	Viet Nam	2	female	16	55 to 59	2001	44	Population	1	Number	1044873.4758642651	1125501.3944549058	961201.7642556196
20	Viet Nam	2	female	17	60 to 64	2001	44	Population	1	Number	990781.8407021484	1067235.7649700043	911441.6963140997
20	Viet Nam	2	female	18	65 to 69	2001	44	Population	1	Number	955173.4550089962	1028879.6494424462	878684.7702927538
20	Viet Nam	2	female	19	70 to 74	2001	44	Population	1	Number	774200.5823746541	833941.9606088923	712203.9010998082
20	Viet Nam	2	female	20	75 to 79	2001	44	Population	1	Number	559692.2727563812	602881.0645536707	514873.056346544
20	Viet Nam	2	female	21	80 plus	2001	44	Population	1	Number	516277.6216736437	556116.3112489926	474934.977546379
20	Viet Nam	2	female	22	All Ages	2001	44	Population	1	Number	41244783.81501149	44427447.69589396	37941970.85588639
20	Viet Nam	2	female	23	5-14 years	2001	44	Population	1	Number	8896128.151338886	9582600.066768419	8183741.162572914
[truncated: 93,176 more rows]
