# Supplementary material for: Hematological malignancy burden in mainland China and Taiwan from 1990 to 2021 and decadal projections: Insights from the global burden of disease study 2021
Source: PLoS One. 2025 Jul 21;20(7):e0328526. doi: 10.1371/journal.pone.0328526 (PMC12279097; doi:10.1371/journal.pone.0328526)
Supplement: S1 Data — (ZIP) [file pone.0328526.s021.zip › The raw data used in this study/GBD_Population/IHME_GBD_2019_POP_2002_Y2020M10D15.CSV]

location_id	location_name	sex_id	sex_name	age_group_id	age_group_name	year_id	measure_id	measure_name	metric_id	metric_name	val	upper	lower
1	Global	1	male	1	Under 5	2002	44	Population	1	Number	323553440.03887236	330090332.3478532	316866488.3589446
1	Global	1	male	2	Early Neonatal	2002	44	Population	1	Number	1320570.6172223862	1347322.4949928161	1293584.3558808975
1	Global	1	male	3	Late Neonatal	2002	44	Population	1	Number	3900791.3911221456	3979433.9133063257	3821058.7310650465
1	Global	1	male	4	Post Neonatal	2002	44	Population	1	Number	61509879.19203829	62739823.06734691	60256467.29748444
1	Global	1	male	5	1 to 4	2002	44	Population	1	Number	256822198.83848953	262018265.90301648	251471200.94022778
1	Global	1	male	6	5 to 9	2002	44	Population	1	Number	313338575.05331916	319941906.54185647	306587497.096423
1	Global	1	male	7	10 to 14	2002	44	Population	1	Number	325720645.33312887	333466257.4529105	318124925.2870128
1	Global	1	male	8	15 to 19	2002	44	Population	1	Number	305682027.8630005	312953237.6830895	298476491.93751323
1	Global	1	male	9	20 to 24	2002	44	Population	1	Number	265757335.54838133	271772563.5983229	259804076.37680954
1	Global	1	male	10	25 to 29	2002	44	Population	1	Number	251211151.63298059	257193266.02210975	245229543.46772122
1	Global	1	male	11	30 to 34	2002	44	Population	1	Number	248756716.07695305	255128052.01346233	242262728.85600874
1	Global	1	male	12	35 to 39	2002	44	Population	1	Number	232959338.30792093	239079183.55624086	226751701.83888683
1	Global	1	male	13	40 to 44	2002	44	Population	1	Number	195530020.42927873	200122136.15875852	190861712.5901925
1	Global	1	male	14	45 to 49	2002	44	Population	1	Number	175430860.5644544	179903522.70239535	170964280.51065594
1	Global	1	male	15	50 to 54	2002	44	Population	1	Number	143600150.50599712	147066944.71810058	140068778.2277076
1	Global	1	male	16	55 to 59	2002	44	Population	1	Number	108976979.91059755	111532167.37343727	106325543.27244805
1	Global	1	male	17	60 to 64	2002	44	Population	1	Number	93098642.55503571	95204045.1671322	90905150.1730178
1	Global	1	male	18	65 to 69	2002	44	Population	1	Number	76020422.84356156	77779422.36690105	74213892.74975841
1	Global	1	male	19	70 to 74	2002	44	Population	1	Number	57408367.0295305	58687347.89683132	56098972.685408026
1	Global	1	male	20	75 to 79	2002	44	Population	1	Number	35955727.5681994	36731614.75474294	35161601.55255884
1	Global	1	male	21	80 plus	2002	44	Population	1	Number	28105547.480832517	28659181.79616789	27547012.779636938
1	Global	1	male	22	All Ages	2002	44	Population	1	Number	3181105948.7420444	3255303779.0626826	3108701132.7486544
1	Global	1	male	23	5-14 years	2002	44	Population	1	Number	639059220.386448	653462913.4452583	624730468.2559007
1	Global	1	male	24	15-49 years	2002	44	Population	1	Number	1675327450.4229696	1715628717.4292793	1634865341.9942443
1	Global	1	male	25	50-69 years	2002	44	Population	1	Number	421696195.8151919	431607470.6193179	411505270.84831357
1	Global	1	male	26	70+ years	2002	44	Population	1	Number	121469642.07856242	124058470.50465275	118833565.83358559
1	Global	1	male	28	<1 year	2002	44	Population	1	Number	66731241.20038282	68066602.32406187	65371663.62273887
1	Global	1	male	30	80 to 84	2002	44	Population	1	Number	17990053.937866077	18368833.82217471	17613639.413212102
1	Global	1	male	31	85 to 89	2002	44	Population	1	Number	7322478.471921177	7457846.690006664	7184489.634746839
1	Global	1	male	32	90 to 94	2002	44	Population	1	Number	2263855.1421181476	2303060.2712269225	2225443.489840339
1	Global	1	male	39	0 to 14	2002	44	Population	1	Number	962612660.4253204	983441946.1234779	941733652.4018174
1	Global	1	male	42	Neonatal	2002	44	Population	1	Number	5221362.008344532	5326779.256714957	5114616.763662893
1	Global	1	male	157	25 plus	2002	44	Population	1	Number	1647053924.905342	1686392284.0784447	1606168179.9580688
1	Global	1	male	158	<20 years	2002	44	Population	1	Number	1268294688.2883208	1296573850.1185405	1240048069.531578
1	Global	1	male	159	10 to 24	2002	44	Population	1	Number	897160008.7445107	918196718.1066616	876346510.5999135
1	Global	1	male	162	10 to 19	2002	44	Population	1	Number	631402673.1961293	646439976.7656627	616619611.2701548
1	Global	1	male	164	Birth	2002	44	Population	1	Number	69706532.2462924	71550112.2287429	68015382.789038
1	Global	1	male	235	95 plus	2002	44	Population	1	Number	529159.9289271164	540452.0497514206	518794.8792388483
1	Global	2	female	1	Under 5	2002	44	Population	1	Number	302119960.3339535	308088168.0828361	295941134.4076021
1	Global	2	female	2	Early Neonatal	2002	44	Population	1	Number	1227071.1384999254	1251276.5930133748	1202071.427389998
1	Global	2	female	3	Late Neonatal	2002	44	Population	1	Number	3635003.8122440083	3706321.703824983	3561319.9568001768
1	Global	2	female	4	Post Neonatal	2002	44	Population	1	Number	57360469.09334013	58483203.55116167	56197237.20159639
1	Global	2	female	5	1 to 4	2002	44	Population	1	Number	239897416.28986943	244670161.29494908	234976419.48853952
1	Global	2	female	6	5 to 9	2002	44	Population	1	Number	291715427.1623269	297587685.79349333	285610752.1244339
1	Global	2	female	7	10 to 14	2002	44	Population	1	Number	304138698.63108045	311136532.52517015	297306387.3301094
1	Global	2	female	8	15 to 19	2002	44	Population	1	Number	292037480.91604686	298707569.50708145	285486840.07181424
1	Global	2	female	9	20 to 24	2002	44	Population	1	Number	264466742.5494564	270284709.1326809	258624157.5158716
1	Global	2	female	10	25 to 29	2002	44	Population	1	Number	251827425.43445912	257731515.98640847	245990192.49671754
1	Global	2	female	11	30 to 34	2002	44	Population	1	Number	244909076.09945452	250968043.53085804	238713325.9441677
1	Global	2	female	12	35 to 39	2002	44	Population	1	Number	228666749.47598058	234559183.6133843	222705860.68346533
1	Global	2	female	13	40 to 44	2002	44	Population	1	Number	189496299.2417016	193783340.63198274	185103765.27778298
1	Global	2	female	14	45 to 49	2002	44	Population	1	Number	170251440.25250718	174420239.62153888	166067186.90262282
1	Global	2	female	15	50 to 54	2002	44	Population	1	Number	141259685.78040016	144552018.58797687	137896077.61018035
1	Global	2	female	16	55 to 59	2002	44	Population	1	Number	108828996.02504803	111288116.11600709	106299548.00692496
1	Global	2	female	17	60 to 64	2002	44	Population	1	Number	97455387.86629952	99511625.37899941	95299679.43043594
1	Global	2	female	18	65 to 69	2002	44	Population	1	Number	83299874.61128709	85066249.88776046	81460219.35943943
1	Global	2	female	19	70 to 74	2002	44	Population	1	Number	66954843.68485126	68334574.13659742	65554100.25822806
1	Global	2	female	20	75 to 79	2002	44	Population	1	Number	48293768.68804946	49260674.98670665	47333462.415945604
1	Global	2	female	21	80 plus	2002	44	Population	1	Number	49645330.175442226	50634411.53748205	48646735.5024851
1	Global	2	female	22	All Ages	2002	44	Population	1	Number	3135367186.9283447	3204329533.9900913	3066441066.177794
1	Global	2	female	23	5-14 years	2002	44	Population	1	Number	595854125.7934073	608848355.38012	582951682.0048378
1	Global	2	female	24	15-49 years	2002	44	Population	1	Number	1641655213.9696062	1680411004.63481	1603071549.4507022
1	Global	2	female	25	50-69 years	2002	44	Population	1	Number	430843944.2830348	440478039.5713631	421156419.01612407
1	Global	2	female	26	70+ years	2002	44	Population	1	Number	164893942.54834294	168198134.45297486	161604835.62767965
1	Global	2	female	28	<1 year	2002	44	Population	1	Number	62222544.04408406	63440433.938312165	60960606.03933684
1	Global	2	female	30	80 to 84	2002	44	Population	1	Number	28395793.055759378	28966524.846885864	27811999.528077576
1	Global	2	female	31	85 to 89	2002	44	Population	1	Number	14192870.052560518	14470798.846681306	13910014.656197513
1	Global	2	female	32	90 to 94	2002	44	Population	1	Number	5542821.885159974	5645707.9422395835	5436282.956752285
1	Global	2	female	39	0 to 14	2002	44	Population	1	Number	897974086.1273608	916725348.188031	879053195.7718681
1	Global	2	female	42	Neonatal	2002	44	Population	1	Number	4862074.950743934	4957598.296838357	4763372.550066342
1	Global	2	female	157	25 plus	2002	44	Population	1	Number	1680888877.3354807	1719362005.478048	1641201219.6964705
1	Global	2	female	158	<20 years	2002	44	Population	1	Number	1190011567.0434077	1215623023.8634486	1164423378.2688982
1	Global	2	female	159	10 to 24	2002	44	Population	1	Number	860642922.0965837	880152468.3391528	841697866.0465747
1	Global	2	female	162	10 to 19	2002	44	Population	1	Number	596176179.5471272	609954973.9554598	582793227.4019238
1	Global	2	female	164	Birth	2002	44	Population	1	Number	64691026.7020721	66419101.8786385	63117996.7782894
1	Global	2	female	235	95 plus	2002	44	Population	1	Number	1513845.1819623578	1548224.3810380967	1480215.8588082928
1	Global	3	both	1	Under 5	2002	44	Population	1	Number	625673400.3728259	638106192.0619053	612888343.2984551
1	Global	3	both	2	Early Neonatal	2002	44	Population	1	Number	2547641.755722312	2598617.6803681822	2496062.844218105
1	Global	3	both	3	Late Neonatal	2002	44	Population	1	Number	7535795.203366154	7685742.929381229	7383222.4290290475
1	Global	3	both	4	Post Neonatal	2002	44	Population	1	Number	118870348.28537841	121215378.26519859	116461077.38905434
1	Global	3	both	5	1 to 4	2002	44	Population	1	Number	496719615.12835896	506658378.1824352	486517166.2005853
1	Global	3	both	6	5 to 9	2002	44	Population	1	Number	605054002.215646	617518528.2865775	592245347.3258762
1	Global	3	both	7	10 to 14	2002	44	Population	1	Number	629859343.9642093	644628476.101352	615420536.7896044
1	Global	3	both	8	15 to 19	2002	44	Population	1	Number	597719508.7790474	611699883.0434766	584089197.3312402
1	Global	3	both	9	20 to 24	2002	44	Population	1	Number	530224078.0978377	542057890.1603205	518438411.37362176
1	Global	3	both	10	25 to 29	2002	44	Population	1	Number	503038577.0674397	514865407.1176114	491191485.63249743
1	Global	3	both	11	30 to 34	2002	44	Population	1	Number	493665792.1764076	506053212.5849416	480975927.55845886
1	Global	3	both	12	35 to 39	2002	44	Population	1	Number	461626087.7839015	473611387.2733718	449411890.1938294
1	Global	3	both	13	40 to 44	2002	44	Population	1	Number	385026319.67098033	393866389.162276	376014045.9975956
1	Global	3	both	14	45 to 49	2002	44	Population	1	Number	345682300.8169616	354306020.6053444	337032389.81159383
1	Global	3	both	15	50 to 54	2002	44	Population	1	Number	284859836.2863973	291567348.3593875	277956968.8541632
1	Global	3	both	16	55 to 59	2002	44	Population	1	Number	217805975.93564558	222882507.95861706	212685359.39245677
1	Global	3	both	17	60 to 64	2002	44	Population	1	Number	190554030.42133522	194717336.17516774	186241564.59537193
1	Global	3	both	18	65 to 69	2002	44	Population	1	Number	159320297.45484865	162874246.77497503	155648849.5833857
1	Global	3	both	19	70 to 74	2002	44	Population	1	Number	124363210.71438175	127002408.13571699	121633400.78540124
1	Global	3	both	20	75 to 79	2002	44	Population	1	Number	84249496.25624886	85961145.31110802	82504456.26385435
1	Global	3	both	21	80 plus	2002	44	Population	1	Number	77750877.65627475	79312108.43752378	76172370.8176748
1	Global	3	both	22	All Ages	2002	44	Population	1	Number	6316473135.670389	6459309426.418301	6174343452.400626
1	Global	3	both	23	5-14 years	2002	44	Population	1	Number	1234913346.1798553	1262248547.2285607	1207673012.8014057
1	Global	3	both	24	15-49 years	2002	44	Population	1	Number	3316982664.3925757	3396515409.4855137	3237756869.6431165
1	Global	3	both	25	50-69 years	2002	44	Population	1	Number	852540140.0982268	872153201.4621333	832683297.615282
1	Global	3	both	26	70+ years	2002	44	Population	1	Number	286363584.6269054	292174294.4356881	280413459.0437463
1	Global	3	both	28	<1 year	2002	44	Population	1	Number	128953785.24446689	131499741.24980459	126340362.66230148
1	Global	3	both	30	80 to 84	2002	44	Population	1	Number	46385846.993625455	47338692.62694137	45432417.96637478
1	Global	3	both	31	85 to 89	2002	44	Population	1	Number	21515348.52448169	21937130.021892678	21094433.865104508
1	Global	3	both	32	90 to 94	2002	44	Population	1	Number	7806677.027278122	7947739.236693343	7661517.273855161
1	Global	3	both	39	0 to 14	2002	44	Population	1	Number	1860586746.5526812	1900163955.8298624	1820633101.7775757
1	Global	3	both	42	Neonatal	2002	44	Population	1	Number	10083436.959088465	10284362.984605992	9879285.273247153
1	Global	3	both	157	25 plus	2002	44	Population	1	Number	3327942802.240823	3406144528.1533146	3247190139.557367
1	Global	3	both	158	<20 years	2002	44	Population	1	Number	2458306255.3317285	2512308369.9930987	2404463914.0231953
1	Global	3	both	159	10 to 24	2002	44	Population	1	Number	1757802930.8410943	1798361976.70246	1718284815.9927268
1	Global	3	both	162	10 to 19	2002	44	Population	1	Number	1227578852.7432566	1256322930.5677087	1199684373.518597
1	Global	3	both	164	Birth	2002	44	Population	1	Number	134397558.948365	137969760.306017	131133092.304681
1	Global	3	both	235	95 plus	2002	44	Population	1	Number	2043005.1108894744	2088111.211349043	1998845.4020799045
4	Southeast Asia, East Asia, and Oceania	1	male	1	Under 5	2002	44	Population	1	Number	75722268.18051836	79408803.34952244	71887097.08227517
4	Southeast Asia, East Asia, and Oceania	1	male	2	Early Neonatal	2002	44	Population	1	Number	292206.78364715225	306224.62254150474	277333.7765941191
4	Southeast Asia, East Asia, and Oceania	1	male	3	Late Neonatal	2002	44	Population	1	Number	869077.5736203996	910771.6806433478	824907.2000333858
4	Southeast Asia, East Asia, and Oceania	1	male	4	Post Neonatal	2002	44	Population	1	Number	13822065.893347943	14486471.758640701	13121690.332400592
4	Southeast Asia, East Asia, and Oceania	1	male	5	1 to 4	2002	44	Population	1	Number	60738917.92990287	63705350.32736864	57652260.77359259
4	Southeast Asia, East Asia, and Oceania	1	male	6	5 to 9	2002	44	Population	1	Number	79147779.56080303	83092298.40320528	75017098.55157438
4	Southeast Asia, East Asia, and Oceania	1	male	7	10 to 14	2002	44	Population	1	Number	96633729.88068734	101882551.14598314	91258837.02410507
4	Southeast Asia, East Asia, and Oceania	1	male	8	15 to 19	2002	44	Population	1	Number	91725932.09908289	96719983.32532217	86583764.52830905
4	Southeast Asia, East Asia, and Oceania	1	male	9	20 to 24	2002	44	Population	1	Number	77237810.97361922	81300024.19176294	73005644.15190007
4	Southeast Asia, East Asia, and Oceania	1	male	10	25 to 29	2002	44	Population	1	Number	82708828.76531048	87319067.33858086	77976061.94886784
4	Southeast Asia, East Asia, and Oceania	1	male	11	30 to 34	2002	44	Population	1	Number	91384714.69974948	96681356.19786485	85903237.19234699
4	Southeast Asia, East Asia, and Oceania	1	male	12	35 to 39	2002	44	Population	1	Number	88169014.00417668	93323111.52143914	82802718.88630402
4	Southeast Asia, East Asia, and Oceania	1	male	13	40 to 44	2002	44	Population	1	Number	64165374.04031415	67708926.12839586	60511546.309296675
4	Southeast Asia, East Asia, and Oceania	1	male	14	45 to 49	2002	44	Population	1	Number	63037843.20879443	66712502.90329708	59196322.06259674
4	Southeast Asia, East Asia, and Oceania	1	male	15	50 to 54	2002	44	Population	1	Number	49424647.79621234	52380593.812701404	46371441.21492215
4	Southeast Asia, East Asia, and Oceania	1	male	16	55 to 59	2002	44	Population	1	Number	36087159.344797	38219033.58405804	33881382.64269539
4	Southeast Asia, East Asia, and Oceania	1	male	17	60 to 64	2002	44	Population	1	Number	29640496.114594746	31384032.481778964	27837944.197169486
4	Southeast Asia, East Asia, and Oceania	1	male	18	65 to 69	2002	44	Population	1	Number	24712847.818264283	26209024.213736113	23177892.771078024
4	Southeast Asia, East Asia, and Oceania	1	male	19	70 to 74	2002	44	Population	1	Number	17681072.977919962	18756153.006814416	16578828.178547984
4	Southeast Asia, East Asia, and Oceania	1	male	20	75 to 79	2002	44	Population	1	Number	10450105.465367062	11083487.756950999	9800185.520427277
4	Southeast Asia, East Asia, and Oceania	1	male	21	80 plus	2002	44	Population	1	Number	6846703.440047287	7233791.530187022	6443222.138426035
4	Southeast Asia, East Asia, and Oceania	1	male	22	All Ages	2002	44	Population	1	Number	984776328.3702587	1039539085.8003806	928853071.6843212
4	Southeast Asia, East Asia, and Oceania	1	male	23	5-14 years	2002	44	Population	1	Number	175781509.44149035	184907823.3489751	166200953.92287216
4	Southeast Asia, East Asia, and Oceania	1	male	24	15-49 years	2002	44	Population	1	Number	558429517.7910473	589828172.6024686	526220047.21057737
4	Southeast Asia, East Asia, and Oceania	1	male	25	50-69 years	2002	44	Population	1	Number	139865151.07386836	148193361.788667	131249771.10689177
4	Southeast Asia, East Asia, and Oceania	1	male	26	70+ years	2002	44	Population	1	Number	34977881.88333431	37067637.893596195	32821051.336278692
4	Southeast Asia, East Asia, and Oceania	1	male	28	<1 year	2002	44	Population	1	Number	14983350.250615494	15703453.022153791	14223931.309028096
4	Southeast Asia, East Asia, and Oceania	1	male	30	80 to 84	2002	44	Population	1	Number	4880949.814548547	5167974.317498418	4584025.525695937
4	Southeast Asia, East Asia, and Oceania	1	male	31	85 to 89	2002	44	Population	1	Number	1600286.044306855	1688463.6674909738	1508838.6689321906
4	Southeast Asia, East Asia, and Oceania	1	male	32	90 to 94	2002	44	Population	1	Number	310246.4107439451	322856.5174523073	296660.0606515851
4	Southeast Asia, East Asia, and Oceania	1	male	39	0 to 14	2002	44	Population	1	Number	251503777.6220087	264419125.48112768	238036489.1804637
4	Southeast Asia, East Asia, and Oceania	1	male	42	Neonatal	2002	44	Population	1	Number	1161284.3572675518	1216981.2635130915	1102240.976627505
4	Southeast Asia, East Asia, and Oceania	1	male	157	25 plus	2002	44	Population	1	Number	564308807.6755478	596831274.1527936	530426173.13690144
4	Southeast Asia, East Asia, and Oceania	1	male	158	<20 years	2002	44	Population	1	Number	343229709.7210916	361012083.7893888	324679004.24051374
4	Southeast Asia, East Asia, and Oceania	1	male	159	10 to 24	2002	44	Population	1	Number	265597472.95338944	279753948.01534057	250763356.0550044
4	Southeast Asia, East Asia, and Oceania	1	male	162	10 to 19	2002	44	Population	1	Number	188359661.9797702	198598459.70144457	177842601.5524141
4	Southeast Asia, East Asia, and Oceania	1	male	164	Birth	2002	44	Population	1	Number	15306999.3921917	15617042.7485983	14994975.1702993
4	Southeast Asia, East Asia, and Oceania	1	male	235	95 plus	2002	44	Population	1	Number	55221.17044793949	57102.57092311696	53203.33517231455
4	Southeast Asia, East Asia, and Oceania	2	female	1	Under 5	2002	44	Population	1	Number	67394739.88458933	70579296.75081891	63936699.61262385
4	Southeast Asia, East Asia, and Oceania	2	female	2	Early Neonatal	2002	44	Population	1	Number	258045.27593573456	270031.9189125713	244997.20913472155
4	Southeast Asia, East Asia, and Oceania	2	female	3	Late Neonatal	2002	44	Population	1	Number	768762.6119679332	804523.3598835795	729866.0621846452
4	Southeast Asia, East Asia, and Oceania	2	female	4	Post Neonatal	2002	44	Population	1	Number	12262848.483869746	12834126.720415285	11641915.42083315
4	Southeast Asia, East Asia, and Oceania	2	female	5	1 to 4	2002	44	Population	1	Number	54105083.512815915	56664489.36008528	51327575.75141291
4	Southeast Asia, East Asia, and Oceania	2	female	6	5 to 9	2002	44	Population	1	Number	70826838.95478262	74245517.31717966	67252064.4646118
4	Southeast Asia, East Asia, and Oceania	2	female	7	10 to 14	2002	44	Population	1	Number	89362080.62736183	94104587.86973396	84420288.27167848
4	Southeast Asia, East Asia, and Oceania	2	female	8	15 to 19	2002	44	Population	1	Number	87865524.96643916	92568095.20502728	82957147.75504759
4	Southeast Asia, East Asia, and Oceania	2	female	9	20 to 24	2002	44	Population	1	Number	76779611.3150936	80790405.87724514	72569983.54451829
4	Southeast Asia, East Asia, and Oceania	2	female	10	25 to 29	2002	44	Population	1	Number	81671427.5370184	86173392.24131058	77029209.22749113
4	Southeast Asia, East Asia, and Oceania	2	female	11	30 to 34	2002	44	Population	1	Number	87814973.16921379	92821835.29617639	82640149.20063114
4	Southeast Asia, East Asia, and Oceania	2	female	12	35 to 39	2002	44	Population	1	Number	85371636.66357915	90295120.2560604	80240053.33118927
4	Southeast Asia, East Asia, and Oceania	2	female	13	40 to 44	2002	44	Population	1	Number	61374684.85767492	64691475.57339452	57935002.55253354
4	Southeast Asia, East Asia, and Oceania	2	female	14	45 to 49	2002	44	Population	1	Number	60483833.668006934	63953613.57219177	56852712.058934495
4	Southeast Asia, East Asia, and Oceania	2	female	15	50 to 54	2002	44	Population	1	Number	47467205.10443056	50214660.32069693	44592965.675338164
4	Southeast Asia, East Asia, and Oceania	2	female	16	55 to 59	2002	44	Population	1	Number	34944447.70621036	36926452.323227614	32891656.306001708
4	Southeast Asia, East Asia, and Oceania	2	female	17	60 to 64	2002	44	Population	1	Number	28886357.3346724	30510914.823359653	27212367.24887963
4	Southeast Asia, East Asia, and Oceania	2	female	18	65 to 69	2002	44	Population	1	Number	25286769.23218223	26729734.30914766	23790118.15381479
4	Southeast Asia, East Asia, and Oceania	2	female	19	70 to 74	2002	44	Population	1	Number	19149956.69420475	20255839.07033234	18005405.756395776
4	Southeast Asia, East Asia, and Oceania	2	female	20	75 to 79	2002	44	Population	1	Number	12748486.247771451	13494004.334833851	11978406.957789522
4	Southeast Asia, East Asia, and Oceania	2	female	21	80 plus	2002	44	Population	1	Number	11327367.691690175	11989292.045690084	10649384.145254346
4	Southeast Asia, East Asia, and Oceania	2	female	22	All Ages	2002	44	Population	1	Number	948755941.6549217	1000692701.3870348	895556007.4384685
4	Southeast Asia, East Asia, and Oceania	2	female	23	5-14 years	2002	44	Population	1	Number	160188919.58214447	168363016.79553694	151623029.08485872
4	Southeast Asia, East Asia, and Oceania	2	female	24	15-49 years	2002	44	Population	1	Number	541361692.1770259	571403082.5123478	510539889.1148262
4	Southeast Asia, East Asia, and Oceania	2	female	25	50-69 years	2002	44	Population	1	Number	136584779.37749556	144373055.36193365	128481680.6820676
4	Southeast Asia, East Asia, and Oceania	2	female	26	70+ years	2002	44	Population	1	Number	43225810.633666374	45747302.75370225	40636379.00310201
4	Southeast Asia, East Asia, and Oceania	2	female	28	<1 year	2002	44	Population	1	Number	13289656.371773414	13908680.635184512	12616778.692152515
4	Southeast Asia, East Asia, and Oceania	2	female	30	80 to 84	2002	44	Population	1	Number	7206388.86716687	7632513.078018942	6767404.414218789
4	Southeast Asia, East Asia, and Oceania	2	female	31	85 to 89	2002	44	Population	1	Number	3088420.6617640187	3270461.239043791	2901867.6153731244
4	Southeast Asia, East Asia, and Oceania	2	female	32	90 to 94	2002	44	Population	1	Number	855752.7105676882	901732.0774103194	808087.5883589846
4	Southeast Asia, East Asia, and Oceania	2	female	39	0 to 14	2002	44	Population	1	Number	227583659.46673378	239022621.38422558	215632930.35428566
4	Southeast Asia, East Asia, and Oceania	2	female	42	Neonatal	2002	44	Population	1	Number	1026807.8879036679	1074555.2787961508	974863.2713193669
4	Southeast Asia, East Asia, and Oceania	2	female	157	25 plus	2002	44	Population	1	Number	556527145.9066551	588012493.4079466	523957322.19349676
4	Southeast Asia, East Asia, and Oceania	2	female	158	<20 years	2002	44	Population	1	Number	315449184.43317294	331629124.6466873	298562105.59491706
4	Southeast Asia, East Asia, and Oceania	2	female	159	10 to 24	2002	44	Population	1	Number	254007216.9088946	267423363.2304581	239868681.19770563
4	Southeast Asia, East Asia, and Oceania	2	female	162	10 to 19	2002	44	Population	1	Number	177227605.593801	186672683.07476124	167377308.92547736
4	Southeast Asia, East Asia, and Oceania	2	female	164	Birth	2002	44	Population	1	Number	13516748.9407141	13792652.246945	13246285.7337687
4	Southeast Asia, East Asia, and Oceania	2	female	235	95 plus	2002	44	Population	1	Number	176805.45219159743	184600.31758704988	168568.56394551485
4	Southeast Asia, East Asia, and Oceania	3	both	1	Under 5	2002	44	Population	1	Number	143117008.0651077	149964802.47278634	135850229.9524455
4	Southeast Asia, East Asia, and Oceania	3	both	2	Early Neonatal	2002	44	Population	1	Number	550252.0595828869	576294.1025816486	521954.4483100011
4	Southeast Asia, East Asia, and Oceania	3	both	3	Late Neonatal	2002	44	Population	1	Number	1637840.1855883328	1715518.1616545029	1553555.5493282566
4	Southeast Asia, East Asia, and Oceania	3	both	4	Post Neonatal	2002	44	Population	1	Number	26084914.377217688	27324924.109108523	24744611.177299727
4	Southeast Asia, East Asia, and Oceania	3	both	5	1 to 4	2002	44	Population	1	Number	114844001.44271877	120358138.42399856	109030787.09365793
4	Southeast Asia, East Asia, and Oceania	3	both	6	5 to 9	2002	44	Population	1	Number	149974618.51558566	157338186.1787931	142299177.95060346
4	Southeast Asia, East Asia, and Oceania	3	both	7	10 to 14	2002	44	Population	1	Number	185995810.50804916	195983096.26238823	175678998.19453478
4	Southeast Asia, East Asia, and Oceania	3	both	8	15 to 19	2002	44	Population	1	Number	179591457.06552204	189288390.21165752	169540912.2833566
4	Southeast Asia, East Asia, and Oceania	3	both	9	20 to 24	2002	44	Population	1	Number	154017422.28871283	162096983.5477268	145581423.13381666
4	Southeast Asia, East Asia, and Oceania	3	both	10	25 to 29	2002	44	Population	1	Number	164380256.30232888	173492397.91394636	154993226.91471854
4	Southeast Asia, East Asia, and Oceania	3	both	11	30 to 34	2002	44	Population	1	Number	179199687.86896327	189503191.49404126	168526039.13539597
4	Southeast Asia, East Asia, and Oceania	3	both	12	35 to 39	2002	44	Population	1	Number	173540650.66775584	183618294.17950344	163042014.31459415
4	Southeast Asia, East Asia, and Oceania	3	both	13	40 to 44	2002	44	Population	1	Number	125540058.89798906	132401475.02167809	118453671.22709118
4	Southeast Asia, East Asia, and Oceania	3	both	14	45 to 49	2002	44	Population	1	Number	123521676.87680136	130666187.57449822	116049034.12153123
4	Southeast Asia, East Asia, and Oceania	3	both	15	50 to 54	2002	44	Population	1	Number	96891852.90064289	102595364.22520342	90953461.99749768
4	Southeast Asia, East Asia, and Oceania	3	both	16	55 to 59	2002	44	Population	1	Number	71031607.05100736	75122610.82452959	66792830.295416266
4	Southeast Asia, East Asia, and Oceania	3	both	17	60 to 64	2002	44	Population	1	Number	58526853.44926714	61881498.889621794	55051980.22828962
4	Southeast Asia, East Asia, and Oceania	3	both	18	65 to 69	2002	44	Population	1	Number	49999617.05044651	52906012.034743	46961635.7199101
4	Southeast Asia, East Asia, and Oceania	3	both	19	70 to 74	2002	44	Population	1	Number	36831029.67212471	38985686.14153726	34577579.590920836
4	Southeast Asia, East Asia, and Oceania	3	both	20	75 to 79	2002	44	Population	1	Number	23198591.713138513	24567488.321524102	21778515.91539199
4	Southeast Asia, East Asia, and Oceania	3	both	21	80 plus	2002	44	Population	1	Number	18174071.131737463	19221988.36849801	17095288.335082226
4	Southeast Asia, East Asia, and Oceania	3	both	22	All Ages	2002	44	Population	1	Number	1933532270.0251803	2040235469.2880602	1824208231.9569623
4	Southeast Asia, East Asia, and Oceania	3	both	23	5-14 years	2002	44	Population	1	Number	335970429.0236348	353239840.1990553	317930986.47461724
4	Southeast Asia, East Asia, and Oceania	3	both	24	15-49 years	2002	44	Population	1	Number	1099791209.9680734	1161229557.2895243	1036759189.6257832
4	Southeast Asia, East Asia, and Oceania	3	both	25	50-69 years	2002	44	Population	1	Number	276449930.4513639	292441544.592287	259808237.5758646
4	Southeast Asia, East Asia, and Oceania	3	both	26	70+ years	2002	44	Population	1	Number	78203692.51700069	82771326.31095713	73462738.80292645
4	Southeast Asia, East Asia, and Oceania	3	both	28	<1 year	2002	44	Population	1	Number	28273006.62238891	29616794.460181408	26819893.774673525
4	Southeast Asia, East Asia, and Oceania	3	both	30	80 to 84	2002	44	Population	1	Number	12087338.681715418	12797970.643651538	11349356.175851634
4	Southeast Asia, East Asia, and Oceania	3	both	31	85 to 89	2002	44	Population	1	Number	4688706.706070874	4958797.3590255445	4412290.756072315
4	Southeast Asia, East Asia, and Oceania	3	both	32	90 to 94	2002	44	Population	1	Number	1165999.1213116334	1224241.464201922	1104796.5877360145
4	Southeast Asia, East Asia, and Oceania	3	both	39	0 to 14	2002	44	Population	1	Number	479087437.0887425	503486882.17730314	453694587.6132244
4	Southeast Asia, East Asia, and Oceania	3	both	42	Neonatal	2002	44	Population	1	Number	2188092.2451712196	2291812.2642361517	2075509.9976382575
4	Southeast Asia, East Asia, and Oceania	3	both	157	25 plus	2002	44	Population	1	Number	1120835953.582203	1184843767.5607412	1054127042.4321355
4	Southeast Asia, East Asia, and Oceania	3	both	158	<20 years	2002	44	Population	1	Number	658678894.1542646	692604381.6193037	623212022.5206482
4	Southeast Asia, East Asia, and Oceania	3	both	159	10 to 24	2002	44	Population	1	Number	519604689.86228406	547174515.4167359	490630971.8040312
4	Southeast Asia, East Asia, and Oceania	3	both	162	10 to 19	2002	44	Population	1	Number	365587267.5735712	385271486.4740458	345219910.47789145
4	Southeast Asia, East Asia, and Oceania	3	both	164	Birth	2002	44	Population	1	Number	28823748.3329058	29408683.2143961	28240325.3321562
4	Southeast Asia, East Asia, and Oceania	3	both	235	95 plus	2002	44	Population	1	Number	232026.62263953692	241353.40492126814	222052.1563344398
5	East Asia	1	male	1	Under 5	2002	44	Population	1	Number	44684987.15164898	47963733.53666196	41338523.12438624
5	East Asia	1	male	2	Early Neonatal	2002	44	Population	1	Number	168334.61601188857	180682.94017119208	155704.02357755267
5	East Asia	1	male	3	Late Neonatal	2002	44	Population	1	Number	501661.5065148137	538458.5220761029	464025.76843490987
5	East Asia	1	male	4	Post Neonatal	2002	44	Population	1	Number	8005889.8527528625	8592170.484554144	7405790.058212141
5	East Asia	1	male	5	1 to 4	2002	44	Population	1	Number	36009101.176369414	38652421.589860514	33313003.274161644
5	East Asia	1	male	6	5 to 9	2002	44	Population	1	Number	48212899.84708242	51766959.709950164	44609229.478245705
5	East Asia	1	male	7	10 to 14	2002	44	Population	1	Number	66102806.850632526	71055838.25788653	61105611.88030604
5	East Asia	1	male	8	15 to 19	2002	44	Population	1	Number	63031429.36814192	67759520.04630786	58264621.296880394
5	East Asia	1	male	9	20 to 24	2002	44	Population	1	Number	50902510.81665898	54685780.93505189	47087538.99265517
5	East Asia	1	male	10	25 to 29	2002	44	Population	1	Number	58743518.9624342	63142815.99954569	54309803.56602387
5	East Asia	1	male	11	30 to 34	2002	44	Population	1	Number	68948464.86524306	74118374.61359271	63734903.85166997
5	East Asia	1	male	12	35 to 39	2002	44	Population	1	Number	67637856.68749897	72706232.11988838	62530485.07269196
5	East Asia	1	male	13	40 to 44	2002	44	Population	1	Number	46157447.97059703	49575525.563503265	42716570.74795652
5	East Asia	1	male	14	45 to 49	2002	44	Population	1	Number	48643053.57034803	52284546.6037731	44980367.602784485
5	East Asia	1	male	15	50 to 54	2002	44	Population	1	Number	38655649.94269094	41549796.81313806	35745143.840982124
5	East Asia	1	male	16	55 to 59	2002	44	Population	1	Number	28089195.43471896	30182853.82525552	25977031.406159457
5	East Asia	1	male	17	60 to 64	2002	44	Population	1	Number	23205580.28382983	24922397.09934439	21472003.35680159
5	East Asia	1	male	18	65 to 69	2002	44	Population	1	Number	19653104.97818633	21120208.994661517	18176067.257674247
5	East Asia	1	male	19	70 to 74	2002	44	Population	1	Number	14122180.800485212	15177915.409843806	13062291.56895363
5	East Asia	1	male	20	75 to 79	2002	44	Population	1	Number	8342398.317862651	8963437.508480547	7718250.627942492
5	East Asia	1	male	21	80 plus	2002	44	Population	1	Number	5181477.867748442	5562709.778402834	4798348.587740779
5	East Asia	1	male	22	All Ages	2002	44	Population	1	Number	700314563.7158085	752544972.1535801	647655593.1982044
5	East Asia	1	male	23	5-14 years	2002	44	Population	1	Number	114315706.69771495	122822910.53446025	105723051.7047713
5	East Asia	1	male	24	15-49 years	2002	44	Population	1	Number	404064282.2409222	434272795.8816628	373624291.13066226
5	East Asia	1	male	25	50-69 years	2002	44	Population	1	Number	109603530.63942607	117775627.04111837	101370245.86161743
5	East Asia	1	male	26	70+ years	2002	44	Population	1	Number	27646056.986096308	29705776.938126493	25578890.784636904
5	East Asia	1	male	28	<1 year	2002	44	Population	1	Number	8675885.975279564	9311311.946801435	8025519.850224603
5	East Asia	1	male	30	80 to 84	2002	44	Population	1	Number	3825308.623599796	4108670.1924198642	3540458.748270091
5	East Asia	1	male	31	85 to 89	2002	44	Population	1	Number	1170340.1489904318	1255885.1255920406	1084383.4792781428
5	East Asia	1	male	32	90 to 94	2002	44	Population	1	Number	166156.16747796387	177404.3487642607	154885.31278655943
5	East Asia	1	male	39	0 to 14	2002	44	Population	1	Number	159000693.84936392	170786644.07112226	147066317.41988313
5	East Asia	1	male	42	Neonatal	2002	44	Population	1	Number	669996.1225267024	719141.4622472948	619729.7920124625
5	East Asia	1	male	157	25 plus	2002	44	Population	1	Number	427379929.68164366	459310648.59394574	395221267.4873812
5	East Asia	1	male	158	<20 years	2002	44	Population	1	Number	222032123.21750584	238546560.76774016	205346786.71816826
5	East Asia	1	male	159	10 to 24	2002	44	Population	1	Number	180036747.0354334	193501139.23924625	166457772.16984162
5	East Asia	1	male	162	10 to 19	2002	44	Population	1	Number	129134236.21877444	138815358.3041944	119370233.17718641
5	East Asia	1	male	164	Birth	2002	44	Population	1	Number	8769141.47059869	8973619.07862067	8569911.06650738
5	East Asia	1	male	235	95 plus	2002	44	Population	1	Number	19672.927680250337	20792.880249193917	18572.08935218058
5	East Asia	2	female	1	Under 5	2002	44	Population	1	Number	37957384.11596035	40723899.719651334	35123133.16582787
5	East Asia	2	female	2	Early Neonatal	2002	44	Population	1	Number	141323.33590609347	151616.56930173954	130751.22659264288
5	East Asia	2	female	3	Late Neonatal	2002	44	Population	1	Number	421726.8279851533	452440.43548437086	390182.50576747814
5	East Asia	2	female	4	Post Neonatal	2002	44	Population	1	Number	6755310.493642001	7246500.24295694	6250456.969832675
5	East Asia	2	female	5	1 to 4	2002	44	Population	1	Number	30639023.458427105	32873342.47190829	28351742.46363508
5	East Asia	2	female	6	5 to 9	2002	44	Population	1	Number	41458515.56818733	44498475.470553264	38368372.69235712
5	East Asia	2	female	7	10 to 14	2002	44	Population	1	Number	60200931.031893276	64707807.99784793	55653393.82347016
5	East Asia	2	female	8	15 to 19	2002	44	Population	1	Number	59704212.593212105	64179971.49355877	55191090.63553029
5	East Asia	2	female	9	20 to 24	2002	44	Population	1	Number	50130809.3823882	53853339.32573459	46377314.43844566
5	East Asia	2	female	10	25 to 29	2002	44	Population	1	Number	57252144.85984317	61528817.86594259	52942184.46100022
5	East Asia	2	female	11	30 to 34	2002	44	Population	1	Number	65104883.67450571	69967991.40520926	60201601.935545
5	East Asia	2	female	12	35 to 39	2002	44	Population	1	Number	64538922.04325502	69364420.39653784	59678911.35353384
5	East Asia	2	female	13	40 to 44	2002	44	Population	1	Number	43118886.7417379	46298692.9612363	39917277.78288781
5	East Asia	2	female	14	45 to 49	2002	44	Population	1	Number	45923113.982351	49349766.71746145	42475009.24110181
5	East Asia	2	female	15	50 to 54	2002	44	Population	1	Number	36461752.96528657	39182861.18267106	33723197.24673508
5	East Asia	2	female	16	55 to 59	2002	44	Population	1	Number	26357867.30207487	28306280.51824172	24385332.081274398
5	East Asia	2	female	17	60 to 64	2002	44	Population	1	Number	21684667.03178553	23270827.712809414	20071541.249687675
5	East Asia	2	female	18	65 to 69	2002	44	Population	1	Number	19377527.42850071	20801934.172360513	17935110.20975605
5	East Asia	2	female	19	70 to 74	2002	44	Population	1	Number	14802523.826744614	15894208.680093003	13701351.664530797
5	East Asia	2	female	20	75 to 79	2002	44	Population	1	Number	9976994.147835897	10714685.877728863	9234098.22300451
5	East Asia	2	female	21	80 plus	2002	44	Population	1	Number	8811689.595667498	9464732.98427806	8156745.377521634
5	East Asia	2	female	22	All Ages	2002	44	Population	1	Number	662862826.2912297	712110466.8979669	613183787.9517075
5	East Asia	2	female	23	5-14 years	2002	44	Population	1	Number	101659446.60008061	109206300.72948046	94032184.34385757
5	East Asia	2	female	24	15-49 years	2002	44	Population	1	Number	385772973.2772931	414543207.2129089	356783389.84804463
5	East Asia	2	female	25	50-69 years	2002	44	Population	1	Number	103881814.72764768	111562256.1888949	96126992.11245093
5	East Asia	2	female	26	70+ years	2002	44	Population	1	Number	33591207.57024801	36073715.760261275	31092195.265056934
5	East Asia	2	female	28	<1 year	2002	44	Population	1	Number	7318360.657533248	7850557.247743051	6771390.702192795
5	East Asia	2	female	30	80 to 84	2002	44	Population	1	Number	5681684.869169769	6102986.184889937	5258255.558103912
5	East Asia	2	female	31	85 to 89	2002	44	Population	1	Number	2415775.307910525	2595350.4966385243	2235912.1157971644
5	East Asia	2	female	32	90 to 94	2002	44	Population	1	Number	609221.2769063748	653684.8563080314	564768.6002789029
5	East Asia	2	female	39	0 to 14	2002	44	Population	1	Number	139616830.71604097	149930200.44913182	129155317.50968546
5	East Asia	2	female	42	Neonatal	2002	44	Population	1	Number	563050.1638912468	604057.0047861104	520933.73236012104
5	East Asia	2	female	157	25 plus	2002	44	Population	1	Number	413410973.5995885	444146665.09579027	382434172.15157676
5	East Asia	2	female	158	<20 years	2002	44	Population	1	Number	199321043.30925307	214110462.4764424	184362393.19184127
5	East Asia	2	female	159	10 to 24	2002	44	Population	1	Number	170035953.0074936	182741143.21400225	157221798.89744613
5	East Asia	2	female	162	10 to 19	2002	44	Population	1	Number	119905143.62510538	128887779.4914067	110844484.45900047
5	East Asia	2	female	164	Birth	2002	44	Population	1	Number	7352077.92308282	7523653.8869925	7187079.87935145
5	East Asia	2	female	235	95 plus	2002	44	Population	1	Number	105008.14168082892	112293.32191675069	97725.07411284199
5	East Asia	3	both	1	Under 5	2002	44	Population	1	Number	82642371.26760933	88687633.25631328	76461656.29021412
5	East Asia	3	both	2	Early Neonatal	2002	44	Population	1	Number	309657.9519179821	332299.5094729316	286455.25017019553
5	East Asia	3	both	3	Late Neonatal	2002	44	Population	1	Number	923388.334499967	990898.9575604737	854208.2742023879
5	East Asia	3	both	4	Post Neonatal	2002	44	Population	1	Number	14761200.346394863	15838670.727511082	13656247.028044816
5	East Asia	3	both	5	1 to 4	2002	44	Population	1	Number	66648124.634796515	71525764.06176883	61664745.737796724
5	East Asia	3	both	6	5 to 9	2002	44	Population	1	Number	89671415.41526976	96265435.18050343	82977602.17060281
5	East Asia	3	both	7	10 to 14	2002	44	Population	1	Number	126303737.8825258	135763646.25573444	116759005.70377621
5	East Asia	3	both	8	15 to 19	2002	44	Population	1	Number	122735641.96135402	131939491.53986663	113455711.93241069
5	East Asia	3	both	9	20 to 24	2002	44	Population	1	Number	101033320.19904718	108539144.65764745	93464853.43110083
5	East Asia	3	both	10	25 to 29	2002	44	Population	1	Number	115995663.82227737	124671633.86548828	107251988.02702408
5	East Asia	3	both	11	30 to 34	2002	44	Population	1	Number	134053348.53974877	144086366.01880202	123936505.78721495
5	East Asia	3	both	12	35 to 39	2002	44	Population	1	Number	132176778.730754	142070652.5164262	122209396.4262258
5	East Asia	3	both	13	40 to 44	2002	44	Population	1	Number	89276334.71233493	95874253.48875014	82633848.53084433
5	East Asia	3	both	14	45 to 49	2002	44	Population	1	Number	94566167.55269903	101634313.32123457	87455376.84388632
5	East Asia	3	both	15	50 to 54	2002	44	Population	1	Number	75117402.9079775	80732657.99580911	69468341.08771719
5	East Asia	3	both	16	55 to 59	2002	44	Population	1	Number	54447062.73679382	58489134.34349723	50364994.076756924
5	East Asia	3	both	17	60 to 64	2002	44	Population	1	Number	44890247.315615356	48193224.81215381	41544540.07985161
5	East Asia	3	both	18	65 to 69	2002	44	Population	1	Number	39030632.406687036	41922264.33977076	36113627.271907784
5	East Asia	3	both	19	70 to 74	2002	44	Population	1	Number	28924704.62722983	31072303.368565615	26763643.23348442
5	East Asia	3	both	20	75 to 79	2002	44	Population	1	Number	18319392.465698548	19679563.669055827	16952348.850947004
5	East Asia	3	both	21	80 plus	2002	44	Population	1	Number	13993167.46341594	15029513.087161433	12955093.965262411
5	East Asia	3	both	22	All Ages	2002	44	Population	1	Number	1363177390.0070384	1464656609.1728873	1260839381.1499119
5	East Asia	3	both	23	5-14 years	2002	44	Population	1	Number	215975153.29779556	232029211.26394063	199756938.87431645
5	East Asia	3	both	24	15-49 years	2002	44	Population	1	Number	789837255.5182153	848816003.094572	730407680.9787071
5	East Asia	3	both	25	50-69 years	2002	44	Population	1	Number	213485345.36707374	229338197.09775603	197497237.97406837
5	East Asia	3	both	26	70+ years	2002	44	Population	1	Number	61237264.556344315	65781380.12478287	56671086.04969383
5	East Asia	3	both	28	<1 year	2002	44	Population	1	Number	15994246.632812813	17161869.194544483	14796910.5524174
5	East Asia	3	both	30	80 to 84	2002	44	Population	1	Number	9506993.492769565	10212841.853519063	8798714.306374
5	East Asia	3	both	31	85 to 89	2002	44	Population	1	Number	3586115.4569009566	3851878.760404375	3320295.5950753074
5	East Asia	3	both	32	90 to 94	2002	44	Population	1	Number	775377.4443843387	831089.2050722922	719678.3951750629
5	East Asia	3	both	39	0 to 14	2002	44	Population	1	Number	298617524.5654049	320716844.52025396	276221634.9295685
5	East Asia	3	both	42	Neonatal	2002	44	Population	1	Number	1233046.286417949	1323198.4670334053	1140663.5243725835
5	East Asia	3	both	157	25 plus	2002	44	Population	1	Number	840790903.2812321	903457827.7521101	777655439.6389574
5	East Asia	3	both	158	<20 years	2002	44	Population	1	Number	421353166.5267589	452657023.24418247	389711976.84432876
5	East Asia	3	both	159	10 to 24	2002	44	Population	1	Number	350072700.042927	376242282.4532486	323679571.06728774
5	East Asia	3	both	162	10 to 19	2002	44	Population	1	Number	249039379.84387982	267703137.79560107	230214717.6361869
5	East Asia	3	both	164	Birth	2002	44	Population	1	Number	16121219.3936815	16497272.9656132	15757664.1631907
5	East Asia	3	both	235	95 plus	2002	44	Population	1	Number	124681.06936107925	133086.2021659446	116296.91106400626
6	China	1	male	1	Under 5	2002	44	Population	1	Number	42713683.49794046	45995319.18147893	39362959.66756808
6	China	1	male	2	Early Neonatal	2002	44	Population	1	Number	160969.62024401393	173340.15097133358	148340.57201452248
6	China	1	male	3	Late Neonatal	2002	44	Population	1	Number	479674.1581092356	516536.2515502217	442041.1409306492
6	China	1	male	4	Post Neonatal	2002	44	Population	1	Number	7645221.039024932	8232711.576367491	7045424.293600854
6	China	1	male	5	1 to 4	2002	44	Population	1	Number	34427818.68056228	37072731.20258989	31727153.661022063
6	China	1	male	6	5 to 9	2002	44	Population	1	Number	46224371.6720506	49771299.01456433	42600043.32233105
6	China	1	male	7	10 to 14	2002	44	Population	1	Number	64172354.784393944	69101623.86310962	59138949.70376665
6	China	1	male	8	15 to 19	2002	44	Population	1	Number	61225641.742872275	65927297.36269104	56423764.00745149
6	China	1	male	9	20 to 24	2002	44	Population	1	Number	49042892.448642455	52805293.33284898	45198388.46146654
6	China	1	male	10	25 to 29	2002	44	Population	1	Number	56962622.92226649	61335327.98169152	52495368.93103327
6	China	1	male	11	30 to 34	2002	44	Population	1	Number	66958585.63259112	72100830.84174736	61706566.62410872
6	China	1	male	12	35 to 39	2002	44	Population	1	Number	65654890.780142814	70692070.50731917	60507586.385230795
6	China	1	male	13	40 to 44	2002	44	Population	1	Number	44381683.707090214	47776151.94339387	40920265.26781672
6	China	1	male	14	45 to 49	2002	44	Population	1	Number	47157985.86094129	50769774.700164266	43470284.82924186
6	China	1	male	15	50 to 54	2002	44	Population	1	Number	37480776.80174134	40350870.46484242	34550845.56551174
6	China	1	male	16	55 to 59	2002	44	Population	1	Number	27164987.829236418	29248263.085160486	25036597.56976973
6	China	1	male	17	60 to 64	2002	44	Population	1	Number	22316892.825325534	24026725.905188333	20570863.34381402
6	China	1	male	18	65 to 69	2002	44	Population	1	Number	19024461.01375402	20481056.237684082	17537676.70067996
6	China	1	male	19	70 to 74	2002	44	Population	1	Number	13663231.68861945	14708416.024248116	12597259.728904065
6	China	1	male	20	75 to 79	2002	44	Population	1	Number	8049650.287538945	8665129.386574317	7422200.674389989
6	China	1	male	21	80 plus	2002	44	Population	1	Number	4966341.856410587	5344561.703486608	4582332.3906594915
6	China	1	male	22	All Ages	2002	44	Population	1	Number	677161055.351558	729096704.861421	624098292.9413601
6	China	1	male	23	5-14 years	2002	44	Population	1	Number	110396726.45644455	118872922.87767394	101738993.0260977
6	China	1	male	24	15-49 years	2002	44	Population	1	Number	391384303.0945467	421405160.15089214	360710350.6152409
6	China	1	male	25	50-69 years	2002	44	Population	1	Number	105987118.47005731	114106611.93871318	97695983.17977546
6	China	1	male	26	70+ years	2002	44	Population	1	Number	26679223.83256898	28718030.99181974	24601792.793953553
6	China	1	male	28	<1 year	2002	44	Population	1	Number	8285864.817378182	8922587.978889046	7635806.006546026
6	China	1	male	30	80 to 84	2002	44	Population	1	Number	3683022.7637890964	3964041.3676707335	3397089.685097612
6	China	1	male	31	85 to 89	2002	44	Population	1	Number	1118302.2230662378	1203346.1492564506	1032335.618163695
6	China	1	male	32	90 to 94	2002	44	Population	1	Number	149790.97427908485	161074.42542751174	138482.58413856127
6	China	1	male	39	0 to 14	2002	44	Population	1	Number	153110409.954385	164868242.05915287	141101952.69366583
6	China	1	male	42	Neonatal	2002	44	Population	1	Number	640643.7783532495	689876.4025215553	590381.7129451715
6	China	1	male	157	25 plus	2002	44	Population	1	Number	413782111.20565826	445495872.10672784	381390668.03348184
6	China	1	male	158	<20 years	2002	44	Population	1	Number	214336051.69725728	230795539.4218439	197525716.70111728
6	China	1	male	159	10 to 24	2002	44	Population	1	Number	174440888.97590867	187834214.5586496	160760347.24436277
6	China	1	male	162	10 to 19	2002	44	Population	1	Number	125397996.52726622	135028921.22580063	115562713.71121813
6	China	1	male	164	Birth	2002	44	Population	1	Number	8361997.07488629	8563790.26233168	8163740.46075759
6	China	1	male	235	95 plus	2002	44	Population	1	Number	15225.89527616799	16345.416452648931	14127.443354107429
6	China	2	female	1	Under 5	2002	44	Population	1	Number	36104610.14774155	38877481.61833486	33272721.956804603
6	China	2	female	2	Early Neonatal	2002	44	Population	1	Number	134438.47198301117	144766.40755977205	123892.35066189947
6	China	2	female	3	Late Neonatal	2002	44	Population	1	Number	401146.2640039635	431962.75347432704	369678.31724344555
6	China	2	female	4	Post Neonatal	2002	44	Population	1	Number	6417536.647254599	6910516.220949119	5914121.203555811
6	China	2	female	5	1 to 4	2002	44	Population	1	Number	29151488.764499974	31390236.236351643	26865030.085343447
6	China	2	female	6	5 to 9	2002	44	Population	1	Number	39591552.203238234	42628133.87225568	36488993.83921263
6	China	2	female	7	10 to 14	2002	44	Population	1	Number	58407459.361768916	62893212.14111843	53826503.779829666
6	China	2	female	8	15 to 19	2002	44	Population	1	Number	57970604.45791285	62422119.14509753	53424131.5358791
6	China	2	female	9	20 to 24	2002	44	Population	1	Number	48283838.227150396	51985669.92566235	44502286.93151122
6	China	2	female	10	25 to 29	2002	44	Population	1	Number	55431245.70155432	59681879.88179477	51088721.77709337
6	China	2	female	11	30 to 34	2002	44	Population	1	Number	63069273.25953983	67905358.2753084	58128763.57747977
6	China	2	female	12	35 to 39	2002	44	Population	1	Number	62565335.42057695	67358332.88686341	57670914.784935825
6	China	2	female	13	40 to 44	2002	44	Population	1	Number	41338495.28115657	44497672.01057163	38119395.02750262
6	China	2	female	14	45 to 49	2002	44	Population	1	Number	44411526.17615548	47812005.01959521	40940472.16153132
6	China	2	female	15	50 to 54	2002	44	Population	1	Number	35261210.15669795	37961711.7388944	32504054.96904449
6	China	2	female	16	55 to 59	2002	44	Population	1	Number	25335443.489694055	27278652.489605412	23350042.573687363
6	China	2	female	17	60 to 64	2002	44	Population	1	Number	20675074.332822014	22259747.35780778	19056547.87598935
6	China	2	female	18	65 to 69	2002	44	Population	1	Number	18549454.08996218	19969852.62953341	17099458.87855839
6	China	2	female	19	70 to 74	2002	44	Population	1	Number	14203184.999148156	15289577.413779162	13095279.713522902
6	China	2	female	20	75 to 79	2002	44	Population	1	Number	9590811.309289975	10323819.465032807	8843839.175867835
6	China	2	female	21	80 plus	2002	44	Population	1	Number	8486905.524174552	9133530.50416444	7829857.479043423
6	China	2	female	22	All Ages	2002	44	Population	1	Number	639276024.138584	688274170.0257694	589229539.7332515
6	China	2	female	23	5-14 years	2002	44	Population	1	Number	97999011.56500715	105521346.01337412	90314323.93238373
6	China	2	female	24	15-49 years	2002	44	Population	1	Number	373070318.5240464	401660502.6437882	343870379.4913133
6	China	2	female	25	50-69 years	2002	44	Population	1	Number	99821182.0691762	107469840.13232179	92010104.29727957
6	China	2	female	26	70+ years	2002	44	Population	1	Number	32280901.832612686	34746927.38297641	29768976.368434146
6	China	2	female	28	<1 year	2002	44	Population	1	Number	6953121.383241573	7487245.381983219	6407691.871461156
6	China	2	female	30	80 to 84	2002	44	Population	1	Number	5473609.389314784	5891482.74256947	5048212.853046822
6	China	2	female	31	85 to 89	2002	44	Population	1	Number	2332553.4500604	2510182.9495541644	2152214.117389175
6	China	2	female	32	90 to 94	2002	44	Population	1	Number	582780.009866647	626965.6928424013	538328.4749614139
6	China	2	female	39	0 to 14	2002	44	Population	1	Number	134103621.7127487	144398827.63170898	123587045.88918833
6	China	2	female	42	Neonatal	2002	44	Population	1	Number	535584.7359869747	576729.1610340991	493570.667905345
6	China	2	female	157	25 plus	2002	44	Population	1	Number	398917959.740772	429468472.5108462	367727347.9942568
6	China	2	female	158	<20 years	2002	44	Population	1	Number	192074226.17066154	206820946.77680653	177011177.4250674
6	China	2	female	159	10 to 24	2002	44	Population	1	Number	164661902.04683214	177301001.2118783	151749765.0852278
6	China	2	female	162	10 to 19	2002	44	Population	1	Number	116378063.81968176	125315331.28621596	107250635.31570876
6	China	2	female	164	Birth	2002	44	Population	1	Number	6972831.73730247	7141040.52125011	6807564.67631901
6	China	2	female	235	95 plus	2002	44	Population	1	Number	97962.67493272152	105280.78295326098	90662.36973462583
6	China	3	both	1	Under 5	2002	44	Population	1	Number	78818293.645682	84872800.79981379	72635681.62437269
6	China	3	both	2	Early Neonatal	2002	44	Population	1	Number	295408.09222702513	318106.55853110563	272232.9226764219
6	China	3	both	3	Late Neonatal	2002	44	Population	1	Number	880820.4221131991	948499.0050245489	811719.4581740947
6	China	3	both	4	Post Neonatal	2002	44	Population	1	Number	14062757.686279532	15143227.797316613	12959545.497156665
6	China	3	both	5	1 to 4	2002	44	Population	1	Number	63579307.44506225	68462967.43894154	58592183.74636551
6	China	3	both	6	5 to 9	2002	44	Population	1	Number	85815923.87528884	92399432.88681999	79088603.89380424
6	China	3	both	7	10 to 14	2002	44	Population	1	Number	122579814.14616285	131994836.00422806	112965453.48359634
6	China	3	both	8	15 to 19	2002	44	Population	1	Number	119196246.20078513	128349416.50778858	109847895.54333057
6	China	3	both	9	20 to 24	2002	44	Population	1	Number	97326730.67579284	104790963.25851132	89700675.39297779
6	China	3	both	10	25 to 29	2002	44	Population	1	Number	112393868.62382081	121017207.86348629	103581922.34743187
6	China	3	both	11	30 to 34	2002	44	Population	1	Number	130027858.89213094	140006189.11705577	119831784.72896108
6	China	3	both	12	35 to 39	2002	44	Population	1	Number	128220226.20071976	138050403.39418256	118178501.17016661
6	China	3	both	13	40 to 44	2002	44	Population	1	Number	85720178.98824678	92273823.95396549	79039660.29531933
6	China	3	both	14	45 to 49	2002	44	Population	1	Number	91569512.03709677	98581779.71975948	84410756.99077317
6	China	3	both	15	50 to 54	2002	44	Population	1	Number	72741986.95843929	78312582.20373683	67054900.534556225
6	China	3	both	16	55 to 59	2002	44	Population	1	Number	52500431.31893047	56526915.5747659	48386640.14345709
6	China	3	both	17	60 to 64	2002	44	Population	1	Number	42991967.15814754	46286473.262996115	39627411.21980337
6	China	3	both	18	65 to 69	2002	44	Population	1	Number	37573915.1037162	40450908.867217496	34637135.57923835
6	China	3	both	19	70 to 74	2002	44	Population	1	Number	27866416.687767606	29997993.438027278	25692539.442426972
6	China	3	both	20	75 to 79	2002	44	Population	1	Number	17640461.59682892	18988948.851607125	16266039.850257823
6	China	3	both	21	80 plus	2002	44	Population	1	Number	13453247.38058514	14478016.085161744	12412189.869702918
6	China	3	both	22	All Ages	2002	44	Population	1	Number	1316437079.4901419	1417370874.8871896	1213327832.674611
6	China	3	both	23	5-14 years	2002	44	Population	1	Number	208395738.0214517	224394268.89104804	192053316.95848146
6	China	3	both	24	15-49 years	2002	44	Population	1	Number	764454621.6185931	823065662.7946805	704580730.1065542
6	China	3	both	25	50-69 years	2002	44	Population	1	Number	205808300.5392335	221576452.071035	189706087.47705504
6	China	3	both	26	70+ years	2002	44	Population	1	Number	58960125.66518167	63464958.374796145	54370769.16238771
6	China	3	both	28	<1 year	2002	44	Population	1	Number	15238986.200619755	16409833.360872265	14043497.878007181
6	China	3	both	30	80 to 84	2002	44	Population	1	Number	9156632.15310388	9855524.110240204	8445302.538144434
6	China	3	both	31	85 to 89	2002	44	Population	1	Number	3450855.673126638	3713529.098810615	3184549.73555287
6	China	3	both	32	90 to 94	2002	44	Population	1	Number	732570.9841457318	788040.4935647774	676818.6935030535
6	China	3	both	39	0 to 14	2002	44	Population	1	Number	287214031.6671337	309267069.69086194	264688998.58285415
6	China	3	both	42	Neonatal	2002	44	Population	1	Number	1176228.5143402242	1266605.5635556544	1083952.3808505167
6	China	3	both	157	25 plus	2002	44	Population	1	Number	812700070.9464302	874963425.4300289	749118016.0277382
6	China	3	both	158	<20 years	2002	44	Population	1	Number	406410277.86791885	437616486.1986505	374536894.12618476
6	China	3	both	159	10 to 24	2002	44	Population	1	Number	339102791.02274084	365135215.7705279	312510112.3295906
6	China	3	both	162	10 to 19	2002	44	Population	1	Number	241776060.346948	260344252.51201662	222813349.02692693
6	China	3	both	164	Birth	2002	44	Population	1	Number	15334828.8121888	15704830.7835818	14971305.1370766
6	China	3	both	235	95 plus	2002	44	Population	1	Number	113188.5702088895	121626.19940590992	104782.1383222376
7	Democratic People's Republic of Korea	1	male	1	Under 5	2002	44	Population	1	Number	1259247.5407866596	1389956.6102308717	1128536.7923183767
7	Democratic People's Republic of Korea	1	male	2	Early Neonatal	2002	44	Population	1	Number	5012.016690504663	5532.260738188462	4491.765960023084
7	Democratic People's Republic of Korea	1	male	3	Late Neonatal	2002	44	Population	1	Number	14920.644216077746	16469.397306969902	13371.871230669238
7	Democratic People's Republic of Korea	1	male	4	Post Neonatal	2002	44	Population	1	Number	243489.75692678834	268763.8341167392	218215.35507853984
7	Democratic People's Republic of Korea	1	male	5	1 to 4	2002	44	Population	1	Number	995825.1229532888	1099191.118068974	892457.8000491447
7	Democratic People's Republic of Korea	1	male	6	5 to 9	2002	44	Population	1	Number	1149638.1056361925	1268969.7875479474	1030304.890848661
7	Democratic People's Republic of Korea	1	male	7	10 to 14	2002	44	Population	1	Number	1083446.7270818676	1195907.7872803884	970984.222264179
7	Democratic People's Republic of Korea	1	male	8	15 to 19	2002	44	Population	1	Number	937631.1692207628	1034956.6700783402	840304.4181679285
7	Democratic People's Republic of Korea	1	male	9	20 to 24	2002	44	Population	1	Number	834463.4940528105	921080.2578422958	747845.6176272092
7	Democratic People's Republic of Korea	1	male	10	25 to 29	2002	44	Population	1	Number	836331.8559058635	923142.5544312032	749520.042253218
7	Democratic People's Republic of Korea	1	male	11	30 to 34	2002	44	Population	1	Number	1053588.002202434	1162949.7463273706	944224.8532706113
7	Democratic People's Republic of Korea	1	male	12	35 to 39	2002	44	Population	1	Number	1010388.8147446444	1115266.5115234763	905509.7707587817
7	Democratic People's Republic of Korea	1	male	13	40 to 44	2002	44	Population	1	Number	815075.7100255188	899680.0345393956	730470.2987263259
7	Democratic People's Republic of Korea	1	male	14	45 to 49	2002	44	Population	1	Number	625918.9410383056	690888.9169014423	560948.1306029864
7	Democratic People's Republic of Korea	1	male	15	50 to 54	2002	44	Population	1	Number	491678.95004685555	542714.902823689	440642.34168740985
7	Democratic People's Republic of Korea	1	male	16	55 to 59	2002	44	Population	1	Number	515850.44681544503	569395.3851152697	462304.8207038207
7	Democratic People's Republic of Korea	1	male	17	60 to 64	2002	44	Population	1	Number	500546.50423478876	552502.9033246854	448589.43773868174
7	Democratic People's Republic of Korea	1	male	18	65 to 69	2002	44	Population	1	Number	306912.14294453483	338769.42223717354	275054.45442903956
7	Democratic People's Republic of Korea	1	male	19	70 to 74	2002	44	Population	1	Number	139187.67781882244	153635.267555177	124739.90249587443
7	Democratic People's Republic of Korea	1	male	20	75 to 79	2002	44	Population	1	Number	62884.65092083684	69412.0364728879	56357.181521218736
7	Democratic People's Republic of Korea	1	male	21	80 plus	2002	44	Population	1	Number	39724.93942843926	43848.362106060886	35601.463783368934
7	Democratic People's Republic of Korea	1	male	22	All Ages	2002	44	Population	1	Number	11662515.672904782	12873077.156337678	10451938.639197696
7	Democratic People's Republic of Korea	1	male	23	5-14 years	2002	44	Population	1	Number	2233084.8327180604	2464877.5748283355	2001289.1131128399
7	Democratic People's Republic of Korea	1	male	24	15-49 years	2002	44	Population	1	Number	6113397.98719034	6747964.691643522	5478823.131407061
7	Democratic People's Republic of Korea	1	male	25	50-69 years	2002	44	Population	1	Number	1814988.044041624	2003382.6135008174	1626591.0545589516
7	Democratic People's Republic of Korea	1	male	26	70+ years	2002	44	Population	1	Number	241797.26816809856	266895.6661341258	216698.5478004621
7	Democratic People's Republic of Korea	1	male	28	<1 year	2002	44	Population	1	Number	263422.41783337074	290765.49216189753	236078.99226923214
7	Democratic People's Republic of Korea	1	male	30	80 to 84	2002	44	Population	1	Number	28329.917959857466	31270.54487714377	25389.25326873191
7	Democratic People's Republic of Korea	1	male	31	85 to 89	2002	44	Population	1	Number	9278.837687487376	10241.974958255993	8315.688044733646
7	Democratic People's Republic of Korea	1	male	32	90 to 94	2002	44	Population	1	Number	1910.590642689266	2108.9086992317657	1712.270038651079
7	Democratic People's Republic of Korea	1	male	39	0 to 14	2002	44	Population	1	Number	3492332.3735047197	3854834.185059207	3129825.905431216
7	Democratic People's Republic of Korea	1	male	42	Neonatal	2002	44	Population	1	Number	19932.66090658241	22001.65804515836	17863.63719069232
7	Democratic People's Republic of Korea	1	male	157	25 plus	2002	44	Population	1	Number	6398088.636126489	7062206.043357831	5733962.6979713375
7	Democratic People's Republic of Korea	1	male	158	<20 years	2002	44	Population	1	Number	4429963.542725483	4889790.855137547	3970130.323599145
7	Democratic People's Republic of Korea	1	male	159	10 to 24	2002	44	Population	1	Number	2855541.390355441	3151944.715201024	2559134.258059317
7	Democratic People's Republic of Korea	1	male	162	10 to 19	2002	44	Population	1	Number	2021077.8963026304	2230864.457358729	1811288.6404321075
7	Democratic People's Republic of Korea	1	male	164	Birth	2002	44	Population	1	Number	283249.533219199	314835.617001426	252438.136042308
7	Democratic People's Republic of Korea	1	male	235	95 plus	2002	44	Population	1	Number	205.5931384051523	226.93357142935727	184.2524312522975
7	Democratic People's Republic of Korea	2	female	1	Under 5	2002	44	Population	1	Number	1199951.4140498817	1324505.5844004902	1075395.6437379927
7	Democratic People's Republic of Korea	2	female	2	Early Neonatal	2002	44	Population	1	Number	4736.79819141022	5228.474739261546	4245.115327725092
7	Democratic People's Republic of Korea	2	female	3	Late Neonatal	2002	44	Population	1	Number	14127.431033509652	15593.849115909681	12660.994114228075
7	Democratic People's Republic of Korea	2	female	4	Post Neonatal	2002	44	Population	1	Number	230676.0946269035	254620.1220679829	206731.7596126878
7	Democratic People's Republic of Korea	2	female	5	1 to 4	2002	44	Population	1	Number	950411.0901980584	1049063.1384773361	851757.7746833516
7	Democratic People's Republic of Korea	2	female	6	5 to 9	2002	44	Population	1	Number	1093216.4495894792	1206691.60058138	979739.8409519019
7	Democratic People's Republic of Korea	2	female	7	10 to 14	2002	44	Population	1	Number	1017865.7308999951	1123519.5266755081	912210.5779480668
7	Democratic People's Republic of Korea	2	female	8	15 to 19	2002	44	Population	1	Number	917886.1719303468	1013162.1550097147	822608.9649828138
7	Democratic People's Republic of Korea	2	female	9	20 to 24	2002	44	Population	1	Number	869618.5527513504	959884.3885937161	779351.5573986936
7	Democratic People's Republic of Korea	2	female	10	25 to 29	2002	44	Population	1	Number	908742.325269959	1003069.1830587004	814414.2558050466
7	Democratic People's Republic of Korea	2	female	11	30 to 34	2002	44	Population	1	Number	1125899.7080201262	1242767.3598170758	1009030.5549991122
7	Democratic People's Republic of Korea	2	female	12	35 to 39	2002	44	Population	1	Number	1031186.3216784643	1138222.7860466938	924148.4823727427
7	Democratic People's Republic of Korea	2	female	13	40 to 44	2002	44	Population	1	Number	844506.8295379574	932166.0849685697	756846.4480798972
7	Democratic People's Republic of Korea	2	female	14	45 to 49	2002	44	Population	1	Number	664358.9889009936	733319.016539323	595398.0754362497
7	Democratic People's Republic of Korea	2	female	15	50 to 54	2002	44	Population	1	Number	520161.2724823799	574153.6716611906	466168.1797439084
7	Democratic People's Republic of Korea	2	female	16	55 to 59	2002	44	Population	1	Number	608214.6934460029	671346.9800121216	545081.5959137497
7	Democratic People's Republic of Korea	2	female	17	60 to 64	2002	44	Population	1	Number	597897.7177254024	659959.1089732934	535835.5292675686
7	Democratic People's Republic of Korea	2	female	18	65 to 69	2002	44	Population	1	Number	484592.13049290236	534892.4760446165	434291.1388078225
7	Democratic People's Republic of Korea	2	female	19	70 to 74	2002	44	Population	1	Number	326147.15190941456	360001.0125263097	292292.85642256646
7	Democratic People's Republic of Korea	2	female	20	75 to 79	2002	44	Population	1	Number	197546.6512002399	218051.86412610594	177041.17487454833
7	Democratic People's Republic of Korea	2	female	21	80 plus	2002	44	Population	1	Number	140100.57206061354	154642.91962097064	125558.03769645082
7	Democratic People's Republic of Korea	2	female	22	All Ages	2002	44	Population	1	Number	12547892.68194551	13850355.718655782	11245412.914439129
7	Democratic People's Republic of Korea	2	female	23	5-14 years	2002	44	Population	1	Number	2111082.1804894744	2330211.1272568884	1891950.4188999683
7	Democratic People's Republic of Korea	2	female	24	15-49 years	2002	44	Population	1	Number	6362198.898089198	7022590.974033793	5701798.339074554
7	Democratic People's Republic of Korea	2	female	25	50-69 years	2002	44	Population	1	Number	2210865.8141466877	2440352.236691222	1981376.443733049
7	Democratic People's Republic of Korea	2	female	26	70+ years	2002	44	Population	1	Number	663794.375170268	732695.7962733861	594892.0689935656
7	Democratic People's Republic of Korea	2	female	28	<1 year	2002	44	Population	1	Number	249540.32385182337	275442.4459231541	223637.86905464102
7	Democratic People's Republic of Korea	2	female	30	80 to 84	2002	44	Population	1	Number	97859.94765025606	108017.74608060559	87702.01873785086
7	Democratic People's Republic of Korea	2	female	31	85 to 89	2002	44	Population	1	Number	33756.27372993513	37260.15281981412	30252.349630958008
7	Democratic People's Republic of Korea	2	female	32	90 to 94	2002	44	Population	1	Number	7497.48475198873	8275.718755521037	6719.240751647246
7	Democratic People's Republic of Korea	2	female	39	0 to 14	2002	44	Population	1	Number	3311033.5945393564	3654716.711657379	2967346.0626379615
7	Democratic People's Republic of Korea	2	female	42	Neonatal	2002	44	Population	1	Number	18864.229224919873	20822.323855171227	16906.10944195317
7	Democratic People's Republic of Korea	2	female	157	25 plus	2002	44	Population	1	Number	7449354.362724456	8222592.463394972	6676106.329419665
7	Democratic People's Republic of Korea	2	female	158	<20 years	2002	44	Population	1	Number	4228919.766469703	4667878.866667093	3789955.027620775
7	Democratic People's Republic of Korea	2	female	159	10 to 24	2002	44	Population	1	Number	2805370.4555816925	3096566.07027894	2514171.1003295747
7	Democratic People's Republic of Korea	2	female	162	10 to 19	2002	44	Population	1	Number	1935751.9028303418	2136681.681685223	1734819.5429308806
7	Democratic People's Republic of Korea	2	female	164	Birth	2002	44	Population	1	Number	266198.538294197	295883.209748748	237241.919026115
7	Democratic People's Republic of Korea	2	female	235	95 plus	2002	44	Population	1	Number	986.8659284336319	1089.3019650298804	884.4285759947115
7	Democratic People's Republic of Korea	3	both	1	Under 5	2002	44	Population	1	Number	2459198.9548365413	2714462.194631362	2203932.43605637
7	Democratic People's Republic of Korea	3	both	2	Early Neonatal	2002	44	Population	1	Number	9748.814881914883	10760.735477450007	8736.881287748176
7	Democratic People's Republic of Korea	3	both	3	Late Neonatal	2002	44	Population	1	Number	29048.0752495874	32063.24642287958	26032.865344897313
7	Democratic People's Republic of Korea	3	both	4	Post Neonatal	2002	44	Population	1	Number	474165.85155369184	523383.9561847221	424947.1146912277
7	Democratic People's Republic of Korea	3	both	5	1 to 4	2002	44	Population	1	Number	1946236.2131513474	2148254.25654631	1744215.5747324964
7	Democratic People's Republic of Korea	3	both	6	5 to 9	2002	44	Population	1	Number	2242854.5552256717	2475661.3881293274	2010044.7318005627
7	Democratic People's Republic of Korea	3	both	7	10 to 14	2002	44	Population	1	Number	2101312.4579818626	2319427.313955897	1883194.800212246
7	Democratic People's Republic of Korea	3	both	8	15 to 19	2002	44	Population	1	Number	1855517.3411511097	2048118.8250880549	1662913.383150742
7	Democratic People's Republic of Korea	3	both	9	20 to 24	2002	44	Population	1	Number	1704082.046804161	1880964.646436012	1527197.175025903
7	Democratic People's Republic of Korea	3	both	10	25 to 29	2002	44	Population	1	Number	1745074.1811758224	1926211.7374899038	1563934.298058265
7	Democratic People's Republic of Korea	3	both	11	30 to 34	2002	44	Population	1	Number	2179487.7102225604	2405717.106144447	1953255.4082697236
7	Democratic People's Republic of Korea	3	both	12	35 to 39	2002	44	Population	1	Number	2041575.1364231089	2253489.2975701694	1829658.2531315244
7	Democratic People's Republic of Korea	3	both	13	40 to 44	2002	44	Population	1	Number	1659582.5395634763	1831846.1195079652	1487316.7468062232
7	Democratic People's Republic of Korea	3	both	14	45 to 49	2002	44	Population	1	Number	1290277.9299392994	1424207.9334407654	1156346.2060392362
7	Democratic People's Republic of Korea	3	both	15	50 to 54	2002	44	Population	1	Number	1011840.2225292354	1116868.5744848796	906810.5214313183
7	Democratic People's Republic of Korea	3	both	16	55 to 59	2002	44	Population	1	Number	1124065.140261448	1240742.3651273912	1007386.4166175702
7	Democratic People's Republic of Korea	3	both	17	60 to 64	2002	44	Population	1	Number	1098444.2219601911	1212462.0122979789	984424.9670062503
7	Democratic People's Republic of Korea	3	both	18	65 to 69	2002	44	Population	1	Number	791504.2734374371	873661.8982817901	709345.5932368621
7	Democratic People's Republic of Korea	3	both	19	70 to 74	2002	44	Population	1	Number	465334.829728237	513636.28008148674	417032.758918441
7	Democratic People's Republic of Korea	3	both	20	75 to 79	2002	44	Population	1	Number	260431.30212107673	287463.9005989939	233398.3563957671
7	Democratic People's Republic of Korea	3	both	21	80 plus	2002	44	Population	1	Number	179825.5114890528	198491.28172703157	161159.50147981977
7	Democratic People's Republic of Korea	3	both	22	All Ages	2002	44	Population	1	Number	24210408.354850292	26723432.87499347	21697351.553636823
7	Democratic People's Republic of Korea	3	both	23	5-14 years	2002	44	Population	1	Number	4344167.013207534	4795088.702085225	3893239.532012809
7	Democratic People's Republic of Korea	3	both	24	15-49 years	2002	44	Population	1	Number	12475596.885279538	13770555.665677322	11180621.470481617
7	Democratic People's Republic of Korea	3	both	25	50-69 years	2002	44	Population	1	Number	4025853.8581883116	4443734.850192041	3607967.498292001
7	Democratic People's Republic of Korea	3	both	26	70+ years	2002	44	Population	1	Number	905591.6433383665	999591.4624075119	811590.6167940279
7	Democratic People's Republic of Korea	3	both	28	<1 year	2002	44	Population	1	Number	512962.74168519414	566207.9380850517	459716.8613238731
7	Democratic People's Republic of Korea	3	both	30	80 to 84	2002	44	Population	1	Number	126189.86561011351	139288.29095774938	113091.27200658277
7	Democratic People's Republic of Korea	3	both	31	85 to 89	2002	44	Population	1	Number	43035.11141742251	47502.1277780701	38568.03767569166
7	Democratic People's Republic of Korea	3	both	32	90 to 94	2002	44	Population	1	Number	9408.075394677995	10384.627454752803	8431.510790298325
7	Democratic People's Republic of Korea	3	both	39	0 to 14	2002	44	Population	1	Number	6803365.968044076	7509550.896716585	6097171.968069177
7	Democratic People's Republic of Korea	3	both	42	Neonatal	2002	44	Population	1	Number	38796.89013150228	42823.98190032959	34769.74663264549
7	Democratic People's Republic of Korea	3	both	157	25 plus	2002	44	Population	1	Number	13847442.998850945	15284798.506752804	12410069.027391002
7	Democratic People's Republic of Korea	3	both	158	<20 years	2002	44	Population	1	Number	8658883.309195185	9557669.721804641	7760085.3512199195
7	Democratic People's Republic of Korea	3	both	159	10 to 24	2002	44	Population	1	Number	5660911.845937133	6248510.785479965	5073305.3583888905
7	Democratic People's Republic of Korea	3	both	162	10 to 19	2002	44	Population	1	Number	3956829.7991329725	4367546.139043951	3546108.183362988
7	Democratic People's Republic of Korea	3	both	164	Birth	2002	44	Population	1	Number	549448.071513396	610718.826750174	489680.055068423
7	Democratic People's Republic of Korea	3	both	235	95 plus	2002	44	Population	1	Number	1192.459066838784	1316.2355364592377	1068.6810072470091
8	Taiwan (Province of China)	1	male	1	Under 5	2002	44	Population	1	Number	712056.1129218618	716737.8105844399	707166.4613032868
8	Taiwan (Province of China)	1	male	2	Early Neonatal	2002	44	Population	1	Number	2352.9790773699933	2368.4496792603636	2336.821294654071
8	Taiwan (Province of China)	1	male	3	Late Neonatal	2002	44	Population	1	Number	7066.704189500398	7113.167062138844	7018.177506067552
8	Taiwan (Province of China)	1	male	4	Post Neonatal	2002	44	Population	1	Number	117179.05680114195	117949.49736948128	116374.39442362274
8	Taiwan (Province of China)	1	male	5	1 to 4	2002	44	Population	1	Number	585457.3728538494	589306.6964735595	581437.0680789425
8	Taiwan (Province of China)	1	male	6	5 to 9	2002	44	Population	1	Number	838890.0693956228	844405.687625391	833129.455714778
8	Taiwan (Province of China)	1	male	7	10 to 14	2002	44	Population	1	Number	847005.3391567172	852574.3144727909	841188.9983481892
8	Taiwan (Province of China)	1	male	8	15 to 19	2002	44	Population	1	Number	868156.4560488772	873864.4978411989	862194.8716407653
8	Taiwan (Province of China)	1	male	9	20 to 24	2002	44	Population	1	Number	1025154.873963715	1031895.164637609	1018115.1897340582
8	Taiwan (Province of China)	1	male	10	25 to 29	2002	44	Population	1	Number	944564.1842618458	950774.5992184252	938077.9120304736
8	Taiwan (Province of China)	1	male	11	30 to 34	2002	44	Population	1	Number	936291.2304495052	942447.2515629268	929861.7681538456
8	Taiwan (Province of China)	1	male	12	35 to 39	2002	44	Population	1	Number	972577.0926115203	978971.6896362862	965898.4572220102
8	Taiwan (Province of China)	1	male	13	40 to 44	2002	44	Population	1	Number	960688.553481293	967004.9845513714	954091.5560604003
8	Taiwan (Province of China)	1	male	14	45 to 49	2002	44	Population	1	Number	859148.7683684311	864797.5855159622	853249.0392745944
8	Taiwan (Province of China)	1	male	15	50 to 54	2002	44	Population	1	Number	683194.1909027456	687686.1243172508	678502.7325742146
8	Taiwan (Province of China)	1	male	16	55 to 59	2002	44	Population	1	Number	408357.15866709803	411042.06610702415	405552.99168419006
8	Taiwan (Province of China)	1	male	17	60 to 64	2002	44	Population	1	Number	388140.95426950837	390692.9421892496	385475.6108915948
8	Taiwan (Province of China)	1	male	18	65 to 69	2002	44	Population	1	Number	321731.8214877759	323847.1760073173	319522.50610779907
8	Taiwan (Province of China)	1	male	19	70 to 74	2002	44	Population	1	Number	319761.43404694006	321863.8334663022	317565.6492131722
8	Taiwan (Province of China)	1	male	20	75 to 79	2002	44	Population	1	Number	229863.37940286985	231374.70811212965	228284.91974954793
8	Taiwan (Province of China)	1	male	21	80 plus	2002	44	Population	1	Number	175411.0719094157	176564.38214781648	174206.53336798196
8	Taiwan (Province of China)	1	male	22	All Ages	2002	44	Population	1	Number	11490992.691345742	11566544.81799349	11412084.653070893
8	Taiwan (Province of China)	1	male	23	5-14 years	2002	44	Population	1	Number	1685895.40855234	1696980.0020981818	1674318.454062967
8	Taiwan (Province of China)	1	male	24	15-49 years	2002	44	Population	1	Number	6566581.159185188	6609755.77296378	6521488.794116148
8	Taiwan (Province of China)	1	male	25	50-69 years	2002	44	Population	1	Number	1801424.125327128	1813268.3086208422	1789053.8412577987
8	Taiwan (Province of China)	1	male	26	70+ years	2002	44	Population	1	Number	725035.8853592256	729802.9237262481	720057.1023307022
8	Taiwan (Province of China)	1	male	28	<1 year	2002	44	Population	1	Number	126598.74006801234	127431.1141108805	125729.39322434436
8	Taiwan (Province of China)	1	male	30	80 to 84	2002	44	Population	1	Number	113955.941850842	114705.19076103081	113173.41243299773
8	Taiwan (Province of China)	1	male	31	85 to 89	2002	44	Population	1	Number	42759.08823670674	43040.22496149422	42465.46384220856
8	Taiwan (Province of China)	1	male	32	90 to 94	2002	44	Population	1	Number	14454.602556189762	14549.640121028753	14355.343565919022
8	Taiwan (Province of China)	1	male	39	0 to 14	2002	44	Population	1	Number	2397951.5214742017	2413717.8126826216	2381484.915366254
8	Taiwan (Province of China)	1	male	42	Neonatal	2002	44	Population	1	Number	9419.683266870392	9481.616741399208	9354.998800721622
8	Taiwan (Province of China)	1	male	157	25 plus	2002	44	Population	1	Number	7199729.839858949	7247067.3428320605	7150289.676329823
8	Taiwan (Province of China)	1	male	158	<20 years	2002	44	Population	1	Number	3266107.977523079	3287582.310523821	3243679.787007019
8	Taiwan (Province of China)	1	male	159	10 to 24	2002	44	Population	1	Number	2740316.6691693095	2758333.976951599	2721499.0597230126
8	Taiwan (Province of China)	1	male	162	10 to 19	2002	44	Population	1	Number	1715161.7952055943	1726438.81231399	1703383.8699889544
8	Taiwan (Province of China)	1	male	164	Birth	2002	44	Population	1	Number	123894.862493203	124441.295700029	123323.602220144
8	Taiwan (Province of China)	1	male	235	95 plus	2002	44	Population	1	Number	4241.439265677196	4269.3263042626895	4212.313526856692
8	Taiwan (Province of China)	2	female	1	Under 5	2002	44	Population	1	Number	652822.5541689213	657114.7971122332	648339.6562614294
8	Taiwan (Province of China)	2	female	2	Early Neonatal	2002	44	Population	1	Number	2148.065731672069	2162.189048827184	2133.3150780493143
8	Taiwan (Province of China)	2	female	3	Late Neonatal	2002	44	Population	1	Number	6453.13294768016	6495.561650824761	6408.8196254715685
8	Taiwan (Province of China)	2	female	4	Post Neonatal	2002	44	Population	1	Number	107097.75176049852	107801.90875737768	106362.3171708106
8	Taiwan (Province of China)	2	female	5	1 to 4	2002	44	Population	1	Number	537123.6037290706	540655.1376552037	533435.2043870979
8	Taiwan (Province of China)	2	female	6	5 to 9	2002	44	Population	1	Number	773746.9153596209	778834.2238727125	768433.6362677092
8	Taiwan (Province of China)	2	female	7	10 to 14	2002	44	Population	1	Number	775605.9392243644	780705.4706332703	770279.8943140232
8	Taiwan (Province of China)	2	female	8	15 to 19	2002	44	Population	1	Number	815721.9633689128	821085.2536207824	810120.4438452238
8	Taiwan (Province of China)	2	female	9	20 to 24	2002	44	Population	1	Number	977352.6024864519	983778.5980105964	970641.1739235307
8	Taiwan (Province of China)	2	female	10	25 to 29	2002	44	Population	1	Number	912156.833018895	918154.1728851674	905893.100352289
8	Taiwan (Province of China)	2	female	11	30 to 34	2002	44	Population	1	Number	909710.7069457576	915691.9637779671	903463.7716973546
8	Taiwan (Province of China)	2	female	12	35 to 39	2002	44	Population	1	Number	942400.3009996087	948596.488640353	935928.8880400041
8	Taiwan (Province of China)	2	female	13	40 to 44	2002	44	Population	1	Number	935884.6310433729	942037.9788064015	929457.96084430255
8	Taiwan (Province of China)	2	female	14	45 to 49	2002	44	Population	1	Number	847228.8172945243	852799.2619569829	841410.9418734587
8	Taiwan (Province of China)	2	female	15	50 to 54	2002	44	Population	1	Number	680381.5361062348	684854.9765970118	675709.3921292397
8	Taiwan (Province of China)	2	female	16	55 to 59	2002	44	Population	1	Number	414209.11893481074	416932.5024276908	411364.7668506508
8	Taiwan (Province of China)	2	female	17	60 to 64	2002	44	Population	1	Number	411694.98123811104	414401.8345273112	408867.89360437135
8	Taiwan (Province of China)	2	female	18	65 to 69	2002	44	Population	1	Number	343481.2080456267	345739.56260457874	341122.5407799547
8	Taiwan (Province of China)	2	female	19	70 to 74	2002	44	Population	1	Number	273191.67568704305	274987.8836070223	271315.682917705
8	Taiwan (Province of China)	2	female	20	75 to 79	2002	44	Population	1	Number	188636.1873456825	189876.45139418571	187340.83263691975
8	Taiwan (Province of China)	2	female	21	80 plus	2002	44	Population	1	Number	184683.49943233107	185897.77495348506	183415.28762214395
8	Taiwan (Province of China)	2	female	22	All Ages	2002	44	Population	1	Number	11038909.47070027	11111489.195427755	10963105.86396032
8	Taiwan (Province of China)	2	female	23	5-14 years	2002	44	Population	1	Number	1549352.8545839854	1559539.6945059826	1538713.5305817325
8	Taiwan (Province of China)	2	female	24	15-49 years	2002	44	Population	1	Number	6340455.855157523	6382143.717698252	6296916.280576162
8	Taiwan (Province of China)	2	female	25	50-69 years	2002	44	Population	1	Number	1849766.8443247832	1861928.8761565927	1837064.5933642169
8	Taiwan (Province of China)	2	female	26	70+ years	2002	44	Population	1	Number	646511.3624650566	650762.1099546931	642071.8031767686
8	Taiwan (Province of China)	2	female	28	<1 year	2002	44	Population	1	Number	115698.95043985076	116459.65945702963	114904.45187433147
8	Taiwan (Province of China)	2	female	30	80 to 84	2002	44	Population	1	Number	110215.5322047286	110940.18829592531	109458.68798184066
8	Taiwan (Province of China)	2	female	31	85 to 89	2002	44	Population	1	Number	49465.58412018951	49790.81538406178	49125.906573620094
8	Taiwan (Province of China)	2	female	32	90 to 94	2002	44	Population	1	Number	18943.7822877392	19068.335759926904	18813.69633798858
8	Taiwan (Province of China)	2	female	39	0 to 14	2002	44	Population	1	Number	2202175.4087529066	2216654.4916182165	2187053.186843162
8	Taiwan (Province of China)	2	female	42	Neonatal	2002	44	Population	1	Number	8601.19867935223	8657.750699651946	8542.134703520882
8	Taiwan (Province of China)	2	female	157	25 plus	2002	44	Population	1	Number	7043659.496091998	7089970.85217816	6995291.059348393
8	Taiwan (Province of China)	2	female	158	<20 years	2002	44	Population	1	Number	3017897.3721218193	3037739.7452389984	2997173.630688386
8	Taiwan (Province of China)	2	female	159	10 to 24	2002	44	Population	1	Number	2568680.505079729	2585569.3222646494	2551041.512082778
8	Taiwan (Province of China)	2	female	162	10 to 19	2002	44	Population	1	Number	1591327.9025932772	1601790.7242540529	1580400.3381592468
8	Taiwan (Province of China)	2	female	164	Birth	2002	44	Population	1	Number	113047.647486155	113546.239496323	112526.402063447
8	Taiwan (Province of China)	2	female	235	95 plus	2002	44	Population	1	Number	6058.60081967377	6098.435513571095	6016.99672869468
8	Taiwan (Province of China)	3	both	1	Under 5	2002	44	Population	1	Number	1364878.6670907831	1373852.6076966731	1355506.1175647161
8	Taiwan (Province of China)	3	both	2	Early Neonatal	2002	44	Population	1	Number	4501.044809042062	4530.638728087547	4470.136372703385
8	Taiwan (Province of China)	3	both	3	Late Neonatal	2002	44	Population	1	Number	13519.837137180559	13608.728712963606	13426.997131539121
8	Taiwan (Province of China)	3	both	4	Post Neonatal	2002	44	Population	1	Number	224276.80856164047	225751.406126859	222736.71159443332
8	Taiwan (Province of China)	3	both	5	1 to 4	2002	44	Population	1	Number	1122580.9765829202	1129961.834128763	1114872.27246604
8	Taiwan (Province of China)	3	both	6	5 to 9	2002	44	Population	1	Number	1612636.9847552439	1623239.9114981033	1601563.0919824876
8	Taiwan (Province of China)	3	both	7	10 to 14	2002	44	Population	1	Number	1622611.2783810815	1633279.785106061	1611468.892662212
8	Taiwan (Province of China)	3	both	8	15 to 19	2002	44	Population	1	Number	1683878.41941779	1694949.751461981	1672315.3154859887
8	Taiwan (Province of China)	3	both	9	20 to 24	2002	44	Population	1	Number	2002507.476450167	2015673.7626482055	1988756.363657589
8	Taiwan (Province of China)	3	both	10	25 to 29	2002	44	Population	1	Number	1856721.0172807407	1868928.7721035928	1843971.0123827627
8	Taiwan (Province of China)	3	both	11	30 to 34	2002	44	Population	1	Number	1846001.9373952628	1858139.2153408937	1833325.5398512003
8	Taiwan (Province of China)	3	both	12	35 to 39	2002	44	Population	1	Number	1914977.393611129	1927568.178276639	1901827.345262014
8	Taiwan (Province of China)	3	both	13	40 to 44	2002	44	Population	1	Number	1896573.1845246658	1909042.963357773	1883549.5169047033
8	Taiwan (Province of China)	3	both	14	45 to 49	2002	44	Population	1	Number	1706377.5856629554	1717596.847472945	1694659.981148053
8	Taiwan (Province of China)	3	both	15	50 to 54	2002	44	Population	1	Number	1363575.7270089805	1372541.1009142625	1354212.1247034543
8	Taiwan (Province of China)	3	both	16	55 to 59	2002	44	Population	1	Number	822566.2776019088	827974.568534715	816917.7585348408
8	Taiwan (Province of China)	3	both	17	60 to 64	2002	44	Population	1	Number	799835.9355076194	805094.7767165608	794343.5044959661
8	Taiwan (Province of China)	3	both	18	65 to 69	2002	44	Population	1	Number	665213.0295334025	669586.7386118962	660645.0468877538
8	Taiwan (Province of China)	3	both	19	70 to 74	2002	44	Population	1	Number	592953.1097339831	596851.7170733245	588881.3321308773
8	Taiwan (Province of China)	3	both	20	75 to 79	2002	44	Population	1	Number	418499.5667485523	421251.1595063154	415625.7523864677
8	Taiwan (Province of China)	3	both	21	80 plus	2002	44	Population	1	Number	360094.5713417468	362462.1571013016	357621.82099012594
8	Taiwan (Province of China)	3	both	22	All Ages	2002	44	Population	1	Number	22529902.16204601	22678034.013421245	22375190.517031208
8	Taiwan (Province of China)	3	both	23	5-14 years	2002	44	Population	1	Number	3235248.2631363254	3256519.696604165	3213031.9846447
8	Taiwan (Province of China)	3	both	24	15-49 years	2002	44	Population	1	Number	12907037.01434271	12991899.490662027	12818405.07469231
8	Taiwan (Province of China)	3	both	25	50-69 years	2002	44	Population	1	Number	3651190.9696519114	3675197.184777434	3626118.434622016
8	Taiwan (Province of China)	3	both	26	70+ years	2002	44	Population	1	Number	1371547.2478242822	1380565.0336809417	1362128.905507471
8	Taiwan (Province of China)	3	both	28	<1 year	2002	44	Population	1	Number	242297.6905078631	243890.77356791013	240633.84509867587
8	Taiwan (Province of China)	3	both	30	80 to 84	2002	44	Population	1	Number	224171.4740555706	225645.37905695612	222632.10041483835
8	Taiwan (Province of China)	3	both	31	85 to 89	2002	44	Population	1	Number	92224.67235689625	92831.040345556	91591.37041582867
8	Taiwan (Province of China)	3	both	32	90 to 94	2002	44	Population	1	Number	33398.384843928965	33617.97588095566	33169.0399039076
8	Taiwan (Province of China)	3	both	39	0 to 14	2002	44	Population	1	Number	4600126.930227108	4630372.304300837	4568538.102209416
8	Taiwan (Province of China)	3	both	42	Neonatal	2002	44	Population	1	Number	18020.88194622262	18139.367441051152	17897.133504242505
8	Taiwan (Province of China)	3	both	157	25 plus	2002	44	Population	1	Number	14243389.335950946	14337038.19501022	14145580.735678222
8	Taiwan (Province of China)	3	both	158	<20 years	2002	44	Population	1	Number	6284005.349644898	6325322.055762818	6240853.417695405
8	Taiwan (Province of China)	3	both	159	10 to 24	2002	44	Population	1	Number	5308997.174249038	5343903.299216247	5272540.57180579
8	Taiwan (Province of China)	3	both	162	10 to 19	2002	44	Population	1	Number	3306489.6977988714	3328229.5365680414	3283784.208148201
8	Taiwan (Province of China)	3	both	164	Birth	2002	44	Population	1	Number	236942.509979358	237987.535196352	235850.004283591
8	Taiwan (Province of China)	3	both	235	95 plus	2002	44	Population	1	Number	10300.040085350967	10367.761817833783	10229.310255551372
9	Southeast Asia	1	male	1	Under 5	2002	44	Population	1	Number	30362852.45623845	31953931.160898253	28820712.72790632
9	Southeast Asia	1	male	2	Early Neonatal	2002	44	Population	1	Number	120987.07676715442	127311.76198231449	114846.98050158542
9	Southeast Asia	1	male	3	Late Neonatal	2002	44	Population	1	Number	358870.28628064715	377615.24356117606	340678.53751650313
9	Southeast Asia	1	male	4	Post Neonatal	2002	44	Population	1	Number	5682415.588240201	5979478.458676609	5395013.059813652
9	Southeast Asia	1	male	5	1 to 4	2002	44	Population	1	Number	24200579.504950445	25465708.867867384	22970174.15007458
9	Southeast Asia	1	male	6	5 to 9	2002	44	Population	1	Number	30340062.66049416	31911988.794237964	28850196.07714129
9	Southeast Asia	1	male	7	10 to 14	2002	44	Population	1	Number	29987844.979555547	31508037.140845854	28547236.953575112
9	Southeast Asia	1	male	8	15 to 19	2002	44	Population	1	Number	28219112.74754756	29701453.03513716	26825751.782697596
9	Southeast Asia	1	male	9	20 to 24	2002	44	Population	1	Number	25924526.3630262	27325151.283550948	24567164.30831979
9	Southeast Asia	1	male	10	25 to 29	2002	44	Population	1	Number	23607798.947106767	24904197.818260655	22361432.255855687
9	Southeast Asia	1	male	11	30 to 34	2002	44	Population	1	Number	22117942.044493306	23342342.323849905	20967271.400982104
9	Southeast Asia	1	male	12	35 to 39	2002	44	Population	1	Number	20251766.228873402	21382307.83935991	19213911.815306913
9	Southeast Asia	1	male	13	40 to 44	2002	44	Population	1	Number	17774971.190135956	18764531.115166813	16871563.26604985
9	Southeast Asia	1	male	14	45 to 49	2002	44	Population	1	Number	14214079.267371088	14996079.999391248	13488569.478465706
9	Southeast Asia	1	male	15	50 to 54	2002	44	Population	1	Number	10629497.984999241	11210780.091002204	10079676.057469234
9	Southeast Asia	1	male	16	55 to 59	2002	44	Population	1	Number	7886758.174884991	8319989.108671313	7474981.194134675
9	Southeast Asia	1	male	17	60 to 64	2002	44	Population	1	Number	6354330.24275534	6705375.747095966	6017903.826913658
9	Southeast Asia	1	male	18	65 to 69	2002	44	Population	1	Number	5004535.324085571	5279003.171671305	4750948.279608497
9	Southeast Asia	1	male	19	70 to 74	2002	44	Population	1	Number	3519985.15475009	3710411.107472737	3342950.3189933435
9	Southeast Asia	1	male	20	75 to 79	2002	44	Population	1	Number	2083588.915565971	2193245.827686363	1981644.2260255918
9	Southeast Asia	1	male	21	80 plus	2002	44	Population	1	Number	1648713.584238964	1732942.12556609	1568347.6246100287
9	Southeast Asia	1	male	22	All Ages	2002	44	Population	1	Number	279928366.2661226	294928505.14031774	265800397.44615138
9	Southeast Asia	1	male	23	5-14 years	2002	44	Population	1	Number	60327907.64004971	63388153.93801366	57375594.466083296
9	Southeast Asia	1	male	24	15-49 years	2002	44	Population	1	Number	152110196.78855428	160469289.87377977	144244815.5404585
9	Southeast Asia	1	male	25	50-69 years	2002	44	Population	1	Number	29875121.726725142	31503343.62124979	28317893.34373795
9	Southeast Asia	1	male	26	70+ years	2002	44	Population	1	Number	7252287.6545550255	7637809.513378516	6893283.099745912
9	Southeast Asia	1	male	28	<1 year	2002	44	Population	1	Number	6162272.951288002	6484398.389798958	5850538.577831741
9	Southeast Asia	1	male	30	80 to 84	2002	44	Population	1	Number	1043977.4706615676	1099426.8274999277	991758.9181322271
9	Southeast Asia	1	male	31	85 to 89	2002	44	Population	1	Number	426097.13890950836	447933.51366883423	405072.61729414226
9	Southeast Asia	1	male	32	90 to 94	2002	44	Population	1	Number	143226.2554515829	150468.8069322956	136825.5990310239
9	Southeast Asia	1	male	39	0 to 14	2002	44	Population	1	Number	90690760.09628816	95407309.3787342	86234871.58047786
9	Southeast Asia	1	male	42	Neonatal	2002	44	Population	1	Number	479857.3630478016	504919.9311223488	455525.5180180886
9	Southeast Asia	1	male	157	25 plus	2002	44	Population	1	Number	135093967.0592607	142636961.79972443	128138844.80682188
9	Southeast Asia	1	male	158	<20 years	2002	44	Population	1	Number	118909872.84383571	125014218.79963052	113033237.55302268
9	Southeast Asia	1	male	159	10 to 24	2002	44	Population	1	Number	84131484.09012932	88544904.23184316	79954183.0052663
9	Southeast Asia	1	male	162	10 to 19	2002	44	Population	1	Number	58206957.72710311	61211078.14291288	55393356.53256309
9	Southeast Asia	1	male	164	Birth	2002	44	Population	1	Number	6383433.20938886	6582632.73500221	6183996.90287638
9	Southeast Asia	1	male	235	95 plus	2002	44	Population	1	Number	35412.71921630502	37088.559868728786	33875.266552040805
9	Southeast Asia	2	female	1	Under 5	2002	44	Population	1	Number	28811892.295698233	30324431.53506919	27352257.434158605
9	Southeast Asia	2	female	2	Early Neonatal	2002	44	Population	1	Number	114035.902297547	120023.42995019746	108236.74401026459
9	Southeast Asia	2	female	3	Late Neonatal	2002	44	Population	1	Number	339056.294937253	356812.33056607755	321824.31318645616
9	Southeast Asia	2	female	4	Post Neonatal	2002	44	Population	1	Number	5382487.990157517	5663889.014302389	5109668.664428502
9	Southeast Asia	2	female	5	1 to 4	2002	44	Population	1	Number	22976312.108305916	24183445.517641798	21812527.71253338
9	Southeast Asia	2	female	6	5 to 9	2002	44	Population	1	Number	28828856.700475764	30315743.67267719	27426645.906381913
9	Southeast Asia	2	female	7	10 to 14	2002	44	Population	1	Number	28672240.4347047	30129732.279279042	27284968.95688361
9	Southeast Asia	2	female	8	15 to 19	2002	44	Population	1	Number	27726767.464886267	29177573.307508513	26360013.03688462
9	Southeast Asia	2	female	9	20 to 24	2002	44	Population	1	Number	26255289.62304987	27676495.390604515	24872458.619463384
9	Southeast Asia	2	female	10	25 to 29	2002	44	Population	1	Number	24053513.78663798	25378554.662855912	22783544.17768023
9	Southeast Asia	2	female	11	30 to 34	2002	44	Population	1	Number	22395015.771858376	23643518.93857173	21232011.01080436
9	Southeast Asia	2	female	12	35 to 39	2002	44	Population	1	Number	20557317.235670846	21710564.08348982	19502477.55036355
9	Southeast Asia	2	female	13	40 to 44	2002	44	Population	1	Number	18036732.432638064	19027014.57600508	17137859.984850183
9	Southeast Asia	2	female	14	45 to 49	2002	44	Population	1	Number	14392806.645200578	15164572.151053417	13681435.802602595
9	Southeast Asia	2	female	15	50 to 54	2002	44	Population	1	Number	10881487.068265565	11452330.447322622	10342470.299985113
9	Southeast Asia	2	female	16	55 to 59	2002	44	Population	1	Number	8485717.358333036	8946400.376559755	8051956.116208724
9	Southeast Asia	2	female	17	60 to 64	2002	44	Population	1	Number	7130567.016340748	7521828.2435970735	6762723.888546652
9	Southeast Asia	2	female	18	65 to 69	2002	44	Population	1	Number	5860201.197265997	6177592.108728133	5566125.333433221
9	Southeast Asia	2	female	19	70 to 74	2002	44	Population	1	Number	4309776.555824279	4539554.658272669	4097759.997613616
9	Southeast Asia	2	female	20	75 to 79	2002	44	Population	1	Number	2745210.9249652885	2882669.9187276573	2615845.2207829
9	Southeast Asia	2	female	21	80 plus	2002	44	Population	1	Number	2494242.5775431944	2615200.8204087256	2380781.179616417
9	Southeast Asia	2	female	22	All Ages	2002	44	Population	1	Number	281637635.0893588	296821738.5616796	267555307.24464327
9	Southeast Asia	2	female	23	5-14 years	2002	44	Population	1	Number	57501097.135180466	60401685.173888855	54673746.673134394
9	Southeast Asia	2	female	24	15-49 years	2002	44	Population	1	Number	153417442.95994198	161880567.93552518	145551805.62775508
9	Southeast Asia	2	female	25	50-69 years	2002	44	Population	1	Number	32357972.640205346	34105906.28026266	30727262.93879039
9	Southeast Asia	2	female	26	70+ years	2002	44	Population	1	Number	9549230.058332762	10034401.35551914	9095060.56920868
9	Southeast Asia	2	female	28	<1 year	2002	44	Population	1	Number	5835580.187392317	6140650.718851172	5539729.721625223
9	Southeast Asia	2	female	30	80 to 84	2002	44	Population	1	Number	1510415.4450141857	1583842.6324497059	1440095.2318399455
9	Southeast Asia	2	female	31	85 to 89	2002	44	Population	1	Number	667305.4183235877	699504.8050794749	637400.0792402761
9	Southeast Asia	2	female	32	90 to 94	2002	44	Population	1	Number	245035.3428289048	256585.32271461783	234057.1035737681
9	Southeast Asia	2	female	39	0 to 14	2002	44	Population	1	Number	86312989.4308787	90790919.83320963	82085608.32083833
9	Southeast Asia	2	female	42	Neonatal	2002	44	Population	1	Number	453092.19723479997	476835.76051627507	430061.05719672074
9	Southeast Asia	2	female	157	25 plus	2002	44	Population	1	Number	141342588.57054394	149229864.4490051	134112865.66196007
9	Southeast Asia	2	female	158	<20 years	2002	44	Population	1	Number	114039756.89576496	119885279.8483849	108383611.30175994
9	Southeast Asia	2	female	159	10 to 24	2002	44	Population	1	Number	82654297.52264084	86983128.75927912	78537059.46689768
9	Southeast Asia	2	female	162	10 to 19	2002	44	Population	1	Number	56399007.89959097	59273109.03844926	53671752.535458155
9	Southeast Asia	2	female	164	Birth	2002	44	Population	1	Number	6020452.64091279	6207852.43329918	5832971.82602229
9	Southeast Asia	2	female	235	95 plus	2002	44	Population	1	Number	71486.3713765161	74793.06304141555	68240.23256075107
9	Southeast Asia	3	both	1	Under 5	2002	44	Population	1	Number	59174744.75193668	62280688.13747462	56172970.162064925
9	Southeast Asia	3	both	2	Early Neonatal	2002	44	Population	1	Number	235022.97906470142	247335.19193251195	223083.72451185
9	Southeast Asia	3	both	3	Late Neonatal	2002	44	Population	1	Number	697926.5812179002	734393.5448019556	662502.8507029592
9	Southeast Asia	3	both	4	Post Neonatal	2002	44	Population	1	Number	11064903.578397717	11643367.472978996	10504681.724242156
9	Southeast Asia	3	both	5	1 to 4	2002	44	Population	1	Number	47176891.613256365	49648425.15958643	44782701.86260797
9	Southeast Asia	3	both	6	5 to 9	2002	44	Population	1	Number	59168919.36096992	62227732.46691515	56276841.98352319
9	Southeast Asia	3	both	7	10 to 14	2002	44	Population	1	Number	58660085.414260246	61637769.42012489	55832205.910458714
9	Southeast Asia	3	both	8	15 to 19	2002	44	Population	1	Number	55945880.21243382	58879026.34264567	53185764.81958222
9	Southeast Asia	3	both	9	20 to 24	2002	44	Population	1	Number	52179815.98607607	55007246.55346081	49430068.4699889
9	Southeast Asia	3	both	10	25 to 29	2002	44	Population	1	Number	47661312.73374475	50282752.48111657	45144913.39315577
9	Southeast Asia	3	both	11	30 to 34	2002	44	Population	1	Number	44512957.81635168	46985861.26242164	42202739.56294472
9	Southeast Asia	3	both	12	35 to 39	2002	44	Population	1	Number	40809083.46454425	43093043.97427092	38716389.36567046
9	Southeast Asia	3	both	13	40 to 44	2002	44	Population	1	Number	35811703.62277402	37791771.2738866	34004285.40712137
9	Southeast Asia	3	both	14	45 to 49	2002	44	Population	1	Number	28606885.91257167	30169605.07216096	27172383.82759534
9	Southeast Asia	3	both	15	50 to 54	2002	44	Population	1	Number	21510985.053264808	22662597.6793518	20422231.409282714
9	Southeast Asia	3	both	16	55 to 59	2002	44	Population	1	Number	16372475.533218028	17261132.228422787	15527845.52592723
9	Southeast Asia	3	both	17	60 to 64	2002	44	Population	1	Number	13484897.259096088	14227203.99069304	12786604.094661234
9	Southeast Asia	3	both	18	65 to 69	2002	44	Population	1	Number	10864736.521351567	11456595.280399438	10316336.735320553
9	Southeast Asia	3	both	19	70 to 74	2002	44	Population	1	Number	7829761.710574369	8250016.696148909	7441488.2301314045
9	Southeast Asia	3	both	20	75 to 79	2002	44	Population	1	Number	4828799.84053126	5073749.6222990025	4597612.652334015
9	Southeast Asia	3	both	21	80 plus	2002	44	Population	1	Number	4142956.161782158	4346432.249427503	3951185.6231245412
9	Southeast Asia	3	both	22	All Ages	2002	44	Population	1	Number	561566001.3554814	591750243.7019972	533223621.12069017
9	Southeast Asia	3	both	23	5-14 years	2002	44	Population	1	Number	117829004.77523017	123779695.87937906	112049341.13921767
9	Southeast Asia	3	both	24	15-49 years	2002	44	Population	1	Number	305527639.7484963	322355667.37440366	289796621.1682136
9	Southeast Asia	3	both	25	50-69 years	2002	44	Population	1	Number	62233094.36693049	65620359.44446653	59068843.14498014
9	Southeast Asia	3	both	26	70+ years	2002	44	Population	1	Number	16801517.712887786	17677136.235111322	15988941.46948929
9	Southeast Asia	3	both	28	<1 year	2002	44	Population	1	Number	11997853.138680318	12625049.10865013	11390268.299456965
9	Southeast Asia	3	both	30	80 to 84	2002	44	Population	1	Number	2554392.9156757533	2684564.500947491	2432244.613417778
9	Southeast Asia	3	both	31	85 to 89	2002	44	Population	1	Number	1093402.557233096	1147081.8323320544	1043152.1986897595
9	Southeast Asia	3	both	32	90 to 94	2002	44	Population	1	Number	388261.5982804877	406784.2338988115	371058.1001414169
9	Southeast Asia	3	both	39	0 to 14	2002	44	Population	1	Number	177003749.52716684	186200881.6241864	168320479.90131623
9	Southeast Asia	3	both	42	Neonatal	2002	44	Population	1	Number	932949.5602826016	981728.7367344676	885586.5752148094
9	Southeast Asia	3	both	157	25 plus	2002	44	Population	1	Number	276436555.6298046	291868101.96249557	262270463.25865656
9	Southeast Asia	3	both	158	<20 years	2002	44	Population	1	Number	232949629.7396007	244899498.64801535	221416848.8547826
9	Southeast Asia	3	both	159	10 to 24	2002	44	Population	1	Number	166785781.61277014	175528032.99112228	158491242.47216398
9	Southeast Asia	3	both	162	10 to 19	2002	44	Population	1	Number	114605965.62669407	120483534.3671376	109082334.72432765
9	Southeast Asia	3	both	164	Birth	2002	44	Population	1	Number	12403885.8503016	12790485.1683014	12016968.7288987
9	Southeast Asia	3	both	235	95 plus	2002	44	Population	1	Number	106899.09059282111	111792.30130605306	102080.55241966863
10	Cambodia	1	male	1	Under 5	2002	44	Population	1	Number	861820.3191249805	944687.3749194162	783266.951684352
10	Cambodia	1	male	2	Early Neonatal	2002	44	Population	1	Number	3519.37820131776	3857.7787974726834	3198.593226914575
10	Cambodia	1	male	3	Late Neonatal	2002	44	Population	1	Number	10382.08391719531	11380.357812735678	9435.775696503877
10	Cambodia	1	male	4	Post Neonatal	2002	44	Population	1	Number	163190.1142983979	178881.41793393515	148315.6297606283
10	Cambodia	1	male	5	1 to 4	2002	44	Population	1	Number	684728.7427080695	750567.8203752725	622316.9530003053
10	Cambodia	1	male	6	5 to 9	2002	44	Population	1	Number	887346.4833260673	972667.9696161973	806466.4520654518
10	Cambodia	1	male	7	10 to 14	2002	44	Population	1	Number	900860.2638538866	987481.1476868012	818748.475875825
10	Cambodia	1	male	8	15 to 19	2002	44	Population	1	Number	769548.9321013377	843543.7693984405	699405.935138495
10	Cambodia	1	male	9	20 to 24	2002	44	Population	1	Number	576175.6932338221	631577.0132758955	523658.31816553767
10	Cambodia	1	male	10	25 to 29	2002	44	Population	1	Number	433154.38367832225	474803.70162004814	393673.14297823166
10	Cambodia	1	male	11	30 to 34	2002	44	Population	1	Number	401243.46902147314	439824.44024795166	364670.8506278874
10	Cambodia	1	male	12	35 to 39	2002	44	Population	1	Number	371451.93104335363	407168.3410787692	337594.7575951745
10	Cambodia	1	male	13	40 to 44	2002	44	Population	1	Number	294473.9566696262	322788.6636402464	267633.18672415655
10	Cambodia	1	male	14	45 to 49	2002	44	Population	1	Number	209560.14747566447	229710.09294316938	190459.11806122467
10	Cambodia	1	male	15	50 to 54	2002	44	Population	1	Number	169516.30907301776	185815.8985933519	154065.20329343723
10	Cambodia	1	male	16	55 to 59	2002	44	Population	1	Number	123721.23802112801	135617.47034071747	112444.27035767041
10	Cambodia	1	male	17	60 to 64	2002	44	Population	1	Number	100378.3623677088	110030.09506684553	91229.05571157775
10	Cambodia	1	male	18	65 to 69	2002	44	Population	1	Number	77357.45928329958	84795.65115727807	70306.46641563982
10	Cambodia	1	male	19	70 to 74	2002	44	Population	1	Number	56017.361696389846	61403.628107310535	50911.480228128756
10	Cambodia	1	male	20	75 to 79	2002	44	Population	1	Number	34434.433157495696	37745.4250549821	31295.796691861084
10	Cambodia	1	male	21	80 plus	2002	44	Population	1	Number	25564.00871148837	28022.07809000478	23233.895432646364
10	Cambodia	1	male	22	All Ages	2002	44	Population	1	Number	6292624.751839062	6897682.760837422	5719063.357047301
10	Cambodia	1	male	23	5-14 years	2002	44	Population	1	Number	1788206.747179954	1960149.1173029984	1625214.9279412765
10	Cambodia	1	male	24	15-49 years	2002	44	Population	1	Number	3055608.5132235996	3349416.0222045206	2777095.309290708
10	Cambodia	1	male	25	50-69 years	2002	44	Population	1	Number	470973.3687451542	516259.1151581929	428044.99577832525
10	Cambodia	1	male	26	70+ years	2002	44	Population	1	Number	116015.8035653739	127171.13125229743	105441.1723526362
10	Cambodia	1	male	28	<1 year	2002	44	Population	1	Number	177091.57641691098	194119.5545441435	160949.99868404676
10	Cambodia	1	male	30	80 to 84	2002	44	Population	1	Number	17193.571611485735	18846.794013437473	15626.408574780942
10	Cambodia	1	male	31	85 to 89	2002	44	Population	1	Number	6460.359829030134	7081.546155836541	5871.509684531645
10	Cambodia	1	male	32	90 to 94	2002	44	Population	1	Number	1646.6401763309034	1804.970422598379	1496.5518946515474
10	Cambodia	1	male	39	0 to 14	2002	44	Population	1	Number	2650027.0663049347	2904836.492222414	2408481.879625629
10	Cambodia	1	male	42	Neonatal	2002	44	Population	1	Number	13901.462118513069	15238.136610208363	12634.368923418453
10	Cambodia	1	male	157	25 plus	2002	44	Population	1	Number	2296873.060198968	2517725.485940675	2087517.2241176357
10	Cambodia	1	male	158	<20 years	2002	44	Population	1	Number	3419575.9984062724	3748380.2616208545	3107887.814764125
10	Cambodia	1	male	159	10 to 24	2002	44	Population	1	Number	2246584.8891890463	2462601.9303611373	2041812.7291798578
10	Cambodia	1	male	162	10 to 19	2002	44	Population	1	Number	1670409.1959552243	1831024.9170852415	1518154.41101432
10	Cambodia	1	male	164	Birth	2002	44	Population	1	Number	189045.441009118	196590.294191524	181097.642340679
10	Cambodia	1	male	235	95 plus	2002	44	Population	1	Number	263.4370946415981	288.76749813237905	239.42527868222984
10	Cambodia	2	female	1	Under 5	2002	44	Population	1	Number	827977.6979306053	907590.6666299589	752509.0243627493
10	Cambodia	2	female	2	Early Neonatal	2002	44	Population	1	Number	3355.884479139853	3678.564578693452	3050.0016625849726
10	Cambodia	2	female	3	Late Neonatal	2002	44	Population	1	Number	9935.924313397583	10891.29839332596	9030.28273575986
10	Cambodia	2	female	4	Post Neonatal	2002	44	Population	1	Number	156941.00082431227	172031.43021329129	142636.11170685766
10	Cambodia	2	female	5	1 to 4	2002	44	Population	1	Number	657744.8883137556	720989.3734446481	597792.6282575468
10	Cambodia	2	female	6	5 to 9	2002	44	Population	1	Number	843411.0938560911	924508.0378724264	766535.6940901082
10	Cambodia	2	female	7	10 to 14	2002	44	Population	1	Number	856946.8896726104	939345.3480791943	778837.72653533
10	Cambodia	2	female	8	15 to 19	2002	44	Population	1	Number	760886.7056665171	834048.6394159207	691533.2550173182
10	Cambodia	2	female	9	20 to 24	2002	44	Population	1	Number	606061.2387713593	664336.1591620769	550819.8501382086
10	Cambodia	2	female	10	25 to 29	2002	44	Population	1	Number	464103.8622507342	508729.08144560375	421801.6324088896
10	Cambodia	2	female	11	30 to 34	2002	44	Population	1	Number	434825.16084989096	476635.1298948967	395191.6318245462
10	Cambodia	2	female	12	35 to 39	2002	44	Population	1	Number	413603.3979860447	453372.81986794784	375904.1943635567
10	Cambodia	2	female	13	40 to 44	2002	44	Population	1	Number	360805.3823342249	395498.08925389894	327918.62259545084
10	Cambodia	2	female	14	45 to 49	2002	44	Population	1	Number	292983.18721092626	321154.55145317334	266278.29821240087
10	Cambodia	2	female	15	50 to 54	2002	44	Population	1	Number	237559.9606993812	260402.18671905424	215906.7988187856
10	Cambodia	2	female	16	55 to 59	2002	44	Population	1	Number	167478.0887551228	183581.69622089618	152212.76308074925
10	Cambodia	2	female	17	60 to 64	2002	44	Population	1	Number	137302.59693128327	150504.72469287712	124787.71290273499
10	Cambodia	2	female	18	65 to 69	2002	44	Population	1	Number	107105.54574692997	117404.1207959794	97343.06846102659
10	Cambodia	2	female	19	70 to 74	2002	44	Population	1	Number	79734.7456491624	87401.52197113734	72467.06741766854
10	Cambodia	2	female	20	75 to 79	2002	44	Population	1	Number	49575.15928209825	54341.9852655222	45056.472942736604
10	Cambodia	2	female	21	80 plus	2002	44	Population	1	Number	40582.00506689709	44484.107632247425	36883.02851139641
10	Cambodia	2	female	22	All Ages	2002	44	Population	1	Number	6680942.71865988	7323338.866372812	6071986.841683653
10	Cambodia	2	female	23	5-14 years	2002	44	Population	1	Number	1700357.9835287016	1863853.3859516208	1545373.4206254382
10	Cambodia	2	female	24	15-49 years	2002	44	Population	1	Number	3333268.9350696974	3653774.4704935187	3029447.484560371
10	Cambodia	2	female	25	50-69 years	2002	44	Population	1	Number	649446.1921327172	711892.7284288068	590250.3432632964
10	Cambodia	2	female	26	70+ years	2002	44	Population	1	Number	169891.90999815773	186227.61486890694	154406.5688718015
10	Cambodia	2	female	28	<1 year	2002	44	Population	1	Number	170232.8096168497	186601.2931853107	154716.3961052025
10	Cambodia	2	female	30	80 to 84	2002	44	Population	1	Number	26009.143886373775	28510.014578058035	23638.45733932544
10	Cambodia	2	female	31	85 to 89	2002	44	Population	1	Number	10551.620052604612	11566.195444037301	9589.858918998812
10	Cambodia	2	female	32	90 to 94	2002	44	Population	1	Number	3259.0748946674444	3572.4464120724388	2962.016097101298
10	Cambodia	2	female	39	0 to 14	2002	44	Population	1	Number	2528335.6814593067	2771444.05258158	2297882.4449881874
10	Cambodia	2	female	42	Neonatal	2002	44	Population	1	Number	13291.808792537437	14569.862972019411	12080.284398344831
10	Cambodia	2	female	157	25 plus	2002	44	Population	1	Number	2785659.092762696	3053510.0152132344	2531751.291539942
10	Cambodia	2	female	158	<20 years	2002	44	Population	1	Number	3289222.387125824	3605492.6919975	2989415.7000055052
10	Cambodia	2	female	159	10 to 24	2002	44	Population	1	Number	2223894.834110487	2437730.1466571926	2021190.831690857
10	Cambodia	2	female	162	10 to 19	2002	44	Population	1	Number	1617833.5953391276	1773393.987495115	1470370.9815526481
10	Cambodia	2	female	164	Birth	2002	44	Population	1	Number	180704.985782576	187916.969207199	173107.834337312
10	Cambodia	2	female	235	95 plus	2002	44	Population	1	Number	762.1662332512593	835.4511980796505	692.6961559708658
10	Cambodia	3	both	1	Under 5	2002	44	Population	1	Number	1689798.0170555857	1852278.0415493748	1535775.9760471017
10	Cambodia	3	both	2	Early Neonatal	2002	44	Population	1	Number	6875.262680457613	7536.3433761661345	6248.594889499548
10	Cambodia	3	both	3	Late Neonatal	2002	44	Population	1	Number	20318.00823059289	22271.656206061638	18466.058432263737
10	Cambodia	3	both	4	Post Neonatal	2002	44	Population	1	Number	320131.1151227102	350912.84814722644	290951.74146748596
10	Cambodia	3	both	5	1 to 4	2002	44	Population	1	Number	1342473.6310218251	1471557.1938199208	1220109.5812578523
10	Cambodia	3	both	6	5 to 9	2002	44	Population	1	Number	1730757.5771821586	1897176.0074886237	1573002.14615556
10	Cambodia	3	both	7	10 to 14	2002	44	Population	1	Number	1757807.153526497	1926826.4957659955	1597586.2024111548
10	Cambodia	3	both	8	15 to 19	2002	44	Population	1	Number	1530435.6377678548	1677592.408814361	1390939.1901558132
10	Cambodia	3	both	9	20 to 24	2002	44	Population	1	Number	1182236.9320051814	1295913.1724379724	1074478.1683037463
10	Cambodia	3	both	10	25 to 29	2002	44	Population	1	Number	897258.2459290564	983532.7830656518	815474.7753871212
10	Cambodia	3	both	11	30 to 34	2002	44	Population	1	Number	836068.6298713641	916459.5701428484	759862.4824524336
10	Cambodia	3	both	12	35 to 39	2002	44	Population	1	Number	785055.3290293983	860541.160946717	713498.951958731
10	Cambodia	3	both	13	40 to 44	2002	44	Population	1	Number	655279.339003851	718286.7528941454	595551.8093196073
10	Cambodia	3	both	14	45 to 49	2002	44	Population	1	Number	502543.33468659077	550864.6443963429	456737.4162736256
10	Cambodia	3	both	15	50 to 54	2002	44	Population	1	Number	407076.2697723989	446218.08531240624	369972.00211222284
10	Cambodia	3	both	16	55 to 59	2002	44	Population	1	Number	291199.3267762508	319199.16656161356	264657.0334384197
10	Cambodia	3	both	17	60 to 64	2002	44	Population	1	Number	237680.9592989921	260534.81975972262	216016.76861431275
10	Cambodia	3	both	18	65 to 69	2002	44	Population	1	Number	184463.00503022954	202199.7719532575	167649.5348766664
10	Cambodia	3	both	19	70 to 74	2002	44	Population	1	Number	135752.10734555224	148805.15007844786	123378.54764579731
10	Cambodia	3	both	20	75 to 79	2002	44	Population	1	Number	84009.59243959394	92087.4103205043	76352.26963459769
10	Cambodia	3	both	21	80 plus	2002	44	Population	1	Number	66146.01377838546	72506.18572225221	60116.92394404278
10	Cambodia	3	both	22	All Ages	2002	44	Population	1	Number	12973567.470498942	14221021.627210237	11791050.198730955
10	Cambodia	3	both	23	5-14 years	2002	44	Population	1	Number	3488564.7307086554	3824002.503254619	3170588.348566714
10	Cambodia	3	both	24	15-49 years	2002	44	Population	1	Number	6388877.448293297	7003190.492698038	5806542.793851077
10	Cambodia	3	both	25	50-69 years	2002	44	Population	1	Number	1120419.5608778715	1228151.843587	1018295.3390416215
10	Cambodia	3	both	26	70+ years	2002	44	Population	1	Number	285907.71356353164	313398.74612120434	259847.74122443778
10	Cambodia	3	both	28	<1 year	2002	44	Population	1	Number	347324.3860337607	380720.84772945417	315666.3947892492
10	Cambodia	3	both	30	80 to 84	2002	44	Population	1	Number	43202.715497859506	47356.808591495515	39264.865914106376
10	Cambodia	3	both	31	85 to 89	2002	44	Population	1	Number	17011.979881634747	18647.741599873847	15461.368603530456
10	Cambodia	3	both	32	90 to 94	2002	44	Population	1	Number	4905.715070998348	5377.416834670818	4458.567991752845
10	Cambodia	3	both	39	0 to 14	2002	44	Population	1	Number	5178362.747764241	5676280.544803993	4706364.324613816
10	Cambodia	3	both	42	Neonatal	2002	44	Population	1	Number	27193.270911050506	29807.99958222777	24714.653321763286
10	Cambodia	3	both	157	25 plus	2002	44	Population	1	Number	5082532.152961664	5571235.501153907	4619268.515657581
10	Cambodia	3	both	158	<20 years	2002	44	Population	1	Number	6708798.385532096	7353872.953618354	6097303.51476963
10	Cambodia	3	both	159	10 to 24	2002	44	Population	1	Number	4470479.723299533	4900332.077018331	4063003.5608707145
10	Cambodia	3	both	162	10 to 19	2002	44	Population	1	Number	3288242.791294352	3604418.904580357	2988525.3925669678
10	Cambodia	3	both	164	Birth	2002	44	Population	1	Number	369750.426791694	384507.263398723	354205.476677991
10	Cambodia	3	both	235	95 plus	2002	44	Population	1	Number	1025.6033278928574	1124.2186962120295	932.1214346530955
11	Indonesia	1	male	1	Under 5	2002	44	Population	1	Number	11855534.942787932	13217308.473624023	10464310.607740568
11	Indonesia	1	male	2	Early Neonatal	2002	44	Population	1	Number	47356.91020303959	52796.5118007652	41799.667427824235
11	Indonesia	1	male	3	Late Neonatal	2002	44	Population	1	Number	140180.0813940528	156281.7187570295	123730.21713525242
11	Indonesia	1	male	4	Post Neonatal	2002	44	Population	1	Number	2212972.168264864	2467162.8849016777	1953284.1197601026
11	Indonesia	1	male	5	1 to 4	2002	44	Population	1	Number	9455025.782925976	10541067.358164553	8345496.60341739
11	Indonesia	1	male	6	5 to 9	2002	44	Population	1	Number	11601635.815414308	12934245.490479378	10240206.057022834
11	Indonesia	1	male	7	10 to 14	2002	44	Population	1	Number	11233997.003363706	12524378.233607477	9915708.955936851
11	Indonesia	1	male	8	15 to 19	2002	44	Population	1	Number	10896001.127016595	12147558.817018406	9617376.24878362
11	Indonesia	1	male	9	20 to 24	2002	44	Population	1	Number	10441790.111508459	11641175.331746733	9216466.026623989
11	Indonesia	1	male	10	25 to 29	2002	44	Population	1	Number	9680359.355717333	10792283.634395005	8544387.712711036
11	Indonesia	1	male	11	30 to 34	2002	44	Population	1	Number	8872946.280842638	9892127.90732272	7831723.016852712
11	Indonesia	1	male	12	35 to 39	2002	44	Population	1	Number	8008641.787812798	8928545.989286704	7068843.0018743975
11	Indonesia	1	male	13	40 to 44	2002	44	Population	1	Number	6998972.282622813	7802901.860117687	6177656.280696621
11	Indonesia	1	male	14	45 to 49	2002	44	Population	1	Number	5631783.917806666	6278672.844174592	4970904.853809026
11	Indonesia	1	male	15	50 to 54	2002	44	Population	1	Number	4233581.373568247	4719867.237764791	3736778.702095851
11	Indonesia	1	male	16	55 to 59	2002	44	Population	1	Number	3228397.392110049	3599223.857285301	2849551.1370248483
11	Indonesia	1	male	17	60 to 64	2002	44	Population	1	Number	2600770.5214331956	2899505.287342767	2295575.078397302
11	Indonesia	1	male	18	65 to 69	2002	44	Population	1	Number	1957258.3798981728	2182076.8016408267	1727577.8550437307
11	Indonesia	1	male	19	70 to 74	2002	44	Population	1	Number	1309457.9467804004	1459867.454261401	1155795.5629172183
11	Indonesia	1	male	20	75 to 79	2002	44	Population	1	Number	741576.7069191878	826757.1340732971	654554.0996771693
11	Indonesia	1	male	21	80 plus	2002	44	Population	1	Number	594853.6676134877	663180.9074374147	525048.7282185346
11	Indonesia	1	male	22	All Ages	2002	44	Population	1	Number	109887558.61321598	122509677.26157862	96992463.9254263
11	Indonesia	1	male	23	5-14 years	2002	44	Population	1	Number	22835632.818778012	25458623.72408686	20155915.01295969
11	Indonesia	1	male	24	15-49 years	2002	44	Population	1	Number	60530494.8633273	67483266.38406184	53427357.1413514
11	Indonesia	1	male	25	50-69 years	2002	44	Population	1	Number	12020007.667009665	13400673.184033684	10609482.77256173
11	Indonesia	1	male	26	70+ years	2002	44	Population	1	Number	2645888.3213130757	2949805.495772114	2335398.3908129223
11	Indonesia	1	male	28	<1 year	2002	44	Population	1	Number	2400509.1598619563	2676241.1154594724	2118814.004323179
11	Indonesia	1	male	30	80 to 84	2002	44	Population	1	Number	384710.8611915341	428900.26895119715	339565.7779346811
11	Indonesia	1	male	31	85 to 89	2002	44	Population	1	Number	154916.27593481672	172710.57075843983	136737.1474504847
11	Indonesia	1	male	32	90 to 94	2002	44	Population	1	Number	45422.97116934849	50640.432897465485	40092.67243834143
11	Indonesia	1	male	39	0 to 14	2002	44	Population	1	Number	34691167.761565946	38675932.19771087	30620225.620700262
11	Indonesia	1	male	42	Neonatal	2002	44	Population	1	Number	187536.9915970924	209078.23055779468	165529.88456307666
11	Indonesia	1	male	157	25 plus	2002	44	Population	1	Number	53858599.61312499	60045010.91510253	47538396.02931847
11	Indonesia	1	male	158	<20 years	2002	44	Population	1	Number	45587168.88858254	50823491.01472929	40237601.86948389
11	Indonesia	1	male	159	10 to 24	2002	44	Population	1	Number	32571788.24188876	36313112.38237262	28749551.231344465
11	Indonesia	1	male	162	10 to 19	2002	44	Population	1	Number	22129998.130380303	24671937.050625883	19533085.20472047
11	Indonesia	1	male	164	Birth	2002	44	Population	1	Number	2480519.7577176	2553460.38340196	2408675.26684238
11	Indonesia	1	male	235	95 plus	2002	44	Population	1	Number	9803.55931778836	10929.634830312329	8653.130395027312
11	Indonesia	2	female	1	Under 5	2002	44	Population	1	Number	11247352.963450715	12539268.311978742	9927497.619669829
11	Indonesia	2	female	2	Early Neonatal	2002	44	Population	1	Number	44749.96976442068	49890.12789519948	39498.646460214266
11	Indonesia	2	female	3	Late Neonatal	2002	44	Population	1	Number	132841.9215788926	148100.66894579967	117253.17632978548
11	Indonesia	2	female	4	Post Neonatal	2002	44	Population	1	Number	2102612.1032816386	2344126.4273237064	1855874.5971828501
11	Indonesia	2	female	5	1 to 4	2002	44	Population	1	Number	8967148.968825763	9997151.087814037	7914871.199696977
11	Indonesia	2	female	6	5 to 9	2002	44	Population	1	Number	10950390.469469981	12208195.533990955	9665383.105996693
11	Indonesia	2	female	7	10 to 14	2002	44	Population	1	Number	10646913.04076717	11869859.490168033	9397518.172722086
11	Indonesia	2	female	8	15 to 19	2002	44	Population	1	Number	10687101.371260712	11914664.010903405	9432990.47954927
11	Indonesia	2	female	9	20 to 24	2002	44	Population	1	Number	10740500.744710213	11974197.047125416	9480123.538726345
11	Indonesia	2	female	10	25 to 29	2002	44	Population	1	Number	10009035.524123149	11158712.844608853	8834494.361812752
11	Indonesia	2	female	11	30 to 34	2002	44	Population	1	Number	8992952.468218215	10025918.478978993	7937646.707821434
11	Indonesia	2	female	12	35 to 39	2002	44	Population	1	Number	8092846.057661397	9022422.293878278	7143166.061816097
11	Indonesia	2	female	13	40 to 44	2002	44	Population	1	Number	6910632.370571104	7704414.877138437	6099682.888249079
11	Indonesia	2	female	14	45 to 49	2002	44	Population	1	Number	5408021.797741416	6029208.523932031	4773400.790271704
11	Indonesia	2	female	15	50 to 54	2002	44	Population	1	Number	4076145.0646467945	4544347.173085678	3597817.2427065824
11	Indonesia	2	female	16	55 to 59	2002	44	Population	1	Number	3343060.3934899094	3727057.5035157595	2950758.6546480465
11	Indonesia	2	female	17	60 to 64	2002	44	Population	1	Number	2816323.023317051	3139817.000260749	2485832.9067343017
11	Indonesia	2	female	18	65 to 69	2002	44	Population	1	Number	2208884.5115171215	2462605.7037681453	1949676.1417082786
11	Indonesia	2	female	19	70 to 74	2002	44	Population	1	Number	1538980.1800191058	1715753.5170085335	1358383.8013714575
11	Indonesia	2	female	20	75 to 79	2002	44	Population	1	Number	897914.8827570225	1001052.929769076	792546.2897984489
11	Indonesia	2	female	21	80 plus	2002	44	Population	1	Number	772071.4339717965	860754.6058211651	681470.3288744768
11	Indonesia	2	female	22	All Ages	2002	44	Population	1	Number	109339126.29769287	121898249.84593226	96508389.09247683
11	Indonesia	2	female	23	5-14 years	2002	44	Population	1	Number	21597303.51023715	24078055.02415899	19062901.278718777
11	Indonesia	2	female	24	15-49 years	2002	44	Population	1	Number	60841090.334286205	67829538.07656543	53701504.82824667
11	Indonesia	2	female	25	50-69 years	2002	44	Population	1	Number	12444412.992970876	13873827.380630335	10984084.945797209
11	Indonesia	2	female	26	70+ years	2002	44	Population	1	Number	3208966.496747925	3577561.052598776	2832400.4200443835
11	Indonesia	2	female	28	<1 year	2002	44	Population	1	Number	2280203.994624952	2542117.2241647057	2012626.4199728498
11	Indonesia	2	female	30	80 to 84	2002	44	Population	1	Number	477820.34294736775	532704.6732336683	421749.0402101222
11	Indonesia	2	female	31	85 to 89	2002	44	Population	1	Number	204344.79703086597	227816.6468549001	180365.32619791158
11	Indonesia	2	female	32	90 to 94	2002	44	Population	1	Number	70907.59530390309	79052.32153397785	62586.7247061161
11	Indonesia	2	female	39	0 to 14	2002	44	Population	1	Number	32844656.47368787	36617323.33613774	28990398.89838861
11	Indonesia	2	female	42	Neonatal	2002	44	Population	1	Number	177591.89134331327	197990.79684099916	156751.82278999974
11	Indonesia	2	female	157	25 plus	2002	44	Population	1	Number	55066867.70803408	61392065.451765694	48604876.17581265
11	Indonesia	2	female	158	<20 years	2002	44	Population	1	Number	43531757.84494858	48531987.347041145	38423389.37793787
11	Indonesia	2	female	159	10 to 24	2002	44	Population	1	Number	32074515.156738095	35758720.54819685	28310632.1909977
11	Indonesia	2	female	162	10 to 19	2002	44	Population	1	Number	21334014.412027884	23784523.50107144	18830508.65227136
11	Indonesia	2	female	164	Birth	2002	44	Population	1	Number	2350832.01229999	2419959.12056933	2282743.73018437
11	Indonesia	2	female	235	95 plus	2002	44	Population	1	Number	18998.698689659737	21180.96419861913	16769.237760326803
11	Indonesia	3	both	1	Under 5	2002	44	Population	1	Number	23102887.90623865	25756576.785602767	20391808.2274104
11	Indonesia	3	both	2	Early Neonatal	2002	44	Population	1	Number	92106.87996746026	102686.63969596468	81298.3138880385
11	Indonesia	3	both	3	Late Neonatal	2002	44	Population	1	Number	273022.0029729454	304382.38770282915	240983.39346503787
11	Indonesia	3	both	4	Post Neonatal	2002	44	Population	1	Number	4315584.271546503	4811289.312225384	3809158.7169429534
11	Indonesia	3	both	5	1 to 4	2002	44	Population	1	Number	18422174.75175174	20538218.445978586	16260367.80311437
11	Indonesia	3	both	6	5 to 9	2002	44	Population	1	Number	22552026.28488429	25142441.024470333	19905589.16301953
11	Indonesia	3	both	7	10 to 14	2002	44	Population	1	Number	21880910.044130877	24394237.72377551	19313227.12865894
11	Indonesia	3	both	8	15 to 19	2002	44	Population	1	Number	21583102.498277307	24062222.82792181	19050366.72833289
11	Indonesia	3	both	9	20 to 24	2002	44	Population	1	Number	21182290.856218673	23615372.378872145	18696589.565350335
11	Indonesia	3	both	10	25 to 29	2002	44	Population	1	Number	19689394.879840482	21950996.479003858	17378882.074523784
11	Indonesia	3	both	11	30 to 34	2002	44	Population	1	Number	17865898.749060854	19918046.38630171	15769369.724674147
11	Indonesia	3	both	12	35 to 39	2002	44	Population	1	Number	16101487.845474195	17950968.28316498	14212009.063690493
11	Indonesia	3	both	13	40 to 44	2002	44	Population	1	Number	13909604.653193917	15507316.737256123	12277339.168945698
11	Indonesia	3	both	14	45 to 49	2002	44	Population	1	Number	11039805.715548081	12307881.368106622	9744305.64408073
11	Indonesia	3	both	15	50 to 54	2002	44	Population	1	Number	8309726.4382150415	9264214.410850469	7334595.944802433
11	Indonesia	3	both	16	55 to 59	2002	44	Population	1	Number	6571457.785599958	7326281.360801062	5800309.791672895
11	Indonesia	3	both	17	60 to 64	2002	44	Population	1	Number	5417093.544750246	6039322.287603515	4781407.985131604
11	Indonesia	3	both	18	65 to 69	2002	44	Population	1	Number	4166142.8914152943	4644682.505408972	3677253.9967520097
11	Indonesia	3	both	19	70 to 74	2002	44	Population	1	Number	2848438.126799506	3175620.9712699344	2514179.364288676
11	Indonesia	3	both	20	75 to 79	2002	44	Population	1	Number	1639491.5896762104	1827810.0638423732	1447100.3894756178
11	Indonesia	3	both	21	80 plus	2002	44	Population	1	Number	1366925.101585284	1523935.5132585804	1206519.057093011
11	Indonesia	3	both	22	All Ages	2002	44	Population	1	Number	219226684.91090885	244407927.10751078	193500853.01790315
11	Indonesia	3	both	23	5-14 years	2002	44	Population	1	Number	44432936.329015166	49536678.748245835	39218816.291678466
11	Indonesia	3	both	24	15-49 years	2002	44	Population	1	Number	121371585.19761351	135312804.46062726	107128861.9695981
11	Indonesia	3	both	25	50-69 years	2002	44	Population	1	Number	24464420.65998054	27274500.564664025	21593567.71835894
11	Indonesia	3	both	26	70+ years	2002	44	Population	1	Number	5854854.818061001	6527366.548370887	5167798.810857305
11	Indonesia	3	both	28	<1 year	2002	44	Population	1	Number	4680713.154486909	5218358.339624178	4131440.42429603
11	Indonesia	3	both	30	80 to 84	2002	44	Population	1	Number	862531.2041389019	961604.9421848654	761314.8181448032
11	Indonesia	3	both	31	85 to 89	2002	44	Population	1	Number	359261.07296568266	400527.21761333983	317102.4736483962
11	Indonesia	3	both	32	90 to 94	2002	44	Population	1	Number	116330.56647325157	129692.75443144333	102679.39714445753
11	Indonesia	3	both	39	0 to 14	2002	44	Population	1	Number	67535824.23525381	75293255.5338486	59610624.519088864
11	Indonesia	3	both	42	Neonatal	2002	44	Population	1	Number	365128.88294040563	407069.0273987939	322281.7073530763
11	Indonesia	3	both	157	25 plus	2002	44	Population	1	Number	108925467.32115906	121437076.36686826	96143272.2051311
11	Indonesia	3	both	158	<20 years	2002	44	Population	1	Number	89118926.73353112	99355478.36177042	78660991.24742176
11	Indonesia	3	both	159	10 to 24	2002	44	Population	1	Number	64646303.39862686	72071832.93056948	57060183.42234216
11	Indonesia	3	both	162	10 to 19	2002	44	Population	1	Number	43464012.54240818	48456460.551697314	38363593.85699183
11	Indonesia	3	both	164	Birth	2002	44	Population	1	Number	4831351.77001759	4973419.50397129	4691418.99702675
11	Indonesia	3	both	235	95 plus	2002	44	Population	1	Number	28802.258007448097	32110.599028931458	25422.368155354114
12	Lao People's Democratic Republic	1	male	1	Under 5	2002	44	Population	1	Number	412601.7957379844	444127.51018232683	377638.35020307143
12	Lao People's Democratic Republic	1	male	2	Early Neonatal	2002	44	Population	1	Number	1744.2500835126057	1877.523206946267	1596.4441519240584
12	Lao People's Democratic Republic	1	male	3	Late Neonatal	2002	44	Population	1	Number	5118.605378111181	5509.703267578637	4684.860100701019
12	Lao People's Democratic Republic	1	male	4	Post Neonatal	2002	44	Population	1	Number	79584.33295003841	85665.1425362857	72840.439638682
12	Lao People's Democratic Republic	1	male	5	1 to 4	2002	44	Population	1	Number	326154.60732632224	351075.14117151615	298516.60631176445
12	Lao People's Democratic Republic	1	male	6	5 to 9	2002	44	Population	1	Number	394330.2000047258	424459.8344623126	360915.07042203285
12	Lao People's Democratic Republic	1	male	7	10 to 14	2002	44	Population	1	Number	372164.16240964876	400600.15379829286	340627.3597178849
12	Lao People's Democratic Republic	1	male	8	15 to 19	2002	44	Population	1	Number	314058.8427380715	338055.1740607991	287445.824190272
12	Lao People's Democratic Republic	1	male	9	20 to 24	2002	44	Population	1	Number	248028.49002934335	266979.63234500104	227010.81465365348
12	Lao People's Democratic Republic	1	male	10	25 to 29	2002	44	Population	1	Number	197389.65682233725	212471.63179076285	180663.06332043797
12	Lao People's Democratic Republic	1	male	11	30 to 34	2002	44	Population	1	Number	174598.516470661	187939.0860695275	159803.22041486017
12	Lao People's Democratic Republic	1	male	12	35 to 39	2002	44	Population	1	Number	155553.06469203855	167438.42619331923	142371.66034206183
12	Lao People's Democratic Republic	1	male	13	40 to 44	2002	44	Population	1	Number	130960.44316254435	140966.75330780778	119862.99189345345
12	Lao People's Democratic Republic	1	male	14	45 to 49	2002	44	Population	1	Number	100497.25899177986	108175.96500358287	91981.226154641
12	Lao People's Democratic Republic	1	male	15	50 to 54	2002	44	Population	1	Number	78210.3471423759	84186.17443172004	71582.88395432038
12	Lao People's Democratic Republic	1	male	16	55 to 59	2002	44	Population	1	Number	61226.726970223026	65904.8847745839	56038.438029610195
12	Lao People's Democratic Republic	1	male	17	60 to 64	2002	44	Population	1	Number	48484.59078342128	52189.15867376459	44376.05716420458
12	Lao People's Democratic Republic	1	male	18	65 to 69	2002	44	Population	1	Number	37013.19026711258	39841.26149483962	33876.731154851805
12	Lao People's Democratic Republic	1	male	19	70 to 74	2002	44	Population	1	Number	27755.4324980524	29876.145127641823	25403.466116743046
12	Lao People's Democratic Republic	1	male	20	75 to 79	2002	44	Population	1	Number	17896.795687961687	19264.23828311149	16380.239900398234
12	Lao People's Democratic Republic	1	male	21	80 plus	2002	44	Population	1	Number	11802.949396350024	12704.778753647943	10802.779783339718
12	Lao People's Democratic Republic	1	male	22	All Ages	2002	44	Population	1	Number	2782572.463804632	2995180.8087530416	2546780.1774158366
12	Lao People's Democratic Republic	1	male	23	5-14 years	2002	44	Population	1	Number	766494.3624143745	825059.9882606056	701542.4301399178
12	Lao People's Democratic Republic	1	male	24	15-49 years	2002	44	Population	1	Number	1321086.2729067758	1422026.6687708003	1209138.80096938
12	Lao People's Democratic Republic	1	male	25	50-69 years	2002	44	Population	1	Number	224934.8551631328	242121.47937490814	205874.11030298698
12	Lao People's Democratic Republic	1	male	26	70+ years	2002	44	Population	1	Number	57455.17758236411	61845.162164401256	52586.485800481
12	Lao People's Democratic Republic	1	male	28	<1 year	2002	44	Population	1	Number	86447.1884116622	93052.3690108106	79121.74389130707
12	Lao People's Democratic Republic	1	male	30	80 to 84	2002	44	Population	1	Number	8331.136572599216	8967.694714850657	7625.164754713651
12	Lao People's Democratic Republic	1	male	31	85 to 89	2002	44	Population	1	Number	2782.0661330201933	2994.6357906921803	2546.3167525736103
12	Lao People's Democratic Republic	1	male	32	90 to 94	2002	44	Population	1	Number	614.2815844429931	661.2170704723991	562.2280041080897
12	Lao People's Democratic Republic	1	male	39	0 to 14	2002	44	Population	1	Number	1179096.1581523588	1269187.4984429323	1079180.7803429891
12	Lao People's Democratic Republic	1	male	42	Neonatal	2002	44	Population	1	Number	6862.855461623787	7387.226474524903	6281.304252625078
12	Lao People's Democratic Republic	1	male	157	25 plus	2002	44	Population	1	Number	1041388.9728848579	1120958.5039043098	953142.7582289219
12	Lao People's Democratic Republic	1	male	158	<20 years	2002	44	Population	1	Number	1493155.0008904305	1607242.672503732	1366626.6045332614
12	Lao People's Democratic Republic	1	male	159	10 to 24	2002	44	Population	1	Number	934251.4951770636	1005634.9602040931	855083.9985618105
12	Lao People's Democratic Republic	1	male	162	10 to 19	2002	44	Population	1	Number	686223.0051477202	738655.3278590922	628073.183908157
12	Lao People's Democratic Republic	1	male	164	Birth	2002	44	Population	1	Number	93221.8633544202	96568.0612753203	90151.909382361
12	Lao People's Democratic Republic	1	male	235	95 plus	2002	44	Population	1	Number	75.46510628762206	81.23117763270733	69.07027194436769
12	Lao People's Democratic Republic	2	female	1	Under 5	2002	44	Population	1	Number	401108.62929136294	431756.18400106474	367119.10268562334
12	Lao People's Democratic Republic	2	female	2	Early Neonatal	2002	44	Population	1	Number	1663.4134142738847	1790.5100407136501	1522.457497666723
12	Lao People's Democratic Republic	2	female	3	Late Neonatal	2002	44	Population	1	Number	4902.493418708476	5277.078816009118	4487.061243180253
12	Lao People's Democratic Republic	2	female	4	Post Neonatal	2002	44	Population	1	Number	76736.99011295746	82600.24243664749	70234.37766181988
12	Lao People's Democratic Republic	2	female	5	1 to 4	2002	44	Population	1	Number	317805.73234542314	342088.3527076944	290875.20628295647
12	Lao People's Democratic Republic	2	female	6	5 to 9	2002	44	Population	1	Number	383530.9356849814	412835.4294702057	351030.92448946164
12	Lao People's Democratic Republic	2	female	7	10 to 14	2002	44	Population	1	Number	361391.48219082365	389004.36412166373	330767.5451772672
12	Lao People's Democratic Republic	2	female	8	15 to 19	2002	44	Population	1	Number	310227.11314856145	333930.6730531454	283938.791366969
12	Lao People's Democratic Republic	2	female	9	20 to 24	2002	44	Population	1	Number	254909.83300291843	274386.7589090002	233309.03980576276
12	Lao People's Democratic Republic	2	female	10	25 to 29	2002	44	Population	1	Number	210644.07971470247	226738.78694834246	192794.32025065555
12	Lao People's Democratic Republic	2	female	11	30 to 34	2002	44	Population	1	Number	183390.83867864645	197403.20428541885	167850.4904155607
12	Lao People's Democratic Republic	2	female	12	35 to 39	2002	44	Population	1	Number	156532.13749819095	168492.30713173337	143267.76754048734
12	Lao People's Democratic Republic	2	female	13	40 to 44	2002	44	Population	1	Number	130170.80889200137	140116.78535770802	119140.27040684843
12	Lao People's Democratic Republic	2	female	14	45 to 49	2002	44	Population	1	Number	101248.18816032467	108984.27050635598	92668.52236919432
12	Lao People's Democratic Republic	2	female	15	50 to 54	2002	44	Population	1	Number	84726.8425828395	91200.57651378332	77547.17837247955
12	Lao People's Democratic Republic	2	female	16	55 to 59	2002	44	Population	1	Number	63285.08978496032	68120.52116154158	57922.37732775702
12	Lao People's Democratic Republic	2	female	17	60 to 64	2002	44	Population	1	Number	53873.07645211707	57989.363007365595	49307.928181342366
12	Lao People's Democratic Republic	2	female	18	65 to 69	2002	44	Population	1	Number	40468.53649598886	43560.62077369075	37039.27495066669
12	Lao People's Democratic Republic	2	female	19	70 to 74	2002	44	Population	1	Number	28507.646550460635	30685.833688552448	26091.938335442268
12	Lao People's Democratic Republic	2	female	20	75 to 79	2002	44	Population	1	Number	19706.555754243338	21212.27690186604	18036.642787524805
12	Lao People's Democratic Republic	2	female	21	80 plus	2002	44	Population	1	Number	16660.01182814939	17932.95533193175	15248.259814024837
12	Lao People's Democratic Republic	2	female	22	All Ages	2002	44	Population	1	Number	2800381.805711273	3014350.911163369	2563080.374277068
12	Lao People's Democratic Republic	2	female	23	5-14 years	2002	44	Population	1	Number	744922.417875805	801839.7935918693	681798.4696667289
12	Lao People's Democratic Republic	2	female	24	15-49 years	2002	44	Population	1	Number	1347122.9990953458	1450052.7861917045	1232969.2021554778
12	Lao People's Democratic Republic	2	female	25	50-69 years	2002	44	Population	1	Number	242353.54531590574	260871.08145638127	221816.75883224563
12	Lao People's Democratic Republic	2	female	26	70+ years	2002	44	Population	1	Number	64874.21413285336	69831.06592235024	59376.84093699191
12	Lao People's Democratic Republic	2	female	28	<1 year	2002	44	Population	1	Number	83302.8969459398	89667.83129337024	76243.89640266687
12	Lao People's Democratic Republic	2	female	30	80 to 84	2002	44	Population	1	Number	10856.57603210018	11686.095727280152	9936.601110238658
12	Lao People's Democratic Republic	2	female	31	85 to 89	2002	44	Population	1	Number	4321.75386821415	4651.966629659745	3955.5329560721193
12	Lao People's Democratic Republic	2	female	32	90 to 94	2002	44	Population	1	Number	1222.411617248865	1315.8125669706321	1118.825732644362
12	Lao People's Democratic Republic	2	female	39	0 to 14	2002	44	Population	1	Number	1146031.047167168	1233595.9775929337	1048917.5723523523
12	Lao People's Democratic Republic	2	female	42	Neonatal	2002	44	Population	1	Number	6565.906832982361	7067.588856722768	6009.518740846976
12	Lao People's Democratic Republic	2	female	157	25 plus	2002	44	Population	1	Number	1089213.812392625	1172437.5016082902	996914.9707519839
12	Lao People's Democratic Republic	2	female	158	<20 years	2002	44	Population	1	Number	1456258.1603157294	1567526.650646079	1332856.363719321
12	Lao People's Democratic Republic	2	female	159	10 to 24	2002	44	Population	1	Number	926528.4283423035	997321.7960838092	848015.376349999
12	Lao People's Democratic Republic	2	female	162	10 to 19	2002	44	Population	1	Number	671618.5953393851	722935.0371748091	614706.3365442362
12	Lao People's Democratic Republic	2	female	164	Birth	2002	44	Population	1	Number	89082.7051467152	92280.3280221215	86149.0606703417
12	Lao People's Democratic Republic	2	female	235	95 plus	2002	44	Population	1	Number	259.27031058619343	279.0804080212197	237.30001506969774
12	Lao People's Democratic Republic	3	both	1	Under 5	2002	44	Population	1	Number	813710.4250293474	875883.6941833914	744757.4528886949
12	Lao People's Democratic Republic	3	both	2	Early Neonatal	2002	44	Population	1	Number	3407.66349778649	3668.033247659917	3118.9016495907813
12	Lao People's Democratic Republic	3	both	3	Late Neonatal	2002	44	Population	1	Number	10021.098796819659	10786.782083587756	9171.921343881271
12	Lao People's Democratic Republic	3	both	4	Post Neonatal	2002	44	Population	1	Number	156321.32306299586	168265.38497293319	143074.81730050186
12	Lao People's Democratic Republic	3	both	5	1 to 4	2002	44	Population	1	Number	643960.3396717453	693163.4938792106	589391.8125947209
12	Lao People's Democratic Republic	3	both	6	5 to 9	2002	44	Population	1	Number	777861.1356897072	837295.2639325184	711945.9949114945
12	Lao People's Democratic Republic	3	both	7	10 to 14	2002	44	Population	1	Number	733555.6446004724	789604.5179199566	671394.9048951521
12	Lao People's Democratic Republic	3	both	8	15 to 19	2002	44	Population	1	Number	624285.9558866329	671985.8471139445	571384.615557241
12	Lao People's Democratic Republic	3	both	9	20 to 24	2002	44	Population	1	Number	502938.3230322618	541366.3912540012	460319.85445941624
12	Lao People's Democratic Republic	3	both	10	25 to 29	2002	44	Population	1	Number	408033.73653703975	439210.4187391054	373457.3835710935
12	Lao People's Democratic Republic	3	both	11	30 to 34	2002	44	Population	1	Number	357989.35514930746	385342.29035494634	327653.71083042084
12	Lao People's Democratic Republic	3	both	12	35 to 39	2002	44	Population	1	Number	312085.2021902295	335930.73332505254	285639.4278825491
12	Lao People's Democratic Republic	3	both	13	40 to 44	2002	44	Population	1	Number	261131.2520545457	281083.5386655158	239003.26230030193
12	Lao People's Democratic Republic	3	both	14	45 to 49	2002	44	Population	1	Number	201745.44715210452	217160.23550993885	184649.74852383533
12	Lao People's Democratic Republic	3	both	15	50 to 54	2002	44	Population	1	Number	162937.1897252154	175386.75094550336	149130.06232679996
12	Lao People's Democratic Republic	3	both	16	55 to 59	2002	44	Population	1	Number	124511.81675518335	134025.40593612552	113960.81535736725
12	Lao People's Democratic Republic	3	both	17	60 to 64	2002	44	Population	1	Number	102357.66723553835	110178.52168113021	93683.98534554696
12	Lao People's Democratic Republic	3	both	18	65 to 69	2002	44	Population	1	Number	77481.72676310144	83401.88226853037	70916.00610551849
12	Lao People's Democratic Republic	3	both	19	70 to 74	2002	44	Population	1	Number	56263.079048513035	60561.97881619427	51495.40445218532
12	Lao People's Democratic Republic	3	both	20	75 to 79	2002	44	Population	1	Number	37603.35144220502	40476.515184977536	34416.88268792304
12	Lao People's Democratic Republic	3	both	21	80 plus	2002	44	Population	1	Number	28462.961224499413	30637.734085579694	26051.039597364554
12	Lao People's Democratic Republic	3	both	22	All Ages	2002	44	Population	1	Number	5582954.269515905	6009531.719916413	5109860.551692905
12	Lao People's Democratic Republic	3	both	23	5-14 years	2002	44	Population	1	Number	1511416.7802901797	1626899.781852475	1383340.8998066466
12	Lao People's Democratic Republic	3	both	24	15-49 years	2002	44	Population	1	Number	2668209.2720021214	2872079.454962504	2442108.0031248583
12	Lao People's Democratic Republic	3	both	25	50-69 years	2002	44	Population	1	Number	467288.40047903854	502992.5608312895	427690.86913523264
12	Lao People's Democratic Republic	3	both	26	70+ years	2002	44	Population	1	Number	122329.39171521747	131676.22808675145	111963.3267374729
12	Lao People's Democratic Republic	3	both	28	<1 year	2002	44	Population	1	Number	169750.08535760202	182720.20030418085	155365.6402939739
12	Lao People's Democratic Republic	3	both	30	80 to 84	2002	44	Population	1	Number	19187.712604699394	20653.790442130812	17561.765864952307
12	Lao People's Democratic Republic	3	both	31	85 to 89	2002	44	Population	1	Number	7103.820001234344	7646.602420351927	6501.84970864573
12	Lao People's Democratic Republic	3	both	32	90 to 94	2002	44	Population	1	Number	1836.6932016918581	1977.0296374430313	1681.0537367524514
12	Lao People's Democratic Republic	3	both	39	0 to 14	2002	44	Population	1	Number	2325127.205319527	2502783.4760358664	2128098.352695341
12	Lao People's Democratic Republic	3	both	42	Neonatal	2002	44	Population	1	Number	13428.762294606147	14454.815331247672	12290.822993472053
12	Lao People's Democratic Republic	3	both	157	25 plus	2002	44	Population	1	Number	2130602.785277483	2293396.0055125994	1950057.7289809058
12	Lao People's Democratic Republic	3	both	158	<20 years	2002	44	Population	1	Number	2949413.1612061597	3174769.3231498105	2699482.9682525825
12	Lao People's Democratic Republic	3	both	159	10 to 24	2002	44	Population	1	Number	1860779.9235193671	2002956.7562879024	1703099.3749118098
12	Lao People's Democratic Republic	3	both	162	10 to 19	2002	44	Population	1	Number	1357841.6004871053	1461590.365033901	1242779.5204523932
12	Lao People's Democratic Republic	3	both	164	Birth	2002	44	Population	1	Number	182304.568501135	188848.389297442	176300.970052703
12	Lao People's Democratic Republic	3	both	235	95 plus	2002	44	Population	1	Number	334.7354168738155	360.311585653927	306.37028701406547
13	Malaysia	1	male	1	Under 5	2002	44	Population	1	Number	1372237.081260836	1479233.5815304245	1272457.406949672
13	Malaysia	1	male	2	Early Neonatal	2002	44	Population	1	Number	4957.194916156152	5343.718873587445	4596.741681809396
13	Malaysia	1	male	3	Late Neonatal	2002	44	Population	1	Number	14849.330694697694	16007.167366928259	13769.589153903346
13	Malaysia	1	male	4	Post Neonatal	2002	44	Population	1	Number	240475.0821843592	259225.48074677598	222989.38258625535
13	Malaysia	1	male	5	1 to 4	2002	44	Population	1	Number	1111955.473465623	1198657.214543133	1031101.6935277036
13	Malaysia	1	male	6	5 to 9	2002	44	Population	1	Number	1432459.2900189012	1544151.4552458145	1328300.6694904715
13	Malaysia	1	male	7	10 to 14	2002	44	Population	1	Number	1347761.281198527	1452849.3467058379	1249761.3192942585
13	Malaysia	1	male	8	15 to 19	2002	44	Population	1	Number	1311563.0557530744	1413828.6618679638	1216195.1806761567
13	Malaysia	1	male	9	20 to 24	2002	44	Population	1	Number	1159705.3735001683	1250130.2847657516	1075379.5481417447
13	Malaysia	1	male	10	25 to 29	2002	44	Population	1	Number	1046704.8110412124	1128318.8069943383	970595.6120027637
13	Malaysia	1	male	11	30 to 34	2002	44	Population	1	Number	967448.9264790107	1042883.1577327782	897102.6720926578
13	Malaysia	1	male	12	35 to 39	2002	44	Population	1	Number	912045.438582964	983159.7316944399	845727.7460635523
13	Malaysia	1	male	13	40 to 44	2002	44	Population	1	Number	831648.1739532035	896493.7063205604	771176.4194206118
13	Malaysia	1	male	14	45 to 49	2002	44	Population	1	Number	677861.9022017022	730716.3631342312	628572.4311960897
13	Malaysia	1	male	15	50 to 54	2002	44	Population	1	Number	521020.77482899063	561645.9701656664	483135.71551109175
13	Malaysia	1	male	16	55 to 59	2002	44	Population	1	Number	383827.230227018	413755.1274565015	355917.94505552336
13	Malaysia	1	male	17	60 to 64	2002	44	Population	1	Number	270174.7734172092	291240.92562336416	250529.51585435987
13	Malaysia	1	male	18	65 to 69	2002	44	Population	1	Number	206580.07152618442	222687.597682258	191558.98476388777
13	Malaysia	1	male	19	70 to 74	2002	44	Population	1	Number	124144.17897717298	133823.98785334348	115117.26524985426
13	Malaysia	1	male	20	75 to 79	2002	44	Population	1	Number	80052.51665543331	86294.39660232581	74231.64637817114
13	Malaysia	1	male	21	80 plus	2002	44	Population	1	Number	63423.78293447026	68369.08203804147	58812.04018884444
13	Malaysia	1	male	22	All Ages	2002	44	Population	1	Number	12708658.662556078	13699582.183413643	11784572.118329706
13	Malaysia	1	male	23	5-14 years	2002	44	Population	1	Number	2780220.5712174284	2997000.8019516524	2578061.98878473
13	Malaysia	1	male	24	15-49 years	2002	44	Population	1	Number	6906977.681511336	7445530.712510062	6404749.609593577
13	Malaysia	1	male	25	50-69 years	2002	44	Population	1	Number	1381602.8499994022	1489329.6209277902	1281142.1611848623
13	Malaysia	1	male	26	70+ years	2002	44	Population	1	Number	267620.47856707656	288487.46649371076	248160.95181686975
13	Malaysia	1	male	28	<1 year	2002	44	Population	1	Number	260281.60779521306	280576.36698729167	241355.71342196807
13	Malaysia	1	male	30	80 to 84	2002	44	Population	1	Number	36638.34757563042	39495.124308883605	33974.25808386661
13	Malaysia	1	male	31	85 to 89	2002	44	Population	1	Number	17352.291351154476	18705.289657049158	16090.55166840244
13	Malaysia	1	male	32	90 to 94	2002	44	Population	1	Number	7345.449388853502	7918.19107339724	6811.338659958522
13	Malaysia	1	male	39	0 to 14	2002	44	Population	1	Number	4152457.6524782646	4476234.383482076	3850519.3957344014
13	Malaysia	1	male	42	Neonatal	2002	44	Population	1	Number	19806.525610853845	21350.8862405157	18366.33083571274
13	Malaysia	1	male	157	25 plus	2002	44	Population	1	Number	6084932.580824572	6559388.853297846	5642477.993777408
13	Malaysia	1	male	158	<20 years	2002	44	Population	1	Number	5464020.708231339	5890063.04535004	5066714.576410557
13	Malaysia	1	male	159	10 to 24	2002	44	Population	1	Number	3819029.7104517696	4116808.293339554	3541336.0481121605
13	Malaysia	1	male	162	10 to 19	2002	44	Population	1	Number	2659324.3369516013	2866678.008573802	2465956.4999704156
13	Malaysia	1	male	164	Birth	2002	44	Population	1	Number	256095.166782307	257076.625745851	255095.147653482
13	Malaysia	1	male	235	95 plus	2002	44	Population	1	Number	2087.6946188318652	2250.476998711456	1935.8917766168627
13	Malaysia	2	female	1	Under 5	2002	44	Population	1	Number	1290256.1286024086	1390860.3843079903	1196437.5472158433
13	Malaysia	2	female	2	Early Neonatal	2002	44	Population	1	Number	4658.7646275766965	5022.019284907816	4320.011198173038
13	Malaysia	2	female	3	Late Neonatal	2002	44	Population	1	Number	13962.238823789537	15050.906890317097	12947.000523121866
13	Malaysia	2	female	4	Post Neonatal	2002	44	Population	1	Number	226205.35133659586	243843.10596790942	209757.24875138537
13	Malaysia	2	female	5	1 to 4	2002	44	Population	1	Number	1045429.7738144465	1126944.352164856	969413.2867431635
13	Malaysia	2	female	6	5 to 9	2002	44	Population	1	Number	1344553.1881943322	1449391.11126731	1246786.4968228964
13	Malaysia	2	female	7	10 to 14	2002	44	Population	1	Number	1276616.9612424327	1376157.7395110338	1183790.1266142363
13	Malaysia	2	female	8	15 to 19	2002	44	Population	1	Number	1270912.2381040626	1370008.205910137	1178500.21183847
13	Malaysia	2	female	9	20 to 24	2002	44	Population	1	Number	1129636.9629591429	1217717.3706833972	1047497.5063061046
13	Malaysia	2	female	10	25 to 29	2002	44	Population	1	Number	1009318.2425355794	1088017.1212383267	935927.5384861134
13	Malaysia	2	female	11	30 to 34	2002	44	Population	1	Number	927653.4727639514	999984.7604139508	860200.8709868875
13	Malaysia	2	female	12	35 to 39	2002	44	Population	1	Number	877418.0776120721	945832.3952688306	813618.2494231858
13	Malaysia	2	female	13	40 to 44	2002	44	Population	1	Number	787995.8674541685	849437.7284823128	730698.2094278473
13	Malaysia	2	female	14	45 to 49	2002	44	Population	1	Number	624628.6094521163	673332.3473792598	579209.898598375
13	Malaysia	2	female	15	50 to 54	2002	44	Population	1	Number	490736.4408987546	529000.2966478473	455053.4507550199
13	Malaysia	2	female	16	55 to 59	2002	44	Population	1	Number	348316.2051711953	375475.2256126622	322989.03832525265
13	Malaysia	2	female	17	60 to 64	2002	44	Population	1	Number	265298.4989614641	285984.4367657174	246007.81065176384
13	Malaysia	2	female	18	65 to 69	2002	44	Population	1	Number	218646.13470719225	235694.47972760772	202747.68653930473
13	Malaysia	2	female	19	70 to 74	2002	44	Population	1	Number	138513.90614296214	149314.15589452104	128442.12435594537
13	Malaysia	2	female	20	75 to 79	2002	44	Population	1	Number	92280.80117042057	99476.14875440847	85570.77386413497
13	Malaysia	2	female	21	80 plus	2002	44	Population	1	Number	85218.30622215304	91862.97473402173	79021.81513740351
13	Malaysia	2	female	22	All Ages	2002	44	Population	1	Number	12178000.04219441	13127546.882599333	11292499.355348788
13	Malaysia	2	female	23	5-14 years	2002	44	Population	1	Number	2621170.149436765	2825548.850778344	2430576.6234371327
13	Malaysia	2	female	24	15-49 years	2002	44	Population	1	Number	6627563.470881093	7144329.929376217	6145652.485066986
13	Malaysia	2	female	25	50-69 years	2002	44	Population	1	Number	1322997.2797386062	1426154.4387538345	1226797.9862713409
13	Malaysia	2	female	26	70+ years	2002	44	Population	1	Number	316013.0135355358	340653.27938295127	293034.7133574839
13	Malaysia	2	female	28	<1 year	2002	44	Population	1	Number	244826.3547879621	263916.0321431343	227024.2604726803
13	Malaysia	2	female	30	80 to 84	2002	44	Population	1	Number	46504.740328213804	50130.82253296882	43123.23438639002
13	Malaysia	2	female	31	85 to 89	2002	44	Population	1	Number	24209.473307569035	26097.1419565607	22449.126356694804
13	Malaysia	2	female	32	90 to 94	2002	44	Population	1	Number	11325.564984688748	12208.645491319625	10502.047532060338
13	Malaysia	2	female	39	0 to 14	2002	44	Population	1	Number	3911426.2780391737	4216409.235086334	3627014.1706529763
13	Malaysia	2	female	42	Neonatal	2002	44	Population	1	Number	18621.003451366232	20072.926175224915	17267.011721294904
13	Malaysia	2	female	157	25 plus	2002	44	Population	1	Number	5866024.56309203	6323412.070919464	5439487.466551237
13	Malaysia	2	female	158	<20 years	2002	44	Population	1	Number	5182338.516143236	5586417.440996472	4805514.382491446
13	Malaysia	2	female	159	10 to 24	2002	44	Population	1	Number	3677166.162305638	3963883.316104568	3409787.844758811
13	Malaysia	2	female	162	10 to 19	2002	44	Population	1	Number	2547529.1993464953	2746165.9454211704	2362290.3384527066
13	Malaysia	2	female	164	Birth	2002	44	Population	1	Number	240680.539838348	241602.923794839	239740.712871684
13	Malaysia	2	female	235	95 plus	2002	44	Population	1	Number	3178.527601681461	3426.3647531726037	2947.406862258345
13	Malaysia	3	both	1	Under 5	2002	44	Population	1	Number	2662493.2098632446	2870093.9658384146	2468894.954165515
13	Malaysia	3	both	2	Early Neonatal	2002	44	Population	1	Number	9615.959543732848	10365.73815849526	8916.752879982434
13	Malaysia	3	both	3	Late Neonatal	2002	44	Population	1	Number	28811.56951848723	31058.074257245356	26716.589677025207
13	Malaysia	3	both	4	Post Neonatal	2002	44	Population	1	Number	466680.4335209551	503068.58671468537	432746.63133764075
13	Malaysia	3	both	5	1 to 4	2002	44	Population	1	Number	2157385.2472800696	2325601.5667079887	2000514.980270867
13	Malaysia	3	both	6	5 to 9	2002	44	Population	1	Number	2777012.4782132334	2993542.566513124	2575087.166313368
13	Malaysia	3	both	7	10 to 14	2002	44	Population	1	Number	2624378.24244096	2829007.0862168716	2433551.4459084948
13	Malaysia	3	both	8	15 to 19	2002	44	Population	1	Number	2582475.293857137	2783836.8677781005	2394695.392514627
13	Malaysia	3	both	9	20 to 24	2002	44	Population	1	Number	2289342.336459311	2467847.6554491487	2122877.054447849
13	Malaysia	3	both	10	25 to 29	2002	44	Population	1	Number	2056023.053576792	2216335.928232665	1906523.150488877
13	Malaysia	3	both	11	30 to 34	2002	44	Population	1	Number	1895102.3992429622	2042867.9181467292	1757303.5430795453
13	Malaysia	3	both	12	35 to 39	2002	44	Population	1	Number	1789463.5161950362	1928992.1269632704	1659345.995486738
13	Malaysia	3	both	13	40 to 44	2002	44	Population	1	Number	1619644.0414073719	1745931.434802873	1501874.628848459
13	Malaysia	3	both	14	45 to 49	2002	44	Population	1	Number	1302490.5116538187	1404048.7105134907	1207782.329794465
13	Malaysia	3	both	15	50 to 54	2002	44	Population	1	Number	1011757.2157277452	1090646.2668135136	938189.1662661115
13	Malaysia	3	both	16	55 to 59	2002	44	Population	1	Number	732143.4353982133	789230.3530691637	678906.983380776
13	Malaysia	3	both	17	60 to 64	2002	44	Population	1	Number	535473.2723786733	577225.3623890815	496537.32650612365
13	Malaysia	3	both	18	65 to 69	2002	44	Population	1	Number	425226.20623337664	458382.0774098657	394306.6713031925
13	Malaysia	3	both	19	70 to 74	2002	44	Population	1	Number	262658.08512013516	283138.1437478645	243559.3896057996
13	Malaysia	3	both	20	75 to 79	2002	44	Population	1	Number	172333.31782585388	185770.54535673428	159802.4202423061
13	Malaysia	3	both	21	80 plus	2002	44	Population	1	Number	148642.08915662332	160232.0567720632	137833.85532624795
13	Malaysia	3	both	22	All Ages	2002	44	Population	1	Number	24886658.704750486	26827129.066012986	23077071.4736785
13	Malaysia	3	both	23	5-14 years	2002	44	Population	1	Number	5401390.720654193	5822549.652729995	5008638.612221863
13	Malaysia	3	both	24	15-49 years	2002	44	Population	1	Number	13534541.152392428	14589860.641886275	12550402.094660562
13	Malaysia	3	both	25	50-69 years	2002	44	Population	1	Number	2704600.1297380086	2915484.0596816246	2507940.1474562036
13	Malaysia	3	both	26	70+ years	2002	44	Population	1	Number	583633.4921026123	629140.7458766622	541195.6651743538
13	Malaysia	3	both	28	<1 year	2002	44	Population	1	Number	505107.96258317516	544492.3991304261	468379.97389464837
13	Malaysia	3	both	30	80 to 84	2002	44	Population	1	Number	83143.08790384422	89625.94684185242	77097.49247025662
13	Malaysia	3	both	31	85 to 89	2002	44	Population	1	Number	41561.76465872351	44802.431613609864	38539.67802509724
13	Malaysia	3	both	32	90 to 94	2002	44	Population	1	Number	18671.01437354225	20126.83656471686	17313.38619201886
13	Malaysia	3	both	39	0 to 14	2002	44	Population	1	Number	8063883.930517438	8692643.618568411	7477533.566387378
13	Malaysia	3	both	42	Neonatal	2002	44	Population	1	Number	38427.52906222008	41423.81241574062	35633.342557007636
13	Malaysia	3	both	157	25 plus	2002	44	Population	1	Number	11950957.143916601	12882800.924217312	11081965.460328639
13	Malaysia	3	both	158	<20 years	2002	44	Population	1	Number	10646359.224374576	11476480.486346513	9872228.958902007
13	Malaysia	3	both	159	10 to 24	2002	44	Population	1	Number	7496195.872757408	8080691.609444121	6951123.892870971
13	Malaysia	3	both	162	10 to 19	2002	44	Population	1	Number	5206853.536298097	5612843.953994973	4828246.838423121
13	Malaysia	3	both	164	Birth	2002	44	Population	1	Number	496775.706620655	498679.54954069	494835.860525167
13	Malaysia	3	both	235	95 plus	2002	44	Population	1	Number	5266.222220513326	5676.84175188406	4883.298638875209
14	Maldives	1	male	1	Under 5	2002	44	Population	1	Number	17823.99944077232	19245.24296696042	16383.463090213654
14	Maldives	1	male	2	Early Neonatal	2002	44	Population	1	Number	71.37009003028493	77.0609720770479	65.60195648804022
14	Maldives	1	male	3	Late Neonatal	2002	44	Population	1	Number	212.1638530596346	229.08129651300263	195.01676193552558
14	Maldives	1	male	4	Post Neonatal	2002	44	Population	1	Number	3350.0887353687776	3617.2168815023056	3079.3344292473043
14	Maldives	1	male	5	1 to 4	2002	44	Population	1	Number	14190.376762313623	15321.883816868067	13043.509942542783
14	Maldives	1	male	6	5 to 9	2002	44	Population	1	Number	19065.063099657895	20585.26610442091	17524.223934350906
14	Maldives	1	male	7	10 to 14	2002	44	Population	1	Number	20673.386665879825	22321.833584928427	19002.56272536559
14	Maldives	1	male	8	15 to 19	2002	44	Population	1	Number	18445.582075740585	19916.3891299615	16954.80939166299
14	Maldives	1	male	9	20 to 24	2002	44	Population	1	Number	13971.050024598788	15085.068484231928	12841.909200577531
14	Maldives	1	male	10	25 to 29	2002	44	Population	1	Number	10782.19451348743	11641.941182651983	9910.777119928543
14	Maldives	1	male	11	30 to 34	2002	44	Population	1	Number	9617.35296119058	10384.21792214268	8840.07810866468
14	Maldives	1	male	12	35 to 39	2002	44	Population	1	Number	8442.654149376356	9115.851407574113	7760.318501993471
14	Maldives	1	male	13	40 to 44	2002	44	Population	1	Number	6972.209478192887	7528.156958837533	6408.715228183455
14	Maldives	1	male	14	45 to 49	2002	44	Population	1	Number	5362.022501585528	5789.57748401113	4928.663627685521
14	Maldives	1	male	15	50 to 54	2002	44	Population	1	Number	3655.1630355731327	3946.6170842972992	3359.7526122583245
14	Maldives	1	male	16	55 to 59	2002	44	Population	1	Number	3065.7088714261904	3310.1612403330814	2817.9381573283536
14	Maldives	1	male	17	60 to 64	2002	44	Population	1	Number	3206.3558128289815	3462.0230359335014	2947.2180072790343
14	Maldives	1	male	18	65 to 69	2002	44	Population	1	Number	2866.5702293627396	3095.1437543105612	2634.893908313249
14	Maldives	1	male	19	70 to 74	2002	44	Population	1	Number	2048.826807280337	2212.1954073413817	1883.2405424415356
14	Maldives	1	male	20	75 to 79	2002	44	Population	1	Number	1119.2574605827667	1208.5044012190071	1028.7990276726277
14	Maldives	1	male	21	80 plus	2002	44	Population	1	Number	767.0825377354456	828.2478836181767	705.086896232058
14	Maldives	1	male	22	All Ages	2002	44	Population	1	Number	147884.4796652718	159676.43803277364	135932.4500801515
14	Maldives	1	male	23	5-14 years	2002	44	Population	1	Number	39738.44976553772	42907.099689349336	36526.7866597165
14	Maldives	1	male	24	15-49 years	2002	44	Population	1	Number	73593.06570417216	79461.20256941086	67645.2711786962
14	Maldives	1	male	25	50-69 years	2002	44	Population	1	Number	12793.797949191045	13813.945114874447	11759.802685178962
14	Maldives	1	male	26	70+ years	2002	44	Population	1	Number	3935.1668055985497	4248.947692178565	3617.126466346223
14	Maldives	1	male	28	<1 year	2002	44	Population	1	Number	3633.622678458697	3923.359150092356	3339.95314767087
14	Maldives	1	male	30	80 to 84	2002	44	Population	1	Number	507.58666458410545	548.0604237657492	466.5634899693429
14	Maldives	1	male	31	85 to 89	2002	44	Population	1	Number	196.7269334384505	212.41347346025157	180.82745477802348
14	Maldives	1	male	32	90 to 94	2002	44	Population	1	Number	51.341329798708195	55.435165912469905	47.19192146267117
14	Maldives	1	male	39	0 to 14	2002	44	Population	1	Number	57562.44920631004	62152.342656309775	52910.24974993016
14	Maldives	1	male	42	Neonatal	2002	44	Population	1	Number	283.5339430899195	306.1422685900505	260.6187184235658
14	Maldives	1	male	157	25 plus	2002	44	Population	1	Number	57905.39835862238	62522.63776227046	53225.48173798084
14	Maldives	1	male	158	<20 years	2002	44	Population	1	Number	76008.03128205062	82068.73178627128	69865.05914159314
14	Maldives	1	male	159	10 to 24	2002	44	Population	1	Number	53090.0187662192	57323.29119912186	48799.28131760612
14	Maldives	1	male	162	10 to 19	2002	44	Population	1	Number	39118.96874162041	42238.222714889926	35957.37211702858
14	Maldives	1	male	164	Birth	2002	44	Population	1	Number	3787.21423105111	4110.92701179375	3475.77339740292
14	Maldives	1	male	235	95 plus	2002	44	Population	1	Number	11.427609914181474	12.338820479705909	10.504030022020656
14	Maldives	2	female	1	Under 5	2002	44	Population	1	Number	17005.443493998606	18361.41730650428	15631.062867928813
14	Maldives	2	female	2	Early Neonatal	2002	44	Population	1	Number	67.92562662887283	73.34185531701581	62.43587475704899
14	Maldives	2	female	3	Late Neonatal	2002	44	Population	1	Number	201.96255808612435	218.0665744246625	185.63993603142617
14	Maldives	2	female	4	Post Neonatal	2002	44	Population	1	Number	3195.2499058687886	3450.0315702398675	2937.0096801653426
14	Maldives	2	female	5	1 to 4	2002	44	Population	1	Number	13540.30540341482	14619.977306522738	12445.977376974994
14	Maldives	2	female	6	5 to 9	2002	44	Population	1	Number	18087.160115145456	19529.387450609524	16625.355108316253
14	Maldives	2	female	7	10 to 14	2002	44	Population	1	Number	20028.780126449663	21625.827645820995	18410.053312337535
14	Maldives	2	female	8	15 to 19	2002	44	Population	1	Number	18562.002717789874	20042.092878441366	17061.820912746774
14	Maldives	2	female	9	20 to 24	2002	44	Population	1	Number	14597.66566257784	15761.648969990809	13417.881737532212
14	Maldives	2	female	10	25 to 29	2002	44	Population	1	Number	11440.059509732046	12352.262776537622	10515.473440758895
14	Maldives	2	female	11	30 to 34	2002	44	Population	1	Number	10090.443387116282	10895.031458831634	9274.933347369251
14	Maldives	2	female	12	35 to 39	2002	44	Population	1	Number	8627.998313581229	9315.974476724994	7930.683143404469
14	Maldives	2	female	13	40 to 44	2002	44	Population	1	Number	6999.820419858825	7557.969531637104	6434.094652435185
14	Maldives	2	female	14	45 to 49	2002	44	Population	1	Number	5033.156007267021	5434.487953859195	4626.376136644073
14	Maldives	2	female	15	50 to 54	2002	44	Population	1	Number	3262.6520499162307	3522.8082017134875	2998.964380224214
14	Maldives	2	female	16	55 to 59	2002	44	Population	1	Number	2834.1654953747498	3060.155143536033	2605.1081262274392
14	Maldives	2	female	17	60 to 64	2002	44	Population	1	Number	2922.752720625206	3155.8061044429314	2686.535728375771
14	Maldives	2	female	18	65 to 69	2002	44	Population	1	Number	2295.7646230902515	2478.8234600847677	2110.220834061451
14	Maldives	2	female	19	70 to 74	2002	44	Population	1	Number	1364.4001962646753	1473.1942383939156	1254.1293176125675
14	Maldives	2	female	20	75 to 79	2002	44	Population	1	Number	769.8704882098027	831.2581386643094	707.64952443712275
14	Maldives	2	female	21	80 plus	2002	44	Population	1	Number	441.5323569565583	476.7391019978324	405.8476941367863
14	Maldives	2	female	22	All Ages	2002	44	Population	1	Number	144363.66768395432	155874.88483779077	132696.19026454884
14	Maldives	2	female	23	5-14 years	2002	44	Population	1	Number	38115.94024159512	41155.215096430526	35035.40842065379
14	Maldives	2	female	24	15-49 years	2002	44	Population	1	Number	75351.14601792312	81359.46804602275	69261.26337089085
14	Maldives	2	female	25	50-69 years	2002	44	Population	1	Number	11315.334889006439	12217.592909777219	10400.829068888876
14	Maldives	2	female	26	70+ years	2002	44	Population	1	Number	2575.803041431036	2781.1914790560563	2367.626536186477
14	Maldives	2	female	28	<1 year	2002	44	Population	1	Number	3465.138090583786	3741.439999981546	3185.0854909538175
14	Maldives	2	female	30	80 to 84	2002	44	Population	1	Number	301.5624760107791	325.60835405267176	277.1901845897927
14	Maldives	2	female	31	85 to 89	2002	44	Population	1	Number	113.53861065857711	122.5919107277956	104.3624155857994
14	Maldives	2	female	32	90 to 94	2002	44	Population	1	Number	22.693548098880285	24.503077908895488	20.859454630227663
14	Maldives	2	female	39	0 to 14	2002	44	Population	1	Number	55121.38373559373	59516.6324029348	50666.471288582594
14	Maldives	2	female	42	Neonatal	2002	44	Population	1	Number	269.8881847149972	291.40842974167833	248.07581078847517
14	Maldives	2	female	157	25 plus	2002	44	Population	1	Number	56082.61556799288	60554.51058642383	51550.01632568723
14	Maldives	2	female	158	<20 years	2002	44	Population	1	Number	73683.3864533836	79558.72528137617	67728.29220132937
14	Maldives	2	female	159	10 to 24	2002	44	Population	1	Number	53188.448506817374	57429.569494253185	48889.755962616524
14	Maldives	2	female	162	10 to 19	2002	44	Population	1	Number	38590.78284423953	41667.920524262365	35471.87422508431
14	Maldives	2	female	164	Birth	2002	44	Population	1	Number	3590.3788212368	3897.26706183667	3295.12470964448
14	Maldives	2	female	235	95 plus	2002	44	Population	1	Number	3.737722188321798	4.035759308469496	3.4356393309665285
14	Maldives	3	both	1	Under 5	2002	44	Population	1	Number	34829.44293477093	37606.66027346472	32014.52595814247
14	Maldives	3	both	2	Early Neonatal	2002	44	Population	1	Number	139.29571665915776	150.4028273940637	128.03783124508922
14	Maldives	3	both	3	Late Neonatal	2002	44	Population	1	Number	414.12641114575894	447.1478709376651	380.65669796695175
14	Maldives	3	both	4	Post Neonatal	2002	44	Population	1	Number	6545.338641237566	7067.248451742174	6016.344109412647
14	Maldives	3	both	5	1 to 4	2002	44	Population	1	Number	27730.682165728445	29941.861123390805	25489.487319517782
14	Maldives	3	both	6	5 to 9	2002	44	Population	1	Number	37152.22321480335	40114.65355503043	34149.57904266716
14	Maldives	3	both	7	10 to 14	2002	44	Population	1	Number	40702.16679232949	43947.66123074942	37412.61603770313
14	Maldives	3	both	8	15 to 19	2002	44	Population	1	Number	37007.584793530455	39958.48200840286	34016.63030440976
14	Maldives	3	both	9	20 to 24	2002	44	Population	1	Number	28568.715687176627	30846.717454222737	26259.790938109745
14	Maldives	3	both	10	25 to 29	2002	44	Population	1	Number	22222.254023219473	23994.203959189603	20426.250560687437
14	Maldives	3	both	11	30 to 34	2002	44	Population	1	Number	19707.796348306863	21279.24938097431	18115.01145603393
14	Maldives	3	both	12	35 to 39	2002	44	Population	1	Number	17070.652462957587	18431.825884299105	15691.001645397942
14	Maldives	3	both	13	40 to 44	2002	44	Population	1	Number	13972.029898051711	15086.126490474637	12842.809880618643
14	Maldives	3	both	14	45 to 49	2002	44	Population	1	Number	10395.178508852548	11224.065437870328	9555.039764329593
14	Maldives	3	both	15	50 to 54	2002	44	Population	1	Number	6917.815085489364	7469.425286010785	6358.716992482539
14	Maldives	3	both	16	55 to 59	2002	44	Population	1	Number	5899.87436680094	6370.316383869115	5423.046283555793
14	Maldives	3	both	17	60 to 64	2002	44	Population	1	Number	6129.108533454188	6617.829140376433	5633.753735654806
14	Maldives	3	both	18	65 to 69	2002	44	Population	1	Number	5162.334852452991	5573.9672143953285	4745.1147423747
14	Maldives	3	both	19	70 to 74	2002	44	Population	1	Number	3413.2270035450124	3685.389645735297	3137.369860054104
14	Maldives	3	both	20	75 to 79	2002	44	Population	1	Number	1889.1279487925697	2039.7625398833168	1736.4485521097504
14	Maldives	3	both	21	80 plus	2002	44	Population	1	Number	1208.6148946920039	1304.9869856160087	1110.9345903688443
14	Maldives	3	both	22	All Ages	2002	44	Population	1	Number	292248.1473492261	315551.3228705643	268628.64034470025
14	Maldives	3	both	23	5-14 years	2002	44	Population	1	Number	77854.39000713284	84062.31478577985	71562.19508037031
14	Maldives	3	both	24	15-49 years	2002	44	Population	1	Number	148944.21172209526	160820.6706154336	136906.53454958706
14	Maldives	3	both	25	50-69 years	2002	44	Population	1	Number	24109.13283819748	26031.53802465166	22160.631754067836
14	Maldives	3	both	26	70+ years	2002	44	Population	1	Number	6510.969847029586	7030.139171234625	5984.7530025327
14	Maldives	3	both	28	<1 year	2002	44	Population	1	Number	7098.760769042483	7664.799150073904	6525.038638624687
14	Maldives	3	both	30	80 to 84	2002	44	Population	1	Number	809.1491405948846	873.6687778184208	743.7536745591357
14	Maldives	3	both	31	85 to 89	2002	44	Population	1	Number	310.2655440970276	335.0053841880472	285.1898703638228
14	Maldives	3	both	32	90 to 94	2002	44	Population	1	Number	74.03487789758847	79.93824382136542	68.05137609289883
14	Maldives	3	both	39	0 to 14	2002	44	Population	1	Number	112683.83294190376	121668.97505924458	103576.72103851275
14	Maldives	3	both	42	Neonatal	2002	44	Population	1	Number	553.4221278049167	597.5506983317288	508.694529212041
14	Maldives	3	both	157	25 plus	2002	44	Population	1	Number	113988.01392661525	123077.14834869423	104775.49806366807
14	Maldives	3	both	158	<20 years	2002	44	Population	1	Number	149691.41773543422	161627.45706764742	137593.35134292257
14	Maldives	3	both	159	10 to 24	2002	44	Population	1	Number	106278.46727303657	114752.86069337501	97689.03728022265
14	Maldives	3	both	162	10 to 19	2002	44	Population	1	Number	77709.75158585995	83906.14323915227	71429.2463421129
14	Maldives	3	both	164	Birth	2002	44	Population	1	Number	7377.59305228791	8008.19407363042	6770.8981070474
14	Maldives	3	both	235	95 plus	2002	44	Population	1	Number	15.165332102503271	16.374579788175406	13.939669352987183
15	Myanmar	1	male	1	Under 5	2002	44	Population	1	Number	2793484.173898976	3182705.8165152567	2414547.9805917344
15	Myanmar	1	male	2	Early Neonatal	2002	44	Population	1	Number	11752.202896813324	13389.660434105574	10158.016299909472
15	Myanmar	1	male	3	Late Neonatal	2002	44	Population	1	Number	34566.22077137849	39382.40027702242	29877.312117980997
15	Myanmar	1	male	4	Post Neonatal	2002	44	Population	1	Number	539650.935715206	614841.5616729391	466447.27370584087
15	Myanmar	1	male	5	1 to 4	2002	44	Population	1	Number	2207514.814515578	2515092.194131189	1908065.378468003
15	Myanmar	1	male	6	5 to 9	2002	44	Population	1	Number	2647925.2014447427	3016865.8262247564	2288734.0861439877
15	Myanmar	1	male	7	10 to 14	2002	44	Population	1	Number	2569745.5472348607	2927793.247073663	2221159.5038500926
15	Myanmar	1	male	8	15 to 19	2002	44	Population	1	Number	2383053.789012919	2715089.3590974137	2059792.4869828573
15	Myanmar	1	male	9	20 to 24	2002	44	Population	1	Number	2121476.473464679	2417065.9618494366	1833698.1403862657
15	Myanmar	1	male	10	25 to 29	2002	44	Population	1	Number	1911340.3390207593	2177651.1466148747	1652066.977478067
15	Myanmar	1	male	11	30 to 34	2002	44	Population	1	Number	1760701.7409108141	2006023.7764382774	1521862.5087132147
15	Myanmar	1	male	12	35 to 39	2002	44	Population	1	Number	1591307.7876897214	1813027.830645322	1375446.8491952412
15	Myanmar	1	male	13	40 to 44	2002	44	Population	1	Number	1349471.9848226842	1537496.5698570195	1166416.0786244597
15	Myanmar	1	male	14	45 to 49	2002	44	Population	1	Number	1092127.8712310698	1244296.1949177862	943980.7000403986
15	Myanmar	1	male	15	50 to 54	2002	44	Population	1	Number	817910.7236638423	931871.8330026433	706961.1149328368
15	Myanmar	1	male	16	55 to 59	2002	44	Population	1	Number	609418.2390928348	694329.6806096009	526750.6407539754
15	Myanmar	1	male	17	60 to 64	2002	44	Population	1	Number	491817.7413346538	560343.6742676913	425102.65325803205
15	Myanmar	1	male	18	65 to 69	2002	44	Population	1	Number	416927.4221972061	475018.7397123046	360371.2076573188
15	Myanmar	1	male	19	70 to 74	2002	44	Population	1	Number	322612.0122790984	367562.17828335206	278849.685293153
15	Myanmar	1	male	20	75 to 79	2002	44	Population	1	Number	188819.1088221482	215127.64651846973	163205.79230893345
15	Myanmar	1	male	21	80 plus	2002	44	Population	1	Number	127771.33045038187	145573.9611514369	110439.14649635876
15	Myanmar	1	male	22	All Ages	2002	44	Population	1	Number	23195911.48657139	26427843.442779306	20049385.552706916
15	Myanmar	1	male	23	5-14 years	2002	44	Population	1	Number	5217670.748679603	5944659.073298421	4509893.58999408
15	Myanmar	1	male	24	15-49 years	2002	44	Population	1	Number	12209479.986152647	13910650.83942013	10553263.741420504
15	Myanmar	1	male	25	50-69 years	2002	44	Population	1	Number	2336074.126288537	2661563.92759224	2019185.6166021633
15	Myanmar	1	male	26	70+ years	2002	44	Population	1	Number	639202.4515516284	728263.7859532587	552494.6240984454
15	Myanmar	1	male	28	<1 year	2002	44	Population	1	Number	585969.3593833977	667613.6223840672	506482.60212373134
15	Myanmar	1	male	30	80 to 84	2002	44	Population	1	Number	89399.40371966701	101855.59842082346	77272.37252113875
15	Myanmar	1	male	31	85 to 89	2002	44	Population	1	Number	29576.48478995942	33697.43457028195	25564.433938755257
15	Myanmar	1	male	32	90 to 94	2002	44	Population	1	Number	7509.123231182941	8555.384135739903	6490.5104898306645
15	Myanmar	1	male	39	0 to 14	2002	44	Population	1	Number	8011154.922578579	9127364.889813675	6924441.570585814
15	Myanmar	1	male	42	Neonatal	2002	44	Population	1	Number	46318.42366819181	52772.060711128	40035.328417890465
15	Myanmar	1	male	157	25 plus	2002	44	Population	1	Number	10680226.301515214	12168323.232018782	9231453.354751986
15	Myanmar	1	male	158	<20 years	2002	44	Population	1	Number	10394208.711591499	11842454.248911086	8984234.057568673
15	Myanmar	1	male	159	10 to 24	2002	44	Population	1	Number	7074275.809712458	8059948.568020514	6114650.131219216
15	Myanmar	1	male	162	10 to 19	2002	44	Population	1	Number	4952799.336247779	5642882.606171077	4280951.99083295
15	Myanmar	1	male	164	Birth	2002	44	Population	1	Number	628829.132595464	661976.049816462	592170.481836144
15	Myanmar	1	male	235	95 plus	2002	44	Population	1	Number	1286.3187095724852	1465.544024591565	1111.8295466340921
15	Myanmar	2	female	1	Under 5	2002	44	Population	1	Number	2707231.4741647216	3084435.3585333163	2339995.4615870356
15	Myanmar	2	female	2	Early Neonatal	2002	44	Population	1	Number	11190.92802555973	12750.182031437786	9672.878378025092
15	Myanmar	2	female	3	Late Neonatal	2002	44	Population	1	Number	32979.976174444346	37575.141101456116	28506.241637597308
15	Myanmar	2	female	4	Post Neonatal	2002	44	Population	1	Number	517597.34163762105	589715.1969698134	447385.25017896335
15	Myanmar	2	female	5	1 to 4	2002	44	Population	1	Number	2145463.2283270964	2444394.8384306086	1854431.0913924498
15	Myanmar	2	female	6	5 to 9	2002	44	Population	1	Number	2604964.962006506	2967919.8521553474	2251601.404186978
15	Myanmar	2	female	7	10 to 14	2002	44	Population	1	Number	2560642.756176266	2917422.146238581	2213291.506610788
15	Myanmar	2	female	8	15 to 19	2002	44	Population	1	Number	2409527.432478987	2745251.627361208	2082674.9800956366
15	Myanmar	2	female	9	20 to 24	2002	44	Population	1	Number	2176564.0166361835	2479828.960726489	1881313.0570424306
15	Myanmar	2	female	10	25 to 29	2002	44	Population	1	Number	1978265.6995284557	2253901.349193589	1709913.9112728224
15	Myanmar	2	female	11	30 to 34	2002	44	Population	1	Number	1842834.2519204943	2099599.9716993594	1592853.742689872
15	Myanmar	2	female	12	35 to 39	2002	44	Population	1	Number	1687773.786251093	1922934.6264617834	1458827.2328030802
15	Myanmar	2	female	13	40 to 44	2002	44	Population	1	Number	1452026.146482218	1654339.804506914	1255058.7658642768
15	Myanmar	2	female	14	45 to 49	2002	44	Population	1	Number	1194552.584726679	1360991.9451365499	1032511.4987627446
15	Myanmar	2	female	15	50 to 54	2002	44	Population	1	Number	895732.5160373469	1020536.6887240538	774226.3793568014
15	Myanmar	2	female	16	55 to 59	2002	44	Population	1	Number	695847.8831736217	792801.7369417918	601456.1016004751
15	Myanmar	2	female	17	60 to 64	2002	44	Population	1	Number	568661.2168893729	647893.9023643469	491522.30956248456
15	Myanmar	2	female	18	65 to 69	2002	44	Population	1	Number	490282.1473962853	558594.12300654	423775.3626731989
15	Myanmar	2	female	19	70 to 74	2002	44	Population	1	Number	392175.06374594156	446817.58648888953	338976.50720696105
15	Myanmar	2	female	20	75 to 79	2002	44	Population	1	Number	251504.03320187924	286546.5846657828	217387.5052353296
15	Myanmar	2	female	21	80 plus	2002	44	Population	1	Number	209441.37044412296	238623.24840059874	181030.64366116968
15	Myanmar	2	female	22	All Ages	2002	44	Population	1	Number	24118027.341260176	27478439.512605146	20846416.370212097
15	Myanmar	2	female	23	5-14 years	2002	44	Population	1	Number	5165607.718182772	5885341.998393929	4464892.9107977655
15	Myanmar	2	female	24	15-49 years	2002	44	Population	1	Number	12741543.91802411	14516848.285085892	11013153.18853086
15	Myanmar	2	female	25	50-69 years	2002	44	Population	1	Number	2650523.763496627	3019826.4510367326	2290980.1531929593
15	Myanmar	2	female	26	70+ years	2002	44	Population	1	Number	853120.4673919438	971987.4195552709	737394.6561034606
15	Myanmar	2	female	28	<1 year	2002	44	Population	1	Number	561768.2458376251	640040.5201027072	485564.3701945857
15	Myanmar	2	female	30	80 to 84	2002	44	Population	1	Number	136531.3368258256	155554.51643946688	118010.8578027724
15	Myanmar	2	female	31	85 to 89	2002	44	Population	1	Number	53105.40610093791	60504.68675108102	45901.656525425795
15	Myanmar	2	female	32	90 to 94	2002	44	Population	1	Number	16046.846891298139	18282.685620652934	13870.091736431612
15	Myanmar	2	female	39	0 to 14	2002	44	Population	1	Number	7872839.192347494	8969777.356927244	6804888.372384801
15	Myanmar	2	female	42	Neonatal	2002	44	Population	1	Number	44170.90420000407	50325.323132893915	38179.1200156224
15	Myanmar	2	female	157	25 plus	2002	44	Population	1	Number	11659096.699797511	13283581.5675902	10077539.960689211
15	Myanmar	2	female	158	<20 years	2002	44	Population	1	Number	10282366.624826482	11715028.984288454	8887563.35248044
15	Myanmar	2	female	159	10 to 24	2002	44	Population	1	Number	7146734.205291437	8142502.734326276	6177279.543748855
15	Myanmar	2	female	162	10 to 19	2002	44	Population	1	Number	4970170.188655253	5662673.773599788	4295966.4867064245
15	Myanmar	2	female	164	Birth	2002	44	Population	1	Number	597980.432270637	629501.249072556	563120.158324616
15	Myanmar	2	female	235	95 plus	2002	44	Population	1	Number	3757.780626061327	4281.359589397927	3248.0375965399157
15	Myanmar	3	both	1	Under 5	2002	44	Population	1	Number	5500715.648063697	6267141.175048573	4754543.442178769
15	Myanmar	3	both	2	Early Neonatal	2002	44	Population	1	Number	22943.130922373053	26139.84246554336	19830.894677934564
15	Myanmar	3	both	3	Late Neonatal	2002	44	Population	1	Number	67546.19694582283	76957.54137847853	58383.553755578294
15	Myanmar	3	both	4	Post Neonatal	2002	44	Population	1	Number	1057248.2773528271	1204556.7586427527	913832.5238848042
15	Myanmar	3	both	5	1 to 4	2002	44	Population	1	Number	4352978.042842674	4959487.0325617995	3762496.4698604527
15	Myanmar	3	both	6	5 to 9	2002	44	Population	1	Number	5252890.163451249	5984785.678380105	4540335.490330966
15	Myanmar	3	both	7	10 to 14	2002	44	Population	1	Number	5130388.303411126	5845215.393312243	4434451.01046088
15	Myanmar	3	both	8	15 to 19	2002	44	Population	1	Number	4792581.221491906	5460340.98645862	4142467.4670784934
15	Myanmar	3	both	9	20 to 24	2002	44	Population	1	Number	4298040.490100862	4896894.922575926	3715011.1974286963
15	Myanmar	3	both	10	25 to 29	2002	44	Population	1	Number	3889606.038549215	4431552.4958084645	3361980.8887508893
15	Myanmar	3	both	11	30 to 34	2002	44	Population	1	Number	3603535.9928313084	4105623.7481376375	3114716.251403087
15	Myanmar	3	both	12	35 to 39	2002	44	Population	1	Number	3279081.5739408145	3735962.457107106	2834274.081998321
15	Myanmar	3	both	13	40 to 44	2002	44	Population	1	Number	2801498.131304902	3191836.3743639328	2421474.8444887367
15	Myanmar	3	both	14	45 to 49	2002	44	Population	1	Number	2286680.4559577485	2605288.140054336	1976492.198803143
15	Myanmar	3	both	15	50 to 54	2002	44	Population	1	Number	1713643.239701189	1952408.5217266965	1481187.494289638
15	Myanmar	3	both	16	55 to 59	2002	44	Population	1	Number	1305266.1222664565	1487131.417551393	1128206.7423544505
15	Myanmar	3	both	17	60 to 64	2002	44	Population	1	Number	1060478.9582240267	1208237.5766320385	916624.9628205167
15	Myanmar	3	both	18	65 to 69	2002	44	Population	1	Number	907209.5695934914	1033612.8627188448	784146.5703305176
15	Myanmar	3	both	19	70 to 74	2002	44	Population	1	Number	714787.07602504	814379.7647722416	617826.1925001141
15	Myanmar	3	both	20	75 to 79	2002	44	Population	1	Number	440323.1420240274	501674.23118425254	380593.29754426307
15	Myanmar	3	both	21	80 plus	2002	44	Population	1	Number	337212.70089450484	384197.20955203567	291469.79015752854
15	Myanmar	3	both	22	All Ages	2002	44	Population	1	Number	47313938.82783157	53906282.95538446	40895801.92291903
15	Myanmar	3	both	23	5-14 years	2002	44	Population	1	Number	10383278.466862375	11830001.07169235	8974786.500791848
15	Myanmar	3	both	24	15-49 years	2002	44	Population	1	Number	24951023.904176757	28427499.124506027	21566416.929951366
15	Myanmar	3	both	25	50-69 years	2002	44	Population	1	Number	4986597.889785164	5681390.378628973	4310165.7697951235
15	Myanmar	3	both	26	70+ years	2002	44	Population	1	Number	1492322.918943572	1700251.2055085297	1289889.2802019054
15	Myanmar	3	both	28	<1 year	2002	44	Population	1	Number	1147737.6052210229	1307654.1424867748	992046.9723183172
15	Myanmar	3	both	30	80 to 84	2002	44	Population	1	Number	225930.74054549262	257410.11486029034	195283.23032391112
15	Myanmar	3	both	31	85 to 89	2002	44	Population	1	Number	82681.89089089732	94202.12132136297	71466.09046418103
15	Myanmar	3	both	32	90 to 94	2002	44	Population	1	Number	23555.97012248108	26838.069756392837	20360.602226262276
15	Myanmar	3	both	39	0 to 14	2002	44	Population	1	Number	15883994.114926074	18097142.24674092	13729329.942970619
15	Myanmar	3	both	42	Neonatal	2002	44	Population	1	Number	90489.32786819589	103097.3838440219	78214.44843351288
15	Myanmar	3	both	157	25 plus	2002	44	Population	1	Number	22339323.001312725	25451904.799608976	19308993.3154412
15	Myanmar	3	both	158	<20 years	2002	44	Population	1	Number	20676575.33641798	23557483.233199544	17871797.41004911
15	Myanmar	3	both	159	10 to 24	2002	44	Population	1	Number	14221010.015003895	16202451.302346792	12291929.67496807
15	Myanmar	3	both	162	10 to 19	2002	44	Population	1	Number	9922969.524903033	11305556.379770864	8576918.477539374
15	Myanmar	3	both	164	Birth	2002	44	Population	1	Number	1226809.5648661	1291477.29888902	1155290.64016076
15	Myanmar	3	both	235	95 plus	2002	44	Population	1	Number	5044.099335633812	5746.903613989492	4359.867143174009
16	Philippines	1	male	1	Under 5	2002	44	Population	1	Number	5784572.963957484	6270892.607458016	5301004.559058858
16	Philippines	1	male	2	Early Neonatal	2002	44	Population	1	Number	23428.3160111285	25397.977447044574	21469.79746990648
16	Philippines	1	male	3	Late Neonatal	2002	44	Population	1	Number	69612.38622131881	75464.8270257325	63793.05421946256
16	Philippines	1	male	4	Post Neonatal	2002	44	Population	1	Number	1102736.1287133703	1195445.1747108032	1010551.5622624715
16	Philippines	1	male	5	1 to 4	2002	44	Population	1	Number	4588796.133011666	4974584.628274434	4205190.145107017
16	Philippines	1	male	6	5 to 9	2002	44	Population	1	Number	5341024.38537417	5790054.087515879	4894534.962792303
16	Philippines	1	male	7	10 to 14	2002	44	Population	1	Number	4945271.720016815	5361029.770762617	4531865.722315859
16	Philippines	1	male	8	15 to 19	2002	44	Population	1	Number	4289707.886808365	4650351.485433979	3931104.5442228457
16	Philippines	1	male	9	20 to 24	2002	44	Population	1	Number	3817238.3509267257	4138160.570344837	3498131.6732208855
16	Philippines	1	male	10	25 to 29	2002	44	Population	1	Number	3254753.9214450554	3528387.0446888176	2982668.813013134
16	Philippines	1	male	11	30 to 34	2002	44	Population	1	Number	3052788.696763188	3309442.2336695017	2797587.1166665344
16	Philippines	1	male	12	35 to 39	2002	44	Population	1	Number	2689053.213191865	2915126.841814356	2464258.5427653906
16	Philippines	1	male	13	40 to 44	2002	44	Population	1	Number	2322036.3065072345	2517254.1515948544	2127922.8603028664
16	Philippines	1	male	14	45 to 49	2002	44	Population	1	Number	1889362.6467249512	2048204.8247947188	1731419.0807876703
16	Philippines	1	male	15	50 to 54	2002	44	Population	1	Number	1471610.5670166074	1595331.5626341489	1348589.4937311336
16	Philippines	1	male	16	55 to 59	2002	44	Population	1	Number	1013362.5879518624	1098557.836690218	928649.3112254549
16	Philippines	1	male	17	60 to 64	2002	44	Population	1	Number	818519.6394993676	887334.0847072958	750094.4957736124
16	Philippines	1	male	18	65 to 69	2002	44	Population	1	Number	591793.0050003083	641546.1267970401	542321.349747406
16	Philippines	1	male	19	70 to 74	2002	44	Population	1	Number	379229.2547657051	411111.7527706149	347527.12446834845
16	Philippines	1	male	20	75 to 79	2002	44	Population	1	Number	240132.3451708078	260320.71123068	220058.19002705958
16	Philippines	1	male	21	80 plus	2002	44	Population	1	Number	219273.8100755413	237708.56088763668	200943.34951519402
16	Philippines	1	male	22	All Ages	2002	44	Population	1	Number	42119731.30119605	45660814.25379523	38598681.18963459
16	Philippines	1	male	23	5-14 years	2002	44	Population	1	Number	10286296.105390985	11151083.858278498	9426400.685108162
16	Philippines	1	male	24	15-49 years	2002	44	Population	1	Number	21314941.022367384	23106927.15234106	19533092.630979333
16	Philippines	1	male	25	50-69 years	2002	44	Population	1	Number	3895285.7994681457	4222769.610828703	3569654.6504776063
16	Philippines	1	male	26	70+ years	2002	44	Population	1	Number	838635.4100120541	909141.0248889318	768528.6640106019
16	Philippines	1	male	28	<1 year	2002	44	Population	1	Number	1195776.8309458175	1296307.9791835803	1095814.4139518405
16	Philippines	1	male	30	80 to 84	2002	44	Population	1	Number	124756.03067512834	135244.4986641226	114326.8987182928
16	Philippines	1	male	31	85 to 89	2002	44	Population	1	Number	63994.338236869415	69374.45945779962	58644.65378193001
16	Philippines	1	male	32	90 to 94	2002	44	Population	1	Number	23528.964848244643	25507.088016234982	21562.032445200424
16	Philippines	1	male	39	0 to 14	2002	44	Population	1	Number	16070869.06934847	17421976.46573651	14727405.24416702
16	Philippines	1	male	42	Neonatal	2002	44	Population	1	Number	93040.70223244731	100862.80447277708	85262.85168936904
16	Philippines	1	male	157	25 plus	2002	44	Population	1	Number	17941915.994112495	19450325.73227988	16442039.728023807
16	Philippines	1	male	158	<20 years	2002	44	Population	1	Number	20360576.956156835	22072327.951170485	18658509.78838986
16	Philippines	1	male	159	10 to 24	2002	44	Population	1	Number	13052217.957751906	14149541.826541433	11961101.939759588
16	Philippines	1	male	162	10 to 19	2002	44	Population	1	Number	9234979.60682518	10011381.256196594	8462970.266538706
16	Philippines	1	male	164	Birth	2002	44	Population	1	Number	1243130.28733828	1293047.49970407	1192509.21749546
16	Philippines	1	male	235	95 plus	2002	44	Population	1	Number	6994.476315298896	7582.514749479509	6409.764569770784
16	Philippines	2	female	1	Under 5	2002	44	Population	1	Number	5416379.894227545	5871744.872011849	4963591.03632978
16	Philippines	2	female	2	Early Neonatal	2002	44	Population	1	Number	21796.256262489704	23628.707446227272	19974.171738828867
16	Philippines	2	female	3	Late Neonatal	2002	44	Population	1	Number	64937.56082439735	70396.98049576915	59509.026531283685
16	Philippines	2	female	4	Post Neonatal	2002	44	Population	1	Number	1030611.1174925094	1117256.4816999554	944455.9289830218
16	Philippines	2	female	5	1 to 4	2002	44	Population	1	Number	4299034.959648148	4660462.702369897	3939651.909076644
16	Philippines	2	female	6	5 to 9	2002	44	Population	1	Number	5064256.75427256	5490018.094768825	4640904.058071928
16	Philippines	2	female	7	10 to 14	2002	44	Population	1	Number	4769820.596858041	5170828.150341905	4371081.648962179
16	Philippines	2	female	8	15 to 19	2002	44	Population	1	Number	4208309.729754141	4562110.03623583	3856510.9650023966
16	Philippines	2	female	9	20 to 24	2002	44	Population	1	Number	3817792.1033099107	4138760.877705072	3498639.1340008155
16	Philippines	2	female	10	25 to 29	2002	44	Population	1	Number	3215149.4322918034	3485452.9335969994	2946375.109248188
16	Philippines	2	female	11	30 to 34	2002	44	Population	1	Number	2959102.138899389	3207879.2752995635	2711732.400432
16	Philippines	2	female	12	35 to 39	2002	44	Population	1	Number	2592900.2641661284	2810890.138260311	2376143.6163346474
16	Philippines	2	female	13	40 to 44	2002	44	Population	1	Number	2224409.8529100087	2411420.0632412783	2038457.608705524
16	Philippines	2	female	14	45 to 49	2002	44	Population	1	Number	1823616.3177861907	1976931.0815679564	1671168.8960951576
16	Philippines	2	female	15	50 to 54	2002	44	Population	1	Number	1440220.1314452214	1561302.0756528275	1319823.1797592
16	Philippines	2	female	16	55 to 59	2002	44	Population	1	Number	1037255.5491421146	1124459.5228875906	950544.9112962147
16	Philippines	2	female	17	60 to 64	2002	44	Population	1	Number	882104.6541419526	956264.8079865652	808364.0438644309
16	Philippines	2	female	18	65 to 69	2002	44	Population	1	Number	676547.1616219509	733425.7205927392	619990.379674058
16	Philippines	2	female	19	70 to 74	2002	44	Population	1	Number	465483.33860107796	504617.375408013	426570.69337095984
16	Philippines	2	female	20	75 to 79	2002	44	Population	1	Number	315727.7631442121	342271.5744457928	289334.11719019763
16	Philippines	2	female	21	80 plus	2002	44	Population	1	Number	288933.23441144987	313224.38060840254	264779.50964090816
16	Philippines	2	female	22	All Ages	2002	44	Population	1	Number	41198008.916983694	44661600.9806115	37754011.3079786
16	Philippines	2	female	23	5-14 years	2002	44	Population	1	Number	9834077.351130601	10660846.24511073	9011985.70703411
16	Philippines	2	female	24	15-49 years	2002	44	Population	1	Number	20841279.83911757	22593444.405907	19099027.72981873
16	Philippines	2	female	25	50-69 years	2002	44	Population	1	Number	4036127.4963512393	4375452.127119723	3698722.514593902
16	Philippines	2	female	26	70+ years	2002	44	Population	1	Number	1070144.3361567399	1160113.3304622087	980684.3202020656
16	Philippines	2	female	28	<1 year	2002	44	Population	1	Number	1117344.9345793966	1211282.1696419516	1023939.1272531344
16	Philippines	2	female	30	80 to 84	2002	44	Population	1	Number	180028.89585983483	195164.25485692336	164979.1615840237
16	Philippines	2	female	31	85 to 89	2002	44	Population	1	Number	82319.29660612403	89240.03063924027	75437.71499236794
16	Philippines	2	female	32	90 to 94	2002	44	Population	1	Number	22686.100291745868	24593.362292768532	20789.62817534187
16	Philippines	2	female	39	0 to 14	2002	44	Population	1	Number	15250457.245358147	16532591.117122576	13975576.743363885
16	Philippines	2	female	42	Neonatal	2002	44	Population	1	Number	86733.81708688705	94025.68794199642	79483.19827011255
16	Philippines	2	female	157	25 plus	2002	44	Population	1	Number	17921449.8385615	19428138.949548036	16423284.465611486
16	Philippines	2	female	158	<20 years	2002	44	Population	1	Number	19458766.97511229	21094701.153358404	17832087.70836628
16	Philippines	2	female	159	10 to 24	2002	44	Population	1	Number	12795922.429922093	13871699.064282807	11726231.747965392
16	Philippines	2	female	162	10 to 19	2002	44	Population	1	Number	8978130.326612182	9732938.186577735	8227592.613964575
16	Philippines	2	female	164	Birth	2002	44	Population	1	Number	1155302.26035509	1201692.78664522	1108257.60461251
16	Philippines	2	female	235	95 plus	2002	44	Population	1	Number	3898.9416537451416	4226.732819470448	3573.0048891746314
16	Philippines	3	both	1	Under 5	2002	44	Population	1	Number	11200952.858185029	12142637.479469864	10264595.595388636
16	Philippines	3	both	2	Early Neonatal	2002	44	Population	1	Number	45224.5722736182	49026.68489327184	41443.96920873535
16	Philippines	3	both	3	Late Neonatal	2002	44	Population	1	Number	134549.94704571617	145861.80752150167	123302.08075074623
16	Philippines	3	both	4	Post Neonatal	2002	44	Population	1	Number	2133347.24620588	2312701.6564107584	1955007.491245493
16	Philippines	3	both	5	1 to 4	2002	44	Population	1	Number	8887831.092659814	9635047.33064433	8144842.054183663
16	Philippines	3	both	6	5 to 9	2002	44	Population	1	Number	10405281.13964673	11280072.182284703	9535439.020864232
16	Philippines	3	both	7	10 to 14	2002	44	Population	1	Number	9715092.316874856	10531857.921104524	8902947.37127804
16	Philippines	3	both	8	15 to 19	2002	44	Population	1	Number	8498017.616562506	9212461.521669809	7787615.509225242
16	Philippines	3	both	9	20 to 24	2002	44	Population	1	Number	7635030.454236637	8276921.448049909	6996770.807221701
16	Philippines	3	both	10	25 to 29	2002	44	Population	1	Number	6469903.353736859	7013839.978285817	5929043.922261322
16	Philippines	3	both	11	30 to 34	2002	44	Population	1	Number	6011890.835662577	6517321.508969064	5509319.517098536
16	Philippines	3	both	12	35 to 39	2002	44	Population	1	Number	5281953.477357994	5726016.980074667	4840402.159100038
16	Philippines	3	both	13	40 to 44	2002	44	Population	1	Number	4546446.159417243	4928674.214836134	4166380.469008391
16	Philippines	3	both	14	45 to 49	2002	44	Population	1	Number	3712978.964511142	4025135.906362675	3402587.976882828
16	Philippines	3	both	15	50 to 54	2002	44	Population	1	Number	2911830.6984618288	3156633.638286976	2668412.6734903334
16	Philippines	3	both	16	55 to 59	2002	44	Population	1	Number	2050618.137093977	2223017.359577809	1879194.2225216695
16	Philippines	3	both	17	60 to 64	2002	44	Population	1	Number	1700624.2936413202	1843598.8926938607	1558458.5396380431
16	Philippines	3	both	18	65 to 69	2002	44	Population	1	Number	1268340.1666222592	1374971.8473897788	1162311.729421464
16	Philippines	3	both	19	70 to 74	2002	44	Population	1	Number	844712.5933667831	915729.1281786278	774097.8178393083
16	Philippines	3	both	20	75 to 79	2002	44	Population	1	Number	555860.1083150199	602592.2856764727	509392.3072172572
16	Philippines	3	both	21	80 plus	2002	44	Population	1	Number	508207.04448699113	550932.9414960395	465722.8591561022
16	Philippines	3	both	22	All Ages	2002	44	Population	1	Number	83317740.21817975	90322415.2344067	76352692.49761319
16	Philippines	3	both	23	5-14 years	2002	44	Population	1	Number	20120373.456521586	21811930.103389226	18438386.392142266
16	Philippines	3	both	24	15-49 years	2002	44	Population	1	Number	42156220.86148496	45700371.55824809	38632120.36079805
16	Philippines	3	both	25	50-69 years	2002	44	Population	1	Number	7931413.295819385	8598221.737948425	7268377.165071511
16	Philippines	3	both	26	70+ years	2002	44	Population	1	Number	1908779.746168794	2069254.3553511398	1749212.9842126674
16	Philippines	3	both	28	<1 year	2002	44	Population	1	Number	2313121.765525214	2507590.1488255323	2119753.5412049745
16	Philippines	3	both	30	80 to 84	2002	44	Population	1	Number	304784.92653496313	330408.753521046	279306.0603023165
16	Philippines	3	both	31	85 to 89	2002	44	Population	1	Number	146313.63484299343	158614.49009703984	134082.36877429797
16	Philippines	3	both	32	90 to 94	2002	44	Population	1	Number	46215.06513999051	50100.45030900352	42351.660620542294
16	Philippines	3	both	39	0 to 14	2002	44	Population	1	Number	31321326.314706616	33954567.58285909	28702981.98753091
16	Philippines	3	both	42	Neonatal	2002	44	Population	1	Number	179774.51931933436	194888.4924147735	164746.04995948158
16	Philippines	3	both	157	25 plus	2002	44	Population	1	Number	35863365.832674	38878464.681827955	32865324.193635285
16	Philippines	3	both	158	<20 years	2002	44	Population	1	Number	39819343.931269124	43167029.104528904	36490597.49675615
16	Philippines	3	both	159	10 to 24	2002	44	Population	1	Number	25848140.387674	28021240.89082424	23687333.687724985
16	Philippines	3	both	162	10 to 19	2002	44	Population	1	Number	18213109.933437362	19744319.44277433	16690562.880503282
16	Philippines	3	both	164	Birth	2002	44	Population	1	Number	2398432.54769336	2494740.28634929	2300766.82210797
16	Philippines	3	both	235	95 plus	2002	44	Population	1	Number	10893.417969044038	11809.247568949955	9982.769458945415
17	Sri Lanka	1	male	1	Under 5	2002	44	Population	1	Number	862309.2335642612	974042.1939533271	750065.9735278074
17	Sri Lanka	1	male	2	Early Neonatal	2002	44	Population	1	Number	3500.119806001162	3953.6447509033883	3044.5235509084655
17	Sri Lanka	1	male	3	Late Neonatal	2002	44	Population	1	Number	10442.892334286698	11796.02092217301	9083.583823852337
17	Sri Lanka	1	male	4	Post Neonatal	2002	44	Population	1	Number	165113.57447859072	186508.02064572508	143621.41696202886
17	Sri Lanka	1	male	5	1 to 4	2002	44	Population	1	Number	683252.6469453826	771784.5076345257	594316.4491910177
17	Sri Lanka	1	male	6	5 to 9	2002	44	Population	1	Number	858013.9218039205	969190.3209501095	746329.7649013399
17	Sri Lanka	1	male	7	10 to 14	2002	44	Population	1	Number	855359.1949248632	966191.6101709895	744020.5929436651
17	Sri Lanka	1	male	8	15 to 19	2002	44	Population	1	Number	879084.2064765894	992990.7692242819	764657.4169435068
17	Sri Lanka	1	male	9	20 to 24	2002	44	Population	1	Number	877151.4882887637	990807.6207774284	762976.2727638087
17	Sri Lanka	1	male	10	25 to 29	2002	44	Population	1	Number	765342.6094251288	864511.2047902733	665721.097578844
17	Sri Lanka	1	male	11	30 to 34	2002	44	Population	1	Number	729118.322831229	823593.1881264905	634211.9779593113
17	Sri Lanka	1	male	12	35 to 39	2002	44	Population	1	Number	682132.2481615789	770518.9341638949	593341.8881266075
17	Sri Lanka	1	male	13	40 to 44	2002	44	Population	1	Number	644530.848517464	728045.3662378244	560634.908620549
17	Sri Lanka	1	male	14	45 to 49	2002	44	Population	1	Number	566668.388777474	640093.9467705173	492907.4862610006
17	Sri Lanka	1	male	15	50 to 54	2002	44	Population	1	Number	498239.5487234587	562798.4999614957	433385.7479626148
17	Sri Lanka	1	male	16	55 to 59	2002	44	Population	1	Number	366876.9593075109	414414.7185780803	319122.08861602395
17	Sri Lanka	1	male	17	60 to 64	2002	44	Population	1	Number	269445.0861245826	304358.19613564794	234372.52318516184
17	Sri Lanka	1	male	18	65 to 69	2002	44	Population	1	Number	203835.03845470198	230246.78425432026	177302.66661491152
17	Sri Lanka	1	male	19	70 to 74	2002	44	Population	1	Number	145130.01714798925	163935.11145300377	126239.03741615408
17	Sri Lanka	1	male	20	75 to 79	2002	44	Population	1	Number	95696.87041157945	108096.7082132209	83240.40086192192
17	Sri Lanka	1	male	21	80 plus	2002	44	Population	1	Number	88512.6528831813	99981.60201834165	76991.32349532555
17	Sri Lanka	1	male	22	All Ages	2002	44	Population	1	Number	9387446.635824276	10603816.77577924	8165521.167778554
17	Sri Lanka	1	male	23	5-14 years	2002	44	Population	1	Number	1713373.1167287838	1935381.9311210993	1490350.3578450049
17	Sri Lanka	1	male	24	15-49 years	2002	44	Population	1	Number	5144028.112478227	5810561.030090709	4474451.0482536275
17	Sri Lanka	1	male	25	50-69 years	2002	44	Population	1	Number	1338396.6326102542	1511818.1989295443	1164183.0263787122
17	Sri Lanka	1	male	26	70+ years	2002	44	Population	1	Number	329339.54044275	372013.42168456636	286470.76177340164
17	Sri Lanka	1	male	28	<1 year	2002	44	Population	1	Number	179056.5866188786	202257.68631880145	155749.52433678965
17	Sri Lanka	1	male	30	80 to 84	2002	44	Population	1	Number	54986.34379755683	62111.15092513137	47828.996705479
17	Sri Lanka	1	male	31	85 to 89	2002	44	Population	1	Number	24450.13660684873	27618.241549559738	21267.562497389394
17	Sri Lanka	1	male	32	90 to 94	2002	44	Population	1	Number	7585.722024436629	8568.635282799272	6598.319667356749
17	Sri Lanka	1	male	39	0 to 14	2002	44	Population	1	Number	2575682.350293045	2909424.125074426	2240416.331372812
17	Sri Lanka	1	male	42	Neonatal	2002	44	Population	1	Number	13943.012140287861	15749.665673076399	12128.107374760802
17	Sri Lanka	1	male	157	25 plus	2002	44	Population	1	Number	5055528.590765879	5710594.26070311	4397471.146698424
17	Sri Lanka	1	male	158	<20 years	2002	44	Population	1	Number	3454766.5567696346	3902414.894298707	3005073.748316319
17	Sri Lanka	1	male	159	10 to 24	2002	44	Population	1	Number	2611594.889690216	2949990.0001727	2271654.2826509806
17	Sri Lanka	1	male	162	10 to 19	2002	44	Population	1	Number	1734443.4014014527	1959182.3793952717	1508678.009887172
17	Sri Lanka	1	male	164	Birth	2002	44	Population	1	Number	183170.35027907	194507.811357395	172013.350680459
17	Sri Lanka	1	male	235	95 plus	2002	44	Population	1	Number	1490.4504543391126	1683.5742608513003	1296.4446251003972
17	Sri Lanka	2	female	1	Under 5	2002	44	Population	1	Number	833853.2294072453	941899.0280896401	725313.970847144
17	Sri Lanka	2	female	2	Early Neonatal	2002	44	Population	1	Number	3356.6757765915613	3791.6140875668575	2919.751043114316
17	Sri Lanka	2	female	3	Late Neonatal	2002	44	Population	1	Number	10024.942198157156	11323.91526481387	8720.036544593471
17	Sri Lanka	2	female	4	Post Neonatal	2002	44	Population	1	Number	158640.21419731915	179195.88040044703	137990.66746709566
17	Sri Lanka	2	female	5	1 to 4	2002	44	Population	1	Number	661831.3972351775	747587.6183368125	575683.5157923405
17	Sri Lanka	2	female	6	5 to 9	2002	44	Population	1	Number	842076.9498051498	951188.3298239197	732467.2432535852
17	Sri Lanka	2	female	7	10 to 14	2002	44	Population	1	Number	854497.0088873331	965217.7071360879	743270.6341302485
17	Sri Lanka	2	female	8	15 to 19	2002	44	Population	1	Number	898596.9992862222	1015031.9149973489	781630.3094573765
17	Sri Lanka	2	female	9	20 to 24	2002	44	Population	1	Number	908139.8716834781	1025811.2966908732	789931.0252520033
17	Sri Lanka	2	female	10	25 to 29	2002	44	Population	1	Number	798063.6534385805	901472.0492979538	694182.9773517768
17	Sri Lanka	2	female	11	30 to 34	2002	44	Population	1	Number	755087.3198687192	852927.095110892	656800.6970478843
17	Sri Lanka	2	female	12	35 to 39	2002	44	Population	1	Number	709824.9443247791	801799.8870719287	617429.9394877235
17	Sri Lanka	2	female	13	40 to 44	2002	44	Population	1	Number	670426.2065795575	757296.0925413703	583159.5740174528
17	Sri Lanka	2	female	14	45 to 49	2002	44	Population	1	Number	594071.4196193223	671047.7012279957	516743.5768488811
17	Sri Lanka	2	female	15	50 to 54	2002	44	Population	1	Number	527239.9570847048	595556.6107252783	458611.2919826778
17	Sri Lanka	2	female	16	55 to 59	2002	44	Population	1	Number	401213.93868611386	453200.8818543572	348989.56406814296
17	Sri Lanka	2	female	17	60 to 64	2002	44	Population	1	Number	294272.5745865066	332402.6845749581	255968.31919266877
17	Sri Lanka	2	female	18	65 to 69	2002	44	Population	1	Number	236076.2129260173	266665.58054607036	205347.13949797367
17	Sri Lanka	2	female	19	70 to 74	2002	44	Population	1	Number	168824.3263742229	190699.58995398608	146849.15548642457
17	Sri Lanka	2	female	20	75 to 79	2002	44	Population	1	Number	114750.36956524098	129619.04775887217	99813.78409328373
17	Sri Lanka	2	female	21	80 plus	2002	44	Population	1	Number	114939.42517807957	129832.60008643722	99978.23111156342
17	Sri Lanka	2	female	22	All Ages	2002	44	Population	1	Number	9721954.407301273	10981668.097487964	8456487.433126813
17	Sri Lanka	2	female	23	5-14 years	2002	44	Population	1	Number	1696573.958692483	1916406.0369600076	1475737.8773838338
17	Sri Lanka	2	female	24	15-49 years	2002	44	Population	1	Number	5334210.414800659	6025386.036938364	4639878.099463099
17	Sri Lanka	2	female	25	50-69 years	2002	44	Population	1	Number	1458802.6832833425	1647825.7577006638	1268916.3147414634
17	Sri Lanka	2	female	26	70+ years	2002	44	Population	1	Number	398514.12111754343	450151.2377992955	346641.1706912717
17	Sri Lanka	2	female	28	<1 year	2002	44	Population	1	Number	172021.83217206787	194311.40975282775	149630.4550548034
17	Sri Lanka	2	female	30	80 to 84	2002	44	Population	1	Number	68734.56255563727	77640.78303485525	59787.666154522296
17	Sri Lanka	2	female	31	85 to 89	2002	44	Population	1	Number	32925.47996551234	37191.77006839272	28639.70513469158
17	Sri Lanka	2	female	32	90 to 94	2002	44	Population	1	Number	11015.811838614738	12443.175967292618	9581.92874356362
17	Sri Lanka	2	female	39	0 to 14	2002	44	Population	1	Number	2530427.188099728	2858305.065049647	2201051.8482309775
17	Sri Lanka	2	female	42	Neonatal	2002	44	Population	1	Number	13381.617974748717	15115.529352380727	11639.787587707788
17	Sri Lanka	2	female	157	25 plus	2002	44	Population	1	Number	5384790.348231845	6082519.8207501015	4683874.250186456
17	Sri Lanka	2	female	158	<20 years	2002	44	Population	1	Number	3429024.1873859502	3873336.980046996	2982682.1576883537
17	Sri Lanka	2	female	159	10 to 24	2002	44	Population	1	Number	2661233.8798570335	3006060.9188243104	2314831.968839628
17	Sri Lanka	2	female	162	10 to 19	2002	44	Population	1	Number	1753094.0081735554	1980249.6221334366	1524900.943587625
17	Sri Lanka	2	female	164	Birth	2002	44	Population	1	Number	175051.062335781	185885.97422478301	164388.612713115
17	Sri Lanka	2	female	235	95 plus	2002	44	Population	1	Number	2263.570818315218	2556.8710158966137	1968.9310787859185
17	Sri Lanka	3	both	1	Under 5	2002	44	Population	1	Number	1696162.4629715064	1915941.2220429673	1475379.944374951
17	Sri Lanka	3	both	2	Early Neonatal	2002	44	Population	1	Number	6856.795582592723	7745.258838470246	5964.2745940227815
17	Sri Lanka	3	both	3	Late Neonatal	2002	44	Population	1	Number	20467.834532443856	23119.936186986877	17803.620368445805
17	Sri Lanka	3	both	4	Post Neonatal	2002	44	Population	1	Number	323753.78867590986	365703.9010461721	281612.0844291244
17	Sri Lanka	3	both	5	1 to 4	2002	44	Population	1	Number	1345084.04418056	1519372.1259713382	1169999.9649833583
17	Sri Lanka	3	both	6	5 to 9	2002	44	Population	1	Number	1700090.8716090703	1920378.650774029	1478797.008154925
17	Sri Lanka	3	both	7	10 to 14	2002	44	Population	1	Number	1709856.2038121964	1931409.3173070776	1487291.2270739134
17	Sri Lanka	3	both	8	15 to 19	2002	44	Population	1	Number	1777681.2057628117	2008022.684221631	1546287.7264008834
17	Sri Lanka	3	both	9	20 to 24	2002	44	Population	1	Number	1785291.3599722418	2016618.9174683017	1552907.2980158117
17	Sri Lanka	3	both	10	25 to 29	2002	44	Population	1	Number	1563406.2628637091	1765983.2540882276	1359904.0749306206
17	Sri Lanka	3	both	11	30 to 34	2002	44	Population	1	Number	1484205.642699948	1676520.2832373823	1291012.675007196
17	Sri Lanka	3	both	12	35 to 39	2002	44	Population	1	Number	1391957.1924863579	1572318.8212358234	1210771.8276143312
17	Sri Lanka	3	both	13	40 to 44	2002	44	Population	1	Number	1314957.0550970216	1485341.4587791946	1143794.482638002
17	Sri Lanka	3	both	14	45 to 49	2002	44	Population	1	Number	1160739.8083967965	1311141.647998513	1009651.0631098818
17	Sri Lanka	3	both	15	50 to 54	2002	44	Population	1	Number	1025479.5058081636	1158355.1106867741	891997.0399452925
17	Sri Lanka	3	both	16	55 to 59	2002	44	Population	1	Number	768090.8979936247	867615.6004324375	668111.6526841669
17	Sri Lanka	3	both	17	60 to 64	2002	44	Population	1	Number	563717.6607110893	636760.880710606	490340.84237783065
17	Sri Lanka	3	both	18	65 to 69	2002	44	Population	1	Number	439911.25138071924	496912.36480039055	382649.80611288507
17	Sri Lanka	3	both	19	70 to 74	2002	44	Population	1	Number	313954.3435222121	354634.7014069898	273088.1929025787
17	Sri Lanka	3	both	20	75 to 79	2002	44	Population	1	Number	210447.23997682045	237715.75597209306	183054.18495520565
17	Sri Lanka	3	both	21	80 plus	2002	44	Population	1	Number	203452.07806126087	229814.2021047789	176969.55460688897
17	Sri Lanka	3	both	22	All Ages	2002	44	Population	1	Number	19109401.04312555	21585484.87326722	16622008.60090536
17	Sri Lanka	3	both	23	5-14 years	2002	44	Population	1	Number	3409947.0754212667	3851787.968081107	2966088.235228839
17	Sri Lanka	3	both	24	15-49 years	2002	44	Population	1	Number	10478238.527278887	11835947.067029072	9114329.147716729
17	Sri Lanka	3	both	25	50-69 years	2002	44	Population	1	Number	2797199.3158935965	3159643.9566302085	2433099.341120175
17	Sri Lanka	3	both	26	70+ years	2002	44	Population	1	Number	727853.6615602934	822164.6594838616	633111.9324646733
17	Sri Lanka	3	both	28	<1 year	2002	44	Population	1	Number	351078.4187909465	396569.0960716292	305379.979391593
17	Sri Lanka	3	both	30	80 to 84	2002	44	Population	1	Number	123720.9063531941	139751.93395998664	107616.6628600013
17	Sri Lanka	3	both	31	85 to 89	2002	44	Population	1	Number	57375.616572361076	64810.01161795246	49907.26763208098
17	Sri Lanka	3	both	32	90 to 94	2002	44	Population	1	Number	18601.53386305137	21011.811250091894	16180.24841092037
17	Sri Lanka	3	both	39	0 to 14	2002	44	Population	1	Number	5106109.538392773	5767729.190124074	4441468.179603791
17	Sri Lanka	3	both	42	Neonatal	2002	44	Population	1	Number	27324.63011503658	30865.19502545712	23767.894962468585
17	Sri Lanka	3	both	157	25 plus	2002	44	Population	1	Number	10440318.938997723	11793114.081453208	9081345.39688488
17	Sri Lanka	3	both	158	<20 years	2002	44	Population	1	Number	6883790.744155585	7775751.874345706	5987755.906004674
17	Sri Lanka	3	both	159	10 to 24	2002	44	Population	1	Number	5272828.76954725	5956050.91899701	4586486.251490608
17	Sri Lanka	3	both	162	10 to 19	2002	44	Population	1	Number	3487537.409575008	3939432.0015287083	3033578.9534747964
17	Sri Lanka	3	both	164	Birth	2002	44	Population	1	Number	358221.412614851	380393.785582177	336401.963393574
17	Sri Lanka	3	both	235	95 plus	2002	44	Population	1	Number	3754.0212726543305	4240.445276747913	3265.3757038863155
18	Thailand	1	male	1	Under 5	2002	44	Population	1	Number	2337258.052155869	2505417.936114731	2150974.657570529
18	Thailand	1	male	2	Early Neonatal	2002	44	Population	1	Number	8401.198590023772	9005.643862427753	7731.608943946116
18	Thailand	1	male	3	Late Neonatal	2002	44	Population	1	Number	25118.809821927178	26926.045501763143	23116.798466246488
18	Thailand	1	male	4	Post Neonatal	2002	44	Population	1	Number	406416.73433256935	435657.4041085341	374024.6376114024
18	Thailand	1	male	5	1 to 4	2002	44	Population	1	Number	1897321.3094113485	2033828.8426420058	1746101.6125489338
18	Thailand	1	male	6	5 to 9	2002	44	Population	1	Number	2684985.9973603706	2878164.039181992	2470988.1011755466
18	Thailand	1	male	7	10 to 14	2002	44	Population	1	Number	2679447.992121423	2872227.588286826	2465891.484260919
18	Thailand	1	male	8	15 to 19	2002	44	Population	1	Number	2685843.3680842645	2879083.0955898035	2471777.138011911
18	Thailand	1	male	9	20 to 24	2002	44	Population	1	Number	2697216.861838632	2891274.883835949	2482244.1452005766
18	Thailand	1	male	10	25 to 29	2002	44	Population	1	Number	2683717.2500758325	2876804.0086966353	2469820.4751817524
18	Thailand	1	male	11	30 to 34	2002	44	Population	1	Number	2741860.5146480696	2939130.5360517036	2523329.623856175
18	Thailand	1	male	12	35 to 39	2002	44	Population	1	Number	2728479.5681519704	2924786.863848886	2511015.161282875
18	Thailand	1	male	13	40 to 44	2002	44	Population	1	Number	2474858.799185247	2652918.7134945313	2277608.3938197037
18	Thailand	1	male	14	45 to 49	2002	44	Population	1	Number	2025533.9944776613	2171266.1104294765	1864095.5311504041
18	Thailand	1	male	15	50 to 54	2002	44	Population	1	Number	1551008.0650324791	1662599.2245942336	1427390.1157363001
18	Thailand	1	male	16	55 to 59	2002	44	Population	1	Number	1196493.276347676	1282577.9815956035	1101130.7514818439
18	Thailand	1	male	17	60 to 64	2002	44	Population	1	Number	973256.1601974609	1043279.5120520374	895686.008645113
18	Thailand	1	male	18	65 to 69	2002	44	Population	1	Number	759148.6958592968	813767.549984313	698643.2690283734
18	Thailand	1	male	19	70 to 74	2002	44	Population	1	Number	545158.7488528806	584381.5603270778	501708.6804145501
18	Thailand	1	male	20	75 to 79	2002	44	Population	1	Number	314764.8477873048	337411.39305406256	289677.56044739287
18	Thailand	1	male	21	80 plus	2002	44	Population	1	Number	263421.1980547963	282373.69585722766	242426.08588302656
18	Thailand	1	male	22	All Ages	2002	44	Population	1	Number	31342453.390231233	33597464.6929951	28844407.183146995
18	Thailand	1	male	23	5-14 years	2002	44	Population	1	Number	5364433.989481794	5750391.627468818	4936879.585436465
18	Thailand	1	male	24	15-49 years	2002	44	Population	1	Number	18037510.356461678	19335264.211946983	16599890.468503397
18	Thailand	1	male	25	50-69 years	2002	44	Population	1	Number	4479906.197436913	4802224.268226189	4122850.144891631
18	Thailand	1	male	26	70+ years	2002	44	Population	1	Number	1123344.7946949818	1204166.649238368	1033812.3267449695
18	Thailand	1	male	28	<1 year	2002	44	Population	1	Number	439936.7427445203	471589.0934727251	404873.04502159497
18	Thailand	1	male	30	80 to 84	2002	44	Population	1	Number	156419.1084847574	167673.0729785296	143952.2426717693
18	Thailand	1	male	31	85 to 89	2002	44	Population	1	Number	65899.52438052023	70640.83069992765	60647.221541371
18	Thailand	1	male	32	90 to 94	2002	44	Population	1	Number	31771.37142439713	34057.2423093054	29239.139729180934
18	Thailand	1	male	39	0 to 14	2002	44	Population	1	Number	7701692.041637663	8255809.56358355	7087854.243006994
18	Thailand	1	male	42	Neonatal	2002	44	Population	1	Number	33520.00841195095	35931.6893641909	30848.4074101926
18	Thailand	1	male	157	25 plus	2002	44	Population	1	Number	18257701.118670676	19571297.149985794	16802531.65692751
18	Thailand	1	male	158	<20 years	2002	44	Population	1	Number	10387535.409721928	11134892.659173356	9559631.381018907
18	Thailand	1	male	159	10 to 24	2002	44	Population	1	Number	8062508.22204432	8642585.567712579	7419912.767473405
18	Thailand	1	male	162	10 to 19	2002	44	Population	1	Number	5365291.360205688	5751310.683876629	4937668.62227283
18	Thailand	1	male	164	Birth	2002	44	Population	1	Number	440350.892859167	470682.940577356	409655.956208886
18	Thailand	1	male	235	95 plus	2002	44	Population	1	Number	9331.193765121598	10002.549869464952	8587.481940705347
18	Thailand	2	female	1	Under 5	2002	44	Population	1	Number	2204226.016662999	2362814.5776647506	2028545.4988705537
18	Thailand	2	female	2	Early Neonatal	2002	44	Population	1	Number	7912.920494590802	8482.235376581995	7282.247433284357
18	Thailand	2	female	3	Late Neonatal	2002	44	Population	1	Number	23677.755518796104	25381.31093783698	21790.598612807633
18	Thailand	2	female	4	Post Neonatal	2002	44	Population	1	Number	383461.5410480598	411050.64195450424	352899.0118085223
18	Thailand	2	female	5	1 to 4	2002	44	Population	1	Number	1789173.7996015525	1917900.3893958267	1646573.6410159394
18	Thailand	2	female	6	5 to 9	2002	44	Population	1	Number	2528066.347976735	2709954.412636067	2326575.2115557133
18	Thailand	2	female	7	10 to 14	2002	44	Population	1	Number	2543297.695814693	2726281.6179394023	2340592.5953742736
18	Thailand	2	female	8	15 to 19	2002	44	Population	1	Number	2608840.776946074	2796540.3601879594	2400911.782792474
18	Thailand	2	female	9	20 to 24	2002	44	Population	1	Number	2627927.964397504	2817000.823142269	2418477.689327465
18	Thailand	2	female	10	25 to 29	2002	44	Population	1	Number	2791083.017130819	2991894.4747477244	2568629.010171237
18	Thailand	2	female	11	30 to 34	2002	44	Population	1	Number	2934180.557116549	3145287.525619213	2700321.435740625
18	Thailand	2	female	12	35 to 39	2002	44	Population	1	Number	2861715.585001845	3067608.87960545	2633632.043682907
18	Thailand	2	female	13	40 to 44	2002	44	Population	1	Number	2604587.904133308	2791981.503789845	2396997.87108996
18	Thailand	2	female	14	45 to 49	2002	44	Population	1	Number	2139486.603528031	2293417.3253193023	1968965.9257588647
18	Thailand	2	female	15	50 to 54	2002	44	Population	1	Number	1638237.8019914452	1756104.9234356503	1507667.496067587
18	Thailand	2	female	16	55 to 59	2002	44	Population	1	Number	1308629.1767219529	1402781.7801538946	1204329.2321487267
18	Thailand	2	female	17	60 to 64	2002	44	Population	1	Number	1089248.1208449448	1167616.8047969548	1002433.2151012092
18	Thailand	2	female	18	65 to 69	2002	44	Population	1	Number	893611.6290907488	957904.7556941988	822389.2805125017
18	Thailand	2	female	19	70 to 74	2002	44	Population	1	Number	670234.4226531248	718456.1167166557	616815.612819694
18	Thailand	2	female	20	75 to 79	2002	44	Population	1	Number	409073.8751069852	438505.7195304717	376469.9998006967
18	Thailand	2	female	21	80 plus	2002	44	Population	1	Number	409107.82475755375	438542.1117736734	376501.2436070615
18	Thailand	2	female	22	All Ages	2002	44	Population	1	Number	32261555.31987531	34582693.71275348	29690255.14442154
18	Thailand	2	female	23	5-14 years	2002	44	Population	1	Number	5071364.043791427	5436236.030575468	4667167.806929987
18	Thailand	2	female	24	15-49 years	2002	44	Population	1	Number	18567822.40825413	19903730.89241177	17087935.75856353
18	Thailand	2	female	25	50-69 years	2002	44	Population	1	Number	4929726.728649092	5284408.264080698	4536819.223830026
18	Thailand	2	female	26	70+ years	2002	44	Population	1	Number	1488416.1225176638	1595503.948020801	1369786.8562274524
18	Thailand	2	female	28	<1 year	2002	44	Population	1	Number	415052.2170614467	444914.1882689232	381971.8578546143
18	Thailand	2	female	30	80 to 84	2002	44	Population	1	Number	226965.01225495787	243294.57846965585	208875.51935709052
18	Thailand	2	female	31	85 to 89	2002	44	Population	1	Number	110631.09974962643	118590.73128409842	101813.615180877
18	Thailand	2	female	32	90 to 94	2002	44	Population	1	Number	53602.34669575226	57458.90176974854	49330.149583835286
18	Thailand	2	female	39	0 to 14	2002	44	Population	1	Number	7275590.060454427	7799050.608240218	6695713.305800539
18	Thailand	2	female	42	Neonatal	2002	44	Population	1	Number	31590.676013386907	33863.54631441898	29072.846046091992
18	Thailand	2	female	157	25 plus	2002	44	Population	1	Number	19749196.518077306	21170101.921183024	18175152.36650106
18	Thailand	2	female	158	<20 years	2002	44	Population	1	Number	9884430.837400502	10595590.968428178	9096625.088593015
18	Thailand	2	female	159	10 to 24	2002	44	Population	1	Number	7780066.437158271	8339822.801269631	7159982.067494214
18	Thailand	2	female	162	10 to 19	2002	44	Population	1	Number	5152138.472760767	5522821.978127361	4741504.378166749
18	Thailand	2	female	164	Birth	2002	44	Population	1	Number	414760.181754071	443329.501877131	385849.061757609
18	Thailand	2	female	235	95 plus	2002	44	Population	1	Number	17909.366057217165	19197.900250170525	16481.95948525881
18	Thailand	3	both	1	Under 5	2002	44	Population	1	Number	4541484.068818868	4868232.513779481	4179520.1564410827
18	Thailand	3	both	2	Early Neonatal	2002	44	Population	1	Number	16314.119084614575	17487.87923900975	15013.856377230473
18	Thailand	3	both	3	Late Neonatal	2002	44	Population	1	Number	48796.56534072328	52307.356439600124	44907.39707905412
18	Thailand	3	both	4	Post Neonatal	2002	44	Population	1	Number	789878.2753806292	846708.0460630384	726923.6494199246
18	Thailand	3	both	5	1 to 4	2002	44	Population	1	Number	3686495.109012901	3951729.2320378325	3392675.2535648732
18	Thailand	3	both	6	5 to 9	2002	44	Population	1	Number	5213052.345337105	5588118.451818059	4797563.31273126
18	Thailand	3	both	7	10 to 14	2002	44	Population	1	Number	5222745.687936116	5598509.206226228	4806484.079635191
18	Thailand	3	both	8	15 to 19	2002	44	Population	1	Number	5294684.145030338	5675623.455777764	4872688.920804385
18	Thailand	3	both	9	20 to 24	2002	44	Population	1	Number	5325144.826236135	5708275.706978219	4900721.834528041
18	Thailand	3	both	10	25 to 29	2002	44	Population	1	Number	5474800.267206651	5868698.48344436	5038449.485352988
18	Thailand	3	both	11	30 to 34	2002	44	Population	1	Number	5676041.071764618	6084418.061670916	5223651.059596801
18	Thailand	3	both	12	35 to 39	2002	44	Population	1	Number	5590195.153153815	5992395.743454336	5144647.204965781
18	Thailand	3	both	13	40 to 44	2002	44	Population	1	Number	5079446.703318556	5444900.217284376	4674606.264909663
18	Thailand	3	both	14	45 to 49	2002	44	Population	1	Number	4165020.5980056925	4464683.435748778	3833061.4569092686
18	Thailand	3	both	15	50 to 54	2002	44	Population	1	Number	3189245.8670239244	3418704.1480298834	2935057.611803887
18	Thailand	3	both	16	55 to 59	2002	44	Population	1	Number	2505122.4530696287	2685359.7617494985	2305459.98363057
18	Thailand	3	both	17	60 to 64	2002	44	Population	1	Number	2062504.2810424056	2210896.3168489924	1898119.223746322
18	Thailand	3	both	18	65 to 69	2002	44	Population	1	Number	1652760.3249500457	1771672.305678512	1521032.549540875
18	Thailand	3	both	19	70 to 74	2002	44	Population	1	Number	1215393.1715060053	1302837.6770437332	1118524.293234244
18	Thailand	3	both	20	75 to 79	2002	44	Population	1	Number	723838.72289429	775917.1125845342	666147.5602480898
18	Thailand	3	both	21	80 plus	2002	44	Population	1	Number	672529.0228123501	720915.807630901	618927.329490088
18	Thailand	3	both	22	All Ages	2002	44	Population	1	Number	63604008.710106544	68180158.40574855	58534662.327568546
18	Thailand	3	both	23	5-14 years	2002	44	Population	1	Number	10435798.033273222	11186627.658044288	9604047.392366452
18	Thailand	3	both	24	15-49 years	2002	44	Population	1	Number	36605332.764715806	39238995.10435875	33687826.227066934
18	Thailand	3	both	25	50-69 years	2002	44	Population	1	Number	9409632.926086005	10086632.532306885	8659669.368721657
18	Thailand	3	both	26	70+ years	2002	44	Population	1	Number	2611760.9172126455	2799670.597259169	2403599.182972422
18	Thailand	3	both	28	<1 year	2002	44	Population	1	Number	854988.959805967	916503.2817416482	786844.9028762094
18	Thailand	3	both	30	80 to 84	2002	44	Population	1	Number	383384.1207397153	410967.65144818556	352827.76202885987
18	Thailand	3	both	31	85 to 89	2002	44	Population	1	Number	176530.62413014667	189231.56198402608	162460.83672224797
18	Thailand	3	both	32	90 to 94	2002	44	Population	1	Number	85373.7181201494	91516.14407905393	78569.2893130162
18	Thailand	3	both	39	0 to 14	2002	44	Population	1	Number	14977282.10209209	16054860.171823768	13783567.548807537
18	Thailand	3	both	42	Neonatal	2002	44	Population	1	Number	65110.68442533785	69795.23567860987	59921.25345628459
18	Thailand	3	both	157	25 plus	2002	44	Population	1	Number	38006897.636747986	40741399.07116882	34977684.02342859
18	Thailand	3	both	158	<20 years	2002	44	Population	1	Number	20271966.24712243	21730483.62760153	18656256.469611924
18	Thailand	3	both	159	10 to 24	2002	44	Population	1	Number	15842574.65920259	16982408.36898221	14579894.834967617
18	Thailand	3	both	162	10 to 19	2002	44	Population	1	Number	10517429.832966454	11274132.662003992	9679173.000439577
18	Thailand	3	both	164	Birth	2002	44	Population	1	Number	855111.074613238	914012.442454488	795505.017966495
18	Thailand	3	both	235	95 plus	2002	44	Population	1	Number	27240.55982233876	29200.450119635476	25069.441425964156
19	Timor-Leste	1	male	1	Under 5	2002	44	Population	1	Number	81842.09338747466	88311.2480603287	75366.78009954959
19	Timor-Leste	1	male	2	Early Neonatal	2002	44	Population	1	Number	353.3519693339089	381.2824443372338	325.39490460549723
19	Timor-Leste	1	male	3	Late Neonatal	2002	44	Population	1	Number	1046.150864130728	1128.8431740544295	963.3798313858994
19	Timor-Leste	1	male	4	Post Neonatal	2002	44	Population	1	Number	16498.857111141202	17802.998466274545	15193.474217505447
19	Timor-Leste	1	male	5	1 to 4	2002	44	Population	1	Number	63943.73344286881	68998.1239756625	58884.53114605276
19	Timor-Leste	1	male	6	5 to 9	2002	44	Population	1	Number	67312.08756917623	72632.72744792522	61986.38245785796
19	Timor-Leste	1	male	7	10 to 14	2002	44	Population	1	Number	57065.689694612825	61576.40976380454	52550.67543398437
19	Timor-Leste	1	male	8	15 to 19	2002	44	Population	1	Number	47923.69883166939	51711.79622025345	44131.99518618664
19	Timor-Leste	1	male	9	20 to 24	2002	44	Population	1	Number	39683.23552703401	42819.97089044015	36543.51400134551
19	Timor-Leste	1	male	10	25 to 29	2002	44	Population	1	Number	35026.155968510706	37794.775528167316	32254.90069166873
19	Timor-Leste	1	male	11	30 to 34	2002	44	Population	1	Number	29892.100913276696	32254.902453420873	27527.04999343598
19	Timor-Leste	1	male	12	35 to 39	2002	44	Population	1	Number	25415.46033157095	27424.408748717397	23404.59940179737
19	Timor-Leste	1	male	13	40 to 44	2002	44	Population	1	Number	22109.688007194327	23857.33381593382	20360.378445095892
19	Timor-Leste	1	male	14	45 to 49	2002	44	Population	1	Number	18067.816490184563	19495.975211911922	16638.298165808606
19	Timor-Leste	1	male	15	50 to 54	2002	44	Population	1	Number	13450.669713417963	14513.869091977494	12386.458172366205
19	Timor-Leste	1	male	16	55 to 59	2002	44	Population	1	Number	12764.182074448701	13773.118487171463	11754.285157407945
19	Timor-Leste	1	male	17	60 to 64	2002	44	Population	1	Number	8912.404040543874	9616.87918113298	8207.258241818216
19	Timor-Leste	1	male	18	65 to 69	2002	44	Population	1	Number	6746.288079202685	7279.544002232055	6212.524498197839
19	Timor-Leste	1	male	19	70 to 74	2002	44	Population	1	Number	5105.121043975364	5508.65199351695	4701.205934228445
19	Timor-Leste	1	male	20	75 to 79	2002	44	Population	1	Number	2709.797657212289	2923.991838361212	2495.3995638709926
19	Timor-Leste	1	male	21	80 plus	2002	44	Population	1	Number	1716.2938236062548	1851.9571448803922	1580.5013512734038
19	Timor-Leste	1	male	22	All Ages	2002	44	Population	1	Number	475742.78315311146	513347.5598801759	438102.2067958936
19	Timor-Leste	1	male	23	5-14 years	2002	44	Population	1	Number	124377.77726378906	134209.13721172977	114537.05789184233
19	Timor-Leste	1	male	24	15-49 years	2002	44	Population	1	Number	218118.15606944065	235359.162868845	200860.73588533874
19	Timor-Leste	1	male	25	50-69 years	2002	44	Population	1	Number	41873.543907613224	45183.41076251399	38560.526069790205
19	Timor-Leste	1	male	26	70+ years	2002	44	Population	1	Number	9531.212524793908	10284.600976758553	8777.1068493728435
19	Timor-Leste	1	male	28	<1 year	2002	44	Population	1	Number	17898.35994460584	19313.124084666204	16482.248953496844
19	Timor-Leste	1	male	30	80 to 84	2002	44	Population	1	Number	1193.5983714105562	1287.9455729827891	1099.1613515966994
19	Timor-Leste	1	male	31	85 to 89	2002	44	Population	1	Number	369.9919782344104	399.2377518436173	340.71836273994626
19	Timor-Leste	1	male	32	90 to 94	2002	44	Population	1	Number	117.7309622377223	127.03692904497318	108.41613617909663
19	Timor-Leste	1	male	39	0 to 14	2002	44	Population	1	Number	206219.87065126371	222520.38527205848	189903.83799139195
19	Timor-Leste	1	male	42	Neonatal	2002	44	Population	1	Number	1399.5028334646368	1510.1256183916632	1288.7747359913967
19	Timor-Leste	1	male	157	25 plus	2002	44	Population	1	Number	181915.97814314437	196295.40749742382	167522.8596169696
19	Timor-Leste	1	male	158	<20 years	2002	44	Population	1	Number	254143.5694829331	274232.18149231194	234035.83317757855
19	Timor-Leste	1	male	159	10 to 24	2002	44	Population	1	Number	144672.62405331622	156108.17687449817	133226.18462151653
19	Timor-Leste	1	male	162	10 to 19	2002	44	Population	1	Number	104989.38852628222	113288.20598405799	96682.67062017103
19	Timor-Leste	1	male	164	Birth	2002	44	Population	1	Number	19402.2421624785	20181.1973068912	18585.9465082767
19	Timor-Leste	1	male	235	95 plus	2002	44	Population	1	Number	34.972511723565944	37.7368910090129	32.20550075766146
19	Timor-Leste	2	female	1	Under 5	2002	44	Population	1	Number	78914.38769726708	85152.1237912136	72670.71329801489
19	Timor-Leste	2	female	2	Early Neonatal	2002	44	Population	1	Number	338.4597906141912	365.21312310360787	311.6809890356894
19	Timor-Leste	2	female	3	Late Neonatal	2002	44	Population	1	Number	1004.5582773584398	1083.962928500002	925.0780332366572
19	Timor-Leste	2	female	4	Post Neonatal	2002	44	Population	1	Number	15898.480513026447	17155.165493152635	14640.59917271883
19	Timor-Leste	2	female	5	1 to 4	2002	44	Population	1	Number	61672.88911626801	66547.78224645735	56793.355103023714
19	Timor-Leste	2	female	6	5 to 9	2002	44	Population	1	Number	64004.8373545483	69064.05780602331	58940.80054098339
19	Timor-Leste	2	female	7	10 to 14	2002	44	Population	1	Number	54373.69846378842	58671.63184914347	50071.67345925594
19	Timor-Leste	2	female	8	15 to 19	2002	44	Population	1	Number	45705.31850314844	49318.06547149733	42089.132210954
19	Timor-Leste	2	female	9	20 to 24	2002	44	Population	1	Number	38206.32820761681	41226.32239919655	35183.45899098617
19	Timor-Leste	2	female	10	25 to 29	2002	44	Population	1	Number	34002.90309512323	36690.640301538384	31312.60717127072
19	Timor-Leste	2	female	11	30 to 34	2002	44	Population	1	Number	29560.06214092181	31896.61789375971	27221.281994295026
19	Timor-Leste	2	female	12	35 to 39	2002	44	Population	1	Number	25378.740848531255	27384.786798188674	23370.7851493867
19	Timor-Leste	2	female	13	40 to 44	2002	44	Population	1	Number	22343.004753619665	24109.09293177958	20575.235265022646
19	Timor-Leste	2	female	14	45 to 49	2002	44	Population	1	Number	18168.62963179503	19604.757062277757	16731.135012477822
19	Timor-Leste	2	female	15	50 to 54	2002	44	Population	1	Number	13158.26682885024	14198.353412895807	12117.19008562073
19	Timor-Leste	2	female	16	55 to 59	2002	44	Population	1	Number	12382.497122934124	13361.263498632557	11402.79896469884
19	Timor-Leste	2	female	17	60 to 64	2002	44	Population	1	Number	8207.405855819014	8856.154876604778	7558.039227988935
19	Timor-Leste	2	female	18	65 to 69	2002	44	Population	1	Number	6626.723161033668	7150.528153410269	6102.419507938095
19	Timor-Leste	2	female	19	70 to 74	2002	44	Population	1	Number	4931.886605918594	5321.724352756427	4541.677734761692
19	Timor-Leste	2	female	20	75 to 79	2002	44	Population	1	Number	2241.4122379142855	2418.583200343682	2064.0726092812592
19	Timor-Leste	2	female	21	80 plus	2002	44	Population	1	Number	1467.2951199692743	1583.276501785418	1351.2033242393923
19	Timor-Leste	2	female	22	All Ages	2002	44	Population	1	Number	459673.39762879926	496007.9803010474	423304.2245471761
19	Timor-Leste	2	female	23	5-14 years	2002	44	Population	1	Number	118378.53581833672	127735.6896551668	109012.47400023931
19	Timor-Leste	2	female	24	15-49 years	2002	44	Population	1	Number	213364.98718075623	230230.28285823797	196483.6357943931
19	Timor-Leste	2	female	25	50-69 years	2002	44	Population	1	Number	40374.89296863705	43566.29994154341	37180.447786246594
19	Timor-Leste	2	female	26	70+ years	2002	44	Population	1	Number	8640.593963802154	9323.584054885527	7956.953668282344
19	Timor-Leste	2	female	28	<1 year	2002	44	Population	1	Number	17241.49858099908	18604.341544756244	15877.358194991179
19	Timor-Leste	2	female	30	80 to 84	2002	44	Population	1	Number	974.2117527697139	1051.217682749311	897.1325133849608
19	Timor-Leste	2	female	31	85 to 89	2002	44	Population	1	Number	327.30196809283547	353.17333780838754	301.40596891400816
19	Timor-Leste	2	female	32	90 to 94	2002	44	Population	1	Number	115.25390625674639	124.3640757962223	106.13506386428392
19	Timor-Leste	2	female	39	0 to 14	2002	44	Population	1	Number	197292.92351560382	212887.81344638046	181683.18729825426
19	Timor-Leste	2	female	42	Neonatal	2002	44	Population	1	Number	1343.018067972631	1449.1760516036097	1236.7590222723466
19	Timor-Leste	2	female	157	25 plus	2002	44	Population	1	Number	178468.82740243018	192575.77898397302	164348.44604698187
19	Timor-Leste	2	female	158	<20 years	2002	44	Population	1	Number	242998.24201875227	262205.8789178778	223772.3195092082
19	Timor-Leste	2	female	159	10 to 24	2002	44	Population	1	Number	138285.3451745537	149216.01971983735	127344.26466119611
19	Timor-Leste	2	female	162	10 to 19	2002	44	Population	1	Number	100079.01696693686	107989.69732064081	92160.80567020994
19	Timor-Leste	2	female	164	Birth	2002	44	Population	1	Number	18492.7108802868	19235.1504475133	17714.6812381673
19	Timor-Leste	2	female	235	95 plus	2002	44	Population	1	Number	50.52749284997856	54.521405431496945	46.529778076139735
19	Timor-Leste	3	both	1	Under 5	2002	44	Population	1	Number	160756.48108474174	173463.37185154227	148037.4933975645
19	Timor-Leste	3	both	2	Early Neonatal	2002	44	Population	1	Number	691.8117599481001	746.4955674408417	637.0758936411864
19	Timor-Leste	3	both	3	Late Neonatal	2002	44	Population	1	Number	2050.7091414891675	2212.8061025544316	1888.4578646225568
19	Timor-Leste	3	both	4	Post Neonatal	2002	44	Population	1	Number	32397.33762416765	34958.16395942718	29834.073390224283
19	Timor-Leste	3	both	5	1 to 4	2002	44	Population	1	Number	125616.62255913683	135545.90622211987	115677.88624907649
19	Timor-Leste	3	both	6	5 to 9	2002	44	Population	1	Number	131316.92492372452	141696.78525394853	120927.18299884135
19	Timor-Leste	3	both	7	10 to 14	2002	44	Population	1	Number	111439.38815840126	120248.04161294801	102622.34889324033
19	Timor-Leste	3	both	8	15 to 19	2002	44	Population	1	Number	93629.01733481784	101029.86169175078	86221.12739714063
19	Timor-Leste	3	both	9	20 to 24	2002	44	Population	1	Number	77889.56373465082	84046.29328963671	71726.9729923317
19	Timor-Leste	3	both	10	25 to 29	2002	44	Population	1	Number	69029.05906363393	74485.4158297057	63567.507862939456
19	Timor-Leste	3	both	11	30 to 34	2002	44	Population	1	Number	59452.16305419851	64151.52034718059	54748.33198773099
19	Timor-Leste	3	both	12	35 to 39	2002	44	Population	1	Number	50794.2011801022	54809.19554690606	46775.38455118407
19	Timor-Leste	3	both	13	40 to 44	2002	44	Population	1	Number	44452.69276081399	47966.426747713405	40935.61371011853
19	Timor-Leste	3	both	14	45 to 49	2002	44	Population	1	Number	36236.44612197959	39100.73227418967	33369.433178286425
19	Timor-Leste	3	both	15	50 to 54	2002	44	Population	1	Number	26608.936542268202	28712.2225048733	24503.648257986933
19	Timor-Leste	3	both	16	55 to 59	2002	44	Population	1	Number	25146.679197382826	27134.381985804015	23157.084122106786
19	Timor-Leste	3	both	17	60 to 64	2002	44	Population	1	Number	17119.809896362887	18473.03405773775	15765.297469807152
19	Timor-Leste	3	both	18	65 to 69	2002	44	Population	1	Number	13373.011240236354	14430.072155642321	12314.944006135935
19	Timor-Leste	3	both	19	70 to 74	2002	44	Population	1	Number	10037.007649893958	10830.376346273375	9242.883668990136
19	Timor-Leste	3	both	20	75 to 79	2002	44	Population	1	Number	4951.209895126574	5342.575038704895	4559.472173152252
19	Timor-Leste	3	both	21	80 plus	2002	44	Population	1	Number	3183.5889435755294	3435.23364666581	2931.7046755127963
19	Timor-Leste	3	both	22	All Ages	2002	44	Population	1	Number	935416.1807819108	1009355.5401812231	861406.4313430698
19	Timor-Leste	3	both	23	5-14 years	2002	44	Population	1	Number	242756.3130821258	261944.82686689656	223549.53189208166
19	Timor-Leste	3	both	24	15-49 years	2002	44	Population	1	Number	431483.1432501969	465589.44572708296	397344.3716797318
19	Timor-Leste	3	both	25	50-69 years	2002	44	Population	1	Number	82248.43687625027	88749.71070405742	75740.97385603681
19	Timor-Leste	3	both	26	70+ years	2002	44	Population	1	Number	18171.80648859606	19608.18503164408	16734.060517655187
19	Timor-Leste	3	both	28	<1 year	2002	44	Population	1	Number	35139.85852560492	37917.465629422455	32359.607148488023
19	Timor-Leste	3	both	30	80 to 84	2002	44	Population	1	Number	2167.81012418027	2339.1632557321004	1996.2938649816606
19	Timor-Leste	3	both	31	85 to 89	2002	44	Population	1	Number	697.2939463272459	752.4110896520048	642.1243316539544
19	Timor-Leste	3	both	32	90 to 94	2002	44	Population	1	Number	232.98486849446869	251.40100484119546	214.5512000433805
19	Timor-Leste	3	both	39	0 to 14	2002	44	Population	1	Number	403512.7941668675	435408.19871843886	371587.0252896462
19	Timor-Leste	3	both	42	Neonatal	2002	44	Population	1	Number	2742.5209014372676	2959.301669995273	2525.533758263743
19	Timor-Leste	3	both	157	25 plus	2002	44	Population	1	Number	360384.8055455745	388871.1864813969	331871.3056639513
19	Timor-Leste	3	both	158	<20 years	2002	44	Population	1	Number	497141.81150168536	536438.0604101896	457808.1526867869
19	Timor-Leste	3	both	159	10 to 24	2002	44	Population	1	Number	282957.9692278699	305324.19659433543	260570.44928271262
19	Timor-Leste	3	both	162	10 to 19	2002	44	Population	1	Number	205068.4054932191	221277.90330469882	188843.47629038096
19	Timor-Leste	3	both	164	Birth	2002	44	Population	1	Number	37894.9530427652	39416.3477544045	36300.6277464441
19	Timor-Leste	3	both	235	95 plus	2002	44	Population	1	Number	85.5000045735445	92.25829644050984	78.73527883380119
20	Viet Nam	1	male	1	Under 5	2002	44	Population	1	Number	3887602.5947166453	4207131.523204167	3556673.218938524
20	Viet Nam	1	male	2	Early Neonatal	2002	44	Population	1	Number	15531.321374573674	16807.868129521652	14209.228809227065
20	Viet Nam	1	male	3	Late Neonatal	2002	44	Population	1	Number	46235.9238875501	50036.13619255715	42300.12410919161
20	Viet Nam	1	male	4	Post Neonatal	2002	44	Population	1	Number	734760.1593591908	795151.3955247473	672214.2290694483
20	Viet Nam	1	male	5	1 to 4	2002	44	Population	1	Number	3091075.1900953306	3345136.1233573407	2827949.6369506572
20	Viet Nam	1	male	6	5 to 9	2002	44	Population	1	Number	4307984.468012565	4662065.325679362	3941270.3875150573
20	Viet Nam	1	male	7	10 to 14	2002	44	Population	1	Number	4907235.971409236	5310570.3693003105	4489511.037533177
20	Viet Nam	1	male	8	15 to 19	2002	44	Population	1	Number	4532008.750862989	4904502.560293855	4146224.764356162
20	Viet Nam	1	male	9	20 to 24	2002	44	Population	1	Number	3835498.477721577	4150744.876740719	3509004.427440995
20	Viet Nam	1	male	10	25 to 29	2002	44	Population	1	Number	3503537.340134362	3791499.2665232783	3205301.243018445
20	Viet Nam	1	male	11	30 to 34	2002	44	Population	1	Number	3295239.8060920876	3566081.3899980625	3014734.886800368
20	Viet Nam	1	male	12	35 to 39	2002	44	Population	1	Number	2994547.9131130376	3240675.0988706388	2739639.1750205834
20	Viet Nam	1	male	13	40 to 44	2002	44	Population	1	Number	2622307.722745603	2837839.829332884	2399085.6632260135
20	Viet Nam	1	male	14	45 to 49	2002	44	Population	1	Number	1933412.029847634	2092322.5818319547	1768831.7208857755
20	Viet Nam	1	male	15	50 to 54	2002	44	Population	1	Number	1222214.5348339262	1322670.5076815896	1118174.4013004166
20	Viet Nam	1	male	16	55 to 59	2002	44	Population	1	Number	853302.880988703	923437.3529659007	780666.0867497469
20	Viet Nam	1	male	17	60 to 64	2002	44	Population	1	Number	743677.2508933939	804801.398572854	680372.2595979867
20	Viet Nam	1	male	18	65 to 69	2002	44	Population	1	Number	724909.3222457323	784490.9006978571	663201.9373827468
20	Viet Nam	1	male	19	70 to 74	2002	44	Population	1	Number	588023.6400600041	636354.3423517079	537968.5504754116
20	Viet Nam	1	male	20	75 to 79	2002	44	Population	1	Number	356744.2565147887	386065.69749313453	326376.65816990857
20	Viet Nam	1	male	21	80 plus	2002	44	Population	1	Number	243710.98013942214	263742.0163493537	222965.25817766096
20	Viet Nam	1	male	22	All Ages	2002	44	Population	1	Number	40551957.940331705	43884995.03788762	37100001.676588975
20	Viet Nam	1	male	23	5-14 years	2002	44	Population	1	Number	9215220.4394218	9972635.694979673	8430781.425048234
20	Viet Nam	1	male	24	15-49 years	2002	44	Population	1	Number	22716552.04051729	24583665.603591397	20782821.880748346
20	Viet Nam	1	male	25	50-69 years	2002	44	Population	1	Number	3544103.9889617553	3835400.1599182007	3242414.6850308985
20	Viet Nam	1	male	26	70+ years	2002	44	Population	1	Number	1188478.876714215	1286162.0561941965	1087310.4668229804
20	Viet Nam	1	male	28	<1 year	2002	44	Population	1	Number	796527.4046213146	861995.3998468261	728723.5819878669
20	Viet Nam	1	male	30	80 to 84	2002	44	Population	1	Number	164647.35222029622	178180.00910882608	150631.86474021486
20	Viet Nam	1	male	31	85 to 89	2002	44	Population	1	Number	58147.22877354217	62926.4522800238	53197.48773071872
20	Viet Nam	1	male	32	90 to 94	2002	44	Population	1	Number	17032.127718971737	18432.02839999861	15582.280092603596
20	Viet Nam	1	male	39	0 to 14	2002	44	Population	1	Number	13102823.034138445	14179767.218183842	11987454.643986758
20	Viet Nam	1	male	42	Neonatal	2002	44	Population	1	Number	61767.245262123775	66844.0043220788	56509.35291841868
20	Viet Nam	1	male	157	25 plus	2002	44	Population	1	Number	19081627.677608695	20649980.382669207	17457317.84080506
20	Viet Nam	1	male	158	<20 years	2002	44	Population	1	Number	17634831.785001434	19084269.778477695	16133679.408342918
20	Viet Nam	1	male	159	10 to 24	2002	44	Population	1	Number	13274743.199993802	14365817.806334887	12144740.229330337
20	Viet Nam	1	male	162	10 to 19	2002	44	Population	1	Number	9439244.722272225	10215072.929594167	8635735.80188934
20	Viet Nam	1	male	164	Birth	2002	44	Population	1	Number	826374.125522915	859927.285211849	792344.900873968
20	Viet Nam	1	male	235	95 plus	2002	44	Population	1	Number	3884.271426612026	4203.526560505284	3553.625614123777
20	Viet Nam	2	female	1	Under 5	2002	44	Population	1	Number	3695416.8386792764	3999149.6801951923	3380847.137206684
20	Viet Nam	2	female	2	Early Neonatal	2002	44	Population	1	Number	14589.56116858253	15788.702987665534	13347.635263666922
20	Viet Nam	2	female	3	Late Neonatal	2002	44	Population	1	Number	43528.08867594508	47105.73921888806	39822.79142310302
20	Viet Nam	2	female	4	Post Neonatal	2002	44	Population	1	Number	693639.1549287145	750650.5830599164	634593.6205760568
20	Viet Nam	2	female	5	1 to 4	2002	44	Population	1	Number	2943660.033906034	3185604.654928722	2693083.0899438574
20	Viet Nam	2	female	6	5 to 9	2002	44	Population	1	Number	4090556.2523525073	4426766.300675977	3742350.59238716
20	Viet Nam	2	female	7	10 to 14	2002	44	Population	1	Number	4632624.996996715	5013388.633533685	4238276.1248785285
20	Viet Nam	2	female	8	15 to 19	2002	44	Population	1	Number	4418289.1523130415	4781436.14694291	4042185.4648709954
20	Viet Nam	2	female	9	20 to 24	2002	44	Population	1	Number	3844249.284561044	4160214.927861126	3517010.328139882
20	Viet Nam	2	female	10	25 to 29	2002	44	Population	1	Number	3445787.4001650847	3729002.7569165393	3152467.22516817
20	Viet Nam	2	female	11	30 to 34	2002	44	Population	1	Number	3243213.110480877	3509778.5283188517	2967136.9262470603
20	Viet Nam	2	female	12	35 to 39	2002	44	Population	1	Number	3046946.498774183	3297380.416900292	2787577.3687507045
20	Viet Nam	2	female	13	40 to 44	2002	44	Population	1	Number	2790998.761230304	3020395.882427287	2553416.9983446933
20	Viet Nam	2	female	14	45 to 49	2002	44	Population	1	Number	2127733.2692842092	2302615.427395123	1946611.5045278282
20	Viet Nam	2	female	15	50 to 54	2002	44	Population	1	Number	1424404.067551277	1541478.355457266	1303152.6954148416
20	Viet Nam	2	female	16	55 to 59	2002	44	Population	1	Number	1068124.8803817024	1155915.9521808256	977201.5178965097
20	Viet Nam	2	female	17	60 to 64	2002	44	Population	1	Number	982862.7099188054	1063645.9332291058	899197.228392721
20	Viet Nam	2	female	18	65 to 69	2002	44	Population	1	Number	955428.2520485105	1033956.5887768221	874098.1090238888
20	Viet Nam	2	female	19	70 to 74	2002	44	Population	1	Number	801719.9882280653	867614.7710779605	733474.1506484415
20	Viet Nam	2	female	20	75 to 79	2002	44	Population	1	Number	577899.3298033468	625397.8971406234	528706.0648502054
20	Viet Nam	2	female	21	80 plus	2002	44	Population	1	Number	541214.4056263175	585697.7742059171	495143.91846812627
20	Viet Nam	2	female	22	All Ages	2002	44	Population	1	Number	41687469.19839527	45113835.9732355	38138853.35521644
20	Viet Nam	2	female	23	5-14 years	2002	44	Population	1	Number	8723181.249349222	9440154.934209663	7980626.717265689
[truncated: 93,176 more rows]
