# Supplementary material for: Hematological malignancy burden in mainland China and Taiwan from 1990 to 2021 and decadal projections: Insights from the global burden of disease study 2021
Source: PLoS One. 2025 Jul 21;20(7):e0328526. doi: 10.1371/journal.pone.0328526 (PMC12279097; doi:10.1371/journal.pone.0328526)
Supplement: S1 Data — (ZIP) [file pone.0328526.s021.zip › The raw data used in this study/GBD_Population/IHME_GBD_2019_POP_2003_Y2020M10D15.CSV]

location_id	location_name	sex_id	sex_name	age_group_id	age_group_name	year_id	measure_id	measure_name	metric_id	metric_name	val	upper	lower
1	Global	1	male	1	Under 5	2003	44	Population	1	Number	324379773.57177347	331356582.7407698	317277230.8083541
1	Global	1	male	2	Early Neonatal	2003	44	Population	1	Number	1325915.9695313452	1353771.6946455913	1297877.568396053
1	Global	1	male	3	Late Neonatal	2003	44	Population	1	Number	3917145.4463238153	3999138.6450368706	3834501.204026031
1	Global	1	male	4	Post Neonatal	2003	44	Population	1	Number	61739963.887343496	63038478.109119914	60430106.91955368
1	Global	1	male	5	1 to 4	2003	44	Population	1	Number	257396748.2685748	262947882.97973365	251732165.2292349
1	Global	1	male	6	5 to 9	2003	44	Population	1	Number	313248131.51429886	320293647.63992244	306236681.47274035
1	Global	1	male	7	10 to 14	2003	44	Population	1	Number	323664587.6527679	331699647.4807371	315797050.9341096
1	Global	1	male	8	15 to 19	2003	44	Population	1	Number	312094699.1564869	319957752.7056094	304264823.7887402
1	Global	1	male	9	20 to 24	2003	44	Population	1	Number	270932620.350545	277381292.7897811	264489705.6015393
1	Global	1	male	10	25 to 29	2003	44	Population	1	Number	251649346.89454746	257866365.71857762	245483167.9754843
1	Global	1	male	11	30 to 34	2003	44	Population	1	Number	250313838.03738257	256889516.43873683	243558474.13301688
1	Global	1	male	12	35 to 39	2003	44	Population	1	Number	236805102.29874837	243354838.51949573	230116135.34399053
1	Global	1	male	13	40 to 44	2003	44	Population	1	Number	201645492.6861114	206678272.38043156	196450838.9518915
1	Global	1	male	14	45 to 49	2003	44	Population	1	Number	177743405.54417	182391628.0653912	172975565.04062763
1	Global	1	male	15	50 to 54	2003	44	Population	1	Number	148546197.69573966	152472088.18621925	144575176.4436824
1	Global	1	male	16	55 to 59	2003	44	Population	1	Number	113617093.78878617	116473319.84948501	110718190.35078809
1	Global	1	male	17	60 to 64	2003	44	Population	1	Number	93866640.5850654	96120591.36694156	91514035.66967554
1	Global	1	male	18	65 to 69	2003	44	Population	1	Number	77550930.32596998	79438435.95490177	75605817.71074021
1	Global	1	male	19	70 to 74	2003	44	Population	1	Number	58389851.00764057	59776439.64808296	56969404.52826116
1	Global	1	male	20	75 to 79	2003	44	Population	1	Number	37500895.86707988	38345993.243637465	36636358.97707704
1	Global	1	male	21	80 plus	2003	44	Population	1	Number	29265530.829416707	29855895.821593843	28644852.21394577
1	Global	1	male	22	All Ages	2003	44	Population	1	Number	3221214137.8065305	3299028653.9666734	3142986021.308869
1	Global	1	male	23	5-14 years	2003	44	Population	1	Number	636912719.1670667	652000146.2110212	622084354.85064
1	Global	1	male	24	15-49 years	2003	44	Population	1	Number	1701184504.9679916	1744052280.170722	1658134013.5741966
1	Global	1	male	25	50-69 years	2003	44	Population	1	Number	433580862.3955612	444518400.14387834	422376259.366547
1	Global	1	male	26	70+ years	2003	44	Population	1	Number	125156277.70413716	127940210.88311926	122294488.83493653
1	Global	1	male	28	<1 year	2003	44	Population	1	Number	66983025.30319865	68391097.2798151	65563174.352841355
1	Global	1	male	30	80 to 84	2003	44	Population	1	Number	18916749.61285279	19325453.33391024	18484533.79104121
1	Global	1	male	31	85 to 89	2003	44	Population	1	Number	7438550.138571797	7586710.54669753	7287766.2649533125
1	Global	1	male	32	90 to 94	2003	44	Population	1	Number	2353771.909423659	2394747.9323604335	2311263.2444224376
1	Global	1	male	39	0 to 14	2003	44	Population	1	Number	961292492.7388402	983337267.2954102	939350034.8376751
1	Global	1	male	42	Neonatal	2003	44	Population	1	Number	5243061.415855161	5352910.339682462	5132378.772422084
1	Global	1	male	157	25 plus	2003	44	Population	1	Number	1676894325.5606582	1719109828.8041182	1633058857.0175529
1	Global	1	male	158	<20 years	2003	44	Population	1	Number	1273387191.895327	1303502590.586409	1243969959.2571838
1	Global	1	male	159	10 to 24	2003	44	Population	1	Number	906691907.1597998	929089028.8719993	884573415.8471094
1	Global	1	male	162	10 to 19	2003	44	Population	1	Number	635759286.8092548	651760492.9686387	620115556.1456882
1	Global	1	male	164	Birth	2003	44	Population	1	Number	69968601.9079695	71882745.6847481	68247273.659492
1	Global	1	male	235	95 plus	2003	44	Population	1	Number	556459.1685684633	568442.0352891543	544271.9062747308
1	Global	2	female	1	Under 5	2003	44	Population	1	Number	302837306.3807125	309205490.5190119	296430958.01916593
1	Global	2	female	2	Early Neonatal	2003	44	Population	1	Number	1231841.134736937	1257522.0691539163	1206385.5391482324
1	Global	2	female	3	Late Neonatal	2003	44	Population	1	Number	3649600.191829579	3725323.97341989	3574429.95341298
1	Global	2	female	4	Post Neonatal	2003	44	Population	1	Number	57554985.713892825	58749466.80695637	56369161.131178916
1	Global	2	female	5	1 to 4	2003	44	Population	1	Number	240400879.34025317	245511270.4611646	235275683.48221555
1	Global	2	female	6	5 to 9	2003	44	Population	1	Number	291684087.0600877	297977219.0745809	285333727.274102
1	Global	2	female	7	10 to 14	2003	44	Population	1	Number	301985709.1970712	309249723.5667106	294845682.1532449
1	Global	2	female	8	15 to 19	2003	44	Population	1	Number	297872335.30029	305238170.56045955	290641503.0260138
1	Global	2	female	9	20 to 24	2003	44	Population	1	Number	269196724.4229958	275459850.1866571	262901453.65041685
1	Global	2	female	10	25 to 29	2003	44	Population	1	Number	252624171.27888736	258779708.62544757	246506715.3051885
1	Global	2	female	11	30 to 34	2003	44	Population	1	Number	246893947.16796526	253209074.29955494	240381386.5367721
1	Global	2	female	12	35 to 39	2003	44	Population	1	Number	232669205.2586164	238964001.07403108	226254458.468706
1	Global	2	female	13	40 to 44	2003	44	Population	1	Number	195993892.1406682	200686219.21878564	191072336.27437377
1	Global	2	female	14	45 to 49	2003	44	Population	1	Number	172502726.55258316	176859978.614958	168048398.88449416
1	Global	2	female	15	50 to 54	2003	44	Population	1	Number	146541869.7766263	150262816.54771492	142793854.73574886
1	Global	2	female	16	55 to 59	2003	44	Population	1	Number	113754814.53865334	116433674.24338931	110952958.26470403
1	Global	2	female	17	60 to 64	2003	44	Population	1	Number	97857067.48997313	100012697.70024906	95548865.59365197
1	Global	2	female	18	65 to 69	2003	44	Population	1	Number	85116864.41996737	87019186.20838994	83094697.00148138
1	Global	2	female	19	70 to 74	2003	44	Population	1	Number	68010586.71545646	69477034.97687876	66457890.03253052
1	Global	2	female	20	75 to 79	2003	44	Population	1	Number	49647517.523453936	50672992.827914685	48596236.92950255
1	Global	2	female	21	80 plus	2003	44	Population	1	Number	51451856.31652721	52474214.32767338	50380201.59994187
1	Global	2	female	22	All Ages	2003	44	Population	1	Number	3176640681.5405354	3249680180.170455	3102059244.599582
1	Global	2	female	23	5-14 years	2003	44	Population	1	Number	593669796.2571589	607223640.6187277	580411505.3641465
1	Global	2	female	24	15-49 years	2003	44	Population	1	Number	1667753002.1220062	1708425042.2487795	1626456606.5003397
1	Global	2	female	25	50-69 years	2003	44	Population	1	Number	443270616.22522014	453763195.20469177	432482043.220356
1	Global	2	female	26	70+ years	2003	44	Population	1	Number	169109960.5554376	172593999.67279834	165570196.05095053
1	Global	2	female	28	<1 year	2003	44	Population	1	Number	62436427.04045934	63732312.849530175	61149990.08651713
1	Global	2	female	30	80 to 84	2003	44	Population	1	Number	29880564.6876899	30488631.149745326	29245944.831518296
1	Global	2	female	31	85 to 89	2003	44	Population	1	Number	14220331.923049554	14512519.417054199	13915528.023001703
1	Global	2	female	32	90 to 94	2003	44	Population	1	Number	5760628.708750929	5870223.724044636	5643099.163283745
1	Global	2	female	39	0 to 14	2003	44	Population	1	Number	896507102.6378714	916117712.2812488	877072684.973181
1	Global	2	female	42	Neonatal	2003	44	Population	1	Number	4881441.3265665155	4982846.042573806	4780837.883029126
1	Global	2	female	157	25 plus	2003	44	Population	1	Number	1713064519.179378	1754348660.8408024	1670089492.1402428
1	Global	2	female	158	<20 years	2003	44	Population	1	Number	1194379437.9381614	1221653262.231149	1167688985.0982816
1	Global	2	female	159	10 to 24	2003	44	Population	1	Number	869054768.920357	889914703.3113955	848208393.6849117
1	Global	2	female	162	10 to 19	2003	44	Population	1	Number	599858044.4973612	614371404.4555128	585289752.1082613
1	Global	2	female	164	Birth	2003	44	Population	1	Number	64919128.4025993	66711635.868234	63316451.9729712
1	Global	2	female	235	95 plus	2003	44	Population	1	Number	1590330.9970368259	1625838.9547653822	1552532.1556857505
1	Global	3	both	1	Under 5	2003	44	Population	1	Number	627217079.952486	640565020.626785	613742899.8891556
1	Global	3	both	2	Early Neonatal	2003	44	Population	1	Number	2557757.104268282	2611278.205796135	2504183.4472614722
1	Global	3	both	3	Late Neonatal	2003	44	Population	1	Number	7566745.638153395	7724413.072524959	7409099.89865026
1	Global	3	both	4	Post Neonatal	2003	44	Population	1	Number	119294949.60123631	121785263.4023054	116803067.2976746
1	Global	3	both	5	1 to 4	2003	44	Population	1	Number	497797627.608828	508479503.0154659	487043459.7543136
1	Global	3	both	6	5 to 9	2003	44	Population	1	Number	604932218.5743865	618312913.2880555	591603343.2088908
1	Global	3	both	7	10 to 14	2003	44	Population	1	Number	625650296.8498391	640941524.2038268	610685822.3930912
1	Global	3	both	8	15 to 19	2003	44	Population	1	Number	609967034.4567769	625187073.1791003	594795523.4853004
1	Global	3	both	9	20 to 24	2003	44	Population	1	Number	540129344.7735407	552899935.5549923	527393988.35199857
1	Global	3	both	10	25 to 29	2003	44	Population	1	Number	504273518.17343485	516656822.72043616	491991160.57885677
1	Global	3	both	11	30 to 34	2003	44	Population	1	Number	497207785.20534784	510054168.9020626	483941892.7758803
1	Global	3	both	12	35 to 39	2003	44	Population	1	Number	469474307.55736476	482259520.65329486	456384977.3732126
1	Global	3	both	13	40 to 44	2003	44	Population	1	Number	397639384.8267796	407361471.0476467	387558433.6408866
1	Global	3	both	14	45 to 49	2003	44	Population	1	Number	350246132.0967532	359252998.09172714	341021192.2492195
1	Global	3	both	15	50 to 54	2003	44	Population	1	Number	295088067.472366	302703660.17371255	287371503.1025061
1	Global	3	both	16	55 to 59	2003	44	Population	1	Number	227371908.32743952	232860722.97498673	221675729.14382997
1	Global	3	both	17	60 to 64	2003	44	Population	1	Number	191723708.07503852	196137833.28960025	187092703.59289193
1	Global	3	both	18	65 to 69	2003	44	Population	1	Number	162667794.74593735	166465018.97306764	158716554.63714725
1	Global	3	both	19	70 to 74	2003	44	Population	1	Number	126400437.72309704	129236873.3722131	123458407.43147321
1	Global	3	both	20	75 to 79	2003	44	Population	1	Number	87148413.39053382	89013208.39838967	85257507.86290573
1	Global	3	both	21	80 plus	2003	44	Population	1	Number	80717387.14594391	82356049.69304138	79002064.27912618
1	Global	3	both	22	All Ages	2003	44	Population	1	Number	6397854819.347066	6548701188.525755	6245072091.559364
1	Global	3	both	23	5-14 years	2003	44	Population	1	Number	1230582515.4242256	1259225758.3222263	1202608686.1212268
1	Global	3	both	24	15-49 years	2003	44	Population	1	Number	3368937507.089998	3452242343.111812	3284742385.870646
1	Global	3	both	25	50-69 years	2003	44	Population	1	Number	876851478.6207813	898264949.6360939	854800727.5350252
1	Global	3	both	26	70+ years	2003	44	Population	1	Number	294266238.2595748	300569758.1481983	287741577.6068012
1	Global	3	both	28	<1 year	2003	44	Population	1	Number	129419452.343658	132120954.6806265	126716350.64358632
1	Global	3	both	30	80 to 84	2003	44	Population	1	Number	48797314.30054269	49805779.39972171	47724939.16943107
1	Global	3	both	31	85 to 89	2003	44	Population	1	Number	21658882.061621353	22096510.473797664	21197166.577688184
1	Global	3	both	32	90 to 94	2003	44	Population	1	Number	8114400.618174587	8262122.403433451	7956538.1564527955
1	Global	3	both	39	0 to 14	2003	44	Population	1	Number	1857799595.3767116	1899506318.289295	1816369268.233883
1	Global	3	both	42	Neonatal	2003	44	Population	1	Number	10124502.742421677	10335691.278321095	9913283.345911732
1	Global	3	both	157	25 plus	2003	44	Population	1	Number	3389958844.7400365	3473731647.8095036	3303384643.4216795
1	Global	3	both	158	<20 years	2003	44	Population	1	Number	2467766629.8334885	2524961922.461625	2411774463.9408855
1	Global	3	both	159	10 to 24	2003	44	Population	1	Number	1775746676.0801568	1818986095.5255601	1732781809.5320206
1	Global	3	both	162	10 to 19	2003	44	Population	1	Number	1235617331.306616	1266101192.1373322	1205231633.6247072
1	Global	3	both	164	Birth	2003	44	Population	1	Number	134887730.310569	138597400.857918	131563725.632463
1	Global	3	both	235	95 plus	2003	44	Population	1	Number	2146790.1656052894	2194155.04031207	2097339.3385250587
4	Southeast Asia, East Asia, and Oceania	1	male	1	Under 5	2003	44	Population	1	Number	74587808.46741734	78439256.13898525	70560809.74506585
4	Southeast Asia, East Asia, and Oceania	1	male	2	Early Neonatal	2003	44	Population	1	Number	287883.2291353709	302472.7944580544	272613.2740637762
4	Southeast Asia, East Asia, and Oceania	1	male	3	Late Neonatal	2003	44	Population	1	Number	856401.9782061694	899838.7656508493	810836.0489855268
4	Southeast Asia, East Asia, and Oceania	1	male	4	Post Neonatal	2003	44	Population	1	Number	13613916.724280838	14306950.875830736	12888546.989564225
4	Southeast Asia, East Asia, and Oceania	1	male	5	1 to 4	2003	44	Population	1	Number	59829606.535794966	62929554.498355076	56589032.91421143
4	Southeast Asia, East Asia, and Oceania	1	male	6	5 to 9	2003	44	Population	1	Number	77365122.43008447	81387684.0752138	73202555.24092394
4	Southeast Asia, East Asia, and Oceania	1	male	7	10 to 14	2003	44	Population	1	Number	93279609.9372412	98583314.29336943	87931533.73518607
4	Southeast Asia, East Asia, and Oceania	1	male	8	15 to 19	2003	44	Population	1	Number	95182028.31482415	100768026.76266743	89604531.85249709
4	Southeast Asia, East Asia, and Oceania	1	male	9	20 to 24	2003	44	Population	1	Number	78072780.53071484	82388232.39143012	73668771.6063999
4	Southeast Asia, East Asia, and Oceania	1	male	10	25 to 29	2003	44	Population	1	Number	80463194.71152844	85149268.55393563	75721127.20596899
4	Southeast Asia, East Asia, and Oceania	1	male	11	30 to 34	2003	44	Population	1	Number	90626493.66506658	96293780.09428412	84994830.23783848
4	Southeast Asia, East Asia, and Oceania	1	male	12	35 to 39	2003	44	Population	1	Number	90171020.54024117	95915548.14159127	84438361.82962388
4	Southeast Asia, East Asia, and Oceania	1	male	13	40 to 44	2003	44	Population	1	Number	67896990.28870909	71971426.48396283	63828091.08538672
4	Southeast Asia, East Asia, and Oceania	1	male	14	45 to 49	2003	44	Population	1	Number	62747347.05038217	66691207.907686204	58806700.217717156
4	Southeast Asia, East Asia, and Oceania	1	male	15	50 to 54	2003	44	Population	1	Number	52388493.37839682	55785559.9077751	48993475.23086741
4	Southeast Asia, East Asia, and Oceania	1	male	16	55 to 59	2003	44	Population	1	Number	37606728.0588405	40021813.56788841	35184376.72974223
4	Southeast Asia, East Asia, and Oceania	1	male	17	60 to 64	2003	44	Population	1	Number	29992039.516740862	31916457.32909454	28062812.48086577
4	Southeast Asia, East Asia, and Oceania	1	male	18	65 to 69	2003	44	Population	1	Number	25141516.734421417	26796918.292591386	23502266.662625056
4	Southeast Asia, East Asia, and Oceania	1	male	19	70 to 74	2003	44	Population	1	Number	18193503.213920247	19408481.232340712	17010303.03634742
4	Southeast Asia, East Asia, and Oceania	1	male	20	75 to 79	2003	44	Population	1	Number	10930366.41868594	11654283.564792054	10225345.442635484
4	Southeast Asia, East Asia, and Oceania	1	male	21	80 plus	2003	44	Population	1	Number	7168379.191429208	7610862.210950015	6728815.060355685
4	Southeast Asia, East Asia, and Oceania	1	male	22	All Ages	2003	44	Population	1	Number	991813422.4486444	1050210472.2651211	933206021.1387665
4	Southeast Asia, East Asia, and Oceania	1	male	23	5-14 years	2003	44	Population	1	Number	170644732.36732566	179878686.56092185	161124908.3590043
4	Southeast Asia, East Asia, and Oceania	1	male	24	15-49 years	2003	44	Population	1	Number	565159855.1014664	599037804.4009236	531210946.08495325
4	Southeast Asia, East Asia, and Oceania	1	male	25	50-69 years	2003	44	Population	1	Number	145128777.68839958	154520749.09734944	135754818.0615142
4	Southeast Asia, East Asia, and Oceania	1	male	26	70+ years	2003	44	Population	1	Number	36292248.82403539	38673640.81466703	33969859.18042255
4	Southeast Asia, East Asia, and Oceania	1	male	28	<1 year	2003	44	Population	1	Number	14758201.931622379	15509444.793994743	13971911.821897406
4	Southeast Asia, East Asia, and Oceania	1	male	30	80 to 84	2003	44	Population	1	Number	5110636.379302187	5441750.225194541	4787240.193969591
4	Southeast Asia, East Asia, and Oceania	1	male	31	85 to 89	2003	44	Population	1	Number	1675327.8478788212	1775062.2438954695	1575119.3224417206
4	Southeast Asia, East Asia, and Oceania	1	male	32	90 to 94	2003	44	Population	1	Number	324202.0752120949	338445.3735198785	309269.4770045731
4	Southeast Asia, East Asia, and Oceania	1	male	39	0 to 14	2003	44	Population	1	Number	245232540.83474302	258252693.41020793	231737945.2100422
4	Southeast Asia, East Asia, and Oceania	1	male	42	Neonatal	2003	44	Population	1	Number	1144285.2073415404	1202311.5601089036	1083449.323049303
4	Southeast Asia, East Asia, and Oceania	1	male	157	25 plus	2003	44	Population	1	Number	573326072.7683624	609161759.5137635	537503912.3201859
4	Southeast Asia, East Asia, and Oceania	1	male	158	<20 years	2003	44	Population	1	Number	340414569.1495672	359008508.7769698	321362050.25218165
4	Southeast Asia, East Asia, and Oceania	1	male	159	10 to 24	2003	44	Population	1	Number	266534418.7827802	281774240.95783126	251129983.62505662
4	Southeast Asia, East Asia, and Oceania	1	male	162	10 to 19	2003	44	Population	1	Number	188461638.25206536	199315446.12549156	177554734.3630248
4	Southeast Asia, East Asia, and Oceania	1	male	164	Birth	2003	44	Population	1	Number	15070072.4524728	15392092.1434026	14764154.1798471
4	Southeast Asia, East Asia, and Oceania	1	male	235	95 plus	2003	44	Population	1	Number	58212.88903610449	60228.388112441484	56016.301206264645
4	Southeast Asia, East Asia, and Oceania	2	female	1	Under 5	2003	44	Population	1	Number	66282594.412658855	69593323.12504679	62883487.32492632
4	Southeast Asia, East Asia, and Oceania	2	female	2	Early Neonatal	2003	44	Population	1	Number	253622.21950272497	266084.015952003	240552.52802780818
4	Southeast Asia, East Asia, and Oceania	2	female	3	Late Neonatal	2003	44	Population	1	Number	755738.9500266337	792898.4334868205	716790.30781706
4	Southeast Asia, East Asia, and Oceania	2	female	4	Post Neonatal	2003	44	Population	1	Number	12047295.667735783	12639967.200988712	11427569.063756423
4	Southeast Asia, East Asia, and Oceania	2	female	5	1 to 4	2003	44	Population	1	Number	53225937.575393714	55894373.47461925	50485498.856871165
4	Southeast Asia, East Asia, and Oceania	2	female	6	5 to 9	2003	44	Population	1	Number	69108117.7134027	72616112.98289432	65445923.16127408
4	Southeast Asia, East Asia, and Oceania	2	female	7	10 to 14	2003	44	Population	1	Number	85901282.3437275	90709718.75636803	81032673.29599951
4	Southeast Asia, East Asia, and Oceania	2	female	8	15 to 19	2003	44	Population	1	Number	91153451.87992659	96437489.74292119	85831448.46872647
4	Southeast Asia, East Asia, and Oceania	2	female	9	20 to 24	2003	44	Population	1	Number	77653617.92897423	81912324.69996598	73288911.78746478
4	Southeast Asia, East Asia, and Oceania	2	female	10	25 to 29	2003	44	Population	1	Number	79716540.22013928	84307652.53669697	75062413.71551925
4	Southeast Asia, East Asia, and Oceania	2	female	11	30 to 34	2003	44	Population	1	Number	87310128.01096673	92634754.94864129	81972351.94016351
4	Southeast Asia, East Asia, and Oceania	2	female	12	35 to 39	2003	44	Population	1	Number	87405921.44119227	92895450.45653841	81924277.71234874
4	Southeast Asia, East Asia, and Oceania	2	female	13	40 to 44	2003	44	Population	1	Number	65264445.622984335	69088598.41139615	61413729.15404841
4	Southeast Asia, East Asia, and Oceania	2	female	14	45 to 49	2003	44	Population	1	Number	60089713.6420566	63787449.84873983	56378909.19116241
4	Southeast Asia, East Asia, and Oceania	2	female	15	50 to 54	2003	44	Population	1	Number	50463908.76236057	53684036.833812356	47239723.546657264
4	Southeast Asia, East Asia, and Oceania	2	female	16	55 to 59	2003	44	Population	1	Number	36650364.82136366	38934206.63968938	34351717.70118891
4	Southeast Asia, East Asia, and Oceania	2	female	17	60 to 64	2003	44	Population	1	Number	29187489.381846853	30970313.542097382	27402648.221425973
4	Southeast Asia, East Asia, and Oceania	2	female	18	65 to 69	2003	44	Population	1	Number	25675530.657216504	27289961.53350983	24073791.87156647
4	Southeast Asia, East Asia, and Oceania	2	female	19	70 to 74	2003	44	Population	1	Number	19717044.656520996	20977438.355071142	18484051.956923883
4	Southeast Asia, East Asia, and Oceania	2	female	20	75 to 79	2003	44	Population	1	Number	13222033.504251353	14076058.330194216	12392199.256962167
4	Southeast Asia, East Asia, and Oceania	2	female	21	80 plus	2003	44	Population	1	Number	11811321.68617899	12571780.4196448	11081368.032478511
4	Southeast Asia, East Asia, and Oceania	2	female	22	All Ages	2003	44	Population	1	Number	956613506.685768	1012070840.2250633	900912740.0826005
4	Southeast Asia, East Asia, and Oceania	2	female	23	5-14 years	2003	44	Population	1	Number	155009400.05713022	163226235.24403375	146532367.38288164
4	Southeast Asia, East Asia, and Oceania	2	female	24	15-49 years	2003	44	Population	1	Number	548593818.74624	580947114.7604879	516015725.97540486
4	Southeast Asia, East Asia, and Oceania	2	female	25	50-69 years	2003	44	Population	1	Number	141977293.6227876	150873780.54132563	133061568.51889639
4	Southeast Asia, East Asia, and Oceania	2	female	26	70+ years	2003	44	Population	1	Number	44750399.846951336	47619890.48376957	41950792.51183869
4	Southeast Asia, East Asia, and Oceania	2	female	28	<1 year	2003	44	Population	1	Number	13056656.837265143	13698949.650427533	12384885.964831984
4	Southeast Asia, East Asia, and Oceania	2	female	30	80 to 84	2003	44	Population	1	Number	7478196.856630751	7968280.625614087	7007773.380039739
4	Southeast Asia, East Asia, and Oceania	2	female	31	85 to 89	2003	44	Population	1	Number	3242784.7981640445	3454323.3616851517	3039105.241399234
4	Southeast Asia, East Asia, and Oceania	2	female	32	90 to 94	2003	44	Population	1	Number	904565.6914356768	957540.2155460977	852159.1162425021
4	Southeast Asia, East Asia, and Oceania	2	female	39	0 to 14	2003	44	Population	1	Number	221291994.46978906	232881000.40190807	209372654.85693076
4	Southeast Asia, East Asia, and Oceania	2	female	42	Neonatal	2003	44	Population	1	Number	1009361.1695293587	1058982.4494388236	957349.3201884085
4	Southeast Asia, East Asia, and Oceania	2	female	157	25 plus	2003	44	Population	1	Number	566514442.4070781	601119628.4013319	531924778.9978786
4	Southeast Asia, East Asia, and Oceania	2	female	158	<20 years	2003	44	Population	1	Number	312445446.34971565	329163481.62719864	295089130.95569974
4	Southeast Asia, East Asia, and Oceania	2	female	159	10 to 24	2003	44	Population	1	Number	254708352.15262833	269129507.7716622	240089840.8705219
4	Southeast Asia, East Asia, and Oceania	2	female	162	10 to 19	2003	44	Population	1	Number	177054734.2236541	187151100.33230084	166855839.71885929
4	Southeast Asia, East Asia, and Oceania	2	female	164	Birth	2003	44	Population	1	Number	13274346.092915	13563728.4176352	12997507.8692955
4	Southeast Asia, East Asia, and Oceania	2	female	235	95 plus	2003	44	Population	1	Number	185774.3399485175	194458.62358554738	176802.414247208
4	Southeast Asia, East Asia, and Oceania	3	both	1	Under 5	2003	44	Population	1	Number	140870402.8800762	148014644.74575856	133383410.62067041
4	Southeast Asia, East Asia, and Oceania	3	both	2	Early Neonatal	2003	44	Population	1	Number	541505.4486380959	568607.5867345459	513570.2321743271
4	Southeast Asia, East Asia, and Oceania	3	both	3	Late Neonatal	2003	44	Population	1	Number	1612140.9282328032	1692885.120261174	1528963.8826858487
4	Southeast Asia, East Asia, and Oceania	3	both	4	Post Neonatal	2003	44	Population	1	Number	25661212.392016623	26947028.31796212	24338136.13999588
4	Southeast Asia, East Asia, and Oceania	3	both	5	1 to 4	2003	44	Population	1	Number	113055544.11118868	118823360.6302952	107017479.51087195
4	Southeast Asia, East Asia, and Oceania	3	both	6	5 to 9	2003	44	Population	1	Number	146473240.1434872	154027132.00546283	138648322.49993065
4	Southeast Asia, East Asia, and Oceania	3	both	7	10 to 14	2003	44	Population	1	Number	179180892.2809687	189299533.16649356	168964006.0771197
4	Southeast Asia, East Asia, and Oceania	3	both	8	15 to 19	2003	44	Population	1	Number	186335480.19475076	197180714.84353232	175434764.48277593
4	Southeast Asia, East Asia, and Oceania	3	both	9	20 to 24	2003	44	Population	1	Number	155726398.45968905	164304015.22003287	146957683.3938647
4	Southeast Asia, East Asia, and Oceania	3	both	10	25 to 29	2003	44	Population	1	Number	160179734.93166772	169448526.65667337	150783226.39581522
4	Southeast Asia, East Asia, and Oceania	3	both	11	30 to 34	2003	44	Population	1	Number	177936621.67603332	188953498.3315546	166971492.6596298
4	Southeast Asia, East Asia, and Oceania	3	both	12	35 to 39	2003	44	Population	1	Number	177576941.98143345	188803863.39033815	166372167.9624315
4	Southeast Asia, East Asia, and Oceania	3	both	13	40 to 44	2003	44	Population	1	Number	133161435.91169342	141060024.89535898	125241820.23943514
4	Southeast Asia, East Asia, and Oceania	3	both	14	45 to 49	2003	44	Population	1	Number	122837060.69243877	130487086.75587817	115181695.58756985
4	Southeast Asia, East Asia, and Oceania	3	both	15	50 to 54	2003	44	Population	1	Number	102852402.14075738	109480192.17118552	96233198.77752468
4	Southeast Asia, East Asia, and Oceania	3	both	16	55 to 59	2003	44	Population	1	Number	74257092.88020416	78974209.8118902	69543262.12023307
4	Southeast Asia, East Asia, and Oceania	3	both	17	60 to 64	2003	44	Population	1	Number	59179528.89858772	62906227.54805388	55446662.64333625
4	Southeast Asia, East Asia, and Oceania	3	both	18	65 to 69	2003	44	Population	1	Number	50817047.39163792	54107516.48819676	47570711.73231905
4	Southeast Asia, East Asia, and Oceania	3	both	19	70 to 74	2003	44	Population	1	Number	37910547.87044124	40386751.13266837	35493544.98443826
4	Southeast Asia, East Asia, and Oceania	3	both	20	75 to 79	2003	44	Population	1	Number	24152399.922937293	25727914.169083044	22617417.54121648
4	Southeast Asia, East Asia, and Oceania	3	both	21	80 plus	2003	44	Population	1	Number	18979700.8776082	20185266.477673803	17814591.757324878
4	Southeast Asia, East Asia, and Oceania	3	both	22	All Ages	2003	44	Population	1	Number	1948426929.1344125	2062331915.1883633	1834204398.5662372
4	Southeast Asia, East Asia, and Oceania	3	both	23	5-14 years	2003	44	Population	1	Number	325654132.4244559	343104921.80495554	307561463.3850537
4	Southeast Asia, East Asia, and Oceania	3	both	24	15-49 years	2003	44	Population	1	Number	1113753673.8477066	1179984919.1614115	1047226672.0603582
4	Southeast Asia, East Asia, and Oceania	3	both	25	50-69 years	2003	44	Population	1	Number	287106071.3111872	305473588.1560709	268811907.350037
4	Southeast Asia, East Asia, and Oceania	3	both	26	70+ years	2003	44	Population	1	Number	81042648.67098673	86293024.23517433	75907176.67409453
4	Southeast Asia, East Asia, and Oceania	3	both	28	<1 year	2003	44	Population	1	Number	27814858.76888752	29208521.024957847	26380670.254856057
4	Southeast Asia, East Asia, and Oceania	3	both	30	80 to 84	2003	44	Population	1	Number	12588833.235932939	13407207.229938524	11792912.044908242
4	Southeast Asia, East Asia, and Oceania	3	both	31	85 to 89	2003	44	Population	1	Number	4918112.646042866	5228963.452683848	4617055.4303520825
4	Southeast Asia, East Asia, and Oceania	3	both	32	90 to 94	2003	44	Population	1	Number	1228767.7666477717	1294938.4326439968	1161824.9865092437
4	Southeast Asia, East Asia, and Oceania	3	both	39	0 to 14	2003	44	Population	1	Number	466524535.30453205	491160680.78124183	441242298.4316128
4	Southeast Asia, East Asia, and Oceania	3	both	42	Neonatal	2003	44	Population	1	Number	2153646.376870899	2261492.7069957196	2042534.1148601759
4	Southeast Asia, East Asia, and Oceania	3	both	157	25 plus	2003	44	Population	1	Number	1139840515.1754405	1210439837.2591174	1069299108.2425982
4	Southeast Asia, East Asia, and Oceania	3	both	158	<20 years	2003	44	Population	1	Number	652860015.4992828	688225573.729654	616449671.0941219
4	Southeast Asia, East Asia, and Oceania	3	both	159	10 to 24	2003	44	Population	1	Number	521242770.93540853	550916053.2421745	491209234.9403236
4	Southeast Asia, East Asia, and Oceania	3	both	162	10 to 19	2003	44	Population	1	Number	365516372.47571945	386467276.5065854	344410398.69615084
4	Southeast Asia, East Asia, and Oceania	3	both	164	Birth	2003	44	Population	1	Number	28344418.5453878	28951597.5207772	27762047.4475596
4	Southeast Asia, East Asia, and Oceania	3	both	235	95 plus	2003	44	Population	1	Number	243987.228984622	254378.55807283043	233084.00186749536
5	East Asia	1	male	1	Under 5	2003	44	Population	1	Number	43530852.13715667	47061530.102237955	40164581.136004105
5	East Asia	1	male	2	Early Neonatal	2003	44	Population	1	Number	163897.96776863676	177188.14146333435	151217.47125152574
5	East Asia	1	male	3	Late Neonatal	2003	44	Population	1	Number	488580.4383659298	528196.5362254466	450782.68709875457
5	East Asia	1	male	4	Post Neonatal	2003	44	Population	1	Number	7789093.291830821	8419805.698295489	7187202.923975873
5	East Asia	1	male	5	1 to 4	2003	44	Population	1	Number	35089280.43919128	37936339.72625368	32375378.053677958
5	East Asia	1	male	6	5 to 9	2003	44	Population	1	Number	46512386.301190674	50297480.11713444	42909694.81002527
5	East Asia	1	male	7	10 to 14	2003	44	Population	1	Number	62633331.36261626	67800860.66281499	57711948.41296702
5	East Asia	1	male	8	15 to 19	2003	44	Population	1	Number	66347848.611913	71850819.92193162	61106896.71005458
5	East Asia	1	male	9	20 to 24	2003	44	Population	1	Number	51422753.97312699	55641954.34669428	47409316.09489031
5	East Asia	1	male	10	25 to 29	2003	44	Population	1	Number	56130388.52496197	60761840.780695535	51722751.70114188
5	East Asia	1	male	11	30 to 34	2003	44	Population	1	Number	67884983.04387927	73503312.15697463	62535061.3166608
5	East Asia	1	male	12	35 to 39	2003	44	Population	1	Number	69262654.73113711	74993814.42267704	63807724.9841811
5	East Asia	1	male	13	40 to 44	2003	44	Population	1	Number	49418516.37256349	53467690.986563824	45575150.4267668
5	East Asia	1	male	14	45 to 49	2003	44	Population	1	Number	47752143.26969117	51690042.53507821	44012902.7138087
5	East Asia	1	male	15	50 to 54	2003	44	Population	1	Number	41082120.71059185	44479804.22735434	37855032.09385528
5	East Asia	1	male	16	55 to 59	2003	44	Population	1	Number	29303747.222789396	31719131.11604413	27006224.28609402
5	East Asia	1	male	17	60 to 64	2003	44	Population	1	Number	23476145.505353402	25395878.032800727	21651133.120793942
5	East Asia	1	male	18	65 to 69	2003	44	Population	1	Number	19994002.723224062	21639155.32371268	18431186.848715264
5	East Asia	1	male	19	70 to 74	2003	44	Population	1	Number	14548911.835460803	15751126.42072084	13408438.068130333
5	East Asia	1	male	20	75 to 79	2003	44	Population	1	Number	8727025.360269614	9445189.890025914	8045999.860327535
5	East Asia	1	male	21	80 plus	2003	44	Population	1	Number	5439951.996686369	5882036.012315073	5021226.194509005
5	East Asia	1	male	22	All Ages	2003	44	Population	1	Number	703467763.6826122	761384321.0269796	648376510.951337
5	East Asia	1	male	23	5-14 years	2003	44	Population	1	Number	109145717.66380693	118098340.77994943	100621643.2229923
5	East Asia	1	male	24	15-49 years	2003	44	Population	1	Number	408219288.527273	441909475.1506151	376169803.9475043
5	East Asia	1	male	25	50-69 years	2003	44	Population	1	Number	113856016.16195871	123234067.4818033	104943576.34945847
5	East Asia	1	male	26	70+ years	2003	44	Population	1	Number	28715889.192416787	31080505.98014015	26475664.12296687
5	East Asia	1	male	28	<1 year	2003	44	Population	1	Number	8441571.697965387	9125190.375984268	7789203.082326152
5	East Asia	1	male	30	80 to 84	2003	44	Population	1	Number	4009722.8837536406	4337962.6435955325	3698548.381768721
5	East Asia	1	male	31	85 to 89	2003	44	Population	1	Number	1231507.1395521201	1330917.7972258609	1137412.4346643717
5	East Asia	1	male	32	90 to 94	2003	44	Population	1	Number	177988.16261674612	191279.22209115635	165564.72072288135
5	East Asia	1	male	39	0 to 14	2003	44	Population	1	Number	152676569.8009636	165159870.8821874	140787466.53140727
5	East Asia	1	male	42	Neonatal	2003	44	Population	1	Number	652478.4061345666	705384.6776887809	602000.1583502804
5	East Asia	1	male	157	25 plus	2003	44	Population	1	Number	433020591.2966085	468731675.87616616	399072831.61498463
5	East Asia	1	male	158	<20 years	2003	44	Population	1	Number	219024418.4128766	237010690.80411905	201894363.24146184
5	East Asia	1	male	159	10 to 24	2003	44	Population	1	Number	180403933.94765627	195293634.9314409	166228161.21791193
5	East Asia	1	male	162	10 to 19	2003	44	Population	1	Number	128981179.97452927	139651680.5847466	118818845.1230216
5	East Asia	1	male	164	Birth	2003	44	Population	1	Number	8521450.7574025	8713031.64391039	8323723.71132797
5	East Asia	1	male	235	95 plus	2003	44	Population	1	Number	20733.81076386212	21976.843935846187	19579.267064117048
5	East Asia	2	female	1	Under 5	2003	44	Population	1	Number	36848843.51896464	39818092.790796295	34014736.99315087
5	East Asia	2	female	2	Early Neonatal	2003	44	Population	1	Number	136883.88144642804	147905.4720231277	126354.783018847
5	East Asia	2	female	3	Late Neonatal	2003	44	Population	1	Number	408560.824929817	441455.2440186748	377136.90122946585
5	East Asia	2	female	4	Post Neonatal	2003	44	Population	1	Number	6536043.173656459	7061577.311325516	6033897.344767121
5	East Asia	2	female	5	1 to 4	2003	44	Population	1	Number	29767355.638931934	32167154.763428967	27477347.96413544
5	East Asia	2	female	6	5 to 9	2003	44	Population	1	Number	39837605.4249392	43061719.66889704	36768429.41285272
5	East Asia	2	female	7	10 to 14	2003	44	Population	1	Number	56646039.652712755	61313950.5123659	52201095.639978684
5	East Asia	2	female	8	15 to 19	2003	44	Population	1	Number	62914468.2860957	68130984.79454942	57946387.47888353
5	East Asia	2	female	9	20 to 24	2003	44	Population	1	Number	50767997.863075204	54932444.0629381	46808306.19085729
5	East Asia	2	female	10	25 to 29	2003	44	Population	1	Number	54991637.17533126	59521012.48836271	50684558.50726644
5	East Asia	2	female	11	30 to 34	2003	44	Population	1	Number	64353257.416577555	69661580.63221665	59304327.11639715
5	East Asia	2	female	12	35 to 39	2003	44	Population	1	Number	66242281.80752987	71712359.05610842	61042079.312048785
5	East Asia	2	female	13	40 to 44	2003	44	Population	1	Number	46513735.12175017	50312044.47314313	42911707.40316461
5	East Asia	2	female	14	45 to 49	2003	44	Population	1	Number	44896922.64183293	48586449.49882453	41394706.494630784
5	East Asia	2	female	15	50 to 54	2003	44	Population	1	Number	38933602.143428504	42142937.60595953	35884864.676877044
5	East Asia	2	female	16	55 to 59	2003	44	Population	1	Number	27786695.647982787	30062366.702940024	25622211.322945938
5	East Asia	2	female	17	60 to 64	2003	44	Population	1	Number	21907618.82074656	23679032.827464446	20221450.49374964
5	East Asia	2	female	18	65 to 69	2003	44	Population	1	Number	19645262.215940196	21238270.00822513	18130683.727570422
5	East Asia	2	female	19	70 to 74	2003	44	Population	1	Number	15236176.344908616	16477020.460399868	14058502.081030995
5	East Asia	2	female	20	75 to 79	2003	44	Population	1	Number	10321147.379943693	11163461.706411969	9522574.168082515
5	East Asia	2	female	21	80 plus	2003	44	Population	1	Number	9192170.18815985	9944039.32845019	8481878.13109343
5	East Asia	2	female	22	All Ages	2003	44	Population	1	Number	667035461.6499195	721757766.6180537	615006630.6652827
5	East Asia	2	female	23	5-14 years	2003	44	Population	1	Number	96483645.07765196	104375670.18126294	88970968.90082924
5	East Asia	2	female	24	15-49 years	2003	44	Population	1	Number	390680300.3121927	422856875.006143	360092072.5032485
5	East Asia	2	female	25	50-69 years	2003	44	Population	1	Number	108273178.82809804	117122607.14458916	99861194.3171771
5	East Asia	2	female	26	70+ years	2003	44	Population	1	Number	34749493.913012154	37584521.49526204	32062954.38020694
5	East Asia	2	female	28	<1 year	2003	44	Population	1	Number	7081487.880032704	7650938.027367319	6537389.029015433
5	East Asia	2	female	30	80 to 84	2003	44	Population	1	Number	5882595.346786977	6363856.347724564	5426944.5283429315
5	East Asia	2	female	31	85 to 89	2003	44	Population	1	Number	2544750.3053167462	2753622.7809429592	2347568.1528557874
5	East Asia	2	female	32	90 to 94	2003	44	Population	1	Number	653859.7860525205	706599.4037254003	604242.428611153
5	East Asia	2	female	39	0 to 14	2003	44	Population	1	Number	133332488.5966166	144193762.97205922	122990409.4646503
5	East Asia	2	female	42	Neonatal	2003	44	Population	1	Number	545444.706376245	589360.7160418025	503491.68424831284
5	East Asia	2	female	157	25 plus	2003	44	Population	1	Number	420020506.904132	454500574.7885067	387261527.5308918
5	East Asia	2	female	158	<20 years	2003	44	Population	1	Number	196246956.8827123	212324747.76660866	180936796.94353384
5	East Asia	2	female	159	10 to 24	2003	44	Population	1	Number	170328505.80188367	184377379.3698534	156955789.30971953
5	East Asia	2	female	162	10 to 19	2003	44	Population	1	Number	119560507.93880846	129444935.30691533	110147483.11886223
5	East Asia	2	female	164	Birth	2003	44	Population	1	Number	7105068.14494845	7266227.7833874	6942613.2368182
5	East Asia	2	female	235	95 plus	2003	44	Population	1	Number	110964.75000360544	119508.47883254391	103078.41924270334
5	East Asia	3	both	1	Under 5	2003	44	Population	1	Number	80379695.65612131	86879622.89303425	74179318.12915498
5	East Asia	3	both	2	Early Neonatal	2003	44	Population	1	Number	300781.8492150648	325093.61348646204	277572.25427037274
5	East Asia	3	both	3	Late Neonatal	2003	44	Population	1	Number	897141.2632957468	969651.7802441213	827919.5883282204
5	East Asia	3	both	4	Post Neonatal	2003	44	Population	1	Number	14325136.46548728	15481383.009621002	13221100.268742993
5	East Asia	3	both	5	1 to 4	2003	44	Population	1	Number	64856636.07812322	70103494.48968264	59852726.0178134
5	East Asia	3	both	6	5 to 9	2003	44	Population	1	Number	86349991.72612987	93359199.78603147	79679568.07087582
5	East Asia	3	both	7	10 to 14	2003	44	Population	1	Number	119279371.01532902	129114811.1751809	109913044.05294572
5	East Asia	3	both	8	15 to 19	2003	44	Population	1	Number	129262316.8980087	139981804.71648103	119053284.18893811
5	East Asia	3	both	9	20 to 24	2003	44	Population	1	Number	102190751.83620219	110574398.40963238	94217622.2857476
5	East Asia	3	both	10	25 to 29	2003	44	Population	1	Number	111122025.70029323	120282853.26905826	102407310.20840833
5	East Asia	3	both	11	30 to 34	2003	44	Population	1	Number	132238240.46045683	143164892.7891913	121839388.43305795
5	East Asia	3	both	12	35 to 39	2003	44	Population	1	Number	135504936.53866696	146706173.47878546	124849804.29622987
5	East Asia	3	both	13	40 to 44	2003	44	Population	1	Number	95932251.49431366	103779735.45970693	88486857.8299314
5	East Asia	3	both	14	45 to 49	2003	44	Population	1	Number	92649065.9115241	100276492.03390273	85407609.20843948
5	East Asia	3	both	15	50 to 54	2003	44	Population	1	Number	80015722.85402036	86622840.61520529	73739896.77073233
5	East Asia	3	both	16	55 to 59	2003	44	Population	1	Number	57090442.87077218	61781497.81898416	52628435.60903995
5	East Asia	3	both	17	60 to 64	2003	44	Population	1	Number	45383764.32609996	49074910.86026518	41873927.18764307
5	East Asia	3	both	18	65 to 69	2003	44	Population	1	Number	39639264.93916426	42877425.33193782	36562511.09922025
5	East Asia	3	both	19	70 to 74	2003	44	Population	1	Number	29785088.180369418	32228287.58801807	27466940.14916133
5	East Asia	3	both	20	75 to 79	2003	44	Population	1	Number	19048172.740213305	20609146.14691771	17568574.02841005
5	East Asia	3	both	21	80 plus	2003	44	Population	1	Number	14632122.184846219	15827900.229368927	13503104.325602435
5	East Asia	3	both	22	All Ages	2003	44	Population	1	Number	1370503225.3325315	1483142087.645033	1263383141.6166205
5	East Asia	3	both	23	5-14 years	2003	44	Population	1	Number	205629362.7414589	222474010.9612124	189592612.12382156
5	East Asia	3	both	24	15-49 years	2003	44	Population	1	Number	798899588.8394657	864766350.1567582	736261876.4507527
5	East Asia	3	both	25	50-69 years	2003	44	Population	1	Number	222129194.99005675	240356674.62639242	204804770.66663563
5	East Asia	3	both	26	70+ years	2003	44	Population	1	Number	63465383.10542894	68665429.0076358	58538618.50317382
5	East Asia	3	both	28	<1 year	2003	44	Population	1	Number	15523059.577998092	16776128.403351584	14326592.111341584
5	East Asia	3	both	30	80 to 84	2003	44	Population	1	Number	9892318.230540618	10702663.034790816	9125492.910111653
5	East Asia	3	both	31	85 to 89	2003	44	Population	1	Number	3776257.4448688664	4085228.3584242063	3484980.5875201584
5	East Asia	3	both	32	90 to 94	2003	44	Population	1	Number	831847.9486692665	897794.1856061966	769828.172175068
5	East Asia	3	both	39	0 to 14	2003	44	Population	1	Number	286009058.3975802	309353633.8542467	263777875.99605757
5	East Asia	3	both	42	Neonatal	2003	44	Population	1	Number	1197923.1125108115	1294745.3937305836	1105491.842598593
5	East Asia	3	both	157	25 plus	2003	44	Population	1	Number	853041098.2007405	923232250.6646731	786334359.145876
5	East Asia	3	both	158	<20 years	2003	44	Population	1	Number	415271375.2955889	449335438.5707277	382831160.1849957
5	East Asia	3	both	159	10 to 24	2003	44	Population	1	Number	350732439.7495399	379671014.3012944	323183950.5276313
5	East Asia	3	both	162	10 to 19	2003	44	Population	1	Number	248541687.91333774	269096615.891662	228966328.2418838
5	East Asia	3	both	164	Birth	2003	44	Population	1	Number	15626518.9023509	15978543.4972851	15266336.9481462
5	East Asia	3	both	235	95 plus	2003	44	Population	1	Number	131698.56076746757	141537.73945521872	122657.47959386528
6	China	1	male	1	Under 5	2003	44	Population	1	Number	41625699.849488854	45166137.007892326	38219712.017294876
6	China	1	male	2	Early Neonatal	2003	44	Population	1	Number	156782.41738874564	170120.2056068984	143949.80012612062
6	China	1	male	3	Late Neonatal	2003	44	Population	1	Number	467341.83019715024	507098.64890128764	429091.2416319811
6	China	1	male	4	Post Neonatal	2003	44	Population	1	Number	7442262.801111816	8075354.188219966	6833168.442152369
6	China	1	male	5	1 to 4	2003	44	Population	1	Number	33559312.800791144	36413563.96516418	30813502.533384413
6	China	1	male	6	5 to 9	2003	44	Population	1	Number	44575155.58443493	48361120.21847942	40935572.94485985
6	China	1	male	7	10 to 14	2003	44	Population	1	Number	60683495.26872881	65842024.973199524	55722167.32373635
6	China	1	male	8	15 to 19	2003	44	Population	1	Number	64539989.17981745	70027207.65856186	59262111.000029966
6	China	1	male	9	20 to 24	2003	44	Population	1	Number	49549643.662697226	53757059.69316391	45505485.14372801
6	China	1	male	10	25 to 29	2003	44	Population	1	Number	54338198.68612412	58954846.57993932	49899411.314495936
6	China	1	male	11	30 to 34	2003	44	Population	1	Number	65920672.729202256	71524184.91706792	60531638.74521487
6	China	1	male	12	35 to 39	2003	44	Population	1	Number	67250540.26704438	72963937.52609926	61757370.77699204
6	China	1	male	13	40 to 44	2003	44	Population	1	Number	47597562.226293296	51627953.19485568	43727747.968484476
6	China	1	male	14	45 to 49	2003	44	Population	1	Number	46218370.046365075	50134284.76520702	42458209.50672728
6	China	1	male	15	50 to 54	2003	44	Population	1	Number	39852123.72220818	43229796.93072392	36608642.64577103
6	China	1	male	16	55 to 59	2003	44	Population	1	Number	28372037.101449903	30780330.960899927	26057628.142522283
6	China	1	male	17	60 to 64	2003	44	Population	1	Number	22589630.82235076	24505585.182921067	20749185.344052266
6	China	1	male	18	65 to 69	2003	44	Population	1	Number	19332097.09533914	20970504.298750196	17758908.63903484
6	China	1	male	19	70 to 74	2003	44	Population	1	Number	14096408.17827536	15289984.563617729	12950862.08927544
6	China	1	male	20	75 to 79	2003	44	Population	1	Number	8419673.706447626	9132414.5559706	7735950.2826681575
6	China	1	male	21	80 plus	2003	44	Population	1	Number	5210907.298186092	5651166.781552741	4790332.487573546
6	China	1	male	22	All Ages	2003	44	Population	1	Number	680172205.4244535	737915443.6349764	624675628.5432593
6	China	1	male	23	5-14 years	2003	44	Population	1	Number	105258650.85316373	114203145.19167894	96657740.2685962
6	China	1	male	24	15-49 years	2003	44	Population	1	Number	395414976.7975438	428989394.25521076	363143919.3685372
6	China	1	male	25	50-69 years	2003	44	Population	1	Number	110145888.74134798	119486217.37329513	101174364.77138041
6	China	1	male	26	70+ years	2003	44	Population	1	Number	27726989.18290908	30073565.90114107	25477143.229401108
6	China	1	male	28	<1 year	2003	44	Population	1	Number	8066387.048697712	8752573.04272815	7406209.483910469
6	China	1	male	30	80 to 84	2003	44	Population	1	Number	3858708.3854392823	4185057.722317819	3546262.0916104573
6	China	1	male	31	85 to 89	2003	44	Population	1	Number	1176657.3704784324	1275928.6093166594	1082137.549660199
6	China	1	male	32	90 to 94	2003	44	Population	1	Number	159669.98823250967	173013.02653747334	147220.45320967544
6	China	1	male	39	0 to 14	2003	44	Population	1	Number	146884350.7026526	159369282.1995713	134877452.2858911
6	China	1	male	42	Neonatal	2003	44	Population	1	Number	624124.2475858959	677218.854508186	573041.0417581018
6	China	1	male	157	25 plus	2003	44	Population	1	Number	419198221.8792862	454761894.0836794	385030580.11361015
6	China	1	male	158	<20 years	2003	44	Population	1	Number	211424339.88247004	229396489.8581332	194139563.28592104
6	China	1	male	159	10 to 24	2003	44	Population	1	Number	174773128.1112435	189626292.32492527	160489763.46749437
6	China	1	male	162	10 to 19	2003	44	Population	1	Number	125223484.44854626	135869232.6317614	114984278.3237663
6	China	1	male	164	Birth	2003	44	Population	1	Number	8132662.75513863	8319333.37107202	7941895.90504015
6	China	1	male	235	95 plus	2003	44	Population	1	Number	15871.55403586765	17135.27169566491	14709.94506491457
6	China	2	female	1	Under 5	2003	44	Population	1	Number	35059887.49977324	38040796.61084455	32192715.73927392
6	China	2	female	2	Early Neonatal	2003	44	Population	1	Number	130238.52205297729	141314.16688144012	119584.35478122054
6	China	2	female	3	Late Neonatal	2003	44	Population	1	Number	388700.9011893744	421755.8606977839	356904.1527006263
6	China	2	female	4	Post Neonatal	2003	44	Population	1	Number	6211578.211306118	6739791.505992173	5703479.605516473
6	China	2	female	5	1 to 4	2003	44	Population	1	Number	28329369.86522477	30737935.077273168	26012747.6262756
6	China	2	female	6	5 to 9	2003	44	Population	1	Number	38015994.489788674	41243267.5165424	34914293.40718773
6	China	2	female	7	10 to 14	2003	44	Population	1	Number	54834215.23590808	59494547.04339505	50352515.657456435
6	China	2	female	8	15 to 19	2003	44	Population	1	Number	61188872.055114515	66390947.01196987	56185357.16009487
6	China	2	female	9	20 to 24	2003	44	Population	1	Number	48924884.995826155	53076685.31974962	44935418.14613877
6	China	2	female	10	25 to 29	2003	44	Population	1	Number	53181772.24963999	57695199.84762062	48844696.93451254
6	China	2	female	11	30 to 34	2003	44	Population	1	Number	62352684.51578899	67644696.07991357	57267302.59967018
6	China	2	female	12	35 to 39	2003	44	Population	1	Number	64239475.487590946	69688412.41089106	59004848.25749428
6	China	2	female	13	40 to 44	2003	44	Population	1	Number	44692157.44816508	48474985.83194973	41063098.52433562
6	China	2	female	14	45 to 49	2003	44	Population	1	Number	43338392.10338636	47008599.189566284	39814306.24905958
6	China	2	female	15	50 to 54	2003	44	Population	1	Number	37665111.909874626	40858165.32601697	34598561.86152573
6	China	2	female	16	55 to 59	2003	44	Population	1	Number	26770858.307283923	29042769.390536454	24587768.759662412
6	China	2	female	17	60 to 64	2003	44	Population	1	Number	20893880.238624364	22666747.174106196	19190506.37984625
6	China	2	female	18	65 to 69	2003	44	Population	1	Number	18784192.015455253	20376457.31551783	17255144.78188158
6	China	2	female	19	70 to 74	2003	44	Population	1	Number	14616949.377082048	15854543.843651246	13429144.765082352
6	China	2	female	20	75 to 79	2003	44	Population	1	Number	9916531.48601172	10755810.57797141	9111708.97785727
6	China	2	female	21	80 plus	2003	44	Population	1	Number	8849139.639043434	9596992.62066347	8134143.07494935
6	China	2	female	22	All Ages	2003	44	Population	1	Number	643324999.0543574	697902227.173515	590890037.9543599
6	China	2	female	23	5-14 years	2003	44	Population	1	Number	92850209.72569676	100737814.55993745	85266809.06464417
6	China	2	female	24	15-49 years	2003	44	Population	1	Number	377918238.855512	409976478.5447177	347119654.341876
6	China	2	female	25	50-69 years	2003	44	Population	1	Number	104114042.47123817	112944139.20617741	95631981.78291598
6	China	2	female	26	70+ years	2003	44	Population	1	Number	33382620.502137203	36207347.04228612	30674996.81788897
6	China	2	female	28	<1 year	2003	44	Population	1	Number	6730517.63454847	7302861.533571397	6179968.112998321
6	China	2	female	30	80 to 84	2003	44	Population	1	Number	5663056.265672843	6142083.609741595	5204206.8415411655
6	China	2	female	31	85 to 89	2003	44	Population	1	Number	2457193.6487522568	2664794.0570045975	2258853.5688271075
6	China	2	female	32	90 to 94	2003	44	Population	1	Number	625510.0853475819	678155.7986881234	575610.2954337439
6	China	2	female	39	0 to 14	2003	44	Population	1	Number	127910097.22547	138778611.17078203	117459524.80391808
6	China	2	female	42	Neonatal	2003	44	Population	1	Number	518939.4232423517	563070.0275792239	476488.50748184684
6	China	2	female	157	25 plus	2003	44	Population	1	Number	405301144.7779467	439655983.67101336	372309737.84420866
6	China	2	female	158	<20 years	2003	44	Population	1	Number	189098969.2805845	205169558.1827519	173644881.96401295
6	China	2	female	159	10 to 24	2003	44	Population	1	Number	164947972.28684875	178962179.37511453	151473290.96369004
6	China	2	female	162	10 to 19	2003	44	Population	1	Number	116023087.2910226	125885494.0553649	106537872.8175513
6	China	2	female	164	Birth	2003	44	Population	1	Number	6742901.33039343	6897613.9666531	6584794.31481513
6	China	2	female	235	95 plus	2003	44	Population	1	Number	103379.63927075184	111957.47835826008	95490.10250801129
6	China	3	both	1	Under 5	2003	44	Population	1	Number	76685587.3492621	83206933.61873691	70412427.7565688
6	China	3	both	2	Early Neonatal	2003	44	Population	1	Number	287020.93944172293	311434.3724883385	263534.1549073412
6	China	3	both	3	Late Neonatal	2003	44	Population	1	Number	856042.7313865246	928854.5095990715	785995.3943326074
6	China	3	both	4	Post Neonatal	2003	44	Population	1	Number	13653841.012417935	14815145.694212139	12536648.04766884
6	China	3	both	5	1 to 4	2003	44	Population	1	Number	61888682.666015916	67151499.04243734	56826250.159660004
6	China	3	both	6	5 to 9	2003	44	Population	1	Number	82591150.07422361	89604387.7350218	75849866.35204758
6	China	3	both	7	10 to 14	2003	44	Population	1	Number	115517710.5046369	125336572.01659457	106074682.98119278
6	China	3	both	8	15 to 19	2003	44	Population	1	Number	125728861.23493196	136418154.6705317	115447468.16012484
6	China	3	both	9	20 to 24	2003	44	Population	1	Number	98474528.65852338	106833745.01291354	90440903.28986678
6	China	3	both	10	25 to 29	2003	44	Population	1	Number	107519970.93576412	116650046.42755994	98744108.24900849
6	China	3	both	11	30 to 34	2003	44	Population	1	Number	128273357.24499124	139168880.9969815	117798941.34488508
6	China	3	both	12	35 to 39	2003	44	Population	1	Number	131490015.75463533	142652349.93699032	120762219.0344863
6	China	3	both	13	40 to 44	2003	44	Population	1	Number	92289719.67445838	100102939.02680542	84790846.49282011
6	China	3	both	14	45 to 49	2003	44	Population	1	Number	89556762.14975144	97142883.9547733	82272515.75578685
6	China	3	both	15	50 to 54	2003	44	Population	1	Number	77517235.6320828	84087962.25674088	71207204.50729677
6	China	3	both	16	55 to 59	2003	44	Population	1	Number	55142895.40873383	59823100.35143638	50645396.902184695
6	China	3	both	17	60 to 64	2003	44	Population	1	Number	43483511.06097513	47172332.35702727	39939691.72389851
6	China	3	both	18	65 to 69	2003	44	Population	1	Number	38116289.110794395	41346961.614268035	35014053.42091642
6	China	3	both	19	70 to 74	2003	44	Population	1	Number	28713357.555357408	31144528.407268982	26380006.85435779
6	China	3	both	20	75 to 79	2003	44	Population	1	Number	18336205.192459345	19888225.13394201	16847659.260525428
6	China	3	both	21	80 plus	2003	44	Population	1	Number	14060046.937229525	15248159.402216213	12924473.932406869
6	China	3	both	22	All Ages	2003	44	Population	1	Number	1323497204.4788108	1435817670.8084917	1215565666.4976194
6	China	3	both	23	5-14 years	2003	44	Population	1	Number	198108860.5788605	214940959.75161636	181924549.33324033
6	China	3	both	24	15-49 years	2003	44	Population	1	Number	773333215.6530559	838965872.7999285	710263573.7104131
6	China	3	both	25	50-69 years	2003	44	Population	1	Number	214259931.21258613	232430356.5794726	196806346.55429637
6	China	3	both	26	70+ years	2003	44	Population	1	Number	61109609.68504628	66280912.94342719	56152140.04729009
6	China	3	both	28	<1 year	2003	44	Population	1	Number	14796904.683246182	16055434.57629955	13586177.596908791
6	China	3	both	30	80 to 84	2003	44	Population	1	Number	9521764.651112124	10327141.332059415	8750468.933151623
6	China	3	both	31	85 to 89	2003	44	Population	1	Number	3633851.019230689	3940722.6663212567	3340991.0008647917
6	China	3	both	32	90 to 94	2003	44	Population	1	Number	785180.0735800916	851168.9708792488	722830.7486434191
6	China	3	both	39	0 to 14	2003	44	Population	1	Number	274794447.9281226	298147893.3703533	252336977.08980918
6	China	3	both	42	Neonatal	2003	44	Population	1	Number	1143063.6708282477	1240288.8820874097	1049529.5492399484
6	China	3	both	157	25 plus	2003	44	Population	1	Number	824499366.6572329	894417877.7546927	757340317.957819
6	China	3	both	158	<20 years	2003	44	Population	1	Number	400523309.1630545	434566048.040885	367784445.2499341
6	China	3	both	159	10 to 24	2003	44	Population	1	Number	339721100.3980922	368588471.7000398	311963054.43118435
6	China	3	both	162	10 to 19	2003	44	Population	1	Number	241246571.73956886	261754726.68712628	221522151.14131764
6	China	3	both	164	Birth	2003	44	Population	1	Number	14875564.0855321	15216947.3377251	14526690.2198553
6	China	3	both	235	95 plus	2003	44	Population	1	Number	119251.19330661948	129122.77021342108	110219.59470668639
7	Democratic People's Republic of Korea	1	male	1	Under 5	2003	44	Population	1	Number	1219170.3298705595	1346250.1998064017	1101213.3909098194
7	Democratic People's Republic of Korea	1	male	2	Early Neonatal	2003	44	Population	1	Number	4879.221975394252	5387.80627967849	4407.148406487282
7	Democratic People's Republic of Korea	1	male	3	Late Neonatal	2003	44	Population	1	Number	14524.576426042298	16038.54148725784	13119.297333416103
7	Democratic People's Republic of Korea	1	male	4	Post Neonatal	2003	44	Population	1	Number	236159.1145739711	260775.09220148623	213310.2922393742
7	Democratic People's Republic of Korea	1	male	5	1 to 4	2003	44	Population	1	Number	963607.4168951518	1064048.7598379792	870376.6529305417
7	Democratic People's Republic of Korea	1	male	6	5 to 9	2003	44	Population	1	Number	1122151.7631391208	1239118.9305759596	1013581.5463398473
7	Democratic People's Republic of Korea	1	male	7	10 to 14	2003	44	Population	1	Number	1106380.3673431012	1221703.6078590169	999336.0616701543
7	Democratic People's Republic of Korea	1	male	8	15 to 19	2003	44	Population	1	Number	960060.0179933507	1060131.5988282869	867172.471301567
7	Democratic People's Republic of Korea	1	male	9	20 to 24	2003	44	Population	1	Number	860451.7385278327	950140.678899106	777201.4733979667
7	Democratic People's Republic of Korea	1	male	10	25 to 29	2003	44	Population	1	Number	824718.1390691123	910682.3979415864	744925.1644481509
7	Democratic People's Republic of Korea	1	male	11	30 to 34	2003	44	Population	1	Number	1041054.8479176505	1149568.9016376908	940330.9046408789
7	Democratic People's Republic of Korea	1	male	12	35 to 39	2003	44	Population	1	Number	1050748.5236110843	1160272.9948389495	949086.6996427798
7	Democratic People's Republic of Korea	1	male	13	40 to 44	2003	44	Population	1	Number	847569.3129815693	935915.4574179621	765565.4458705822
7	Democratic People's Republic of Korea	1	male	14	45 to 49	2003	44	Population	1	Number	653447.3822573704	721559.2828775238	590225.1637580311
7	Democratic People's Republic of Korea	1	male	15	50 to 54	2003	44	Population	1	Number	498993.89557283197	551006.3812727646	450715.33183177066
7	Democratic People's Republic of Korea	1	male	16	55 to 59	2003	44	Population	1	Number	504228.9780905699	556787.1411164331	455443.91062819114
7	Democratic People's Republic of Korea	1	male	17	60 to 64	2003	44	Population	1	Number	493362.6247687339	544788.1365702497	445628.89668372157
7	Democratic People's Republic of Korea	1	male	18	65 to 69	2003	44	Population	1	Number	338558.98931417224	373848.58853877214	305802.7935155247
7	Democratic People's Republic of Korea	1	male	19	70 to 74	2003	44	Population	1	Number	143804.18626053643	158793.574403011	129890.87061838663
7	Democratic People's Republic of Korea	1	male	20	75 to 79	2003	44	Population	1	Number	64387.78752707135	71099.23010726077	58158.15239154912
7	Democratic People's Republic of Korea	1	male	21	80 plus	2003	44	Population	1	Number	40860.34342580093	45119.40961275114	36907.0311467006
7	Democratic People's Republic of Korea	1	male	22	All Ages	2003	44	Population	1	Number	11769949.227670468	12996786.512303727	10631185.308795625
7	Democratic People's Republic of Korea	1	male	23	5-14 years	2003	44	Population	1	Number	2228532.130482222	2460822.5384349762	2012917.6080100017
7	Democratic People's Republic of Korea	1	male	24	15-49 years	2003	44	Population	1	Number	6238049.96235797	6888271.312441104	5634507.323059956
7	Democratic People's Republic of Korea	1	male	25	50-69 years	2003	44	Population	1	Number	1835144.487746308	2026430.24749822	1657590.9326592078
7	Democratic People's Republic of Korea	1	male	26	70+ years	2003	44	Population	1	Number	249052.3172134087	275012.2141230228	224956.05415663632
7	Democratic People's Republic of Korea	1	male	28	<1 year	2003	44	Population	1	Number	255562.91297540764	282201.4399684226	230836.73797927753
7	Democratic People's Republic of Korea	1	male	30	80 to 84	2003	44	Population	1	Number	29239.580804276226	32287.36012972986	26410.598369529947
7	Democratic People's Republic of Korea	1	male	31	85 to 89	2003	44	Population	1	Number	9364.70752990846	10340.8351354862	8458.65510439719
7	Democratic People's Republic of Korea	1	male	32	90 to 94	2003	44	Population	1	Number	2035.3532471351784	2247.507709544786	1838.4291317317475
7	Democratic People's Republic of Korea	1	male	39	0 to 14	2003	44	Population	1	Number	3447702.460352781	3807072.738241378	3114130.998919821
7	Democratic People's Republic of Korea	1	male	42	Neonatal	2003	44	Population	1	Number	19403.79840143655	21426.34776693633	17526.445739903385
7	Democratic People's Republic of Korea	1	male	157	25 plus	2003	44	Population	1	Number	6501735.010796503	7179441.496334955	5872680.36517627
7	Democratic People's Republic of Korea	1	male	158	<20 years	2003	44	Population	1	Number	4407762.478346132	4867204.337069664	3981303.4702213877
7	Democratic People's Republic of Korea	1	male	159	10 to 24	2003	44	Population	1	Number	2926892.1238642847	3231975.88558641	2643710.0063696876
7	Democratic People's Republic of Korea	1	male	162	10 to 19	2003	44	Population	1	Number	2066440.385336452	2281835.2066873033	1866508.5329717214
7	Democratic People's Republic of Korea	1	male	164	Birth	2003	44	Population	1	Number	272537.895658967	303447.065277985	241436.198240049
7	Democratic People's Republic of Korea	1	male	235	95 plus	2003	44	Population	1	Number	220.70184448106141	243.70663799029282	199.348541041714
7	Democratic People's Republic of Korea	2	female	1	Under 5	2003	44	Population	1	Number	1160859.7481043672	1281861.6312608582	1048544.463607848
7	Democratic People's Republic of Korea	2	female	2	Early Neonatal	2003	44	Population	1	Number	4606.065608449125	5086.177537107868	4160.420413095098
7	Democratic People's Republic of Korea	2	female	3	Late Neonatal	2003	44	Population	1	Number	13735.976251784215	15167.741799838428	12406.995655225643
7	Democratic People's Republic of Korea	2	female	4	Post Neonatal	2003	44	Population	1	Number	223458.8025754118	246750.96682149978	201838.7584439027
7	Democratic People's Republic of Korea	2	female	5	1 to 4	2003	44	Population	1	Number	919058.9036687221	1014856.7451024118	830138.2890956247
7	Democratic People's Republic of Korea	2	female	6	5 to 9	2003	44	Population	1	Number	1070093.8880276754	1181634.8177713763	966560.3649917736
7	Democratic People's Republic of Korea	2	female	7	10 to 14	2003	44	Population	1	Number	1039721.1049864695	1148096.1363943114	939126.2037554797
7	Democratic People's Republic of Korea	2	female	8	15 to 19	2003	44	Population	1	Number	931932.6650678513	1029072.3993315281	841766.4907478122
7	Democratic People's Republic of Korea	2	female	9	20 to 24	2003	44	Population	1	Number	878350.8936410977	969905.5473159393	793368.8528147476
7	Democratic People's Republic of Korea	2	female	10	25 to 29	2003	44	Population	1	Number	875533.9994167795	966795.0349294342	790824.49821179
7	Democratic People's Republic of Korea	2	female	11	30 to 34	2003	44	Population	1	Number	1100425.5443557128	1215128.0856041124	993957.3785989335
7	Democratic People's Republic of Korea	2	female	12	35 to 39	2003	44	Population	1	Number	1070419.8462585642	1181994.7521650465	966854.786173078
7	Democratic People's Republic of Korea	2	female	13	40 to 44	2003	44	Population	1	Number	873419.6366169929	964460.2821291604	788914.7038448176
7	Democratic People's Republic of Korea	2	female	14	45 to 49	2003	44	Population	1	Number	691256.9348465733	763309.9033451407	624376.5736106313
7	Democratic People's Republic of Korea	2	female	15	50 to 54	2003	44	Population	1	Number	540507.7232245232	596847.3908524119	488212.6214211741
7	Democratic People's Republic of Korea	2	female	16	55 to 59	2003	44	Population	1	Number	579192.071140207	639563.9906866604	523154.1885669954
7	Democratic People's Republic of Korea	2	female	17	60 to 64	2003	44	Population	1	Number	596769.480668534	658973.5764597177	539030.951867292
7	Democratic People's Republic of Korea	2	female	18	65 to 69	2003	44	Population	1	Number	507833.5087960016	560767.3890469342	458699.6964552531
7	Democratic People's Republic of Korea	2	female	19	70 to 74	2003	44	Population	1	Number	338840.7900764385	374159.7627227328	306057.3295433242
7	Democratic People's Republic of Korea	2	female	20	75 to 79	2003	44	Population	1	Number	204921.15600116068	226281.05396922783	185094.66277214684
7	Democratic People's Republic of Korea	2	female	21	80 plus	2003	44	Population	1	Number	147290.20026223332	162642.9520751289	133039.60644759212
7	Democratic People's Republic of Korea	2	female	22	All Ages	2003	44	Population	1	Number	12607369.191491183	13921494.706059728	11387583.37343069
7	Democratic People's Republic of Korea	2	female	23	5-14 years	2003	44	Population	1	Number	2109814.993014145	2329730.954165688	1905686.5687472532
7	Democratic People's Republic of Korea	2	female	24	15-49 years	2003	44	Population	1	Number	6421339.520203572	7090666.004820362	5800063.2840018105
7	Democratic People's Republic of Korea	2	female	25	50-69 years	2003	44	Population	1	Number	2224302.7838292657	2456152.3470457243	2009097.458310715
7	Democratic People's Republic of Korea	2	female	26	70+ years	2003	44	Population	1	Number	691052.1463398326	763083.7687670897	624191.5987630632
7	Democratic People's Republic of Korea	2	female	28	<1 year	2003	44	Population	1	Number	241800.84443564512	267004.8861584461	218406.1745122235
7	Democratic People's Republic of Korea	2	female	30	80 to 84	2003	44	Population	1	Number	102627.3756576178	113324.71074763067	92697.99106749917
7	Democratic People's Republic of Korea	2	female	31	85 to 89	2003	44	Population	1	Number	35685.38675870471	39405.04282053481	32232.760915904022
7	Democratic People's Republic of Korea	2	female	32	90 to 94	2003	44	Population	1	Number	7879.196441333067	8700.482224321131	7116.869905886061
7	Democratic People's Republic of Korea	2	female	39	0 to 14	2003	44	Population	1	Number	3270674.741118512	3611592.5854265466	2954231.0323551013
7	Democratic People's Republic of Korea	2	female	42	Neonatal	2003	44	Population	1	Number	18342.04186023334	20253.919336946296	16567.41606832074
7	Democratic People's Republic of Korea	2	female	157	25 plus	2003	44	Population	1	Number	7526410.891663721	8310924.173985706	6798216.997513026
7	Democratic People's Republic of Korea	2	female	158	<20 years	2003	44	Population	1	Number	4202607.406186364	4640664.984758074	3795997.5231029135
7	Democratic People's Republic of Korea	2	female	159	10 to 24	2003	44	Population	1	Number	2850004.6636954183	3147074.083041778	2574261.54731804
7	Democratic People's Republic of Korea	2	female	162	10 to 19	2003	44	Population	1	Number	1971653.7700543208	2177168.535725839	1780892.6945032915
7	Democratic People's Republic of Korea	2	female	164	Birth	2003	44	Population	1	Number	256181.093887976	285235.199795058	226946.015047706
7	Democratic People's Republic of Korea	2	female	235	95 plus	2003	44	Population	1	Number	1098.2414045777512	1212.7162826423407	991.9845583028838
7	Democratic People's Republic of Korea	3	both	1	Under 5	2003	44	Population	1	Number	2380030.0779749267	2628111.8310672594	2149757.854517667
7	Democratic People's Republic of Korea	3	both	2	Early Neonatal	2003	44	Population	1	Number	9485.287583843377	10473.983816786358	8567.568819582382
7	Democratic People's Republic of Korea	3	both	3	Late Neonatal	2003	44	Population	1	Number	28260.552677826512	31206.283287096267	25526.292988641748
7	Democratic People's Republic of Korea	3	both	4	Post Neonatal	2003	44	Population	1	Number	459617.9171493829	507526.05902298604	415149.0506832769
7	Democratic People's Republic of Korea	3	both	5	1 to 4	2003	44	Population	1	Number	1882666.320563874	2078905.504940391	1700514.942026166
7	Democratic People's Republic of Korea	3	both	6	5 to 9	2003	44	Population	1	Number	2192245.651166796	2420753.7483473355	1980141.911331621
7	Democratic People's Republic of Korea	3	both	7	10 to 14	2003	44	Population	1	Number	2146101.4723295704	2369799.7442533276	1938462.2654256343
7	Democratic People's Republic of Korea	3	both	8	15 to 19	2003	44	Population	1	Number	1891992.683061202	2089203.9981598149	1708938.9620493795
7	Democratic People's Republic of Korea	3	both	9	20 to 24	2003	44	Population	1	Number	1738802.6321689303	1920046.2262150454	1570570.326212714
7	Democratic People's Republic of Korea	3	both	10	25 to 29	2003	44	Population	1	Number	1700252.1384858917	1877477.4328710206	1535749.662659941
7	Democratic People's Republic of Korea	3	both	11	30 to 34	2003	44	Population	1	Number	2141480.392273363	2364696.9872418023	1934288.2832398124
7	Democratic People's Republic of Korea	3	both	12	35 to 39	2003	44	Population	1	Number	2121168.3698696485	2342267.747003996	1915941.485815858
7	Democratic People's Republic of Korea	3	both	13	40 to 44	2003	44	Population	1	Number	1720988.9495985622	1900375.7395471227	1554480.1497153998
7	Democratic People's Republic of Korea	3	both	14	45 to 49	2003	44	Population	1	Number	1344704.3171039438	1484869.1862226648	1214601.7373686624
7	Democratic People's Republic of Korea	3	both	15	50 to 54	2003	44	Population	1	Number	1039501.6187973552	1147853.7721251764	938927.9532529447
7	Democratic People's Republic of Korea	3	both	16	55 to 59	2003	44	Population	1	Number	1083421.0492307767	1196351.1318030935	978598.0991951866
7	Democratic People's Republic of Korea	3	both	17	60 to 64	2003	44	Population	1	Number	1090132.1054372678	1203761.7130299674	984659.8485510136
7	Democratic People's Republic of Korea	3	both	18	65 to 69	2003	44	Population	1	Number	846392.4981101739	934615.9775857065	764502.4899707779
7	Democratic People's Republic of Korea	3	both	19	70 to 74	2003	44	Population	1	Number	482644.97633697494	532953.3371257439	435948.2001617108
7	Democratic People's Republic of Korea	3	both	20	75 to 79	2003	44	Population	1	Number	269308.94352823205	297380.28407648864	243252.81516369595
7	Democratic People's Republic of Korea	3	both	21	80 plus	2003	44	Population	1	Number	188150.54368803426	207762.36168788007	169946.6375942927
7	Democratic People's Republic of Korea	3	both	22	All Ages	2003	44	Population	1	Number	24377318.41916165	26918281.21836344	22018768.68222632
7	Democratic People's Republic of Korea	3	both	23	5-14 years	2003	44	Population	1	Number	4338347.123496367	4790553.492600664	3918604.1767572556
7	Democratic People's Republic of Korea	3	both	24	15-49 years	2003	44	Population	1	Number	12659389.482561542	13978937.317261469	11434570.607061768
7	Democratic People's Republic of Korea	3	both	25	50-69 years	2003	44	Population	1	Number	4059447.271575574	4482582.594543943	3666688.390969923
7	Democratic People's Republic of Korea	3	both	26	70+ years	2003	44	Population	1	Number	940104.4635532412	1038095.9828901124	849147.6529196993
7	Democratic People's Republic of Korea	3	both	28	<1 year	2003	44	Population	1	Number	497363.75741105276	549206.3261268686	449242.912491501
7	Democratic People's Republic of Korea	3	both	30	80 to 84	2003	44	Population	1	Number	131866.95646189403	145612.0708773605	119108.5894370291
7	Democratic People's Republic of Korea	3	both	31	85 to 89	2003	44	Population	1	Number	45050.094288613174	49745.87795602101	40691.41602030121
7	Democratic People's Republic of Korea	3	both	32	90 to 94	2003	44	Population	1	Number	9914.549688468245	10947.989933865914	8955.29903761781
7	Democratic People's Republic of Korea	3	both	39	0 to 14	2003	44	Population	1	Number	6718377.201471293	7418665.323667923	6068362.031274922
7	Democratic People's Republic of Korea	3	both	42	Neonatal	2003	44	Population	1	Number	37745.84026166989	41680.26710388263	34093.86180822412
7	Democratic People's Republic of Korea	3	both	157	25 plus	2003	44	Population	1	Number	14028145.902460225	15490365.670320658	12670897.362689294
7	Democratic People's Republic of Korea	3	both	158	<20 years	2003	44	Population	1	Number	8610369.884532496	9507869.321827736	7777300.993324301
7	Democratic People's Republic of Korea	3	both	159	10 to 24	2003	44	Population	1	Number	5776896.787559703	6379049.968628188	5217971.553687728
7	Democratic People's Republic of Korea	3	both	162	10 to 19	2003	44	Population	1	Number	4038094.1553907725	4459003.742413143	3647401.227475013
7	Democratic People's Republic of Korea	3	both	164	Birth	2003	44	Population	1	Number	528718.989546943	588682.265073043	468382.213287754
7	Democratic People's Republic of Korea	3	both	235	95 plus	2003	44	Population	1	Number	1318.9432490588126	1456.4229206326333	1191.333099344598
8	Taiwan (Province of China)	1	male	1	Under 5	2003	44	Population	1	Number	685981.9577972542	690934.3775100625	680934.355768184
8	Taiwan (Province of China)	1	male	2	Early Neonatal	2003	44	Population	1	Number	2236.3284044968545	2252.4734892893284	2219.8730215762125
8	Taiwan (Province of China)	1	male	3	Late Neonatal	2003	44	Population	1	Number	6714.031742737293	6762.50343033375	6664.628460533334
8	Taiwan (Province of China)	1	male	4	Post Neonatal	2003	44	Population	1	Number	110671.37614503347	111470.36378404408	109857.03247835243
8	Taiwan (Province of China)	1	male	5	1 to 4	2003	44	Population	1	Number	566360.2215049865	570449.0368063955	562192.8218077221
8	Taiwan (Province of China)	1	male	6	5 to 9	2003	44	Population	1	Number	815078.9536166267	820963.3840036124	809081.4282686732
8	Taiwan (Province of China)	1	male	7	10 to 14	2003	44	Population	1	Number	843455.7265443545	849545.0219252894	837249.3988292539
8	Taiwan (Province of China)	1	male	8	15 to 19	2003	44	Population	1	Number	847799.4141022027	853920.068564296	841561.1246046069
8	Taiwan (Province of China)	1	male	9	20 to 24	2003	44	Population	1	Number	1012658.5719019347	1019969.4205573943	1005207.2134453639
8	Taiwan (Province of China)	1	male	10	25 to 29	2003	44	Population	1	Number	967471.6997687292	974456.3235814375	960352.8359862156
8	Taiwan (Province of China)	1	male	11	30 to 34	2003	44	Population	1	Number	923255.466759365	929920.8732202282	916461.955480542
8	Taiwan (Province of China)	1	male	12	35 to 39	2003	44	Population	1	Number	961365.9404816404	968306.4840057766	954292.0041824465
8	Taiwan (Province of China)	1	male	13	40 to 44	2003	44	Population	1	Number	973384.8332886192	980412.1467357639	966222.4594043982
8	Taiwan (Province of China)	1	male	14	45 to 49	2003	44	Population	1	Number	880325.8410687232	886681.3187885789	873848.2151616368
8	Taiwan (Province of China)	1	male	15	50 to 54	2003	44	Population	1	Number	731003.0928108442	736280.5408337996	725624.2156369068
8	Taiwan (Province of China)	1	male	16	55 to 59	2003	44	Population	1	Number	427481.14324892184	430567.32651747	424335.64552623936
8	Taiwan (Province of China)	1	male	17	60 to 64	2003	44	Population	1	Number	393152.0582339071	395990.40402594657	390259.1612643615
8	Taiwan (Province of China)	1	male	18	65 to 69	2003	44	Population	1	Number	323346.63857074786	325681.0268862514	320967.3848157605
8	Taiwan (Province of China)	1	male	19	70 to 74	2003	44	Population	1	Number	308699.47092490684	310928.1145907712	306427.9941635982
8	Taiwan (Province of China)	1	male	20	75 to 79	2003	44	Population	1	Number	242963.8662949163	244717.93435350328	241176.08617830946
8	Taiwan (Province of China)	1	male	21	80 plus	2003	44	Population	1	Number	188184.35507447599	189542.94461042475	186799.65432292366
8	Taiwan (Province of China)	1	male	22	All Ages	2003	44	Population	1	Number	11525609.03048817	11608817.710710602	11440801.133039419
8	Taiwan (Province of China)	1	male	23	5-14 years	2003	44	Population	1	Number	1658534.6801609811	1670508.4059289019	1646330.8270979275
8	Taiwan (Province of China)	1	male	24	15-49 years	2003	44	Population	1	Number	6566261.767371215	6613666.6354534775	6517945.80826521
8	Taiwan (Province of China)	1	male	25	50-69 years	2003	44	Population	1	Number	1874982.9328644208	1888519.2982634678	1861186.4072432686
8	Taiwan (Province of China)	1	male	26	70+ years	2003	44	Population	1	Number	739847.6922942991	745188.9935546994	734403.7346648311
8	Taiwan (Province of China)	1	male	28	<1 year	2003	44	Population	1	Number	119621.73629226761	120485.34070366717	118741.53396046195
8	Taiwan (Province of China)	1	male	30	80 to 84	2003	44	Population	1	Number	121774.91751008188	122654.06672843611	120878.87161014669
8	Taiwan (Province of China)	1	male	31	85 to 89	2003	44	Population	1	Number	45485.06154377945	45813.439153230065	45150.372728233924
8	Taiwan (Province of China)	1	male	32	90 to 94	2003	44	Population	1	Number	16282.821137101262	16400.374322666743	16163.008655043372
8	Taiwan (Province of China)	1	male	39	0 to 14	2003	44	Population	1	Number	2344516.637958235	2361442.783438964	2327265.182866111
8	Taiwan (Province of China)	1	male	42	Neonatal	2003	44	Population	1	Number	8950.360147234147	9014.976919623077	8884.501482109546
8	Taiwan (Province of China)	1	male	157	25 plus	2003	44	Population	1	Number	7320634.406525797	7373485.438149952	7266767.61212334
8	Taiwan (Province of China)	1	male	158	<20 years	2003	44	Population	1	Number	3192316.052060438	3215362.8520032605	3168826.307470718
8	Taiwan (Province of China)	1	male	159	10 to 24	2003	44	Population	1	Number	2703913.712548492	2723434.5110469796	2684017.7368792244
8	Taiwan (Province of China)	1	male	162	10 to 19	2003	44	Population	1	Number	1691255.1406465573	1703465.0904895852	1678810.5234338609
8	Taiwan (Province of China)	1	male	164	Birth	2003	44	Population	1	Number	116250.106604911	116805.753067823	115729.731790322
8	Taiwan (Province of China)	1	male	235	95 plus	2003	44	Population	1	Number	4641.554883513408	4675.064406091825	4607.401329499692
8	Taiwan (Province of China)	2	female	1	Under 5	2003	44	Population	1	Number	628096.27108703	632630.7873656523	623474.6043269146
8	Taiwan (Province of China)	2	female	2	Early Neonatal	2003	44	Population	1	Number	2039.2937850016247	2054.0163861229134	2024.288224971886
8	Taiwan (Province of China)	2	female	3	Late Neonatal	2003	44	Population	1	Number	6123.947488658375	6168.159086235113	6078.886172659729
8	Taiwan (Province of China)	2	female	4	Post Neonatal	2003	44	Population	1	Number	101006.15977492866	101735.36976521865	100262.93483842208
8	Taiwan (Province of China)	2	female	5	1 to 4	2003	44	Population	1	Number	518926.8700384412	522673.24212807557	515108.495090861
8	Taiwan (Province of China)	2	female	6	5 to 9	2003	44	Population	1	Number	751517.0471228531	756942.5948306003	745987.2238835964
8	Taiwan (Province of China)	2	female	7	10 to 14	2003	44	Population	1	Number	772103.3118182011	777677.481252703	766422.0104383515
8	Taiwan (Province of China)	2	female	8	15 to 19	2003	44	Population	1	Number	793663.5659133358	799393.3887526834	787823.6195704798
8	Taiwan (Province of China)	2	female	9	20 to 24	2003	44	Population	1	Number	964761.973607955	971727.0346594239	957663.0485703485
8	Taiwan (Province of China)	2	female	10	25 to 29	2003	44	Population	1	Number	934330.9262744868	941076.2915788846	927455.9193946703
8	Taiwan (Province of China)	2	female	11	30 to 34	2003	44	Population	1	Number	900147.3564328556	906645.9348018046	893523.8795743935
8	Taiwan (Province of China)	2	female	12	35 to 39	2003	44	Population	1	Number	932386.4736803529	939117.8010858694	925525.7744987899
8	Taiwan (Province of China)	2	female	13	40 to 44	2003	44	Population	1	Number	948158.0369680959	955003.2265532808	941181.2872491274
8	Taiwan (Province of China)	2	female	14	45 to 49	2003	44	Population	1	Number	867273.6036000046	873534.8512057858	860892.018849077
8	Taiwan (Province of China)	2	female	15	50 to 54	2003	44	Population	1	Number	727982.5103293563	733238.1513761146	722625.8592476494
8	Taiwan (Province of China)	2	female	16	55 to 59	2003	44	Population	1	Number	436645.2695586598	439797.61287598364	433432.34023368824
8	Taiwan (Province of China)	2	female	17	60 to 64	2003	44	Population	1	Number	416969.1014536619	419979.3934507023	413900.9535838325
8	Taiwan (Province of China)	2	female	18	65 to 69	2003	44	Population	1	Number	353236.6916889427	355786.8700650985	350637.500527361
8	Taiwan (Province of China)	2	female	19	70 to 74	2003	44	Population	1	Number	280386.17775012867	282410.4147116191	278323.03625836206
8	Taiwan (Province of China)	2	female	20	75 to 79	2003	44	Population	1	Number	199694.73793081206	201136.42622221893	198225.34131925847
8	Taiwan (Province of China)	2	female	21	80 plus	2003	44	Population	1	Number	195740.34885418264	197153.48858947572	194300.04948359873
8	Taiwan (Province of China)	2	female	22	All Ages	2003	44	Population	1	Number	11103093.404070916	11183251.749377904	11021394.467009496
8	Taiwan (Province of China)	2	female	23	5-14 years	2003	44	Population	1	Number	1523620.3589410542	1534620.0760833034	1512409.234321948
8	Taiwan (Province of China)	2	female	24	15-49 years	2003	44	Population	1	Number	6340721.9364770865	6386498.528637733	6294065.547706883
8	Taiwan (Province of China)	2	female	25	50-69 years	2003	44	Population	1	Number	1934833.5730306208	1948802.0277678987	1920596.6535925316
8	Taiwan (Province of China)	2	female	26	70+ years	2003	44	Population	1	Number	675821.2645351234	680700.3295233137	670848.4270612192
8	Taiwan (Province of China)	2	female	28	<1 year	2003	44	Population	1	Number	109169.40104858865	109957.54523757666	108366.10923605369
8	Taiwan (Province of China)	2	female	30	80 to 84	2003	44	Population	1	Number	116911.70545651682	117755.74490708795	116051.44411148186
8	Taiwan (Province of China)	2	female	31	85 to 89	2003	44	Population	1	Number	51871.269805784505	52245.75239413051	51489.58990335257
8	Taiwan (Province of China)	2	female	32	90 to 94	2003	44	Population	1	Number	20470.50426360545	20618.290262484697	20319.87791303953
8	Taiwan (Province of China)	2	female	39	0 to 14	2003	44	Population	1	Number	2151716.6300280844	2167250.8634489556	2135883.8386488627
8	Taiwan (Province of China)	2	female	42	Neonatal	2003	44	Population	1	Number	8163.241273659999	8222.175472358025	8103.174397631616
8	Taiwan (Province of China)	2	female	157	25 plus	2003	44	Population	1	Number	7192951.23452154	7244880.462516839	7140023.960219808
8	Taiwan (Province of China)	2	female	158	<20 years	2003	44	Population	1	Number	2945380.19594142	2966644.252201638	2923707.458219342
8	Taiwan (Province of China)	2	female	159	10 to 24	2003	44	Population	1	Number	2530528.851339492	2548797.9046648107	2511908.67857918
8	Taiwan (Province of China)	2	female	162	10 to 19	2003	44	Population	1	Number	1565766.8777315367	1577070.8700053864	1554245.6300088316
8	Taiwan (Province of China)	2	female	164	Birth	2003	44	Population	1	Number	105985.720667037	106492.305929861	105511.292717232
8	Taiwan (Province of China)	2	female	235	95 plus	2003	44	Population	1	Number	6486.869328275857	6533.701025772573	6439.137555724785
8	Taiwan (Province of China)	3	both	1	Under 5	2003	44	Population	1	Number	1314078.2288842842	1323565.164875715	1304408.960095099
8	Taiwan (Province of China)	3	both	2	Early Neonatal	2003	44	Population	1	Number	4275.622189498479	4306.489875412241	4244.1612465480985
8	Taiwan (Province of China)	3	both	3	Late Neonatal	2003	44	Population	1	Number	12837.979231395668	12930.662516568862	12743.514633193063
8	Taiwan (Province of China)	3	both	4	Post Neonatal	2003	44	Population	1	Number	211677.53591996213	213205.73354926272	210119.96731677448
8	Taiwan (Province of China)	3	both	5	1 to 4	2003	44	Population	1	Number	1085287.091543428	1093122.2789344713	1077301.3168985832
8	Taiwan (Province of China)	3	both	6	5 to 9	2003	44	Population	1	Number	1566596.0007394797	1577905.9788342128	1555068.6521522698
8	Taiwan (Province of China)	3	both	7	10 to 14	2003	44	Population	1	Number	1615559.0383625557	1627222.503177992	1603671.4092676053
8	Taiwan (Province of China)	3	both	8	15 to 19	2003	44	Population	1	Number	1641462.9800155384	1653313.4573169793	1629384.7441750867
8	Taiwan (Province of China)	3	both	9	20 to 24	2003	44	Population	1	Number	1977420.5455098897	1991696.4552168185	1962870.2620157124
8	Taiwan (Province of China)	3	both	10	25 to 29	2003	44	Population	1	Number	1901802.626043216	1915532.6151603223	1887808.7553808857
8	Taiwan (Province of China)	3	both	11	30 to 34	2003	44	Population	1	Number	1823402.8231922206	1836566.8080220325	1809985.8350549354
8	Taiwan (Province of China)	3	both	12	35 to 39	2003	44	Population	1	Number	1893752.4141619934	1907424.285091646	1879817.7786812363
8	Taiwan (Province of China)	3	both	13	40 to 44	2003	44	Population	1	Number	1921542.870256715	1935415.3732890447	1907403.7466535259
8	Taiwan (Province of China)	3	both	14	45 to 49	2003	44	Population	1	Number	1747599.444668728	1760216.1699943647	1734740.2340107136
8	Taiwan (Province of China)	3	both	15	50 to 54	2003	44	Population	1	Number	1458985.6031402005	1469518.692209914	1448250.074884556
8	Taiwan (Province of China)	3	both	16	55 to 59	2003	44	Population	1	Number	864126.4128075816	870364.9393934536	857767.9857599278
8	Taiwan (Province of China)	3	both	17	60 to 64	2003	44	Population	1	Number	810121.159687569	815969.7974766489	804160.1148481941
8	Taiwan (Province of China)	3	both	18	65 to 69	2003	44	Population	1	Number	676583.3302596906	681467.8969513498	671604.8853431215
8	Taiwan (Province of China)	3	both	19	70 to 74	2003	44	Population	1	Number	589085.6486750355	593338.5293023902	584751.0304219602
8	Taiwan (Province of China)	3	both	20	75 to 79	2003	44	Population	1	Number	442658.60422572837	445854.36057572224	439401.42749756796
8	Taiwan (Province of China)	3	both	21	80 plus	2003	44	Population	1	Number	383924.7039286586	386696.43319990055	381099.7038065225
8	Taiwan (Province of China)	3	both	22	All Ages	2003	44	Population	1	Number	22628702.434559084	22792069.46008852	22462195.600048922
8	Taiwan (Province of China)	3	both	23	5-14 years	2003	44	Population	1	Number	3182155.0391020356	3205128.482012205	3158740.0614198754
8	Taiwan (Province of China)	3	both	24	15-49 years	2003	44	Population	1	Number	12906983.7038483	13000165.164091207	12812011.355972096
8	Taiwan (Province of China)	3	both	25	50-69 years	2003	44	Population	1	Number	3809816.505895042	3837321.3260313664	3781783.060835799
8	Taiwan (Province of China)	3	both	26	70+ years	2003	44	Population	1	Number	1415668.9568294226	1425889.3230780128	1405252.161726051
8	Taiwan (Province of China)	3	both	28	<1 year	2003	44	Population	1	Number	228791.13734085628	230442.88594124382	227107.64319651562
8	Taiwan (Province of China)	3	both	30	80 to 84	2003	44	Population	1	Number	238686.62296659872	240409.81163552403	236930.31572162858
8	Taiwan (Province of China)	3	both	31	85 to 89	2003	44	Population	1	Number	97356.33134956394	98059.19154736056	96639.9626315865
8	Taiwan (Province of China)	3	both	32	90 to 94	2003	44	Population	1	Number	36753.32540070671	37018.66458515145	36482.886568082904
8	Taiwan (Province of China)	3	both	39	0 to 14	2003	44	Population	1	Number	4496233.267986319	4528693.646887921	4463149.0215149745
8	Taiwan (Province of China)	3	both	42	Neonatal	2003	44	Population	1	Number	17113.60142089415	17237.152391981108	16987.675879741164
8	Taiwan (Province of China)	3	both	157	25 plus	2003	44	Population	1	Number	14513585.641047338	14618365.900666786	14406791.572343143
8	Taiwan (Province of China)	3	both	158	<20 years	2003	44	Population	1	Number	6137696.248001858	6182007.104204901	6092533.76569006
8	Taiwan (Province of China)	3	both	159	10 to 24	2003	44	Population	1	Number	5234442.563887984	5272232.415711789	5195926.415458404
8	Taiwan (Province of China)	3	both	162	10 to 19	2003	44	Population	1	Number	3257022.0183780943	3280535.9604949714	3233056.153442692
8	Taiwan (Province of China)	3	both	164	Birth	2003	44	Population	1	Number	222235.827271948	223298.058997684	221241.024507553
8	Taiwan (Province of China)	3	both	235	95 plus	2003	44	Population	1	Number	11128.424211789265	11208.7654318644	11046.538885224478
9	Southeast Asia	1	male	1	Under 5	2003	44	Population	1	Number	30371100.939096298	31936805.979147248	28844020.390733853
9	Southeast Asia	1	male	2	Early Neonatal	2003	44	Population	1	Number	121044.65203109437	127312.5488562582	114856.0792274312
9	Southeast Asia	1	male	3	Late Neonatal	2003	44	Population	1	Number	359112.24697013036	377674.3012585632	340817.0705290529
9	Southeast Asia	1	male	4	Post Neonatal	2003	44	Population	1	Number	5688526.529042964	5981953.5647904435	5400244.8261994375
9	Southeast Asia	1	male	5	1 to 4	2003	44	Population	1	Number	24202417.51105211	25447499.612164266	22988102.41477793
9	Southeast Asia	1	male	6	5 to 9	2003	44	Population	1	Number	30245982.270830028	31798820.448366523	28757281.667963423
9	Southeast Asia	1	male	7	10 to 14	2003	44	Population	1	Number	30088258.03618764	31581050.411055498	28651181.393766206
9	Southeast Asia	1	male	8	15 to 19	2003	44	Population	1	Number	28346794.577096324	29793441.015029654	26964809.7084045
9	Southeast Asia	1	male	9	20 to 24	2003	44	Population	1	Number	26228346.73466239	27599819.48383762	24899371.871561453
9	Southeast Asia	1	male	10	25 to 29	2003	44	Population	1	Number	23965531.430828806	25248007.894425172	22722528.822040714
9	Southeast Asia	1	male	11	30 to 34	2003	44	Population	1	Number	22415943.470249992	23596036.549165893	21276999.398810692
9	Southeast Asia	1	male	12	35 to 39	2003	44	Population	1	Number	20621369.25928612	21693355.85962607	19578682.37297956
9	Southeast Asia	1	male	13	40 to 44	2003	44	Population	1	Number	18236245.787558544	19187801.19496757	17312745.411930814
9	Southeast Asia	1	male	14	45 to 49	2003	44	Population	1	Number	14807080.649415553	15597087.356977241	14046711.624789307
9	Southeast Asia	1	male	15	50 to 54	2003	44	Population	1	Number	11162485.273315031	11758197.18189065	10590159.795136493
9	Southeast Asia	1	male	16	55 to 59	2003	44	Population	1	Number	8187169.80326656	8619975.829440562	7762195.20321413
9	Southeast Asia	1	male	17	60 to 64	2003	44	Population	1	Number	6432899.43624859	6776982.968304261	6095757.197601471
9	Southeast Asia	1	male	18	65 to 69	2003	44	Population	1	Number	5090561.094872755	5359696.962418607	4828741.7089007385
9	Southeast Asia	1	male	19	70 to 74	2003	44	Population	1	Number	3605214.1609690734	3788261.573260432	3422338.773855489
9	Southeast Asia	1	male	20	75 to 79	2003	44	Population	1	Number	2178739.6168759163	2287866.5269427076	2070753.4938624245
9	Southeast Asia	1	male	21	80 plus	2003	44	Population	1	Number	1711311.8222198682	1796576.326513689	1626594.737008947
9	Southeast Asia	1	male	22	All Ages	2003	44	Population	1	Number	283695034.3629795	298267328.47567147	269502086.23572916
9	Southeast Asia	1	male	23	5-14 years	2003	44	Population	1	Number	60334240.30701767	63354213.79793117	57408798.5017408
9	Southeast Asia	1	male	24	15-49 years	2003	44	Population	1	Number	154621311.90909773	162591311.57203844	146834900.66370526
9	Southeast Asia	1	male	25	50-69 years	2003	44	Population	1	Number	30873115.607702937	32514456.910206825	29275338.205358535
9	Southeast Asia	1	male	26	70+ years	2003	44	Population	1	Number	7495265.600064858	7873858.532599297	7120440.586184306
9	Southeast Asia	1	male	28	<1 year	2003	44	Population	1	Number	6168683.428044189	6486940.469415049	5855917.975955922
9	Southeast Asia	1	male	30	80 to 84	2003	44	Population	1	Number	1088883.0390850254	1143454.4522266027	1034071.8838256294
9	Southeast Asia	1	male	31	85 to 89	2003	44	Population	1	Number	439791.30909872724	461680.89115443436	418679.1626109673
9	Southeast Asia	1	male	32	90 to 94	2003	44	Population	1	Number	145301.15880599152	152302.30195734865	138676.16310366834
9	Southeast Asia	1	male	39	0 to 14	2003	44	Population	1	Number	90705341.24611397	95343969.7629082	86257278.48614003
9	Southeast Asia	1	male	42	Neonatal	2003	44	Population	1	Number	480156.8990012248	504986.90462460526	455673.149756484
9	Southeast Asia	1	male	157	25 plus	2003	44	Population	1	Number	138414551.80510682	145727918.75679106	131343403.5556091
9	Southeast Asia	1	male	158	<20 years	2003	44	Population	1	Number	119052135.8232103	125087676.4065811	113228822.23249176
9	Southeast Asia	1	male	159	10 to 24	2003	44	Population	1	Number	84663399.34794636	88995523.5873657	80525849.91834636
9	Southeast Asia	1	male	162	10 to 19	2003	44	Population	1	Number	58435052.61328397	61378468.940120764	55627522.505205855
9	Southeast Asia	1	male	164	Birth	2003	44	Population	1	Number	6390998.47768792	6586847.54618518	6182311.86441702
9	Southeast Asia	1	male	235	95 plus	2003	44	Population	1	Number	37336.315230124026	39023.572994920345	35661.01253995033
9	Southeast Asia	2	female	1	Under 5	2003	44	Population	1	Number	28797700.868090823	30284946.406771686	27340572.247121304
9	Southeast Asia	2	female	2	Early Neonatal	2003	44	Population	1	Number	114000.39921027642	119934.6773935778	108142.90367507075
9	Southeast Asia	2	female	3	Late Neonatal	2003	44	Population	1	Number	339044.5375828328	356666.5505227064	321682.10964086314
9	Southeast Asia	2	female	4	Post Neonatal	2003	44	Population	1	Number	5383835.036041593	5663075.358110123	5109400.117506029
9	Southeast Asia	2	female	5	1 to 4	2003	44	Population	1	Number	22960820.89525612	24143953.13283496	21801347.11629934
9	Southeast Asia	2	female	6	5 to 9	2003	44	Population	1	Number	28720936.667703077	30184422.350378886	27303727.248022158
9	Southeast Asia	2	female	7	10 to 14	2003	44	Population	1	Number	28753446.223171584	30181823.06499286	27383560.191007648
9	Southeast Asia	2	female	8	15 to 19	2003	44	Population	1	Number	27793138.92559128	29203317.673472658	26438943.72800446
9	Southeast Asia	2	female	9	20 to 24	2003	44	Population	1	Number	26482910.34190506	27880666.66297587	25131577.34757361
9	Southeast Asia	2	female	10	25 to 29	2003	44	Population	1	Number	24352127.947549127	25665832.892628923	23078513.52235168
9	Southeast Asia	2	female	11	30 to 34	2003	44	Population	1	Number	22633701.40148728	23830482.04543274	21477529.04646445
9	Southeast Asia	2	female	12	35 to 39	2003	44	Population	1	Number	20880497.85598018	21965122.22364797	19819124.393037904
9	Southeast Asia	2	female	13	40 to 44	2003	44	Population	1	Number	18522709.768573735	19474649.531835385	17589920.47909106
9	Southeast Asia	2	female	14	45 to 49	2003	44	Population	1	Number	15017819.436527053	15790697.913031947	14270223.51411364
9	Southeast Asia	2	female	15	50 to 54	2003	44	Population	1	Number	11403816.766883165	11979116.335800722	10832897.867832702
9	Southeast Asia	2	female	16	55 to 59	2003	44	Population	1	Number	8757736.621779952	9212552.23631235	8311056.571993155
9	Southeast Asia	2	female	17	60 to 64	2003	44	Population	1	Number	7206544.93388215	7584356.927512171	6837597.15155963
9	Southeast Asia	2	female	18	65 to 69	2003	44	Population	1	Number	5979758.94938861	6288286.243941413	5679470.804331443
9	Southeast Asia	2	female	19	70 to 74	2003	44	Population	1	Number	4443230.641694059	4663572.059648599	4222469.2583157
9	Southeast Asia	2	female	20	75 to 79	2003	44	Population	1	Number	2874112.247147428	3012648.3665518574	2736637.378786074
9	Southeast Asia	2	female	21	80 plus	2003	44	Population	1	Number	2596654.4435376646	2717431.998383446	2477016.785390331
9	Southeast Asia	2	female	22	All Ages	2003	44	Population	1	Number	285216844.04089224	299736105.8147657	271005518.6386387
9	Southeast Asia	2	female	23	5-14 years	2003	44	Population	1	Number	57474382.89087466	60358082.00209826	54691166.003115475
9	Southeast Asia	2	female	24	15-49 years	2003	44	Population	1	Number	155682905.6776137	163683036.73534644	147836888.1357005
9	Southeast Asia	2	female	25	50-69 years	2003	44	Population	1	Number	33347857.271933876	35061015.584787846	31652267.08086305
9	Southeast Asia	2	female	26	70+ years	2003	44	Population	1	Number	9913997.332379151	10394560.194196472	9436575.2439709
9	Southeast Asia	2	female	28	<1 year	2003	44	Population	1	Number	5836879.972834703	6139676.586026407	5539225.130821964
9	Southeast Asia	2	female	30	80 to 84	2003	44	Population	1	Number	1580703.756654521	1655631.9509931696	1506249.8855733797
9	Southeast Asia	2	female	31	85 to 89	2003	44	Population	1	Number	692343.7500935753	724861.5252189434	660778.3295623536
9	Southeast Asia	2	female	32	90 to 94	2003	44	Population	1	Number	249125.13705610385	260846.26753830022	237666.77730489877
9	Southeast Asia	2	female	39	0 to 14	2003	44	Population	1	Number	86272083.75896549	90661728.19509134	82011153.3657297
9	Southeast Asia	2	female	42	Neonatal	2003	44	Population	1	Number	453044.9367931092	476601.2279162842	429825.01331593393
9	Southeast Asia	2	female	157	25 plus	2003	44	Population	1	Number	144668711.0144304	152193692.08698532	137339134.80545944
9	Southeast Asia	2	female	158	<20 years	2003	44	Population	1	Number	114065222.68455677	119843011.52120693	108450937.68838193
9	Southeast Asia	2	female	159	10 to 24	2003	44	Population	1	Number	83029495.49066792	87253888.88810928	78952845.76580282
9	Southeast Asia	2	female	162	10 to 19	2003	44	Population	1	Number	56546585.14876286	59395695.45822447	53815298.809823275
9	Southeast Asia	2	female	164	Birth	2003	44	Population	1	Number	6022089.93333037	6207297.56548661	5824877.25931871
9	Southeast Asia	2	female	235	95 plus	2003	44	Population	1	Number	74481.79973346466	77981.91971426528	70910.36453638521
9	Southeast Asia	3	both	1	Under 5	2003	44	Population	1	Number	59168801.807187125	62221757.56694189	56184592.63785516
9	Southeast Asia	3	both	2	Early Neonatal	2003	44	Population	1	Number	235045.0512413708	247247.226249836	222998.9829025019
9	Southeast Asia	3	both	3	Late Neonatal	2003	44	Population	1	Number	698156.7845529632	734341.0347054503	662499.180169916
9	Southeast Asia	3	both	4	Post Neonatal	2003	44	Population	1	Number	11072361.565084556	11645037.808277695	10509644.943705468
9	Southeast Asia	3	both	5	1 to 4	2003	44	Population	1	Number	47163238.406308234	49591452.74499922	44789449.531077266
9	Southeast Asia	3	both	6	5 to 9	2003	44	Population	1	Number	58966918.938533105	61985281.056547925	56066854.11150017
9	Southeast Asia	3	both	7	10 to 14	2003	44	Population	1	Number	58841704.259359226	61762873.47604836	56034741.58477386
9	Southeast Asia	3	both	8	15 to 19	2003	44	Population	1	Number	56139933.5026876	58996758.68850231	53406642.60416522
9	Southeast Asia	3	both	9	20 to 24	2003	44	Population	1	Number	52711257.076567456	55480649.824091405	50027918.44013364
9	Southeast Asia	3	both	10	25 to 29	2003	44	Population	1	Number	48317659.37837793	50928075.22991683	45804262.50429231
9	Southeast Asia	3	both	11	30 to 34	2003	44	Population	1	Number	45049644.87173727	47426518.59459863	42754528.445275135
9	Southeast Asia	3	both	12	35 to 39	2003	44	Population	1	Number	41501867.1152663	43658478.08327405	39397806.76601746
9	Southeast Asia	3	both	13	40 to 44	2003	44	Population	1	Number	36758955.55613228	38662180.00974057	34902657.71005775
9	Southeast Asia	3	both	14	45 to 49	2003	44	Population	1	Number	29824900.085942604	31391174.145205196	28311736.06026645
9	Southeast Asia	3	both	15	50 to 54	2003	44	Population	1	Number	22566302.040198196	23738131.606930695	21422433.386135533
9	Southeast Asia	3	both	16	55 to 59	2003	44	Population	1	Number	16944906.42504651	17831365.985361993	16077222.035825409
9	Southeast Asia	3	both	17	60 to 64	2003	44	Population	1	Number	13639444.37013074	14362428.769806331	12932955.410941513
9	Southeast Asia	3	both	18	65 to 69	2003	44	Population	1	Number	11070320.044261366	11650554.892981967	10507667.095268894
9	Southeast Asia	3	both	19	70 to 74	2003	44	Population	1	Number	8048444.802663132	8453113.918245606	7644771.965470559
9	Southeast Asia	3	both	20	75 to 79	2003	44	Population	1	Number	5052851.864023345	5296275.60130155	4808351.333462094
9	Southeast Asia	3	both	21	80 plus	2003	44	Population	1	Number	4307966.265757533	4515080.911276519	4102918.0404951978
9	Southeast Asia	3	both	22	All Ages	2003	44	Population	1	Number	568911878.4038717	598033459.1239214	540588416.6005586
9	Southeast Asia	3	both	23	5-14 years	2003	44	Population	1	Number	117808623.19789232	123701119.73931502	112088638.83992743
9	Southeast Asia	3	both	24	15-49 years	2003	44	Population	1	Number	310304217.58671147	326249422.85835713	294671788.7994057
9	Southeast Asia	3	both	25	50-69 years	2003	44	Population	1	Number	64220972.87963682	67569337.64969568	60923651.77467089
9	Southeast Asia	3	both	26	70+ years	2003	44	Population	1	Number	17409262.93244401	18264238.89230178	16556345.509248642
9	Southeast Asia	3	both	28	<1 year	2003	44	Population	1	Number	12005563.400878891	12626626.069232982	11395143.106777886
9	Southeast Asia	3	both	30	80 to 84	2003	44	Population	1	Number	2669586.7957395464	2799454.0881678984	2540321.7693990096
9	Southeast Asia	3	both	31	85 to 89	2003	44	Population	1	Number	1132135.0591923026	1186678.6505167175	1078610.7079049372
9	Southeast Asia	3	both	32	90 to 94	2003	44	Population	1	Number	394426.2958620954	412899.09246044507	376273.8591120777
9	Southeast Asia	3	both	39	0 to 14	2003	44	Population	1	Number	176977425.00507945	185997148.38634282	168268431.8518697
9	Southeast Asia	3	both	42	Neonatal	2003	44	Population	1	Number	933201.835794334	981588.2609552863	885498.163072418
9	Southeast Asia	3	both	157	25 plus	2003	44	Population	1	Number	283083262.8195372	297921839.5661091	268669016.6889239
9	Southeast Asia	3	both	158	<20 years	2003	44	Population	1	Number	233117358.50776705	244901358.91502374	221687493.68320072
9	Southeast Asia	3	both	159	10 to 24	2003	44	Population	1	Number	167692894.83861428	176249432.25555784	159503718.7222163
9	Southeast Asia	3	both	162	10 to 19	2003	44	Population	1	Number	114981637.76204683	120774164.3983452	109434555.04139723
9	Southeast Asia	3	both	164	Birth	2003	44	Population	1	Number	12413088.4110183	12794145.1116718	12007185.9861589
9	Southeast Asia	3	both	235	95 plus	2003	44	Population	1	Number	111818.1149635887	116932.61299573095	106594.20201373287
10	Cambodia	1	male	1	Under 5	2003	44	Population	1	Number	852294.5364787217	939933.5910864801	765731.5150504132
10	Cambodia	1	male	2	Early Neonatal	2003	44	Population	1	Number	3488.323499422808	3847.018012376634	3134.0330412474405
10	Cambodia	1	male	3	Late Neonatal	2003	44	Population	1	Number	10294.963893948967	11353.56613093423	9249.359185701709
10	Cambodia	1	male	4	Post Neonatal	2003	44	Population	1	Number	161942.16496835818	178594.22318475496	145494.5608874741
10	Cambodia	1	male	5	1 to 4	2003	44	Population	1	Number	676569.0841169917	746138.7837584142	607853.56193599
10	Cambodia	1	male	6	5 to 9	2003	44	Population	1	Number	872260.6912242299	961952.8094750781	783669.8136885515
10	Cambodia	1	male	7	10 to 14	2003	44	Population	1	Number	903312.4316457331	996197.513195055	811567.7940465466
10	Cambodia	1	male	8	15 to 19	2003	44	Population	1	Number	790059.0146502473	871298.5652571911	709816.9240493239
10	Cambodia	1	male	9	20 to 24	2003	44	Population	1	Number	604809.9931478847	667000.9069085161	543382.6600416347
10	Cambodia	1	male	10	25 to 29	2003	44	Population	1	Number	448552.43163000606	494675.8189891205	402995.34767716593
10	Cambodia	1	male	11	30 to 34	2003	44	Population	1	Number	401571.93496820645	442864.44974018226	360786.41010109027
10	Cambodia	1	male	12	35 to 39	2003	44	Population	1	Number	379198.19220658555	418190.0778184042	340685.04935203906
10	Cambodia	1	male	13	40 to 44	2003	44	Population	1	Number	308117.4745715808	339800.3295282107	276823.6220215335
10	Cambodia	1	male	14	45 to 49	2003	44	Population	1	Number	222826.81741739018	245739.47352850117	200195.48312467657
10	Cambodia	1	male	15	50 to 54	2003	44	Population	1	Number	170910.79010414938	188485.06686635487	153552.29048588514
10	Cambodia	1	male	16	55 to 59	2003	44	Population	1	Number	133863.7331508246	147628.5650457624	120267.90599806252
10	Cambodia	1	male	17	60 to 64	2003	44	Population	1	Number	102612.55759259079	113163.91883380337	92190.74606907797
10	Cambodia	1	male	18	65 to 69	2003	44	Population	1	Number	79361.96978732002	87522.5383540339	71301.59676219731
10	Cambodia	1	male	19	70 to 74	2003	44	Population	1	Number	57542.36065687903	63459.28006915483	51698.089239680725
10	Cambodia	1	male	20	75 to 79	2003	44	Population	1	Number	35451.725522020446	39097.12693665356	31851.082382018605
10	Cambodia	1	male	21	80 plus	2003	44	Population	1	Number	27333.745350840705	30144.397653428467	24557.6022650287
10	Cambodia	1	male	22	All Ages	2003	44	Population	1	Number	6390080.400105211	7047154.429285931	5741073.932354922
10	Cambodia	1	male	23	5-14 years	2003	44	Population	1	Number	1775573.1228699628	1958150.3226701329	1595237.6077350979
10	Cambodia	1	male	24	15-49 years	2003	44	Population	1	Number	3155135.858591901	3479569.621770125	2834685.4963674643
10	Cambodia	1	male	25	50-69 years	2003	44	Population	1	Number	486749.0506348848	536800.0890999546	437312.5393152229
10	Cambodia	1	male	26	70+ years	2003	44	Population	1	Number	120327.83152974019	132700.80465923686	108106.77388672807
10	Cambodia	1	male	28	<1 year	2003	44	Population	1	Number	175725.45236172996	193794.80732806583	157877.95311442323
10	Cambodia	1	male	30	80 to 84	2003	44	Population	1	Number	18661.572544464452	20580.489662070308	16766.215910211595
10	Cambodia	1	male	31	85 to 89	2003	44	Population	1	Number	6665.414107781246	7350.799929199977	5988.443460258126
10	Cambodia	1	male	32	90 to 94	2003	44	Population	1	Number	1729.7101331237532	1907.5713704358268	1554.032677842903
10	Cambodia	1	male	39	0 to 14	2003	44	Population	1	Number	2627867.6593486844	2898083.9137566136	2360969.1227855114
10	Cambodia	1	male	42	Neonatal	2003	44	Population	1	Number	13783.287393371775	15200.584143310865	12383.392226949149
10	Cambodia	1	male	157	25 plus	2003	44	Population	1	Number	2367343.732958394	2610771.0433636094	2126905.225478456
10	Cambodia	1	male	158	<20 years	2003	44	Population	1	Number	3417926.673998932	3769382.479013805	3070786.0468348353
10	Cambodia	1	male	159	10 to 24	2003	44	Population	1	Number	2298181.4394438653	2534496.985360762	2064767.3781375054
10	Cambodia	1	male	162	10 to 19	2003	44	Population	1	Number	1693371.4462959804	1867496.078452246	1521384.7180958705
10	Cambodia	1	male	164	Birth	2003	44	Population	1	Number	187218.854662336	195143.079032237	179217.750720979
10	Cambodia	1	male	235	95 plus	2003	44	Population	1	Number	277.04856547125286	305.53669172236187	248.91021671607587
10	Cambodia	2	female	1	Under 5	2003	44	Population	1	Number	818593.3793375352	902767.038563031	735453.2051327045
10	Cambodia	2	female	2	Early Neonatal	2003	44	Population	1	Number	3327.4464009320195	3669.5983734654624	2989.495373702107
10	Cambodia	2	female	3	Late Neonatal	2003	44	Population	1	Number	9855.610914360512	10869.03571781521	8854.628950668015
10	Cambodia	2	female	4	Post Neonatal	2003	44	Population	1	Number	155779.41886193454	171797.77919639248	139957.73211412592
10	Cambodia	2	female	5	1 to 4	2003	44	Population	1	Number	649630.9031603083	716430.6252753579	583651.3486942083
10	Cambodia	2	female	6	5 to 9	2003	44	Population	1	Number	828431.6828638938	913616.9872227219	744292.2845146855
10	Cambodia	2	female	7	10 to 14	2003	44	Population	1	Number	857399.0844040836	945563.0253454176	770317.6212017958
10	Cambodia	2	female	8	15 to 19	2003	44	Population	1	Number	777124.415252023	857033.9373131149	698196.0230933082
10	Cambodia	2	female	9	20 to 24	2003	44	Population	1	Number	632229.749632249	697240.1599788761	568017.537746978
10	Cambodia	2	female	10	25 to 29	2003	44	Population	1	Number	478691.9052524818	527914.4500760594	430073.7153211858
10	Cambodia	2	female	11	30 to 34	2003	44	Population	1	Number	432827.74671811605	477334.20887039223	388867.735348429
10	Cambodia	2	female	12	35 to 39	2003	44	Population	1	Number	419637.45873297733	462787.6005997831	377017.1147348781
10	Cambodia	2	female	13	40 to 44	2003	44	Population	1	Number	369689.7673992517	407703.92838037334	332142.3446627142
10	Cambodia	2	female	14	45 to 49	2003	44	Population	1	Number	305731.05412582774	337168.5201672283	274679.5776034811
10	Cambodia	2	female	15	50 to 54	2003	44	Population	1	Number	243012.44498144952	268000.7325094734	218330.96389489318
10	Cambodia	2	female	16	55 to 59	2003	44	Population	1	Number	181964.57253244176	200675.4787113484	163483.3990446988
10	Cambodia	2	female	17	60 to 64	2003	44	Population	1	Number	139708.42548127787	154074.2506812184	125518.98402525722
10	Cambodia	2	female	18	65 to 69	2003	44	Population	1	Number	110556.3743622258	121924.5759818179	99327.75163457986
10	Cambodia	2	female	19	70 to 74	2003	44	Population	1	Number	82180.34384420521	90630.7179033923	73833.72356131279
10	Cambodia	2	female	20	75 to 79	2003	44	Population	1	Number	51870.27050098767	57203.94480533863	46602.08310250933
10	Cambodia	2	female	21	80 plus	2003	44	Population	1	Number	43206.782892126015	47649.61508597422	38818.499835904935
10	Cambodia	2	female	22	All Ages	2003	44	Population	1	Number	6772855.458313153	7469289.172195562	6084972.564459318
10	Cambodia	2	female	23	5-14 years	2003	44	Population	1	Number	1685830.7672679774	1859180.0125681397	1514609.9057164814
10	Cambodia	2	female	24	15-49 years	2003	44	Population	1	Number	3415932.0971129267	3767182.8053858276	3068994.0485109747
10	Cambodia	2	female	25	50-69 years	2003	44	Population	1	Number	675241.817357395	744675.0378838583	606661.0985994289
10	Cambodia	2	female	26	70+ years	2003	44	Population	1	Number	177257.39723731892	195484.27779470512	159254.306499727
10	Cambodia	2	female	28	<1 year	2003	44	Population	1	Number	168962.47617722707	186336.41328767315	151801.85643849606
10	Cambodia	2	female	30	80 to 84	2003	44	Population	1	Number	27991.35354805518	30869.625855511567	25148.42069646327
10	Cambodia	2	female	31	85 to 89	2003	44	Population	1	Number	11036.252034306832	12171.078849806134	9915.35863367459
10	Cambodia	2	female	32	90 to 94	2003	44	Population	1	Number	3383.4237915239573	3731.3317619911136	3039.7874385599034
10	Cambodia	2	female	39	0 to 14	2003	44	Population	1	Number	2504424.1466055126	2761947.0511311707	2250063.110849186
10	Cambodia	2	female	42	Neonatal	2003	44	Population	1	Number	13183.057315292532	14538.634091280672	11844.124324370123
10	Cambodia	2	female	157	25 plus	2003	44	Population	1	Number	2859077.1468233685	3153068.0237723994	2568695.892769845
10	Cambodia	2	female	158	<20 years	2003	44	Population	1	Number	3281548.5618575355	3618980.9884442855	2948259.1339424946
10	Cambodia	2	female	159	10 to 24	2003	44	Population	1	Number	2266753.2492883555	2499837.1226374093	2036531.182042082
10	Cambodia	2	female	162	10 to 19	2003	44	Population	1	Number	1634523.4996561066	1802596.9626585327	1468513.644295104
10	Cambodia	2	female	164	Birth	2003	44	Population	1	Number	178945.717282771	186519.772878502	171298.179397645
10	Cambodia	2	female	235	95 plus	2003	44	Population	1	Number	795.753518240046	877.578618665404	714.9330672071715
10	Cambodia	3	both	1	Under 5	2003	44	Population	1	Number	1670887.915816257	1842700.6296495108	1501184.7201831178
10	Cambodia	3	both	2	Early Neonatal	2003	44	Population	1	Number	6815.769900354827	7516.616385842096	6123.528414949547
10	Cambodia	3	both	3	Late Neonatal	2003	44	Population	1	Number	20150.574808309477	22222.60184874944	18103.98813636972
10	Cambodia	3	both	4	Post Neonatal	2003	44	Population	1	Number	317721.58383029274	350392.00238114747	285452.2930016
10	Cambodia	3	both	5	1 to 4	2003	44	Population	1	Number	1326199.9872772999	1462569.4090337723	1191504.9106301984
10	Cambodia	3	both	6	5 to 9	2003	44	Population	1	Number	1700692.3740881237	1875569.7966978	1527962.0982032372
10	Cambodia	3	both	7	10 to 14	2003	44	Population	1	Number	1760711.5160498167	1941760.5385404725	1581885.415248342
10	Cambodia	3	both	8	15 to 19	2003	44	Population	1	Number	1567183.4299022704	1728332.5025703057	1408012.947142632
10	Cambodia	3	both	9	20 to 24	2003	44	Population	1	Number	1237039.7427801336	1364241.066887392	1111400.197788613
10	Cambodia	3	both	10	25 to 29	2003	44	Population	1	Number	927244.3368824879	1022590.26906518	833069.0629983516
10	Cambodia	3	both	11	30 to 34	2003	44	Population	1	Number	834399.6816863224	920198.6586105744	749654.1454495193
10	Cambodia	3	both	12	35 to 39	2003	44	Population	1	Number	798835.6509395628	880977.6784181872	717702.1640869173
10	Cambodia	3	both	13	40 to 44	2003	44	Population	1	Number	677807.2419708326	747504.2579085839	608965.9666842477
10	Cambodia	3	both	14	45 to 49	2003	44	Population	1	Number	528557.8715432179	582907.9936957294	474875.0607281577
10	Cambodia	3	both	15	50 to 54	2003	44	Population	1	Number	413923.2350855989	456485.7993758283	371883.25438077835
10	Cambodia	3	both	16	55 to 59	2003	44	Population	1	Number	315828.3056832664	348304.04375711083	283751.3050427613
10	Cambodia	3	both	17	60 to 64	2003	44	Population	1	Number	242320.98307386867	267238.16951502184	217709.7300943352
10	Cambodia	3	both	18	65 to 69	2003	44	Population	1	Number	189918.34414954582	209447.1143358518	170629.34839677718
10	Cambodia	3	both	19	70 to 74	2003	44	Population	1	Number	139722.70450108426	154089.9979725471	125531.81280099353
10	Cambodia	3	both	20	75 to 79	2003	44	Population	1	Number	87321.99602300812	96301.0717419922	78453.16548452793
10	Cambodia	3	both	21	80 plus	2003	44	Population	1	Number	70540.52824296673	77794.01273940268	63376.10210093363
10	Cambodia	3	both	22	All Ages	2003	44	Population	1	Number	13162935.858418364	14516443.601481497	11826046.496814242
10	Cambodia	3	both	23	5-14 years	2003	44	Population	1	Number	3461403.89013794	3817330.335238273	3109847.5134515795
10	Cambodia	3	both	24	15-49 years	2003	44	Population	1	Number	6571067.955704828	7246752.427155953	5903679.544878437
10	Cambodia	3	both	25	50-69 years	2003	44	Population	1	Number	1161990.8679922798	1281475.1269838128	1043973.6379146521
10	Cambodia	3	both	26	70+ years	2003	44	Population	1	Number	297585.2287670591	328185.0824539421	267361.08038645505
10	Cambodia	3	both	28	<1 year	2003	44	Population	1	Number	344687.928538957	380131.22061573894	309679.80955291924
10	Cambodia	3	both	30	80 to 84	2003	44	Population	1	Number	46652.926092519636	51450.11551758188	41914.63660667487
10	Cambodia	3	both	31	85 to 89	2003	44	Population	1	Number	17701.666142088077	19521.87877900611	15903.802093932716
10	Cambodia	3	both	32	90 to 94	2003	44	Population	1	Number	5113.133924647711	5638.90313242694	4593.820116402806
10	Cambodia	3	both	39	0 to 14	2003	44	Population	1	Number	5132291.805954197	5660030.964887784	4611032.233634698
10	Cambodia	3	both	42	Neonatal	2003	44	Population	1	Number	26966.344708664306	29739.218234591535	24227.51655131927
10	Cambodia	3	both	157	25 plus	2003	44	Population	1	Number	5226420.879781762	5763839.067136008	4695601.1182483025
10	Cambodia	3	both	158	<20 years	2003	44	Population	1	Number	6699475.235856468	7388363.467458089	6019045.180777329
10	Cambodia	3	both	159	10 to 24	2003	44	Population	1	Number	4564934.688732221	5034334.107998172	4101298.560179587
10	Cambodia	3	both	162	10 to 19	2003	44	Population	1	Number	3327894.945952087	3670093.041110779	2989898.3623909745
10	Cambodia	3	both	164	Birth	2003	44	Population	1	Number	366164.571945106	381662.851910738	350515.930118623
10	Cambodia	3	both	235	95 plus	2003	44	Population	1	Number	1072.8020837112988	1183.115310387766	963.8432839232473
11	Indonesia	1	male	1	Under 5	2003	44	Population	1	Number	11922325.161457341	13223258.855418041	10547508.599260408
11	Indonesia	1	male	2	Early Neonatal	2003	44	Population	1	Number	47452.27489772082	52630.146028857176	41980.34114655865
11	Indonesia	1	male	3	Late Neonatal	2003	44	Population	1	Number	140494.36295615844	155824.7492781222	124293.33048374567
11	Indonesia	1	male	4	Post Neonatal	2003	44	Population	1	Number	2221060.104113935	2463416.5141785373	1964939.7437464586
11	Indonesia	1	male	5	1 to 4	2003	44	Population	1	Number	9513318.419489527	10551387.445932524	8416295.183883645
11	Indonesia	1	male	6	5 to 9	2003	44	Population	1	Number	11666502.160117745	12939521.101072988	10321185.690769278
11	Indonesia	1	male	7	10 to 14	2003	44	Population	1	Number	11241921.083101336	12468610.820530536	9945564.954019766
11	Indonesia	1	male	8	15 to 19	2003	44	Population	1	Number	10831270.206905423	12013150.768770047	9582268.064418683
11	Indonesia	1	male	9	20 to 24	2003	44	Population	1	Number	10508085.81448008	11654701.32026088	9296351.507699272
11	Indonesia	1	male	10	25 to 29	2003	44	Population	1	Number	9842539.900444075	10916532.734663598	8707552.665490938
11	Indonesia	1	male	11	30 to 34	2003	44	Population	1	Number	9050685.068336645	10038272.724215247	8007010.150678492
11	Indonesia	1	male	12	35 to 39	2003	44	Population	1	Number	8182386.679282723	9075227.83098244	7238839.12688545
11	Indonesia	1	male	13	40 to 44	2003	44	Population	1	Number	7170482.287032198	7952907.013989426	6343621.949501644
11	Indonesia	1	male	14	45 to 49	2003	44	Population	1	Number	5844243.446265442	6481952.375689269	5170317.632749509
11	Indonesia	1	male	15	50 to 54	2003	44	Population	1	Number	4440651.220184434	4925203.748087427	3928579.8950216053
11	Indonesia	1	male	16	55 to 59	2003	44	Population	1	Number	3307149.287859166	3668016.97778285	2925787.132991482
11	Indonesia	1	male	17	60 to 64	2003	44	Population	1	Number	2636251.308837903	2923912.3235284304	2332253.396314884
11	Indonesia	1	male	18	65 to 69	2003	44	Population	1	Number	1995371.1398202789	2213100.9460950526	1765275.981904005
11	Indonesia	1	male	19	70 to 74	2003	44	Population	1	Number	1332654.5768802138	1478070.4431643444	1178980.2256802076
11	Indonesia	1	male	20	75 to 79	2003	44	Population	1	Number	769079.4397859337	852999.4254431309	680393.4546996489
11	Indonesia	1	male	21	80 plus	2003	44	Population	1	Number	614778.7486539559	681861.8366945744	543885.865404255
11	Indonesia	1	male	22	All Ages	2003	44	Population	1	Number	111356377.52944489	123507301.2463883	98515376.29348955
11	Indonesia	1	male	23	5-14 years	2003	44	Population	1	Number	22908423.24321908	25408131.92160353	20266750.644789044
11	Indonesia	1	male	24	15-49 years	2003	44	Population	1	Number	61429693.40274659	68132744.7685709	54345961.09742399
11	Indonesia	1	male	25	50-69 years	2003	44	Population	1	Number	12379422.956701782	13730233.99549376	10951896.406231973
11	Indonesia	1	male	26	70+ years	2003	44	Population	1	Number	2716512.765320103	3012931.705302051	2403259.5457841116
11	Indonesia	1	male	28	<1 year	2003	44	Population	1	Number	2409006.7419678145	2671871.4094855166	2131213.4153767633
11	Indonesia	1	male	30	80 to 84	2003	44	Population	1	Number	398430.2324740456	441905.92258470866	352485.46288697486
11	Indonesia	1	male	31	85 to 89	2003	44	Population	1	Number	159988.10073228454	177445.59396928042	141539.158293418
11	Indonesia	1	male	32	90 to 94	2003	44	Population	1	Number	46400.698537863485	51463.824340401225	41050.026753336846
11	Indonesia	1	male	39	0 to 14	2003	44	Population	1	Number	34830748.40467642	38631390.777021565	30814259.24404945
11	Indonesia	1	male	42	Neonatal	2003	44	Population	1	Number	187946.63785387925	208454.8953069794	166273.6716303043
11	Indonesia	1	male	157	25 plus	2003	44	Population	1	Number	55186273.10338297	61208058.38033581	48822497.47732214
11	Indonesia	1	male	158	<20 years	2003	44	Population	1	Number	45662018.61158185	50644541.5457916	40396527.308468126
11	Indonesia	1	male	159	10 to 24	2003	44	Population	1	Number	32581277.104486838	36136462.90956146	28824184.526137725
11	Indonesia	1	male	162	10 to 19	2003	44	Population	1	Number	22073191.29000676	24481761.58930058	19527833.018438447
11	Indonesia	1	male	164	Birth	2003	44	Population	1	Number	2485590.12393846	2561524.78688859	2412464.05361271
11	Indonesia	1	male	235	95 plus	2003	44	Population	1	Number	9959.716909762234	11046.49580018431	8811.217470525311
11	Indonesia	2	female	1	Under 5	2003	44	Population	1	Number	11307125.712477539	12540930.412651755	10003250.546363821
11	Indonesia	2	female	2	Early Neonatal	2003	44	Population	1	Number	44838.38166624025	49731.03143902597	39667.867617844735
11	Indonesia	2	female	3	Late Neonatal	2003	44	Population	1	Number	133155.1027971953	147684.6477815645	117800.39319252595
11	Indonesia	2	female	4	Post Neonatal	2003	44	Population	1	Number	2109971.498501813	2340206.2034376934	1866661.2613945748
11	Indonesia	2	female	5	1 to 4	2003	44	Population	1	Number	9019160.72951229	10003308.52999347	7979121.024158875
11	Indonesia	2	female	6	5 to 9	2003	44	Population	1	Number	11011600.226358918	12213157.939715605	9741803.42393391
11	Indonesia	2	female	7	10 to 14	2003	44	Population	1	Number	10653588.644320441	11816081.047547214	9425075.756381847
11	Indonesia	2	female	8	15 to 19	2003	44	Population	1	Number	10602525.06825694	11759445.544385977	9379900.549335828
11	Indonesia	2	female	9	20 to 24	2003	44	Population	1	Number	10761579.041405492	11935855.081153627	9520613.298469223
11	Indonesia	2	female	10	25 to 29	2003	44	Population	1	Number	10148260.360789694	11255612.63139521	8978019.134136645
11	Indonesia	2	female	11	30 to 34	2003	44	Population	1	Number	9143029.346348353	10140693.374166405	8088705.797562015
11	Indonesia	2	female	12	35 to 39	2003	44	Population	1	Number	8244012.943466317	9143578.595833784	7293358.991309054
11	Indonesia	2	female	13	40 to 44	2003	44	Population	1	Number	7113215.341058246	7889391.24502509	6292958.710835219
11	Indonesia	2	female	14	45 to 49	2003	44	Population	1	Number	5635306.881149602	6250217.185827115	4985474.476115633
11	Indonesia	2	female	15	50 to 54	2003	44	Population	1	Number	4235953.000226323	4698169.380789686	3747486.341035903
11	Indonesia	2	female	16	55 to 59	2003	44	Population	1	Number	3391123.0187857817	3761153.7079139487	3000077.477959072
11	Indonesia	2	female	17	60 to 64	2003	44	Population	1	Number	2846622.482629033	3157238.6629031743	2518365.7304904116
11	Indonesia	2	female	18	65 to 69	2003	44	Population	1	Number	2255791.1435233084	2501937.315969161	1995665.791884777
11	Indonesia	2	female	19	70 to 74	2003	44	Population	1	Number	1579708.1093838396	1752081.826615117	1397544.9119532944
11	Indonesia	2	female	20	75 to 79	2003	44	Population	1	Number	941806.7759056491	1044574.3276527771	833202.8302516361
11	Indonesia	2	female	21	80 plus	2003	44	Population	1	Number	799248.189977598	886460.1126602927	707083.3115661782
11	Indonesia	2	female	22	All Ages	2003	44	Population	1	Number	110670496.28606308	122746578.39220591	97908587.07958446
11	Indonesia	2	female	23	5-14 years	2003	44	Population	1	Number	21665188.87067936	24029238.987262823	19166879.18031576
11	Indonesia	2	female	24	15-49 years	2003	44	Population	1	Number	61647928.98247464	68374793.65778722	54539030.95776362
11	Indonesia	2	female	25	50-69 years	2003	44	Population	1	Number	12729489.645164447	14118499.06757597	11261595.341370165
11	Indonesia	2	female	26	70+ years	2003	44	Population	1	Number	3320763.0752670867	3683116.2669281857	2937831.0537711103
11	Indonesia	2	female	28	<1 year	2003	44	Population	1	Number	2287964.9829652486	2537621.882658284	2024129.5222049456
11	Indonesia	2	female	30	80 to 84	2003	44	Population	1	Number	496794.10123007884	551003.0056592658	439506.5546212287
11	Indonesia	2	female	31	85 to 89	2003	44	Population	1	Number	211140.9715083075	234180.1354541747	186793.36307984474
11	Indonesia	2	female	32	90 to 94	2003	44	Population	1	Number	71905.59672918853	79751.75192983373	63613.84122351515
11	Indonesia	2	female	39	0 to 14	2003	44	Population	1	Number	32972314.5831569	36570169.39991458	29170129.726679582
11	Indonesia	2	female	42	Neonatal	2003	44	Population	1	Number	177993.48446343554	197415.67922059048	157468.2608103707
11	Indonesia	2	female	157	25 plus	2003	44	Population	1	Number	56334077.59324374	62481108.36675174	49837943.505099855
11	Indonesia	2	female	158	<20 years	2003	44	Population	1	Number	43574839.651413836	48329614.944300555	38550030.2760154
11	Indonesia	2	female	159	10 to 24	2003	44	Population	1	Number	32017692.753982875	35511381.673086815	28325589.604186896
11	Indonesia	2	female	162	10 to 19	2003	44	Population	1	Number	21256113.712577384	23575526.591933187	18804976.305717677
11	Indonesia	2	female	164	Birth	2003	44	Population	1	Number	2355130.88739686	2427080.0267242	2285842.92827621
11	Indonesia	2	female	235	95 plus	2003	44	Population	1	Number	19407.520510023194	21525.21961701822	17169.552641589788
11	Indonesia	3	both	1	Under 5	2003	44	Population	1	Number	23229450.87393488	25764189.2680698	20550759.145624228
11	Indonesia	3	both	2	Early Neonatal	2003	44	Population	1	Number	92290.65656396108	102361.17746788314	81648.20876440339
11	Indonesia	3	both	3	Late Neonatal	2003	44	Population	1	Number	273649.4657533537	303509.3970596867	242093.72367627165
11	Indonesia	3	both	4	Post Neonatal	2003	44	Population	1	Number	4331031.6026157485	4803622.71761623	3831601.0051410333
11	Indonesia	3	both	5	1 to 4	2003	44	Population	1	Number	18532479.149001814	20554695.975925997	16395416.20804252
11	Indonesia	3	both	6	5 to 9	2003	44	Population	1	Number	22678102.386476662	25152679.0407886	20062989.114703186
11	Indonesia	3	both	7	10 to 14	2003	44	Population	1	Number	21895509.727421775	24284691.868077755	19370640.710401613
11	Indonesia	3	both	8	15 to 19	2003	44	Population	1	Number	21433795.275162365	23772596.313156027	18962168.61375451
11	Indonesia	3	both	9	20 to 24	2003	44	Population	1	Number	21269664.855885573	23590556.401414514	18816964.806168497
11	Indonesia	3	both	10	25 to 29	2003	44	Population	1	Number	19990800.26123377	22172145.366058808	17685571.799627587
11	Indonesia	3	both	11	30 to 34	2003	44	Population	1	Number	18193714.414684996	20178966.09838165	16095715.948240506
11	Indonesia	3	both	12	35 to 39	2003	44	Population	1	Number	16426399.62274904	18218806.426816225	14532198.118194506
11	Indonesia	3	both	13	40 to 44	2003	44	Population	1	Number	14283697.628090443	15842298.259014517	12636580.660336865
11	Indonesia	3	both	14	45 to 49	2003	44	Population	1	Number	11479550.327415045	12732169.561516384	10155792.10886514
11	Indonesia	3	both	15	50 to 54	2003	44	Population	1	Number	8676604.220410757	9623373.128877115	7676066.236057508
11	Indonesia	3	both	16	55 to 59	2003	44	Population	1	Number	6698272.306644948	7429170.685696799	5925864.610950555
11	Indonesia	3	both	17	60 to 64	2003	44	Population	1	Number	5482873.791466936	6081150.986431605	4850619.126805296
11	Indonesia	3	both	18	65 to 69	2003	44	Population	1	Number	4251162.283343588	4715038.262064214	3760941.7737887814
11	Indonesia	3	both	19	70 to 74	2003	44	Population	1	Number	2912362.6862640535	3230152.269779462	2576525.137633502
11	Indonesia	3	both	20	75 to 79	2003	44	Population	1	Number	1710886.2156915828	1897573.753095908	1513596.2849512852
11	Indonesia	3	both	21	80 plus	2003	44	Population	1	Number	1414026.938631554	1568321.9493548672	1250969.1769704334
11	Indonesia	3	both	22	All Ages	2003	44	Population	1	Number	222026873.81550798	246253879.63859415	196423963.3730741
11	Indonesia	3	both	23	5-14 years	2003	44	Population	1	Number	44573612.11389844	49437370.908866346	39433629.8251048
11	Indonesia	3	both	24	15-49 years	2003	44	Population	1	Number	123077622.38522123	136507538.42635816	108884992.05518758
11	Indonesia	3	both	25	50-69 years	2003	44	Population	1	Number	25108912.601866227	27848733.063069735	22213491.747602142
11	Indonesia	3	both	26	70+ years	2003	44	Population	1	Number	6037275.84058719	6696047.972230235	5341090.59955522
11	Indonesia	3	both	28	<1 year	2003	44	Population	1	Number	4696971.724933063	5209493.2921438	4155342.9375817087
11	Indonesia	3	both	30	80 to 84	2003	44	Population	1	Number	895224.3337041244	992908.9282439745	791992.0175082036
11	Indonesia	3	both	31	85 to 89	2003	44	Population	1	Number	371129.07224059204	411625.72942345514	328332.52137326275
11	Indonesia	3	both	32	90 to 94	2003	44	Population	1	Number	118306.29526705202	131215.57627023497	104663.867976852
11	Indonesia	3	both	39	0 to 14	2003	44	Population	1	Number	67803062.98783332	75201560.17693615	59984388.97072902
11	Indonesia	3	both	42	Neonatal	2003	44	Population	1	Number	365940.1223173148	405870.5745275698	323741.93244067504
11	Indonesia	3	both	157	25 plus	2003	44	Population	1	Number	111520350.69662671	123689166.74708754	98660440.98242192
11	Indonesia	3	both	158	<20 years	2003	44	Population	1	Number	89236858.26299569	98974156.49009219	78946557.58448352
11	Indonesia	3	both	159	10 to 24	2003	44	Population	1	Number	64598969.85846971	71647844.58264829	57149774.13032462
11	Indonesia	3	both	162	10 to 19	2003	44	Population	1	Number	43329305.002584144	48057288.18123378	38332809.32415612
11	Indonesia	3	both	164	Birth	2003	44	Population	1	Number	4840721.01133531	4988604.81361279	4698306.98188892
11	Indonesia	3	both	235	95 plus	2003	44	Population	1	Number	29367.237419785426	32571.71541720253	25980.7701121151
12	Lao People's Democratic Republic	1	male	1	Under 5	2003	44	Population	1	Number	411061.42096537125	442860.8289498904	377157.1530587108
12	Lao People's Democratic Republic	1	male	2	Early Neonatal	2003	44	Population	1	Number	1719.7338388172495	1852.7711786797515	1577.8905185113006
12	Lao People's Democratic Republic	1	male	3	Late Neonatal	2003	44	Population	1	Number	5051.740758886511	5442.539693621351	4635.074140836958
12	Lao People's Democratic Republic	1	male	4	Post Neonatal	2003	44	Population	1	Number	78853.14897620553	84953.17035322904	72349.35622938315
12	Lao People's Democratic Republic	1	male	5	1 to 4	2003	44	Population	1	Number	325436.79739146197	350612.3477243602	298594.83216997935
12	Lao People's Democratic Republic	1	male	6	5 to 9	2003	44	Population	1	Number	395649.89199843915	426257.0754824596	363016.7640730472
12	Lao People's Democratic Republic	1	male	7	10 to 14	2003	44	Population	1	Number	378984.0655742486	408301.99303269177	347725.53184610495
12	Lao People's Democratic Republic	1	male	8	15 to 19	2003	44	Population	1	Number	323099.41877158056	348094.1512204426	296450.24009460426
12	Lao People's Democratic Republic	1	male	9	20 to 24	2003	44	Population	1	Number	255741.88410906264	275525.8874154659	234648.34209428375
12	Lao People's Democratic Republic	1	male	10	25 to 29	2003	44	Population	1	Number	204878.62439479007	220727.883488812	187980.2743781044
12	Lao People's Democratic Republic	1	male	11	30 to 34	2003	44	Population	1	Number	178714.86685933603	192540.11699059999	163974.498593513
12	Lao People's Democratic Republic	1	male	12	35 to 39	2003	44	Population	1	Number	158002.06065514946	170224.98339347934	144970.08070997262
12	Lao People's Democratic Republic	1	male	13	40 to 44	2003	44	Population	1	Number	135027.61115701546	145473.24744726383	123890.55944169652
12	Lao People's Democratic Republic	1	male	14	45 to 49	2003	44	Population	1	Number	105187.09384763427	113324.2897540548	96511.28233081069
12	Lao People's Democratic Republic	1	male	15	50 to 54	2003	44	Population	1	Number	81172.03037458121	87451.43870424428	74476.97673056819
12	Lao People's Democratic Republic	1	male	16	55 to 59	2003	44	Population	1	Number	63113.124410912686	67995.50911052039	57907.565899903115
12	Lao People's Democratic Republic	1	male	17	60 to 64	2003	44	Population	1	Number	49293.59793866054	53106.914275170675	45227.87134561122
12	Lao People's Democratic Republic	1	male	18	65 to 69	2003	44	Population	1	Number	37510.86690700683	40412.67987166691	34416.977730933104
12	Lao People's Democratic Republic	1	male	19	70 to 74	2003	44	Population	1	Number	27934.849238055383	30095.86854709385	25630.78818003898
12	Lao People's Democratic Republic	1	male	20	75 to 79	2003	44	Population	1	Number	18208.237508625894	19616.813316727814	16706.425538164764
12	Lao People's Democratic Republic	1	male	21	80 plus	2003	44	Population	1	Number	12302.173934600554	13253.861025848739	11287.492965675063
12	Lao People's Democratic Republic	1	male	22	All Ages	2003	44	Population	1	Number	2835881.818645071	3055263.5420264318	2601978.8250117432
12	Lao People's Democratic Republic	1	male	23	5-14 years	2003	44	Population	1	Number	774633.9575726878	834559.0685151513	710742.2959191521
12	Lao People's Democratic Republic	1	male	24	15-49 years	2003	44	Population	1	Number	1360651.5597945685	1465910.5597101182	1248425.2776429849
12	Lao People's Democratic Republic	1	male	25	50-69 years	2003	44	Population	1	Number	231089.61963116127	248966.54196160223	212029.39170701566
12	Lao People's Democratic Republic	1	male	26	70+ years	2003	44	Population	1	Number	58445.26068128183	62966.5428896704	53624.70668387881
12	Lao People's Democratic Republic	1	male	28	<1 year	2003	44	Population	1	Number	85624.6235739093	92248.48122553015	78562.32088873141
12	Lao People's Democratic Republic	1	male	30	80 to 84	2003	44	Population	1	Number	8646.53983652638	9315.429773388792	7933.374873502768
12	Lao People's Democratic Republic	1	male	31	85 to 89	2003	44	Population	1	Number	2908.2205339290554	3133.1983269074844	2668.3510568022098
12	Lao People's Democratic Republic	1	male	32	90 to 94	2003	44	Population	1	Number	663.9381727136961	715.2999394809004	609.1766783650447
12	Lao People's Democratic Republic	1	male	39	0 to 14	2003	44	Population	1	Number	1185695.378538059	1277419.8974650418	1087899.448977863
12	Lao People's Democratic Republic	1	male	42	Neonatal	2003	44	Population	1	Number	6771.474597703761	7295.310872301102	6212.964659348259
12	Lao People's Democratic Republic	1	male	157	25 plus	2003	44	Population	1	Number	1071345.1372263685	1154223.6059254836	982980.793844992
12	Lao People's Democratic Republic	1	male	158	<20 years	2003	44	Population	1	Number	1508794.7973096396	1625514.0486854843	1384349.689072467
12	Lao People's Democratic Republic	1	male	159	10 to 24	2003	44	Population	1	Number	957825.3684548918	1031922.0316686003	878824.114034993
12	Lao People's Democratic Republic	1	male	162	10 to 19	2003	44	Population	1	Number	702083.4843458292	756396.1442531345	644175.7719407092
12	Lao People's Democratic Republic	1	male	164	Birth	2003	44	Population	1	Number	92223.3351992	95603.4129162719	89257.972208536
12	Lao People's Democratic Republic	1	male	235	95 plus	2003	44	Population	1	Number	83.47539143142039	89.93298607156248	76.59035700503806
12	Lao People's Democratic Republic	2	female	1	Under 5	2003	44	Population	1	Number	399505.19506278867	430410.62194498384	366554.08247309003
12	Lao People's Democratic Republic	2	female	2	Early Neonatal	2003	44	Population	1	Number	1640.941486635839	1767.8835083164684	1505.5969445686278
12	Lao People's Democratic Republic	2	female	3	Late Neonatal	2003	44	Population	1	Number	4840.459671207996	5214.914057016977	4441.219477130414
12	Lao People's Democratic Republic	2	female	4	Post Neonatal	2003	44	Population	1	Number	76043.39460499374	81926.05545867595	69771.34986490416
12	Lao People's Democratic Republic	2	female	5	1 to 4	2003	44	Population	1	Number	316980.39929995104	341501.7689209743	290835.91618648684
12	Lao People's Democratic Republic	2	female	6	5 to 9	2003	44	Population	1	Number	385205.75109284976	415004.98354871327	353434.0539251446
12	Lao People's Democratic Republic	2	female	7	10 to 14	2003	44	Population	1	Number	367873.2329856644	396331.6346396612	337531.1186185611
12	Lao People's Democratic Republic	2	female	8	15 to 19	2003	44	Population	1	Number	319306.1555022284	344007.4439056446	292969.8444590539
12	Lao People's Democratic Republic	2	female	9	20 to 24	2003	44	Population	1	Number	261606.75900516196	281844.4647027096	240029.4832231776
12	Lao People's Democratic Republic	2	female	10	25 to 29	2003	44	Population	1	Number	215842.71594059482	232540.149060352	198040.04973619897
12	Lao People's Democratic Republic	2	female	11	30 to 34	2003	44	Population	1	Number	186912.83615877887	201372.27514139577	171496.30094261022
12	Lao People's Democratic Republic	2	female	12	35 to 39	2003	44	Population	1	Number	159791.79785506197	172153.1733415759	146612.20072565545
12	Lao People's Democratic Republic	2	female	13	40 to 44	2003	44	Population	1	Number	134290.31664113337	144678.9163720758	123214.07683741116
12	Lao People's Democratic Republic	2	female	14	45 to 49	2003	44	Population	1	Number	105928.93646598396	114123.52076955888	97191.93791093619
12	Lao People's Democratic Republic	2	female	15	50 to 54	2003	44	Population	1	Number	88605.28618621036	95459.72569649886	81297.13901504425
12	Lao People's Democratic Republic	2	female	16	55 to 59	2003	44	Population	1	Number	63102.003178195555	67983.52754745254	57897.36194434766
12	Lao People's Democratic Republic	2	female	17	60 to 64	2003	44	Population	1	Number	54596.63528267798	58820.19067218295	50093.5151769795
12	Lao People's Democratic Republic	2	female	18	65 to 69	2003	44	Population	1	Number	41288.478755445234	44482.52498318685	37883.01287179326
12	Lao People's Democratic Republic	2	female	19	70 to 74	2003	44	Population	1	Number	29113.756027968626	31365.97469573098	26712.458961892087
12	Lao People's Democratic Republic	2	female	20	75 to 79	2003	44	Population	1	Number	19945.454548356094	21488.420183832965	18300.357246499225
12	Lao People's Democratic Republic	2	female	21	80 plus	2003	44	Population	1	Number	17247.027052008594	18581.244328976212	15824.495537395895
12	Lao People's Democratic Republic	2	female	22	All Ages	2003	44	Population	1	Number	2850162.3377411086	3070648.7915345314	2615081.489605792
12	Lao People's Democratic Republic	2	female	23	5-14 years	2003	44	Population	1	Number	753078.9840785142	811336.6181883744	690965.1725437057
12	Lao People's Democratic Republic	2	female	24	15-49 years	2003	44	Population	1	Number	1383679.5175689433	1490719.9432933126	1269553.8938350435
12	Lao People's Democratic Republic	2	female	25	50-69 years	2003	44	Population	1	Number	247592.40340252913	266745.9688993212	227171.02900816462
12	Lao People's Democratic Republic	2	female	26	70+ years	2003	44	Population	1	Number	66306.23762833331	71435.63920854017	60837.31174578719
12	Lao People's Democratic Republic	2	female	28	<1 year	2003	44	Population	1	Number	82524.79576283757	88908.85302400941	75718.1662866032
12	Lao People's Democratic Republic	2	female	30	80 to 84	2003	44	Population	1	Number	11155.276763540764	12018.240736542602	10235.191655393648
12	Lao People's Democratic Republic	2	female	31	85 to 89	2003	44	Population	1	Number	4517.344036562989	4866.802435475112	4144.754358644541
12	Lao People's Democratic Republic	2	female	32	90 to 94	2003	44	Population	1	Number	1306.8550526527233	1407.9523945009018	1199.065896189793
12	Lao People's Democratic Republic	2	female	39	0 to 14	2003	44	Population	1	Number	1152584.1791413028	1241747.2401333582	1057519.2550167958
12	Lao People's Democratic Republic	2	female	42	Neonatal	2003	44	Population	1	Number	6481.401157843835	6982.797565333444	5946.816421699043
12	Lao People's Democratic Republic	2	female	157	25 plus	2003	44	Population	1	Number	1116665.2440924153	1203049.6427928202	1024562.9069067639
12	Lao People's Democratic Republic	2	female	158	<20 years	2003	44	Population	1	Number	1471890.3346435311	1585754.6840390028	1350489.0994758497
12	Lao People's Democratic Republic	2	female	159	10 to 24	2003	44	Population	1	Number	948786.1474930547	1022183.5432480153	870530.4463007926
12	Lao People's Democratic Republic	2	female	162	10 to 19	2003	44	Population	1	Number	687179.3884878928	740339.0785453056	630500.9630776149
12	Lao People's Democratic Republic	2	female	164	Birth	2003	44	Population	1	Number	88129.5136543768	91359.5487065262	85295.7840173882
12	Lao People's Democratic Republic	2	female	235	95 plus	2003	44	Population	1	Number	267.5511992521202	288.24876245760106	245.48362716790766
12	Lao People's Democratic Republic	3	both	1	Under 5	2003	44	Population	1	Number	810566.6160281599	873271.4508948742	743711.2355318009
12	Lao People's Democratic Republic	3	both	2	Early Neonatal	2003	44	Population	1	Number	3360.6753254530886	3620.65468699622	3083.4874630799286
12	Lao People's Democratic Republic	3	both	3	Late Neonatal	2003	44	Population	1	Number	9892.200430094506	10657.453750638328	9076.293617967372
12	Lao People's Democratic Republic	3	both	4	Post Neonatal	2003	44	Population	1	Number	154896.54358119928	166879.22581190502	142120.7060942873
12	Lao People's Democratic Republic	3	both	5	1 to 4	2003	44	Population	1	Number	642417.1966914131	692114.1166453346	589430.7483564662
12	Lao People's Democratic Republic	3	both	6	5 to 9	2003	44	Population	1	Number	780855.643091289	841262.0590311729	716450.8179981918
12	Lao People's Democratic Republic	3	both	7	10 to 14	2003	44	Population	1	Number	746857.298559913	804633.627672353	685256.650464666
12	Lao People's Democratic Republic	3	both	8	15 to 19	2003	44	Population	1	Number	642405.574273809	692101.595126087	589420.0845536581
12	Lao People's Democratic Republic	3	both	9	20 to 24	2003	44	Population	1	Number	517348.6431142246	557370.3521181754	474677.82531746145
12	Lao People's Democratic Republic	3	both	10	25 to 29	2003	44	Population	1	Number	420721.3403353849	453268.032549164	386020.3241143034
12	Lao People's Democratic Republic	3	both	11	30 to 34	2003	44	Population	1	Number	365627.7030181149	393912.39213199576	335470.79953612323
12	Lao People's Democratic Republic	3	both	12	35 to 39	2003	44	Population	1	Number	317793.85851021146	342378.15673505527	291582.28143562813
12	Lao People's Democratic Republic	3	both	13	40 to 44	2003	44	Population	1	Number	269317.9277981488	290152.16381933965	247104.63627910768
12	Lao People's Democratic Republic	3	both	14	45 to 49	2003	44	Population	1	Number	211116.03031361825	227447.8105236137	193703.22024174687
12	Lao People's Democratic Republic	3	both	15	50 to 54	2003	44	Population	1	Number	169777.31656079157	182911.16440074318	155774.11574561242
12	Lao People's Democratic Republic	3	both	16	55 to 59	2003	44	Population	1	Number	126215.12758910823	135979.0366579729	115804.92784425078
12	Lao People's Democratic Republic	3	both	17	60 to 64	2003	44	Population	1	Number	103890.23322133851	111927.10494735363	95321.38652259072
12	Lao People's Democratic Republic	3	both	18	65 to 69	2003	44	Population	1	Number	78799.34566245206	84895.20485485376	72299.99060272638
12	Lao People's Democratic Republic	3	both	19	70 to 74	2003	44	Population	1	Number	57048.60526602401	61461.84324282483	52343.247141931075
12	Lao People's Democratic Republic	3	both	20	75 to 79	2003	44	Population	1	Number	38153.69205698199	41105.23350056078	35006.78278466399
12	Lao People's Democratic Republic	3	both	21	80 plus	2003	44	Population	1	Number	29549.20098660915	31835.10535482496	27111.988503070956
12	Lao People's Democratic Republic	3	both	22	All Ages	2003	44	Population	1	Number	5686044.156386179	6125912.333560967	5217060.314617532
12	Lao People's Democratic Republic	3	both	23	5-14 years	2003	44	Population	1	Number	1527712.941651202	1645895.6867035257	1401707.4684628577
12	Lao People's Democratic Republic	3	both	24	15-49 years	2003	44	Population	1	Number	2744331.077363512	2956630.5030034315	2517979.1714780284
12	Lao People's Democratic Republic	3	both	25	50-69 years	2003	44	Population	1	Number	478682.0230336904	515712.5108609234	439200.4207151803
12	Lao People's Democratic Republic	3	both	26	70+ years	2003	44	Population	1	Number	124751.49830961514	134402.18209821056	114462.01842966602
12	Lao People's Democratic Republic	3	both	28	<1 year	2003	44	Population	1	Number	168149.41933674688	181157.33424953956	154280.48717533462
12	Lao People's Democratic Republic	3	both	30	80 to 84	2003	44	Population	1	Number	19801.816600067144	21333.67050993139	18168.56652889642
12	Lao People's Democratic Republic	3	both	31	85 to 89	2003	44	Population	1	Number	7425.5645704920435	8000.000762382597	6813.105415446753
12	Lao People's Democratic Republic	3	both	32	90 to 94	2003	44	Population	1	Number	1970.7932253664194	2123.2523339818026	1808.242574554838
12	Lao People's Democratic Republic	3	both	39	0 to 14	2003	44	Population	1	Number	2338279.5576793617	2519167.1375984005	2145418.703994659
12	Lao People's Democratic Republic	3	both	42	Neonatal	2003	44	Population	1	Number	13252.875755547595	14278.108437634546	12159.781081047302
12	Lao People's Democratic Republic	3	both	157	25 plus	2003	44	Population	1	Number	2188010.381318784	2357273.2487183036	2007543.7007517554
12	Lao People's Democratic Republic	3	both	158	<20 years	2003	44	Population	1	Number	2980685.131953171	3211268.732724488	2734838.788548317
12	Lao People's Democratic Republic	3	both	159	10 to 24	2003	44	Population	1	Number	1906611.5159479466	2054105.5749166156	1749354.5603357854
12	Lao People's Democratic Republic	3	both	162	10 to 19	2003	44	Population	1	Number	1389262.872833722	1496735.22279844	1274676.735018324
12	Lao People's Democratic Republic	3	both	164	Birth	2003	44	Population	1	Number	180352.848853577	186962.961622798	174553.756225924
12	Lao People's Democratic Republic	3	both	235	95 plus	2003	44	Population	1	Number	351.02659068354063	378.18174852916354	322.0739841729457
13	Malaysia	1	male	1	Under 5	2003	44	Population	1	Number	1358724.2035936762	1464764.9112966345	1242250.0247626563
13	Malaysia	1	male	2	Early Neonatal	2003	44	Population	1	Number	4891.619525083513	5273.382648814973	4472.294274358628
13	Malaysia	1	male	3	Late Neonatal	2003	44	Population	1	Number	14648.044280643171	15791.240948425631	13392.367135453707
13	Malaysia	1	male	4	Post Neonatal	2003	44	Population	1	Number	236304.3833410089	254746.5984546547	216047.61678675283
13	Malaysia	1	male	5	1 to 4	2003	44	Population	1	Number	1102880.1564469407	1188953.6892447392	1008337.7465660911
13	Malaysia	1	male	6	5 to 9	2003	44	Population	1	Number	1431003.8490786627	1542685.572625362	1308333.6281577211
13	Malaysia	1	male	7	10 to 14	2003	44	Population	1	Number	1362169.8838967364	1468479.5073788413	1245400.3303437883
13	Malaysia	1	male	8	15 to 19	2003	44	Population	1	Number	1351296.6799781579	1456757.7116448851	1235459.2121967953
13	Malaysia	1	male	9	20 to 24	2003	44	Population	1	Number	1199727.8375224327	1293359.7818164513	1096883.335064501
13	Malaysia	1	male	10	25 to 29	2003	44	Population	1	Number	1078944.640157873	1163150.1418425024	986454.0591892425
13	Malaysia	1	male	11	30 to 34	2003	44	Population	1	Number	980790.2549791374	1057335.3643332464	896713.7814372528
13	Malaysia	1	male	12	35 to 39	2003	44	Population	1	Number	923078.2593734104	995119.2752251035	843949.0424411435
13	Malaysia	1	male	13	40 to 44	2003	44	Population	1	Number	851012.9364890727	917429.6631588368	778061.3892288004
13	Malaysia	1	male	14	45 to 49	2003	44	Population	1	Number	704499.115701014	759481.2707310453	644107.2011598388
13	Malaysia	1	male	15	50 to 54	2003	44	Population	1	Number	540120.8988241475	582274.2675541553	493820.01009807305
13	Malaysia	1	male	16	55 to 59	2003	44	Population	1	Number	411567.3523348736	443687.84683522326	376286.48424547503
13	Malaysia	1	male	17	60 to 64	2003	44	Population	1	Number	276037.87484377093	297581.06331707165	252375.02647936298
13	Malaysia	1	male	18	65 to 69	2003	44	Population	1	Number	219564.58777660746	236700.35691412582	200742.80996915218
13	Malaysia	1	male	19	70 to 74	2003	44	Population	1	Number	127118.79492237378	137039.69494039306	116221.76577296146
13	Malaysia	1	male	20	75 to 79	2003	44	Population	1	Number	86445.96756749529	93192.5843972235	79035.54309794778
13	Malaysia	1	male	21	80 plus	2003	44	Population	1	Number	63594.05152688989	68557.20608892228	58142.566294978045
13	Malaysia	1	male	22	All Ages	2003	44	Population	1	Number	12965697.188566333	13977596.220100027	11854236.20993969
13	Malaysia	1	male	23	5-14 years	2003	44	Population	1	Number	2793173.732975399	3011165.080004203	2553733.95850151
13	Malaysia	1	male	24	15-49 years	2003	44	Population	1	Number	7089349.724201098	7642633.20875207	6481628.020717574
13	Malaysia	1	male	25	50-69 years	2003	44	Population	1	Number	1447290.7137793996	1560243.534620576	1323224.3307920634
13	Malaysia	1	male	26	70+ years	2003	44	Population	1	Number	277158.81401675893	298789.48542653886	253399.87516588735
13	Malaysia	1	male	28	<1 year	2003	44	Population	1	Number	255844.0471467356	275811.22205189534	233912.27819656514
13	Malaysia	1	male	30	80 to 84	2003	44	Population	1	Number	37380.52922485184	40297.867241522494	34176.1508571021
13	Malaysia	1	male	31	85 to 89	2003	44	Population	1	Number	17298.182672455085	18648.20759120654	15815.327199126292
13	Malaysia	1	male	32	90 to 94	2003	44	Population	1	Number	6837.685250044169	7371.327751625449	6251.537029163548
13	Malaysia	1	male	39	0 to 14	2003	44	Population	1	Number	4151897.9365690756	4475929.991300837	3795983.983264166
13	Malaysia	1	male	42	Neonatal	2003	44	Population	1	Number	19539.663805726683	21064.62359724061	17864.661409812335
13	Malaysia	1	male	157	25 plus	2003	44	Population	1	Number	6262774.734496666	6751548.735337852	5725909.679414228
13	Malaysia	1	male	158	<20 years	2003	44	Population	1	Number	5503194.616547233	5932687.702945722	5031443.195460962
13	Malaysia	1	male	159	10 to 24	2003	44	Population	1	Number	3913194.401397327	4218597.000840179	3577742.8776050853
13	Malaysia	1	male	162	10 to 19	2003	44	Population	1	Number	2713466.5638748943	2925237.2190237264	2480859.5425405838
13	Malaysia	1	male	164	Birth	2003	44	Population	1	Number	252284.920179601	253325.781940844	251194.529883813
13	Malaysia	1	male	235	95 plus	2003	44	Population	1	Number	2077.6543795387965	2239.8035045678	1899.5512095861238
13	Malaysia	2	female	1	Under 5	2003	44	Population	1	Number	1277750.211398998	1377471.3588739522	1168217.3818297335
13	Malaysia	2	female	2	Early Neonatal	2003	44	Population	1	Number	4595.674064082762	4954.340325299377	4201.718203597384
13	Malaysia	2	female	3	Late Neonatal	2003	44	Population	1	Number	13768.806498432763	14843.383650629814	12588.500424435897
13	Malaysia	2	female	4	Post Neonatal	2003	44	Population	1	Number	222218.51742599314	239561.410700603	203169.23629168913
13	Malaysia	2	female	5	1 to 4	2003	44	Population	1	Number	1037167.2134104895	1118112.2241974198	948257.9269100113
13	Malaysia	2	female	6	5 to 9	2003	44	Population	1	Number	1343702.326228778	1448570.6617147787	1228515.8707090446
13	Malaysia	2	female	7	10 to 14	2003	44	Population	1	Number	1288023.1140307633	1388546.0032148545	1177609.6584337286
13	Malaysia	2	female	8	15 to 19	2003	44	Population	1	Number	1303784.4031065064	1405537.3713923628	1192019.8394644689
13	Malaysia	2	female	9	20 to 24	2003	44	Population	1	Number	1161695.5793078213	1252359.3218387803	1062111.323508424
13	Malaysia	2	female	10	25 to 29	2003	44	Population	1	Number	1033535.6390221079	1114197.226052251	944937.6626783427
13	Malaysia	2	female	11	30 to 34	2003	44	Population	1	Number	936958.2895479306	1010082.5629280844	856639.232092877
13	Malaysia	2	female	12	35 to 39	2003	44	Population	1	Number	886697.5890386034	955899.3001816532	810687.0393762367
13	Malaysia	2	female	13	40 to 44	2003	44	Population	1	Number	807594.9702499144	870623.1712315024	738365.3497433155
13	Malaysia	2	female	14	45 to 49	2003	44	Population	1	Number	649796.9302195401	700509.8903342151	594094.2617500587
13	Malaysia	2	female	15	50 to 54	2003	44	Population	1	Number	519496.78263145604	560040.5562199062	474963.8590239138
13	Malaysia	2	female	16	55 to 59	2003	44	Population	1	Number	364661.92215973925	393121.71421751264	333401.9373724227
13	Malaysia	2	female	17	60 to 64	2003	44	Population	1	Number	266864.86824163963	287692.15564445005	243988.35930400348
13	Malaysia	2	female	18	65 to 69	2003	44	Population	1	Number	230370.88112132042	248350.02008392048	210622.7533304001
13	Malaysia	2	female	19	70 to 74	2003	44	Population	1	Number	142084.2387097493	153173.10662449463	129904.32391557841
13	Malaysia	2	female	20	75 to 79	2003	44	Population	1	Number	98606.67183757742	106302.36257322063	90153.79295372091
13	Malaysia	2	female	21	80 plus	2003	44	Population	1	Number	85642.8731121767	92326.81298055463	78301.29246462014
13	Malaysia	2	female	22	All Ages	2003	44	Population	1	Number	12397267.289964622	13364803.596106496	11334533.937950885
13	Malaysia	2	female	23	5-14 years	2003	44	Population	1	Number	2631725.4402595414	2837116.664929633	2406125.5291427732
13	Malaysia	2	female	24	15-49 years	2003	44	Population	1	Number	6780063.400492424	7309208.84395885	6198854.7086137235
13	Malaysia	2	female	25	50-69 years	2003	44	Population	1	Number	1381394.4541541552	1489204.446165789	1262976.9090307401
13	Malaysia	2	female	26	70+ years	2003	44	Population	1	Number	326333.78365950345	351802.2821782698	298359.4093339194
13	Malaysia	2	female	28	<1 year	2003	44	Population	1	Number	240582.99798850867	259359.13467653218	219959.45491972243
13	Malaysia	2	female	30	80 to 84	2003	44	Population	1	Number	47241.82854230217	50928.78496698188	43192.10809764748
13	Malaysia	2	female	31	85 to 89	2003	44	Population	1	Number	24212.791620222997	26102.462498302473	22137.19378093151
13	Malaysia	2	female	32	90 to 94	2003	44	Population	1	Number	10845.989959619525	11692.457880052016	9916.237055523947
13	Malaysia	2	female	39	0 to 14	2003	44	Population	1	Number	3909475.6516585397	4214588.023803584	3574342.9109725067
13	Malaysia	2	female	42	Neonatal	2003	44	Population	1	Number	18364.480562515524	19797.72397592919	16790.218628033283
13	Malaysia	2	female	157	25 plus	2003	44	Population	1	Number	6022311.655891756	6492318.8790717665	5506059.864005489
13	Malaysia	2	female	158	<20 years	2003	44	Population	1	Number	5213260.054765046	5620125.395195948	4766362.750436975
13	Malaysia	2	female	159	10 to 24	2003	44	Population	1	Number	3753503.096445091	4046442.696445998	3431740.821406622
13	Malaysia	2	female	162	10 to 19	2003	44	Population	1	Number	2591807.5171372695	2794083.374607218	2369629.4978981973
13	Malaysia	2	female	164	Birth	2003	44	Population	1	Number	236974.527180476	237952.222254581	235950.309305691
13	Malaysia	2	female	235	95 plus	2003	44	Population	1	Number	3342.2629900320044	3603.1076352182804	3055.7535305172146
13	Malaysia	3	both	1	Under 5	2003	44	Population	1	Number	2636474.4149926743	2842236.2701705857	2410467.4065923896
13	Malaysia	3	both	2	Early Neonatal	2003	44	Population	1	Number	9487.293589166275	10227.72297411435	8674.012477956014
13	Malaysia	3	both	3	Late Neonatal	2003	44	Population	1	Number	28416.850779075936	30634.62459905545	25980.867559889608
13	Malaysia	3	both	4	Post Neonatal	2003	44	Population	1	Number	458522.900767002	494308.0091552577	419216.8530784419
13	Malaysia	3	both	5	1 to 4	2003	44	Population	1	Number	2140047.36985743	2307065.913442159	1956595.6734761023
13	Malaysia	3	both	6	5 to 9	2003	44	Population	1	Number	2774706.1753074406	2991256.234340141	2536849.4988667658
13	Malaysia	3	both	7	10 to 14	2003	44	Population	1	Number	2650192.9979274995	2857025.510593695	2423009.988777517
13	Malaysia	3	both	8	15 to 19	2003	44	Population	1	Number	2655081.0830846643	2862295.0830372474	2427479.051661264
13	Malaysia	3	both	9	20 to 24	2003	44	Population	1	Number	2361423.416830254	2545719.1036552317	2158994.658572925
13	Malaysia	3	both	10	25 to 29	2003	44	Population	1	Number	2112480.279179981	2277347.367894754	1931391.7218675853
13	Malaysia	3	both	11	30 to 34	2003	44	Population	1	Number	1917748.544527068	2067417.9272613307	1753353.01353013
13	Malaysia	3	both	12	35 to 39	2003	44	Population	1	Number	1809775.8484120138	1951018.5754067567	1654636.0818173802
13	Malaysia	3	both	13	40 to 44	2003	44	Population	1	Number	1658607.9067389872	1788052.8343903387	1516426.738972116
13	Malaysia	3	both	14	45 to 49	2003	44	Population	1	Number	1354296.045920554	1459991.1610652606	1238201.4629098976
13	Malaysia	3	both	15	50 to 54	2003	44	Population	1	Number	1059617.6814556036	1142314.8237740614	968783.8691219868
13	Malaysia	3	both	16	55 to 59	2003	44	Population	1	Number	776229.2744946128	836809.5610527359	709688.4216178978
13	Malaysia	3	both	17	60 to 64	2003	44	Population	1	Number	542902.7430854106	585273.2189615216	496363.3857833664
13	Malaysia	3	both	18	65 to 69	2003	44	Population	1	Number	449935.46889792784	485050.3769980463	411365.56329955225
13	Malaysia	3	both	19	70 to 74	2003	44	Population	1	Number	269203.0336321231	290212.8015648877	246126.08968853983
13	Malaysia	3	both	20	75 to 79	2003	44	Population	1	Number	185052.6394050727	199494.9469704441	169189.3360516687
13	Malaysia	3	both	21	80 plus	2003	44	Population	1	Number	149236.9246390666	160884.0190694769	136443.8587595982
13	Malaysia	3	both	22	All Ages	2003	44	Population	1	Number	25362964.478530955	27342399.81620651	23188770.147890586
13	Malaysia	3	both	23	5-14 years	2003	44	Population	1	Number	5424899.1732349405	5848281.744933836	4959859.487644284
13	Malaysia	3	both	24	15-49 years	2003	44	Population	1	Number	13869413.124693522	14951842.052710919	12680482.729331302
13	Malaysia	3	both	25	50-69 years	2003	44	Population	1	Number	2828685.167933555	3049447.980786365	2586201.239822804
13	Malaysia	3	both	26	70+ years	2003	44	Population	1	Number	603492.5976762624	650591.7676048089	551759.2844998068
13	Malaysia	3	both	28	<1 year	2003	44	Population	1	Number	496427.04513524426	535170.3567284276	453871.73311628756
13	Malaysia	3	both	30	80 to 84	2003	44	Population	1	Number	84622.35776715401	91226.65220850437	77368.25895474956
13	Malaysia	3	both	31	85 to 89	2003	44	Population	1	Number	41510.97429267808	44750.670089509	37952.5209800578
13	Malaysia	3	both	32	90 to 94	2003	44	Population	1	Number	17683.675209663696	19063.785631677467	16167.774084687495
13	Malaysia	3	both	39	0 to 14	2003	44	Population	1	Number	8061373.588227615	8690518.015104422	7370326.894236674
13	Malaysia	3	both	42	Neonatal	2003	44	Population	1	Number	37904.14436824221	40862.3475731698	34654.88003784562
13	Malaysia	3	both	157	25 plus	2003	44	Population	1	Number	12285086.390388422	13243867.614409614	11231969.54341972
13	Malaysia	3	both	158	<20 years	2003	44	Population	1	Number	10716454.67131228	11552813.098141668	9797805.945897939
13	Malaysia	3	both	159	10 to 24	2003	44	Population	1	Number	7666697.497842418	8265039.697286175	7009483.699011707
13	Malaysia	3	both	162	10 to 19	2003	44	Population	1	Number	5305274.081012164	5719320.593630943	4850489.0404387815
13	Malaysia	3	both	164	Birth	2003	44	Population	1	Number	489259.447360077	491278.004195425	487144.839189504
13	Malaysia	3	both	235	95 plus	2003	44	Population	1	Number	5419.9173695708005	5842.911139786081	4955.304740103338
14	Maldives	1	male	1	Under 5	2003	44	Population	1	Number	17649.335495580042	19182.287842306236	16006.92941451568
14	Maldives	1	male	2	Early Neonatal	2003	44	Population	1	Number	72.77447260886086	79.09537905859392	66.00224957593264
14	Maldives	1	male	3	Late Neonatal	2003	44	Population	1	Number	216.3436171827655	235.13437878070832	196.21118372375975
14	Maldives	1	male	4	Post Neonatal	2003	44	Population	1	Number	3392.283646069045	3686.9241540533108	3076.6056257609002
14	Maldives	1	male	5	1 to 4	2003	44	Population	1	Number	13967.93375971937	15181.133930413624	12668.110355455088
14	Maldives	1	male	6	5 to 9	2003	44	Population	1	Number	18450.002250995	20052.497384868417	16733.08798528375
14	Maldives	1	male	7	10 to 14	2003	44	Population	1	Number	20544.742185487023	22329.178248477278	18632.896297136514
14	Maldives	1	male	8	15 to 19	2003	44	Population	1	Number	19018.04536415957	20669.878504191085	17248.270328500243
14	Maldives	1	male	9	20 to 24	2003	44	Population	1	Number	14706.013780546258	15983.320699071422	13337.506367480526
14	Maldives	1	male	10	25 to 29	2003	44	Population	1	Number	11175.15561376772	12145.785982681373	10135.22164336475
14	Maldives	1	male	11	30 to 34	2003	44	Population	1	Number	9804.609180046546	10656.199238779895	8892.21507071588
14	Maldives	1	male	12	35 to 39	2003	44	Population	1	Number	8589.82251343817	9335.900946999265	7790.473623794847
14	Maldives	1	male	13	40 to 44	2003	44	Population	1	Number	7293.384660040912	7926.859565256835	6614.679259478236
14	Maldives	1	male	14	45 to 49	2003	44	Population	1	Number	5779.615716444199	6281.610563667628	5241.778130361691
14	Maldives	1	male	15	50 to 54	2003	44	Population	1	Number	3809.3818867431933	4140.24991881849	3454.889674985403
14	Maldives	1	male	16	55 to 59	2003	44	Population	1	Number	3032.2895036504624	3295.6623264821374	2750.1117003223785
14	Maldives	1	male	17	60 to 64	2003	44	Population	1	Number	3221.7454242779118	3501.5736484021595	2921.937293949126
14	Maldives	1	male	18	65 to 69	2003	44	Population	1	Number	2954.2439885217655	3210.838082737966	2679.328919174759
14	Maldives	1	male	19	70 to 74	2003	44	Population	1	Number	2148.930975805234	2335.578727112258	1948.9564609950894
14	Maldives	1	male	20	75 to 79	2003	44	Population	1	Number	1201.2169384407048	1305.5499500246865	1089.4344860720814
14	Maldives	1	male	21	80 plus	2003	44	Population	1	Number	820.893360860781	892.1929519563568	744.502935390046
14	Maldives	1	male	22	All Ages	2003	44	Population	1	Number	150199.4288388055	163245.16458183338	136222.21959152102
14	Maldives	1	male	23	5-14 years	2003	44	Population	1	Number	38994.744436482026	42381.6756333457	35365.98428242027
14	Maldives	1	male	24	15-49 years	2003	44	Population	1	Number	76366.64682844338	82999.55550064748	69260.14442369617
14	Maldives	1	male	25	50-69 years	2003	44	Population	1	Number	13017.660803193332	14148.323976440754	11806.267588431665
14	Maldives	1	male	26	70+ years	2003	44	Population	1	Number	4171.04127510672	4533.3216290933015	3782.893882457217
14	Maldives	1	male	28	<1 year	2003	44	Population	1	Number	3681.4017358606716	4001.153911892613	3338.8190590605923
14	Maldives	1	male	30	80 to 84	2003	44	Population	1	Number	548.2831611634034	595.9048950687045	497.261206355786
14	Maldives	1	male	31	85 to 89	2003	44	Population	1	Number	204.09168987211075	221.81829691718153	185.09939225135324
14	Maldives	1	male	32	90 to 94	2003	44	Population	1	Number	55.50082858235646	60.32141377899906	50.336050656830544
14	Maldives	1	male	39	0 to 14	2003	44	Population	1	Number	56644.079932062064	61563.96347565194	51372.91369693594
14	Maldives	1	male	42	Neonatal	2003	44	Population	1	Number	289.11808979162635	314.22975783930224	262.2134332996924
14	Maldives	1	male	157	25 plus	2003	44	Population	1	Number	59831.2897620376	65028.00190291906	54263.5291986043
14	Maldives	1	male	158	<20 years	2003	44	Population	1	Number	75662.12529622164	82233.84197984301	68621.18402543619
14	Maldives	1	male	159	10 to 24	2003	44	Population	1	Number	54268.80133019285	58982.37745173979	49218.672993117296
14	Maldives	1	male	162	10 to 19	2003	44	Population	1	Number	39562.78754964659	42999.056752668366	35881.16662563677
14	Maldives	1	male	164	Birth	2003	44	Population	1	Number	3858.69658956365	4203.68456272668	3519.73957666615
14	Maldives	1	male	235	95 plus	2003	44	Population	1	Number	13.017681242910351	14.148346191471758	11.806286126076195
14	Maldives	2	female	1	Under 5	2003	44	Population	1	Number	16827.159160550633	18288.70048205598	15261.26289554692
14	Maldives	2	female	2	Early Neonatal	2003	44	Population	1	Number	69.20777555458427	75.21889262891655	62.76746104777168
14	Maldives	2	female	3	Late Neonatal	2003	44	Population	1	Number	205.75660501168687	223.62782008298916	186.60937426325546
14	Maldives	2	female	4	Post Neonatal	2003	44	Population	1	Number	3231.6475124247877	3512.3357932500962	2930.9179168209084
14	Maldives	2	female	5	1 to 4	2003	44	Population	1	Number	13320.547267559574	14477.517976093981	12080.968143414988
14	Maldives	2	female	6	5 to 9	2003	44	Population	1	Number	17427.68822079271	18941.389150936346	15805.908119219373
14	Maldives	2	female	7	10 to 14	2003	44	Population	1	Number	19837.691705112946	21560.716124961462	17991.642288752933
14	Maldives	2	female	8	15 to 19	2003	44	Population	1	Number	19133.567564877405	20795.434512058982	17353.042302105878
14	Maldives	2	female	9	20 to 24	2003	44	Population	1	Number	15422.245415700942	16761.761416612517	13987.087153750655
14	Maldives	2	female	10	25 to 29	2003	44	Population	1	Number	11899.136227461286	12932.648724771429	10791.830306267264
14	Maldives	2	female	11	30 to 34	2003	44	Population	1	Number	10326.52706096461	11223.448868338131	9365.564488438786
14	Maldives	2	female	12	35 to 39	2003	44	Population	1	Number	8905.303357998788	9678.783225519675	8076.596555266021
14	Maldives	2	female	13	40 to 44	2003	44	Population	1	Number	7416.735297663919	8060.923957483333	6726.5511738719215
14	Maldives	2	female	14	45 to 49	2003	44	Population	1	Number	5436.50456859448	5908.698121632307	4930.596107313892
14	Maldives	2	female	15	50 to 54	2003	44	Population	1	Number	3378.545761000516	3671.9930499448856	3064.146156300889
14	Maldives	2	female	16	55 to 59	2003	44	Population	1	Number	2856.3768938933817	3104.4706345174927	2590.569108579477
14	Maldives	2	female	17	60 to 64	2003	44	Population	1	Number	2988.8511391385223	3248.4510752893807	2710.715608905863
14	Maldives	2	female	18	65 to 69	2003	44	Population	1	Number	2384.436528917383	2591.539372734871	2162.5464154914894
14	Maldives	2	female	19	70 to 74	2003	44	Population	1	Number	1485.070292748102	1614.0576980184978	1346.8731079176398
14	Maldives	2	female	20	75 to 79	2003	44	Population	1	Number	842.3745913537962	915.5399582290371	763.9851725725589
14	Maldives	2	female	21	80 plus	2003	44	Population	1	Number	483.4582915917774	525.44959051776	438.46878826174157
14	Maldives	2	female	22	All Ages	2003	44	Population	1	Number	147051.67207836118	159824.00596362213	133367.3857485633
14	Maldives	2	female	23	5-14 years	2003	44	Population	1	Number	37265.379925905654	40502.10527589781	33797.55040797231
14	Maldives	2	female	24	15-49 years	2003	44	Population	1	Number	78540.01949326142	85361.6988264164	71231.26808701442
14	Maldives	2	female	25	50-69 years	2003	44	Population	1	Number	11608.210322949803	12616.45413248663	10527.977289277718
14	Maldives	2	female	26	70+ years	2003	44	Population	1	Number	2810.9031756936756	3055.0472467652935	2549.327068751941
14	Maldives	2	female	28	<1 year	2003	44	Population	1	Number	3506.611892991059	3811.1825059620023	3180.2947521319356
14	Maldives	2	female	30	80 to 84	2003	44	Population	1	Number	331.9041150386101	360.7320101264414	301.01789062488
14	Maldives	2	female	31	85 to 89	2003	44	Population	1	Number	121.14849947123547	131.67098495593243	109.8747020926764
14	Maldives	2	female	32	90 to 94	2003	44	Population	1	Number	25.82349138069139	28.066418981144576	23.4204173789205
14	Maldives	2	female	39	0 to 14	2003	44	Population	1	Number	54092.53908645629	58790.8057579538	49058.81330351923
14	Maldives	2	female	42	Neonatal	2003	44	Population	1	Number	274.96438056627113	298.8467127119057	249.37683531102715
14	Maldives	2	female	157	25 plus	2003	44	Population	1	Number	58403.32001132656	63476.004276996755	52968.44298918755
14	Maldives	2	female	158	<20 years	2003	44	Population	1	Number	73226.10665133368	79586.24027001277	66411.85560562513
14	Maldives	2	female	159	10 to 24	2003	44	Population	1	Number	54393.50468569129	59117.91205363297	49331.77174460946
14	Maldives	2	female	162	10 to 19	2003	44	Population	1	Number	38971.25926999035	42356.150637020444	35344.684590858815
14	Maldives	2	female	164	Birth	2003	44	Population	1	Number	3654.20919287406	3980.91490650103	3333.21483538319
14	Maldives	2	female	235	95 plus	2003	44	Population	1	Number	4.582185701240483	4.980176454241407	4.155778165264513
14	Maldives	3	both	1	Under 5	2003	44	Population	1	Number	34476.49465613067	37470.988324362224	31268.192310062605
14	Maldives	3	both	2	Early Neonatal	2003	44	Population	1	Number	141.98224816344512	154.31427168751048	128.76971062370433
14	Maldives	3	both	3	Late Neonatal	2003	44	Population	1	Number	422.1002221944524	458.7621988636975	382.82055798701515
14	Maldives	3	both	4	Post Neonatal	2003	44	Population	1	Number	6623.931158493833	7199.259947303407	6007.523542581809
14	Maldives	3	both	5	1 to 4	2003	44	Population	1	Number	27288.481027278944	29658.651906507606	24749.078498870076
14	Maldives	3	both	6	5 to 9	2003	44	Population	1	Number	35877.69047178771	38993.88653580477	32538.99610450312
14	Maldives	3	both	7	10 to 14	2003	44	Population	1	Number	40382.43389059997	43889.89437343874	36624.53858588945
14	Maldives	3	both	8	15 to 19	2003	44	Population	1	Number	38151.61292903697	41465.313016250075	34601.312630606124
14	Maldives	3	both	9	20 to 24	2003	44	Population	1	Number	30128.2591962472	32745.082115683945	27324.59352123118
14	Maldives	3	both	10	25 to 29	2003	44	Population	1	Number	23074.291841229006	25078.4347074528	20927.05194963201
14	Maldives	3	both	11	30 to 34	2003	44	Population	1	Number	20131.136241011154	21879.648107118024	18257.779559154664
14	Maldives	3	both	12	35 to 39	2003	44	Population	1	Number	17495.125871436958	19014.684172518937	15867.070179060867
14	Maldives	3	both	13	40 to 44	2003	44	Population	1	Number	14710.119957704832	15987.783522740168	13341.230433350158
14	Maldives	3	both	14	45 to 49	2003	44	Population	1	Number	11216.120285038678	12190.308685299937	10172.374237675587
14	Maldives	3	both	15	50 to 54	2003	44	Population	1	Number	7187.92764774371	7812.242968763376	6519.035831286292
14	Maldives	3	both	16	55 to 59	2003	44	Population	1	Number	5888.666397543844	6400.13296099963	5340.680808901856
14	Maldives	3	both	17	60 to 64	2003	44	Population	1	Number	6210.596563416434	6750.02472369154	5632.6529028549885
14	Maldives	3	both	18	65 to 69	2003	44	Population	1	Number	5338.680517439148	5802.377455472838	4841.875334666248
14	Maldives	3	both	19	70 to 74	2003	44	Population	1	Number	3634.001268553336	3949.6364251307555	3295.8295689127294
14	Maldives	3	both	20	75 to 79	2003	44	Population	1	Number	2043.591529794501	2221.0899082537235	1853.4196586446403
14	Maldives	3	both	21	80 plus	2003	44	Population	1	Number	1304.3516524525585	1417.6425424741167	1182.971723651787
14	Maldives	3	both	22	All Ages	2003	44	Population	1	Number	297251.1009171667	323069.17054545553	269589.6053400844
14	Maldives	3	both	23	5-14 years	2003	44	Population	1	Number	76260.12436238768	82883.7809092435	69163.53469039257
14	Maldives	3	both	24	15-49 years	2003	44	Population	1	Number	154906.6663217048	168361.25432706389	140491.41251071056
14	Maldives	3	both	25	50-69 years	2003	44	Population	1	Number	24625.871126143134	26764.77810892738	22334.24487770938
14	Maldives	3	both	26	70+ years	2003	44	Population	1	Number	6981.944450800395	7588.368875858595	6332.220951209159
14	Maldives	3	both	28	<1 year	2003	44	Population	1	Number	7188.013628851731	7812.336417854615	6519.113811192528
14	Maldives	3	both	30	80 to 84	2003	44	Population	1	Number	880.1872762020135	956.636905195146	798.2790969806658
14	Maldives	3	both	31	85 to 89	2003	44	Population	1	Number	325.2401893433462	353.489281873114	294.97409434402965
14	Maldives	3	both	32	90 to 94	2003	44	Population	1	Number	81.32431996304786	88.38783276014364	73.75646803575106
14	Maldives	3	both	39	0 to 14	2003	44	Population	1	Number	110736.61901851835	120354.76923360574	100431.72700045517
14	Maldives	3	both	42	Neonatal	2003	44	Population	1	Number	564.0824703578975	613.0764705512079	511.59026861071953
14	Maldives	3	both	157	25 plus	2003	44	Population	1	Number	118234.60977336417	128504.00617991584	107231.97218779186
14	Maldives	3	both	158	<20 years	2003	44	Population	1	Number	148888.23194755532	161820.0822498558	135033.03963106129
14	Maldives	3	both	159	10 to 24	2003	44	Population	1	Number	108662.30601588414	118100.28950537276	98550.44473772675
14	Maldives	3	both	162	10 to 19	2003	44	Population	1	Number	78534.04681963695	85355.20738968883	71225.85121649558
14	Maldives	3	both	164	Birth	2003	44	Population	1	Number	7512.9057824377	8184.59946922771	6852.95441204934
14	Maldives	3	both	235	95 plus	2003	44	Population	1	Number	17.599866944150836	19.128522645713165	15.96206429134071
15	Myanmar	1	male	1	Under 5	2003	44	Population	1	Number	2785734.852930831	3151255.2280597216	2419370.5680550127
15	Myanmar	1	male	2	Early Neonatal	2003	44	Population	1	Number	11665.877420867975	13196.574388168041	10131.646395884143
15	Myanmar	1	male	3	Late Neonatal	2003	44	Population	1	Number	34327.673193058785	38831.8577781882	29813.089392093552
15	Myanmar	1	male	4	Post Neonatal	2003	44	Population	1	Number	536586.4015078911	606992.693966729	466017.55571278546
15	Myanmar	1	male	5	1 to 4	2003	44	Population	1	Number	2203154.900809013	2492234.101926636	1913408.276554249
15	Myanmar	1	male	6	5 to 9	2003	44	Population	1	Number	2641242.8279159474	2987804.191518307	2293881.326940809
15	Myanmar	1	male	7	10 to 14	2003	44	Population	1	Number	2566741.132807214	2903527.0192082054	2229177.6785563827
15	Myanmar	1	male	8	15 to 19	2003	44	Population	1	Number	2390717.577273436	2704407.1535634575	2076303.7576608702
15	Myanmar	1	male	9	20 to 24	2003	44	Population	1	Number	2141811.99883591	2422842.307390369	1860132.8503460917
15	Myanmar	1	male	10	25 to 29	2003	44	Population	1	Number	1925480.614913574	2178125.763796339	1672252.1614651443
15	Myanmar	1	male	11	30 to 34	2003	44	Population	1	Number	1774434.7758652747	2007260.9776244443	1541071.0273252025
15	Myanmar	1	male	12	35 to 39	2003	44	Population	1	Number	1611183.9556655078	1822589.7767388637	1399290.0429696313
15	Myanmar	1	male	13	40 to 44	2003	44	Population	1	Number	1379702.0514794826	1560734.7907914468	1198251.3456091161
15	Myanmar	1	male	14	45 to 49	2003	44	Population	1	Number	1121178.1667695493	1268289.6062063528	973727.0779285731
15	Myanmar	1	male	15	50 to 54	2003	44	Population	1	Number	856968.2577668678	969412.3257020995	744264.5801043223
15	Myanmar	1	male	16	55 to 59	2003	44	Population	1	Number	629165.9181784029	711719.7054453181	546421.5315620103
15	Myanmar	1	male	17	60 to 64	2003	44	Population	1	Number	494199.41318528744	559044.0464445925	429205.06729224965
15	Myanmar	1	male	18	65 to 69	2003	44	Population	1	Number	417121.4220675036	471852.53852964746	362263.9429569675
15	Myanmar	1	male	19	70 to 74	2003	44	Population	1	Number	320238.45899437775	362257.4191043725	278122.4859340649
15	Myanmar	1	male	20	75 to 79	2003	44	Population	1	Number	199145.58976660096	225275.7760620299	172955.07436121197
15	Myanmar	1	male	21	80 plus	2003	44	Population	1	Number	133801.964275964	151358.31718000225	116205.077441824
15	Myanmar	1	male	22	All Ages	2003	44	Population	1	Number	23388868.97869173	26457756.94336557	20312895.596509494
15	Myanmar	1	male	23	5-14 years	2003	44	Population	1	Number	5207983.960723162	5891331.210726513	4523059.005497191
15	Myanmar	1	male	24	15-49 years	2003	44	Population	1	Number	12344509.140802734	13964250.376111273	10721028.263304628
15	Myanmar	1	male	25	50-69 years	2003	44	Population	1	Number	2397455.011198062	2712028.616121657	2082155.12191555
15	Myanmar	1	male	26	70+ years	2003	44	Population	1	Number	653186.0130369427	738891.5123464046	567282.637737101
15	Myanmar	1	male	28	<1 year	2003	44	Population	1	Number	582579.952121818	659021.1261330855	505962.2915007631
15	Myanmar	1	male	30	80 to 84	2003	44	Population	1	Number	93875.08491872544	106192.57314580795	81529.15819934588
15	Myanmar	1	male	31	85 to 89	2003	44	Population	1	Number	30864.599476741485	34914.38905634639	26805.459783895873
15	Myanmar	1	male	32	90 to 94	2003	44	Population	1	Number	7736.919714618732	8752.092351545842	6719.403257370208
15	Myanmar	1	male	39	0 to 14	2003	44	Population	1	Number	7993718.8136539925	9042586.438786233	6942429.573552203
15	Myanmar	1	male	42	Neonatal	2003	44	Population	1	Number	45993.55061392676	52028.432166356244	39944.73578797769
15	Myanmar	1	male	157	25 plus	2003	44	Population	1	Number	10862620.588928392	12287921.043625504	9434029.414950315
15	Myanmar	1	male	158	<20 years	2003	44	Population	1	Number	10384436.390927428	11746993.592349693	9018733.331213074
15	Myanmar	1	male	159	10 to 24	2003	44	Population	1	Number	7099270.70891656	8030776.480162033	6165614.286563342
15	Myanmar	1	male	162	10 to 19	2003	44	Population	1	Number	4957458.71008065	5607934.172771663	4305481.436217251
15	Myanmar	1	male	164	Birth	2003	44	Population	1	Number	624635.748620819	657548.047175095	588581.473080929
15	Myanmar	1	male	235	95 plus	2003	44	Population	1	Number	1325.3601658783618	1499.2626263020695	1151.0562012120668
15	Myanmar	2	female	1	Under 5	2003	44	Population	1	Number	2697545.145153058	3051494.018767537	2342779.0779573675
15	Myanmar	2	female	2	Early Neonatal	2003	44	Population	1	Number	11108.526206469563	12566.092299612272	9647.594899466038
15	Myanmar	2	female	3	Late Neonatal	2003	44	Population	1	Number	32753.334305723212	37050.94756548996	28445.798759908346
15	Myanmar	2	female	4	Post Neonatal	2003	44	Population	1	Number	514555.12231346965	582070.6581637805	446883.7072765252
15	Myanmar	2	female	5	1 to 4	2003	44	Population	1	Number	2139128.162327396	2419806.3207386546	1857801.9770214683
15	Myanmar	2	female	6	5 to 9	2003	44	Population	1	Number	2594628.3501289375	2935073.359409485	2253397.3248526365
15	Myanmar	2	female	7	10 to 14	2003	44	Population	1	Number	2560741.0471708598	2896739.6534937425	2223966.690662422
15	Myanmar	2	female	8	15 to 19	2003	44	Population	1	Number	2423017.1180363204	2740944.76466664	2104355.443269499
15	Myanmar	2	female	9	20 to 24	2003	44	Population	1	Number	2198308.188299474	2486751.4451265745	1909198.9765969801
15	Myanmar	2	female	10	25 to 29	2003	44	Population	1	Number	1994647.5252979693	2256368.16641705	1732322.6262084947
15	Myanmar	2	female	11	30 to 34	2003	44	Population	1	Number	1859547.3938921555	2103541.3476851042	1614990.1093253074
15	Myanmar	2	female	12	35 to 39	2003	44	Population	1	Number	1712252.7209505995	1936919.9236525598	1487066.808882278
15	Myanmar	2	female	13	40 to 44	2003	44	Population	1	Number	1491095.6616706066	1686744.5207260503	1294995.090507256
15	Myanmar	2	female	14	45 to 49	2003	44	Population	1	Number	1229538.179019441	1390867.6953435265	1067836.186739001
15	Myanmar	2	female	15	50 to 54	2003	44	Population	1	Number	949822.3005303295	1074449.8842468376	824906.9779084392
15	Myanmar	2	female	16	55 to 59	2003	44	Population	1	Number	713805.8546300423	807465.3726847024	619930.0964269334
15	Myanmar	2	female	17	60 to 64	2003	44	Population	1	Number	574085.3030711242	649411.8816626834	498584.8112364146
15	Myanmar	2	female	18	65 to 69	2003	44	Population	1	Number	493222.28560536867	557938.7085150115	428356.44607275235
15	Myanmar	2	female	19	70 to 74	2003	44	Population	1	Number	394831.3216497009	446637.7211891971	342905.3120186764
15	Myanmar	2	female	20	75 to 79	2003	44	Population	1	Number	261732.4443134139	296074.74402230006	227310.85545013784
15	Myanmar	2	female	21	80 plus	2003	44	Population	1	Number	219100.08015834427	247848.5245431324	190285.2616557883
15	Myanmar	2	female	22	All Ages	2003	44	Population	1	Number	24367920.919577744	27565271.732152123	21163188.09577038
15	Myanmar	2	female	23	5-14 years	2003	44	Population	1	Number	5155369.397299797	5831813.0129032275	4477364.015515058
15	Myanmar	2	female	24	15-49 years	2003	44	Population	1	Number	12908406.787166566	14602137.863617504	11210765.241528818
15	Myanmar	2	female	25	50-69 years	2003	44	Population	1	Number	2730935.743836865	3089265.8471092354	2371778.3316445397
15	Myanmar	2	female	26	70+ years	2003	44	Population	1	Number	875663.8461214592	990560.9897546296	760501.4291246026
15	Myanmar	2	female	28	<1 year	2003	44	Population	1	Number	558416.9828256625	631687.6980288827	484977.10093589954
15	Myanmar	2	female	30	80 to 84	2003	44	Population	1	Number	142296.21722412953	160967.11357467942	123582.2136968359
15	Myanmar	2	female	31	85 to 89	2003	44	Population	1	Number	56250.48134834955	63631.189897118216	48852.73229429759
15	Myanmar	2	female	32	90 to 94	2003	44	Population	1	Number	16676.68160680371	18864.853575291956	14483.457608995597
15	Myanmar	2	female	39	0 to 14	2003	44	Population	1	Number	7852914.542452855	8883307.031670764	6820143.093472427
15	Myanmar	2	female	42	Neonatal	2003	44	Population	1	Number	43861.860512192776	49617.03986510223	38093.39365937438
15	Myanmar	2	female	157	25 plus	2003	44	Population	1	Number	11893681.070789095	13454268.49068816	10329490.582431471
15	Myanmar	2	female	158	<20 years	2003	44	Population	1	Number	10275931.660489175	11624251.796337403	8924498.536741925
15	Myanmar	2	female	159	10 to 24	2003	44	Population	1	Number	7182066.353506654	8124435.863286956	6237521.110528902
15	Myanmar	2	female	162	10 to 19	2003	44	Population	1	Number	4983758.16520718	5637684.418160382	4328322.133931921
15	Myanmar	2	female	164	Birth	2003	44	Population	1	Number	593790.124447911	625077.15516551	559516.273156209
15	Myanmar	2	female	235	95 plus	2003	44	Population	1	Number	3876.699979061488	4385.3674960428325	3366.8580556592296
15	Myanmar	3	both	1	Under 5	2003	44	Population	1	Number	5483279.9980838895	6202749.246827258	4762149.646012381
15	Myanmar	3	both	2	Early Neonatal	2003	44	Population	1	Number	22774.40362733754	25762.66668778031	19779.24129535018
15	Myanmar	3	both	3	Late Neonatal	2003	44	Population	1	Number	67081.007498782	75882.80534367816	58258.8881520019
15	Myanmar	3	both	4	Post Neonatal	2003	44	Population	1	Number	1051141.523821361	1189063.3521305094	912901.2629893105
15	Myanmar	3	both	5	1 to 4	2003	44	Population	1	Number	4342283.063136409	4912040.42266529	3771210.253575717
15	Myanmar	3	both	6	5 to 9	2003	44	Population	1	Number	5235871.1780448845	5922877.550927794	4547278.651793445
15	Myanmar	3	both	7	10 to 14	2003	44	Population	1	Number	5127482.179978074	5800266.672701947	4453144.369218805
15	Myanmar	3	both	8	15 to 19	2003	44	Population	1	Number	4813734.695309756	5445351.918230098	4180659.200930369
15	Myanmar	3	both	9	20 to 24	2003	44	Population	1	Number	4340120.1871353835	4909593.752516943	3769331.826943073
15	Myanmar	3	both	10	25 to 29	2003	44	Population	1	Number	3920128.140211543	4434493.930213389	3404574.7876736396
15	Myanmar	3	both	11	30 to 34	2003	44	Population	1	Number	3633982.1697574304	4110802.325309548	3156061.13665051
15	Myanmar	3	both	12	35 to 39	2003	44	Population	1	Number	3323436.6766161076	3759509.700391424	2886356.851851909
15	Myanmar	3	both	13	40 to 44	2003	44	Population	1	Number	2870797.713150089	3247479.311517497	2493246.4361163722
15	Myanmar	3	both	14	45 to 49	2003	44	Population	1	Number	2350716.34578899	2659157.301549879	2041563.264667574
15	Myanmar	3	both	15	50 to 54	2003	44	Population	1	Number	1806790.5582971973	2043862.209948937	1569171.5580127616
15	Myanmar	3	both	16	55 to 59	2003	44	Population	1	Number	1342971.7728084452	1519185.0781300205	1166351.6279889436
15	Myanmar	3	both	17	60 to 64	2003	44	Population	1	Number	1068284.7162564115	1208455.9281072759	927789.8785286642
15	Myanmar	3	both	18	65 to 69	2003	44	Population	1	Number	910343.7076728723	1029791.2470446588	790620.3890297198
15	Myanmar	3	both	19	70 to 74	2003	44	Population	1	Number	715069.7806440787	808895.1402935699	621027.7979527414
15	Myanmar	3	both	20	75 to 79	2003	44	Population	1	Number	460878.03408001486	521350.52008432994	400265.9298113498
15	Myanmar	3	both	21	80 plus	2003	44	Population	1	Number	352902.0444343083	399206.8417231346	306490.3390976124
15	Myanmar	3	both	22	All Ages	2003	44	Population	1	Number	47756789.898269475	54023028.67551771	41476083.69227987
15	Myanmar	3	both	23	5-14 years	2003	44	Population	1	Number	10363353.358022958	11723144.223629743	9000423.02101225
15	Myanmar	3	both	24	15-49 years	2003	44	Population	1	Number	25252915.9279693	28566388.239728775	21931793.50483345
15	Myanmar	3	both	25	50-69 years	2003	44	Population	1	Number	5128390.755034926	5801294.463230893	4453933.45356009
15	Myanmar	3	both	26	70+ years	2003	44	Population	1	Number	1528849.8591584018	1729452.5021010346	1327784.0668617033
15	Myanmar	3	both	28	<1 year	2003	44	Population	1	Number	1140996.9349474804	1290708.824161968	990939.3924366627
15	Myanmar	3	both	30	80 to 84	2003	44	Population	1	Number	236171.30214285495	267159.68672048737	205111.37189618178
15	Myanmar	3	both	31	85 to 89	2003	44	Population	1	Number	87115.08082509103	98545.57895346462	75658.19207819346
15	Myanmar	3	both	32	90 to 94	2003	44	Population	1	Number	24413.601321422444	27616.945926837798	21202.86086636581
15	Myanmar	3	both	39	0 to 14	2003	44	Population	1	Number	15846633.356106848	17925893.470457	13762572.66702463
15	Myanmar	3	both	42	Neonatal	2003	44	Population	1	Number	89855.41112611954	101645.47203145848	78038.12944735208
15	Myanmar	3	both	157	25 plus	2003	44	Population	1	Number	22756301.65971749	25742189.534313656	19763519.99738179
15	Myanmar	3	both	158	<20 years	2003	44	Population	1	Number	20660368.051416602	23371245.388687093	17943231.867954995
15	Myanmar	3	both	159	10 to 24	2003	44	Population	1	Number	14281337.062423214	16155212.343448987	12403135.397092244
15	Myanmar	3	both	162	10 to 19	2003	44	Population	1	Number	9941216.875287829	11245618.590932045	8633803.570149172
15	Myanmar	3	both	164	Birth	2003	44	Population	1	Number	1218425.87306873	1282625.2023406	1148097.74623714
15	Myanmar	3	both	235	95 plus	2003	44	Population	1	Number	5202.06014493985	5884.630122344903	4517.914256871296
16	Philippines	1	male	1	Under 5	2003	44	Population	1	Number	5828988.688868867	6308315.09302544	5319597.262192173
16	Philippines	1	male	2	Early Neonatal	2003	44	Population	1	Number	23593.01864481296	25533.107636890192	21531.240509946954
16	Philippines	1	male	3	Late Neonatal	2003	44	Population	1	Number	70108.11582461299	75873.21039832117	63981.41442790045
16	Philippines	1	male	4	Post Neonatal	2003	44	Population	1	Number	1111003.0728654836	1202362.5069540157	1013913.2566835
16	Philippines	1	male	5	1 to 4	2003	44	Population	1	Number	4624284.481533958	5004546.268036214	4220171.350570826
16	Philippines	1	male	6	5 to 9	2003	44	Population	1	Number	5424173.937620605	5870211.823061075	4950159.001564301
16	Philippines	1	male	7	10 to 14	2003	44	Population	1	Number	5054749.956627855	5470409.558995549	4613018.735426896
16	Philippines	1	male	8	15 to 19	2003	44	Population	1	Number	4390924.4949486945	4751996.742885274	4007204.537285576
16	Philippines	1	male	9	20 to 24	2003	44	Population	1	Number	3875870.751747829	4194589.36479963	3537160.996551783
16	Philippines	1	male	10	25 to 29	2003	44	Population	1	Number	3340511.334627284	3615206.5470453217	3048586.2811742015
16	Philippines	1	male	11	30 to 34	2003	44	Population	1	Number	3094961.6509363884	3349464.947876858	2824495.020268406
16	Philippines	1	male	12	35 to 39	2003	44	Population	1	Number	2758637.6835360797	2985484.560721693	2517562.1796525368
16	Philippines	1	male	13	40 to 44	2003	44	Population	1	Number	2389562.6906758873	2586059.982601606	2180740.4038079754
16	Philippines	1	male	14	45 to 49	2003	44	Population	1	Number	1958783.1237774934	2119856.77160182	1787606.375420332
16	Philippines	1	male	15	50 to 54	2003	44	Population	1	Number	1533645.6014385372	1659759.558871989	1399621.337088007
16	Philippines	1	male	16	55 to 59	2003	44	Population	1	Number	1061565.4322216343	1148859.535635387	968795.9384220205
16	Philippines	1	male	17	60 to 64	2003	44	Population	1	Number	827332.4891255994	895365.2694622232	755032.4557121788
16	Philippines	1	male	18	65 to 69	2003	44	Population	1	Number	613790.268204294	664263.1543031267	560151.54679145
16	Philippines	1	male	19	70 to 74	2003	44	Population	1	Number	390809.9759949905	422946.8612251703	356657.3533262023
16	Philippines	1	male	20	75 to 79	2003	44	Population	1	Number	247651.1359163225	268015.8569340084	226009.06862540118
16	Philippines	1	male	21	80 plus	2003	44	Population	1	Number	224622.17584595163	243093.19124655938	204992.5939879714
16	Philippines	1	male	22	All Ages	2003	44	Population	1	Number	43016581.39211431	46553898.82029275	39257391.0872974
16	Philippines	1	male	23	5-14 years	2003	44	Population	1	Number	10478923.89424846	11340621.382056624	9563177.736991195
16	Philippines	1	male	24	15-49 years	2003	44	Population	1	Number	21809251.73024966	23602658.917532202	19903355.794160813
16	Philippines	1	male	25	50-69 years	2003	44	Population	1	Number	4036333.790990065	4368247.518272725	3683601.2780136564
16	Philippines	1	male	26	70+ years	2003	44	Population	1	Number	863083.2877572646	934055.9094057383	787659.0159395752
16	Philippines	1	male	28	<1 year	2003	44	Population	1	Number	1204704.2073349096	1303768.8249892273	1099425.9116213475
16	Philippines	1	male	30	80 to 84	2003	44	Population	1	Number	128545.64245435479	139116.14170498878	117312.12465255539
16	Philippines	1	male	31	85 to 89	2003	44	Population	1	Number	64622.236790859104	69936.21937735267	58974.942697323524
16	Philippines	1	male	32	90 to 94	2003	44	Population	1	Number	24208.687874589265	26199.404262568303	22093.10681711413
16	Philippines	1	male	39	0 to 14	2003	44	Population	1	Number	16307912.583117327	17648936.47508207	14882774.99918337
16	Philippines	1	male	42	Neonatal	2003	44	Population	1	Number	93701.13446942595	101406.31803521136	85512.6549378474
16	Philippines	1	male	157	25 plus	2003	44	Population	1	Number	18441873.562300462	19958376.23752576	16830250.554276686
16	Philippines	1	male	158	<20 years	2003	44	Population	1	Number	20698837.07806602	22400933.21796734	18889979.53646895
16	Philippines	1	male	159	10 to 24	2003	44	Population	1	Number	13321545.203324378	14416995.666680453	12157384.269264253
16	Philippines	1	male	162	10 to 19	2003	44	Population	1	Number	9445674.45157655	10222406.301880822	8620223.272712473
16	Philippines	1	male	164	Birth	2003	44	Population	1	Number	1255753.92651003	1304613.08449603	1203023.03285276
16	Philippines	1	male	235	95 plus	2003	44	Population	1	Number	7245.608726148464	7841.4259016496535	6612.419820978349
16	Philippines	2	female	1	Under 5	2003	44	Population	1	Number	5456291.949340358	5904970.946625099	4979470.241700642
16	Philippines	2	female	2	Early Neonatal	2003	44	Population	1	Number	21927.47129839323	23730.599856487046	20011.244233236877
16	Philippines	2	female	3	Late Neonatal	2003	44	Population	1	Number	65340.036466576574	70713.04478734946	59630.01433900311
16	Philippines	2	female	4	Post Neonatal	2003	44	Population	1	Number	1037316.1099140346	1122616.1555099825	946665.7481878455
16	Philippines	2	female	5	1 to 4	2003	44	Population	1	Number	4331708.331661354	4687911.146471279	3953163.2349405573
16	Philippines	2	female	6	5 to 9	2003	44	Population	1	Number	5128361.5034433305	5550074.292722648	4680197.418352309
16	Philippines	2	female	7	10 to 14	2003	44	Population	1	Number	4868736.272855493	5269099.693513866	4443260.663187824
16	Philippines	2	female	8	15 to 19	2003	44	Population	1	Number	4286247.227644793	4638711.7082975665	3911674.9464275697
16	Philippines	2	female	9	20 to 24	2003	44	Population	1	Number	3862196.328987936	4179790.4739303836	3524681.572459832
16	Philippines	2	female	10	25 to 29	2003	44	Population	1	Number	3295315.228050543	3566293.8974448005	3007339.832151836
16	Philippines	2	female	11	30 to 34	2003	44	Population	1	Number	2994855.436881322	3241126.8510411	2733137.0213701283
16	Philippines	2	female	12	35 to 39	2003	44	Population	1	Number	2662318.850084176	2881245.286425699	2429660.5846971828
16	Philippines	2	female	13	40 to 44	2003	44	Population	1	Number	2289095.2512779124	2477330.9563260637	2089052.7468081405
16	Philippines	2	female	14	45 to 49	2003	44	Population	1	Number	1893245.908081342	2048930.3332437582	1727796.413212874
16	Philippines	2	female	15	50 to 54	2003	44	Population	1	Number	1495224.7833778432	1618179.339833051	1364558.088645418
16	Philippines	2	female	16	55 to 59	2003	44	Population	1	Number	1090427.2173809912	1180094.668288863	995135.511461317
16	Philippines	2	female	17	60 to 64	2003	44	Population	1	Number	893476.2556423848	966948.1362164831	815395.9626693435
16	Philippines	2	female	18	65 to 69	2003	44	Population	1	Number	705902.1069955435	763949.4865141992	644213.7935384931
16	Philippines	2	female	19	70 to 74	2003	44	Population	1	Number	484139.9451785187	523951.49250132067	441831.27886447957
16	Philippines	2	female	20	75 to 79	2003	44	Population	1	Number	327559.5409914781	354495.24893519864	298934.3315746468
16	Philippines	2	female	21	80 plus	2003	44	Population	1	Number	299356.37764729385	323972.89754773973	273195.8238301765
16	Philippines	2	female	22	All Ages	2003	44	Population	1	Number	42032750.183861256	45489165.7094078	38359536.23095222
16	Philippines	2	female	23	5-14 years	2003	44	Population	1	Number	9997097.776298825	10819173.986236513	9123458.081540134
16	Philippines	2	female	24	15-49 years	2003	44	Population	1	Number	21283274.231008023	23033429.50670937	19423343.11712756
16	Philippines	2	female	25	50-69 years	2003	44	Population	1	Number	4185030.3633967624	4529171.630852595	3819303.3563145716
16	Philippines	2	female	26	70+ years	2003	44	Population	1	Number	1111055.8638172906	1202419.6389842592	1013961.4342693026
16	Philippines	2	female	28	<1 year	2003	44	Population	1	Number	1124583.6176790046	1217059.8001538191	1026307.0067600854
16	Philippines	2	female	30	80 to 84	2003	44	Population	1	Number	187389.53586605476	202798.85593812293	171013.68953762134
16	Philippines	2	female	31	85 to 89	2003	44	Population	1	Number	84514.54501973143	91464.30168002404	77128.87540181923
16	Philippines	2	female	32	90 to 94	2003	44	Population	1	Number	23288.42104641865	25203.462525222803	21253.26149214874
16	Philippines	2	female	39	0 to 14	2003	44	Population	1	Number	15453389.725639183	16724144.93286161	14102928.323240777
16	Philippines	2	female	42	Neonatal	2003	44	Population	1	Number	87267.5077649698	94443.64464383651	79641.25857223998
16	Philippines	2	female	157	25 plus	2003	44	Population	1	Number	18430916.90158935	19946518.594318278	16820251.38882403
16	Philippines	2	female	158	<20 years	2003	44	Population	1	Number	19739636.953283977	21362856.64115918	18014603.269668344
16	Philippines	2	female	159	10 to 24	2003	44	Population	1	Number	13017179.829488222	14087601.875741815	11879617.182075225
16	Philippines	2	female	162	10 to 19	2003	44	Population	1	Number	9154983.500500286	9907811.401811432	8354935.609615394
16	Philippines	2	female	164	Birth	2003	44	Population	1	Number	1166088.07983679	1211458.49876646	1117122.38262908
16	Philippines	2	female	235	95 plus	2003	44	Population	1	Number	4163.875715088973	4506.277404369962	3799.997398587178
16	Philippines	3	both	1	Under 5	2003	44	Population	1	Number	11285280.638209226	12213286.039650537	10299067.503892818
16	Philippines	3	both	2	Early Neonatal	2003	44	Population	1	Number	45520.48994320619	49263.70749337724	41542.48474318383
16	Philippines	3	both	3	Late Neonatal	2003	44	Population	1	Number	135448.15229118956	146586.25518567063	123611.42876690355
16	Philippines	3	both	4	Post Neonatal	2003	44	Population	1	Number	2148319.1827795184	2324978.6624639984	1960579.0048713456
16	Philippines	3	both	5	1 to 4	2003	44	Population	1	Number	8955992.813195312	9692457.414507492	8173334.585511384
16	Philippines	3	both	6	5 to 9	2003	44	Population	1	Number	10552535.441063935	11420286.115783723	9630356.41991661
16	Philippines	3	both	7	10 to 14	2003	44	Population	1	Number	9923486.22948335	10739509.252509415	9056279.398614723
16	Philippines	3	both	8	15 to 19	2003	44	Population	1	Number	8677171.722593486	9390708.451182839	7918879.483713146
16	Philippines	3	both	9	20 to 24	2003	44	Population	1	Number	7738067.080735765	8374379.838730012	7061842.569011613
16	Philippines	3	both	10	25 to 29	2003	44	Population	1	Number	6635826.562677827	7181500.444490122	6055926.113326037
16	Philippines	3	both	11	30 to 34	2003	44	Population	1	Number	6089817.08781771	6590591.798917958	5557632.0416385345
16	Philippines	3	both	12	35 to 39	2003	44	Population	1	Number	5420956.533620255	5866729.847147392	4947222.76434972
16	Philippines	3	both	13	40 to 44	2003	44	Population	1	Number	4678657.9419538	5063390.938927669	4269793.150616116
16	Philippines	3	both	14	45 to 49	2003	44	Population	1	Number	3852029.0318588354	4168787.104845578	3515402.7886332055
16	Philippines	3	both	15	50 to 54	2003	44	Population	1	Number	3028870.3848163807	3277938.8987050387	2764179.4257334243
16	Philippines	3	both	16	55 to 59	2003	44	Population	1	Number	2151992.6496026255	2328954.2039242503	1963931.4498833374
16	Philippines	3	both	17	60 to 64	2003	44	Population	1	Number	1720808.7447679841	1862313.4056787062	1570428.4183815224
16	Philippines	3	both	18	65 to 69	2003	44	Population	1	Number	1319692.3751998374	1428212.640817326	1204365.3403299432
16	Philippines	3	both	19	70 to 74	2003	44	Population	1	Number	874949.9211735092	946898.3537264911	798488.6321906819
16	Philippines	3	both	20	75 to 79	2003	44	Population	1	Number	575210.6769078006	622511.1058692071	524943.400200048
16	Philippines	3	both	21	80 plus	2003	44	Population	1	Number	523978.55349324545	567066.088794299	478188.41781814786
16	Philippines	3	both	22	All Ages	2003	44	Population	1	Number	85049331.57597557	92043064.52970058	77616927.31824963
16	Philippines	3	both	23	5-14 years	2003	44	Population	1	Number	20476021.670547284	22159795.368293136	18686635.81853133
16	Philippines	3	both	24	15-49 years	2003	44	Population	1	Number	43092525.96125768	46636088.42424157	39326698.911288366
16	Philippines	3	both	25	50-69 years	2003	44	Population	1	Number	8221364.154386828	8897419.14912532	7502904.6343282275
16	Philippines	3	both	26	70+ years	2003	44	Population	1	Number	1974139.1515745553	2136475.548389997	1801620.4502088781
16	Philippines	3	both	28	<1 year	2003	44	Population	1	Number	2329287.825013914	2520828.625143046	2125732.918381433
16	Philippines	3	both	30	80 to 84	2003	44	Population	1	Number	315935.17832040956	341914.9976431117	288325.8141901767
16	Philippines	3	both	31	85 to 89	2003	44	Population	1	Number	149136.78181059053	161400.5210573767	136103.81809914272
16	Philippines	3	both	32	90 to 94	2003	44	Population	1	Number	47497.108921007915	51402.86678779111	43346.36830926287
16	Philippines	3	both	39	0 to 14	2003	44	Population	1	Number	31761302.30875651	34373081.40794368	28985703.322424147
16	Philippines	3	both	42	Neonatal	2003	44	Population	1	Number	180968.64223439575	195849.96267904787	165153.91351008738
16	Philippines	3	both	157	25 plus	2003	44	Population	1	Number	36872790.46388981	39904894.83184404	33650501.9431007
16	Philippines	3	both	158	<20 years	2003	44	Population	1	Number	40438474.031349994	43763789.85912652	36904582.8061373
16	Philippines	3	both	159	10 to 24	2003	44	Population	1	Number	26338725.032812603	28504597.542422272	24037001.451339483
16	Philippines	3	both	162	10 to 19	2003	44	Population	1	Number	18600657.952076837	20130217.703692257	16975158.88232787
16	Philippines	3	both	164	Birth	2003	44	Population	1	Number	2421842.00634683	2516071.58326249	2320145.41548184
16	Philippines	3	both	235	95 plus	2003	44	Population	1	Number	11409.484441237437	12347.703306019614	10412.417219565526
17	Sri Lanka	1	male	1	Under 5	2003	44	Population	1	Number	875683.0971843349	984504.025726057	772235.7997706264
17	Sri Lanka	1	male	2	Early Neonatal	2003	44	Population	1	Number	3546.937384784211	3987.7144432116797	3127.9261149180124
17	Sri Lanka	1	male	3	Late Neonatal	2003	44	Population	1	Number	10587.849890893352	11903.599458393395	9337.072686038406
17	Sri Lanka	1	male	4	Post Neonatal	2003	44	Population	1	Number	168111.65693558476	189002.85223813244	148252.0791617934
17	Sri Lanka	1	male	5	1 to 4	2003	44	Population	1	Number	693436.6529730726	779609.8595863195	611518.7218078765
17	Sri Lanka	1	male	6	5 to 9	2003	44	Population	1	Number	851741.6967566279	957587.4332071594	751122.6749811145
17	Sri Lanka	1	male	7	10 to 14	2003	44	Population	1	Number	855211.5060369849	961488.434854898	754182.5843858792
17	Sri Lanka	1	male	8	15 to 19	2003	44	Population	1	Number	861287.0289608861	968318.9615559434	759540.3859915622
17	Sri Lanka	1	male	9	20 to 24	2003	44	Population	1	Number	876346.8120956203	985250.2203302421	772821.1078769313
17	Sri Lanka	1	male	10	25 to 29	2003	44	Population	1	Number	778539.2198393851	875288.102033734	686567.845169802
17	Sri Lanka	1	male	11	30 to 34	2003	44	Population	1	Number	729465.4145058637	820115.9066768807	643291.2883521904
17	Sri Lanka	1	male	12	35 to 39	2003	44	Population	1	Number	684488.2573120588	769549.4489418931	603627.429281886
17	Sri Lanka	1	male	13	40 to 44	2003	44	Population	1	Number	651147.6741737686	732065.6395304259	574225.4778597304
17	Sri Lanka	1	male	14	45 to 49	2003	44	Population	1	Number	575576.7352196407	647103.5181106315	507581.98014885304
17	Sri Lanka	1	male	15	50 to 54	2003	44	Population	1	Number	509758.4321387353	573105.9902858265	449539.00765953807
17	Sri Lanka	1	male	16	55 to 59	2003	44	Population	1	Number	387902.3435484685	436106.8747814936	342078.17584492534
17	Sri Lanka	1	male	17	60 to 64	2003	44	Population	1	Number	278820.2790960962	313469.2083320939	245882.3310765794
17	Sri Lanka	1	male	18	65 to 69	2003	44	Population	1	Number	206286.6959448545	231921.89419260315	181917.37643130618
17	Sri Lanka	1	male	19	70 to 74	2003	44	Population	1	Number	149011.68417826912	167529.33044549133	131408.44841767053
17	Sri Lanka	1	male	20	75 to 79	2003	44	Population	1	Number	97829.78998721058	109987.0745341897	86272.83814782012
17	Sri Lanka	1	male	21	80 plus	2003	44	Population	1	Number	90368.04881287475	101598.0645730746	79692.5767701911
17	Sri Lanka	1	male	22	All Ages	2003	44	Population	1	Number	9459464.71579168	10634990.128112642	8341987.32816661
17	Sri Lanka	1	male	23	5-14 years	2003	44	Population	1	Number	1706953.2027936128	1919075.8680620578	1505305.2593669938
17	Sri Lanka	1	male	24	15-49 years	2003	44	Population	1	Number	5156851.142107223	5797691.797179751	4547655.514680956
17	Sri Lanka	1	male	25	50-69 years	2003	44	Population	1	Number	1382767.7507281546	1554603.967592017	1219416.8910123492
17	Sri Lanka	1	male	26	70+ years	2003	44	Population	1	Number	337209.5229783544	379114.4695527555	297373.8633356818
17	Sri Lanka	1	male	28	<1 year	2003	44	Population	1	Number	182246.4442112623	204894.1661397375	160717.0779627498
17	Sri Lanka	1	male	30	80 to 84	2003	44	Population	1	Number	55838.03426666422	62777.01339779137	49241.705347728224
17	Sri Lanka	1	male	31	85 to 89	2003	44	Population	1	Number	25095.368636253992	28213.964080056543	22130.770973733685
17	Sri Lanka	1	male	32	90 to 94	2003	44	Population	1	Number	7862.794207043439	8839.90175804465	6933.936708875255
17	Sri Lanka	1	male	39	0 to 14	2003	44	Population	1	Number	2582636.2999779475	2903579.893788114	2277541.0591376205
17	Sri Lanka	1	male	42	Neonatal	2003	44	Population	1	Number	14134.787275677565	15891.313901605075	12464.998800956417
17	Sri Lanka	1	male	157	25 plus	2003	44	Population	1	Number	5139194.574757226	5777841.052438336	4532084.775160493
17	Sri Lanka	1	male	158	<20 years	2003	44	Population	1	Number	3443923.3289388334	3871898.8553440575	3037081.445129182
17	Sri Lanka	1	male	159	10 to 24	2003	44	Population	1	Number	2592845.3470934913	2915057.616741083	2286544.078254373
17	Sri Lanka	1	male	162	10 to 19	2003	44	Population	1	Number	1716498.534997871	1929807.3964108415	1513722.9703774415
17	Sri Lanka	1	male	164	Birth	2003	44	Population	1	Number	185851.039711244	197636.403008597	174110.98184568
17	Sri Lanka	1	male	235	95 plus	2003	44	Population	1	Number	1571.8517029131042	1767.185337182037	1386.1637398539435
17	Sri Lanka	2	female	1	Under 5	2003	44	Population	1	Number	846258.6348822833	951422.9925482562	746287.3450708523
17	Sri Lanka	2	female	2	Early Neonatal	2003	44	Population	1	Number	3399.433798796919	3821.8806219577896	2997.8476081383455
17	Sri Lanka	2	female	3	Late Neonatal	2003	44	Population	1	Number	10157.092499262724	11419.311948979088	8957.202068571221
17	Sri Lanka	2	female	4	Post Neonatal	2003	44	Population	1	Number	161404.58268597774	181462.2914795505	142337.33344622556
17	Sri Lanka	2	female	5	1 to 4	2003	44	Population	1	Number	671297.5258982459	754719.5084977688	591994.9619479172
17	Sri Lanka	2	female	6	5 to 9	2003	44	Population	1	Number	835001.2600627118	938766.6664588166	736359.840617401
17	Sri Lanka	2	female	7	10 to 14	2003	44	Population	1	Number	853003.6894230936	959006.2533997236	752235.5843420766
17	Sri Lanka	2	female	8	15 to 19	2003	44	Population	1	Number	882397.0904650913	992052.3653421305	778156.6471496504
17	Sri Lanka	2	female	9	20 to 24	2003	44	Population	1	Number	910840.6544351636	1024030.6041874078	803240.0802333563
17	Sri Lanka	2	female	10	25 to 29	2003	44	Population	1	Number	812869.5642799321	913884.6701471938	716842.6341667466
17	Sri Lanka	2	female	11	30 to 34	2003	44	Population	1	Number	756194.5375911114	850166.6514796139	666862.8130387729
17	Sri Lanka	2	female	12	35 to 39	2003	44	Population	1	Number	713459.0423693532	802120.4265125002	629175.8011079933
17	Sri Lanka	2	female	13	40 to 44	2003	44	Population	1	Number	679496.4368811201	763937.2961827925	599225.3088627612
17	Sri Lanka	2	female	14	45 to 49	2003	44	Population	1	Number	605817.6517234031	681102.4660580446	534250.4386553256
17	Sri Lanka	2	female	15	50 to 54	2003	44	Population	1	Number	542666.3881522082	610103.410103398	478559.4396087131
17	Sri Lanka	2	female	16	55 to 59	2003	44	Population	1	Number	424811.0872274499	477602.25918857596	374626.76937734964
17	Sri Lanka	2	female	17	60 to 64	2003	44	Population	1	Number	309542.87759926385	348009.69678549486	272975.5689184551
17	Sri Lanka	2	female	18	65 to 69	2003	44	Population	1	Number	237951.22443218742	267521.3660434735	209841.27099932934
17	Sri Lanka	2	female	19	70 to 74	2003	44	Population	1	Number	176472.46680540443	198402.65794596708	155625.1993205707
17	Sri Lanka	2	female	20	75 to 79	2003	44	Population	1	Number	119877.16306732499	134774.26938110337	105715.68321141457
17	Sri Lanka	2	female	21	80 plus	2003	44	Population	1	Number	118915.69905970551	133693.32447176837	104867.80007964915
17	Sri Lanka	2	female	22	All Ages	2003	44	Population	1	Number	9825575.468456807	11046597.37623626	8664848.224760408
17	Sri Lanka	2	female	23	5-14 years	2003	44	Population	1	Number	1688004.9494858054	1897772.9198585402	1488595.4249594773
17	Sri Lanka	2	female	24	15-49 years	2003	44	Population	1	Number	5361074.977745174	6027294.479909683	4727753.723214607
17	Sri Lanka	2	female	25	50-69 years	2003	44	Population	1	Number	1514971.5774111093	1703236.7321209426	1336003.0489038469
17	Sri Lanka	2	female	26	70+ years	2003	44	Population	1	Number	415265.3289324349	466870.2517988388	366208.6826116344
17	Sri Lanka	2	female	28	<1 year	2003	44	Population	1	Number	174961.1089840374	196703.4840504874	154292.3831229351
17	Sri Lanka	2	female	30	80 to 84	2003	44	Population	1	Number	70525.87562070834	79290.10927548668	62194.4241468176
17	Sri Lanka	2	female	31	85 to 89	2003	44	Population	1	Number	34289.26284657275	38550.381319651766	30238.56050551847
17	Sri Lanka	2	female	32	90 to 94	2003	44	Population	1	Number	11647.616527400536	13095.06304073985	10271.645636852227
17	Sri Lanka	2	female	39	0 to 14	2003	44	Population	1	Number	2534263.5843680887	2849195.912406796	2234882.7700303295
17	Sri Lanka	2	female	42	Neonatal	2003	44	Population	1	Number	13556.526298059644	15241.192570936875	11955.049676709568
17	Sri Lanka	2	female	157	25 plus	2003	44	Population	1	Number	5498074.139188464	6181318.494299929	4848568.727347081
17	Sri Lanka	2	female	158	<20 years	2003	44	Population	1	Number	3416660.67483318	3841248.277748926	3013039.4171799803
17	Sri Lanka	2	female	159	10 to 24	2003	44	Population	1	Number	2646241.4343233486	2975089.222929262	2333632.3117250833
17	Sri Lanka	2	female	162	10 to 19	2003	44	Population	1	Number	1735400.7798881847	1951058.6187418543	1530392.231491727
17	Sri Lanka	2	female	164	Birth	2003	44	Population	1	Number	177450.088413595	188702.722578843	166240.711756559
17	Sri Lanka	2	female	235	95 plus	2003	44	Population	1	Number	2452.9440650238967	2757.770835890089	2163.169790460843
17	Sri Lanka	3	both	1	Under 5	2003	44	Population	1	Number	1721941.7320666183	1935927.0182743133	1518523.1448414787
17	Sri Lanka	3	both	2	Early Neonatal	2003	44	Population	1	Number	6946.37118358113	7809.595065169469	6125.773723056358
17	Sri Lanka	3	both	3	Late Neonatal	2003	44	Population	1	Number	20744.942390156077	23322.91140737248	18294.27475460963
17	Sri Lanka	3	both	4	Post Neonatal	2003	44	Population	1	Number	329516.2396215625	370465.143717683	290589.41260801896
17	Sri Lanka	3	both	5	1 to 4	2003	44	Population	1	Number	1364734.1788713185	1534329.3680840884	1203513.6837557936
17	Sri Lanka	3	both	6	5 to 9	2003	44	Population	1	Number	1686742.9568193397	1896354.0996659761	1487482.5155985153
17	Sri Lanka	3	both	7	10 to 14	2003	44	Population	1	Number	1708215.1954600783	1920494.6882546213	1506418.168727956
17	Sri Lanka	3	both	8	15 to 19	2003	44	Population	1	Number	1743684.1194259773	1960371.3268980735	1537697.0331412123
17	Sri Lanka	3	both	9	20 to 24	2003	44	Population	1	Number	1787187.466530784	2009280.8245176496	1576061.1881102878
17	Sri Lanka	3	both	10	25 to 29	2003	44	Population	1	Number	1591408.784119317	1789172.7721809277	1403410.4793365484
17	Sri Lanka	3	both	11	30 to 34	2003	44	Population	1	Number	1485659.9520969752	1670282.5581564943	1310154.1013909634
17	Sri Lanka	3	both	12	35 to 39	2003	44	Population	1	Number	1397947.299681412	1571669.8754543934	1232803.230389879
17	Sri Lanka	3	both	13	40 to 44	2003	44	Population	1	Number	1330644.1110548887	1496002.9357132185	1173450.786722492
17	Sri Lanka	3	both	14	45 to 49	2003	44	Population	1	Number	1181394.386943044	1328205.984168676	1041832.4188041786
17	Sri Lanka	3	both	15	50 to 54	2003	44	Population	1	Number	1052424.8202909434	1183209.4003892245	928098.4472682513
17	Sri Lanka	3	both	16	55 to 59	2003	44	Population	1	Number	812713.4307759184	913709.1339700696	716704.9452222749
17	Sri Lanka	3	both	17	60 to 64	2003	44	Population	1	Number	588363.1566953601	661478.9051175888	518857.8999950345
17	Sri Lanka	3	both	18	65 to 69	2003	44	Population	1	Number	444237.9203770419	499443.26023607654	391758.6474306354
17	Sri Lanka	3	both	19	70 to 74	2003	44	Population	1	Number	325484.1509836736	365931.9883914584	287033.6477382412
17	Sri Lanka	3	both	20	75 to 79	2003	44	Population	1	Number	217706.95305453558	244761.34391529308	191988.52135923467
17	Sri Lanka	3	both	21	80 plus	2003	44	Population	1	Number	209283.74787258025	235291.389044843	184560.37684984022
17	Sri Lanka	3	both	22	All Ages	2003	44	Population	1	Number	19285040.18424849	21681587.50434889	17006835.552927025
17	Sri Lanka	3	both	23	5-14 years	2003	44	Population	1	Number	3394958.152279418	3816848.7879205975	2993900.6843264713
17	Sri Lanka	3	both	24	15-49 years	2003	44	Population	1	Number	10517926.119852398	11824986.277089436	9275409.237895563
17	Sri Lanka	3	both	25	50-69 years	2003	44	Population	1	Number	2897739.3281392637	3257840.6997129596	2555419.939916196
17	Sri Lanka	3	both	26	70+ years	2003	44	Population	1	Number	752474.8519107894	845984.7213515947	663582.5459473162
17	Sri Lanka	3	both	28	<1 year	2003	44	Population	1	Number	357207.5531952997	401597.6501902249	315009.4610856849
17	Sri Lanka	3	both	30	80 to 84	2003	44	Population	1	Number	126363.90988737255	142067.1226732781	111436.1294945458
17	Sri Lanka	3	both	31	85 to 89	2003	44	Population	1	Number	59384.631482826735	66764.3453997083	52369.331479252156
17	Sri Lanka	3	both	32	90 to 94	2003	44	Population	1	Number	19510.410734443976	21934.9647987845	17205.582345727482
17	Sri Lanka	3	both	39	0 to 14	2003	44	Population	1	Number	5116899.884346036	5752775.806194911	4512423.829167951
17	Sri Lanka	3	both	42	Neonatal	2003	44	Population	1	Number	27691.313573737207	31132.50647254195	24420.048477665987
17	Sri Lanka	3	both	157	25 plus	2003	44	Population	1	Number	10637268.71394569	11959159.546738265	9380653.502507573
17	Sri Lanka	3	both	158	<20 years	2003	44	Population	1	Number	6860584.003772014	7713147.133092985	6050120.8623091625
17	Sri Lanka	3	both	159	10 to 24	2003	44	Population	1	Number	5239086.78141684	5890146.839670345	4620176.389979456
17	Sri Lanka	3	both	162	10 to 19	2003	44	Population	1	Number	3451899.314886056	3880866.015152696	3044115.2018691683
17	Sri Lanka	3	both	164	Birth	2003	44	Population	1	Number	363301.12812484	386339.125587439	340351.693602238
17	Sri Lanka	3	both	235	95 plus	2003	44	Population	1	Number	4024.795767937001	4524.956173072126	3549.333530314787
18	Thailand	1	male	1	Under 5	2003	44	Population	1	Number	2271266.4928607866	2470865.9251227058	2070408.181531467
18	Thailand	1	male	2	Early Neonatal	2003	44	Population	1	Number	8238.715267842039	8962.735498492126	7510.128621834901
18	Thailand	1	male	3	Late Neonatal	2003	44	Population	1	Number	24630.677185571603	26795.226875323948	22452.475621843983
18	Thailand	1	male	4	Post Neonatal	2003	44	Population	1	Number	397093.5028541601	431990.1730483985	361976.738408492
18	Thailand	1	male	5	1 to 4	2003	44	Population	1	Number	1841303.5975532127	2003117.7897004916	1678468.8388792959
18	Thailand	1	male	6	5 to 9	2003	44	Population	1	Number	2645837.4792172816	2878354.297639543	2411854.170874617
18	Thailand	1	male	7	10 to 14	2003	44	Population	1	Number	2687024.4572099983	2923160.7969212723	2449398.7991587557
18	Thailand	1	male	8	15 to 19	2003	44	Population	1	Number	2643785.5980041893	2876122.096624046	2409983.7467458462
18	Thailand	1	male	9	20 to 24	2003	44	Population	1	Number	2677487.3002364007	2912785.5123552918	2440705.055871144
18	Thailand	1	male	10	25 to 29	2003	44	Population	1	Number	2671139.5189651255	2905879.8865766227	2434918.637447797
18	Thailand	1	male	11	30 to 34	2003	44	Population	1	Number	2724021.742142533	2963409.4119337336	2483124.2477838052
18	Thailand	1	male	12	35 to 39	2003	44	Population	1	Number	2763952.479296812	3006849.2716374113	2519523.730256982
18	Thailand	1	male	13	40 to 44	2003	44	Population	1	Number	2522931.370157965	2744647.1708806865	2299817.2018282884
18	Thailand	1	male	14	45 to 49	2003	44	Population	1	Number	2123627.718652313	2310252.620798773	1935825.7681540353
18	Thailand	1	male	15	50 to 54	2003	44	Population	1	Number	1616280.9537613424	1758320.1031788883	1473345.9595514212
18	Thailand	1	male	16	55 to 59	2003	44	Population	1	Number	1251220.1728662127	1361177.695210582	1140569.1454270955
18	Thailand	1	male	17	60 to 64	2003	44	Population	1	Number	988852.0373343563	1075752.5863731334	901403.4041608163
18	Thailand	1	male	18	65 to 69	2003	44	Population	1	Number	782785.6574645787	851577.0446944876	713560.4010777301
18	Thailand	1	male	19	70 to 74	2003	44	Population	1	Number	566834.8141448259	616648.3905988564	516707.06210442417
18	Thailand	1	male	20	75 to 79	2003	44	Population	1	Number	338583.2696219454	368338.0467924582	308640.828259653
18	Thailand	1	male	21	80 plus	2003	44	Population	1	Number	277505.8969995866	301893.18033448287	252964.80240303924
18	Thailand	1	male	22	All Ages	2003	44	Population	1	Number	31553136.95893625	34326034.03767297	28762751.142636918
18	Thailand	1	male	23	5-14 years	2003	44	Population	1	Number	5332861.936427279	5801515.094560815	4861252.970033374
18	Thailand	1	male	24	15-49 years	2003	44	Population	1	Number	18126945.727455337	19719945.97080656	16523898.388087897
18	Thailand	1	male	25	50-69 years	2003	44	Population	1	Number	4639138.82142649	5046827.429457091	4228878.910217064
18	Thailand	1	male	26	70+ years	2003	44	Population	1	Number	1182923.9807663579	1286879.6177257972	1078312.6927671162
18	Thailand	1	male	28	<1 year	2003	44	Population	1	Number	429962.8953075737	467748.1354222145	391939.3426521709
18	Thailand	1	male	30	80 to 84	2003	44	Population	1	Number	165309.7341787395	179837.19240222845	150690.6508797039
18	Thailand	1	male	31	85 to 89	2003	44	Population	1	Number	69828.90226618259	75965.4825801235	63653.61837270192
18	Thailand	1	male	32	90 to 94	2003	44	Population	1	Number	31789.05764651511	34582.68749062639	28977.80830272409
18	Thailand	1	male	39	0 to 14	2003	44	Population	1	Number	7604128.429288066	8272381.019683521	6931661.151564841
18	Thailand	1	male	42	Neonatal	2003	44	Population	1	Number	32869.39245341364	35757.96237381608	29962.604243678885
18	Thailand	1	male	157	25 plus	2003	44	Population	1	Number	18627735.631407596	20264745.40901012	16980401.18845509
18	Thailand	1	male	158	<20 years	2003	44	Population	1	Number	10247914.027292255	11148503.116307564	9341644.898310687
18	Thailand	1	male	159	10 to 24	2003	44	Population	1	Number	8008297.355450587	8712068.405900609	7300087.601775747
18	Thailand	1	male	162	10 to 19	2003	44	Population	1	Number	5330810.055214187	5799282.8935453165	4859382.545904602
18	Thailand	1	male	164	Birth	2003	44	Population	1	Number	431869.09172376	462284.193286375	403553.557906519
18	Thailand	1	male	235	95 plus	2003	44	Population	1	Number	10578.202908149431	11507.817861504634	9642.724847909312
18	Thailand	2	female	1	Under 5	2003	44	Population	1	Number	2141405.2885073186	2329592.487663491	1952031.187549445
18	Thailand	2	female	2	Early Neonatal	2003	44	Population	1	Number	7761.887940248035	8444.00447347913	7075.469279423284
18	Thailand	2	female	3	Late Neonatal	2003	44	Population	1	Number	23222.481439656614	25263.27855687651	21168.812959314273
18	Thailand	2	female	4	Post Neonatal	2003	44	Population	1	Number	374697.78880685684	407626.318396286	341561.5780825135
18	Thailand	2	female	5	1 to 4	2003	44	Population	1	Number	1735723.1303205572	1888258.8862368492	1582225.327228194
18	Thailand	2	female	6	5 to 9	2003	44	Population	1	Number	2491389.2548157335	2710333.12704198	2271064.4976112195
18	Thailand	2	female	7	10 to 14	2003	44	Population	1	Number	2546667.5900975172	2770469.3353973594	2321454.321081336
18	Thailand	2	female	8	15 to 19	2003	44	Population	1	Number	2572454.1410031435	2798522.01444644	2344960.451311453
18	Thailand	2	female	9	20 to 24	2003	44	Population	1	Number	2604657.4921863717	2833555.403686985	2374315.91531009
18	Thailand	2	female	10	25 to 29	2003	44	Population	1	Number	2756138.8169482416	2998348.9428084604	2512401.0652130283
18	Thailand	2	female	11	30 to 34	2003	44	Population	1	Number	2919381.922624754	3175937.8909108266	2661207.8488439317
18	Thailand	2	female	12	35 to 39	2003	44	Population	1	Number	2894861.800271222	3149262.93445212	2638856.151193093
18	Thailand	2	female	13	40 to 44	2003	44	Population	1	Number	2660332.9173518205	2894123.598278168	2425067.712219487
18	Thailand	2	female	14	45 to 49	2003	44	Population	1	Number	2242522.10474807	2439595.4734388287	2044205.7889418046
18	Thailand	2	female	15	50 to 54	2003	44	Population	1	Number	1706505.8649345855	1856474.0007139996	1555591.8760293876
18	Thailand	2	female	16	55 to 59	2003	44	Population	1	Number	1374091.9583577747	1494847.4820384965	1252574.8262931416
18	Thailand	2	female	17	60 to 64	2003	44	Population	1	Number	1102561.4442728765	1199454.8026711496	1005056.9768184539
18	Thailand	2	female	18	65 to 69	2003	44	Population	1	Number	919545.6793265974	1000355.5693634597	838226.1191075434
18	Thailand	2	female	19	70 to 74	2003	44	Population	1	Number	700748.6193007717	762330.5723698656	638778.2671727741
18	Thailand	2	female	20	75 to 79	2003	44	Population	1	Number	439550.5420939104	478178.346857524	400679.11071129574
18	Thailand	2	female	21	80 plus	2003	44	Population	1	Number	428833.4243846668	466519.4063296137	390909.75592294347
18	Thailand	2	female	22	All Ages	2003	44	Population	1	Number	32501648.861225374	35357901.388468765	29627381.87133042
18	Thailand	2	female	23	5-14 years	2003	44	Population	1	Number	5038056.844913251	5480802.46243934	4592518.818692556
18	Thailand	2	female	24	15-49 years	2003	44	Population	1	Number	18650349.195133623	20289346.258021828	17001014.93303288
18	Thailand	2	female	25	50-69 years	2003	44	Population	1	Number	5102704.946891834	5551131.854787106	4651449.798248527
18	Thailand	2	female	26	70+ years	2003	44	Population	1	Number	1569132.5857793489	1707028.325557003	1430367.1338070135
18	Thailand	2	female	28	<1 year	2003	44	Population	1	Number	405682.1581867615	441333.60142664163	369805.86032125104
18	Thailand	2	female	30	80 to 84	2003	44	Population	1	Number	238659.42800872854	259632.87453481022	217553.70138293065
18	Thailand	2	female	31	85 to 89	2003	44	Population	1	Number	116403.8167894267	126633.41151876445	106109.7037269113
18	Thailand	2	female	32	90 to 94	2003	44	Population	1	Number	54307.18918256752	59079.71770912011	49504.56018833043
18	Thailand	2	female	39	0 to 14	2003	44	Population	1	Number	7179462.133420569	7810394.950102831	6544550.006242001
18	Thailand	2	female	42	Neonatal	2003	44	Population	1	Number	30984.36937990465	33707.28303035564	28244.28223873756
18	Thailand	2	female	157	25 plus	2003	44	Population	1	Number	20145075.09461529	21915429.020232514	18363555.498466883
18	Thailand	2	female	158	<20 years	2003	44	Population	1	Number	9751916.274423713	10608916.964549273	8889510.457553457
18	Thailand	2	female	159	10 to 24	2003	44	Population	1	Number	7723779.223287032	8402546.753530785	7040730.687702878
18	Thailand	2	female	162	10 to 19	2003	44	Population	1	Number	5119121.731100661	5568991.3498438	4666414.772392789
18	Thailand	2	female	164	Birth	2003	44	Population	1	Number	406864.71983626	435518.846777069	380188.599793535
18	Thailand	2	female	235	95 plus	2003	44	Population	1	Number	19462.99040394406	21173.402566918958	17741.790624771093
18	Thailand	3	both	1	Under 5	2003	44	Population	1	Number	4412671.781368105	4800458.412786197	4022439.3690809123
18	Thailand	3	both	2	Early Neonatal	2003	44	Population	1	Number	16000.603208090073	17406.739971971256	14585.597901258187
18	Thailand	3	both	3	Late Neonatal	2003	44	Population	1	Number	47853.158625228214	52058.50543220045	43621.28858115826
18	Thailand	3	both	4	Post Neonatal	2003	44	Population	1	Number	771791.2916610169	839616.4914446844	703538.3164910056
18	Thailand	3	both	5	1 to 4	2003	44	Population	1	Number	3577026.72787377	3891376.675937341	3260694.1661074897
18	Thailand	3	both	6	5 to 9	2003	44	Population	1	Number	5137226.734033015	5588687.424681523	4682918.668485837
18	Thailand	3	both	7	10 to 14	2003	44	Population	1	Number	5233692.0473075155	5693630.132318632	4770853.120240091
18	Thailand	3	both	8	15 to 19	2003	44	Population	1	Number	5216239.739007332	5674644.111070486	4754944.198057299
18	Thailand	3	both	9	20 to 24	2003	44	Population	1	Number	5282144.792422772	5746340.916042276	4815020.971181234
18	Thailand	3	both	10	25 to 29	2003	44	Population	1	Number	5427278.335913368	5904228.829385083	4947319.702660826
18	Thailand	3	both	11	30 to 34	2003	44	Population	1	Number	5643403.664767287	6139347.302844561	5144332.0966277365
18	Thailand	3	both	12	35 to 39	2003	44	Population	1	Number	5658814.279568033	6156112.206089532	5158379.881450075
18	Thailand	3	both	13	40 to 44	2003	44	Population	1	Number	5183264.287509785	5638770.769158853	4724884.914047776
18	Thailand	3	both	14	45 to 49	2003	44	Population	1	Number	4366149.823400383	4749848.094237601	3980031.55709584
18	Thailand	3	both	15	50 to 54	2003	44	Population	1	Number	3322786.818695928	3614794.103892888	3028937.8355808086
18	Thailand	3	both	16	55 to 59	2003	44	Population	1	Number	2625312.1312239873	2856025.1772490786	2393143.971720237
18	Thailand	3	both	17	60 to 64	2003	44	Population	1	Number	2091413.481607233	2275207.3890442834	1906460.38097927
18	Thailand	3	both	18	65 to 69	2003	44	Population	1	Number	1702331.3367911761	1851932.6140579474	1551786.5201852736
18	Thailand	3	both	19	70 to 74	2003	44	Population	1	Number	1267583.4334455978	1378978.962968722	1155485.3292771983
18	Thailand	3	both	20	75 to 79	2003	44	Population	1	Number	778133.8117158557	846516.3936499822	709319.9389709487
18	Thailand	3	both	21	80 plus	2003	44	Population	1	Number	706339.3213842534	768412.5866640967	643874.5583259825
18	Thailand	3	both	22	All Ages	2003	44	Population	1	Number	64054785.820161626	69683935.42614177	58390133.013967335
18	Thailand	3	both	23	5-14 years	2003	44	Population	1	Number	10370918.78134053	11282317.557000156	9453771.78872593
18	Thailand	3	both	24	15-49 years	2003	44	Population	1	Number	36777294.92258896	40009292.2288284	33524913.32112078
18	Thailand	3	both	25	50-69 years	2003	44	Population	1	Number	9741843.768318323	10597959.284244196	8880328.70846559
18	Thailand	3	both	26	70+ years	2003	44	Population	1	Number	2752056.5665457067	2993907.9432827993	2508679.8265741295
18	Thailand	3	both	28	<1 year	2003	44	Population	1	Number	835645.0534943352	909081.7368488561	761745.202973422
18	Thailand	3	both	30	80 to 84	2003	44	Population	1	Number	403969.162187468	439470.0669370387	368244.3522626345
18	Thailand	3	both	31	85 to 89	2003	44	Population	1	Number	186232.71905560928	202598.89409888792	169763.32209961326
18	Thailand	3	both	32	90 to 94	2003	44	Population	1	Number	86096.24682908264	93662.4051997465	78482.36849105454
18	Thailand	3	both	39	0 to 14	2003	44	Population	1	Number	14783590.562708635	16082775.969786353	13476211.157806844
18	Thailand	3	both	42	Neonatal	2003	44	Population	1	Number	63853.76183331829	69465.2454041717	58206.886482416456
18	Thailand	3	both	157	25 plus	2003	44	Population	1	Number	38772810.726022884	42180174.42924261	35343956.68692197
18	Thailand	3	both	158	<20 years	2003	44	Population	1	Number	19999830.301715966	21757420.080856837	18231155.35586414
18	Thailand	3	both	159	10 to 24	2003	44	Population	1	Number	15732076.57873762	17114615.159431394	14340818.289478624
18	Thailand	3	both	162	10 to 19	2003	44	Population	1	Number	10449931.786314847	11368274.243389118	9525797.318297392
18	Thailand	3	both	164	Birth	2003	44	Population	1	Number	838733.81156002	897803.040063444	783742.157700055
18	Thailand	3	both	235	95 plus	2003	44	Population	1	Number	30041.19331209349	32681.220428423592	27384.515472680403
19	Timor-Leste	1	male	1	Under 5	2003	44	Population	1	Number	82544.37951328557	88746.05605055147	76747.25388685173
19	Timor-Leste	1	male	2	Early Neonatal	2003	44	Population	1	Number	350.88143064137	377.2436511656715	326.238883863446
19	Timor-Leste	1	male	3	Late Neonatal	2003	44	Population	1	Number	1038.994771762162	1117.0559254878647	966.0257428273236
19	Timor-Leste	1	male	4	Post Neonatal	2003	44	Population	1	Number	16424.490616412655	17658.485937389727	15270.991904387047
19	Timor-Leste	1	male	5	1 to 4	2003	44	Population	1	Number	64730.01269446938	69593.27053650821	60183.997355773914
19	Timor-Leste	1	male	6	5 to 9	2003	44	Population	1	Number	68527.27613036853	73675.82777066581	63714.577423230905
19	Timor-Leste	1	male	7	10 to 14	2003	44	Population	1	Number	58128.16100245202	62495.41234492893	54045.79641564753
19	Timor-Leste	1	male	8	15 to 19	2003	44	Population	1	Number	49014.663281757414	52697.20458921904	45572.343377517675
19	Timor-Leste	1	male	9	20 to 24	2003	44	Population	1	Number	40364.11859847666	43396.7321905299	37529.32999511716
19	Timor-Leste	1	male	10	25 to 29	2003	44	Population	1	Number	34958.73599300874	37585.23550828368	32503.56962689429
19	Timor-Leste	1	male	11	30 to 34	2003	44	Population	1	Number	29956.783289616476	32207.478989973297	27852.906113269055
19	Timor-Leste	1	male	12	35 to 39	2003	44	Population	1	Number	25646.288152687965	27573.1302277306	23845.138817633302
19	Timor-Leste	1	male	13	40 to 44	2003	44	Population	1	Number	22223.354024385248	23893.0261940113	20662.598756979794
19	Timor-Leste	1	male	14	45 to 49	2003	44	Population	1	Number	18554.1641873087	19948.16491016217	17251.09762697437
19	Timor-Leste	1	male	15	50 to 54	2003	44	Population	1	Number	14003.571765043585	15055.680012331484	13020.095176820234
19	Timor-Leste	1	male	16	55 to 59	2003	44	Population	1	Number	12864.75541604884	13831.302772656361	11961.258367068338
19	Timor-Leste	1	male	17	60 to 64	2003	44	Population	1	Number	9214.7609990231	9907.079088045219	8567.604554891106
19	Timor-Leste	1	male	18	65 to 69	2003	44	Population	1	Number	7009.468496261949	7536.099825594018	6517.190649036499
19	Timor-Leste	1	male	19	70 to 74	2003	44	Population	1	Number	5391.228711021907	5796.279385596272	5012.600507588617
19	Timor-Leste	1	male	20	75 to 79	2003	44	Population	1	Number	2902.635904048367	3120.7150644770313	2698.782594073974
19	Timor-Leste	1	male	21	80 plus	2003	44	Population	1	Number	1865.51276988402	2005.6713953795033	1734.4970429683717
19	Timor-Leste	1	male	22	All Ages	2003	44	Population	1	Number	483169.8582346791	519471.09632013616	449236.64093256276
19	Timor-Leste	1	male	23	5-14 years	2003	44	Population	1	Number	126655.43713282055	136171.24011559476	117760.37383887844
19	Timor-Leste	1	male	24	15-49 years	2003	44	Population	1	Number	220718.1075272412	237300.97260991	205216.98431438569
19	Timor-Leste	1	male	25	50-69 years	2003	44	Population	1	Number	43092.55667637748	46330.16169862708	40066.14874781617
19	Timor-Leste	1	male	26	70+ years	2003	44	Population	1	Number	10159.377384954294	10922.665845452808	9445.880144630963
19	Timor-Leste	1	male	28	<1 year	2003	44	Population	1	Number	17814.366818816186	19152.785514043266	16563.256531077815
19	Timor-Leste	1	male	30	80 to 84	2003	44	Population	1	Number	1303.038582219943	1400.9377226599656	1211.5256481866402
19	Timor-Leste	1	male	31	85 to 89	2003	44	Population	1	Number	413.74470545126917	444.82993314750667	384.6872451018722
19	Timor-Leste	1	male	32	90 to 94	2003	44	Population	1	Number	113.69132964287286	122.23312080653757	105.70674093480758
19	Timor-Leste	1	male	39	0 to 14	2003	44	Population	1	Number	209199.8166461061	224917.29616614623	194507.62772573016
19	Timor-Leste	1	male	42	Neonatal	2003	44	Population	1	Number	1389.8762024035318	1494.2995766535364	1292.2646266907695
19	Timor-Leste	1	male	157	25 plus	2003	44	Population	1	Number	184591.2597083389	198459.86337424087	171627.33983419795
19	Timor-Leste	1	male	158	<20 years	2003	44	Population	1	Number	258214.47992786352	277614.5007553652	240079.97110324778
19	Timor-Leste	1	male	159	10 to 24	2003	44	Population	1	Number	147506.9428826861	158589.3491246779	137147.46978828235
19	Timor-Leste	1	male	162	10 to 19	2003	44	Population	1	Number	107142.82428420943	115192.616934148	99618.1397931652
19	Timor-Leste	1	male	164	Birth	2003	44	Population	1	Number	19201.8603812103	20051.9245087995	18326.4972195953
19	Timor-Leste	1	male	235	95 plus	2003	44	Population	1	Number	35.03815256993467	37.670618765493536	32.57740874505226
19	Timor-Leste	2	female	1	Under 5	2003	44	Population	1	Number	79464.752087134	85435.05183939163	73883.90995785987
19	Timor-Leste	2	female	2	Early Neonatal	2003	44	Population	1	Number	335.91889060606934	361.1569542341416	312.32716915128225
19	Timor-Leste	2	female	3	Late Neonatal	2003	44	Population	1	Number	997.3247229651507	1072.2551467071173	927.282198647105
19	Timor-Leste	2	female	4	Post Neonatal	2003	44	Population	1	Number	15816.661609538163	17004.989873438426	14705.850977949029
19	Timor-Leste	2	female	5	1 to 4	2003	44	Population	1	Number	62314.846864024614	66996.64986501196	57938.44961211245
19	Timor-Leste	2	female	6	5 to 9	2003	44	Population	1	Number	64963.557632202945	69844.36203730613	60401.140336748664
19	Timor-Leste	2	female	7	10 to 14	2003	44	Population	1	Number	55530.988339066156	59703.11040848147	51631.02425356732
19	Timor-Leste	2	female	8	15 to 19	2003	44	Population	1	Number	47102.981908971204	50641.89587819077	43794.92017156366
19	Timor-Leste	2	female	9	20 to 24	2003	44	Population	1	Number	39184.680740245654	42128.68148990207	36432.72454138241
19	Timor-Leste	2	female	10	25 to 29	2003	44	Population	1	Number	34143.87234650717	36709.14999801164	31745.93418847953
19	Timor-Leste	2	female	11	30 to 34	2003	44	Population	1	Number	29495.385791233573	31711.41604184146	27423.91275042657
19	Timor-Leste	2	female	12	35 to 39	2003	44	Population	1	Number	25428.32133062108	27338.787248567543	23642.479894873035
19	Timor-Leste	2	female	13	40 to 44	2003	44	Population	1	Number	22291.87917729244	23966.699739038017	20726.311360294683
19	Timor-Leste	2	female	14	45 to 49	2003	44	Population	1	Number	18551.037073382413	19944.802851722638	17248.190131541625
19	Timor-Leste	2	female	15	50 to 54	2003	44	Population	1	Number	13769.49192002665	14804.013415905814	12802.454855319991
19	Timor-Leste	2	female	16	55 to 59	2003	44	Population	1	Number	12634.530915871494	13583.781178606941	11747.202627958437
19	Timor-Leste	2	female	17	60 to 64	2003	44	Population	1	Number	8609.936846231496	9256.813637134272	8005.257450401377
19	Timor-Leste	2	female	18	65 to 69	2003	44	Population	1	Number	6693.342335713559	7196.222657354383	6223.266158393521
19	Timor-Leste	2	female	19	70 to 74	2003	44	Population	1	Number	5398.7459671893575	5804.361423902414	5019.58982377244
19	Timor-Leste	2	female	20	75 to 79	2003	44	Population	1	Number	2418.8395912136593	2600.5704471325066	2248.9634947048653
19	Timor-Leste	2	female	21	80 plus	2003	44	Population	1	Number	1567.0816792843254	1684.8187528404073	1457.0248902544681
19	Timor-Leste	2	female	22	All Ages	2003	44	Population	1	Number	467249.4256821872	502354.53904533	434434.30688754254
19	Timor-Leste	2	female	23	5-14 years	2003	44	Population	1	Number	120494.5459712691	129547.4724457876	112032.164590316
19	Timor-Leste	2	female	24	15-49 years	2003	44	Population	1	Number	216198.15836825353	232441.43324727408	201014.4730385615
19	Timor-Leste	2	female	25	50-69 years	2003	44	Population	1	Number	41707.3020178432	44840.83088900141	38778.18109207332
19	Timor-Leste	2	female	26	70+ years	2003	44	Population	1	Number	9384.667237687343	10089.750623875325	8725.578208731777
19	Timor-Leste	2	female	28	<1 year	2003	44	Population	1	Number	17149.905223109385	18438.401974379685	15945.460345747417
19	Timor-Leste	2	female	30	80 to 84	2003	44	Population	1	Number	1045.9417749697423	1124.5248669188686	972.4848551505212
19	Timor-Leste	2	female	31	85 to 89	2003	44	Population	1	Number	361.2661599835618	388.40859998115855	335.89428940493605
19	Timor-Leste	2	female	32	90 to 94	2003	44	Population	1	Number	112.21254495457944	120.6432329231007	104.33181190165425
19	Timor-Leste	2	female	39	0 to 14	2003	44	Population	1	Number	199959.2980584031	214982.52428517918	185916.07454817588
19	Timor-Leste	2	female	42	Neonatal	2003	44	Population	1	Number	1333.24361357122	1433.412100941259	1239.6093677983872
19	Timor-Leste	2	female	157	25 plus	2003	44	Population	1	Number	181002.4649745672	194601.4373920581	168290.58762642054
19	Timor-Leste	2	female	158	<20 years	2003	44	Population	1	Number	247062.27996737428	265624.42016336997	229710.9947197396
19	Timor-Leste	2	female	159	10 to 24	2003	44	Population	1	Number	141818.650988283	152473.6877765743	131858.6689665134
19	Timor-Leste	2	female	162	10 to 19	2003	44	Population	1	Number	102633.97024803735	110345.00628667224	95425.94442513098
19	Timor-Leste	2	female	164	Birth	2003	44	Population	1	Number	18301.8422689987	19112.0626993533	17467.508605806
19	Timor-Leste	2	female	235	95 plus	2003	44	Population	1	Number	47.661199376442	51.24205301727963	44.31393379735706
19	Timor-Leste	3	both	1	Under 5	2003	44	Population	1	Number	162009.13160041955	174181.1078899431	150631.1638447116
19	Timor-Leste	3	both	2	Early Neonatal	2003	44	Population	1	Number	686.8003212474393	738.4006053998131	638.5660530147283
19	Timor-Leste	3	both	3	Late Neonatal	2003	44	Population	1	Number	2036.3194947273125	2189.311072194982	1893.3079414744286
19	Timor-Leste	3	both	4	Post Neonatal	2003	44	Population	1	Number	32241.15222595082	34663.47581082816	29976.842882336074
19	Timor-Leste	3	both	5	1 to 4	2003	44	Population	1	Number	127044.85955849399	136589.92040152015	118122.44696788635
19	Timor-Leste	3	both	6	5 to 9	2003	44	Population	1	Number	133490.83376257148	143520.18980797194	124115.71775997957
19	Timor-Leste	3	both	7	10 to 14	2003	44	Population	1	Number	113659.14934151818	122198.52275341042	105676.82066921485
19	Timor-Leste	3	both	8	15 to 19	2003	44	Population	1	Number	96117.64519072861	103339.1004674098	89367.26354908133
19	Timor-Leste	3	both	9	20 to 24	2003	44	Population	1	Number	79548.79933872231	85525.41368043197	73962.05453649958
19	Timor-Leste	3	both	10	25 to 29	2003	44	Population	1	Number	69102.60833951591	74294.38550629532	64249.50381537381
19	Timor-Leste	3	both	11	30 to 34	2003	44	Population	1	Number	59452.16908085005	63918.89503181477	55276.81886369564
19	Timor-Leste	3	both	12	35 to 39	2003	44	Population	1	Number	51074.60948330904	54911.917476298135	47487.61871250633
19	Timor-Leste	3	both	13	40 to 44	2003	44	Population	1	Number	44515.23320167769	47859.72593304932	41388.91011727448
19	Timor-Leste	3	both	14	45 to 49	2003	44	Population	1	Number	37105.20126069111	39892.96776188481	34499.287758515995
19	Timor-Leste	3	both	15	50 to 54	2003	44	Population	1	Number	27773.063685070236	29859.693428237297	25822.55003214023
19	Timor-Leste	3	both	16	55 to 59	2003	44	Population	1	Number	25499.286331920335	27415.08395126331	23708.460995026773
19	Timor-Leste	3	both	17	60 to 64	2003	44	Population	1	Number	17824.697845254595	19163.89272517949	16572.862005292485
19	Timor-Leste	3	both	18	65 to 69	2003	44	Population	1	Number	13702.810831975508	14732.322482948399	12740.456807430022
19	Timor-Leste	3	both	19	70 to 74	2003	44	Population	1	Number	10789.974678211263	11600.640809498685	10032.190331361056
19	Timor-Leste	3	both	20	75 to 79	2003	44	Population	1	Number	5321.475495262027	5721.285511609538	4947.746088778839
19	Timor-Leste	3	both	21	80 plus	2003	44	Population	1	Number	3432.5944491683454	3690.490148219911	3191.52193322284
19	Timor-Leste	3	both	22	All Ages	2003	44	Population	1	Number	950419.2839168663	1021825.6353654662	883670.9478201051
19	Timor-Leste	3	both	23	5-14 years	2003	44	Population	1	Number	247149.98310408962	265718.71256138233	229792.53842919445
19	Timor-Leste	3	both	24	15-49 years	2003	44	Population	1	Number	436916.2658954947	469742.405857184	406231.4573529472
19	Timor-Leste	3	both	25	50-69 years	2003	44	Population	1	Number	84799.85869422067	91170.9925876285	78844.32983988951
19	Timor-Leste	3	both	26	70+ years	2003	44	Population	1	Number	19544.044622641635	21012.416469328142	18171.45835336274
19	Timor-Leste	3	both	28	<1 year	2003	44	Population	1	Number	34964.27204192557	37591.18748842295	32508.71687682523
19	Timor-Leste	3	both	30	80 to 84	2003	44	Population	1	Number	2348.9803571896855	2525.462589578834	2184.0105033371606
19	Timor-Leste	3	both	31	85 to 89	2003	44	Population	1	Number	775.010865434831	833.2385331286652	720.5815345068081
19	Timor-Leste	3	both	32	90 to 94	2003	44	Population	1	Number	225.9038745974523	242.87635372963828	210.03855283646186
19	Timor-Leste	3	both	39	0 to 14	2003	44	Population	1	Number	409159.1147045092	439899.82045132545	380423.70227390603
19	Timor-Leste	3	both	42	Neonatal	2003	44	Population	1	Number	2723.119815974752	2927.7116775947948	2531.873994489157
19	Timor-Leste	3	both	157	25 plus	2003	44	Population	1	Number	365593.7246829061	393061.300766299	339917.9274606184
19	Timor-Leste	3	both	158	<20 years	2003	44	Population	1	Number	505276.7598952378	543238.9209187351	469790.96582298743
19	Timor-Leste	3	both	159	10 to 24	2003	44	Population	1	Number	289325.5938709691	311063.03690125217	269006.1387547957
19	Timor-Leste	3	both	162	10 to 19	2003	44	Population	1	Number	209776.79453224677	225537.62322082018	195044.0842182962
19	Timor-Leste	3	both	164	Birth	2003	44	Population	1	Number	37503.7026502091	39163.9872081528	35794.0058254013
19	Timor-Leste	3	both	235	95 plus	2003	44	Population	1	Number	82.69935194637667	88.91267178277317	76.89134254240932
20	Viet Nam	1	male	1	Under 5	2003	44	Population	1	Number	3869483.446826191	4243128.381662194	3522934.804647617
20	Viet Nam	1	male	2	Early Neonatal	2003	44	Population	1	Number	15656.725281272003	17168.569479045836	14254.518252414413
20	Viet Nam	1	male	3	Late Neonatal	2003	44	Population	1	Number	46618.4571326256	51120.02707518782	42443.335765192816
20	Viet Nam	1	male	4	Post Neonatal	2003	44	Population	1	Number	740223.0758061521	811700.4723952371	673929.1362261096
20	Viet Nam	1	male	5	1 to 4	2003	44	Population	1	Number	3066985.188606141	3363139.3127127225	2792307.814403899
20	Viet Nam	1	male	6	5 to 9	2003	44	Population	1	Number	4133972.0236973674	4533156.495897447	3763735.941464842
20	Viet Nam	1	male	7	10 to 14	2003	44	Population	1	Number	4860191.036968401	5329500.645926175	4424915.2106894795
20	Viet Nam	1	male	8	15 to 19	2003	44	Population	1	Number	4604820.349752662	5049470.86271094	4192415.3707387447
20	Viet Nam	1	male	9	20 to 24	2003	44	Population	1	Number	3937650.425238131	4317877.697628152	3584996.788908605
20	Viet Nam	1	male	10	25 to 29	2003	44	Population	1	Number	3540841.8486836087	3882752.504200467	3223726.153089447
20	Viet Nam	1	male	11	30 to 34	2003	44	Population	1	Number	3359438.308581106	3683832.2813541177	3058569.0064326827
20	Viet Nam	1	male	12	35 to 39	2003	44	Population	1	Number	3041828.1503827996	3335553.06138205	2769403.8256010646
20	Viet Nam	1	male	13	40 to 44	2003	44	Population	1	Number	2720191.398535535	2982858.4319559573	2476572.670459175
20	Viet Nam	1	male	14	45 to 49	2003	44	Population	1	Number	2060757.0993684619	2259747.8594240234	1876196.9159590306
20	Viet Nam	1	male	15	50 to 54	2003	44	Population	1	Number	1343428.9590390786	1473153.102520988	1223112.2583693208
20	Viet Nam	1	male	16	55 to 59	2003	44	Population	1	Number	889594.6834269442	975495.6963365993	809923.1112733666
20	Viet Nam	1	male	17	60 to 64	2003	44	Population	1	Number	740699.7709436452	812223.1981531043	674363.138829857
20	Viet Nam	1	male	18	65 to 69	2003	44	Population	1	Number	708438.9542195558	776847.2134929652	644991.5817149476
20	Viet Nam	1	male	19	70 to 74	2003	44	Population	1	Number	610103.0231156213	669015.7714056448	555462.5582692914
20	Viet Nam	1	male	20	75 to 79	2003	44	Population	1	Number	372244.6518722622	408189.32784857205	338906.6416604916
20	Viet Nam	1	male	21	80 plus	2003	44	Population	1	Number	256033.2399503652	280756.3133454901	233103.05485546408
20	Viet Nam	1	male	22	All Ages	2003	44	Population	1	Number	41049717.370601736	45013558.84524487	37373329.03296343
20	Viet Nam	1	male	23	5-14 years	2003	44	Population	1	Number	8994163.060665768	9862657.141823623	8188651.152154322
20	Viet Nam	1	male	24	15-49 years	2003	44	Population	1	Number	23265527.580542304	25512092.698655713	21181880.731188748
20	Viet Nam	1	male	25	50-69 years	2003	44	Population	1	Number	3682162.3676292235	4037719.2105036573	3352390.090187492
20	Viet Nam	1	male	26	70+ years	2003	44	Population	1	Number	1238380.9149382487	1357961.4125997068	1127472.2547852467
20	Viet Nam	1	male	28	<1 year	2003	44	Population	1	Number	802498.2582200497	879989.0689494706	730626.9902437167
20	Viet Nam	1	male	30	80 to 84	2003	44	Population	1	Number	174924.92277169507	191816.01747939616	159258.7504510861
20	Viet Nam	1	male	31	85 to 89	2003	44	Population	1	Number	59822.09298331259	65598.63198177678	54464.461821289784
20	Viet Nam	1	male	32	90 to 94	2003	44	Population	1	Number	17277.37314686178	18945.710291162384	15730.021856505822
20	Viet Nam	1	male	39	0 to 14	2003	44	Population	1	Number	12863646.50749196	14105785.523485817	11711585.956801934
20	Viet Nam	1	male	42	Neonatal	2003	44	Population	1	Number	62275.1824138976	68288.59655423365	56697.85401760722
20	Viet Nam	1	male	157	25 plus	2003	44	Population	1	Number	19643600.08811898	21540424.761419985	17884330.916514136
20	Viet Nam	1	male	158	<20 years	2003	44	Population	1	Number	17468466.857244622	19155256.38619676	15904001.327540679
20	Viet Nam	1	male	159	10 to 24	2003	44	Population	1	Number	13402661.811959194	14696849.206265265	12202327.37033683
20	Viet Nam	1	male	162	10 to 19	2003	44	Population	1	Number	9465011.386721063	10378971.508637115	8617330.581428224
20	Viet Nam	1	male	164	Birth	2003	44	Population	1	Number	833196.451642197	867541.361539159	799012.902062305
20	Viet Nam	1	male	235	95 plus	2003	44	Population	1	Number	4008.8510484957724	4395.95359315481	3649.8207265824276
20	Viet Nam	2	female	1	Under 5	2003	44	Population	1	Number	3665228.451094209	4019150.121670534	3336972.7651724103
20	Viet Nam	2	female	2	Early Neonatal	2003	44	Population	1	Number	14644.136428508422	16058.20305439037	13332.616256651912
20	Viet Nam	2	female	3	Late Neonatal	2003	44	Population	1	Number	43700.51157460692	47920.31895302763	39786.719680469025
20	Viet Nam	2	female	4	Post Neonatal	2003	44	Population	1	Number	695990.5304524612	763196.7454346402	633658.0313962168
20	Viet Nam	2	female	5	1 to 4	2003	44	Population	1	Number	2910893.272638633	3191974.854228475	2650195.3978390726
20	Viet Nam	2	female	6	5 to 9	2003	44	Population	1	Number	3926664.272023457	4305830.699843807	3574994.5490590176
20	Viet Nam	2	female	7	10 to 14	2003	44	Population	1	Number	4585878.493435658	5028699.943479855	4175169.935837468
20	Viet Nam	2	female	8	15 to 19	2003	44	Population	1	Number	4470728.427962386	4902430.761126677	4070332.641922702
20	Viet Nam	2	female	9	20 to 24	2003	44	Population	1	Number	3939714.988487258	4320141.619166644	3586876.4510978083
20	Viet Nam	2	female	10	25 to 29	2003	44	Population	1	Number	3481981.9911957113	3818209.0230667423	3170137.7495233873
20	Viet Nam	2	female	11	30 to 34	2003	44	Population	1	Number	3282461.464039027	3599422.401251079	2988486.1624262906
20	Viet Nam	2	female	12	35 to 39	2003	44	Population	1	Number	3069686.7594261225	3366101.752526423	2794767.434143774
20	Viet Nam	2	female	13	40 to 44	2003	44	Population	1	Number	2870857.960035171	3148073.653070526	2613745.624084033
20	Viet Nam	2	female	14	45 to 49	2003	44	Population	1	Number	2260474.256812757	2478750.098534739	2058027.523251818
20	Viet Nam	2	female	15	50 to 54	2003	44	Population	1	Number	1552788.0132225528	1702728.2788904542	1413721.2398487544
20	Viet Nam	2	female	16	55 to 59	2003	44	Population	1	Number	1099155.6501815114	1205292.2823522864	1000715.9221537975
20	Viet Nam	2	female	17	60 to 64	2003	44	Population	1	Number	977400.3164631237	1071780.014056376	889864.923899802
20	Viet Nam	2	female	18	65 to 69	2003	44	Population	1	Number	951315.0170078417	1043175.8667628535	866115.8083903294
20	Viet Nam	2	female	19	70 to 74	2003	44	Population	1	Number	827554.5008669392	907464.7916845127	753439.2106621356
20	Viet Nam	2	female	20	75 to 79	2003	44	Population	1	Number	595678.700755624	653198.6080987053	542330.0696635649
20	Viet Nam	2	female	21	80 plus	2003	44	Population	1	Number	568209.0068076522	623076.3864564818	517320.54521096573
20	Viet Nam	2	female	22	All Ages	2003	44	Population	1	Number	42125778.269817	46193526.3020387	38353018.55634804
20	Viet Nam	2	female	23	5-14 years	2003	44	Population	1	Number	8512542.765459115	9334530.64332366	7750164.484896487
[truncated: 93,176 more rows]
