# Supplementary material for: Hematological malignancy burden in mainland China and Taiwan from 1990 to 2021 and decadal projections: Insights from the global burden of disease study 2021
Source: PLoS One. 2025 Jul 21;20(7):e0328526. doi: 10.1371/journal.pone.0328526 (PMC12279097; doi:10.1371/journal.pone.0328526)
Supplement: S1 Data — (ZIP) [file pone.0328526.s021.zip › The raw data used in this study/GBD_Population/IHME_GBD_2019_POP_2004_Y2020M10D15.CSV]

location_id	location_name	sex_id	sex_name	age_group_id	age_group_name	year_id	measure_id	measure_name	metric_id	metric_name	val	upper	lower
1	Global	1	male	1	Under 5	2004	44	Population	1	Number	325568415.05258924	332927189.23354393	317947950.1852663
1	Global	1	male	2	Early Neonatal	2004	44	Population	1	Number	1328451.4158799227	1358274.638142491	1298023.2783427362
1	Global	1	male	3	Late Neonatal	2004	44	Population	1	Number	3926161.4268760104	4014353.803005588	3836165.7385070543
1	Global	1	male	4	Post Neonatal	2004	44	Population	1	Number	62037862.01654237	63427530.334973365	60616422.833092585
1	Global	1	male	5	1 to 4	2004	44	Population	1	Number	258275940.19329095	264154836.03010824	252196942.9636232
1	Global	1	male	6	5 to 9	2004	44	Population	1	Number	313526447.4654278	320971021.8248891	305913898.39641654
1	Global	1	male	7	10 to 14	2004	44	Population	1	Number	321063821.0860249	329422552.5420492	312851264.7496656
1	Global	1	male	8	15 to 19	2004	44	Population	1	Number	317500629.26463985	326291633.9155082	308772247.2116399
1	Global	1	male	9	20 to 24	2004	44	Population	1	Number	276390335.38293594	283535909.52653533	269296728.55380785
1	Global	1	male	10	25 to 29	2004	44	Population	1	Number	253010062.3515096	259606271.9429877	246323922.33013013
1	Global	1	male	11	30 to 34	2004	44	Population	1	Number	251219230.42202654	258297477.6589597	243964202.92266202
1	Global	1	male	12	35 to 39	2004	44	Population	1	Number	239754765.3706368	246760663.94055286	232471906.85621145
1	Global	1	male	13	40 to 44	2004	44	Population	1	Number	208815284.77771443	214547399.3202837	202903916.51800144
1	Global	1	male	14	45 to 49	2004	44	Population	1	Number	179386054.20843384	184202058.2631212	174377156.71534064
1	Global	1	male	15	50 to 54	2004	44	Population	1	Number	152826878.85811904	157102156.76404056	148508897.2297673
1	Global	1	male	16	55 to 59	2004	44	Population	1	Number	119698966.29287717	122883276.0112269	116394836.81207435
1	Global	1	male	17	60 to 64	2004	44	Population	1	Number	94780452.89756258	97170722.9789598	92171359.17783247
1	Global	1	male	18	65 to 69	2004	44	Population	1	Number	78967415.26274663	80958150.05763076	76862506.49765196
1	Global	1	male	19	70 to 74	2004	44	Population	1	Number	59383559.59080452	60862956.130848944	57844225.43109913
1	Global	1	male	20	75 to 79	2004	44	Population	1	Number	39037201.82694595	39929281.114225276	38071450.38837754
1	Global	1	male	21	80 plus	2004	44	Population	1	Number	30549158.238018326	31193828.63735223	29873343.49270849
1	Global	1	male	22	All Ages	2004	44	Population	1	Number	3261478678.3490133	3346095333.0767193	3175677732.5078354
1	Global	1	male	23	5-14 years	2004	44	Population	1	Number	634590268.5514528	650249689.7608453	618849968.8331053
1	Global	1	male	24	15-49 years	2004	44	Population	1	Number	1726076361.7778971	1772731626.5472655	1678657806.4684262
1	Global	1	male	25	50-69 years	2004	44	Population	1	Number	446273713.3113054	458086403.6870787	434021931.9576091
1	Global	1	male	26	70+ years	2004	44	Population	1	Number	128969919.6557688	131952609.63429394	125792274.8046704
1	Global	1	male	28	<1 year	2004	44	Population	1	Number	67292474.8592983	68800858.18113771	65750532.10949572
1	Global	1	male	30	80 to 84	2004	44	Population	1	Number	19888827.350411296	20340922.695317812	19424009.382690188
1	Global	1	male	31	85 to 89	2004	44	Population	1	Number	7629027.135618446	7787590.545383413	7462478.3711959645
1	Global	1	male	32	90 to 94	2004	44	Population	1	Number	2447876.378373572	2491740.595507812	2403047.547410807
1	Global	1	male	39	0 to 14	2004	44	Population	1	Number	960158683.604042	983153649.4564714	936799881.541499
1	Global	1	male	42	Neonatal	2004	44	Population	1	Number	5254612.842755933	5372639.484946693	5134093.489147835
1	Global	1	male	157	25 plus	2004	44	Population	1	Number	1707429030.0973954	1753429761.9192362	1659685109.5542545
1	Global	1	male	158	<20 years	2004	44	Population	1	Number	1277659312.868682	1309238379.5772424	1245779308.3714273
1	Global	1	male	159	10 to 24	2004	44	Population	1	Number	914954785.7336007	939419807.4087423	891067312.9404807
1	Global	1	male	162	10 to 19	2004	44	Population	1	Number	638564450.3506647	655864971.6882601	621701729.3062319
1	Global	1	male	164	Birth	2004	44	Population	1	Number	70193188.2423153	72085822.0462755	68492336.8312734
1	Global	1	male	235	95 plus	2004	44	Population	1	Number	583427.373615015	596304.027535415	570974.2977935476
1	Global	2	female	1	Under 5	2004	44	Population	1	Number	303918774.27872074	310624321.1601794	297031557.8590724
1	Global	2	female	2	Early Neonatal	2004	44	Population	1	Number	1234357.6400347943	1261327.3591627209	1206950.6936112826
1	Global	2	female	3	Late Neonatal	2004	44	Population	1	Number	3658263.6775827394	3738130.0615338874	3577314.8647491448
1	Global	2	female	4	Post Neonatal	2004	44	Population	1	Number	57818820.247044675	59087009.51773846	56536238.958005495
1	Global	2	female	5	1 to 4	2004	44	Population	1	Number	241207332.71405855	246527169.04363826	235710538.65090203
1	Global	2	female	6	5 to 9	2004	44	Population	1	Number	292014770.36455023	298690192.1490246	285130627.0603372
1	Global	2	female	7	10 to 14	2004	44	Population	1	Number	299403145.6584093	306828003.9111444	292114511.217078
1	Global	2	female	8	15 to 19	2004	44	Population	1	Number	302929172.7073893	310918871.3944532	294901549.6478053
1	Global	2	female	9	20 to 24	2004	44	Population	1	Number	274067141.13535887	280996303.8125041	267186486.99646643
1	Global	2	female	10	25 to 29	2004	44	Population	1	Number	254057981.35810733	260482322.44810015	247495382.16084296
1	Global	2	female	11	30 to 34	2004	44	Population	1	Number	248479755.4547185	255359237.84136802	241468597.029797
1	Global	2	female	12	35 to 39	2004	44	Population	1	Number	235633640.56920746	242325088.16785622	228703425.31571558
1	Global	2	female	13	40 to 44	2004	44	Population	1	Number	203449901.84870994	208815010.1461805	197886620.12298548
1	Global	2	female	14	45 to 49	2004	44	Population	1	Number	174254730.6419302	178724656.1202137	169579546.84931698
1	Global	2	female	15	50 to 54	2004	44	Population	1	Number	151475103.06342122	155547840.1815831	147278200.9920505
1	Global	2	female	16	55 to 59	2004	44	Population	1	Number	119805586.73805879	122805388.84747021	116621066.09073003
1	Global	2	female	17	60 to 64	2004	44	Population	1	Number	98528452.97729632	100889565.42847155	96006895.89597055
1	Global	2	female	18	65 to 69	2004	44	Population	1	Number	86722193.92574258	88744061.72011933	84555698.77837214
1	Global	2	female	19	70 to 74	2004	44	Population	1	Number	68998728.18155588	70552535.40444691	67306548.65175276
1	Global	2	female	20	75 to 79	2004	44	Population	1	Number	51070117.64147146	52157172.28086036	49943221.120572284
1	Global	2	female	21	80 plus	2004	44	Population	1	Number	53419138.59431563	54538735.39039611	52254626.02830582
1	Global	2	female	22	All Ages	2004	44	Population	1	Number	3218228335.1389637	3297698900.8886805	3137058521.459419
1	Global	2	female	23	5-14 years	2004	44	Population	1	Number	591417916.0229596	605447895.2356101	577302674.8424816
1	Global	2	female	24	15-49 years	2004	44	Population	1	Number	1692872323.7154217	1737227754.8973093	1647788923.544745
1	Global	2	female	25	50-69 years	2004	44	Population	1	Number	456531336.7045189	467828842.41819775	444490663.5733677
1	Global	2	female	26	70+ years	2004	44	Population	1	Number	173487984.417343	177194654.21345824	169558756.25746098
1	Global	2	female	28	<1 year	2004	44	Population	1	Number	62711441.5646622	64086469.718167536	61320472.47965232
1	Global	2	female	30	80 to 84	2004	44	Population	1	Number	31287937.201317362	31944344.045650464	30595774.48191025
1	Global	2	female	31	85 to 89	2004	44	Population	1	Number	14485729.542840783	14799362.553765994	14156773.259005498
1	Global	2	female	32	90 to 94	2004	44	Population	1	Number	5973138.752172565	6090529.589836175	5846439.628103832
1	Global	2	female	39	0 to 14	2004	44	Population	1	Number	895336690.3016803	915820223.7668496	874399857.1472859
1	Global	2	female	42	Neonatal	2004	44	Population	1	Number	4892621.317617534	4999460.200429082	4784265.558360427
1	Global	2	female	157	25 plus	2004	44	Population	1	Number	1745895330.9945352	1790373366.5768723	1699094242.0275192
1	Global	2	female	158	<20 years	2004	44	Population	1	Number	1198265863.0090697	1226848931.2974603	1169621910.053684
1	Global	2	female	159	10 to 24	2004	44	Population	1	Number	876399459.5011575	899160731.5705116	854177067.9999758
1	Global	2	female	162	10 to 19	2004	44	Population	1	Number	602332318.3657986	618072617.3669739	586903435.890095
1	Global	2	female	164	Birth	2004	44	Population	1	Number	65124464.2100398	66906172.7789596	63501094.4439774
1	Global	2	female	235	95 plus	2004	44	Population	1	Number	1672333.0979849244	1710680.542549104	1632037.1654983978
1	Global	3	both	1	Under 5	2004	44	Population	1	Number	629487189.33131	643503342.1548228	614937904.0062902
1	Global	3	both	2	Early Neonatal	2004	44	Population	1	Number	2562809.0559147173	2619388.273567404	2504869.4885233757
1	Global	3	both	3	Late Neonatal	2004	44	Population	1	Number	7584425.10445875	7750821.944040665	7413468.256240839
1	Global	3	both	4	Post Neonatal	2004	44	Population	1	Number	119856682.26358704	122509444.39013377	117143624.57087445
1	Global	3	both	5	1 to 4	2004	44	Population	1	Number	499483272.90734947	510683894.33968526	487874471.45673984
1	Global	3	both	6	5 to 9	2004	44	Population	1	Number	605541217.8299781	619657333.3500447	591055601.4864212
1	Global	3	both	7	10 to 14	2004	44	Population	1	Number	620466966.7444342	636248471.8018667	604947495.4655273
1	Global	3	both	8	15 to 19	2004	44	Population	1	Number	620429801.9720292	637255911.8642658	603658073.6411896
1	Global	3	both	9	20 to 24	2004	44	Population	1	Number	550457476.5182948	564531386.4061743	536483664.2405527
1	Global	3	both	10	25 to 29	2004	44	Population	1	Number	507068043.70961696	520080083.5928102	493802524.9335351
1	Global	3	both	11	30 to 34	2004	44	Population	1	Number	499698985.87674505	513656569.52230436	485432029.9369574
1	Global	3	both	12	35 to 39	2004	44	Population	1	Number	475388405.93984425	489074818.61360693	461195035.4909556
1	Global	3	both	13	40 to 44	2004	44	Population	1	Number	412265186.6264244	423386424.3579276	400795939.60387605
1	Global	3	both	14	45 to 49	2004	44	Population	1	Number	353640784.850364	362892312.3831484	343999007.8851607
1	Global	3	both	15	50 to 54	2004	44	Population	1	Number	304301981.92154026	312679442.7627082	295850514.09428
1	Global	3	both	16	55 to 59	2004	44	Population	1	Number	239504553.03093594	245717355.53248414	233025867.97058538
1	Global	3	both	17	60 to 64	2004	44	Population	1	Number	193308905.87485892	197978590.50263274	188171708.51731622
1	Global	3	both	18	65 to 69	2004	44	Population	1	Number	165689609.18848923	169687133.04807794	161406872.84745035
1	Global	3	both	19	70 to 74	2004	44	Population	1	Number	128382287.7723604	131415808.52359794	125151578.52941976
1	Global	3	both	20	75 to 79	2004	44	Population	1	Number	90107319.46841742	92073026.29279451	88035474.77821292
1	Global	3	both	21	80 plus	2004	44	Population	1	Number	83968296.83233397	85731181.925873	82126044.32909982
1	Global	3	both	22	All Ages	2004	44	Population	1	Number	6479707013.487977	6643609505.223167	6312913616.17851
1	Global	3	both	23	5-14 years	2004	44	Population	1	Number	1226008184.5744123	1255691137.074732	1196075648.8340771
1	Global	3	both	24	15-49 years	2004	44	Population	1	Number	3418948685.4933186	3510224994.5449295	3326512664.7282896
1	Global	3	both	25	50-69 years	2004	44	Population	1	Number	902805050.0158243	925896938.8289355	878404689.8773692
1	Global	3	both	26	70+ years	2004	44	Population	1	Number	302457904.0731118	309050505.37224257	295408741.169048
1	Global	3	both	28	<1 year	2004	44	Population	1	Number	130003916.4239605	132879279.99220103	127062873.43189783
1	Global	3	both	30	80 to 84	2004	44	Population	1	Number	51176764.55172866	52280946.98259171	50032289.30223953
1	Global	3	both	31	85 to 89	2004	44	Population	1	Number	22114756.678459227	22582355.305842146	21617181.668629922
1	Global	3	both	32	90 to 94	2004	44	Population	1	Number	8421015.130546138	8581514.898412157	8249290.190327113
1	Global	3	both	39	0 to 14	2004	44	Population	1	Number	1855495373.9057224	1899122746.1195388	1811247141.4311101
1	Global	3	both	42	Neonatal	2004	44	Population	1	Number	10147234.160373468	10370307.333457086	9918337.744764216
1	Global	3	both	157	25 plus	2004	44	Population	1	Number	3453324361.091931	3544278391.4194245	3358461011.502968
1	Global	3	both	158	<20 years	2004	44	Population	1	Number	2475925175.8777514	2536284377.854173	2415082936.129795
1	Global	3	both	159	10 to 24	2004	44	Population	1	Number	1791354245.2347581	1838761550.0998037	1745250682.914866
1	Global	3	both	162	10 to 19	2004	44	Population	1	Number	1240896768.7164633	1274149676.2763789	1208681507.2878597
1	Global	3	both	164	Birth	2004	44	Population	1	Number	135317652.452355	138999847.151068	131998732.750402
1	Global	3	both	235	95 plus	2004	44	Population	1	Number	2255760.4715999393	2306665.0920927376	2202853.859012098
4	Southeast Asia, East Asia, and Oceania	1	male	1	Under 5	2004	44	Population	1	Number	73648731.58692415	77387333.35955323	69596255.56838834
4	Southeast Asia, East Asia, and Oceania	1	male	2	Early Neonatal	2004	44	Population	1	Number	282303.92184281454	296369.0544225736	267173.7188925531
4	Southeast Asia, East Asia, and Oceania	1	male	3	Late Neonatal	2004	44	Population	1	Number	840496.2343772675	882384.8872889719	795357.9956450837
4	Southeast Asia, East Asia, and Oceania	1	male	4	Post Neonatal	2004	44	Population	1	Number	13462457.428153573	14135762.310235439	12735759.651003044
4	Southeast Asia, East Asia, and Oceania	1	male	5	1 to 4	2004	44	Population	1	Number	59063474.0025505	62073061.59668215	55800218.177459486
4	Southeast Asia, East Asia, and Oceania	1	male	6	5 to 9	2004	44	Population	1	Number	75847952.71690165	79753234.31633013	71614269.66397873
4	Southeast Asia, East Asia, and Oceania	1	male	7	10 to 14	2004	44	Population	1	Number	89482051.52681309	94464218.89749178	84119279.1300847
4	Southeast Asia, East Asia, and Oceania	1	male	8	15 to 19	2004	44	Population	1	Number	97921986.79532026	103865524.4090907	91799658.65034983
4	Southeast Asia, East Asia, and Oceania	1	male	9	20 to 24	2004	44	Population	1	Number	79466869.57537796	83867522.99916892	74693494.32292035
4	Southeast Asia, East Asia, and Oceania	1	male	10	25 to 29	2004	44	Population	1	Number	78707065.91280465	83280370.0543484	73874341.49834336
4	Southeast Asia, East Asia, and Oceania	1	male	11	30 to 34	2004	44	Population	1	Number	89373378.8878847	95019886.71733104	83528115.00484757
4	Southeast Asia, East Asia, and Oceania	1	male	12	35 to 39	2004	44	Population	1	Number	91077346.97509685	96984982.74295415	84953174.12747698
4	Southeast Asia, East Asia, and Oceania	1	male	13	40 to 44	2004	44	Population	1	Number	72845240.0541409	77396149.72985765	68108345.04603451
4	Southeast Asia, East Asia, and Oceania	1	male	14	45 to 49	2004	44	Population	1	Number	61671976.97270331	65551904.355888195	57628211.42232978
4	Southeast Asia, East Asia, and Oceania	1	male	15	50 to 54	2004	44	Population	1	Number	54528258.871041514	58120154.50528193	50807737.09191412
4	Southeast Asia, East Asia, and Oceania	1	male	16	55 to 59	2004	44	Population	1	Number	40478530.78984096	43138887.48914708	37691398.96200292
4	Southeast Asia, East Asia, and Oceania	1	male	17	60 to 64	2004	44	Population	1	Number	30347752.32074034	32310152.022240438	28287970.402506925
4	Southeast Asia, East Asia, and Oceania	1	male	18	65 to 69	2004	44	Population	1	Number	25408969.61390002	27088280.00986773	23655302.86224445
4	Southeast Asia, East Asia, and Oceania	1	male	19	70 to 74	2004	44	Population	1	Number	18775915.51644675	20046065.455869205	17478722.067775443
4	Southeast Asia, East Asia, and Oceania	1	male	20	75 to 79	2004	44	Population	1	Number	11429525.57850551	12192609.684470143	10650329.279233543
4	Southeast Asia, East Asia, and Oceania	1	male	21	80 plus	2004	44	Population	1	Number	7504578.151078696	7984935.90675401	7017460.220390097
4	Southeast Asia, East Asia, and Oceania	1	male	22	All Ages	2004	44	Population	1	Number	998516131.8455213	1058139368.381423	936110443.01634
4	Southeast Asia, East Asia, and Oceania	1	male	23	5-14 years	2004	44	Population	1	Number	165330004.24371475	174199011.727955	155714585.54696494
4	Southeast Asia, East Asia, and Oceania	1	male	24	15-49 years	2004	44	Population	1	Number	571063865.1733286	605902264.9382573	534723496.449008
4	Southeast Asia, East Asia, and Oceania	1	male	25	50-69 years	2004	44	Population	1	Number	150763511.59552282	160657474.02653715	140417365.6150119
4	Southeast Asia, East Asia, and Oceania	1	male	26	70+ years	2004	44	Population	1	Number	37710019.24603096	40226112.87393947	35148530.51921963
4	Southeast Asia, East Asia, and Oceania	1	male	28	<1 year	2004	44	Population	1	Number	14585257.584373655	15314424.965776972	13798291.365540683
4	Southeast Asia, East Asia, and Oceania	1	male	30	80 to 84	2004	44	Population	1	Number	5366722.31860609	5720974.359913447	5006243.545367662
4	Southeast Asia, East Asia, and Oceania	1	male	31	85 to 89	2004	44	Population	1	Number	1737041.6950135662	1843451.211755022	1627741.7126332563
4	Southeast Asia, East Asia, and Oceania	1	male	32	90 to 94	2004	44	Population	1	Number	339677.24990044296	354772.2966167178	323165.5838605695
4	Southeast Asia, East Asia, and Oceania	1	male	39	0 to 14	2004	44	Population	1	Number	238978735.8306389	251627990.15565783	225316501.39353853
4	Southeast Asia, East Asia, and Oceania	1	male	42	Neonatal	2004	44	Population	1	Number	1122800.156220082	1178753.9417115457	1062531.7145376368
4	Southeast Asia, East Asia, and Oceania	1	male	157	25 plus	2004	44	Population	1	Number	582148539.6441842	619161930.0804664	543664740.137987
4	Southeast Asia, East Asia, and Oceania	1	male	158	<20 years	2004	44	Population	1	Number	336900722.62595916	355292366.6129089	317012307.2692515
4	Southeast Asia, East Asia, and Oceania	1	male	159	10 to 24	2004	44	Population	1	Number	266870907.8975113	282342864.7813084	250667125.5261476
4	Southeast Asia, East Asia, and Oceania	1	male	162	10 to 19	2004	44	Population	1	Number	187404038.32213336	198364587.4077103	175956767.69979185
4	Southeast Asia, East Asia, and Oceania	1	male	164	Birth	2004	44	Population	1	Number	14888719.3014491	15234315.4294926	14585955.9087125
4	Southeast Asia, East Asia, and Oceania	1	male	235	95 plus	2004	44	Population	1	Number	61136.88755859726	63299.0721211869	58862.73973410076
4	Southeast Asia, East Asia, and Oceania	2	female	1	Under 5	2004	44	Population	1	Number	65342502.69870725	68545586.51379153	61889224.609593995
4	Southeast Asia, East Asia, and Oceania	2	female	2	Early Neonatal	2004	44	Population	1	Number	248403.95674905073	260412.22120995537	235431.05054534256
4	Southeast Asia, East Asia, and Oceania	2	female	3	Late Neonatal	2004	44	Population	1	Number	740755.9748242274	776574.7436370288	702097.7516368484
4	Southeast Asia, East Asia, and Oceania	2	female	4	Post Neonatal	2004	44	Population	1	Number	11886987.079541842	12463495.561741512	11262011.321829451
4	Southeast Asia, East Asia, and Oceania	2	female	5	1 to 4	2004	44	Population	1	Number	52466355.687592134	55047853.55902334	49678827.12124056
4	Southeast Asia, East Asia, and Oceania	2	female	6	5 to 9	2004	44	Population	1	Number	67659199.88231616	71027536.65869088	64005910.00301397
4	Southeast Asia, East Asia, and Oceania	2	female	7	10 to 14	2004	44	Population	1	Number	82029848.78608173	86480731.27510391	77183943.27980782
4	Southeast Asia, East Asia, and Oceania	2	female	8	15 to 19	2004	44	Population	1	Number	93824064.2220964	99476637.16533318	87979046.67137273
4	Southeast Asia, East Asia, and Oceania	2	female	9	20 to 24	2004	44	Population	1	Number	78949659.69740972	83301322.32967019	74218715.81205964
4	Southeast Asia, East Asia, and Oceania	2	female	10	25 to 29	2004	44	Population	1	Number	78033668.33314331	82502756.42656955	73273468.31286152
4	Southeast Asia, East Asia, and Oceania	2	female	11	30 to 34	2004	44	Population	1	Number	86568101.83804603	91929017.69442286	80964243.11246821
4	Southeast Asia, East Asia, and Oceania	2	female	12	35 to 39	2004	44	Population	1	Number	88238675.41494553	93867425.80811143	82362224.59369597
4	Southeast Asia, East Asia, and Oceania	2	female	13	40 to 44	2004	44	Population	1	Number	70275923.82343537	74572523.65813537	65813737.80982661
4	Southeast Asia, East Asia, and Oceania	2	female	14	45 to 49	2004	44	Population	1	Number	58980174.825725116	62612661.73591563	55211414.9760417
4	Southeast Asia, East Asia, and Oceania	2	female	15	50 to 54	2004	44	Population	1	Number	53082960.01626274	56537822.19437248	49514950.115508445
4	Southeast Asia, East Asia, and Oceania	2	female	16	55 to 59	2004	44	Population	1	Number	39165313.57261926	41671160.2296883	36550742.313621156
4	Southeast Asia, East Asia, and Oceania	2	female	17	60 to 64	2004	44	Population	1	Number	29767424.388810717	31611110.25663319	27829127.947708145
4	Southeast Asia, East Asia, and Oceania	2	female	18	65 to 69	2004	44	Population	1	Number	25765461.78587005	27387917.484659493	24078147.2312601
4	Southeast Asia, East Asia, and Oceania	2	female	19	70 to 74	2004	44	Population	1	Number	20349774.229526494	21665802.295544393	18994919.003673665
4	Southeast Asia, East Asia, and Oceania	2	female	20	75 to 79	2004	44	Population	1	Number	13723597.186197694	14622302.040423477	12804232.952685114
4	Southeast Asia, East Asia, and Oceania	2	female	21	80 plus	2004	44	Population	1	Number	12313702.882450191	13124279.118620085	11494438.113526281
4	Southeast Asia, East Asia, and Oceania	2	female	22	All Ages	2004	44	Population	1	Number	964070053.5836438	1020659913.5430815	904732822.6441419
4	Southeast Asia, East Asia, and Oceania	2	female	23	5-14 years	2004	44	Population	1	Number	149689048.6683979	157579580.56979704	141186220.9768497
4	Southeast Asia, East Asia, and Oceania	2	female	24	15-49 years	2004	44	Population	1	Number	554870268.1548015	588246915.6864679	520019365.5230866
4	Southeast Asia, East Asia, and Oceania	2	female	25	50-69 years	2004	44	Population	1	Number	147781159.76356277	157207535.2785901	137943642.25822416
4	Southeast Asia, East Asia, and Oceania	2	female	26	70+ years	2004	44	Population	1	Number	46387074.29817438	49412974.48490781	43287691.13537906
4	Southeast Asia, East Asia, and Oceania	2	female	28	<1 year	2004	44	Population	1	Number	12876147.01111512	13500482.560528206	12199866.45996269
4	Southeast Asia, East Asia, and Oceania	2	female	30	80 to 84	2004	44	Population	1	Number	7783639.576909367	8301103.41930381	7260341.53054274
4	Southeast Asia, East Asia, and Oceania	2	female	31	85 to 89	2004	44	Population	1	Number	3371335.9378667455	3594052.459380521	3144882.0475873332
4	Southeast Asia, East Asia, and Oceania	2	female	32	90 to 94	2004	44	Population	1	Number	963702.4647105399	1022522.5093131277	903637.2580523426
4	Southeast Asia, East Asia, and Oceania	2	female	39	0 to 14	2004	44	Population	1	Number	215031551.36710516	226068157.53300643	203051671.71129206
4	Southeast Asia, East Asia, and Oceania	2	female	42	Neonatal	2004	44	Population	1	Number	989159.931573278	1036986.9987866937	937528.8021821909
4	Southeast Asia, East Asia, and Oceania	2	female	157	25 plus	2004	44	Population	1	Number	576264778.2970325	612152321.3367722	538784004.187883
4	Southeast Asia, East Asia, and Oceania	2	female	158	<20 years	2004	44	Population	1	Number	308855615.58920157	325425913.0438565	290946178.43322206
4	Southeast Asia, East Asia, and Oceania	2	female	159	10 to 24	2004	44	Population	1	Number	254803572.70558786	269283078.13227564	239400557.73853317
4	Southeast Asia, East Asia, and Oceania	2	female	162	10 to 19	2004	44	Population	1	Number	175853913.00817814	186016647.52898648	165190002.74006855
4	Southeast Asia, East Asia, and Oceania	2	female	164	Birth	2004	44	Population	1	Number	13092497.8379004	13395582.7071634	12820530.1716263
4	Southeast Asia, East Asia, and Oceania	2	female	235	95 plus	2004	44	Population	1	Number	195024.9029635387	204480.6805178845	184919.67317944916
4	Southeast Asia, East Asia, and Oceania	3	both	1	Under 5	2004	44	Population	1	Number	138991234.28563142	145923889.4893283	131511620.56425834
4	Southeast Asia, East Asia, and Oceania	3	both	2	Early Neonatal	2004	44	Population	1	Number	530707.8785918652	556649.7115644466	502744.6942411557
4	Southeast Asia, East Asia, and Oceania	3	both	3	Late Neonatal	2004	44	Population	1	Number	1581252.209201495	1658684.8723893077	1497886.2195962837
4	Southeast Asia, East Asia, and Oceania	3	both	4	Post Neonatal	2004	44	Population	1	Number	25349444.507695414	26596773.41048613	24006742.85899226
4	Southeast Asia, East Asia, and Oceania	3	both	5	1 to 4	2004	44	Population	1	Number	111529829.69014263	117111773.32557067	105497701.16892493
4	Southeast Asia, East Asia, and Oceania	3	both	6	5 to 9	2004	44	Population	1	Number	143507152.5992178	150794886.69631	135607189.84962568
4	Southeast Asia, East Asia, and Oceania	3	both	7	10 to 14	2004	44	Population	1	Number	171511900.31289482	180900522.19672465	161302793.92128345
4	Southeast Asia, East Asia, and Oceania	3	both	8	15 to 19	2004	44	Population	1	Number	191746051.01741666	203342161.57442388	179778705.32172257
4	Southeast Asia, East Asia, and Oceania	3	both	9	20 to 24	2004	44	Population	1	Number	158416529.27278766	167143470.62638116	148928197.86528617
4	Southeast Asia, East Asia, and Oceania	3	both	10	25 to 29	2004	44	Population	1	Number	156740734.24594796	165805749.3204414	147139211.01524025
4	Southeast Asia, East Asia, and Oceania	3	both	11	30 to 34	2004	44	Population	1	Number	175941480.72593072	186948904.41175395	164492358.1173158
4	Southeast Asia, East Asia, and Oceania	3	both	12	35 to 39	2004	44	Population	1	Number	179316022.39004236	190852408.5510656	167308491.25303757
4	Southeast Asia, East Asia, and Oceania	3	both	13	40 to 44	2004	44	Population	1	Number	143121163.87757626	151968673.387993	133885188.72483286
4	Southeast Asia, East Asia, and Oceania	3	both	14	45 to 49	2004	44	Population	1	Number	120652151.79842842	128164571.53003122	112809156.11780682
4	Southeast Asia, East Asia, and Oceania	3	both	15	50 to 54	2004	44	Population	1	Number	107611218.88730425	114657976.69965443	100317306.62180085
4	Southeast Asia, East Asia, and Oceania	3	both	16	55 to 59	2004	44	Population	1	Number	79643844.36246023	84810047.71883537	74235792.47545642
4	Southeast Asia, East Asia, and Oceania	3	both	17	60 to 64	2004	44	Population	1	Number	60115176.70955106	63921262.27887363	56126543.11703928
4	Southeast Asia, East Asia, and Oceania	3	both	18	65 to 69	2004	44	Population	1	Number	51174431.399770066	54475722.60776386	47744718.763220474
4	Southeast Asia, East Asia, and Oceania	3	both	19	70 to 74	2004	44	Population	1	Number	39125689.745973244	41711085.940626286	36460401.58200757
4	Southeast Asia, East Asia, and Oceania	3	both	20	75 to 79	2004	44	Population	1	Number	25153122.764703207	26807051.224681307	23453269.132449202
4	Southeast Asia, East Asia, and Oceania	3	both	21	80 plus	2004	44	Population	1	Number	19818281.033528887	21097735.01242513	18509687.539478645
4	Southeast Asia, East Asia, and Oceania	3	both	22	All Ages	2004	44	Population	1	Number	1962586185.4291651	2078970236.0864115	1840848587.5117295
4	Southeast Asia, East Asia, and Oceania	3	both	23	5-14 years	2004	44	Population	1	Number	315019052.91211265	331717052.59425074	296861961.506843
4	Southeast Asia, East Asia, and Oceania	3	both	24	15-49 years	2004	44	Population	1	Number	1125934133.32813	1194093829.8666553	1054745266.0349663
4	Southeast Asia, East Asia, and Oceania	3	both	25	50-69 years	2004	44	Population	1	Number	298544671.3590856	317865009.30512726	278440646.86460084
4	Southeast Asia, East Asia, and Oceania	3	both	26	70+ years	2004	44	Population	1	Number	84097093.54420534	89599005.18206014	78418303.00462487
4	Southeast Asia, East Asia, and Oceania	3	both	28	<1 year	2004	44	Population	1	Number	27461404.595488776	28812116.163757633	26007483.55769422
4	Southeast Asia, East Asia, and Oceania	3	both	30	80 to 84	2004	44	Population	1	Number	13150361.895515457	14015997.391985552	12267800.924678704
4	Southeast Asia, East Asia, and Oceania	3	both	31	85 to 89	2004	44	Population	1	Number	5108377.632880311	5435580.39481031	4772347.417047134
4	Southeast Asia, East Asia, and Oceania	3	both	32	90 to 94	2004	44	Population	1	Number	1303379.714610983	1375768.6339528142	1226934.7659090792
4	Southeast Asia, East Asia, and Oceania	3	both	39	0 to 14	2004	44	Population	1	Number	454010287.197744	477692217.9860401	428381960.47788334
4	Southeast Asia, East Asia, and Oceania	3	both	42	Neonatal	2004	44	Population	1	Number	2111960.08779336	2215333.573616675	2000630.9138374396
4	Southeast Asia, East Asia, and Oceania	3	both	157	25 plus	2004	44	Population	1	Number	1158413317.9412167	1231316337.2965388	1082447483.9535458
4	Southeast Asia, East Asia, and Oceania	3	both	158	<20 years	2004	44	Population	1	Number	645756338.2151607	680652202.0941023	607956036.7426194
4	Southeast Asia, East Asia, and Oceania	3	both	159	10 to 24	2004	44	Population	1	Number	521674480.60309917	551639221.0412956	490067683.2646807
4	Southeast Asia, East Asia, and Oceania	3	both	162	10 to 19	2004	44	Population	1	Number	363257951.3303115	384399498.1713253	341151945.29794735
4	Southeast Asia, East Asia, and Oceania	3	both	164	Birth	2004	44	Population	1	Number	27981217.1393495	28627930.2012833	27405809.6156633
4	Southeast Asia, East Asia, and Oceania	3	both	235	95 plus	2004	44	Population	1	Number	256161.79052213594	267394.8163510529	244000.63174811282
5	East Asia	1	male	1	Under 5	2004	44	Population	1	Number	42576917.37964601	46147917.95358341	39062823.49700347
5	East Asia	1	male	2	Early Neonatal	2004	44	Population	1	Number	158218.4784346118	171471.2499506669	145168.25616110963
5	East Asia	1	male	3	Late Neonatal	2004	44	Population	1	Number	472274.6287036661	511834.8343412456	433320.24108418444
5	East Asia	1	male	4	Post Neonatal	2004	44	Population	1	Number	7627294.075805339	8265937.998276592	6998327.837940554
5	East Asia	1	male	5	1 to 4	2004	44	Population	1	Number	34319130.1967024	37198659.95409942	31486007.161817625
5	East Asia	1	male	6	5 to 9	2004	44	Population	1	Number	45077812.6592385	48867450.25720385	41356218.196813025
5	East Asia	1	male	7	10 to 14	2004	44	Population	1	Number	58766251.48452295	63759777.937828176	53869975.94361262
5	East Asia	1	male	8	15 to 19	2004	44	Population	1	Number	68951712.7360899	74865704.55483583	63160449.78321595
5	East Asia	1	male	9	20 to 24	2004	44	Population	1	Number	52565877.82044537	57024972.232385404	48198599.34052652
5	East Asia	1	male	10	25 to 29	2004	44	Population	1	Number	53978490.7691258	58569072.2400073	49483484.04390867
5	East Asia	1	male	11	30 to 34	2004	44	Population	1	Number	66356230.60794939	72029229.64906663	60800273.47516116
5	East Asia	1	male	12	35 to 39	2004	44	Population	1	Number	69794279.23857303	75758149.50789931	63953384.649276294
5	East Asia	1	male	13	40 to 44	2004	44	Population	1	Number	53938035.64100628	58517241.292021945	49459534.39046988
5	East Asia	1	male	14	45 to 49	2004	44	Population	1	Number	46078338.08311703	49992154.13512862	42254613.07480756
5	East Asia	1	male	15	50 to 54	2004	44	Population	1	Number	42676780.312614106	46321260.167616956	39116730.5684539
5	East Asia	1	male	16	55 to 59	2004	44	Population	1	Number	31824026.47719189	34540582.711301364	29166119.417577047
5	East Asia	1	male	17	60 to 64	2004	44	Population	1	Number	23728190.768069793	25733933.248549726	21762432.41841227
5	East Asia	1	male	18	65 to 69	2004	44	Population	1	Number	20184093.678321026	21896766.72589965	18507941.822397377
5	East Asia	1	male	19	70 to 74	2004	44	Population	1	Number	15059026.580498934	16345477.17054438	13803995.396855364
5	East Asia	1	male	20	75 to 79	2004	44	Population	1	Number	9123438.179304989	9898945.732038314	8367743.980587975
5	East Asia	1	male	21	80 plus	2004	44	Population	1	Number	5713440.883423997	6193842.892667021	5246585.226304992
5	East Asia	1	male	22	All Ages	2004	44	Population	1	Number	706392943.299139	766464019.7474132	647571028.7801043
5	East Asia	1	male	23	5-14 years	2004	44	Population	1	Number	103844064.14376146	112627228.19503202	95226194.14042565
5	East Asia	1	male	24	15-49 years	2004	44	Population	1	Number	411662964.8963068	446756655.47208124	377310338.7573659
5	East Asia	1	male	25	50-69 years	2004	44	Population	1	Number	118413091.23619682	128492723.95759183	108553224.22684057
5	East Asia	1	male	26	70+ years	2004	44	Population	1	Number	29895905.64322792	32438702.085366756	27418448.158468615
5	East Asia	1	male	28	<1 year	2004	44	Population	1	Number	8257787.182943617	8949244.082568504	7576816.335185848
5	East Asia	1	male	30	80 to 84	2004	44	Population	1	Number	4223038.145342974	4580614.061262806	3875198.995096517
5	East Asia	1	male	31	85 to 89	2004	44	Population	1	Number	1277667.26979088	1384301.454505931	1174043.838796194
5	East Asia	1	male	32	90 to 94	2004	44	Population	1	Number	190751.78558885353	205333.95089465636	176621.49330436482
5	East Asia	1	male	39	0 to 14	2004	44	Population	1	Number	146420981.52340746	158775146.14861545	134289017.63742912
5	East Asia	1	male	42	Neonatal	2004	44	Population	1	Number	630493.1071382778	683306.0842919125	578488.4972452942
5	East Asia	1	male	157	25 plus	2004	44	Population	1	Number	438454371.21919626	475797319.2794999	401922962.0189329
5	East Asia	1	male	158	<20 years	2004	44	Population	1	Number	215372694.25949737	233640925.21562815	197449467.42064503
5	East Asia	1	male	159	10 to 24	2004	44	Population	1	Number	180283842.04105824	195650529.2372263	165229025.06735507
5	East Asia	1	male	162	10 to 19	2004	44	Population	1	Number	127717964.22061285	138625557.00484085	117030425.72682859
5	East Asia	1	male	164	Birth	2004	44	Population	1	Number	8330129.48930217	8556522.43248692	8129715.3921901
5	East Asia	1	male	235	95 plus	2004	44	Population	1	Number	21983.682701289443	23296.425283131655	20688.916964583303
5	East Asia	2	female	1	Under 5	2004	44	Population	1	Number	35918248.837572224	38911052.455973126	32969948.626655754
5	East Asia	2	female	2	Early Neonatal	2004	44	Population	1	Number	131645.16879823882	142592.1607062956	120851.93508983946
5	East Asia	2	female	3	Late Neonatal	2004	44	Population	1	Number	393401.832174206	426116.18381476856	361147.79310118157
5	East Asia	2	female	4	Post Neonatal	2004	44	Population	1	Number	6370398.356964574	6899981.753320864	5848184.968864683
5	East Asia	2	female	5	1 to 4	2004	44	Population	1	Number	29022803.47963521	31442362.358131193	26639763.929600053
5	East Asia	2	female	6	5 to 9	2004	44	Population	1	Number	38488626.09332476	41705834.67940724	35326911.93185422
5	East Asia	2	female	7	10 to 14	2004	44	Population	1	Number	52720747.880132265	57192956.01122597	48334979.522554025
5	East Asia	2	female	8	15 to 19	2004	44	Population	1	Number	65501876.03574301	71119518.68538366	60000648.283595726
5	East Asia	2	female	9	20 to 24	2004	44	Population	1	Number	51885085.90187615	56287117.07111494	47575053.56582163
5	East Asia	2	female	10	25 to 29	2004	44	Population	1	Number	52971382.996673405	57470646.67914566	48567773.076896876
5	East Asia	2	female	11	30 to 34	2004	44	Population	1	Number	63388124.84251988	68792470.44724597	58097908.40518203
5	East Asia	2	female	12	35 to 39	2004	44	Population	1	Number	66752472.89416144	72444406.41070698	61181928.32890751
5	East Asia	2	female	13	40 to 44	2004	44	Population	1	Number	51071362.60753457	55394870.96442202	46844520.9946924
5	East Asia	2	female	14	45 to 49	2004	44	Population	1	Number	43157402.04393304	46808730.78285341	39589145.548387155
5	East Asia	2	female	15	50 to 54	2004	44	Population	1	Number	40992505.595440805	44483537.302573256	37580263.72293512
5	East Asia	2	female	16	55 to 59	2004	44	Population	1	Number	29992716.10386047	32538475.522287555	27499794.024397828
5	East Asia	2	female	17	60 to 64	2004	44	Population	1	Number	22387493.330872275	24259390.796044096	20548296.224090192
5	East Asia	2	female	18	65 to 69	2004	44	Population	1	Number	19624957.739470482	21266068.19311231	18013769.581468623
5	East Asia	2	female	19	70 to 74	2004	44	Population	1	Number	15746776.321583986	17071167.05511994	14449593.572106898
5	East Asia	2	female	20	75 to 79	2004	44	Population	1	Number	10682829.102666605	11582719.879787985	9802868.111253694
5	East Asia	2	female	21	80 plus	2004	44	Population	1	Number	9590093.16655233	10399294.099740911	8801917.72493287
5	East Asia	2	female	22	All Ages	2004	44	Population	1	Number	670872701.4939177	727728835.0575228	615185321.2457325
5	East Asia	2	female	23	5-14 years	2004	44	Population	1	Number	91209373.97345702	98898790.69063321	83661891.45440826
5	East Asia	2	female	24	15-49 years	2004	44	Population	1	Number	394727707.3224415	428317865.03324115	361856978.20348346
5	East Asia	2	female	25	50-69 years	2004	44	Population	1	Number	112997672.76964404	122547657.87568721	103642123.55289178
5	East Asia	2	female	26	70+ years	2004	44	Population	1	Number	36019698.59080292	39053255.93847085	33054379.40829346
5	East Asia	2	female	28	<1 year	2004	44	Population	1	Number	6895445.357937018	7468690.097841928	6330184.697055706
5	East Asia	2	female	30	80 to 84	2004	44	Population	1	Number	6119103.9978438895	6635641.303008879	5614927.366568861
5	East Asia	2	female	31	85 to 89	2004	44	Population	1	Number	2645039.7013784745	2868928.6624340033	2427237.226918814
5	East Asia	2	female	32	90 to 94	2004	44	Population	1	Number	708453.1599269967	767678.0029415862	651135.5990708735
5	East Asia	2	female	39	0 to 14	2004	44	Population	1	Number	127127622.81102926	137809971.21321744	116631840.08106399
5	East Asia	2	female	42	Neonatal	2004	44	Population	1	Number	525047.0009724448	568708.3445210642	481999.728191021
5	East Asia	2	female	157	25 plus	2004	44	Population	1	Number	426358116.7452693	462512171.7434913	390977779.3152517
5	East Asia	2	female	158	<20 years	2004	44	Population	1	Number	192629498.84677225	208929546.24291667	176632488.36465973
5	East Asia	2	female	159	10 to 24	2004	44	Population	1	Number	170107709.81775144	184599648.1120401	155910681.3719714
5	East Asia	2	female	162	10 to 19	2004	44	Population	1	Number	118222623.91587527	128312531.04092516	108335627.80614977
5	East Asia	2	female	164	Birth	2004	44	Population	1	Number	6918353.59505952	7105262.76012626	6751198.88100586
5	East Asia	2	female	235	95 plus	2004	44	Population	1	Number	117496.30740296868	126650.72014687838	108549.29794130035
5	East Asia	3	both	1	Under 5	2004	44	Population	1	Number	78495166.21721824	85059023.48906326	72032772.12365924
5	East Asia	3	both	2	Early Neonatal	2004	44	Population	1	Number	289863.6472328506	314063.4106569625	266020.1912509491
5	East Asia	3	both	3	Late Neonatal	2004	44	Population	1	Number	865676.4608778721	937951.01815601415	794468.0341853661
5	East Asia	3	both	4	Post Neonatal	2004	44	Population	1	Number	13997692.432769913	15165919.751597457	12846512.806805238
5	East Asia	3	both	5	1 to 4	2004	44	Population	1	Number	63341933.67633761	68641089.30865282	58125771.09141768
5	East Asia	3	both	6	5 to 9	2004	44	Population	1	Number	83566438.75256325	90573284.9366111	76683130.12866725
5	East Asia	3	both	7	10 to 14	2004	44	Population	1	Number	111486999.36465523	120952733.94905415	102204955.46616665
5	East Asia	3	both	8	15 to 19	2004	44	Population	1	Number	134453588.7718329	145985223.24021947	123161098.06681168
5	East Asia	3	both	9	20 to 24	2004	44	Population	1	Number	104450963.72232153	113312089.30350035	95773652.90634817
5	East Asia	3	both	10	25 to 29	2004	44	Population	1	Number	106949873.7657992	116039718.91915296	98051257.12080556
5	East Asia	3	both	11	30 to 34	2004	44	Population	1	Number	129744355.45046927	140821700.0963126	118898181.8803432
5	East Asia	3	both	12	35 to 39	2004	44	Population	1	Number	136546752.13273445	148202555.9186063	125135312.9781838
5	East Asia	3	both	13	40 to 44	2004	44	Population	1	Number	105009398.24854085	113912112.25644398	96304055.3851623
5	East Asia	3	both	14	45 to 49	2004	44	Population	1	Number	89235740.12705007	96800884.91798203	81843758.62319471
5	East Asia	3	both	15	50 to 54	2004	44	Population	1	Number	83669285.90805492	90804797.47019021	76696994.291389
5	East Asia	3	both	16	55 to 59	2004	44	Population	1	Number	61816742.58105236	67079107.94541389	56665913.44197488
5	East Asia	3	both	17	60 to 64	2004	44	Population	1	Number	46115684.09894207	49993324.04459382	42310728.642502464
5	East Asia	3	both	18	65 to 69	2004	44	Population	1	Number	39809051.41779151	43162834.91901196	36521711.40386599
5	East Asia	3	both	19	70 to 74	2004	44	Population	1	Number	30805802.90208292	33416752.34639238	28253588.968962263
5	East Asia	3	both	20	75 to 79	2004	44	Population	1	Number	19806267.281971592	21481688.24831487	18170735.646561954
5	East Asia	3	both	21	80 plus	2004	44	Population	1	Number	15303534.049976327	16593573.282524962	14048502.951237861
5	East Asia	3	both	22	All Ages	2004	44	Population	1	Number	1377265644.7930567	1494192854.8049364	1262756350.0258362
5	East Asia	3	both	23	5-14 years	2004	44	Population	1	Number	195053438.11721846	211526018.88566524	178888085.59483388
5	East Asia	3	both	24	15-49 years	2004	44	Population	1	Number	806390672.2187483	875074520.5053226	739167316.9608494
5	East Asia	3	both	25	50-69 years	2004	44	Population	1	Number	231410764.00584084	251040545.8126637	212195347.77973232
5	East Asia	3	both	26	70+ years	2004	44	Population	1	Number	65915604.23403084	71492013.8772322	60472827.56676208
5	East Asia	3	both	28	<1 year	2004	44	Population	1	Number	15153232.540880635	16417934.180410432	13907001.032241551
5	East Asia	3	both	30	80 to 84	2004	44	Population	1	Number	10342142.143186864	11216255.364271684	9490126.361665377
5	East Asia	3	both	31	85 to 89	2004	44	Population	1	Number	3922706.9711693544	4253628.912583335	3601281.0657150075
5	East Asia	3	both	32	90 to 94	2004	44	Population	1	Number	899204.9455158502	973011.9538362426	827765.0067889544
5	East Asia	3	both	39	0 to 14	2004	44	Population	1	Number	273548604.3344367	296585117.3618329	250920857.7184931
5	East Asia	3	both	42	Neonatal	2004	44	Population	1	Number	1155540.1081107226	1252014.4288129767	1060488.225436315
5	East Asia	3	both	157	25 plus	2004	44	Population	1	Number	864812487.9644655	938309987.7281264	792900741.334184
5	East Asia	3	both	158	<20 years	2004	44	Population	1	Number	408002193.10626966	442570471.45854485	374081955.7853048
5	East Asia	3	both	159	10 to 24	2004	44	Population	1	Number	350391551.85880965	380250177.34926635	321139706.4393265
5	East Asia	3	both	162	10 to 19	2004	44	Population	1	Number	245940588.13648814	266938088.045766	225366053.53297827
5	East Asia	3	both	164	Birth	2004	44	Population	1	Number	15248483.0843617	15661785.1926132	14880890.3331611
5	East Asia	3	both	235	95 plus	2004	44	Population	1	Number	139479.99010425812	149999.544179385	129230.13701136813
6	China	1	male	1	Under 5	2004	44	Population	1	Number	40740628.31454815	44334008.68759632	37178841.6725049
6	China	1	male	2	Early Neonatal	2004	44	Population	1	Number	151331.28168176967	164676.8655850756	138101.68193660767
6	China	1	male	3	Late Neonatal	2004	44	Population	1	Number	451719.51385751687	491555.4132644782	412229.64879240486
6	China	1	male	4	Post Neonatal	2004	44	Population	1	Number	7292518.333419053	7935726.026862779	6654961.23643179
6	China	1	male	5	1 to 4	2004	44	Population	1	Number	32845059.18558981	35742050.381883994	29973549.1053441
6	China	1	male	6	5 to 9	2004	44	Population	1	Number	43194037.142675556	46998861.15971288	39423079.706076734
6	China	1	male	7	10 to 14	2004	44	Population	1	Number	56798702.30881757	61804161.79764372	51836606.67042185
6	China	1	male	8	15 to 19	2004	44	Population	1	Number	67138844.0927819	73058895.56295924	61270258.08097299
6	China	1	male	9	20 to 24	2004	44	Population	1	Number	50692319.06812482	55156217.257806115	46268886.960325815
6	China	1	male	10	25 to 29	2004	44	Population	1	Number	52153392.998717345	56747736.82743098	47599871.76915125
6	China	1	male	11	30 to 34	2004	44	Population	1	Number	64435672.579042226	70114897.32843882	58805433.55678369
6	China	1	male	12	35 to 39	2004	44	Population	1	Number	67751732.96005434	73722225.81520957	61833226.63174643
6	China	1	male	13	40 to 44	2004	44	Population	1	Number	52080909.718022935	56657843.429463536	47550144.41798931
6	China	1	male	14	45 to 49	2004	44	Population	1	Number	44500804.08904973	48408204.96674223	40634433.36629352
6	China	1	male	15	50 to 54	2004	44	Population	1	Number	41388408.084301226	45026364.8703226	37786789.38918492
6	China	1	male	16	55 to 59	2004	44	Population	1	Number	30870078.800416168	33586633.39067028	28179108.45004738
6	China	1	male	17	60 to 64	2004	44	Population	1	Number	22841858.241657585	24851136.216038167	20851972.744221445
6	China	1	male	18	65 to 69	2004	44	Population	1	Number	19490185.598290052	21203202.12854644	17794460.119853217
6	China	1	male	19	70 to 74	2004	44	Population	1	Number	14605604.765767498	15887811.581133973	13337108.76692947
6	China	1	male	20	75 to 79	2004	44	Population	1	Number	8799467.596510852	9571229.168875044	8036324.245785321
6	China	1	male	21	80 plus	2004	44	Population	1	Number	5466477.6079236325	5943095.519989928	4996625.85432998
6	China	1	male	22	All Ages	2004	44	Population	1	Number	682949123.9667016	743072525.70858	623379370.441714
6	China	1	male	23	5-14 years	2004	44	Population	1	Number	99992739.45149313	108803022.9573566	91259686.37649858
6	China	1	male	24	15-49 years	2004	44	Population	1	Number	398753675.5057933	433866021.18805045	363960352.9317483
6	China	1	male	25	50-69 years	2004	44	Population	1	Number	114590530.72466503	124667336.6055775	104612330.70330696
6	China	1	male	26	70+ years	2004	44	Population	1	Number	28871549.97020198	31402136.269998945	26370058.867044773
6	China	1	male	28	<1 year	2004	44	Population	1	Number	7895569.128958339	8591958.305712331	7205292.567160803
6	China	1	male	30	80 to 84	2004	44	Population	1	Number	4060331.707088311	4415544.094458515	3709548.2264971915
6	China	1	male	31	85 to 89	2004	44	Population	1	Number	1218863.8516824865	1324612.6032109058	1114887.5146233805
6	China	1	male	32	90 to 94	2004	44	Population	1	Number	170736.3376234013	185204.66925167176	156566.62733483364
6	China	1	male	39	0 to 14	2004	44	Population	1	Number	140733367.76604128	153137031.6449529	128436627.9396142
6	China	1	male	42	Neonatal	2004	44	Population	1	Number	603050.7955392866	656232.2788495538	550331.3307290126
6	China	1	male	157	25 plus	2004	44	Population	1	Number	424384593.03975356	461720381.24286157	387405499.3123158
6	China	1	male	158	<20 years	2004	44	Population	1	Number	207872211.85882318	226195927.20791218	189704984.16907248
6	China	1	male	159	10 to 24	2004	44	Population	1	Number	174629865.4697243	190019274.61840907	159373849.86020598
6	China	1	male	162	10 to 19	2004	44	Population	1	Number	123937546.40159947	134863057.36060297	113105181.66715547
6	China	1	male	164	Birth	2004	44	Population	1	Number	7956779.78534552	8177190.89218116	7767531.76620882
6	China	1	male	235	95 plus	2004	44	Population	1	Number	16545.711529433214	17880.621078432963	15241.65163712411
6	China	2	female	1	Under 5	2004	44	Population	1	Number	34195591.78093652	37210593.80974732	31206417.990894195
6	China	2	female	2	Early Neonatal	2004	44	Population	1	Number	125217.08499364129	136255.39574219767	114273.02931246061
6	China	2	female	3	Late Neonatal	2004	44	Population	1	Number	374193.69270834175	407180.0195647917	341489.08998949936
6	China	2	female	4	Post Neonatal	2004	44	Population	1	Number	6057452.405605429	6591528.909121419	5527946.290084161
6	China	2	female	5	1 to 4	2004	44	Population	1	Number	27638728.597629108	30075629.485318918	25222713.631159645
6	China	2	female	6	5 to 9	2004	44	Population	1	Number	36715471.66937753	39947997.036928944	33512533.754891615
6	China	2	female	7	10 to 14	2004	44	Population	1	Number	50890457.460324556	55374053.180405095	46446294.29453178
6	China	2	female	8	15 to 19	2004	44	Population	1	Number	63779895.348908454	69403506.2397043	58205054.52083426
6	China	2	female	9	20 to 24	2004	44	Population	1	Number	50056664.41232389	54461975.733901724	45692563.34808132
6	China	2	female	10	25 to 29	2004	44	Population	1	Number	51149627.51626287	55650317.5052483	46691571.41350392
6	China	2	female	11	30 to 34	2004	44	Population	1	Number	61443216.47997666	66850437.20391477	56086791.47485625
6	China	2	female	12	35 to 39	2004	44	Population	1	Number	64716737.285488605	70410423.48593406	59077302.970461346
6	China	2	female	13	40 to 44	2004	44	Population	1	Number	49215693.44836283	53535200.53533725	44942587.919574596
6	China	2	female	14	45 to 49	2004	44	Population	1	Number	41551464.16203639	45197748.12875149	37944613.25394003
6	China	2	female	15	50 to 54	2004	44	Population	1	Number	39663500.67425355	43150540.62763649	36210966.22670936
6	China	2	female	16	55 to 59	2004	44	Population	1	Number	28965980.704081886	31513998.810705457	26442488.647760678
6	China	2	female	17	60 to 64	2004	44	Population	1	Number	21365919.427488048	23246185.318057947	19503376.997440137
6	China	2	female	18	65 to 69	2004	44	Population	1	Number	18735807.783664234	20382815.719222013	17105260.676217657
6	China	2	female	19	70 to 74	2004	44	Population	1	Number	15102585.885286206	16428341.666641066	13791015.616314963
6	China	2	female	20	75 to 79	2004	44	Population	1	Number	10257146.130265538	11156336.915382884	9368193.84418618
6	China	2	female	21	80 plus	2004	44	Population	1	Number	9223828.336966872	10028897.679195357	8429711.128070667
6	China	2	female	22	All Ages	2004	44	Population	1	Number	647029588.5060047	703949369.5967145	590654804.3610045
6	China	2	female	23	5-14 years	2004	44	Population	1	Number	87605929.12970208	95322050.21733403	79958828.04942338
6	China	2	female	24	15-49 years	2004	44	Population	1	Number	381913298.6533597	415509608.83279186	348638908.4543823
6	China	2	female	25	50-69 years	2004	44	Population	1	Number	108731208.58948772	118293540.47562191	99262092.54812783
6	China	2	female	26	70+ years	2004	44	Population	1	Number	34583560.35251862	37613576.2612193	31588920.588571817
6	China	2	female	28	<1 year	2004	44	Population	1	Number	6556863.183307412	7134964.324428408	5983704.359734549
6	China	2	female	30	80 to 84	2004	44	Population	1	Number	5885614.677278515	6400717.502862474	5376809.051035523
6	China	2	female	31	85 to 89	2004	44	Population	1	Number	2551295.3755796514	2773738.5792767503	2332003.128406186
6	China	2	female	32	90 to 94	2004	44	Population	1	Number	677768.2090547951	736258.623538327	620410.5745085721
6	China	2	female	39	0 to 14	2004	44	Population	1	Number	121801520.9106386	132532644.02708137	111164882.76992247
6	China	2	female	42	Neonatal	2004	44	Population	1	Number	499410.777701983	543435.4153069893	455762.11930196
6	China	2	female	157	25 plus	2004	44	Population	1	Number	411391507.8341337	447551243.5960272	375593880.1690357
6	China	2	female	158	<20 years	2004	44	Population	1	Number	185581416.25954705	201936150.26678562	169368360.84388727
6	China	2	female	159	10 to 24	2004	44	Population	1	Number	164727017.2215569	179239535.1540111	150342335.71657795
6	China	2	female	162	10 to 19	2004	44	Population	1	Number	114670352.80923301	124777559.42010939	104649772.3684966
6	China	2	female	164	Birth	2004	44	Population	1	Number	6570496.14037064	6752438.63619132	6414257.77588799
6	China	2	female	235	95 plus	2004	44	Population	1	Number	109150.075053911	118342.94526857919	100181.83434494039
6	China	3	both	1	Under 5	2004	44	Population	1	Number	74936220.09548467	81544602.49734367	68385259.6633991
6	China	3	both	2	Early Neonatal	2004	44	Population	1	Number	276548.36667541094	300932.2613272732	252373.7275216199
6	China	3	both	3	Late Neonatal	2004	44	Population	1	Number	825913.2065658586	898735.4328292699	753715.6728577825
6	China	3	both	4	Post Neonatal	2004	44	Population	1	Number	13349970.73902448	14527254.935984198	12182907.526515951
6	China	3	both	5	1 to 4	2004	44	Population	1	Number	60483787.78321892	65817679.867202915	55196262.73650374
6	China	3	both	6	5 to 9	2004	44	Population	1	Number	79909508.81205308	86946858.19664183	72935613.46096835
6	China	3	both	7	10 to 14	2004	44	Population	1	Number	107689159.76914212	117178214.9780488	98282900.96495363
6	China	3	both	8	15 to 19	2004	44	Population	1	Number	130918739.44169036	142462401.80266353	119475312.60180724
6	China	3	both	9	20 to 24	2004	44	Population	1	Number	100748983.48044872	109618192.99170785	91961450.30840714
6	China	3	both	10	25 to 29	2004	44	Population	1	Number	103303020.51498021	112398054.33267929	94291443.18265516
6	China	3	both	11	30 to 34	2004	44	Population	1	Number	125878889.0590189	136965334.53235355	114892225.03163995
6	China	3	both	12	35 to 39	2004	44	Population	1	Number	132468470.24554294	144132649.30114362	120910529.60220778
6	China	3	both	13	40 to 44	2004	44	Population	1	Number	101296603.16638575	110193043.96480079	92492732.3375639
6	China	3	both	14	45 to 49	2004	44	Population	1	Number	86052268.25108612	93605953.09549372	78579046.62023357
6	China	3	both	15	50 to 54	2004	44	Population	1	Number	81051908.75855477	88176905.49795908	73997755.61589429
6	China	3	both	16	55 to 59	2004	44	Population	1	Number	59836059.50449805	65100632.20137573	54621597.097808056
6	China	3	both	17	60 to 64	2004	44	Population	1	Number	44207777.669145636	48097321.534096114	40355349.74166158
6	China	3	both	18	65 to 69	2004	44	Population	1	Number	38225993.38195429	41586017.84776846	34899720.796070874
6	China	3	both	19	70 to 74	2004	44	Population	1	Number	29708190.651053704	32316153.247775044	27128124.38324443
6	China	3	both	20	75 to 79	2004	44	Population	1	Number	19056613.726776388	20727566.084257927	17404518.0899715
6	China	3	both	21	80 plus	2004	44	Population	1	Number	14690305.944890505	15971993.199185286	13426336.982400646
6	China	3	both	22	All Ages	2004	44	Population	1	Number	1329978712.4727063	1447021895.3052938	1214034174.8027189
6	China	3	both	23	5-14 years	2004	44	Population	1	Number	187598668.5811952	204125073.17469063	171218514.42592195
6	China	3	both	24	15-49 years	2004	44	Population	1	Number	780666974.159153	849375630.0208423	712599261.3861306
6	China	3	both	25	50-69 years	2004	44	Population	1	Number	223321739.31415275	242960877.08119935	203874423.25143477
6	China	3	both	26	70+ years	2004	44	Population	1	Number	63455110.322720595	69015712.53121823	57958979.45561657
6	China	3	both	28	<1 year	2004	44	Population	1	Number	14452432.312265752	15726922.63014074	13188996.926895354
6	China	3	both	30	80 to 84	2004	44	Population	1	Number	9945946.384366825	10816261.597320987	9086357.277532717
6	China	3	both	31	85 to 89	2004	44	Population	1	Number	3770159.2272621384	4098351.1824876554	3446890.6430295664
6	China	3	both	32	90 to 94	2004	44	Population	1	Number	848504.5466781964	921368.8944570064	777076.5500515323
6	China	3	both	39	0 to 14	2004	44	Population	1	Number	262534888.67667988	285669675.6720344	239601510.70953673
6	China	3	both	42	Neonatal	2004	44	Population	1	Number	1102461.5732412694	1199667.6941565431	1006089.4003794023
6	China	3	both	157	25 plus	2004	44	Population	1	Number	835776100.8738873	909271624.8388888	762999379.4813516
6	China	3	both	158	<20 years	2004	44	Population	1	Number	393453628.11837023	428132077.4746979	359073345.01295984
6	China	3	both	159	10 to 24	2004	44	Population	1	Number	339356882.6912812	369258809.7724202	309716185.57678384
6	China	3	both	162	10 to 19	2004	44	Population	1	Number	238607899.21083248	259640616.7807123	217754735.26837674
6	China	3	both	164	Birth	2004	44	Population	1	Number	14527275.9257162	14929629.5283725	14181789.5420968
6	China	3	both	235	95 plus	2004	44	Population	1	Number	125695.78658334422	136252.94075310932	115418.03386404522
7	Democratic People's Republic of Korea	1	male	1	Under 5	2004	44	Population	1	Number	1184747.5243616826	1297241.233497309	1074996.8947634797
7	Democratic People's Republic of Korea	1	male	2	Early Neonatal	2004	44	Population	1	Number	4760.688607129114	5212.723752544772	4319.676019037892
7	Democratic People's Republic of Korea	1	male	3	Late Neonatal	2004	44	Population	1	Number	14173.851590740462	15519.681909347255	12860.838392630276
7	Democratic People's Republic of Korea	1	male	4	Post Neonatal	2004	44	Population	1	Number	230141.5626856093	251993.87930194678	208822.09935516806
7	Democratic People's Republic of Korea	1	male	5	1 to 4	2004	44	Population	1	Number	935671.4214782037	1024514.9485334704	848994.2809966434
7	Democratic People's Republic of Korea	1	male	6	5 to 9	2004	44	Population	1	Number	1090035.2891243314	1193535.9170985383	989058.4507636774
7	Democratic People's Republic of Korea	1	male	7	10 to 14	2004	44	Population	1	Number	1122355.6044409317	1228925.099051814	1018384.7315861179
7	Democratic People's Republic of Korea	1	male	8	15 to 19	2004	44	Population	1	Number	986437.333983038	1080101.1672030299	895057.4270934744
7	Democratic People's Republic of Korea	1	male	9	20 to 24	2004	44	Population	1	Number	883915.2285489171	967844.4206985323	802032.5903919392
7	Democratic People's Republic of Korea	1	male	10	25 to 29	2004	44	Population	1	Number	828146.2648700275	906780.1029886069	751429.8572811154
7	Democratic People's Republic of Korea	1	male	11	30 to 34	2004	44	Population	1	Number	1013212.12608555	1109418.26947122	919351.9014656795
7	Democratic People's Republic of Korea	1	male	12	35 to 39	2004	44	Population	1	Number	1091379.6077643107	1195007.8809852574	990278.236695983
7	Democratic People's Republic of Korea	1	male	13	40 to 44	2004	44	Population	1	Number	882645.3005657992	966453.9109828357	800880.3038411313
7	Democratic People's Republic of Korea	1	male	14	45 to 49	2004	44	Population	1	Number	681742.4606924332	746475.0188970689	618588.3601382792
7	Democratic People's Republic of Korea	1	male	15	50 to 54	2004	44	Population	1	Number	523090.42539436475	572758.7141697719	474633.2627134345
7	Democratic People's Republic of Korea	1	male	16	55 to 59	2004	44	Population	1	Number	483659.22625425155	529583.4583798448	438854.8240496693
7	Democratic People's Republic of Korea	1	male	17	60 to 64	2004	44	Population	1	Number	491149.15979614353	537784.5733236652	445650.91784514434
7	Democratic People's Republic of Korea	1	male	18	65 to 69	2004	44	Population	1	Number	363679.1968634563	398211.12957433343	329989.3009094318
7	Democratic People's Republic of Korea	1	male	19	70 to 74	2004	44	Population	1	Number	153127.03902351655	167666.70104812563	138941.9163743731
7	Democratic People's Republic of Korea	1	male	20	75 to 79	2004	44	Population	1	Number	67769.19508050781	74203.99064916672	61491.30745085738
7	Democratic People's Republic of Korea	1	male	21	80 plus	2004	44	Population	1	Number	42959.94159556523	47039.05809503947	38980.291467023635
7	Democratic People's Republic of Korea	1	male	22	All Ages	2004	44	Population	1	Number	11890050.924444828	13019030.646114163	10788600.574830808
7	Democratic People's Republic of Korea	1	male	23	5-14 years	2004	44	Population	1	Number	2212390.893565263	2422461.016150352	2007443.1823497957
7	Democratic People's Republic of Korea	1	male	24	15-49 years	2004	44	Population	1	Number	6367478.322510076	6972080.771226552	5777618.6769076
7	Democratic People's Republic of Korea	1	male	25	50-69 years	2004	44	Population	1	Number	1861578.0083082162	2038337.875447615	1689128.30551768
7	Democratic People's Republic of Korea	1	male	26	70+ years	2004	44	Population	1	Number	263856.1756995896	288909.7497923318	239413.5152922541
7	Democratic People's Republic of Korea	1	male	28	<1 year	2004	44	Population	1	Number	249076.1028834789	272726.2849638388	226002.61376683624
7	Democratic People's Republic of Korea	1	male	30	80 to 84	2004	44	Population	1	Number	30468.15287197101	33361.15366463016	27645.695857600174
7	Democratic People's Republic of Korea	1	male	31	85 to 89	2004	44	Population	1	Number	10028.374872445582	10980.585417567194	9099.383308027085
7	Democratic People's Republic of Korea	1	male	32	90 to 94	2004	44	Population	1	Number	2214.0497374872093	2424.2773700073853	2008.9483571050246
7	Democratic People's Republic of Korea	1	male	39	0 to 14	2004	44	Population	1	Number	3397138.4179269457	3719702.2496476616	3082440.0771132754
7	Democratic People's Republic of Korea	1	male	42	Neonatal	2004	44	Population	1	Number	18934.540197869577	20732.405661892026	17180.51441166817
7	Democratic People's Republic of Korea	1	male	157	25 plus	2004	44	Population	1	Number	6622559.943985926	7251382.808564937	6009070.480232123
7	Democratic People's Republic of Korea	1	male	158	<20 years	2004	44	Population	1	Number	4383575.751909983	4799803.416850693	3977497.504206749
7	Democratic People's Republic of Korea	1	male	159	10 to 24	2004	44	Population	1	Number	2992708.166972887	3276870.686953376	2715474.749071532
7	Democratic People's Republic of Korea	1	male	162	10 to 19	2004	44	Population	1	Number	2108792.93842397	2309026.2662548437	1913442.1586795924
7	Democratic People's Republic of Korea	1	male	164	Birth	2004	44	Population	1	Number	262508.617823576	292891.879253092	230688.145426316
7	Democratic People's Republic of Korea	1	male	235	95 plus	2004	44	Population	1	Number	249.36411366142218	273.0416428347413	226.26394429134123
7	Democratic People's Republic of Korea	2	female	1	Under 5	2004	44	Population	1	Number	1126768.5743037611	1233757.0875983422	1022388.9002395045
7	Democratic People's Republic of Korea	2	female	2	Early Neonatal	2004	44	Population	1	Number	4489.109295449706	4915.35754241898	4073.254810523731
7	Democratic People's Republic of Korea	2	female	3	Late Neonatal	2004	44	Population	1	Number	13388.372579310444	14659.620385080543	12148.123252209036
7	Democratic People's Republic of Korea	2	female	4	Post Neonatal	2004	44	Population	1	Number	217501.00356386407	238153.07848151604	197352.51488714266
7	Democratic People's Republic of Korea	2	female	5	1 to 4	2004	44	Population	1	Number	891390.0888651368	976029.0311893265	808815.0072896291
7	Democratic People's Republic of Korea	2	female	6	5 to 9	2004	44	Population	1	Number	1042142.5762884011	1141095.7130911164	945602.3417431812
7	Democratic People's Republic of Korea	2	female	7	10 to 14	2004	44	Population	1	Number	1055883.3362702264	1156141.1806371382	958070.208532024
7	Democratic People's Republic of Korea	2	female	8	15 to 19	2004	44	Population	1	Number	951184.2586538653	1041500.7548922051	863070.0663010207
7	Democratic People's Republic of Korea	2	female	9	20 to 24	2004	44	Population	1	Number	886479.0316896591	970651.6611276966	804358.8922903688
7	Democratic People's Republic of Korea	2	female	10	25 to 29	2004	44	Population	1	Number	858419.2636374815	939927.5723483029	778898.4773887835
7	Democratic People's Republic of Korea	2	female	11	30 to 34	2004	44	Population	1	Number	1055572.0211198304	1155800.3056056215	957787.7324659534
7	Democratic People's Republic of Korea	2	female	12	35 to 39	2004	44	Population	1	Number	1108503.2010066572	1213757.3873255013	1005815.5635814165
7	Democratic People's Republic of Korea	2	female	13	40 to 44	2004	44	Population	1	Number	903622.9166802119	989423.3859507242	819914.6311714912
7	Democratic People's Republic of Korea	2	female	14	45 to 49	2004	44	Population	1	Number	718050.9401767766	786231.0477084044	651533.3563477306
7	Democratic People's Republic of Korea	2	female	15	50 to 54	2004	44	Population	1	Number	561322.9644898628	614621.4951894662	509324.08076661214
7	Democratic People's Republic of Korea	2	female	16	55 to 59	2004	44	Population	1	Number	550617.9787688006	602900.0536200114	499610.76533695613
7	Democratic People's Republic of Korea	2	female	17	60 to 64	2004	44	Population	1	Number	606148.1165675801	663702.8685431114	549996.7965140529
7	Democratic People's Republic of Korea	2	female	18	65 to 69	2004	44	Population	1	Number	525085.4938893142	574943.2176712197	476443.5154405433
7	Democratic People's Republic of Korea	2	female	19	70 to 74	2004	44	Population	1	Number	355350.02579137014	389091.09012847376	322431.71344515705
7	Democratic People's Republic of Korea	2	female	20	75 to 79	2004	44	Population	1	Number	215731.48192003282	236215.5378724478	195746.91518491055
7	Democratic People's Republic of Korea	2	female	21	80 plus	2004	44	Population	1	Number	157959.5316380403	172958.0467156416	143326.74474308346
7	Democratic People's Republic of Korea	2	female	22	All Ages	2004	44	Population	1	Number	12678841.712891871	13882718.40602542	11504320.701492788
7	Democratic People's Republic of Korea	2	female	23	5-14 years	2004	44	Population	1	Number	2098025.912558628	2297236.893728255	1903672.5502752052
7	Democratic People's Republic of Korea	2	female	24	15-49 years	2004	44	Population	1	Number	6481831.632964482	7097292.114958457	5881378.719546765
7	Democratic People's Republic of Korea	2	female	25	50-69 years	2004	44	Population	1	Number	2243174.553715558	2456167.6350238086	2035375.1580581644
7	Democratic People's Republic of Korea	2	female	26	70+ years	2004	44	Population	1	Number	729041.0393494433	798264.6747165632	661505.373373151
7	Democratic People's Republic of Korea	2	female	28	<1 year	2004	44	Population	1	Number	235378.48543862422	257728.05640901558	213573.89294987544
7	Democratic People's Republic of Korea	2	female	30	80 to 84	2004	44	Population	1	Number	109080.05490240661	119437.38396734872	98975.28198161429
7	Democratic People's Republic of Korea	2	female	31	85 to 89	2004	44	Population	1	Number	38859.38454669515	42549.14646853637	35259.59485977743
7	Democratic People's Republic of Korea	2	female	32	90 to 94	2004	44	Population	1	Number	8740.284931167213	9570.189236170057	7930.617255701832
7	Democratic People's Republic of Korea	2	female	39	0 to 14	2004	44	Population	1	Number	3224794.486862389	3530993.981326597	2926061.4505147105
7	Democratic People's Republic of Korea	2	female	42	Neonatal	2004	44	Population	1	Number	17877.48187476015	19574.97792749952	16221.378062732765
7	Democratic People's Republic of Korea	2	female	157	25 plus	2004	44	Population	1	Number	7616383.935685959	8339572.008678926	6910830.292386691
7	Democratic People's Republic of Korea	2	female	158	<20 years	2004	44	Population	1	Number	4175978.745516254	4572494.736218803	3789131.516815731
7	Democratic People's Republic of Korea	2	female	159	10 to 24	2004	44	Population	1	Number	2893546.626613751	3168293.5966570405	2625499.1671234136
7	Democratic People's Republic of Korea	2	female	162	10 to 19	2004	44	Population	1	Number	2007067.5949240918	2197641.935529344	1821140.274833045
7	Democratic People's Republic of Korea	2	female	164	Birth	2004	44	Population	1	Number	246808.866334708	275375.007786147	216891.468636623
7	Democratic People's Republic of Korea	2	female	235	95 plus	2004	44	Population	1	Number	1279.8072577713351	1401.3270435864272	1161.250645989909
7	Democratic People's Republic of Korea	3	both	1	Under 5	2004	44	Population	1	Number	2311516.0986654437	2530998.3210956515	2097385.7950029843
7	Democratic People's Republic of Korea	3	both	2	Early Neonatal	2004	44	Population	1	Number	9249.797902578819	10128.081294963753	8392.930829561625
7	Democratic People's Republic of Korea	3	both	3	Late Neonatal	2004	44	Population	1	Number	27562.224170050908	30179.3022944278	25008.96164483931
7	Democratic People's Republic of Korea	3	both	4	Post Neonatal	2004	44	Population	1	Number	447642.56624947337	490146.9577834628	406174.6142423108
7	Democratic People's Republic of Korea	3	both	5	1 to 4	2004	44	Population	1	Number	1827061.5103433407	2000543.9797227965	1657809.2882862724
7	Democratic People's Republic of Korea	3	both	6	5 to 9	2004	44	Population	1	Number	2132177.8654127326	2334631.6301896544	1934660.7925068587
7	Democratic People's Republic of Korea	3	both	7	10 to 14	2004	44	Population	1	Number	2178238.9407111583	2385066.279688952	1976454.9401181417
7	Democratic People's Republic of Korea	3	both	8	15 to 19	2004	44	Population	1	Number	1937621.5926369033	2121601.9220952345	1758127.4933944952
7	Democratic People's Republic of Korea	3	both	9	20 to 24	2004	44	Population	1	Number	1770394.2602385762	1938496.0818262289	1606391.4826823082
7	Democratic People's Republic of Korea	3	both	10	25 to 29	2004	44	Population	1	Number	1686565.528507509	1846707.6753369102	1530328.3346698985
7	Democratic People's Republic of Korea	3	both	11	30 to 34	2004	44	Population	1	Number	2068784.1472053803	2265218.5750768413	1877139.6339316329
7	Democratic People's Republic of Korea	3	both	12	35 to 39	2004	44	Population	1	Number	2199882.808770968	2408765.2683107583	1996093.8002773996
7	Democratic People's Republic of Korea	3	both	13	40 to 44	2004	44	Population	1	Number	1786268.2172460111	1955877.29693356	1620794.9350126225
7	Democratic People's Republic of Korea	3	both	14	45 to 49	2004	44	Population	1	Number	1399793.4008692098	1532706.0666054732	1270121.71648601
7	Democratic People's Republic of Korea	3	both	15	50 to 54	2004	44	Population	1	Number	1084413.3898842277	1187380.2093592382	983957.3434800467
7	Democratic People's Republic of Korea	3	both	16	55 to 59	2004	44	Population	1	Number	1034277.2050230523	1132483.5119998564	938465.5893866256
7	Democratic People's Republic of Korea	3	both	17	60 to 64	2004	44	Population	1	Number	1097297.2763637237	1201487.4418667767	995647.7143591974
7	Democratic People's Republic of Korea	3	both	18	65 to 69	2004	44	Population	1	Number	888764.6907527705	973154.3472455532	806432.8163499751
7	Democratic People's Republic of Korea	3	both	19	70 to 74	2004	44	Population	1	Number	508477.06481488666	556757.7911765995	461373.6298195301
7	Democratic People's Republic of Korea	3	both	20	75 to 79	2004	44	Population	1	Number	283500.6770005406	310419.5285216145	257238.2226357679
7	Democratic People's Republic of Korea	3	both	21	80 plus	2004	44	Population	1	Number	200919.47323360553	219997.10481068108	182307.03621010706
7	Democratic People's Republic of Korea	3	both	22	All Ages	2004	44	Population	1	Number	24568892.637336697	26901749.05213958	22292921.276323598
7	Democratic People's Republic of Korea	3	both	23	5-14 years	2004	44	Population	1	Number	4310416.806123891	4719697.909878607	3911115.7326250006
7	Democratic People's Republic of Korea	3	both	24	15-49 years	2004	44	Population	1	Number	12849309.955474557	14069372.886185002	11658997.396454366
7	Democratic People's Republic of Korea	3	both	25	50-69 years	2004	44	Population	1	Number	4104752.562023774	4494505.510471425	3724503.4635758447
7	Democratic People's Republic of Korea	3	both	26	70+ years	2004	44	Population	1	Number	992897.2150490328	1087174.4245088948	900918.8886654051
7	Democratic People's Republic of Korea	3	both	28	<1 year	2004	44	Population	1	Number	484454.5883221031	530454.3413728544	439576.5067167117
7	Democratic People's Republic of Korea	3	both	30	80 to 84	2004	44	Population	1	Number	139548.20777437763	152798.5376319789	126620.97783921445
7	Democratic People's Republic of Korea	3	both	31	85 to 89	2004	44	Population	1	Number	48887.75941914073	53529.73188610357	44358.978167804526
7	Democratic People's Republic of Korea	3	both	32	90 to 94	2004	44	Population	1	Number	10954.334668654423	11994.466606177444	9939.565612806859
7	Democratic People's Republic of Korea	3	both	39	0 to 14	2004	44	Population	1	Number	6621932.904789334	7250696.230974258	6008501.527627984
7	Democratic People's Republic of Korea	3	both	42	Neonatal	2004	44	Population	1	Number	36812.02207262973	40307.38358939155	33401.89247440094
7	Democratic People's Republic of Korea	3	both	157	25 plus	2004	44	Population	1	Number	14238943.879671885	15590954.817243863	12919900.772618813
7	Democratic People's Republic of Korea	3	both	158	<20 years	2004	44	Population	1	Number	8559554.497426238	9372298.153069494	7766629.02102248
7	Democratic People's Republic of Korea	3	both	159	10 to 24	2004	44	Population	1	Number	5886254.793586638	6445164.283610416	5340973.916194944
7	Democratic People's Republic of Korea	3	both	162	10 to 19	2004	44	Population	1	Number	4115860.5333480616	4506668.201784187	3734582.4335126365
7	Democratic People's Republic of Korea	3	both	164	Birth	2004	44	Population	1	Number	509317.484158284	568266.887039239	447579.614062939
7	Democratic People's Republic of Korea	3	both	235	95 plus	2004	44	Population	1	Number	1529.1713714327573	1674.3686864211686	1387.51459028125
8	Taiwan (Province of China)	1	male	1	Under 5	2004	44	Population	1	Number	651541.5407361808	656409.253275683	646872.7307757002
8	Taiwan (Province of China)	1	male	2	Early Neonatal	2004	44	Population	1	Number	2126.5081457130163	2142.3954371887758	2111.270034570432
8	Taiwan (Province of China)	1	male	3	Late Neonatal	2004	44	Population	1	Number	6381.263255408759	6428.938120669262	6335.536461974161
8	Taiwan (Province of China)	1	male	4	Post Neonatal	2004	44	Population	1	Number	104634.17970067696	105415.90899458205	103884.39312553202
8	Taiwan (Province of China)	1	male	5	1 to 4	2004	44	Population	1	Number	538399.589634382	542422.0107232431	534541.5311536235
8	Taiwan (Province of China)	1	male	6	5 to 9	2004	44	Population	1	Number	793740.2274386118	799670.3163380007	788052.4515284029
8	Taiwan (Province of China)	1	male	7	10 to 14	2004	44	Population	1	Number	845193.5712644522	851508.0717036754	839137.0914894327
8	Taiwan (Province of China)	1	male	8	15 to 19	2004	44	Population	1	Number	826431.3093249738	832605.6355895633	820509.2759819118
8	Taiwan (Province of China)	1	male	9	20 to 24	2004	44	Population	1	Number	989643.5237716294	997037.219935434	982551.9459485338
8	Taiwan (Province of China)	1	male	10	25 to 29	2004	44	Population	1	Number	996951.5055384248	1004399.8001464739	989807.5602515059
8	Taiwan (Province of China)	1	male	11	30 to 34	2004	44	Population	1	Number	907345.9028216164	914124.7476882696	900844.0524807947
8	Taiwan (Province of China)	1	male	12	35 to 39	2004	44	Population	1	Number	951166.6707543773	958272.9036511413	944350.809985964
8	Taiwan (Province of China)	1	male	13	40 to 44	2004	44	Population	1	Number	974480.6224175502	981761.035482056	967497.6987637524
8	Taiwan (Province of China)	1	male	14	45 to 49	2004	44	Population	1	Number	895791.533374869	902484.0547371478	889372.479220917
8	Taiwan (Province of China)	1	male	15	50 to 54	2004	44	Population	1	Number	765281.8029185198	770999.276932702	759797.9541066643
8	Taiwan (Province of China)	1	male	16	55 to 59	2004	44	Population	1	Number	470288.4505214742	473802.00851380103	466918.46217105706
8	Taiwan (Province of China)	1	male	17	60 to 64	2004	44	Population	1	Number	395183.3666160628	398135.8092598675	392351.56553675066
8	Taiwan (Province of China)	1	male	18	65 to 69	2004	44	Population	1	Number	330228.88316751615	332696.0463106123	327862.5322864521
8	Taiwan (Province of China)	1	male	19	70 to 74	2004	44	Population	1	Number	300294.77570791973	302538.2990350875	298142.926359494
8	Taiwan (Province of China)	1	male	20	75 to 79	2004	44	Population	1	Number	256201.38771363124	258115.48624709144	254365.50233095116
8	Taiwan (Province of China)	1	male	21	80 plus	2004	44	Population	1	Number	204003.33390479995	205527.457117921	202541.48882239766
8	Taiwan (Province of China)	1	male	22	All Ages	2004	44	Population	1	Number	11553768.407992609	11640087.421964526	11470976.528040677
8	Taiwan (Province of China)	1	male	23	5-14 years	2004	44	Population	1	Number	1638933.798703064	1651178.388041676	1627189.5430178356
8	Taiwan (Province of China)	1	male	24	15-49 years	2004	44	Population	1	Number	6541811.068003441	6590685.397230086	6494933.82263338
8	Taiwan (Province of China)	1	male	25	50-69 years	2004	44	Population	1	Number	1960982.5032235729	1975633.1410169832	1946930.5141009241
8	Taiwan (Province of China)	1	male	26	70+ years	2004	44	Population	1	Number	760499.4973263509	766181.2424001	755049.9175128429
8	Taiwan (Province of China)	1	male	28	<1 year	2004	44	Population	1	Number	113141.95110179874	113987.24255244008	112331.19962207659
8	Taiwan (Province of China)	1	male	30	80 to 84	2004	44	Population	1	Number	132238.28538269238	133226.24688585656	131290.69357871622
8	Taiwan (Province of China)	1	male	31	85 to 89	2004	44	Population	1	Number	48775.043235947785	49139.445004261936	48425.53151114576
8	Taiwan (Province of China)	1	male	32	90 to 94	2004	44	Population	1	Number	17801.39822796499	17934.393722430366	17673.837143734963
8	Taiwan (Province of China)	1	male	39	0 to 14	2004	44	Population	1	Number	2290475.339439245	2307587.6413173587	2274062.273793536
8	Taiwan (Province of China)	1	male	42	Neonatal	2004	44	Population	1	Number	8507.771401121776	8571.333557858039	8446.806496544594
8	Taiwan (Province of China)	1	male	157	25 plus	2004	44	Population	1	Number	7447218.235456762	7502856.925122173	7393853.032316703
8	Taiwan (Province of China)	1	male	158	<20 years	2004	44	Population	1	Number	3116906.6487642187	3140193.276906922	3094571.549775447
8	Taiwan (Province of China)	1	male	159	10 to 24	2004	44	Population	1	Number	2661268.4043610557	2681150.927228673	2642198.313419879
8	Taiwan (Province of China)	1	male	162	10 to 19	2004	44	Population	1	Number	1671624.880589426	1684113.7072932387	1659646.3674713445
8	Taiwan (Province of China)	1	male	164	Birth	2004	44	Population	1	Number	110841.086133072	111383.42856179	110350.345946629
8	Taiwan (Province of China)	1	male	235	95 plus	2004	44	Population	1	Number	5188.607058194807	5227.371505372171	5151.426588800716
8	Taiwan (Province of China)	2	female	1	Under 5	2004	44	Population	1	Number	595888.4823319463	600340.4069694986	591618.4705096707
8	Taiwan (Province of China)	2	female	2	Early Neonatal	2004	44	Population	1	Number	1938.9745091478212	1953.4607236742038	1925.0802246925293
8	Taiwan (Province of China)	2	female	3	Late Neonatal	2004	44	Population	1	Number	5819.766886553778	5863.2467730682265	5778.063658273171
8	Taiwan (Province of China)	2	female	4	Post Neonatal	2004	44	Population	1	Number	95444.94779528097	96158.02369323565	94761.00932768811
8	Taiwan (Province of China)	2	female	5	1 to 4	2004	44	Population	1	Number	492684.7931409637	496365.6757795206	489154.31729901687
8	Taiwan (Province of China)	2	female	6	5 to 9	2004	44	Population	1	Number	731011.8476588298	736473.2884341225	725773.5701551072
8	Taiwan (Province of China)	2	female	7	10 to 14	2004	44	Population	1	Number	774407.0835374807	780192.733163068	768857.844879572
8	Taiwan (Province of China)	2	female	8	15 to 19	2004	44	Population	1	Number	770796.4281806889	776555.102346912	765273.0627214015
8	Taiwan (Province of China)	2	female	9	20 to 24	2004	44	Population	1	Number	941942.4578626046	948979.7760180162	935192.6958681514
8	Taiwan (Province of China)	2	female	10	25 to 29	2004	44	Population	1	Number	963336.2167730547	970533.3692015007	956433.151591547
8	Taiwan (Province of China)	2	female	11	30 to 34	2004	44	Population	1	Number	889336.3414233886	895980.6355939342	882963.543820394
8	Taiwan (Province of China)	2	female	12	35 to 39	2004	44	Population	1	Number	927232.4076661766	934159.8260050437	920588.0548046522
8	Taiwan (Province of China)	2	female	13	40 to 44	2004	44	Population	1	Number	952046.2424915322	959159.0467304235	945224.0788966211
8	Taiwan (Province of China)	2	female	14	45 to 49	2004	44	Population	1	Number	887886.9417198739	894520.407323597	881524.5302110105
8	Taiwan (Province of China)	2	female	15	50 to 54	2004	44	Population	1	Number	767681.9566973889	773417.3624287614	762180.9088872058
8	Taiwan (Province of China)	2	female	16	55 to 59	2004	44	Population	1	Number	476117.4210097849	479674.5276493802	472705.66348000837
8	Taiwan (Province of China)	2	female	17	60 to 64	2004	44	Population	1	Number	415425.78681664565	418529.4620012473	412448.9328018754
8	Taiwan (Province of China)	2	female	18	65 to 69	2004	44	Population	1	Number	364064.4619169342	366784.4130415515	361455.6523786593
8	Taiwan (Province of China)	2	female	19	70 to 74	2004	44	Population	1	Number	288840.41050640866	290998.35746793076	286770.64073541615
8	Taiwan (Province of China)	2	female	20	75 to 79	2004	44	Population	1	Number	209951.49048103314	211520.05278904346	208447.0221567755
8	Taiwan (Province of China)	2	female	21	80 plus	2004	44	Population	1	Number	208305.29794741672	209861.56143557082	206812.62589341548
8	Taiwan (Province of China)	2	female	22	All Ages	2004	44	Population	1	Number	11164271.275021188	11247680.328599602	11084270.449791484
8	Taiwan (Province of China)	2	female	23	5-14 years	2004	44	Population	1	Number	1505418.9311963106	1516666.0215971903	1494631.4150346795
8	Taiwan (Province of China)	2	female	24	15-49 years	2004	44	Population	1	Number	6332577.03611732	6379888.163219427	6287199.117913777
8	Taiwan (Province of China)	2	female	25	50-69 years	2004	44	Population	1	Number	2023289.6264407537	2038405.7651209407	2008791.1575477484
8	Taiwan (Province of China)	2	female	26	70+ years	2004	44	Population	1	Number	707097.1989348585	712379.9716925451	702030.2887856073
8	Taiwan (Province of China)	2	female	28	<1 year	2004	44	Population	1	Number	103203.68919098256	103974.73118997808	102464.15321065384
8	Taiwan (Province of China)	2	female	30	80 to 84	2004	44	Population	1	Number	124409.26566296823	125338.73601080461	123517.77497145062
8	Taiwan (Province of China)	2	female	31	85 to 89	2004	44	Population	1	Number	54884.941252127755	55294.99049697093	54491.647280251775
8	Taiwan (Province of China)	2	female	32	90 to 94	2004	44	Population	1	Number	21944.66594103437	22108.616079126357	21787.415069801882
8	Taiwan (Province of China)	2	female	39	0 to 14	2004	44	Population	1	Number	2101307.4135282566	2117006.428566689	2086249.8855443497
8	Taiwan (Province of China)	2	female	42	Neonatal	2004	44	Population	1	Number	7758.7413957016	7816.7074967424305	7703.143882965702
8	Taiwan (Province of China)	2	female	157	25 plus	2004	44	Population	1	Number	7350224.9754496375	7405139.021667987	7297554.805657583
8	Taiwan (Province of China)	2	female	158	<20 years	2004	44	Population	1	Number	2872103.8417089456	2893561.530913601	2851522.948265752
8	Taiwan (Province of China)	2	female	159	10 to 24	2004	44	Population	1	Number	2487145.969580774	2505727.6115279957	2469323.603469125
8	Taiwan (Province of China)	2	female	162	10 to 19	2004	44	Population	1	Number	1545203.5117181696	1556747.8355099799	1534130.9076009737
8	Taiwan (Province of China)	2	female	164	Birth	2004	44	Population	1	Number	101048.588354174	101543.016356807	100601.203681046
8	Taiwan (Province of China)	2	female	235	95 plus	2004	44	Population	1	Number	7066.425091286345	7119.218848668941	7015.788571911217
8	Taiwan (Province of China)	3	both	1	Under 5	2004	44	Population	1	Number	1247430.023068127	1256749.660245182	1238491.2012853709
8	Taiwan (Province of China)	3	both	2	Early Neonatal	2004	44	Population	1	Number	4065.4826548608376	4095.85616086298	4036.3502592629616
8	Taiwan (Province of China)	3	both	3	Late Neonatal	2004	44	Population	1	Number	12201.030141962538	12292.18489373749	12113.600120247333
8	Taiwan (Province of China)	3	both	4	Post Neonatal	2004	44	Population	1	Number	200079.12749595792	201573.9326878177	198645.4024532201
8	Taiwan (Province of China)	3	both	5	1 to 4	2004	44	Population	1	Number	1031084.3827753458	1038787.6865027637	1023695.8484526403
8	Taiwan (Province of China)	3	both	6	5 to 9	2004	44	Population	1	Number	1524752.0750974414	1536143.6047721233	1513826.0216835104
8	Taiwan (Province of China)	3	both	7	10 to 14	2004	44	Population	1	Number	1619600.6548019329	1631700.8048667433	1607994.9363690047
8	Taiwan (Province of China)	3	both	8	15 to 19	2004	44	Population	1	Number	1597227.7375056627	1609160.7379364753	1585782.3387033136
8	Taiwan (Province of China)	3	both	9	20 to 24	2004	44	Population	1	Number	1931585.981634234	1946016.99595345	1917744.6418166854
8	Taiwan (Province of China)	3	both	10	25 to 29	2004	44	Population	1	Number	1960287.7223114795	1974933.1693479745	1946240.711843053
8	Taiwan (Province of China)	3	both	11	30 to 34	2004	44	Population	1	Number	1796682.2442450048	1810105.383282204	1783807.596301189
8	Taiwan (Province of China)	3	both	12	35 to 39	2004	44	Population	1	Number	1878399.0784205538	1892432.729656185	1864938.8647906159
8	Taiwan (Province of China)	3	both	13	40 to 44	2004	44	Population	1	Number	1926526.8649090824	1940920.0822124798	1912721.7776603734
8	Taiwan (Province of China)	3	both	14	45 to 49	2004	44	Population	1	Number	1783678.475094743	1797004.4620607449	1770897.0094319275
8	Taiwan (Province of China)	3	both	15	50 to 54	2004	44	Population	1	Number	1532963.7596159086	1544416.6393614633	1521978.86299387
8	Taiwan (Province of China)	3	both	16	55 to 59	2004	44	Population	1	Number	946405.8715312592	953476.5361631813	939624.1256510654
8	Taiwan (Province of China)	3	both	17	60 to 64	2004	44	Population	1	Number	810609.1534327085	816665.271261115	804800.4983386261
8	Taiwan (Province of China)	3	both	18	65 to 69	2004	44	Population	1	Number	694293.3450844503	699480.4593521637	689318.1846651114
8	Taiwan (Province of China)	3	both	19	70 to 74	2004	44	Population	1	Number	589135.1862143284	593536.6565030183	584913.5670949101
8	Taiwan (Province of China)	3	both	20	75 to 79	2004	44	Population	1	Number	466152.8781946644	469635.53903613496	462812.5244877267
8	Taiwan (Province of China)	3	both	21	80 plus	2004	44	Population	1	Number	412308.63185221667	415389.0185534919	409354.1147158131
8	Taiwan (Province of China)	3	both	22	All Ages	2004	44	Population	1	Number	22718039.683013797	22887767.75056413	22555246.97783218
8	Taiwan (Province of China)	3	both	23	5-14 years	2004	44	Population	1	Number	3144352.7298993743	3167844.4096388663	3121820.9580525155
8	Taiwan (Province of China)	3	both	24	15-49 years	2004	44	Population	1	Number	12874388.104120761	12970573.560449515	12782132.940547159
8	Taiwan (Province of China)	3	both	25	50-69 years	2004	44	Population	1	Number	3984272.1296643266	4014038.9061379223	3955721.6716486732
8	Taiwan (Province of China)	3	both	26	70+ years	2004	44	Population	1	Number	1467596.6962612094	1478561.2140926449	1457080.2062984505
8	Taiwan (Province of China)	3	both	28	<1 year	2004	44	Population	1	Number	216345.64029278132	217961.97374241814	214795.35283273042
8	Taiwan (Province of China)	3	both	30	80 to 84	2004	44	Population	1	Number	256647.55104566063	258564.98289666118	254808.46855016678
8	Taiwan (Province of China)	3	both	31	85 to 89	2004	44	Population	1	Number	103659.98448807554	104434.43550123289	102917.17879139751
8	Taiwan (Province of China)	3	both	32	90 to 94	2004	44	Population	1	Number	39746.064168999364	40043.00980155672	39461.252213536856
8	Taiwan (Province of China)	3	both	39	0 to 14	2004	44	Population	1	Number	4391782.752967501	4424594.069884048	4360312.159337885
8	Taiwan (Province of China)	3	both	42	Neonatal	2004	44	Population	1	Number	16266.512796823374	16388.041054600468	16149.950379510294
8	Taiwan (Province of China)	3	both	157	25 plus	2004	44	Population	1	Number	14797443.2109064	14907995.94679015	14691407.837974282
8	Taiwan (Province of China)	3	both	158	<20 years	2004	44	Population	1	Number	5989010.490473164	6033754.807820523	5946094.498041198
8	Taiwan (Province of China)	3	both	159	10 to 24	2004	44	Population	1	Number	5148414.373941829	5186878.5387566695	5111521.9168890035
8	Taiwan (Province of China)	3	both	162	10 to 19	2004	44	Population	1	Number	3216828.392307596	3240861.542803219	3193777.2750723185
8	Taiwan (Province of China)	3	both	164	Birth	2004	44	Population	1	Number	211889.674487246	212926.444918597	210951.549627675
8	Taiwan (Province of China)	3	both	235	95 plus	2004	44	Population	1	Number	12255.032149481152	12346.590354041111	12167.215160711934
9	Southeast Asia	1	male	1	Under 5	2004	44	Population	1	Number	30374825.05517567	31884397.09382529	28954043.67675604
9	Southeast Asia	1	male	2	Early Neonatal	2004	44	Population	1	Number	121083.38565130204	127177.8508035914	115369.93923322954
9	Southeast Asia	1	male	3	Late Neonatal	2004	44	Population	1	Number	359330.70065842976	377402.8926043914	342378.6340825013
9	Southeast Asia	1	male	4	Post Neonatal	2004	44	Population	1	Number	5696113.362833445	5982036.253638824	5427570.109457309
9	Southeast Asia	1	male	5	1 to 4	2004	44	Population	1	Number	24198297.60603249	25403575.885751713	23068724.993983
9	Southeast Asia	1	male	6	5 to 9	2004	44	Population	1	Number	30152470.43987212	31690147.171517342	28740448.943617787
9	Southeast Asia	1	male	7	10 to 14	2004	44	Population	1	Number	30142612.10193421	31626982.449198004	28761080.31378043
9	Southeast Asia	1	male	8	15 to 19	2004	44	Population	1	Number	28470432.712811403	29880364.72183753	27163132.872264247
9	Southeast Asia	1	male	9	20 to 24	2004	44	Population	1	Number	26468281.168415405	27850746.92163508	25214218.931944717
9	Southeast Asia	1	male	10	25 to 29	2004	44	Population	1	Number	24350991.695150502	25638361.928007126	23172316.19732456
9	Southeast Asia	1	male	11	30 to 34	2004	44	Population	1	Number	22684260.041455075	23886779.172514673	21594861.588799674
9	Southeast Asia	1	male	12	35 to 39	2004	44	Population	1	Number	20988402.863503333	22105897.032727342	19994051.8484784
9	Southeast Asia	1	male	13	40 to 44	2004	44	Population	1	Number	18655885.167942826	19645709.41503825	17771125.610128116
9	Southeast Asia	1	male	14	45 to 49	2004	44	Population	1	Number	15397324.844872685	16209652.247299166	14655895.760976143
9	Southeast Asia	1	male	15	50 to 54	2004	44	Population	1	Number	11701991.314329607	12316661.809411656	11133480.494941762
9	Southeast Asia	1	male	16	55 to 59	2004	44	Population	1	Number	8535237.706280971	8986402.469762087	8118331.687022852
9	Southeast Asia	1	male	17	60 to 64	2004	44	Population	1	Number	6533698.425553111	6879652.426401908	6209869.501359879
9	Southeast Asia	1	male	18	65 to 69	2004	44	Population	1	Number	5165789.350439926	5432472.573481021	4917848.821739659
9	Southeast Asia	1	male	19	70 to 74	2004	44	Population	1	Number	3677112.143022858	3863140.2877807613	3501230.066123451
9	Southeast Asia	1	male	20	75 to 79	2004	44	Population	1	Number	2281018.595064942	2392146.3932979093	2173951.05525562
9	Southeast Asia	1	male	21	80 plus	2004	44	Population	1	Number	1773407.9862657518	1861521.9859818534	1690703.7639264986
9	Southeast Asia	1	male	22	All Ages	2004	44	Population	1	Number	287353741.6120904	301980896.33151424	273724367.81568116
9	Southeast Asia	1	male	23	5-14 years	2004	44	Population	1	Number	60295082.541806325	63295054.328260355	57429090.57641951
9	Southeast Asia	1	male	24	15-49 years	2004	44	Population	1	Number	157015578.49415123	165102677.75425068	149567560.79266003
9	Southeast Asia	1	male	25	50-69 years	2004	44	Population	1	Number	31936716.796603616	33603571.898253806	30375062.29126665
9	Southeast Asia	1	male	26	70+ years	2004	44	Population	1	Number	7731538.724353552	8114871.89836315	7367154.067091893
9	Southeast Asia	1	male	28	<1 year	2004	44	Population	1	Number	6176527.449143177	6486616.997046808	5885318.68277304
9	Southeast Asia	1	male	30	80 to 84	2004	44	Population	1	Number	1131296.6047090194	1187834.544685976	1078503.1499178968
9	Southeast Asia	1	male	31	85 to 89	2004	44	Population	1	Number	455147.83599261916	478014.9261052728	434335.97954629787
9	Southeast Asia	1	male	32	90 to 94	2004	44	Population	1	Number	147961.0409933777	155059.2115763207	141286.93042150149
9	Southeast Asia	1	male	39	0 to 14	2004	44	Population	1	Number	90669907.596982	95197203.64353144	86321579.89477523
9	Southeast Asia	1	male	42	Neonatal	2004	44	Population	1	Number	480414.0863097318	504580.7434079828	457748.5733157308
9	Southeast Asia	1	male	157	25 plus	2004	44	Population	1	Number	141745120.1338816	149310100.29190212	134968685.06238824
9	Southeast Asia	1	male	158	<20 years	2004	44	Population	1	Number	119140340.3097934	125126297.11507013	113417030.32111908
9	Southeast Asia	1	male	159	10 to 24	2004	44	Population	1	Number	85081325.98316102	89325639.44201228	81139575.81003582
9	Southeast Asia	1	male	162	10 to 19	2004	44	Population	1	Number	58613044.81474561	61497584.94147464	55924381.22084346
9	Southeast Asia	1	male	164	Birth	2004	44	Population	1	Number	6397548.12665493	6592553.17274082	6196515.49751695
9	Southeast Asia	1	male	235	95 plus	2004	44	Population	1	Number	39002.50457073543	40849.82115810321	37219.71235956127
9	Southeast Asia	2	female	1	Under 5	2004	44	Population	1	Number	28777783.049862947	30212341.7579028	27437890.617896155
9	Southeast Asia	2	female	2	Early Neonatal	2004	44	Population	1	Number	113963.59641724496	119704.83298943422	108606.86987364489
9	Southeast Asia	2	female	3	Late Neonatal	2004	44	Population	1	Number	339050.0424766495	356117.6162881918	323109.70580697263
9	Southeast Asia	2	female	4	Post Neonatal	2004	44	Population	1	Number	5386602.1605892	5657367.854800938	5133602.340612358
9	Southeast Asia	2	female	5	1 to 4	2004	44	Population	1	Number	22938167.250379853	24079151.453824233	21872571.701603174
9	Southeast Asia	2	female	6	5 to 9	2004	44	Population	1	Number	28611628.837250333	30057607.2050196	27271655.066866066
9	Southeast Asia	2	female	7	10 to 14	2004	44	Population	1	Number	28794657.91070828	30212548.439074624	27481372.669801537
9	Southeast Asia	2	female	8	15 to 19	2004	44	Population	1	Number	27864341.174014736	29250189.46982319	26584903.799368918
9	Southeast Asia	2	female	9	20 to 24	2004	44	Population	1	Number	26651760.189404264	28050495.397767548	25367205.82452169
9	Southeast Asia	2	female	10	25 to 29	2004	44	Population	1	Number	24682099.239071615	25990392.727318965	23474760.772686735
9	Southeast Asia	2	female	11	30 to 34	2004	44	Population	1	Number	22847273.533854406	24061231.458871897	21747759.70613718
9	Southeast Asia	2	female	12	35 to 39	2004	44	Population	1	Number	21196336.14212436	22318186.56003995	20185266.155976813
9	Southeast Asia	2	female	13	40 to 44	2004	44	Population	1	Number	18967144.694726005	19958803.529643822	18068096.874532796
9	Southeast Asia	2	female	14	45 to 49	2004	44	Population	1	Number	15640505.075155366	16436455.303338112	14898430.01009519
9	Southeast Asia	2	female	15	50 to 54	2004	44	Population	1	Number	11958226.242101027	12562061.153122634	11391599.887636535
9	Southeast Asia	2	female	16	55 to 59	2004	44	Population	1	Number	9064453.936303679	9522520.032345843	8635037.346355198
9	Southeast Asia	2	female	17	60 to 64	2004	44	Population	1	Number	7304318.2591957	7683238.820382676	6951843.228839734
9	Southeast Asia	2	female	18	65 to 69	2004	44	Population	1	Number	6088168.191443765	6398772.738223003	5796699.5297183
9	Southeast Asia	2	female	19	70 to 74	2004	44	Population	1	Number	4565349.074745557	4793724.447329709	4350795.798407577
9	Southeast Asia	2	female	20	75 to 79	2004	44	Population	1	Number	3013565.878980099	3158374.628671877	2872972.1089522354
9	Southeast Asia	2	female	21	80 plus	2004	44	Population	1	Number	2700089.7431014315	2827386.5673619867	2577666.4676094707
9	Southeast Asia	2	female	22	All Ages	2004	44	Population	1	Number	288727701.17204356	303257395.5491038	275048309.324094
9	Southeast Asia	2	female	23	5-14 years	2004	44	Population	1	Number	57406286.747958615	60238283.79236541	54690196.94478713
9	Southeast Asia	2	female	24	15-49 years	2004	44	Population	1	Number	157849460.04835075	165895057.6253613	150336831.94788736
9	Southeast Asia	2	female	25	50-69 years	2004	44	Population	1	Number	34415166.62904417	36170276.21170767	32776906.86164465
9	Southeast Asia	2	female	26	70+ years	2004	44	Population	1	Number	10279004.696827088	10776983.33860848	9790121.943045579
9	Southeast Asia	2	female	28	<1 year	2004	44	Population	1	Number	5839615.799483094	6133190.304078565	5565318.916292977
9	Southeast Asia	2	female	30	80 to 84	2004	44	Population	1	Number	1649098.1771224728	1727871.1325496954	1575143.8668337984
9	Southeast Asia	2	female	31	85 to 89	2004	44	Population	1	Number	720235.6420574184	753938.5745297945	687612.0137011234
9	Southeast Asia	2	female	32	90 to 94	2004	44	Population	1	Number	253574.52404515067	265830.63485389896	242017.95178481197
9	Southeast Asia	2	female	39	0 to 14	2004	44	Population	1	Number	86184069.79782157	90500323.66677655	82062874.17873344
9	Southeast Asia	2	female	42	Neonatal	2004	44	Population	1	Number	453013.63889389444	475822.44927762606	431716.57568061753
9	Southeast Asia	2	female	157	25 plus	2004	44	Population	1	Number	148027530.010803	155783089.3153105	140977462.9897342
9	Southeast Asia	2	female	158	<20 years	2004	44	Population	1	Number	114048410.9718363	119747788.10621081	108582130.01671343
9	Southeast Asia	2	female	159	10 to 24	2004	44	Population	1	Number	83310759.27412727	87481268.18553542	79435562.89056328
9	Southeast Asia	2	female	162	10 to 19	2004	44	Population	1	Number	56658999.08472302	59445215.93499263	54067495.32830415
9	Southeast Asia	2	female	164	Birth	2004	44	Population	1	Number	6023789.12887197	6207176.90689694	5834905.30253154
9	Southeast Asia	2	female	235	95 plus	2004	44	Population	1	Number	77181.39987638981	80839.83734693185	73555.64493885147
9	Southeast Asia	3	both	1	Under 5	2004	44	Population	1	Number	59152608.10503861	62096738.85172808	56391934.29465219
9	Southeast Asia	3	both	2	Early Neonatal	2004	44	Population	1	Number	235046.98206854702	246882.6837930256	223976.80910687445
9	Southeast Asia	3	both	3	Late Neonatal	2004	44	Population	1	Number	698380.7431350793	733520.5088925833	665488.339889474
9	Southeast Asia	3	both	4	Post Neonatal	2004	44	Population	1	Number	11082715.523422645	11639404.108439764	10561172.45006967
9	Southeast Asia	3	both	5	1 to 4	2004	44	Population	1	Number	47136464.85641234	49477503.83655763	44941296.695586175
9	Southeast Asia	3	both	6	5 to 9	2004	44	Population	1	Number	58764099.27712245	61747754.37653694	56012104.01048385
9	Southeast Asia	3	both	7	10 to 14	2004	44	Population	1	Number	58937270.01264249	61839572.193885244	56242452.983581975
9	Southeast Asia	3	both	8	15 to 19	2004	44	Population	1	Number	56334773.88682614	59130554.19166073	53745347.38534619
9	Southeast Asia	3	both	9	20 to 24	2004	44	Population	1	Number	53120041.35781967	55903154.22694044	50581421.997702405
9	Southeast Asia	3	both	10	25 to 29	2004	44	Population	1	Number	49033090.93422212	51626563.48082851	46643376.2972153
9	Southeast Asia	3	both	11	30 to 34	2004	44	Population	1	Number	45531533.575309485	47952339.893687196	43342621.29493686
9	Southeast Asia	3	both	12	35 to 39	2004	44	Population	1	Number	42184739.00562769	44424083.5927673	40179318.004455216
9	Southeast Asia	3	both	13	40 to 44	2004	44	Population	1	Number	37623029.862668835	39604556.04448709	35839222.48466091
9	Southeast Asia	3	both	14	45 to 49	2004	44	Population	1	Number	31037829.92002805	32656156.66329647	29554325.77107134
9	Southeast Asia	3	both	15	50 to 54	2004	44	Population	1	Number	23660217.556430634	24881197.649050854	22534851.510217544
9	Southeast Asia	3	both	16	55 to 59	2004	44	Population	1	Number	17599691.642584648	18506215.64362065	16754326.112232877
9	Southeast Asia	3	both	17	60 to 64	2004	44	Population	1	Number	13838016.684748812	14558609.100644944	13161092.250509834
9	Southeast Asia	3	both	18	65 to 69	2004	44	Population	1	Number	11253957.54188369	11833205.260847073	10708545.963129377
9	Southeast Asia	3	both	19	70 to 74	2004	44	Population	1	Number	8242461.217768415	8655867.57977439	7851979.979189816
9	Southeast Asia	3	both	20	75 to 79	2004	44	Population	1	Number	5294584.474045041	5552424.752959817	5044796.609550899
9	Southeast Asia	3	both	21	80 plus	2004	44	Population	1	Number	4473497.7293671835	4686727.991002315	4262069.533540151
9	Southeast Asia	3	both	22	All Ages	2004	44	Population	1	Number	576081442.7841339	605239153.4766375	548772677.1397749
9	Southeast Asia	3	both	23	5-14 years	2004	44	Population	1	Number	117701369.28976494	123533338.12062576	112119111.41919756
9	Southeast Asia	3	both	24	15-49 years	2004	44	Population	1	Number	314865038.542502	330980181.6957869	299904392.74054736
9	Southeast Asia	3	both	25	50-69 years	2004	44	Population	1	Number	66351883.42564779	69766433.61203969	63159051.200289495
9	Southeast Asia	3	both	26	70+ years	2004	44	Population	1	Number	18010543.42118064	18893563.34512319	17163856.435122468
9	Southeast Asia	3	both	28	<1 year	2004	44	Population	1	Number	12016143.248626271	12619807.301125374	11450637.599066015
9	Southeast Asia	3	both	30	80 to 84	2004	44	Population	1	Number	2780394.781831492	2915069.642293334	2648540.759327307
9	Southeast Asia	3	both	31	85 to 89	2004	44	Population	1	Number	1175383.4780500375	1231321.3929227348	1120654.9119901336
9	Southeast Asia	3	both	32	90 to 94	2004	44	Population	1	Number	401535.56503852835	420809.39703347045	383285.3494091073
9	Southeast Asia	3	both	39	0 to 14	2004	44	Population	1	Number	176853977.39480355	185697527.310308	168384324.63842848
9	Southeast Asia	3	both	42	Neonatal	2004	44	Population	1	Number	933427.7252036263	980403.1926856089	889465.1489963483
9	Southeast Asia	3	both	157	25 plus	2004	44	Population	1	Number	289772650.1446846	305112497.4315918	275946148.0521224
9	Southeast Asia	3	both	158	<20 years	2004	44	Population	1	Number	233188751.2816297	244874085.22128096	221999160.3378325
9	Southeast Asia	3	both	159	10 to 24	2004	44	Population	1	Number	168392085.2572883	176806907.62754774	160575138.7005991
9	Southeast Asia	3	both	162	10 to 19	2004	44	Population	1	Number	115272043.89946863	120942800.87646727	109991876.5491476
9	Southeast Asia	3	both	164	Birth	2004	44	Population	1	Number	12421337.2555269	12799887.9814448	12031377.2440019
9	Southeast Asia	3	both	235	95 plus	2004	44	Population	1	Number	116183.90444712523	121474.6671937133	110842.1011703355
10	Cambodia	1	male	1	Under 5	2004	44	Population	1	Number	845526.023666794	924740.9414680055	767452.3828152306
10	Cambodia	1	male	2	Early Neonatal	2004	44	Population	1	Number	3471.7445507783127	3797.002380246476	3151.1728243039847
10	Cambodia	1	male	3	Late Neonatal	2004	44	Population	1	Number	10250.14555950384	11210.452416086802	9303.67417874322
10	Cambodia	1	male	4	Post Neonatal	2004	44	Population	1	Number	161134.23574999595	176230.4419963067	146255.52581238913
10	Cambodia	1	male	5	1 to 4	2004	44	Population	1	Number	670669.8978065158	733503.0446753654	608742.0099997942
10	Cambodia	1	male	6	5 to 9	2004	44	Population	1	Number	855268.1660346184	935395.7973245623	776294.9614758947
10	Cambodia	1	male	7	10 to 14	2004	44	Population	1	Number	902734.030022858	987308.6025173859	819377.9528925063
10	Cambodia	1	male	8	15 to 19	2004	44	Population	1	Number	806768.688993207	882352.5428242668	732273.798106721
10	Cambodia	1	male	9	20 to 24	2004	44	Population	1	Number	631982.8688000399	691191.5384358519	573627.2391187004
10	Cambodia	1	male	10	25 to 29	2004	44	Population	1	Number	468958.55756976345	512893.9451867661	425656.1624061139
10	Cambodia	1	male	11	30 to 34	2004	44	Population	1	Number	402444.98935595446	440148.9107717483	365284.2814865179
10	Cambodia	1	male	12	35 to 39	2004	44	Population	1	Number	383340.08509189857	419254.12260286097	347943.47364559385
10	Cambodia	1	male	13	40 to 44	2004	44	Population	1	Number	322221.9092533246	352409.9594620671	292468.7888130447
10	Cambodia	1	male	14	45 to 49	2004	44	Population	1	Number	237302.93528939693	259535.16940966065	215391.00872034865
10	Cambodia	1	male	15	50 to 54	2004	44	Population	1	Number	177190.0610052357	193790.4916541364	160828.79855065627
10	Cambodia	1	male	16	55 to 59	2004	44	Population	1	Number	140184.7136518945	153318.21901789535	127240.42727845657
10	Cambodia	1	male	17	60 to 64	2004	44	Population	1	Number	104958.4748111833	114791.73448857547	95266.88633564577
10	Cambodia	1	male	18	65 to 69	2004	44	Population	1	Number	81560.8342893812	89202.03586471871	74029.72217026749
10	Cambodia	1	male	19	70 to 74	2004	44	Population	1	Number	59159.26641890386	64701.729093477	53696.65593720493
10	Cambodia	1	male	20	75 to 79	2004	44	Population	1	Number	36825.66694728126	40275.75848621806	33425.28208048223
10	Cambodia	1	male	21	80 plus	2004	44	Population	1	Number	28853.879043495777	31557.116546186004	26189.588026352478
10	Cambodia	1	male	22	All Ages	2004	44	Population	1	Number	6485281.150245231	7092868.615154384	5886447.409859738
10	Cambodia	1	male	23	5-14 years	2004	44	Population	1	Number	1758002.1960574763	1922704.3998419482	1595672.914368401
10	Cambodia	1	male	24	15-49 years	2004	44	Population	1	Number	3253020.034353585	3557786.1886932207	2952644.7522970405
10	Cambodia	1	male	25	50-69 years	2004	44	Population	1	Number	503894.0837576947	551102.481025326	457365.8343350261
10	Cambodia	1	male	26	70+ years	2004	44	Population	1	Number	124838.8124096809	136534.6041258811	113311.52604403965
10	Cambodia	1	male	28	<1 year	2004	44	Population	1	Number	174856.1258602781	191237.89679263998	158710.37281543633
10	Cambodia	1	male	30	80 to 84	2004	44	Population	1	Number	19765.992089355084	21617.81142405447	17940.85256169544
10	Cambodia	1	male	31	85 to 89	2004	44	Population	1	Number	6989.516508644991	7644.3443438680915	6344.1230064373385
10	Cambodia	1	male	32	90 to 94	2004	44	Population	1	Number	1806.74503265883	1976.0138135641687	1639.9149661182169
10	Cambodia	1	male	39	0 to 14	2004	44	Population	1	Number	2603528.21972427	2847445.3413099535	2363125.297183632
10	Cambodia	1	male	42	Neonatal	2004	44	Population	1	Number	13721.890110282153	15007.454796333277	12454.847003047202
10	Cambodia	1	male	157	25 plus	2004	44	Population	1	Number	2443001.3727277135	2671879.1925843093	2217421.0754506853
10	Cambodia	1	male	158	<20 years	2004	44	Population	1	Number	3410296.908717477	3729797.8841342204	3095399.0952903526
10	Cambodia	1	male	159	10 to 24	2004	44	Population	1	Number	2341485.5878161048	2560852.6837775037	2125278.990117927
10	Cambodia	1	male	162	10 to 19	2004	44	Population	1	Number	1709502.719016065	1869661.1453416522	1551651.750999227
10	Cambodia	1	male	164	Birth	2004	44	Population	1	Number	186205.276762693	194123.117823452	177830.750721704
10	Cambodia	1	male	235	95 plus	2004	44	Population	1	Number	291.62541283687466	318.9469646992702	264.69749210147734
10	Cambodia	2	female	1	Under 5	2004	44	Population	1	Number	811867.0177730138	887928.5194634079	736901.3606664987
10	Cambodia	2	female	2	Early Neonatal	2004	44	Population	1	Number	3312.314901463603	3622.6362225192024	3006.4644879155253
10	Cambodia	2	female	3	Late Neonatal	2004	44	Population	1	Number	9812.982468058815	10732.332763418077	8906.877573059355
10	Cambodia	2	female	4	Post Neonatal	2004	44	Population	1	Number	155017.61578647298	169540.77338132952	140703.69838852875
10	Cambodia	2	female	5	1 to 4	2004	44	Population	1	Number	643724.1046170184	704032.777096141	584284.3202169951
10	Cambodia	2	female	6	5 to 9	2004	44	Population	1	Number	811726.7264669457	887775.0846656347	736774.0234892663
10	Cambodia	2	female	7	10 to 14	2004	44	Population	1	Number	855389.5170774835	935528.5173999782	776405.1072838261
10	Cambodia	2	female	8	15 to 19	2004	44	Population	1	Number	789887.6026032373	863889.9156734609	716951.4666682299
10	Cambodia	2	female	9	20 to 24	2004	44	Population	1	Number	656806.4474288307	718340.7672345615	596158.6740307196
10	Cambodia	2	female	10	25 to 29	2004	44	Population	1	Number	498125.6092235683	544793.5745905023	452130.00551070966
10	Cambodia	2	female	11	30 to 34	2004	44	Population	1	Number	431661.05768900854	472102.14908738993	391802.6151996042
10	Cambodia	2	female	12	35 to 39	2004	44	Population	1	Number	422612.6033043253	462205.9708595041	383589.6712050423
10	Cambodia	2	female	13	40 to 44	2004	44	Population	1	Number	378911.7326112306	414410.89042844967	343924.0235422181
10	Cambodia	2	female	14	45 to 49	2004	44	Population	1	Number	318548.2966875167	348392.1766291254	289134.3879332909
10	Cambodia	2	female	15	50 to 54	2004	44	Population	1	Number	253833.4816634062	277614.4154517742	230395.16808253355
10	Cambodia	2	female	16	55 to 59	2004	44	Population	1	Number	192130.1466365632	210130.27122994632	174389.35611635025
10	Cambodia	2	female	17	60 to 64	2004	44	Population	1	Number	142756.18719511872	156130.60657163235	129574.45774334435
10	Cambodia	2	female	18	65 to 69	2004	44	Population	1	Number	114076.34934364517	124763.83663957762	103542.84040480848
10	Cambodia	2	female	19	70 to 74	2004	44	Population	1	Number	84858.89629075192	92809.0838736506	77023.2498332573
10	Cambodia	2	female	20	75 to 79	2004	44	Population	1	Number	54435.95527311213	59535.90441919464	49409.48287315728
10	Cambodia	2	female	21	80 plus	2004	44	Population	1	Number	45756.57630406561	50043.37922832405	41531.53484470472
10	Cambodia	2	female	22	All Ages	2004	44	Population	1	Number	6863384.203571823	7506395.063446114	6229637.425427559
10	Cambodia	2	female	23	5-14 years	2004	44	Population	1	Number	1667116.243544429	1823303.6020656128	1513179.1307730924
10	Cambodia	2	female	24	15-49 years	2004	44	Population	1	Number	3496553.3495477173	3824135.444502995	3173690.844089815
10	Cambodia	2	female	25	50-69 years	2004	44	Population	1	Number	702796.1648387333	768639.1298929304	637901.8223470366
10	Cambodia	2	female	26	70+ years	2004	44	Population	1	Number	185051.42786792965	202388.36752116922	167964.2675511193
10	Cambodia	2	female	28	<1 year	2004	44	Population	1	Number	168142.9131559954	183895.74236726676	152617.04044950363
10	Cambodia	2	female	30	80 to 84	2004	44	Population	1	Number	29685.6133387233	32466.773651575135	26944.52217252259
10	Cambodia	2	female	31	85 to 89	2004	44	Population	1	Number	11690.152367413612	12785.369348261076	10610.71455960324
10	Cambodia	2	female	32	90 to 94	2004	44	Population	1	Number	3552.917175817364	3885.7798366451716	3224.850183441232
10	Cambodia	2	female	39	0 to 14	2004	44	Population	1	Number	2478983.2613174426	2711232.1215290204	2250080.4914395916
10	Cambodia	2	female	42	Neonatal	2004	44	Population	1	Number	13125.297369522417	14354.96898593728	11913.34206097488
10	Cambodia	2	female	157	25 plus	2004	44	Population	1	Number	2937706.8922223123	3212932.259009071	2666446.7932890207
10	Cambodia	2	female	158	<20 years	2004	44	Population	1	Number	3268870.8639206802	3575122.0372024816	2967031.958107821
10	Cambodia	2	female	159	10 to 24	2004	44	Population	1	Number	2302083.5671095513	2517759.2003080007	2089515.2479827758
10	Cambodia	2	female	162	10 to 19	2004	44	Population	1	Number	1645277.1196807206	1799418.4330734392	1493356.573952056
10	Cambodia	2	female	164	Birth	2004	44	Population	1	Number	177948.12052892	185514.849892903	169944.957593782
10	Cambodia	2	female	235	95 plus	2004	44	Population	1	Number	827.8934221113393	905.4563918426624	751.4479291376487
10	Cambodia	3	both	1	Under 5	2004	44	Population	1	Number	1657393.0414398077	1812669.460931413	1504353.7434817292
10	Cambodia	3	both	2	Early Neonatal	2004	44	Population	1	Number	6784.059452241916	7419.638602765678	6157.63731221951
10	Cambodia	3	both	3	Late Neonatal	2004	44	Population	1	Number	20063.128027562656	21942.785179504877	18210.551751802574
10	Cambodia	3	both	4	Post Neonatal	2004	44	Population	1	Number	316151.8515364689	345771.21537763625	286959.2242009179
10	Cambodia	3	both	5	1 to 4	2004	44	Population	1	Number	1314394.0024235342	1437535.8217715065	1193026.3302167892
10	Cambodia	3	both	6	5 to 9	2004	44	Population	1	Number	1666994.892501564	1823170.881990197	1513068.9849651612
10	Cambodia	3	both	7	10 to 14	2004	44	Population	1	Number	1758123.5471003414	1922837.119917364	1595783.0601763327
10	Cambodia	3	both	8	15 to 19	2004	44	Population	1	Number	1596656.2915964443	1746242.4584977278	1449225.2647749507
10	Cambodia	3	both	9	20 to 24	2004	44	Population	1	Number	1288789.3162288705	1409532.3056704137	1169785.91314942
10	Cambodia	3	both	10	25 to 29	2004	44	Population	1	Number	967084.1667933317	1057687.5197772686	877786.1679168234
10	Cambodia	3	both	11	30 to 34	2004	44	Population	1	Number	834106.047044963	912251.0598591382	757086.8966861222
10	Cambodia	3	both	12	35 to 39	2004	44	Population	1	Number	805952.6883962238	881460.0934623651	731533.1448506363
10	Cambodia	3	both	13	40 to 44	2004	44	Population	1	Number	701133.6418645552	766820.8498905168	636392.8123552628
10	Cambodia	3	both	14	45 to 49	2004	44	Population	1	Number	555851.2319769136	607927.346038786	504525.39665363956
10	Cambodia	3	both	15	50 to 54	2004	44	Population	1	Number	431023.5426686419	471404.90710591053	391223.9666331899
10	Cambodia	3	both	16	55 to 59	2004	44	Population	1	Number	332314.8602884577	363448.4902478417	301629.7833948068
10	Cambodia	3	both	17	60 to 64	2004	44	Population	1	Number	247714.66200630204	270922.34106020787	224841.3440789901
10	Cambodia	3	both	18	65 to 69	2004	44	Population	1	Number	195637.18363302635	213965.8725042963	177572.56257507595
10	Cambodia	3	both	19	70 to 74	2004	44	Population	1	Number	144018.1627096558	157510.8129671276	130719.90577046224
10	Cambodia	3	both	20	75 to 79	2004	44	Population	1	Number	91261.62222039339	99811.66290541271	82834.76495363952
10	Cambodia	3	both	21	80 plus	2004	44	Population	1	Number	74610.4553475614	81600.49577451004	67721.12287105717
10	Cambodia	3	both	22	All Ages	2004	44	Population	1	Number	13348665.353817053	14599263.67860049	12116084.835287297
10	Cambodia	3	both	23	5-14 years	2004	44	Population	1	Number	3425118.4396019056	3746008.0019075605	3108852.0451414934
10	Cambodia	3	both	24	15-49 years	2004	44	Population	1	Number	6749573.383901302	7381921.633196216	6126335.596386857
10	Cambodia	3	both	25	50-69 years	2004	44	Population	1	Number	1206690.248596428	1319741.6109182565	1095267.656682063
10	Cambodia	3	both	26	70+ years	2004	44	Population	1	Number	309890.24027761054	338922.97164705035	281275.7935951589
10	Cambodia	3	both	28	<1 year	2004	44	Population	1	Number	342999.0390162735	375133.6391599068	311327.41326493997
10	Cambodia	3	both	30	80 to 84	2004	44	Population	1	Number	49451.60542807838	54084.5850756296	44885.37473421802
10	Cambodia	3	both	31	85 to 89	2004	44	Population	1	Number	18679.6688760586	20429.713692129164	16954.837566040584
10	Cambodia	3	both	32	90 to 94	2004	44	Population	1	Number	5359.662208476194	5861.793650209341	4864.765149559448
10	Cambodia	3	both	39	0 to 14	2004	44	Population	1	Number	5082511.481041713	5558677.462838975	4613205.788623222
10	Cambodia	3	both	42	Neonatal	2004	44	Population	1	Number	26847.187479804572	29362.423782270558	24368.189064022084
10	Cambodia	3	both	157	25 plus	2004	44	Population	1	Number	5380708.264950026	5884811.451593381	4883867.868739705
10	Cambodia	3	both	158	<20 years	2004	44	Population	1	Number	6679167.772638157	7304919.921336703	6062431.053398173
10	Cambodia	3	both	159	10 to 24	2004	44	Population	1	Number	4643569.1549256565	5078611.884085504	4214794.238100703
10	Cambodia	3	both	162	10 to 19	2004	44	Population	1	Number	3354779.8386967857	3669079.5784150916	3045008.3249512836
10	Cambodia	3	both	164	Birth	2004	44	Population	1	Number	364153.397291612	379637.967716355	347775.708315486
10	Cambodia	3	both	235	95 plus	2004	44	Population	1	Number	1119.518834948214	1224.4033565419325	1016.145421239126
11	Indonesia	1	male	1	Under 5	2004	44	Population	1	Number	11976275.025630167	13289832.588701863	10723723.025385426
11	Indonesia	1	male	2	Early Neonatal	2004	44	Population	1	Number	47431.49087964254	52633.775683505606	42470.8158242732
11	Indonesia	1	male	3	Late Neonatal	2004	44	Population	1	Number	140486.41246682717	155894.95888127462	125793.48527820218
11	Indonesia	1	male	4	Post Neonatal	2004	44	Population	1	Number	2224854.348960507	2468876.3216152517	1992165.490439821
11	Indonesia	1	male	5	1 to 4	2004	44	Population	1	Number	9563502.773323191	10612427.532521829	8563293.233843131
11	Indonesia	1	male	6	5 to 9	2004	44	Population	1	Number	11739789.977947932	13027409.866553102	10511971.028578231
11	Indonesia	1	male	7	10 to 14	2004	44	Population	1	Number	11258122.538558917	12492913.153743029	10080679.31230582
11	Indonesia	1	male	8	15 to 19	2004	44	Population	1	Number	10766850.448289555	11947758.352169996	9640787.458212934
11	Indonesia	1	male	9	20 to 24	2004	44	Population	1	Number	10541278.119121965	11697445.25524585	9438806.861156879
11	Indonesia	1	male	10	25 to 29	2004	44	Population	1	Number	9987779.313038455	11083238.713132044	8943196.341306718
11	Indonesia	1	male	11	30 to 34	2004	44	Population	1	Number	9221497.716238819	10232911.368822044	8257057.154794759
11	Indonesia	1	male	12	35 to 39	2004	44	Population	1	Number	8354870.151410523	9271232.113070616	7481066.794562205
11	Indonesia	1	male	13	40 to 44	2004	44	Population	1	Number	7333637.772263505	8137990.990603036	6566641.135908647
11	Indonesia	1	male	14	45 to 49	2004	44	Population	1	Number	6054664.734489414	6718740.220133464	5421430.911137319
11	Indonesia	1	male	15	50 to 54	2004	44	Population	1	Number	4647631.908780571	5157384.067201033	4161554.1733172378
11	Indonesia	1	male	16	55 to 59	2004	44	Population	1	Number	3408164.6912348242	3781972.114393082	3051718.0087702107
11	Indonesia	1	male	17	60 to 64	2004	44	Population	1	Number	2670231.6635319786	2963102.6095715114	2390962.524829326
11	Indonesia	1	male	18	65 to 69	2004	44	Population	1	Number	2030642.8593274164	2253363.7203679895	1818265.82474947
11	Indonesia	1	male	19	70 to 74	2004	44	Population	1	Number	1350347.9626120795	1498454.0953847126	1209120.323970141
11	Indonesia	1	male	20	75 to 79	2004	44	Population	1	Number	798478.6529523134	886055.7728240762	714968.8778538144
11	Indonesia	1	male	21	80 plus	2004	44	Population	1	Number	630777.9379740369	699961.6473721071	564807.3280616228
11	Indonesia	1	male	22	All Ages	2004	44	Population	1	Number	112771041.47340247	125139766.64928958	100976757.08490078
11	Indonesia	1	male	23	5-14 years	2004	44	Population	1	Number	22997912.51650685	25520323.02029613	20592650.340884056
11	Indonesia	1	male	24	15-49 years	2004	44	Population	1	Number	62260578.254852235	69089317.01317707	55748986.65707947
11	Indonesia	1	male	25	50-69 years	2004	44	Population	1	Number	12756671.122874789	14155822.511533616	11422500.531666243
11	Indonesia	1	male	26	70+ years	2004	44	Population	1	Number	2779604.55353843	3084471.5155808963	2488896.529885578
11	Indonesia	1	male	28	<1 year	2004	44	Population	1	Number	2412772.252306977	2677405.056180032	2160429.791542296
11	Indonesia	1	male	30	80 to 84	2004	44	Population	1	Number	408825.5818660039	453665.562067529	366068.10516965203
11	Indonesia	1	male	31	85 to 89	2004	44	Population	1	Number	164599.7075778062	182652.99963276548	147384.86468842186
11	Indonesia	1	male	32	90 to 94	2004	44	Population	1	Number	47289.768540140496	52476.509241140964	42343.915672758885
11	Indonesia	1	male	39	0 to 14	2004	44	Population	1	Number	34974187.54213702	38810155.60899799	31316373.36626948
11	Indonesia	1	male	42	Neonatal	2004	44	Population	1	Number	187917.9033464697	208528.73456478023	168264.30110247535
11	Indonesia	1	male	157	25 plus	2004	44	Population	1	Number	56488725.36385393	62684407.43287571	50580789.3992615
11	Indonesia	1	male	158	<20 years	2004	44	Population	1	Number	45741037.99042657	50757913.96116799	40957160.8244824
11	Indonesia	1	male	159	10 to 24	2004	44	Population	1	Number	32566251.105970435	36138116.76115888	29160273.631675635
11	Indonesia	1	male	162	10 to 19	2004	44	Population	1	Number	22024972.98684847	24440671.505913027	19721466.770518754
11	Indonesia	1	male	164	Birth	2004	44	Population	1	Number	2485147.19501541	2567431.03653677	2408173.29891715
11	Indonesia	1	male	235	95 plus	2004	44	Population	1	Number	10062.879990086307	11166.57643067178	9010.442530790222
11	Indonesia	2	female	1	Under 5	2004	44	Population	1	Number	11355033.891497765	12600453.741592392	10167455.083963327
11	Indonesia	2	female	2	Early Neonatal	2004	44	Population	1	Number	44819.20825335083	49734.977960215634	40131.741672383076
11	Indonesia	2	female	3	Late Neonatal	2004	44	Population	1	Number	133163.57366815198	147768.951295429	119236.51369325754
11	Indonesia	2	female	4	Post Neonatal	2004	44	Population	1	Number	2113231.971456582	2345011.2043725895	1892217.2630297604
11	Indonesia	2	female	5	1 to 4	2004	44	Population	1	Number	9063819.13811968	10057938.607964154	8115869.5655679265
11	Indonesia	2	female	6	5 to 9	2004	44	Population	1	Number	11080319.589056218	12295608.780921651	9921472.081386106
11	Indonesia	2	female	7	10 to 14	2004	44	Population	1	Number	10670156.186946796	11840458.666517876	9554206.073386278
11	Indonesia	2	female	8	15 to 19	2004	44	Population	1	Number	10523250.988652002	11677440.909530023	9422665.11811168
11	Indonesia	2	female	9	20 to 24	2004	44	Population	1	Number	10751530.99400885	11930758.66050417	9627070.206041059
11	Indonesia	2	female	10	25 to 29	2004	44	Population	1	Number	10271235.015848259	11397783.830757791	9197006.51520412
11	Indonesia	2	female	11	30 to 34	2004	44	Population	1	Number	9290438.449525623	10309413.520113925	8318787.645064268
11	Indonesia	2	female	12	35 to 39	2004	44	Population	1	Number	8388617.80680291	9308681.210512534	7511284.914003318
11	Indonesia	2	female	13	40 to 44	2004	44	Population	1	Number	7306020.083428203	8107344.194305981	6541911.873676673
11	Indonesia	2	female	14	45 to 49	2004	44	Population	1	Number	5860053.532580183	6502784.066177016	5247173.337522343
11	Indonesia	2	female	15	50 to 54	2004	44	Population	1	Number	4416772.15901431	4901203.625511337	3954839.1464073653
11	Indonesia	2	female	16	55 to 59	2004	44	Population	1	Number	3447037.9055322236	3825108.941920136	3086525.6248561507
11	Indonesia	2	female	17	60 to 64	2004	44	Population	1	Number	2875958.3206400406	3191393.3615915086	2575173.0314387647
11	Indonesia	2	female	18	65 to 69	2004	44	Population	1	Number	2299124.3847684404	2551292.2932034116	2058667.9122183176
11	Indonesia	2	female	19	70 to 74	2004	44	Population	1	Number	1615773.6209023984	1792991.6336322292	1446786.1455419203
11	Indonesia	2	female	20	75 to 79	2004	44	Population	1	Number	989762.8866530415	1098320.0567771774	886247.4379185932
11	Indonesia	2	female	21	80 plus	2004	44	Population	1	Number	823464.5617430252	913782.1355031648	737341.607674708
11	Indonesia	2	female	22	All Ages	2004	44	Population	1	Number	111964550.37760028	124244819.62907235	100254613.75441495
11	Indonesia	2	female	23	5-14 years	2004	44	Population	1	Number	21750475.776003014	24136067.447439533	19475678.154772382
11	Indonesia	2	female	24	15-49 years	2004	44	Population	1	Number	62391146.870846026	69234206.39190146	55865899.60962346
11	Indonesia	2	female	25	50-69 years	2004	44	Population	1	Number	13038892.769955015	14468998.222226396	11675205.714920597
11	Indonesia	2	female	26	70+ years	2004	44	Population	1	Number	3429001.0692984653	3805093.8259125706	3070375.1911352216
11	Indonesia	2	female	28	<1 year	2004	44	Population	1	Number	2291214.753378085	2542515.133628234	2051585.5183954013
11	Indonesia	2	female	30	80 to 84	2004	44	Population	1	Number	513440.5069231868	569754.649643939	459741.7623154517
11	Indonesia	2	female	31	85 to 89	2004	44	Population	1	Number	217665.7160524874	241539.28666858276	194900.9058387289
11	Indonesia	2	female	32	90 to 94	2004	44	Population	1	Number	72654.73157245197	80623.50082213078	65056.0559271813
11	Indonesia	2	female	39	0 to 14	2004	44	Population	1	Number	33105509.66750078	36736521.18903191	29643133.23873571
11	Indonesia	2	female	42	Neonatal	2004	44	Population	1	Number	177982.78192150278	197503.92925564465	159368.25536564062
11	Indonesia	2	female	157	25 plus	2004	44	Population	1	Number	57584258.72743866	63900098.870006196	51561745.19152654
11	Indonesia	2	female	158	<20 years	2004	44	Population	1	Number	43628760.656152785	48413962.098561935	39065798.35684739
11	Indonesia	2	female	159	10 to 24	2004	44	Population	1	Number	31944938.169607647	35448658.236552075	28603941.397539016
11	Indonesia	2	female	162	10 to 19	2004	44	Population	1	Number	21193407.175598796	23517899.576047897	18976871.19149796
11	Indonesia	2	female	164	Birth	2004	44	Population	1	Number	2354430.57657743	2432386.35836159	2281505.44162544
11	Indonesia	2	female	235	95 plus	2004	44	Population	1	Number	19703.60719489905	21864.698368512243	17642.88359334592
11	Indonesia	3	both	1	Under 5	2004	44	Population	1	Number	23331308.917127933	25890286.330294255	20891178.109348755
11	Indonesia	3	both	2	Early Neonatal	2004	44	Population	1	Number	92250.69913299337	102368.75364372125	82602.55749665629
11	Indonesia	3	both	3	Late Neonatal	2004	44	Population	1	Number	273649.9861349791	303663.91017670365	245029.99897145975
11	Indonesia	3	both	4	Post Neonatal	2004	44	Population	1	Number	4338086.320417089	4813887.525987842	3884382.7534695817
11	Indonesia	3	both	5	1 to 4	2004	44	Population	1	Number	18627321.911442872	20670366.140485987	16679162.799411058
11	Indonesia	3	both	6	5 to 9	2004	44	Population	1	Number	22820109.56700415	25323018.647474755	20433443.109964333
11	Indonesia	3	both	7	10 to 14	2004	44	Population	1	Number	21928278.725505713	24333371.8202609	19634885.3856921
11	Indonesia	3	both	8	15 to 19	2004	44	Population	1	Number	21290101.436941557	23625199.26170002	19063452.576324616
11	Indonesia	3	both	9	20 to 24	2004	44	Population	1	Number	21292809.113130815	23628203.91575002	19065877.067197938
11	Indonesia	3	both	10	25 to 29	2004	44	Population	1	Number	20259014.328886714	22481022.543889835	18140202.856510837
11	Indonesia	3	both	11	30 to 34	2004	44	Population	1	Number	18511936.16576444	20542324.888935972	16575844.799859028
11	Indonesia	3	both	12	35 to 39	2004	44	Population	1	Number	16743487.958213434	18579913.32358315	14992351.708565522
11	Indonesia	3	both	13	40 to 44	2004	44	Population	1	Number	14639657.855691709	16245335.184909016	13108553.00958532
11	Indonesia	3	both	14	45 to 49	2004	44	Population	1	Number	11914718.267069597	13221524.286310479	10668604.248659661
11	Indonesia	3	both	15	50 to 54	2004	44	Population	1	Number	9064404.06779488	10058587.69271237	8116393.319724604
11	Indonesia	3	both	16	55 to 59	2004	44	Population	1	Number	6855202.596767047	7607081.056313219	6138243.63362636
11	Indonesia	3	both	17	60 to 64	2004	44	Population	1	Number	5546189.984172019	6154495.971163021	4966135.556268092
11	Indonesia	3	both	18	65 to 69	2004	44	Population	1	Number	4329767.244095857	4804656.0135714	3876933.736967787
11	Indonesia	3	both	19	70 to 74	2004	44	Population	1	Number	2966121.583514478	3291445.729016942	2655906.469512061
11	Indonesia	3	both	20	75 to 79	2004	44	Population	1	Number	1788241.539605355	1984375.8296012536	1601216.3157724075
11	Indonesia	3	both	21	80 plus	2004	44	Population	1	Number	1454242.499717062	1613743.7828752722	1302148.935736331
11	Indonesia	3	both	22	All Ages	2004	44	Population	1	Number	224735591.85100275	249384586.278362	201231370.8393157
11	Indonesia	3	both	23	5-14 years	2004	44	Population	1	Number	44748388.29250986	49656390.46773565	40068328.49565643
11	Indonesia	3	both	24	15-49 years	2004	44	Population	1	Number	124651725.12569827	138323523.40507847	111614886.26670289
11	Indonesia	3	both	25	50-69 years	2004	44	Population	1	Number	25795563.892829806	28624820.73376001	23097706.246586844
11	Indonesia	3	both	26	70+ years	2004	44	Population	1	Number	6208605.622836895	6889565.341493469	5559271.721020801
11	Indonesia	3	both	28	<1 year	2004	44	Population	1	Number	4703987.005685062	5219920.189808266	4212015.309937698
11	Indonesia	3	both	30	80 to 84	2004	44	Population	1	Number	922266.0887891907	1023420.2117114678	825809.8674851038
11	Indonesia	3	both	31	85 to 89	2004	44	Population	1	Number	382265.4236302936	424192.2863013482	342285.77052715083
11	Indonesia	3	both	32	90 to 94	2004	44	Population	1	Number	119944.50011259248	133100.01006327174	107399.97159994018
11	Indonesia	3	both	39	0 to 14	2004	44	Population	1	Number	68079697.20963779	75546676.7980299	60959506.60500519
11	Indonesia	3	both	42	Neonatal	2004	44	Population	1	Number	365900.6852679725	406032.66382042493	327632.55646811606
11	Indonesia	3	both	157	25 plus	2004	44	Population	1	Number	114072984.09129259	126584506.30288188	102142534.590788
11	Indonesia	3	both	158	<20 years	2004	44	Population	1	Number	89369798.646579355	99171876.05972993	80022959.18132982
11	Indonesia	3	both	159	10 to 24	2004	44	Population	1	Number	64511189.27557808	71586774.99771094	57764215.02921464
11	Indonesia	3	both	162	10 to 19	2004	44	Population	1	Number	43218380.16244727	47958571.081960924	38698337.96201672
11	Indonesia	3	both	164	Birth	2004	44	Population	1	Number	4839577.77159284	4999817.39489835	4689678.74054259
11	Indonesia	3	both	235	95 plus	2004	44	Population	1	Number	29766.48718498536	33031.27479918402	26653.326124136143
12	Lao People's Democratic Republic	1	male	1	Under 5	2004	44	Population	1	Number	408510.0461002426	437581.1968776709	377695.40232072095
12	Lao People's Democratic Republic	1	male	2	Early Neonatal	2004	44	Population	1	Number	1700.217089941436	1821.2110969380694	1571.9666724191602
12	Lao People's Democratic Republic	1	male	3	Late Neonatal	2004	44	Population	1	Number	4998.554100396733	5354.270492952984	4621.504220016077
12	Lao People's Democratic Republic	1	male	4	Post Neonatal	2004	44	Population	1	Number	78102.57103178995	83660.65128035455	72211.15433938669
12	Lao People's Democratic Republic	1	male	5	1 to 4	2004	44	Population	1	Number	323708.70387811447	346745.06400742533	299290.777088899
12	Lao People's Democratic Republic	1	male	6	5 to 9	2004	44	Population	1	Number	395978.1290770736	424157.4602951333	366108.79022366065
12	Lao People's Democratic Republic	1	male	7	10 to 14	2004	44	Population	1	Number	384078.44647262344	411410.9503715023	355106.72197177296
12	Lao People's Democratic Republic	1	male	8	15 to 19	2004	44	Population	1	Number	332054.57307641936	355684.8574534905	307007.10243918526
12	Lao People's Democratic Republic	1	male	9	20 to 24	2004	44	Population	1	Number	263255.5416322907	281989.8215278405	243397.705048283
12	Lao People's Democratic Republic	1	male	10	25 to 29	2004	44	Population	1	Number	212894.73224775857	228045.14267212327	196835.70163302185
12	Lao People's Democratic Republic	1	male	11	30 to 34	2004	44	Population	1	Number	182830.52719106074	195841.45280581	169039.29336169193
12	Lao People's Democratic Republic	1	male	12	35 to 39	2004	44	Population	1	Number	160965.90410419885	172420.85879358722	148823.9579195942
12	Lao People's Democratic Republic	1	male	13	40 to 44	2004	44	Population	1	Number	138434.14479790293	148285.6525749642	127991.80953689119
12	Lao People's Democratic Republic	1	male	14	45 to 49	2004	44	Population	1	Number	110112.12678551965	117948.13050382148	101806.1720235927
12	Lao People's Democratic Republic	1	male	15	50 to 54	2004	44	Population	1	Number	85315.89302133277	91387.30108928881	78880.36254348737
12	Lao People's Democratic Republic	1	male	16	55 to 59	2004	44	Population	1	Number	64390.10391112038	68972.35210120557	59533.043151198035
12	Lao People's Democratic Republic	1	male	17	60 to 64	2004	44	Population	1	Number	50058.82937842561	53621.20878743693	46282.80230138889
12	Lao People's Democratic Republic	1	male	18	65 to 69	2004	44	Population	1	Number	38179.50257873253	40896.503266155494	35299.55437947998
12	Lao People's Democratic Republic	1	male	19	70 to 74	2004	44	Population	1	Number	28099.549846185713	30099.222212029752	25979.950518969534
12	Lao People's Democratic Republic	1	male	20	75 to 79	2004	44	Population	1	Number	18408.111656367644	19718.103894254204	17019.554854008282
12	Lao People's Democratic Republic	1	male	21	80 plus	2004	44	Population	1	Number	12866.186705978063	13781.794185477478	11895.66721954114
12	Lao People's Democratic Republic	1	male	22	All Ages	2004	44	Population	1	Number	2886432.348583233	3091842.009411791	2668703.591446489
12	Lao People's Democratic Republic	1	male	23	5-14 years	2004	44	Population	1	Number	780056.575549697	835568.4106666357	721215.5121954335
12	Lao People's Democratic Republic	1	male	24	15-49 years	2004	44	Population	1	Number	1400547.5498351508	1500215.9163316363	1294901.74196226
12	Lao People's Democratic Republic	1	male	25	50-69 years	2004	44	Population	1	Number	237944.3288896113	254877.36524408677	219995.76237555427
12	Lao People's Democratic Republic	1	male	26	70+ years	2004	44	Population	1	Number	59373.84820853142	63599.12029176143	54895.17259251895
12	Lao People's Democratic Republic	1	male	28	<1 year	2004	44	Population	1	Number	84801.3422221281	90836.1328702456	78404.62523182193
12	Lao People's Democratic Republic	1	male	30	80 to 84	2004	44	Population	1	Number	8990.825373439227	9630.647190650163	8312.631327022971
12	Lao People's Democratic Republic	1	male	31	85 to 89	2004	44	Population	1	Number	3060.262441005281	3278.042521789719	2829.4213689394865
12	Lao People's Democratic Republic	1	male	32	90 to 94	2004	44	Population	1	Number	722.3583104067445	773.7641143952463	667.8695304395101
12	Lao People's Democratic Republic	1	male	39	0 to 14	2004	44	Population	1	Number	1188566.6216499396	1273149.6075443067	1098910.9145161547
12	Lao People's Democratic Republic	1	male	42	Neonatal	2004	44	Population	1	Number	6698.771190338169	7175.481589891054	6193.470892435236
12	Lao People's Democratic Republic	1	male	157	25 plus	2004	44	Population	1	Number	1102555.6122245835	1181017.7228861547	1019387.8694428649
12	Lao People's Democratic Republic	1	male	158	<20 years	2004	44	Population	1	Number	1520621.1947263589	1628834.4649977968	1405918.0169553396
12	Lao People's Democratic Republic	1	male	159	10 to 24	2004	44	Population	1	Number	979388.5611813335	1049085.6293528334	905511.5294592411
12	Lao People's Democratic Republic	1	male	162	10 to 19	2004	44	Population	1	Number	716133.0195490428	767095.8078249928	662113.8244109582
12	Lao People's Democratic Republic	1	male	164	Birth	2004	44	Population	1	Number	91413.5953606823	94683.2829917923	88405.0801906128
12	Lao People's Democratic Republic	1	male	235	95 plus	2004	44	Population	1	Number	92.74058112681126	99.34035864234946	85.74499313917275
12	Lao People's Democratic Republic	2	female	1	Under 5	2004	44	Population	1	Number	396886.9209920119	425130.9253485579	366949.0303382312
12	Lao People's Democratic Republic	2	female	2	Early Neonatal	2004	44	Population	1	Number	1623.1463251463254	1738.6556792065646	1500.7094933256699
12	Lao People's Democratic Republic	2	female	3	Late Neonatal	2004	44	Population	1	Number	4791.074261082335	5132.025587884229	4429.674956252855
12	Lao People's Democratic Republic	2	female	4	Post Neonatal	2004	44	Population	1	Number	75324.0843373975	80684.43675430446	69642.25386827365
12	Lao People's Democratic Republic	2	female	5	1 to 4	2004	44	Population	1	Number	315148.6160683858	337575.80732716265	291376.3920203791
12	Lao People's Democratic Republic	2	female	6	5 to 9	2004	44	Population	1	Number	385835.2443724756	413292.76878705446	356731.0014623636
12	Lao People's Democratic Republic	2	female	7	10 to 14	2004	44	Population	1	Number	372735.1005713413	399260.3682170001	344619.0249500049
12	Lao People's Democratic Republic	2	female	8	15 to 19	2004	44	Population	1	Number	328251.5659708454	351611.2136915377	303490.96296481875
12	Lao People's Democratic Republic	2	female	9	20 to 24	2004	44	Population	1	Number	268451.08192965796	287555.0965154481	248201.33644393817
12	Lao People's Democratic Republic	2	female	10	25 to 29	2004	44	Population	1	Number	221631.34642571985	237403.4880179624	204913.29736993613
12	Lao People's Democratic Republic	2	female	11	30 to 34	2004	44	Population	1	Number	190085.60492171586	203612.829855474	175747.1075966336
12	Lao People's Democratic Republic	2	female	12	35 to 39	2004	44	Population	1	Number	163430.54677692833	175060.89494668614	151102.68818520175
12	Lao People's Democratic Republic	2	female	13	40 to 44	2004	44	Population	1	Number	138025.84931496816	147848.30121039454	127614.31251285244
12	Lao People's Democratic Republic	2	female	14	45 to 49	2004	44	Population	1	Number	110884.62425827853	118775.60187678217	102520.39862964736
12	Lao People's Democratic Republic	2	female	15	50 to 54	2004	44	Population	1	Number	92066.39816370235	98618.19821881034	85121.66500337774
12	Lao People's Democratic Republic	2	female	16	55 to 59	2004	44	Population	1	Number	64194.75807677239	68763.10470370563	59352.432602693596
12	Lao People's Democratic Republic	2	female	17	60 to 64	2004	44	Population	1	Number	55037.46731782803	58954.14580854927	50885.89267207312
12	Lao People's Democratic Republic	2	female	18	65 to 69	2004	44	Population	1	Number	41988.519740396914	44976.58478297502	38821.250560651344
12	Lao People's Democratic Republic	2	female	19	70 to 74	2004	44	Population	1	Number	29966.948084552532	32099.511712844847	27706.487566628555
12	Lao People's Democratic Republic	2	female	20	75 to 79	2004	44	Population	1	Number	20129.998700014374	21562.52706239877	18611.55687674777
12	Lao People's Democratic Republic	2	female	21	80 plus	2004	44	Population	1	Number	17868.1222481774	19139.68675667623	16520.297813153782
12	Lao People's Democratic Republic	2	female	22	All Ages	2004	44	Population	1	Number	2897470.097865387	3103665.247512858	2678908.7435489553
12	Lao People's Democratic Republic	2	female	23	5-14 years	2004	44	Population	1	Number	758570.3449438169	812553.1370040546	701350.0264123685
12	Lao People's Democratic Republic	2	female	24	15-49 years	2004	44	Population	1	Number	1420760.6195981142	1521867.4261142851	1313590.1037030288
12	Lao People's Democratic Republic	2	female	25	50-69 years	2004	44	Population	1	Number	253287.1432986997	271312.0335140403	234181.24083879578
12	Lao People's Democratic Republic	2	female	26	70+ years	2004	44	Population	1	Number	67965.0690327443	72801.72553191983	62838.342256530115
12	Lao People's Democratic Republic	2	female	28	<1 year	2004	44	Population	1	Number	81738.30492362616	87555.11802139525	75572.63831785218
12	Lao People's Democratic Republic	2	female	30	80 to 84	2004	44	Population	1	Number	11443.049791380025	12257.38135804411	10579.880069022258
12	Lao People's Democratic Republic	2	female	31	85 to 89	2004	44	Population	1	Number	4748.156286850536	5086.053405042715	4389.9943616162855
12	Lao People's Democratic Republic	2	female	32	90 to 94	2004	44	Population	1	Number	1398.8633222154483	1498.4118325773225	1293.3445586457274
12	Lao People's Democratic Republic	2	female	39	0 to 14	2004	44	Population	1	Number	1155457.265935829	1237684.0623526126	1068299.0567505998
12	Lao People's Democratic Republic	2	female	42	Neonatal	2004	44	Population	1	Number	6414.22058622866	6870.681267090794	5930.384449578524
12	Lao People's Democratic Republic	2	female	157	25 plus	2004	44	Population	1	Number	1145310.1840290548	1226814.874953259	1058917.3873895975
12	Lao People's Democratic Republic	2	female	158	<20 years	2004	44	Population	1	Number	1483708.8319066742	1589295.2760441506	1371790.0197154188
12	Lao People's Democratic Republic	2	female	159	10 to 24	2004	44	Population	1	Number	969437.7484718447	1038426.6784239857	896311.3243587618
12	Lao People's Democratic Republic	2	female	162	10 to 19	2004	44	Population	1	Number	700986.6665421868	750871.5819085378	648109.9879148237
12	Lao People's Democratic Republic	2	female	164	Birth	2004	44	Population	1	Number	87358.5005364289	90483.1452629522	84483.4426956189
12	Lao People's Democratic Republic	2	female	235	95 plus	2004	44	Population	1	Number	278.05284773139215	297.84016101207726	257.0788238695116
12	Lao People's Democratic Republic	3	both	1	Under 5	2004	44	Population	1	Number	805396.9670922544	862712.1222262288	744644.4326589521
12	Lao People's Democratic Republic	3	both	2	Early Neonatal	2004	44	Population	1	Number	3323.363415087761	3559.866776144634	3072.67616574483
12	Lao People's Democratic Republic	3	both	3	Late Neonatal	2004	44	Population	1	Number	9789.628361479068	10486.296080837214	9051.179176268932
12	Lao People's Democratic Republic	3	both	4	Post Neonatal	2004	44	Population	1	Number	153426.65536918744	164345.088034659	141853.40820766034
12	Lao People's Democratic Republic	3	both	5	1 to 4	2004	44	Population	1	Number	638857.3199465002	684320.8713345879	590667.1691092779
12	Lao People's Democratic Republic	3	both	6	5 to 9	2004	44	Population	1	Number	781813.3734495492	837450.2290821878	722839.7916860244
12	Lao People's Democratic Republic	3	both	7	10 to 14	2004	44	Population	1	Number	756813.5470439647	810671.3185885025	699725.7469217778
12	Lao People's Democratic Republic	3	both	8	15 to 19	2004	44	Population	1	Number	660306.1390472648	707296.0711450282	610498.0654040041
12	Lao People's Democratic Republic	3	both	9	20 to 24	2004	44	Population	1	Number	531706.6235619487	569544.9180432885	491599.0414922212
12	Lao People's Democratic Republic	3	both	10	25 to 29	2004	44	Population	1	Number	434526.0786734784	465448.63069008564	401748.999002958
12	Lao People's Democratic Republic	3	both	11	30 to 34	2004	44	Population	1	Number	372916.1321127766	399454.2826612839	344786.40095832554
12	Lao People's Democratic Republic	3	both	12	35 to 39	2004	44	Population	1	Number	324396.45088112715	347481.7537402733	299926.6461047959
12	Lao People's Democratic Republic	3	both	13	40 to 44	2004	44	Population	1	Number	276459.9941128711	296133.9537853587	255606.12204974366
12	Lao People's Democratic Republic	3	both	14	45 to 49	2004	44	Population	1	Number	220996.75104379817	236723.73238060367	204326.57065324005
12	Lao People's Democratic Republic	3	both	15	50 to 54	2004	44	Population	1	Number	177382.29118503514	190005.49930809916	164002.02754686508
12	Lao People's Democratic Republic	3	both	16	55 to 59	2004	44	Population	1	Number	128584.86198789277	137735.4568049112	118885.47575389163
12	Lao People's Democratic Republic	3	both	17	60 to 64	2004	44	Population	1	Number	105096.29669625364	112575.35459598618	97168.69497346203
12	Lao People's Democratic Republic	3	both	18	65 to 69	2004	44	Population	1	Number	80168.02231912945	85873.08804913051	74120.80494013133
12	Lao People's Democratic Republic	3	both	19	70 to 74	2004	44	Population	1	Number	58066.497930738245	62198.73392487459	53686.43808559808
12	Lao People's Democratic Republic	3	both	20	75 to 79	2004	44	Population	1	Number	38538.110356382014	41280.63095665298	35631.111730756056
12	Lao People's Democratic Republic	3	both	21	80 plus	2004	44	Population	1	Number	30734.308954155465	32921.48094215371	28415.96503269492
12	Lao People's Democratic Republic	3	both	22	All Ages	2004	44	Population	1	Number	5783902.4464486195	6195507.256924652	5347612.334995442
12	Lao People's Democratic Republic	3	both	23	5-14 years	2004	44	Population	1	Number	1538626.9204935138	1648121.54767069	1422565.5386078022
12	Lao People's Democratic Republic	3	both	24	15-49 years	2004	44	Population	1	Number	2821308.169433265	3022083.3424459216	2608491.8456652886
12	Lao People's Democratic Republic	3	both	25	50-69 years	2004	44	Population	1	Number	491231.472188311	526189.398758127	454177.00321435014
12	Lao People's Democratic Republic	3	both	26	70+ years	2004	44	Population	1	Number	127338.91724127573	136400.84582368127	117733.51484904907
12	Lao People's Democratic Republic	3	both	28	<1 year	2004	44	Population	1	Number	166539.64714575428	178391.25089164087	153977.2635496741
12	Lao People's Democratic Republic	3	both	30	80 to 84	2004	44	Population	1	Number	20433.875164819252	21888.028548694274	18892.51139604523
12	Lao People's Democratic Republic	3	both	31	85 to 89	2004	44	Population	1	Number	7808.4187278558165	8364.095926832431	7219.415730555772
12	Lao People's Democratic Republic	3	both	32	90 to 94	2004	44	Population	1	Number	2121.221632622193	2272.1759469725685	1961.214089085238
12	Lao People's Democratic Republic	3	both	39	0 to 14	2004	44	Population	1	Number	2344023.8875857685	2510833.6698969193	2167209.971266754
12	Lao People's Democratic Republic	3	both	42	Neonatal	2004	44	Population	1	Number	13112.991776566829	14046.162856981846	12123.855342013761
12	Lao People's Democratic Republic	3	both	157	25 plus	2004	44	Population	1	Number	2247865.7962536383	2407832.597839413	2078305.2568324623
12	Lao People's Democratic Republic	3	both	158	<20 years	2004	44	Population	1	Number	3004330.026633033	3218129.7410419476	2777708.0366707584
12	Lao People's Democratic Republic	3	both	159	10 to 24	2004	44	Population	1	Number	1948826.309653178	2087512.3077768192	1801822.853818003
12	Lao People's Democratic Republic	3	both	162	10 to 19	2004	44	Population	1	Number	1417119.6860912296	1517967.3897335308	1310223.8123257821
12	Lao People's Democratic Republic	3	both	164	Birth	2004	44	Population	1	Number	178772.095897111	185166.428254744	172888.522886232
12	Lao People's Democratic Republic	3	both	235	95 plus	2004	44	Population	1	Number	370.7934288582034	397.1805196544267	342.82381700868433
13	Malaysia	1	male	1	Under 5	2004	44	Population	1	Number	1340928.6299027775	1465115.801803567	1219218.26213433
13	Malaysia	1	male	2	Early Neonatal	2004	44	Population	1	Number	4854.1678928634365	5303.726034216591	4413.57579401845
13	Malaysia	1	male	3	Late Neonatal	2004	44	Population	1	Number	14532.187833334927	15878.054621699177	13213.163176665774
13	Malaysia	1	male	4	Post Neonatal	2004	44	Population	1	Number	233681.3836230291	255323.27381081006	212471.1219378411
13	Malaysia	1	male	5	1 to 4	2004	44	Population	1	Number	1087860.89055355	1188610.747336841	989120.4012258048
13	Malaysia	1	male	6	5 to 9	2004	44	Population	1	Number	1431039.747224729	1563572.3631465358	1301150.3779906512
13	Malaysia	1	male	7	10 to 14	2004	44	Population	1	Number	1383461.5048761533	1511587.7659558621	1257890.6096047366
13	Malaysia	1	male	8	15 to 19	2004	44	Population	1	Number	1370631.6589975443	1497569.7119653097	1246225.2740702843
13	Malaysia	1	male	9	20 to 24	2004	44	Population	1	Number	1244369.3654834782	1359613.9123245561	1131423.2699677425
13	Malaysia	1	male	10	25 to 29	2004	44	Population	1	Number	1114464.3289310283	1217678.0049670825	1013309.1590627811
13	Malaysia	1	male	11	30 to 34	2004	44	Population	1	Number	998186.2570877153	1090631.093847555	907585.1514491817
13	Malaysia	1	male	12	35 to 39	2004	44	Population	1	Number	931652.1277049117	1017935.0516092322	847090.040978907
13	Malaysia	1	male	13	40 to 44	2004	44	Population	1	Number	865886.8514217887	946079.0681186216	787293.9980944273
13	Malaysia	1	male	14	45 to 49	2004	44	Population	1	Number	724849.8121497807	791980.1919599471	659058.288838032
13	Malaysia	1	male	15	50 to 54	2004	44	Population	1	Number	559432.3044429776	611242.9036124144	508655.0221947483
13	Malaysia	1	male	16	55 to 59	2004	44	Population	1	Number	436461.8637989524	476883.8245946357	396846.08352903306
13	Malaysia	1	male	17	60 to 64	2004	44	Population	1	Number	288214.0970012232	314906.41515324655	262054.13370428528
13	Malaysia	1	male	18	65 to 69	2004	44	Population	1	Number	230233.73615265917	251556.3300113825	209336.4027115233
13	Malaysia	1	male	19	70 to 74	2004	44	Population	1	Number	131449.38471773016	143623.28194996194	119518.28517957576
13	Malaysia	1	male	20	75 to 79	2004	44	Population	1	Number	92642.2868485321	101222.1495985541	84233.54192967512
13	Malaysia	1	male	21	80 plus	2004	44	Population	1	Number	65070.22585495327	71096.56248739445	59164.07921674143
13	Malaysia	1	male	22	All Ages	2004	44	Population	1	Number	13208974.182596935	14432294.433105865	12010051.980656663
13	Malaysia	1	male	23	5-14 years	2004	44	Population	1	Number	2814501.2521008826	3075160.1291023986	2559040.9875953877
13	Malaysia	1	male	24	15-49 years	2004	44	Population	1	Number	7250040.401776248	7921487.034792305	6591985.182461357
13	Malaysia	1	male	25	50-69 years	2004	44	Population	1	Number	1514342.0013958125	1654589.4733716787	1376891.6421395894
13	Malaysia	1	male	26	70+ years	2004	44	Population	1	Number	289161.89742121554	315941.9940359105	262915.9063259923
13	Malaysia	1	male	28	<1 year	2004	44	Population	1	Number	253067.7393492275	276505.0544667258	230097.86090852533
13	Malaysia	1	male	30	80 to 84	2004	44	Population	1	Number	38824.065782748265	42419.671711155715	35300.17105836812
13	Malaysia	1	male	31	85 to 89	2004	44	Population	1	Number	17525.571169213967	19148.663607480794	15934.84988488149
13	Malaysia	1	male	32	90 to 94	2004	44	Population	1	Number	6608.507359986065	7220.539813631064	6008.6813563883115
13	Malaysia	1	male	39	0 to 14	2004	44	Population	1	Number	4155429.88200366	4540275.930905966	3778259.2497297185
13	Malaysia	1	male	42	Neonatal	2004	44	Population	1	Number	19386.355726198362	21181.780655915765	17626.738970684226
13	Malaysia	1	male	157	25 plus	2004	44	Population	1	Number	6438543.276112253	7034834.877910031	5854144.186888913
13	Malaysia	1	male	158	<20 years	2004	44	Population	1	Number	5526061.541001204	6037845.642871276	5024484.523800002
13	Malaysia	1	male	159	10 to 24	2004	44	Population	1	Number	3998462.529357176	4368771.39024573	3635539.153642763
13	Malaysia	1	male	162	10 to 19	2004	44	Population	1	Number	2754093.1638736976	3009157.4779211725	2504115.8836750207
13	Malaysia	1	male	164	Birth	2004	44	Population	1	Number	250632.406591342	251480.442915498	249753.002688166
13	Malaysia	1	male	235	95 plus	2004	44	Population	1	Number	2112.0815430049774	2307.6873551268804	1920.3769171035053
13	Malaysia	2	female	1	Under 5	2004	44	Population	1	Number	1261216.3776233832	1378021.1736425136	1146741.1507298679
13	Malaysia	2	female	2	Early Neonatal	2004	44	Population	1	Number	4559.078217422918	4981.307273966587	4145.2701487803
13	Malaysia	2	female	3	Late Neonatal	2004	44	Population	1	Number	13655.677058766782	14920.367719030852	12416.209543579072
13	Malaysia	2	female	4	Post Neonatal	2004	44	Population	1	Number	219676.65527230734	240021.5281779373	199737.54299809667
13	Malaysia	2	female	5	1 to 4	2004	44	Population	1	Number	1023324.9670748861	1118097.9704715789	930442.1280394119
13	Malaysia	2	female	6	5 to 9	2004	44	Population	1	Number	1344475.6980262613	1468991.3738824232	1222443.3780254717
13	Malaysia	2	female	7	10 to 14	2004	44	Population	1	Number	1306540.1507483071	1427542.5088738305	1187951.0784400003
13	Malaysia	2	female	8	15 to 19	2004	44	Population	1	Number	1317266.2312848174	1439261.9618969182	1197703.598432198
13	Malaysia	2	female	9	20 to 24	2004	44	Population	1	Number	1197394.2699523813	1308288.3210745337	1088711.9033373124
13	Malaysia	2	female	10	25 to 29	2004	44	Population	1	Number	1059056.5008620007	1157138.7021009538	962930.4630304235
13	Malaysia	2	female	11	30 to 34	2004	44	Population	1	Number	949150.1959987398	1037053.6652226835	862999.8843070009
13	Malaysia	2	female	12	35 to 39	2004	44	Population	1	Number	893775.9234289534	976551.0255249582	812651.6980844557
13	Malaysia	2	female	13	40 to 44	2004	44	Population	1	Number	822463.1096192482	898633.7314544676	747811.6439741321
13	Malaysia	2	female	14	45 to 49	2004	44	Population	1	Number	670928.4354931444	733065.004952293	610031.1253685183
13	Malaysia	2	female	15	50 to 54	2004	44	Population	1	Number	539038.2158448731	588960.0611089835	490112.01796327217
13	Malaysia	2	female	16	55 to 59	2004	44	Population	1	Number	387091.92641636636	422941.5984535444	351957.2446192086
13	Malaysia	2	female	17	60 to 64	2004	44	Population	1	Number	276254.65181471786	301839.37211097596	251180.19630655894
13	Malaysia	2	female	18	65 to 69	2004	44	Population	1	Number	239173.67778117585	261324.2247785268	217464.90399998688
13	Malaysia	2	female	19	70 to 74	2004	44	Population	1	Number	146340.5849921966	159893.59816472142	133057.87477059342
13	Malaysia	2	female	20	75 to 79	2004	44	Population	1	Number	104946.98520783102	114666.42068100712	95421.39534346886
13	Malaysia	2	female	21	80 plus	2004	44	Population	1	Number	87166.23974350226	95238.95036923974	79254.53224498796
13	Malaysia	2	female	22	All Ages	2004	44	Population	1	Number	12602279.1748379	13769411.694292575	11458424.088977467
13	Malaysia	2	female	23	5-14 years	2004	44	Population	1	Number	2651015.8487745686	2896533.8827562532	2410394.456465472
13	Malaysia	2	female	24	15-49 years	2004	44	Population	1	Number	6910034.666639285	7549992.412226809	6282840.316534042
13	Malaysia	2	female	25	50-69 years	2004	44	Population	1	Number	1441558.471857133	1575065.2564520305	1310714.3628890268
13	Malaysia	2	female	26	70+ years	2004	44	Population	1	Number	338453.8099435299	369798.96921496827	307733.80235905026
13	Malaysia	2	female	28	<1 year	2004	44	Population	1	Number	237891.41054849705	259923.20317093475	216299.02269045604
13	Malaysia	2	female	30	80 to 84	2004	44	Population	1	Number	48767.47987348415	53283.973347604224	44341.06389713764
13	Malaysia	2	female	31	85 to 89	2004	44	Population	1	Number	24327.207176102354	26580.218255195945	22119.130425293246
13	Malaysia	2	female	32	90 to 94	2004	44	Population	1	Number	10579.750449178662	11559.570894801383	9619.471662259712
13	Malaysia	2	female	39	0 to 14	2004	44	Population	1	Number	3912232.2263979516	4274555.056398767	3557135.60719534
13	Malaysia	2	female	42	Neonatal	2004	44	Population	1	Number	18214.7552761897	19901.67499299744	16561.47969235937
13	Malaysia	2	female	157	25 plus	2004	44	Population	1	Number	6175386.44720275	6747306.354922356	5614872.980012607
13	Malaysia	2	female	158	<20 years	2004	44	Population	1	Number	5229498.457682769	5713817.018295686	4754839.205627538
13	Malaysia	2	female	159	10 to 24	2004	44	Population	1	Number	3821200.6519855056	4175092.791845283	3474366.5802095113
13	Malaysia	2	female	162	10 to 19	2004	44	Population	1	Number	2623806.3820331246	2866804.470770749	2385654.6768721985
13	Malaysia	2	female	164	Birth	2004	44	Population	1	Number	235318.357251915	236114.577171774	234492.686363339
13	Malaysia	2	female	235	95 plus	2004	44	Population	1	Number	3491.8022447370868	3815.1878716381752	3174.8662602973677
13	Malaysia	3	both	1	Under 5	2004	44	Population	1	Number	2602145.0075261607	2843136.97544608	2365959.412864198
13	Malaysia	3	both	2	Early Neonatal	2004	44	Population	1	Number	9413.246110286354	10285.033308183178	8558.845942798751
13	Malaysia	3	both	3	Late Neonatal	2004	44	Population	1	Number	28187.86489210171	30798.422340730027	25629.372720244846
13	Malaysia	3	both	4	Post Neonatal	2004	44	Population	1	Number	453358.03889533645	495344.8019887473	412208.6649359378
13	Malaysia	3	both	5	1 to 4	2004	44	Population	1	Number	2111185.857628436	2306708.71780842	1919562.5292652163
13	Malaysia	3	both	6	5 to 9	2004	44	Population	1	Number	2775515.4452509903	3032563.7370289587	2523593.756016123
13	Malaysia	3	both	7	10 to 14	2004	44	Population	1	Number	2690001.6556244604	2939130.274829693	2445841.6880447366
13	Malaysia	3	both	8	15 to 19	2004	44	Population	1	Number	2687897.890282362	2936831.673862228	2443928.872502482
13	Malaysia	3	both	9	20 to 24	2004	44	Population	1	Number	2441763.6354358597	2667902.23339909	2220135.1733050547
13	Malaysia	3	both	10	25 to 29	2004	44	Population	1	Number	2173520.829793029	2374816.707068036	1976239.6220932046
13	Malaysia	3	both	11	30 to 34	2004	44	Population	1	Number	1947336.4530864551	2127684.7590702386	1770585.0357561829
13	Malaysia	3	both	12	35 to 39	2004	44	Population	1	Number	1825428.0511338653	1994486.0771341904	1659741.7390633628
13	Malaysia	3	both	13	40 to 44	2004	44	Population	1	Number	1688349.9610410368	1844712.7995730895	1535105.6420685595
13	Malaysia	3	both	14	45 to 49	2004	44	Population	1	Number	1395778.2476429252	1525045.1969122402	1269089.4142065505
13	Malaysia	3	both	15	50 to 54	2004	44	Population	1	Number	1098470.5202878506	1200202.9647213977	998767.0401580204
13	Malaysia	3	both	16	55 to 59	2004	44	Population	1	Number	823553.7902153188	899825.4230481801	748803.3281482419
13	Malaysia	3	both	17	60 to 64	2004	44	Population	1	Number	564468.748815941	616745.7872642224	513234.3300108442
13	Malaysia	3	both	18	65 to 69	2004	44	Population	1	Number	469407.413933835	512880.5547899094	426801.3067115101
13	Malaysia	3	both	19	70 to 74	2004	44	Population	1	Number	277789.96970992675	303516.8801146834	252576.15995016918
13	Malaysia	3	both	20	75 to 79	2004	44	Population	1	Number	197589.27205636312	215888.57027956125	179654.93727314397
13	Malaysia	3	both	21	80 plus	2004	44	Population	1	Number	152236.46559845554	166335.51285663416	138418.6114617294
13	Malaysia	3	both	22	All Ages	2004	44	Population	1	Number	25811253.357434835	28201706.127398424	23468476.069634125
13	Malaysia	3	both	23	5-14 years	2004	44	Population	1	Number	5465517.100875451	5971694.011858652	4969435.444060861
13	Malaysia	3	both	24	15-49 years	2004	44	Population	1	Number	14160075.068415532	15471479.447019115	12874825.498995397
13	Malaysia	3	both	25	50-69 years	2004	44	Population	1	Number	2955900.4732529456	3229654.729823711	2687606.0050286166
13	Malaysia	3	both	26	70+ years	2004	44	Population	1	Number	627615.7073647454	685740.9632508786	570649.7086850422
13	Malaysia	3	both	28	<1 year	2004	44	Population	1	Number	490959.1498977245	536428.2576376606	446396.88359898137
13	Malaysia	3	both	30	80 to 84	2004	44	Population	1	Number	87591.54565623243	95703.64505875994	79641.23495550576
13	Malaysia	3	both	31	85 to 89	2004	44	Population	1	Number	41852.77834531632	45728.88186267673	38053.980310174746
13	Malaysia	3	both	32	90 to 94	2004	44	Population	1	Number	17188.257809164726	18780.110708432443	15628.15301864802
13	Malaysia	3	both	39	0 to 14	2004	44	Population	1	Number	8067662.108401611	8814830.987304732	7335394.856925057
13	Malaysia	3	both	42	Neonatal	2004	44	Population	1	Number	37601.11100238806	41083.45564891321	34188.2186630436
13	Malaysia	3	both	157	25 plus	2004	44	Population	1	Number	12613929.723315002	13782141.23283238	11469017.166901514
13	Malaysia	3	both	158	<20 years	2004	44	Population	1	Number	10755559.998683974	11751662.661166959	9779323.729427539
13	Malaysia	3	both	159	10 to 24	2004	44	Population	1	Number	7819663.181342682	8543864.182091013	7109905.733852273
13	Malaysia	3	both	162	10 to 19	2004	44	Population	1	Number	5377899.545906822	5875961.948691922	4889770.560547218
13	Malaysia	3	both	164	Birth	2004	44	Population	1	Number	485950.763843257	487595.020087272	484245.689051505
13	Malaysia	3	both	235	95 plus	2004	44	Population	1	Number	5603.883787742065	6122.875226765056	5095.243177400873
14	Maldives	1	male	1	Under 5	2004	44	Population	1	Number	17626.16635871857	19073.814016420674	16237.291424178324
14	Maldives	1	male	2	Early Neonatal	2004	44	Population	1	Number	74.56140800652878	80.68518134775974	68.68625236821421
14	Maldives	1	male	3	Late Neonatal	2004	44	Population	1	Number	221.68506924314568	239.89219748113763	204.21712812835366
14	Maldives	1	male	4	Post Neonatal	2004	44	Population	1	Number	3460.055019934826	3744.2314224031625	3187.4158316100993
14	Maldives	1	male	5	1 to 4	2004	44	Population	1	Number	13869.86486153407	15009.005215188618	12776.972212071656
14	Maldives	1	male	6	5 to 9	2004	44	Population	1	Number	17810.60877504764	19273.404799475997	16407.200478930514
14	Maldives	1	male	7	10 to 14	2004	44	Population	1	Number	20340.64414905126	22011.233502360126	18737.878678892957
14	Maldives	1	male	8	15 to 19	2004	44	Population	1	Number	19568.64441922308	21175.8289698149	18026.709594391115
14	Maldives	1	male	9	20 to 24	2004	44	Population	1	Number	15549.815095075006	16826.93077309376	14324.548750552922
14	Maldives	1	male	10	25 to 29	2004	44	Population	1	Number	11749.699551221163	12714.709451154129	10823.867872173274
14	Maldives	1	male	11	30 to 34	2004	44	Population	1	Number	10014.617270764551	10837.123818119035	9225.503482586852
14	Maldives	1	male	12	35 to 39	2004	44	Population	1	Number	8766.086187741708	9486.050125369135	8075.351904835561
14	Maldives	1	male	13	40 to 44	2004	44	Population	1	Number	7637.686548258324	8264.97434396099	7035.865869338873
14	Maldives	1	male	14	45 to 49	2004	44	Population	1	Number	6145.100154020906	6649.800930313815	5660.889611554455
14	Maldives	1	male	15	50 to 54	2004	44	Population	1	Number	3983.3275674479455	4310.480659363701	3669.456490669239
14	Maldives	1	male	16	55 to 59	2004	44	Population	1	Number	3107.89376162607	3363.1469478743393	2863.0035423412987
14	Maldives	1	male	17	60 to 64	2004	44	Population	1	Number	3215.2349820211325	3479.304167342447	2961.886682435995
14	Maldives	1	male	18	65 to 69	2004	44	Population	1	Number	3008.592827371805	3255.690368089717	2771.527144390355
14	Maldives	1	male	19	70 to 74	2004	44	Population	1	Number	2234.957321202152	2418.515711907009	2058.8511765072517
14	Maldives	1	male	20	75 to 79	2004	44	Population	1	Number	1290.5074692763894	1396.4976248850683	1188.8203842666433
14	Maldives	1	male	21	80 plus	2004	44	Population	1	Number	882.2157294126655	954.6726385488079	812.7004821091975
14	Maldives	1	male	22	All Ages	2004	44	Population	1	Number	152931.79816748036	165492.17884809367	140881.35357015472
14	Maldives	1	male	23	5-14 years	2004	44	Population	1	Number	38151.2529240989	41284.63830183612	35145.07915782347
14	Maldives	1	male	24	15-49 years	2004	44	Population	1	Number	79431.64922630474	85955.41841182578	73172.73708543305
14	Maldives	1	male	25	50-69 years	2004	44	Population	1	Number	13315.049138466953	14408.622142670207	12265.873859836887
14	Maldives	1	male	26	70+ years	2004	44	Population	1	Number	4407.680519891207	4769.685975340884	4060.3720428830925
14	Maldives	1	male	28	<1 year	2004	44	Population	1	Number	3756.3014971845	4064.80880123206	3460.3192121066672
14	Maldives	1	male	30	80 to 84	2004	44	Population	1	Number	594.6218156353133	643.4584634408782	547.767875960666
14	Maldives	1	male	31	85 to 89	2004	44	Population	1	Number	212.28671279236613	229.7219483552677	195.55932645475662
14	Maldives	1	male	32	90 to 94	2004	44	Population	1	Number	60.843517675272736	65.84063242254152	56.04927967089559
14	Maldives	1	male	39	0 to 14	2004	44	Population	1	Number	55777.41928281747	60358.452318256794	51382.37058200179
14	Maldives	1	male	42	Neonatal	2004	44	Population	1	Number	296.24647724967446	320.57737882889734	272.90338049656793
14	Maldives	1	male	157	25 plus	2004	44	Population	1	Number	62035.91937036481	67130.96678692817	57147.724643209
14	Maldives	1	male	158	<20 years	2004	44	Population	1	Number	75346.06370204056	81534.28128807168	69409.08017639292
14	Maldives	1	male	159	10 to 24	2004	44	Population	1	Number	55459.10366334935	60013.99324526877	51089.13702383701
14	Maldives	1	male	162	10 to 19	2004	44	Population	1	Number	39909.28856827434	43187.06247217502	36764.58827328408
14	Maldives	1	male	164	Birth	2004	44	Population	1	Number	3950.11477977891	4327.31443502206	3577.51808420332
14	Maldives	1	male	235	95 plus	2004	44	Population	1	Number	14.463683309713355	15.651594330120506	13.324000022879257
14	Maldives	2	female	1	Under 5	2004	44	Population	1	Number	16801.434502916807	18181.346436639826	15477.545304862215
14	Maldives	2	female	2	Early Neonatal	2004	44	Population	1	Number	70.87803018880547	76.6992854916984	65.29311072671686
14	Maldives	2	female	3	Late Neonatal	2004	44	Population	1	Number	210.73951386307374	228.04767704617322	194.13404092216715
14	Maldives	2	female	4	Post Neonatal	2004	44	Population	1	Number	3292.9238038737094	3563.373618918792	3033.4539203224913
14	Maldives	2	female	5	1 to 4	2004	44	Population	1	Number	13226.89315499122	14313.22585518316	12184.664232890838
14	Maldives	2	female	6	5 to 9	2004	44	Population	1	Number	16757.376720286222	18133.67016178973	15436.959108095603
14	Maldives	2	female	7	10 to 14	2004	44	Population	1	Number	19510.45819119317	21112.86387183654	17973.108220038488
14	Maldives	2	female	8	15 to 19	2004	44	Population	1	Number	19582.078356921305	21190.366244906334	18039.084988843944
14	Maldives	2	female	9	20 to 24	2004	44	Population	1	Number	16276.271327920127	17613.051293821944	14993.762992581358
14	Maldives	2	female	10	25 to 29	2004	44	Population	1	Number	12489.44842306948	13515.214343331805	11505.327343759784
14	Maldives	2	female	11	30 to 34	2004	44	Population	1	Number	10573.557582727923	11441.970234503624	9740.401421785142
14	Maldives	2	female	12	35 to 39	2004	44	Population	1	Number	9202.003463805766	9957.769549830246	8476.920555910105
14	Maldives	2	female	13	40 to 44	2004	44	Population	1	Number	7804.680358850221	8445.683456782208	7189.701202186134
14	Maldives	2	female	14	45 to 49	2004	44	Population	1	Number	5805.650928469047	6282.472535447531	5348.187695163495
14	Maldives	2	female	15	50 to 54	2004	44	Population	1	Number	3536.3227494743232	3826.763066498958	3257.6739538580314
14	Maldives	2	female	16	55 to 59	2004	44	Population	1	Number	2969.7708183779	3213.6798841181258	2735.7641621923403
14	Maldives	2	female	17	60 to 64	2004	44	Population	1	Number	3006.3539953945174	3253.2676594938875	2769.46472386594
14	Maldives	2	female	18	65 to 69	2004	44	Population	1	Number	2444.0328752338137	2644.762767098763	2251.452371310137
14	Maldives	2	female	19	70 to 74	2004	44	Population	1	Number	1621.7836503687695	1754.9817182285242	1493.9932610462372
14	Maldives	2	female	20	75 to 79	2004	44	Population	1	Number	913.8394227407963	988.893604854095	841.8323485643052
14	Maldives	2	female	21	80 plus	2004	44	Population	1	Number	534.3442000106505	578.2302109451551	492.2399074090625
14	Maldives	2	female	22	All Ages	2004	44	Population	1	Number	149829.40756776085	162134.98704012728	138023.4195614724
14	Maldives	2	female	23	5-14 years	2004	44	Population	1	Number	36267.83491147939	39246.53403362628	33410.06732813409
14	Maldives	2	female	24	15-49 years	2004	44	Population	1	Number	81733.69044176387	88446.52765862367	75293.38620022999
14	Maldives	2	female	25	50-69 years	2004	44	Population	1	Number	11956.480438480554	12938.473377209733	11014.355211226448
14	Maldives	2	female	26	70+ years	2004	44	Population	1	Number	3069.9672731202163	3322.105534027775	2828.0655170196064
14	Maldives	2	female	28	<1 year	2004	44	Population	1	Number	3574.541347925589	3868.120581456664	3292.881071971375
14	Maldives	2	female	30	80 to 84	2004	44	Population	1	Number	371.10496983164785	401.5840444871904	341.86330830452033
14	Maldives	2	female	31	85 to 89	2004	44	Population	1	Number	127.88985318088433	138.39352383922898	117.81261869608082
14	Maldives	2	female	32	90 to 94	2004	44	Population	1	Number	29.84796014637901	32.29939108795289	27.49605430078617
14	Maldives	2	female	39	0 to 14	2004	44	Population	1	Number	53069.2694143962	57427.8804702661	48887.61263299631
14	Maldives	2	female	42	Neonatal	2004	44	Population	1	Number	281.61754405187924	304.7469625378716	259.42715164888403
14	Maldives	2	female	157	25 plus	2004	44	Population	1	Number	60901.788468523206	65903.68903113292	56102.95894705072
14	Maldives	2	female	158	<20 years	2004	44	Population	1	Number	72651.34777131751	78618.24671517244	66926.69762184026
14	Maldives	2	female	159	10 to 24	2004	44	Population	1	Number	55368.8078760346	59916.281410564814	51005.95620146379
14	Maldives	2	female	162	10 to 19	2004	44	Population	1	Number	39092.536548114476	42303.230116742874	36012.19320888243
14	Maldives	2	female	164	Birth	2004	44	Population	1	Number	3739.54515669331	4096.63734831562	3386.81055377182
14	Maldives	2	female	235	95 plus	2004	44	Population	1	Number	5.501416851739313	5.953251530783061	5.067926107675239
14	Maldives	3	both	1	Under 5	2004	44	Population	1	Number	34427.60086163538	37255.160453060496	31714.836729040533
14	Maldives	3	both	2	Early Neonatal	2004	44	Population	1	Number	145.43943819533425	157.38446683945816	133.97936309493107
14	Maldives	3	both	3	Late Neonatal	2004	44	Population	1	Number	432.4245831062194	467.93987452731085	398.3511690505208
14	Maldives	3	both	4	Post Neonatal	2004	44	Population	1	Number	6752.978823808535	7307.605041321955	6220.869751932591
14	Maldives	3	both	5	1 to 4	2004	44	Population	1	Number	27096.758016525288	29322.231070371778	24961.636444962496
14	Maldives	3	both	6	5 to 9	2004	44	Population	1	Number	34567.98549533386	37407.074961265724	31844.159587026123
14	Maldives	3	both	7	10 to 14	2004	44	Population	1	Number	39851.10234024443	43124.097374196666	36710.98689893144
14	Maldives	3	both	8	15 to 19	2004	44	Population	1	Number	39150.72277614439	42366.195214721236	36065.79458323506
14	Maldives	3	both	9	20 to 24	2004	44	Population	1	Number	31826.086422995133	34439.9820669157	29318.311743134283
14	Maldives	3	both	10	25 to 29	2004	44	Population	1	Number	24239.14797429064	26229.923794485934	22329.19521593306
14	Maldives	3	both	11	30 to 34	2004	44	Population	1	Number	20588.174853492474	22279.094052622662	18965.904904371993
14	Maldives	3	both	12	35 to 39	2004	44	Population	1	Number	17968.089651547474	19443.81967519938	16552.272460745666
14	Maldives	3	both	13	40 to 44	2004	44	Population	1	Number	15442.366907108544	16710.657800743196	14225.567071525007
14	Maldives	3	both	14	45 to 49	2004	44	Population	1	Number	11950.751082489953	12932.273465761347	11009.077306717949
14	Maldives	3	both	15	50 to 54	2004	44	Population	1	Number	7519.650316922269	8137.24372586266	6927.130444527271
14	Maldives	3	both	16	55 to 59	2004	44	Population	1	Number	6077.66458000397	6576.8268319924655	5598.767704533639
14	Maldives	3	both	17	60 to 64	2004	44	Population	1	Number	6221.58897741565	6732.571826836334	5731.351406301935
14	Maldives	3	both	18	65 to 69	2004	44	Population	1	Number	5452.625702605618	5900.45313518848	5022.979515700492
14	Maldives	3	both	19	70 to 74	2004	44	Population	1	Number	3856.7409715709214	4173.497430135533	3552.844437553488
14	Maldives	3	both	20	75 to 79	2004	44	Population	1	Number	2204.346892017186	2385.3912297391635	2030.6527328309485
14	Maldives	3	both	21	80 plus	2004	44	Population	1	Number	1416.559929423316	1532.9028494939632	1304.94038951826
14	Maldives	3	both	22	All Ages	2004	44	Population	1	Number	302761.20573524124	327627.16588822094	278904.77313162707
14	Maldives	3	both	23	5-14 years	2004	44	Population	1	Number	74419.08783557829	80531.17233546238	68555.14648595756
14	Maldives	3	both	24	15-49 years	2004	44	Population	1	Number	161165.3396680686	174401.94607044948	148466.12328566305
14	Maldives	3	both	25	50-69 years	2004	44	Population	1	Number	25271.52957694751	27347.095519879942	23280.229071063342
14	Maldives	3	both	26	70+ years	2004	44	Population	1	Number	7477.647793011423	8091.791509368661	6888.437559902696
14	Maldives	3	both	28	<1 year	2004	44	Population	1	Number	7330.842845110089	7932.929382688724	6753.200284078042
14	Maldives	3	both	30	80 to 84	2004	44	Population	1	Number	965.7267854669611	1045.0425079280687	889.6311842651862
14	Maldives	3	both	31	85 to 89	2004	44	Population	1	Number	340.1765659732505	368.1154721944966	313.37194515083746
14	Maldives	3	both	32	90 to 94	2004	44	Population	1	Number	90.69147782165174	98.1400235104944	83.54533397168174
14	Maldives	3	both	39	0 to 14	2004	44	Population	1	Number	108846.68869721367	117786.33278852292	100269.98321499811
14	Maldives	3	both	42	Neonatal	2004	44	Population	1	Number	577.8640213015536	625.324341366769	532.3305321454518
14	Maldives	3	both	157	25 plus	2004	44	Population	1	Number	122937.70783888802	133034.65581806112	113250.68359025972
14	Maldives	3	both	158	<20 years	2004	44	Population	1	Number	147997.41147335805	160152.52800324414	136335.7777982332
14	Maldives	3	both	159	10 to 24	2004	44	Population	1	Number	110827.91153938395	119930.27465583362	102095.09322530078
14	Maldives	3	both	162	10 to 19	2004	44	Population	1	Number	79001.82511638882	85490.29258891792	72776.7814821665
14	Maldives	3	both	164	Birth	2004	44	Population	1	Number	7689.65993647221	8423.95178333768	6964.32863797515
14	Maldives	3	both	235	95 plus	2004	44	Population	1	Number	19.965100161452668	21.60484586090357	18.391926130554495
15	Myanmar	1	male	1	Under 5	2004	44	Population	1	Number	2776563.6304721017	3125906.254117997	2436576.322874275
15	Myanmar	1	male	2	Early Neonatal	2004	44	Population	1	Number	11577.662225126885	13034.344453844293	10159.98961535901
15	Myanmar	1	male	3	Late Neonatal	2004	44	Population	1	Number	34083.603915376014	38371.94634139866	29910.10232468885
15	Myanmar	1	male	4	Post Neonatal	2004	44	Population	1	Number	533488.5553844643	600611.1992085421	468163.4407035601
15	Myanmar	1	male	5	1 to 4	2004	44	Population	1	Number	2197413.8089471343	2473888.7641142122	1928342.7902306672
15	Myanmar	1	male	6	5 to 9	2004	44	Population	1	Number	2636498.4279982033	2968218.2805407383	2313661.957699628
15	Myanmar	1	male	7	10 to 14	2004	44	Population	1	Number	2565863.296666869	2888695.954322152	2251676.0241967165
15	Myanmar	1	male	8	15 to 19	2004	44	Population	1	Number	2393091.898964646	2694186.746363443	2100060.303133788
15	Myanmar	1	male	9	20 to 24	2004	44	Population	1	Number	2160233.655552143	2432030.665581563	1895715.3076659453
15	Myanmar	1	male	10	25 to 29	2004	44	Population	1	Number	1942423.162793497	2186815.618443958	1704575.4815496395
15	Myanmar	1	male	11	30 to 34	2004	44	Population	1	Number	1786552.1881996118	2011333.2167546274	1567790.7444916877
15	Myanmar	1	male	12	35 to 39	2004	44	Population	1	Number	1627967.9813001505	1832796.2083781685	1428625.0075813755
15	Myanmar	1	male	13	40 to 44	2004	44	Population	1	Number	1409273.6255982567	1586586.0921300424	1236709.5466132164
15	Myanmar	1	male	14	45 to 49	2004	44	Population	1	Number	1150766.2825363753	1295553.7845883758	1009856.1568759817
15	Myanmar	1	male	15	50 to 54	2004	44	Population	1	Number	893893.8737559452	1006362.1160435524	784437.5054303252
15	Myanmar	1	male	16	55 to 59	2004	44	Population	1	Number	654956.7386472163	737362.3075102911	574757.9721857186
15	Myanmar	1	male	17	60 to 64	2004	44	Population	1	Number	498921.066649152	561694.486462977	437828.70474817907
15	Myanmar	1	male	18	65 to 69	2004	44	Population	1	Number	412375.9301334091	464260.3846368799	361880.9295270774
15	Myanmar	1	male	19	70 to 74	2004	44	Population	1	Number	315562.92969043704	355266.5333008821	276922.579559188
15	Myanmar	1	male	20	75 to 79	2004	44	Population	1	Number	214601.3719296874	241602.16005683664	188323.65877071742
15	Myanmar	1	male	21	80 plus	2004	44	Population	1	Number	138593.15632098616	156030.71702270384	121622.56953092403
15	Myanmar	1	male	22	All Ages	2004	44	Population	1	Number	23578139.217208687	26544701.52625519	20691020.772434372
15	Myanmar	1	male	23	5-14 years	2004	44	Population	1	Number	5202361.724665073	5856914.234862889	4565337.9818963455
15	Myanmar	1	male	24	15-49 years	2004	44	Population	1	Number	12470308.794944681	14039302.332240175	10943332.547911635
15	Myanmar	1	male	25	50-69 years	2004	44	Population	1	Number	2460147.6091857227	2769679.2946537	2158905.1118913
15	Myanmar	1	male	26	70+ years	2004	44	Population	1	Number	668757.4579411106	752899.4103804226	586868.8078608296
15	Myanmar	1	male	28	<1 year	2004	44	Population	1	Number	579149.8215249672	652017.490003785	508233.53264360793
15	Myanmar	1	male	30	80 to 84	2004	44	Population	1	Number	96498.0445805797	108639.26825019407	84681.96012087369
15	Myanmar	1	male	31	85 to 89	2004	44	Population	1	Number	32760.40633009944	36882.266233996765	28748.92889744018
15	Myanmar	1	male	32	90 to 94	2004	44	Population	1	Number	7974.7689853069305	8978.141171603032	6998.266878071539
15	Myanmar	1	male	39	0 to 14	2004	44	Population	1	Number	7978925.355137174	8982820.488980887	7001914.304770621
15	Myanmar	1	male	42	Neonatal	2004	44	Population	1	Number	45661.2661405029	51406.29079524295	40070.09194004786
15	Myanmar	1	male	157	25 plus	2004	44	Population	1	Number	11045888.307554726	12435663.625329295	9693330.856864031
15	Myanmar	1	male	158	<20 years	2004	44	Population	1	Number	10372017.25410182	11677007.23534433	9101974.60790441
15	Myanmar	1	male	159	10 to 24	2004	44	Population	1	Number	7119188.8511836575	8014913.366267158	6247451.63499645
15	Myanmar	1	male	162	10 to 19	2004	44	Population	1	Number	4958955.195631515	5582882.700685595	4351736.3273305055
15	Myanmar	1	male	164	Birth	2004	44	Population	1	Number	620434.62011986	653727.85915913	585927.549873516
15	Myanmar	1	male	235	95 plus	2004	44	Population	1	Number	1359.9364250000685	1531.0413669099946	1193.4136345386191
15	Myanmar	2	female	1	Under 5	2004	44	Population	1	Number	2686763.213751165	3024807.2981388574	2357771.8730986095
15	Myanmar	2	female	2	Early Neonatal	2004	44	Population	1	Number	11026.205746792264	12413.504637467753	9676.058405045884
15	Myanmar	2	female	3	Late Neonatal	2004	44	Population	1	Number	32528.315745895674	36620.97439803004	28545.257562115225
15	Myanmar	2	female	4	Post Neonatal	2004	44	Population	1	Number	511519.9053776969	575878.4901515532	448884.8288739799
15	Myanmar	2	female	5	1 to 4	2004	44	Population	1	Number	2131688.78688078	2399894.3289518068	1870665.7282574687
15	Myanmar	2	female	6	5 to 9	2004	44	Population	1	Number	2585849.433817098	2911196.714048281	2269214.879792001
15	Myanmar	2	female	7	10 to 14	2004	44	Population	1	Number	2561222.515642013	2883471.277937867	2247603.501946296
15	Myanmar	2	female	8	15 to 19	2004	44	Population	1	Number	2432107.019173626	2738110.684186427	2134298.062748586
15	Myanmar	2	female	9	20 to 24	2004	44	Population	1	Number	2218748.2573011965	2497907.4773200676	1947064.8577354746
15	Myanmar	2	female	10	25 to 29	2004	44	Population	1	Number	2014228.674946562	2267655.580855066	1767588.4839688458
15	Myanmar	2	female	11	30 to 34	2004	44	Population	1	Number	1874579.8631565187	2110436.3875458096	1645039.5228750608
15	Myanmar	2	female	12	35 to 39	2004	44	Population	1	Number	1733375.4491241353	1951465.8687041993	1521125.4414037343
15	Myanmar	2	female	13	40 to 44	2004	44	Population	1	Number	1529117.384332019	1721508.3935070066	1341878.5626480805
15	Myanmar	2	female	14	45 to 49	2004	44	Population	1	Number	1265724.8074026299	1424976.20008782	1110738.1308122473
15	Myanmar	2	female	15	50 to 54	2004	44	Population	1	Number	993398.4591495034	1118386.203077443	871757.8585915243
15	Myanmar	2	female	16	55 to 59	2004	44	Population	1	Number	746430.1495382407	840344.7510068733	655030.5597481088
15	Myanmar	2	female	17	60 to 64	2004	44	Population	1	Number	583046.5070020779	656404.4499745745	511653.07306653046
15	Myanmar	2	female	18	65 to 69	2004	44	Population	1	Number	492427.08465669095	554383.4424438229	432129.90404707205
15	Myanmar	2	female	19	70 to 74	2004	44	Population	1	Number	394502.55012159207	444138.20564267226	346196.12617210334
15	Myanmar	2	female	20	75 to 79	2004	44	Population	1	Number	277218.26019875007	312097.401190709	243273.17467376922
15	Myanmar	2	female	21	80 plus	2004	44	Population	1	Number	227141.6079418537	255720.18773260838	199328.35602136332
15	Myanmar	2	female	22	All Ages	2004	44	Population	1	Number	24615881.23725567	27713010.523400094	21601692.369349394
15	Myanmar	2	female	23	5-14 years	2004	44	Population	1	Number	5147071.949459111	5794667.991986149	4516818.381738297
15	Myanmar	2	female	24	15-49 years	2004	44	Population	1	Number	13067881.455436686	14712060.592206396	11467733.06219203
15	Myanmar	2	female	25	50-69 years	2004	44	Population	1	Number	2815302.2003465127	3169518.846502714	2470571.3954532356
15	Myanmar	2	female	26	70+ years	2004	44	Population	1	Number	898862.4182621958	1011955.7945659895	788797.6568672358
15	Myanmar	2	female	28	<1 year	2004	44	Population	1	Number	555074.4268703848	624912.9691870509	487106.144841141
15	Myanmar	2	female	30	80 to 84	2004	44	Population	1	Number	146090.08037151478	164470.89160361575	128201.50308585174
15	Myanmar	2	female	31	85 to 89	2004	44	Population	1	Number	59595.13266817492	67093.29326292618	52297.77110965628
15	Myanmar	2	female	32	90 to 94	2004	44	Population	1	Number	17441.2049035279	19635.628331709195	15305.547635913179
15	Myanmar	2	female	39	0 to 14	2004	44	Population	1	Number	7833835.1632102765	8819475.290125007	6874590.254836907
15	Myanmar	2	female	42	Neonatal	2004	44	Population	1	Number	43554.521492687934	49034.479035497796	38221.315967161114
15	Myanmar	2	female	157	25 plus	2004	44	Population	1	Number	12131190.797570573	13657517.07176861	10645739.194028437
15	Myanmar	2	female	158	<20 years	2004	44	Population	1	Number	10265942.182383902	11557585.974311434	9008888.31758549
15	Myanmar	2	female	159	10 to 24	2004	44	Population	1	Number	7212077.792116836	8119489.439444362	6328966.422430355
15	Myanmar	2	female	162	10 to 19	2004	44	Population	1	Number	4993329.534815639	5621581.962124295	4381901.564694881
15	Myanmar	2	female	164	Birth	2004	44	Population	1	Number	589661.801869577	621303.73590314	556866.241211198
15	Myanmar	2	female	235	95 plus	2004	44	Population	1	Number	4015.1899986360986	4520.374534357254	3523.534189942135
15	Myanmar	3	both	1	Under 5	2004	44	Population	1	Number	5463326.8442232665	6150713.552256855	4794348.195972886
15	Myanmar	3	both	2	Early Neonatal	2004	44	Population	1	Number	22603.86797191915	25447.84909131205	19836.048020404894
15	Myanmar	3	both	3	Late Neonatal	2004	44	Population	1	Number	66611.91966127169	74992.9207394287	58455.35988680407
15	Myanmar	3	both	4	Post Neonatal	2004	44	Population	1	Number	1045008.4607621613	1176489.6893600952	917048.2695775399
15	Myanmar	3	both	5	1 to 4	2004	44	Population	1	Number	4329102.595827915	4873783.093066018	3799008.5184881357
15	Myanmar	3	both	6	5 to 9	2004	44	Population	1	Number	5222347.861815302	5879414.99458902	4582876.83749163
15	Myanmar	3	both	7	10 to 14	2004	44	Population	1	Number	5127085.812308882	5772167.2322600195	4499279.526143013
15	Myanmar	3	both	8	15 to 19	2004	44	Population	1	Number	4825198.918138272	5432297.430549868	4234358.365882374
15	Myanmar	3	both	9	20 to 24	2004	44	Population	1	Number	4378981.91285334	4929938.142901631	3842780.16540142
15	Myanmar	3	both	10	25 to 29	2004	44	Population	1	Number	3956651.837740059	4454471.199299024	3472163.9655184858
15	Myanmar	3	both	11	30 to 34	2004	44	Population	1	Number	3661132.0513561307	4121769.604300437	3212830.267366749
15	Myanmar	3	both	12	35 to 39	2004	44	Population	1	Number	3361343.4304242856	3784262.077082368	2949750.4489851096
15	Myanmar	3	both	13	40 to 44	2004	44	Population	1	Number	2938391.009930276	3308094.485637049	2578588.1092612967
15	Myanmar	3	both	14	45 to 49	2004	44	Population	1	Number	2416491.089939005	2720529.9846761962	2120594.2876882288
15	Myanmar	3	both	15	50 to 54	2004	44	Population	1	Number	1887292.3329054485	2124748.3191209952	1656195.3640218494
15	Myanmar	3	both	16	55 to 59	2004	44	Population	1	Number	1401386.888185457	1577707.058517164	1229788.5319338273
15	Myanmar	3	both	17	60 to 64	2004	44	Population	1	Number	1081967.57365123	1218098.9364375514	949481.7778147096
15	Myanmar	3	both	18	65 to 69	2004	44	Population	1	Number	904803.0147901	1018643.8270807029	794010.8335741495
15	Myanmar	3	both	19	70 to 74	2004	44	Population	1	Number	710065.479812029	799404.7389435543	623118.7057312914
15	Myanmar	3	both	20	75 to 79	2004	44	Population	1	Number	491819.63212843746	553699.5612475455	431596.8334444866
15	Myanmar	3	both	21	80 plus	2004	44	Population	1	Number	365734.76426283986	411750.9047553123	320950.92555228726
15	Myanmar	3	both	22	All Ages	2004	44	Population	1	Number	48194020.45446436	54257712.04965527	42292713.14178381
15	Myanmar	3	both	23	5-14 years	2004	44	Population	1	Number	10349433.674124183	11651582.22684904	9082156.363634642
15	Myanmar	3	both	24	15-49 years	2004	44	Population	1	Number	25538190.25038137	28751362.924446575	22411065.610103663
15	Myanmar	3	both	25	50-69 years	2004	44	Population	1	Number	5275449.809532235	5939198.1411564145	4629476.507344536
15	Myanmar	3	both	26	70+ years	2004	44	Population	1	Number	1567619.8762033065	1764855.2049464125	1375666.4647280662
15	Myanmar	3	both	28	<1 year	2004	44	Population	1	Number	1134224.2483953522	1276930.459190836	995339.677484749
15	Myanmar	3	both	30	80 to 84	2004	44	Population	1	Number	242588.12495209448	273110.1598538098	212883.46320672537
15	Myanmar	3	both	31	85 to 89	2004	44	Population	1	Number	92355.53899827435	103975.55949692294	81046.70000709644
15	Myanmar	3	both	32	90 to 94	2004	44	Population	1	Number	25415.973888834833	28613.769503312225	22303.814513984722
15	Myanmar	3	both	39	0 to 14	2004	44	Population	1	Number	15812760.51834745	17802295.779105894	13876504.559607526
15	Myanmar	3	both	42	Neonatal	2004	44	Population	1	Number	89215.78763319083	100440.76983074074	78291.40790720897
15	Myanmar	3	both	157	25 plus	2004	44	Population	1	Number	23177079.105125297	26093180.697097905	20339070.050892483
15	Myanmar	3	both	158	<20 years	2004	44	Population	1	Number	20637959.436485723	23234593.209655758	18110862.9254899
15	Myanmar	3	both	159	10 to 24	2004	44	Population	1	Number	14331266.643300494	16134402.805711515	12576418.057426807
15	Myanmar	3	both	162	10 to 19	2004	44	Population	1	Number	9952284.730447154	11204464.662809888	8733637.892025387
15	Myanmar	3	both	164	Birth	2004	44	Population	1	Number	1210096.42198944	1275031.59506227	1142793.79108471
15	Myanmar	3	both	235	95 plus	2004	44	Population	1	Number	5375.126423636167	6051.415901267249	4716.947824480754
16	Philippines	1	male	1	Under 5	2004	44	Population	1	Number	5863897.676921309	6406949.824447801	5331696.691961475
16	Philippines	1	male	2	Early Neonatal	2004	44	Population	1	Number	23781.26885347402	25983.638306919936	21622.906718809623
16	Philippines	1	male	3	Late Neonatal	2004	44	Population	1	Number	70677.67216890265	77223.0902113347	64263.04339886128
16	Philippines	1	male	4	Post Neonatal	2004	44	Population	1	Number	1120550.5191530967	1224324.0498940872	1018850.5709535177
16	Philippines	1	male	5	1 to 4	2004	44	Population	1	Number	4648888.216745835	5079419.046035459	4226960.1708902875
16	Philippines	1	male	6	5 to 9	2004	44	Population	1	Number	5496851.495794999	6005911.710330143	4997963.223621745
16	Philippines	1	male	7	10 to 14	2004	44	Population	1	Number	5152241.593863835	5629387.686152414	4684629.742143225
16	Philippines	1	male	8	15 to 19	2004	44	Population	1	Number	4512543.2091991855	4930447.20677513	4102989.6881577848
16	Philippines	1	male	9	20 to 24	2004	44	Population	1	Number	3919998.890913503	4283027.704391998	3564224.0486961096
16	Philippines	1	male	10	25 to 29	2004	44	Population	1	Number	3445852.032269576	3764970.3814091533	3133110.2440188397
16	Philippines	1	male	11	30 to 34	2004	44	Population	1	Number	3120138.4783483	3409092.6850214098	2836958.098526279
16	Philippines	1	male	12	35 to 39	2004	44	Population	1	Number	2839699.939635049	3102682.89662268	2581971.8570301672
16	Philippines	1	male	13	40 to 44	2004	44	Population	1	Number	2453542.1652033348	2680763.275678103	2230861.3428382245
16	Philippines	1	male	14	45 to 49	2004	44	Population	1	Number	2026552.2567115473	2214230.0805271342	1842624.5747297714
16	Philippines	1	male	15	50 to 54	2004	44	Population	1	Number	1593486.1175174643	1741057.9384885698	1448863.0480187715
16	Philippines	1	male	16	55 to 59	2004	44	Population	1	Number	1122026.8686207884	1225937.1232258542	1020192.9285468382
16	Philippines	1	male	17	60 to 64	2004	44	Population	1	Number	837303.1353027672	914845.2908465797	761310.4120545594
16	Philippines	1	male	18	65 to 69	2004	44	Population	1	Number	632608.9733351279	691194.521794858	575194.0699290803
16	Philippines	1	male	19	70 to 74	2004	44	Population	1	Number	405062.54359141993	442575.1497621597	368299.50703330745
16	Philippines	1	male	20	75 to 79	2004	44	Population	1	Number	253730.06997864036	277227.8639350811	230701.8043784369
16	Philippines	1	male	21	80 plus	2004	44	Population	1	Number	231506.3873573265	252946.05901382482	210495.11905689648
16	Philippines	1	male	22	All Ages	2004	44	Population	1	Number	43907041.83456417	47973247.39842288	39922086.40074152
16	Philippines	1	male	23	5-14 years	2004	44	Population	1	Number	10649093.089658834	11635299.396482553	9682592.96576497
16	Philippines	1	male	24	15-49 years	2004	44	Population	1	Number	22318326.972280495	24385214.230425615	20292739.853997175
16	Philippines	1	male	25	50-69 years	2004	44	Population	1	Number	4185425.094776148	4573034.874355861	3805560.45854925
16	Philippines	1	male	26	70+ years	2004	44	Population	1	Number	890299.0009273868	972749.0727110658	809496.4304686408
16	Philippines	1	male	28	<1 year	2004	44	Population	1	Number	1215009.4601754735	1327530.7784123418	1104736.5210711886
16	Philippines	1	male	30	80 to 84	2004	44	Population	1	Number	133804.7500854853	146196.33003565224	121660.77627979178
16	Philippines	1	male	31	85 to 89	2004	44	Population	1	Number	64936.147215857745	70949.8459774266	59042.613015254065
16	Philippines	1	male	32	90 to 94	2004	44	Population	1	Number	25397.098263285432	27749.108736984497	23092.085206178577
16	Philippines	1	male	39	0 to 14	2004	44	Population	1	Number	16512990.766580142	18042249.220930357	15014289.657726448
16	Philippines	1	male	42	Neonatal	2004	44	Population	1	Number	94458.94102237666	103206.72851825463	85885.9501176709
16	Philippines	1	male	157	25 plus	2004	44	Population	1	Number	18961508.96787134	20717523.266325403	17240583.00616118
16	Philippines	1	male	158	<20 years	2004	44	Population	1	Number	21025533.97577933	22972696.42770549	19117279.34588423
16	Philippines	1	male	159	10 to 24	2004	44	Population	1	Number	13584783.693976523	14842862.597319545	12351843.478997119
16	Philippines	1	male	162	10 to 19	2004	44	Population	1	Number	9664784.80306302	10559834.892927544	8787619.430301009
16	Philippines	1	male	164	Birth	2004	44	Population	1	Number	1268419.18823139	1318492.39931354	1218536.22876996
16	Philippines	1	male	235	95 plus	2004	44	Population	1	Number	7368.391792697992	8050.774263761518	6699.6445556720755
16	Philippines	2	female	1	Under 5	2004	44	Population	1	Number	5485935.367373982	5993984.645615841	4988037.831161296
16	Philippines	2	female	2	Early Neonatal	2004	44	Population	1	Number	22100.890432662618	24147.641019553223	20095.03761857876
16	Philippines	2	female	3	Late Neonatal	2004	44	Population	1	Number	65869.463870436055	71969.59654363089	59891.222863845476
16	Philippines	2	female	4	Post Neonatal	2004	44	Population	1	Number	1045783.8446390145	1142633.2772126573	950869.6386216652
16	Philippines	2	female	5	1 to 4	2004	44	Population	1	Number	4352181.16843187	4755234.13084	3957181.932057206
16	Philippines	2	female	6	5 to 9	2004	44	Population	1	Number	5181473.067707198	5661326.269758022	4711208.199165968
16	Philippines	2	female	7	10 to 14	2004	44	Population	1	Number	4956218.844495269	5415211.384168562	4506397.804626489
16	Philippines	2	female	8	15 to 19	2004	44	Population	1	Number	4386876.258859655	4793142.313378787	3988728.133756662
16	Philippines	2	female	9	20 to 24	2004	44	Population	1	Number	3889311.135893534	4249497.974258455	3536321.4809948266
16	Philippines	2	female	10	25 to 29	2004	44	Population	1	Number	3392985.5333391684	3707207.9468130604	3085041.8511182955
16	Philippines	2	female	11	30 to 34	2004	44	Population	1	Number	3017362.4674588633	3296798.647641269	2743509.9267703383
16	Philippines	2	female	12	35 to 39	2004	44	Population	1	Number	2740190.9781534583	2993958.468192649	2491494.220825834
16	Philippines	2	female	13	40 to 44	2004	44	Population	1	Number	2353304.6330402247	2571242.8040602054	2139721.260236199
16	Philippines	2	female	14	45 to 49	2004	44	Population	1	Number	1959874.2170943932	2141377.0265079616	1781998.1615758662
16	Philippines	2	female	15	50 to 54	2004	44	Population	1	Number	1553705.2169620807	1697592.9519092839	1412692.6187957046
16	Philippines	2	female	16	55 to 59	2004	44	Population	1	Number	1152872.4702630148	1259639.3180653804	1048239.0168823639
16	Philippines	2	female	17	60 to 64	2004	44	Population	1	Number	905991.0025819981	989894.3014966797	823764.243094606
16	Philippines	2	female	18	65 to 69	2004	44	Population	1	Number	732468.5266991284	800302.0102172731	665990.4786773185
16	Philippines	2	female	19	70 to 74	2004	44	Population	1	Number	505469.3178998107	552280.5369418117	459593.47154730547
16	Philippines	2	female	20	75 to 79	2004	44	Population	1	Number	339061.34400292387	370461.617532369	308288.504642108
16	Philippines	2	female	21	80 plus	2004	44	Population	1	Number	311120.4653775417	339933.1504159718	282883.5098169491
16	Philippines	2	female	22	All Ages	2004	44	Population	1	Number	42864220.84720224	46833851.366973594	38973910.71368812
16	Philippines	2	female	23	5-14 years	2004	44	Population	1	Number	10137691.912202466	11076537.653926583	9217606.003792455
16	Philippines	2	female	24	15-49 years	2004	44	Population	1	Number	21739905.223839298	23753225.18085238	19766815.035278022
16	Philippines	2	female	25	50-69 years	2004	44	Population	1	Number	4345037.216506222	4747428.581688616	3950686.357449993
16	Philippines	2	female	26	70+ years	2004	44	Population	1	Number	1155651.1272802763	1262675.3048901535	1050765.4860063626
16	Philippines	2	female	28	<1 year	2004	44	Population	1	Number	1133754.1989421132	1238750.5147758415	1030855.8991040894
16	Philippines	2	female	30	80 to 84	2004	44	Population	1	Number	195773.381445156	213903.8402423384	178005.20195524176
16	Philippines	2	female	31	85 to 89	2004	44	Population	1	Number	86815.47520641975	94855.40578619955	78936.19695836028
16	Philippines	2	female	32	90 to 94	2004	44	Population	1	Number	24196.207408792267	26437.004080101142	22000.18590147079
16	Philippines	2	female	39	0 to 14	2004	44	Population	1	Number	15623627.279576449	17070522.299542427	14205643.834953751
16	Philippines	2	female	42	Neonatal	2004	44	Population	1	Number	87970.35430309866	96117.23756318411	79986.26048242423
16	Philippines	2	female	157	25 plus	2004	44	Population	1	Number	18964406.172872607	20720688.779793914	17243217.26398289
16	Philippines	2	female	158	<20 years	2004	44	Population	1	Number	20010503.538436104	21863664.612921212	18194371.96871041
16	Philippines	2	female	159	10 to 24	2004	44	Population	1	Number	13232406.239248458	14457851.671805803	12031447.419377975
16	Philippines	2	female	162	10 to 19	2004	44	Population	1	Number	9343095.103354923	10208353.697547346	8495125.93838315
16	Philippines	2	female	164	Birth	2004	44	Population	1	Number	1177953.88335814	1224455.80795348	1131628.64139067
16	Philippines	2	female	235	95 plus	2004	44	Population	1	Number	4335.401317173672	4736.9003073327995	3941.9250018762714
16	Philippines	3	both	1	Under 5	2004	44	Population	1	Number	11349833.04429529	12400934.470063644	10319734.523122773
16	Philippines	3	both	2	Early Neonatal	2004	44	Population	1	Number	45882.15928613664	50131.279326473166	41717.944337388384
16	Philippines	3	both	3	Late Neonatal	2004	44	Population	1	Number	136547.1360393387	149192.68675496557	124154.26626270675
16	Philippines	3	both	4	Post Neonatal	2004	44	Population	1	Number	2166334.363792111	2366957.327106744	1969720.2095751828
16	Philippines	3	both	5	1 to 4	2004	44	Population	1	Number	9001069.385177705	9834653.17687546	8184142.102947494
16	Philippines	3	both	6	5 to 9	2004	44	Population	1	Number	10678324.563502198	11667237.980088167	9709171.422787713
16	Philippines	3	both	7	10 to 14	2004	44	Population	1	Number	10108460.438359104	11044599.070320971	9191027.546769716
16	Philippines	3	both	8	15 to 19	2004	44	Population	1	Number	8899419.46805884	9723589.520153917	8091717.821914445
16	Philippines	3	both	9	20 to 24	2004	44	Population	1	Number	7809310.026807037	8532525.678650454	7100545.529690937
16	Philippines	3	both	10	25 to 29	2004	44	Population	1	Number	6838837.5656087445	7472178.328222213	6218152.095137135
16	Philippines	3	both	11	30 to 34	2004	44	Population	1	Number	6137500.945807163	6705891.332662678	5580468.025296618
16	Philippines	3	both	12	35 to 39	2004	44	Population	1	Number	5579890.917788507	6096641.364815329	5073466.077856001
16	Philippines	3	both	13	40 to 44	2004	44	Population	1	Number	4806846.79824356	5252006.079738307	4370582.603074424
16	Philippines	3	both	14	45 to 49	2004	44	Population	1	Number	3986426.4738059407	4355607.107035096	3624622.7363056378
16	Philippines	3	both	15	50 to 54	2004	44	Population	1	Number	3147191.334479545	3438650.8903978537	2861555.666814476
16	Philippines	3	both	16	55 to 59	2004	44	Population	1	Number	2274899.338883803	2485576.4412912345	2068431.9454292022
16	Philippines	3	both	17	60 to 64	2004	44	Population	1	Number	1743294.1378847652	1904739.5923432594	1585074.6551491653
16	Philippines	3	both	18	65 to 69	2004	44	Population	1	Number	1365077.5000342564	1491496.532012131	1241184.548606399
16	Philippines	3	both	19	70 to 74	2004	44	Population	1	Number	910531.8614912307	994855.6867039714	827892.9785806129
16	Philippines	3	both	20	75 to 79	2004	44	Population	1	Number	592791.4139815642	647689.48146745	538990.3090205449
16	Philippines	3	both	21	80 plus	2004	44	Population	1	Number	542626.8527348682	592879.2094297967	493378.6288738455
16	Philippines	3	both	22	All Ages	2004	44	Population	1	Number	86771262.68176642	94807098.76539643	78895997.11442968
16	Philippines	3	both	23	5-14 years	2004	44	Population	1	Number	20786785.0018613	22711837.050409142	18900198.969557427
16	Philippines	3	both	24	15-49 years	2004	44	Population	1	Number	44058232.19611979	48138439.411277995	40059554.8892752
16	Philippines	3	both	25	50-69 years	2004	44	Population	1	Number	8530462.31128237	9320463.456044478	7756246.8159992425
16	Philippines	3	both	26	70+ years	2004	44	Population	1	Number	2045950.128207663	2235424.3776012175	1860261.9164750031
16	Philippines	3	both	28	<1 year	2004	44	Population	1	Number	2348763.6591175864	2566281.293188183	2135592.420175278
16	Philippines	3	both	30	80 to 84	2004	44	Population	1	Number	329578.13153064135	360100.1702779907	299665.97823503346
16	Philippines	3	both	31	85 to 89	2004	44	Population	1	Number	151751.6224222775	165805.25176362612	137978.80997361432
16	Philippines	3	both	32	90 to 94	2004	44	Population	1	Number	49593.305672077695	54186.11281708563	45092.271107649365
16	Philippines	3	both	39	0 to 14	2004	44	Population	1	Number	32136618.046156593	35112771.52047279	29219933.4926802
16	Philippines	3	both	42	Neonatal	2004	44	Population	1	Number	182429.29532547534	199323.96608143876	165872.21060009516
16	Philippines	3	both	157	25 plus	2004	44	Population	1	Number	37925915.14074395	41438212.04611931	34483800.27014405
16	Philippines	3	both	158	<20 years	2004	44	Population	1	Number	41036037.51421543	44836361.040626705	37311651.31459464
16	Philippines	3	both	159	10 to 24	2004	44	Population	1	Number	26817189.93322498	29300714.26912535	24383290.898375094
16	Philippines	3	both	162	10 to 19	2004	44	Population	1	Number	19007879.906417944	20768188.590474892	17282745.36868416
16	Philippines	3	both	164	Birth	2004	44	Population	1	Number	2446373.07158953	2542948.20726701	2350164.87016064
16	Philippines	3	both	235	95 plus	2004	44	Population	1	Number	11703.793109871665	12787.67457109432	10641.569557548348
17	Sri Lanka	1	male	1	Under 5	2004	44	Population	1	Number	889463.5980401768	992209.5980092008	779279.030863202
17	Sri Lanka	1	male	2	Early Neonatal	2004	44	Population	1	Number	3573.856936953363	3986.689463818526	3131.1363122776706
17	Sri Lanka	1	male	3	Late Neonatal	2004	44	Population	1	Number	10674.071361108414	11907.082063462381	9351.79360232064
17	Sri Lanka	1	male	4	Post Neonatal	2004	44	Population	1	Number	170094.48624552807	189742.87671032228	149023.5988169153
17	Sri Lanka	1	male	5	1 to 4	2004	44	Population	1	Number	705121.183496587	786572.9497715975	617772.5021316882
17	Sri Lanka	1	male	6	5 to 9	2004	44	Population	1	Number	846431.3775815003	944206.5293543121	741577.5362446279
17	Sri Lanka	1	male	7	10 to 14	2004	44	Population	1	Number	856216.3637376933	955121.8239228071	750150.3823347988
17	Sri Lanka	1	male	8	15 to 19	2004	44	Population	1	Number	844989.455995101	942598.0448241367	740314.2363648961
17	Sri Lanka	1	male	9	20 to 24	2004	44	Population	1	Number	867154.5764228617	967323.5594802861	759733.596082337
17	Sri Lanka	1	male	10	25 to 29	2004	44	Population	1	Number	794586.0832036651	886372.348386541	696154.7096707271
17	Sri Lanka	1	male	11	30 to 34	2004	44	Population	1	Number	728445.1410258318	812591.1640920787	638207.1450550553
17	Sri Lanka	1	male	12	35 to 39	2004	44	Population	1	Number	687126.2451239311	766499.3339336094	602006.7325528269
17	Sri Lanka	1	male	13	40 to 44	2004	44	Population	1	Number	654379.981035596	729970.399417368	573316.9952781649
17	Sri Lanka	1	male	14	45 to 49	2004	44	Population	1	Number	585465.4400004556	653095.225202114	512939.4184233324
17	Sri Lanka	1	male	15	50 to 54	2004	44	Population	1	Number	519458.3188873895	579463.3202544068	455109.0974474124
17	Sri Lanka	1	male	16	55 to 59	2004	44	Population	1	Number	404909.5090654755	451682.45457731595	354750.3130055985
17	Sri Lanka	1	male	17	60 to 64	2004	44	Population	1	Number	291204.3254251373	324842.66619257955	255130.64840481884
17	Sri Lanka	1	male	18	65 to 69	2004	44	Population	1	Number	211246.8359868571	235648.9222010493	185078.09648812618
17	Sri Lanka	1	male	19	70 to 74	2004	44	Population	1	Number	151380.51510811222	168867.1693510511	132627.86848719738
17	Sri Lanka	1	male	20	75 to 79	2004	44	Population	1	Number	98887.96514931029	110310.965355901	86637.96676489481
17	Sri Lanka	1	male	21	80 plus	2004	44	Population	1	Number	92270.06810439403	102928.6048174026	80839.87856108522
17	Sri Lanka	1	male	22	All Ages	2004	44	Population	1	Number	9523615.79989349	10623732.129372159	8343853.652029103
17	Sri Lanka	1	male	23	5-14 years	2004	44	Population	1	Number	1702647.7413191935	1899328.353277119	1491727.9185794264
17	Sri Lanka	1	male	24	15-49 years	2004	44	Population	1	Number	5162146.922807442	5758450.075336134	4522672.83342734
17	Sri Lanka	1	male	25	50-69 years	2004	44	Population	1	Number	1426818.9893648594	1591637.3632253516	1250068.155345956
17	Sri Lanka	1	male	26	70+ years	2004	44	Population	1	Number	342538.54836181656	382106.7395243547	300105.71381317737
17	Sri Lanka	1	male	28	<1 year	2004	44	Population	1	Number	184342.41454358984	205636.64823760316	161506.52873151362
17	Sri Lanka	1	male	30	80 to 84	2004	44	Population	1	Number	56916.24237928264	63490.89731808384	49865.59798448214
17	Sri Lanka	1	male	31	85 to 89	2004	44	Population	1	Number	25696.441477106317	28664.7547178372	22513.229383455764
17	Sri Lanka	1	male	32	90 to 94	2004	44	Population	1	Number	8020.249874254514	8946.70554388215	7026.721006976457
17	Sri Lanka	1	male	39	0 to 14	2004	44	Population	1	Number	2592111.3393593705	2891537.9512863196	2271006.949442629
17	Sri Lanka	1	male	42	Neonatal	2004	44	Population	1	Number	14247.928298061777	15893.771527280906	12482.92991459831
17	Sri Lanka	1	male	157	25 plus	2004	44	Population	1	Number	5219360.428116156	5822272.573781418	4572798.870139239
17	Sri Lanka	1	male	158	<20 years	2004	44	Population	1	Number	3437100.7953544715	3834135.9961104556	3011321.1858075242
17	Sri Lanka	1	male	159	10 to 24	2004	44	Population	1	Number	2568360.396155656	2865043.42822723	2250198.214782032
17	Sri Lanka	1	male	162	10 to 19	2004	44	Population	1	Number	1701205.8197327943	1897719.8687469438	1490464.618699695
17	Sri Lanka	1	male	164	Birth	2004	44	Population	1	Number	187531.60010085	200186.379132721	175580.040190317
17	Sri Lanka	1	male	235	95 plus	2004	44	Population	1	Number	1637.1343737505588	1826.247237599389	1434.3301861708608
17	Sri Lanka	2	female	1	Under 5	2004	44	Population	1	Number	859221.0031120388	958473.5429052936	752782.8143588775
17	Sri Lanka	2	female	2	Early Neonatal	2004	44	Population	1	Number	3423.5135454044344	3818.9792209027005	2999.4170910289513
17	Sri Lanka	2	female	3	Late Neonatal	2004	44	Population	1	Number	10233.97049698289	11416.143139778893	8966.211352936327
17	Sri Lanka	2	female	4	Post Neonatal	2004	44	Population	1	Number	163195.32440838817	182046.76119967963	142979.08821292775
17	Sri Lanka	2	female	5	1 to 4	2004	44	Population	1	Number	682368.1946612634	761191.6593449323	597838.0977019845
17	Sri Lanka	2	female	6	5 to 9	2004	44	Population	1	Number	828939.7123862981	924694.3220755843	726252.6955973718
17	Sri Lanka	2	female	7	10 to 14	2004	44	Population	1	Number	852301.8548841588	950755.1322846932	746720.7932291747
17	Sri Lanka	2	female	8	15 to 19	2004	44	Population	1	Number	867412.4048439424	967611.1708390866	759959.4853515005
17	Sri Lanka	2	female	9	20 to 24	2004	44	Population	1	Number	905723.7785531556	1010348.0661892231	793524.940127768
17	Sri Lanka	2	female	10	25 to 29	2004	44	Population	1	Number	831004.7041466557	926997.850459378	728061.8812473497
17	Sri Lanka	2	female	11	30 to 34	2004	44	Population	1	Number	756577.0515751324	843972.7200307981	662854.1435803386
17	Sri Lanka	2	female	12	35 to 39	2004	44	Population	1	Number	717163.9519861306	800006.8334159154	628323.4420218866
17	Sri Lanka	2	female	13	40 to 44	2004	44	Population	1	Number	685484.355351024	764667.7819789919	600568.236054674
17	Sri Lanka	2	female	14	45 to 49	2004	44	Population	1	Number	618712.8406686219	690183.1848718496	542068.212708446
17	Sri Lanka	2	female	15	50 to 54	2004	44	Population	1	Number	554624.020120196	618691.172142662	485918.55793203204
17	Sri Lanka	2	female	16	55 to 59	2004	44	Population	1	Number	446269.8853320493	497820.5566867098	390987.06738674536
17	Sri Lanka	2	female	17	60 to 64	2004	44	Population	1	Number	325244.2397565965	362814.6863961082	284953.7817059837
17	Sri Lanka	2	female	18	65 to 69	2004	44	Population	1	Number	245821.274662071	274217.2120949975	215369.53856942753
17	Sri Lanka	2	female	19	70 to 74	2004	44	Population	1	Number	182744.295229746	203853.92286755596	160106.38051539767
17	Sri Lanka	2	female	20	75 to 79	2004	44	Population	1	Number	123206.2947369427	137438.416189825	107943.8013769214
17	Sri Lanka	2	female	21	80 plus	2004	44	Population	1	Number	123035.03377151891	137247.37208860237	107793.75579950349
17	Sri Lanka	2	female	22	All Ages	2004	44	Population	1	Number	9923486.701116279	11069793.943517271	8694189.5275634
17	Sri Lanka	2	female	23	5-14 years	2004	44	Population	1	Number	1681241.5672704568	1875449.4543602774	1472973.4888265466
17	Sri Lanka	2	female	24	15-49 years	2004	44	Population	1	Number	5382079.0871246625	6003787.607785242	4715360.341091962
17	Sri Lanka	2	female	25	50-69 years	2004	44	Population	1	Number	1571959.4198709128	1753543.627320477	1377228.9455941883
17	Sri Lanka	2	female	26	70+ years	2004	44	Population	1	Number	428985.6237382076	478539.7111459833	375843.93769182253
17	Sri Lanka	2	female	28	<1 year	2004	44	Population	1	Number	176852.8084507755	197281.88356036125	154944.71665689306
17	Sri Lanka	2	female	30	80 to 84	2004	44	Population	1	Number	72663.80503457041	81057.53281194247	63662.39123325531
17	Sri Lanka	2	female	31	85 to 89	2004	44	Population	1	Number	35672.4310312488	39793.11635857137	31253.417839490165
17	Sri Lanka	2	female	32	90 to 94	2004	44	Population	1	Number	12083.696023437484	13479.538904456344	10586.797421657435
17	Sri Lanka	2	female	39	0 to 14	2004	44	Population	1	Number	2540462.570382496	2833922.997265571	2225756.303185424
17	Sri Lanka	2	female	42	Neonatal	2004	44	Population	1	Number	13657.484042387327	15235.122360681593	11965.62844396528
17	Sri Lanka	2	female	157	25 plus	2004	44	Population	1	Number	5609887.947336685	6257911.709223395	4914948.798898706
17	Sri Lanka	2	female	158	<20 years	2004	44	Population	1	Number	3407874.975226438	3801534.168104658	2985715.788536924
17	Sri Lanka	2	female	159	10 to 24	2004	44	Population	1	Number	2625438.038281257	2928714.369313003	2300205.218708443
17	Sri Lanka	2	female	162	10 to 19	2004	44	Population	1	Number	1719714.2597281013	1918366.3031237798	1506680.2785806754
17	Sri Lanka	2	female	164	Birth	2004	44	Population	1	Number	178921.358417179	190995.111606689	167518.537062021
17	Sri Lanka	2	female	235	95 plus	2004	44	Population	1	Number	2615.101682262218	2917.184013632199	2291.1493051005996
17	Sri Lanka	3	both	1	Under 5	2004	44	Population	1	Number	1748684.6011522156	1950683.1409144942	1532061.8452220794
17	Sri Lanka	3	both	2	Early Neonatal	2004	44	Population	1	Number	6997.370482357797	7805.668684721227	6130.5534033066215
17	Sri Lanka	3	both	3	Late Neonatal	2004	44	Population	1	Number	20908.041858091306	23323.225203241273	18318.004955256965
17	Sri Lanka	3	both	4	Post Neonatal	2004	44	Population	1	Number	333289.8106539162	371789.63791000197	292002.68702984304
17	Sri Lanka	3	both	5	1 to 4	2004	44	Population	1	Number	1387489.3781578504	1547764.6091165298	1215610.5998336729
17	Sri Lanka	3	both	6	5 to 9	2004	44	Population	1	Number	1675371.0899677984	1868900.8514298962	1467830.2318419996
17	Sri Lanka	3	both	7	10 to 14	2004	44	Population	1	Number	1708518.218621852	1905876.9562075003	1496871.1755639731
17	Sri Lanka	3	both	8	15 to 19	2004	44	Population	1	Number	1712401.8608390435	1910209.2156632233	1500273.7217163967
17	Sri Lanka	3	both	9	20 to 24	2004	44	Population	1	Number	1772878.3549760173	1977671.6256695092	1553258.536210105
17	Sri Lanka	3	both	10	25 to 29	2004	44	Population	1	Number	1625590.787350321	1813370.198845919	1424216.5909180767
17	Sri Lanka	3	both	11	30 to 34	2004	44	Population	1	Number	1485022.192600964	1656563.8841228767	1301061.2886353934
17	Sri Lanka	3	both	12	35 to 39	2004	44	Population	1	Number	1404290.1971100618	1566506.1673495246	1230330.1745747135
17	Sri Lanka	3	both	13	40 to 44	2004	44	Population	1	Number	1339864.33638662	1494638.1813963598	1173885.2313328388
17	Sri Lanka	3	both	14	45 to 49	2004	44	Population	1	Number	1204178.2806690775	1343278.4100739637	1055007.6311317785
17	Sri Lanka	3	both	15	50 to 54	2004	44	Population	1	Number	1074082.3390075855	1198154.4923970688	941027.6553794445
17	Sri Lanka	3	both	16	55 to 59	2004	44	Population	1	Number	851179.3943975248	949503.0112640258	745737.3803923439
17	Sri Lanka	3	both	17	60 to 64	2004	44	Population	1	Number	616448.5651817338	687657.3525886878	540084.4301108024
17	Sri Lanka	3	both	18	65 to 69	2004	44	Population	1	Number	457068.1106489281	509866.1342960468	400447.63505755365
17	Sri Lanka	3	both	19	70 to 74	2004	44	Population	1	Number	334124.8103378582	372721.0922186071	292734.2490025951
17	Sri Lanka	3	both	20	75 to 79	2004	44	Population	1	Number	222094.25988625298	247749.38154572598	194581.76814181622
17	Sri Lanka	3	both	21	80 plus	2004	44	Population	1	Number	215305.10187591292	240175.97690600497	188633.63436058868
17	Sri Lanka	3	both	22	All Ages	2004	44	Population	1	Number	19447102.501009766	21693526.07288943	17038043.179592498
17	Sri Lanka	3	both	23	5-14 years	2004	44	Population	1	Number	3383889.3085896503	3774777.8076373967	2964701.407405973
17	Sri Lanka	3	both	24	15-49 years	2004	44	Population	1	Number	10544226.009932104	11762237.683121378	9238033.174519304
17	Sri Lanka	3	both	25	50-69 years	2004	44	Population	1	Number	2998778.409235772	3345180.9905458293	2627297.100940145
17	Sri Lanka	3	both	26	70+ years	2004	44	Population	1	Number	771524.1721000242	860646.4506703379	675949.6515050002
17	Sri Lanka	3	both	28	<1 year	2004	44	Population	1	Number	361195.2229943653	402918.5317979644	316451.2453884067
17	Sri Lanka	3	both	30	80 to 84	2004	44	Population	1	Number	129580.04741385304	144548.43013002633	113527.98921773744
17	Sri Lanka	3	both	31	85 to 89	2004	44	Population	1	Number	61368.87250835512	68457.87107640857	53766.64722294593
17	Sri Lanka	3	both	32	90 to 94	2004	44	Population	1	Number	20103.945897692	22426.244448338493	17613.51842863389
17	Sri Lanka	3	both	39	0 to 14	2004	44	Population	1	Number	5132573.909741866	5725460.94855189	4496763.252628052
17	Sri Lanka	3	both	42	Neonatal	2004	44	Population	1	Number	27905.412340449104	31128.893887962495	24448.558358563587
17	Sri Lanka	3	both	157	25 plus	2004	44	Population	1	Number	10829248.37545284	12080184.283004807	9487747.66903795
17	Sri Lanka	3	both	158	<20 years	2004	44	Population	1	Number	6844975.770580909	7635670.164215113	5997036.974344447
17	Sri Lanka	3	both	159	10 to 24	2004	44	Population	1	Number	5193798.434436913	5793757.797540233	4550403.433490475
17	Sri Lanka	3	both	162	10 to 19	2004	44	Population	1	Number	3420920.0794608956	3816086.1718707234	2997144.89728037
17	Sri Lanka	3	both	164	Birth	2004	44	Population	1	Number	366452.95851803	391181.490739411	343098.577252337
17	Sri Lanka	3	both	235	95 plus	2004	44	Population	1	Number	4252.236056012777	4743.431251231588	3725.47949127146
18	Thailand	1	male	1	Under 5	2004	44	Population	1	Number	2209069.2126454497	2422721.333278638	2007883.9501232703
18	Thailand	1	male	2	Early Neonatal	2004	44	Population	1	Number	8112.5804861656925	8897.196022317707	7373.748209884493
18	Thailand	1	male	3	Late Neonatal	2004	44	Population	1	Number	24254.05154728161	26599.804010518284	22045.176560552314
18	Thailand	1	male	4	Post Neonatal	2004	44	Population	1	Number	390149.1278920497	427882.75256083184	354617.3055894955
18	Thailand	1	male	5	1 to 4	2004	44	Population	1	Number	1786553.4527199527	1959341.5806849697	1623847.7197633379
18	Thailand	1	male	6	5 to 9	2004	44	Population	1	Number	2591517.1388513516	2842158.0554887196	2355501.42104314
18	Thailand	1	male	7	10 to 14	2004	44	Population	1	Number	2699173.9431666643	2960226.9846984856	2453353.660469996
18	Thailand	1	male	8	15 to 19	2004	44	Population	1	Number	2604644.219371	2856554.733436411	2367432.9866710966
18	Thailand	1	male	9	20 to 24	2004	44	Population	1	Number	2657369.259010161	2914379.122822013	2415356.2297524237
18	Thailand	1	male	10	25 to 29	2004	44	Population	1	Number	2655910.5520980037	2912779.335755653	2414030.3707978525
18	Thailand	1	male	11	30 to 34	2004	44	Population	1	Number	2708335.5844724374	2970274.702403429	2461680.928999812
18	Thailand	1	male	12	35 to 39	2004	44	Population	1	Number	2791974.5438584825	3062002.879156721	2537702.686577584
18	Thailand	1	male	13	40 to 44	2004	44	Population	1	Number	2567197.679694845	2815486.5179130766	2333396.7937021293
18	Thailand	1	male	14	45 to 49	2004	44	Population	1	Number	2221416.857773722	2436263.192038325	2019107.0654213133
18	Thailand	1	male	15	50 to 54	2004	44	Population	1	Number	1685768.8949324104	1848809.5535220338	1532241.8547938382
18	Thailand	1	male	16	55 to 59	2004	44	Population	1	Number	1311377.4175311446	1438208.4668265523	1191947.112449977
18	Thailand	1	male	17	60 to 64	2004	44	Population	1	Number	1008492.0489322478	1106029.2667173133	916646.2450730779
18	Thailand	1	male	18	65 to 69	2004	44	Population	1	Number	806357.480951242	884345.071746261	732920.5598429056
18	Thailand	1	male	19	70 to 74	2004	44	Population	1	Number	587488.1856752983	644307.6352416424	533984.219304674
18	Thailand	1	male	20	75 to 79	2004	44	Population	1	Number	363855.6658389403	399046.2946186492	330718.4525579101
18	Thailand	1	male	21	80 plus	2004	44	Population	1	Number	292684.2022139409	320991.4187198265	266028.74582469056
18	Thailand	1	male	22	All Ages	2004	44	Population	1	Number	31762632.88701734	34834584.56438372	28869933.28340569
18	Thailand	1	male	23	5-14 years	2004	44	Population	1	Number	5290691.082018016	5802385.040187206	4808855.081513136
18	Thailand	1	male	24	15-49 years	2004	44	Population	1	Number	18206848.69627865	19967740.483525626	16548707.061922213
18	Thailand	1	male	25	50-69 years	2004	44	Population	1	Number	4811995.8423470445	5277392.358812163	4373755.772159798
18	Thailand	1	male	26	70+ years	2004	44	Population	1	Number	1244028.0537281795	1364345.3485801185	1130731.417687275
18	Thailand	1	male	28	<1 year	2004	44	Population	1	Number	422515.75992549706	463379.75259366777	384036.2303599324
18	Thailand	1	male	30	80 to 84	2004	44	Population	1	Number	174517.38962179978	191395.9963067457	158623.6699299205
18	Thailand	1	male	31	85 to 89	2004	44	Population	1	Number	74651.55569642407	81871.54821264198	67852.85842406086
18	Thailand	1	male	32	90 to 94	2004	44	Population	1	Number	31777.643083816394	34851.04648589966	28883.576465370516
18	Thailand	1	male	39	0 to 14	2004	44	Population	1	Number	7499760.294663466	8225106.373465843	6816739.031636408
18	Thailand	1	male	42	Neonatal	2004	44	Population	1	Number	32366.632033447302	35497.00003283599	29418.924770436806
18	Thailand	1	male	157	25 plus	2004	44	Population	1	Number	19000859.113972716	20838544.334659483	17270405.035345756
18	Thailand	1	male	158	<20 years	2004	44	Population	1	Number	10104404.514034465	11081661.106902251	9184172.018307505
18	Thailand	1	male	159	10 to 24	2004	44	Population	1	Number	7961187.4215478245	8731160.840956911	7236142.876893516
18	Thailand	1	male	162	10 to 19	2004	44	Population	1	Number	5303818.162537664	5816781.718134897	4820786.647141092
18	Thailand	1	male	164	Birth	2004	44	Population	1	Number	425292.000720615	455838.317918478	396920.921230718
18	Thailand	1	male	235	95 plus	2004	44	Population	1	Number	11737.613811900674	12872.827714539251	10668.641005338726
18	Thailand	2	female	1	Under 5	2004	44	Population	1	Number	2082708.8537228303	2284139.9183142935	1893031.5339290733
18	Thailand	2	female	2	Early Neonatal	2004	44	Population	1	Number	7645.299524152013	8384.721560754873	6949.0236523855265
18	Thailand	2	female	3	Late Neonatal	2004	44	Population	1	Number	22873.153341324567	25085.35098953217	20790.040085595618
18	Thailand	2	female	4	Post Neonatal	2004	44	Population	1	Number	368214.6943864497	403826.9105423011	334680.4938595459
18	Thailand	2	female	5	1 to 4	2004	44	Population	1	Number	1683975.706470904	1846842.9352217056	1530611.9763315457
18	Thailand	2	female	6	5 to 9	2004	44	Population	1	Number	2440504.9757308983	2676540.6148570864	2218242.299931293
18	Thailand	2	female	7	10 to 14	2004	44	Population	1	Number	2555643.6956480513	2802815.07988194	2322895.0588561865
18	Thailand	2	female	8	15 to 19	2004	44	Population	1	Number	2539300.9377993154	2784891.7174729723	2308040.675391247
18	Thailand	2	female	9	20 to 24	2004	44	Population	1	Number	2585452.229657745	2835506.573134233	2349988.8577612434
18	Thailand	2	female	10	25 to 29	2004	44	Population	1	Number	2719591.8937844615	2982619.6758194347	2471912.0990672135
18	Thailand	2	female	11	30 to 34	2004	44	Population	1	Number	2899370.3938410934	3179785.6156002185	2635317.737412363
18	Thailand	2	female	12	35 to 39	2004	44	Population	1	Number	2921325.1164353187	3203863.7089848737	2655272.9904546905
18	Thailand	2	female	13	40 to 44	2004	44	Population	1	Number	2714861.8543267273	2977432.166330866	2467612.835714002
18	Thailand	2	female	14	45 to 49	2004	44	Population	1	Number	2344716.4797875523	2571487.848164137	2131177.493400959
18	Thailand	2	female	15	50 to 54	2004	44	Population	1	Number	1788561.3136773435	1961543.6337251745	1625672.719979423
18	Thailand	2	female	16	55 to 59	2004	44	Population	1	Number	1436638.857359905	1575584.6797460713	1305800.6907633091
18	Thailand	2	female	17	60 to 64	2004	44	Population	1	Number	1120238.4083839117	1228583.2760756526	1018215.5939840634
18	Thailand	2	female	18	65 to 69	2004	44	Population	1	Number	944601.5108711082	1035959.4976628586	858574.3724475589
18	Thailand	2	female	19	70 to 74	2004	44	Population	1	Number	729482.5742319782	800035.1391119964	663046.8363374361
18	Thailand	2	female	20	75 to 79	2004	44	Population	1	Number	472352.21151715517	518036.181534356	429333.9560758925
18	Thailand	2	female	21	80 plus	2004	44	Population	1	Number	450482.41378624423	494051.22659774014	409455.89358469885
18	Thailand	2	female	22	All Ages	2004	44	Population	1	Number	32745833.72056164	35912876.55301391	29763591.64509065
18	Thailand	2	female	23	5-14 years	2004	44	Population	1	Number	4996148.67137895	5479355.694739026	4541137.35878748
18	Thailand	2	female	24	15-49 years	2004	44	Population	1	Number	18724618.905632213	20535587.305506736	17019322.68920172
18	Thailand	2	female	25	50-69 years	2004	44	Population	1	Number	5290040.090292268	5801671.087209758	4808263.377174356
18	Thailand	2	female	26	70+ years	2004	44	Population	1	Number	1652317.1995353776	1812122.5472440924	1501836.6859980274
18	Thailand	2	female	28	<1 year	2004	44	Population	1	Number	398733.1472519263	437296.9830925881	362419.5575975271
18	Thailand	2	female	30	80 to 84	2004	44	Population	1	Number	251295.73539429257	275600.0290152114	228409.62652699242
18	Thailand	2	female	31	85 to 89	2004	44	Population	1	Number	123249.42541393376	135169.60471649832	112024.80290520038
18	Thailand	2	female	32	90 to 94	2004	44	Population	1	Number	54968.08967835504	60284.37803170718	49962.01314214763
18	Thailand	2	female	39	0 to 14	2004	44	Population	1	Number	7078857.52510178	7763495.61305332	6434168.892716551
18	Thailand	2	female	42	Neonatal	2004	44	Population	1	Number	30518.452865476578	33470.07255028704	27739.063737981145
18	Thailand	2	female	157	25 plus	2004	44	Population	1	Number	20542223.0280028	22528982.649353378	18671393.21922161
18	Thailand	2	female	158	<20 years	2004	44	Population	1	Number	9618158.462901095	10548387.330526289	8742209.568107799
18	Thailand	2	female	159	10 to 24	2004	44	Population	1	Number	7680396.863105112	8423213.370489145	6980924.592008676
18	Thailand	2	female	162	10 to 19	2004	44	Population	1	Number	5094944.633447367	5587706.7973549105	4630935.734247433
18	Thailand	2	female	164	Birth	2004	44	Population	1	Number	400780.810583415	429566.627730585	374044.863949523
18	Thailand	2	female	235	95 plus	2004	44	Population	1	Number	20969.163299662865	22997.214834323233	19059.451010358414
18	Thailand	3	both	1	Under 5	2004	44	Population	1	Number	4291778.06636828	4706861.25159293	3900915.4840523433
18	Thailand	3	both	2	Early Neonatal	2004	44	Population	1	Number	15757.880010317705	17281.917583072584	14322.77186227002
18	Thailand	3	both	3	Late Neonatal	2004	44	Population	1	Number	47127.204888606175	51685.15500005045	42835.216646147936
18	Thailand	3	both	4	Post Neonatal	2004	44	Population	1	Number	758363.8222784995	831709.6631031327	689297.7994490415
18	Thailand	3	both	5	1 to 4	2004	44	Population	1	Number	3470529.1591908564	3806184.515906675	3154459.6960948836
18	Thailand	3	both	6	5 to 9	2004	44	Population	1	Number	5032022.11458225	5518698.670345804	4573743.720974432
18	Thailand	3	both	7	10 to 14	2004	44	Population	1	Number	5254817.638814716	5763042.064580427	4776248.719326183
18	Thailand	3	both	8	15 to 19	2004	44	Population	1	Number	5143945.157170315	5641446.450909382	4675473.662062344
18	Thailand	3	both	9	20 to 24	2004	44	Population	1	Number	5242821.488667905	5749885.695956245	4765345.0875136675
18	Thailand	3	both	10	25 to 29	2004	44	Population	1	Number	5375502.445882465	5895399.011575088	4885942.469865066
18	Thailand	3	both	11	30 to 34	2004	44	Population	1	Number	5607705.978313531	6150060.318003647	5096998.666412176
18	Thailand	3	both	12	35 to 39	2004	44	Population	1	Number	5713299.660293801	6265866.588141595	5192975.677032274
18	Thailand	3	both	13	40 to 44	2004	44	Population	1	Number	5282059.534021572	5792918.684243943	4801009.629416131
18	Thailand	3	both	14	45 to 49	2004	44	Population	1	Number	4566133.337561274	5007751.040202463	4150284.5588222723
18	Thailand	3	both	15	50 to 54	2004	44	Population	1	Number	3474330.208609754	3810353.187247208	3157914.574773262
18	Thailand	3	both	16	55 to 59	2004	44	Population	1	Number	2748016.2748910496	3013793.1465726243	2497747.803213286
18	Thailand	3	both	17	60 to 64	2004	44	Population	1	Number	2128730.4573161593	2334612.542792966	1934861.8390571412
18	Thailand	3	both	18	65 to 69	2004	44	Population	1	Number	1750958.9918223503	1920304.5694091197	1591494.9322904646
18	Thailand	3	both	19	70 to 74	2004	44	Population	1	Number	1316970.7599072764	1444342.7743536388	1197031.05564211
18	Thailand	3	both	20	75 to 79	2004	44	Population	1	Number	836207.8773560955	917082.4761530053	760052.4086338027
18	Thailand	3	both	21	80 plus	2004	44	Population	1	Number	743166.6160001851	815042.6453175667	675484.6394093893
18	Thailand	3	both	22	All Ages	2004	44	Population	1	Number	64508466.60757898	70747461.11739765	58633524.92849636
18	Thailand	3	both	23	5-14 years	2004	44	Population	1	Number	10286839.753396966	11281740.734926231	9349992.440300614
18	Thailand	3	both	24	15-49 years	2004	44	Population	1	Number	36931467.60191087	40503327.78903236	33568029.75112393
18	Thailand	3	both	25	50-69 years	2004	44	Population	1	Number	10102035.932639314	11079063.446021918	9182019.149334157
18	Thailand	3	both	26	70+ years	2004	44	Population	1	Number	2896345.253263557	3176467.895824211	2632568.103685302
18	Thailand	3	both	28	<1 year	2004	44	Population	1	Number	821248.9071774234	900676.7356862559	746455.7879574593
18	Thailand	3	both	30	80 to 84	2004	44	Population	1	Number	425813.1250160923	466996.0253219571	387033.2964569128
18	Thailand	3	both	31	85 to 89	2004	44	Population	1	Number	197900.98111035782	217041.15292914025	179877.66132926123
18	Thailand	3	both	32	90 to 94	2004	44	Population	1	Number	86745.73276217144	95135.42451760685	78845.58960751817
18	Thailand	3	both	39	0 to 14	2004	44	Population	1	Number	14578617.819765246	15988601.986519162	13250907.924352964
18	Thailand	3	both	42	Neonatal	2004	44	Population	1	Number	62885.08489892388	68967.07258312304	57157.98850841795
18	Thailand	3	both	157	25 plus	2004	44	Population	1	Number	39543082.141975515	43367526.984012865	35941798.25456736
18	Thailand	3	both	158	<20 years	2004	44	Population	1	Number	19722562.97693556	21630048.437428538	17926381.586415302
18	Thailand	3	both	159	10 to 24	2004	44	Population	1	Number	15641584.284652937	17154374.211446058	14217067.468902193
18	Thailand	3	both	162	10 to 19	2004	44	Population	1	Number	10398762.795985032	11404488.515489811	9451722.381388526
18	Thailand	3	both	164	Birth	2004	44	Population	1	Number	826072.81130403	885404.945649063	770965.785180241
18	Thailand	3	both	235	95 plus	2004	44	Population	1	Number	32706.777111563537	35870.042548862475	29728.092015697144
19	Timor-Leste	1	male	1	Under 5	2004	44	Population	1	Number	83101.70004540254	89076.97105291291	77565.9136325039
19	Timor-Leste	1	male	2	Early Neonatal	2004	44	Population	1	Number	347.96558634560483	372.98539555006477	324.7859983949865
19	Timor-Leste	1	male	3	Late Neonatal	2004	44	Population	1	Number	1030.6971891494727	1104.8075265851985	962.0377093507542
19	Timor-Leste	1	male	4	Post Neonatal	2004	44	Population	1	Number	16327.468801904346	17501.46465162519	15239.821017307562
19	Timor-Leste	1	male	5	1 to 4	2004	44	Population	1	Number	65395.56846800312	70097.71347915244	61039.2689074506
19	Timor-Leste	1	male	6	5 to 9	2004	44	Population	1	Number	70053.64633000398	75090.72164443631	65387.050781227386
19	Timor-Leste	1	male	7	10 to 14	2004	44	Population	1	Number	59361.19429799083	63629.44901559809	55406.87215212958
19	Timor-Leste	1	male	8	15 to 19	2004	44	Population	1	Number	50343.89401298465	53963.77676070953	46990.255708386474
19	Timor-Leste	1	male	9	20 to 24	2004	44	Population	1	Number	41194.88699606501	44156.927649755235	38450.706123843156
19	Timor-Leste	1	male	10	25 to 29	2004	44	Population	1	Number	35002.77265196515	37519.58100240195	32671.076992855116
19	Timor-Leste	1	male	11	30 to 34	2004	44	Population	1	Number	30062.409751043637	32223.990624878545	28059.814384788842
19	Timor-Leste	1	male	12	35 to 39	2004	44	Population	1	Number	25972.633812942368	27840.14706148443	24242.47723022114
19	Timor-Leste	1	male	13	40 to 44	2004	44	Population	1	Number	22440.94446284691	24054.518249625504	20946.049949471504
19	Timor-Leste	1	male	14	45 to 49	2004	44	Population	1	Number	18889.567203248782	20247.785906263573	17631.246261413067
19	Timor-Leste	1	male	15	50 to 54	2004	44	Population	1	Number	15251.732393512948	16348.379445684855	14235.744358237538
19	Timor-Leste	1	male	16	55 to 59	2004	44	Population	1	Number	12314.172837421305	13199.600210106993	11493.869153594878
19	Timor-Leste	1	male	17	60 to 64	2004	44	Population	1	Number	9715.750510941021	10414.343227004738	9068.539688055385
19	Timor-Leste	1	male	18	65 to 69	2004	44	Population	1	Number	7348.295013629294	7876.660307306595	6858.791289010001
19	Timor-Leste	1	male	19	70 to 74	2004	44	Population	1	Number	5593.445009648328	5995.631123530413	5220.839914099262
19	Timor-Leste	1	male	20	75 to 79	2004	44	Population	1	Number	3094.2803668584443	3316.768760659007	2888.1561214676103
19	Timor-Leste	1	male	21	80 plus	2004	44	Population	1	Number	2028.710204605336	2174.5807856114498	1893.568488127487
19	Timor-Leste	1	male	22	All Ages	2004	44	Population	1	Number	491770.0359011105	527129.8328279702	459010.97222943226
19	Timor-Leste	1	male	23	5-14 years	2004	44	Population	1	Number	129414.8406279948	138720.17066003443	120793.92293335695
19	Timor-Leste	1	male	24	15-49 years	2004	44	Population	1	Number	223907.10889109652	240006.7272551188	208991.62665097928
19	Timor-Leste	1	male	25	50-69 years	2004	44	Population	1	Number	44629.95075550457	47838.983190103165	41656.9444888978
19	Timor-Leste	1	male	26	70+ years	2004	44	Population	1	Number	10716.435581112108	11486.980669800867	10002.564523694358
19	Timor-Leste	1	male	28	<1 year	2004	44	Population	1	Number	17706.131577399425	18979.25757376045	16526.644725053302
19	Timor-Leste	1	male	30	80 to 84	2004	44	Population	1	Number	1419.2489489351954	1521.2973678288974	1324.7062495229857
19	Timor-Leste	1	male	31	85 to 89	2004	44	Population	1	Number	462.78476120485817	496.06042662246324	431.95653997984465
19	Timor-Leste	1	male	32	90 to 94	2004	44	Population	1	Number	111.83425038745251	119.87548123618012	104.38445665936602
19	Timor-Leste	1	male	39	0 to 14	2004	44	Population	1	Number	212516.54067339734	227797.14171294728	198359.83656586084
19	Timor-Leste	1	male	42	Neonatal	2004	44	Population	1	Number	1378.6627754950775	1477.7929221352633	1286.8237077457406
19	Timor-Leste	1	male	157	25 plus	2004	44	Population	1	Number	187714.71421866352	201211.98670455805	175210.17383134182
19	Timor-Leste	1	male	158	<20 years	2004	44	Population	1	Number	262860.434686382	281760.91847365675	245350.0922742473
19	Timor-Leste	1	male	159	10 to 24	2004	44	Population	1	Number	150899.9753070405	161750.15342606284	140847.83398435923
19	Timor-Leste	1	male	162	10 to 19	2004	44	Population	1	Number	109705.08831097548	117593.22577630762	102397.12786051606
19	Timor-Leste	1	male	164	Birth	2004	44	Population	1	Number	18989.8894228902	19926.7851715935	18041.9134902484
19	Timor-Leste	1	male	235	95 plus	2004	44	Population	1	Number	34.84224407782989	37.34750992390898	32.52124196529104
19	Timor-Leste	2	female	1	Under 5	2004	44	Population	1	Number	79896.83944532835	85641.670995929	74574.54353569778
19	Timor-Leste	2	female	2	Early Neonatal	2004	44	Population	1	Number	333.00950823044707	356.9539288460005	310.8262134239511
19	Timor-Leste	2	female	3	Late Neonatal	2004	44	Population	1	Number	989.086685461463	1060.2050981091397	923.1990726741788
19	Timor-Leste	2	female	4	Post Neonatal	2004	44	Population	1	Number	15715.348101511308	16845.330566762797	14668.476491823561
19	Timor-Leste	2	female	5	1 to 4	2004	44	Population	1	Number	62859.395150125136	67379.18140221106	58672.04175777608
19	Timor-Leste	2	female	6	5 to 9	2004	44	Population	1	Number	66183.19643567146	70941.97435032747	61774.42935400378
19	Timor-Leste	2	female	7	10 to 14	2004	44	Population	1	Number	56775.16962709134	60857.48111811852	52993.11447731759
19	Timor-Leste	2	female	8	15 to 19	2004	44	Population	1	Number	48612.13587067859	52107.49981536951	45373.8579400483
19	Timor-Leste	2	female	9	20 to 24	2004	44	Population	1	Number	40266.59964737031	43161.893550052264	37584.25626450621
19	Timor-Leste	2	female	10	25 to 29	2004	44	Population	1	Number	34387.18798540518	36859.73388141862	32096.499251920846
19	Timor-Leste	2	female	11	30 to 34	2004	44	Population	1	Number	29466.577129261248	31585.31578219911	27503.672914092687
19	Timor-Leste	2	female	12	35 to 39	2004	44	Population	1	Number	25526.061868633922	27361.46520377907	23825.6534968438
19	Timor-Leste	2	female	13	40 to 44	2004	44	Population	1	Number	22231.216519060967	23829.710213599763	20750.292948530063
19	Timor-Leste	2	female	14	45 to 49	2004	44	Population	1	Number	18745.82590280849	20093.70915871891	17497.080230040854
19	Timor-Leste	2	female	15	50 to 54	2004	44	Population	1	Number	15124.831049965978	16212.353500372865	14117.296496785422
19	Timor-Leste	2	female	16	55 to 59	2004	44	Population	1	Number	12097.663799070137	12967.52349770082	11291.78277798249
19	Timor-Leste	2	female	17	60 to 64	2004	44	Population	1	Number	9349.334043391831	10021.580274437492	8726.531906506756
19	Timor-Leste	2	female	18	65 to 69	2004	44	Population	1	Number	6805.400193187837	7294.729658729985	6352.061189254051
19	Timor-Leste	2	female	19	70 to 74	2004	44	Population	1	Number	5800.497360135629	6217.571182767687	5414.099555316354
19	Timor-Leste	2	female	20	75 to 79	2004	44	Population	1	Number	2616.763211660535	2804.916635039506	2442.4485800107723
19	Timor-Leste	2	female	21	80 plus	2004	44	Population	1	Number	1679.0363728854452	1799.7643165253035	1567.188038438573
19	Timor-Leste	2	female	22	All Ages	2004	44	Population	1	Number	475564.33646160725	509758.8931350861	443884.8089572962
19	Timor-Leste	2	female	23	5-14 years	2004	44	Population	1	Number	122958.3660627628	131799.45546844602	114767.54383132138
19	Timor-Leste	2	female	24	15-49 years	2004	44	Population	1	Number	219235.60492321872	234999.32760513722	204631.31304598277
19	Timor-Leste	2	female	25	50-69 years	2004	44	Population	1	Number	43377.229085615785	46496.18693124116	40487.67237052872
19	Timor-Leste	2	female	26	70+ years	2004	44	Population	1	Number	10096.296944681608	10822.252134332493	9423.7361737657
19	Timor-Leste	2	female	28	<1 year	2004	44	Population	1	Number	17037.44429520322	18262.489593717935	15902.501777921692
19	Timor-Leste	2	female	30	80 to 84	2004	44	Population	1	Number	1123.4165096315237	1204.19365493291	1048.580569492556
19	Timor-Leste	2	female	31	85 to 89	2004	44	Population	1	Number	399.1808589463349	427.883205732405	372.58958615604274
19	Timor-Leste	2	female	32	90 to 94	2004	44	Population	1	Number	111.25260610467818	119.25201491826513	103.84155837716644
19	Timor-Leste	2	female	39	0 to 14	2004	44	Population	1	Number	202855.20550809114	217441.12646437503	189342.08736701915
19	Timor-Leste	2	female	42	Neonatal	2004	44	Population	1	Number	1322.0961936919102	1417.1590269551405	1234.0252860981298
19	Timor-Leste	2	female	157	25 plus	2004	44	Population	1	Number	183830.3954354672	197048.37330528922	171584.60738572275
19	Timor-Leste	2	female	158	<20 years	2004	44	Population	1	Number	251467.34137876975	269548.62627974455	234715.9453070674
19	Timor-Leste	2	female	159	10 to 24	2004	44	Population	1	Number	145653.90514514025	156126.8744835403	135951.22868187213
19	Timor-Leste	2	female	162	10 to 19	2004	44	Population	1	Number	105387.30549776994	112964.98093348803	98366.9724173659
19	Timor-Leste	2	female	164	Birth	2004	44	Population	1	Number	18100.1892643108	18993.1902710475	17196.6271941629
19	Timor-Leste	2	female	235	95 plus	2004	44	Population	1	Number	45.186398202908485	48.435440941723	42.17632441280764
19	Timor-Leste	3	both	1	Under 5	2004	44	Population	1	Number	162998.5394907309	174718.6420488419	152140.45716820168
19	Timor-Leste	3	both	2	Early Neonatal	2004	44	Population	1	Number	680.9750945760519	729.9393243960653	635.6122118189376
19	Timor-Leste	3	both	3	Late Neonatal	2004	44	Population	1	Number	2019.7838746109358	2165.0126246943382	1885.236782024933
19	Timor-Leste	3	both	4	Post Neonatal	2004	44	Population	1	Number	32042.816903415656	34346.79521838798	29908.297509131124
19	Timor-Leste	3	both	5	1 to 4	2004	44	Population	1	Number	128254.96361812825	137476.8948813635	119711.31066522667
19	Timor-Leste	3	both	6	5 to 9	2004	44	Population	1	Number	136236.84276567542	146032.69599476378	127161.48013523116
19	Timor-Leste	3	both	7	10 to 14	2004	44	Population	1	Number	116136.36392508216	124486.93013371663	108399.98662944717
19	Timor-Leste	3	both	8	15 to 19	2004	44	Population	1	Number	98956.02988366324	106071.27657607904	92364.11364843478
19	Timor-Leste	3	both	9	20 to 24	2004	44	Population	1	Number	81461.48664343532	87318.8211998075	76034.96238834936
19	Timor-Leste	3	both	10	25 to 29	2004	44	Population	1	Number	69389.96063737033	74379.31488382058	64767.57624477598
19	Timor-Leste	3	both	11	30 to 34	2004	44	Population	1	Number	59528.98688030489	63809.30640707766	55563.487298881526
19	Timor-Leste	3	both	12	35 to 39	2004	44	Population	1	Number	51498.69568157629	55201.61226526351	48068.130727064934
19	Timor-Leste	3	both	13	40 to 44	2004	44	Population	1	Number	44672.16098190788	47884.22846322527	41696.34289800157
19	Timor-Leste	3	both	14	45 to 49	2004	44	Population	1	Number	37635.39310605727	40341.49506498248	35128.32649145392
19	Timor-Leste	3	both	15	50 to 54	2004	44	Population	1	Number	30376.563443478928	32560.732946057717	28353.04085502296
19	Timor-Leste	3	both	16	55 to 59	2004	44	Population	1	Number	24411.83663649144	26167.12370780782	22785.651931577373
19	Timor-Leste	3	both	17	60 to 64	2004	44	Population	1	Number	19065.084554332854	20435.923501442227	17795.07159456214
19	Timor-Leste	3	both	18	65 to 69	2004	44	Population	1	Number	14153.69520681713	15171.389966036579	13210.85247826405
19	Timor-Leste	3	both	19	70 to 74	2004	44	Population	1	Number	11393.942369783956	12213.202306298099	10634.939469415618
19	Timor-Leste	3	both	20	75 to 79	2004	44	Population	1	Number	5711.043578518979	6121.685395698513	5330.604701478384
19	Timor-Leste	3	both	21	80 plus	2004	44	Population	1	Number	3707.7465774907814	3974.3451021367528	3460.7565265660605
19	Timor-Leste	3	both	22	All Ages	2004	44	Population	1	Number	967334.3723627178	1036888.7259630562	902895.7811867287
19	Timor-Leste	3	both	23	5-14 years	2004	44	Population	1	Number	252373.2066907576	270519.62612848036	235561.46676467833
19	Timor-Leste	3	both	24	15-49 years	2004	44	Population	1	Number	443142.7138143152	475006.05486025603	413622.9396969621
19	Timor-Leste	3	both	25	50-69 years	2004	44	Population	1	Number	88007.17984112035	94335.17012134434	82144.6168594265
19	Timor-Leste	3	both	26	70+ years	2004	44	Population	1	Number	20812.732525793715	22309.232804133368	19426.300697460058
19	Timor-Leste	3	both	28	<1 year	2004	44	Population	1	Number	34743.57587260264	37241.74716747839	32429.146502974996
19	Timor-Leste	3	both	30	80 to 84	2004	44	Population	1	Number	2542.6654585667193	2725.4910227618075	2373.2868190155414
19	Timor-Leste	3	both	31	85 to 89	2004	44	Population	1	Number	861.9656201511931	923.9436323548683	804.5461261358874
19	Timor-Leste	3	both	32	90 to 94	2004	44	Population	1	Number	223.0868564921307	239.12749615444528	208.2260150365325
19	Timor-Leste	3	both	39	0 to 14	2004	44	Population	1	Number	415371.7461814885	445238.2681773222	387701.92393288
19	Timor-Leste	3	both	42	Neonatal	2004	44	Population	1	Number	2700.7589691869875	2894.951949090403	2520.8489938438706
19	Timor-Leste	3	both	157	25 plus	2004	44	Population	1	Number	371545.1096541307	398260.3600098471	346794.7812170645
19	Timor-Leste	3	both	158	<20 years	2004	44	Population	1	Number	514327.77606515173	551309.5447534014	480066.0375813148
19	Timor-Leste	3	both	159	10 to 24	2004	44	Population	1	Number	296553.88045218075	317877.0279096032	276799.06266623136
19	Timor-Leste	3	both	162	10 to 19	2004	44	Population	1	Number	215092.3938087454	230558.2067097957	200764.10027788195
19	Timor-Leste	3	both	164	Birth	2004	44	Population	1	Number	37090.078687201	38919.975442641	35238.5406844113
19	Timor-Leste	3	both	235	95 plus	2004	44	Population	1	Number	80.02864228073838	85.78295086563199	74.69756637809868
20	Viet Nam	1	male	1	Under 5	2004	44	Population	1	Number	3869123.936610142	4260989.484091551	3480002.5765988994
20	Viet Nam	1	male	2	Early Neonatal	2004	44	Population	1	Number	15794.980359122434	17394.698726197657	14206.464628071073
20	Viet Nam	1	male	3	Late Neonatal	2004	44	Population	1	Number	47040.932493729866	51805.24634557351	42309.98256086355
20	Viet Nam	1	male	4	Post Neonatal	2004	44	Population	1	Number	746924.8374899282	822573.515373039	671805.9182327437
20	Viet Nam	1	male	5	1 to 4	2004	44	Population	1	Number	3059363.186267361	3369216.0236467416	2751680.211177221
20	Viet Nam	1	male	6	5 to 9	2004	44	Population	1	Number	3975601.0913306638	4378250.663622965	3575771.2257419867
20	Viet Nam	1	male	7	10 to 14	2004	44	Population	1	Number	4761555.761814001	5243806.960285888	4282681.710694888
20	Viet Nam	1	male	8	15 to 19	2004	44	Population	1	Number	4677001.80354414	5150689.362367366	4206631.421931444
20	Viet Nam	1	male	9	20 to 24	2004	44	Population	1	Number	4032004.3477300815	4440366.451673167	3626501.9546652143
20	Viet Nam	1	male	10	25 to 29	2004	44	Population	1	Number	3590895.6242967495	3954582.159754823	3229755.9420644497
20	Viet Nam	1	male	11	30 to 34	2004	44	Population	1	Number	3413673.540690319	3759410.992594591	3070357.2467306056
20	Viet Nam	1	male	12	35 to 39	2004	44	Population	1	Number	3092477.8751883684	3405684.5740403477	2781464.5253156153
20	Viet Nam	1	male	13	40 to 44	2004	44	Population	1	Number	2800932.5688860603	3084611.508239623	2519240.199150387
20	Viet Nam	1	male	14	45 to 49	2004	44	Population	1	Number	2192885.888028402	2414981.7534375056	1972345.333350106
20	Viet Nam	1	male	15	50 to 54	2004	44	Population	1	Number	1466359.3091528253	1614872.4358708782	1318886.202064246
20	Viet Nam	1	male	16	55 to 59	2004	44	Population	1	Number	939175.1126374354	1034294.931936123	844721.4060347012
20	Viet Nam	1	male	17	60 to 64	2004	44	Population	1	Number	744195.7807630964	819568.0593046794	669351.3252559729
20	Viet Nam	1	male	18	65 to 69	2004	44	Population	1	Number	691500.610727953	761535.9132528054	621955.7570340667
20	Viet Nam	1	male	19	70 to 74	2004	44	Population	1	Number	625262.0415349962	688588.6902130235	562378.8617889713
20	Viet Nam	1	male	20	75 to 79	2004	44	Population	1	Number	388803.7131486229	428181.82106451364	349701.36540362803
20	Viet Nam	1	male	21	80 plus	2004	44	Population	1	Number	269228.7225270665	296496.25452637026	242152.14178677436
20	Viet Nam	1	male	22	All Ages	2004	44	Population	1	Number	41530677.728610925	45736912.01627621	37353899.195611954
20	Viet Nam	1	male	23	5-14 years	2004	44	Population	1	Number	8737156.853144664	9622057.623908853	7858452.936436874
20	Viet Nam	1	male	24	15-49 years	2004	44	Population	1	Number	23799871.648364123	26210326.802107424	21406296.623207826
20	Viet Nam	1	male	25	50-69 years	2004	44	Population	1	Number	3841230.81328131	4230271.340364486	3454914.6903889864
20	Viet Nam	1	male	26	70+ years	2004	44	Population	1	Number	1283294.4772106856	1413266.7658039073	1154232.368979374
20	Viet Nam	1	male	28	<1 year	2004	44	Population	1	Number	809760.7503427806	891773.4604448101	728322.3654216784
20	Viet Nam	1	male	30	80 to 84	2004	44	Population	1	Number	185544.71242421772	204336.71327702553	166884.30970146018
20	Viet Nam	1	male	31	85 to 89	2004	44	Population	1	Number	62026.38382583535	68308.42680363107	55788.33324221034
20	Viet Nam	1	male	32	90 to 94	2004	44	Population	1	Number	17536.1771038004	19312.244181024176	15772.547611485075
20	Viet Nam	1	male	39	0 to 14	2004	44	Population	1	Number	12606280.789754806	13883047.108000407	11338455.513035774
20	Viet Nam	1	male	42	Neonatal	2004	44	Population	1	Number	62835.9128528523	69199.94507177117	56516.447188934624
20	Viet Nam	1	male	157	25 plus	2004	44	Population	1	Number	20215390.787581895	22262809.094235294	18182310.305979513
20	Viet Nam	1	male	158	<20 years	2004	44	Population	1	Number	17283282.593298946	19033736.47036777	15545086.93496722
20	Viet Nam	1	male	159	10 to 24	2004	44	Population	1	Number	13470561.913088223	14834862.774326425	12115815.087291544
20	Viet Nam	1	male	162	10 to 19	2004	44	Population	1	Number	9438557.565358141	10394496.322653256	8489313.13262633
20	Viet Nam	1	male	164	Birth	2004	44	Population	1	Number	840437.321933572	876137.618714437	805629.203657161
20	Viet Nam	1	male	235	95 plus	2004	44	Population	1	Number	4121.449173213012	4538.87026468958	3706.9512316187847
20	Viet Nam	2	female	1	Under 5	2004	44	Population	1	Number	3650372.745508018	4020083.1341814236	3283251.394382589
20	Viet Nam	2	female	2	Early Neonatal	2004	44	Population	1	Number	14703.450225703311	16192.61823038836	13224.710686102004
20	Viet Nam	2	female	3	Late Neonatal	2004	44	Population	1	Number	43887.96053110081	48332.94083235996	39474.10789423129
20	Viet Nam	2	female	4	Post Neonatal	2004	44	Population	1	Number	699008.3335215824	769804.0195211087	628708.4212273754
20	Viet Nam	2	female	5	1 to 4	2004	44	Population	1	Number	2892773.0012296312	3185753.555597567	2601844.1545748804
20	Viet Nam	2	female	6	5 to 9	2004	44	Population	1	Number	3777078.1510227653	4159621.2852774346	3397213.92049558
20	Viet Nam	2	female	7	10 to 14	2004	44	Population	1	Number	4491698.888801236	4946618.936083012	4039964.5920956507
20	Viet Nam	2	female	8	15 to 19	2004	44	Population	1	Number	4522167.859142776	4980173.809057731	4067369.270010357
20	Viet Nam	2	female	9	20 to 24	2004	44	Population	1	Number	4028514.194697208	4436522.815332076	3623362.809539311
20	Viet Nam	2	female	10	25 to 29	2004	44	Population	1	Number	3536246.286524087	3894397.9275159617	3180602.7385553084
20	Viet Nam	2	female	11	30 to 34	2004	44	Population	1	Number	3316355.060504213	3652236.079752673	2982826.175783559
20	Viet Nam	2	female	12	35 to 39	2004	44	Population	1	Number	3098500.376686753	3412317.0355414446	2786881.338288091
20	Viet Nam	2	female	13	40 to 44	2004	44	Population	1	Number	2929731.9889831003	3226455.756080236	2635086.1428693277
20	Viet Nam	2	female	14	45 to 49	2004	44	Population	1	Number	2398850.0700104022	2641806.023712426	2157595.5077377525
20	Viet Nam	2	female	15	50 to 54	2004	44	Population	1	Number	1692666.1432216428	1864099.6655858634	1522433.1492709615
20	Viet Nam	2	female	16	55 to 59	2004	44	Population	1	Number	1135647.829847094	1250666.4402302504	1021434.681009302
20	Viet Nam	2	female	17	60 to 64	2004	44	Population	1	Number	976508.8425261674	1075409.8285029088	878300.448302513
20	Viet Nam	2	female	18	65 to 69	2004	44	Population	1	Number	943977.4554255531	1039583.6568398542	849040.772782876
20	Viet Nam	2	female	19	70 to 74	2004	44	Population	1	Number	849115.6623659965	935114.244825367	763719.3176740285
20	Viet Nam	2	female	20	75 to 79	2004	44	Population	1	Number	614206.5713251404	676413.5200510782	552435.2504066183
20	Viet Nam	2	female	21	80 plus	2004	44	Population	1	Number	596352.2041846995	656750.8594909767	536376.5134237151
20	Viet Nam	2	female	22	All Ages	2004	44	Population	1	Number	42557990.33077685	46868271.01806074	38277894.02262754
20	Viet Nam	2	female	23	5-14 years	2004	44	Population	1	Number	8268777.039824001	9106240.221360447	7437178.512591232
[truncated: 93,176 more rows]
