# Supplementary material for: Hematological malignancy burden in mainland China and Taiwan from 1990 to 2021 and decadal projections: Insights from the global burden of disease study 2021
Source: PLoS One. 2025 Jul 21;20(7):e0328526. doi: 10.1371/journal.pone.0328526 (PMC12279097; doi:10.1371/journal.pone.0328526)
Supplement: S1 Data — (ZIP) [file pone.0328526.s021.zip › The raw data used in this study/GBD_Population/IHME_GBD_2019_POP_2005_Y2020M10D15.CSV]

location_id	location_name	sex_id	sex_name	age_group_id	age_group_name	year_id	measure_id	measure_name	metric_id	metric_name	val	upper	lower
1	Global	1	male	1	Under 5	2005	44	Population	1	Number	326974574.7136993	334842279.2433709	319043886.97930497
1	Global	1	male	2	Early Neonatal	2005	44	Population	1	Number	1333832.3984277877	1364934.8600935854	1302253.8596496305
1	Global	1	male	3	Late Neonatal	2005	44	Population	1	Number	3943124.1670403555	4035104.534694736	3849826.651428347
1	Global	1	male	4	Post Neonatal	2005	44	Population	1	Number	62310120.62440785	63768047.09996004	60831116.25125559
1	Global	1	male	5	1 to 4	2005	44	Population	1	Number	259387497.52382326	265668647.44088054	253059782.03339309
1	Global	1	male	6	5 to 9	2005	44	Population	1	Number	314162095.87447476	322232642.3318544	306225185.30351716
1	Global	1	male	7	10 to 14	2005	44	Population	1	Number	318490639.78071636	327222267.2711512	310191309.10811955
1	Global	1	male	8	15 to 19	2005	44	Population	1	Number	321251699.1260779	330760393.74343437	312148792.4007088
1	Global	1	male	9	20 to 24	2005	44	Population	1	Number	282139649.8006947	289941570.10633975	274487146.4340337
1	Global	1	male	10	25 to 29	2005	44	Population	1	Number	255355154.76761866	262255033.46981123	248350317.6032256
1	Global	1	male	11	30 to 34	2005	44	Population	1	Number	251580824.49028486	259029243.58242688	244154027.10897377
1	Global	1	male	12	35 to 39	2005	44	Population	1	Number	242346711.33380646	250229131.0782552	234713715.13358387
1	Global	1	male	13	40 to 44	2005	44	Population	1	Number	215938712.3142543	222662122.00999674	209423928.6862993
1	Global	1	male	14	45 to 49	2005	44	Population	1	Number	181094172.51026288	186292415.17313746	175944843.24208316
1	Global	1	male	15	50 to 54	2005	44	Population	1	Number	159004575.66544187	163973219.0951331	154176547.5667428
1	Global	1	male	16	55 to 59	2005	44	Population	1	Number	124457382.02001193	128207530.37128682	120884838.40321295
1	Global	1	male	17	60 to 64	2005	44	Population	1	Number	95798770.59469378	98593620.66639522	93036929.51859306
1	Global	1	male	18	65 to 69	2005	44	Population	1	Number	80308398.44636405	82570901.50346999	78081448.08000945
1	Global	1	male	19	70 to 74	2005	44	Population	1	Number	60490627.33452217	62206877.26312993	58823100.51348465
1	Global	1	male	20	75 to 79	2005	44	Population	1	Number	40466850.13905539	41518144.8368631	39412323.11811578
1	Global	1	male	21	80 plus	2005	44	Population	1	Number	31992839.772508744	32734798.599809207	31245276.43214973
1	Global	1	male	22	All Ages	2005	44	Population	1	Number	3301853678.684488	3394147294.357764	3211291022.016595
1	Global	1	male	23	5-14 years	2005	44	Population	1	Number	632652735.6551912	649459285.7661749	616602105.3259165
1	Global	1	male	24	15-49 years	2005	44	Population	1	Number	1749706924.3429997	1800233590.22589	1700341283.3223553
1	Global	1	male	25	50-69 years	2005	44	Population	1	Number	459569126.7265116	473528575.2138317	446274683.48815024
1	Global	1	male	26	70+ years	2005	44	Population	1	Number	132950317.2460863	136404080.61513853	129484127.62928224
1	Global	1	male	28	<1 year	2005	44	Population	1	Number	67587077.18987599	69168784.56771582	65983449.50230213
1	Global	1	male	30	80 to 84	2005	44	Population	1	Number	20860627.208344575	21381788.885091905	20343053.935386237
1	Global	1	male	31	85 to 89	2005	44	Population	1	Number	7986431.743853008	8161288.462673978	7802940.173107492
1	Global	1	male	32	90 to 94	2005	44	Population	1	Number	2533148.6572510926	2581769.047616885	2481802.8882327727
1	Global	1	male	39	0 to 14	2005	44	Population	1	Number	959627310.3688904	984342091.6251242	935763253.8888152
1	Global	1	male	42	Neonatal	2005	44	Population	1	Number	5276956.565468144	5400039.394788321	5152080.511077978
1	Global	1	male	157	25 plus	2005	44	Population	1	Number	1738835019.388825	1790267197.1562433	1688392221.3755882
1	Global	1	male	158	<20 years	2005	44	Population	1	Number	1280879009.4949682	1315171927.9984903	1248027329.6072044
1	Global	1	male	159	10 to 24	2005	44	Population	1	Number	921881988.7074889	948246486.2467059	896257550.6535984
1	Global	1	male	162	10 to 19	2005	44	Population	1	Number	639742338.9067942	658280301.8354247	621972889.5222652
1	Global	1	male	164	Birth	2005	44	Population	1	Number	70446423.6907176	72347812.109991	68712317.6632618
1	Global	1	male	235	95 plus	2005	44	Population	1	Number	612632.1630600679	627087.5455698299	598132.1036415582
1	Global	2	female	1	Under 5	2005	44	Population	1	Number	305228982.5579299	312293313.6859746	298083592.10697365
1	Global	2	female	2	Early Neonatal	2005	44	Population	1	Number	1239543.2246011742	1267366.966025509	1210651.578581538
1	Global	2	female	3	Late Neonatal	2005	44	Population	1	Number	3674330.379148693	3756756.0668579154	3589206.646167691
1	Global	2	female	4	Post Neonatal	2005	44	Population	1	Number	58071332.57549566	59380686.11063952	56725521.791993506
1	Global	2	female	5	1 to 4	2005	44	Population	1	Number	242243776.37868434	247882266.62872717	236547730.86889428
1	Global	2	female	6	5 to 9	2005	44	Population	1	Number	292691552.7380735	299755237.02911675	285549987.66058093
1	Global	2	female	7	10 to 14	2005	44	Population	1	Number	296933385.70161235	304752218.289141	289539291.10317844
1	Global	2	female	8	15 to 19	2005	44	Population	1	Number	306495028.3806062	315159382.71772695	297934640.98096377
1	Global	2	female	9	20 to 24	2005	44	Population	1	Number	279196568.96010435	286632555.44459784	271687789.62936205
1	Global	2	female	10	25 to 29	2005	44	Population	1	Number	256319975.314563	263147693.89119014	249387418.0693793
1	Global	2	female	11	30 to 34	2005	44	Population	1	Number	249572889.8779332	256861146.13051516	242363362.2180182
1	Global	2	female	12	35 to 39	2005	44	Population	1	Number	238055163.0686072	245694038.7149323	230738537.7265946
1	Global	2	female	13	40 to 44	2005	44	Population	1	Number	210837752.12115034	217184665.09654078	204705761.96821925
1	Global	2	female	14	45 to 49	2005	44	Population	1	Number	176230997.03701323	181053616.7193263	171440382.23983198
1	Global	2	female	15	50 to 54	2005	44	Population	1	Number	157734347.82212758	162514295.79583505	153123309.22180063
1	Global	2	female	16	55 to 59	2005	44	Population	1	Number	125127253.50437397	128605852.02574134	121687832.93044779
1	Global	2	female	17	60 to 64	2005	44	Population	1	Number	99212180.55993664	101863648.19947478	96489672.2276524
1	Global	2	female	18	65 to 69	2005	44	Population	1	Number	88278358.1477924	90561543.63122681	85969477.28569622
1	Global	2	female	19	70 to 74	2005	44	Population	1	Number	70217726.34724498	72032055.9247644	68386712.2484143
1	Global	2	female	20	75 to 79	2005	44	Population	1	Number	52350036.018570244	53616065.76173839	51099809.114892535
1	Global	2	female	21	80 plus	2005	44	Population	1	Number	55556123.68328049	56832971.14014162	54276987.08970319
1	Global	2	female	22	All Ages	2005	44	Population	1	Number	3260038321.8409195	3345839374.8405943	3174612556.941567
1	Global	2	female	23	5-14 years	2005	44	Population	1	Number	589624938.439686	604723141.624116	575146677.4561653
1	Global	2	female	24	15-49 years	2005	44	Population	1	Number	1716708374.7599776	1764906086.6701834	1668800706.5996716
1	Global	2	female	25	50-69 years	2005	44	Population	1	Number	470352140.0342306	483526048.1206151	457393876.1673833
1	Global	2	female	26	70+ years	2005	44	Population	1	Number	178123886.04909572	182412093.15518388	173885224.17200544
1	Global	2	female	28	<1 year	2005	44	Population	1	Number	62985206.179245524	64404805.037006296	61526681.19726427
1	Global	2	female	30	80 to 84	2005	44	Population	1	Number	32561152.310876768	33307697.50122886	31797451.187646255
1	Global	2	female	31	85 to 89	2005	44	Population	1	Number	15082706.120701948	15443921.074756676	14720233.272034744
1	Global	2	female	32	90 to 94	2005	44	Population	1	Number	6154828.627863059	6285308.392468923	6014607.316113622
1	Global	2	female	39	0 to 14	2005	44	Population	1	Number	894853920.9976157	916671131.56625	873269130.2692119
1	Global	2	female	42	Neonatal	2005	44	Population	1	Number	4913873.6037498675	5024168.11599091	4799858.224749229
1	Global	2	female	157	25 plus	2005	44	Population	1	Number	1779492803.5025933	1829853937.0761168	1729638318.5426333
1	Global	2	female	158	<20 years	2005	44	Population	1	Number	1201348949.378222	1231742492.1473193	1171685092.537418
1	Global	2	female	159	10 to 24	2005	44	Population	1	Number	882624983.0423229	906748057.5941521	858771261.304101
1	Global	2	female	162	10 to 19	2005	44	Population	1	Number	603428414.0822185	620117040.0465086	587189677.7929243
1	Global	2	female	164	Birth	2005	44	Population	1	Number	65372061.0642635	67139315.4555956	63750743.5713818
1	Global	2	female	235	95 plus	2005	44	Population	1	Number	1757436.6238387127	1799200.9507108175	1712565.5993681562
1	Global	3	both	1	Under 5	2005	44	Population	1	Number	632203557.2716291	646983105.5079157	617164543.8555351
1	Global	3	both	2	Early Neonatal	2005	44	Population	1	Number	2573375.623028962	2632299.824260823	2513128.0819282616
1	Global	3	both	3	Late Neonatal	2005	44	Population	1	Number	7617454.546189048	7791157.661299469	7439793.296723625
1	Global	3	both	4	Post Neonatal	2005	44	Population	1	Number	120381453.1999035	123133713.07869495	117574164.55304664
1	Global	3	both	5	1 to 4	2005	44	Population	1	Number	501631273.9025076	513475918.837724	489631502.9861446
1	Global	3	both	6	5 to 9	2005	44	Population	1	Number	606853648.6125484	621883031.353288	591765255.4161406
1	Global	3	both	7	10 to 14	2005	44	Population	1	Number	615424025.4823288	631970794.6019429	599739000.1119868
1	Global	3	both	8	15 to 19	2005	44	Population	1	Number	627746727.5066841	645910118.8040131	610174954.3842337
1	Global	3	both	9	20 to 24	2005	44	Population	1	Number	561336218.760799	576549848.5847828	546265825.346173
1	Global	3	both	10	25 to 29	2005	44	Population	1	Number	511675130.08218163	525377586.88286656	497735936.5469146
1	Global	3	both	11	30 to 34	2005	44	Population	1	Number	501153714.36821806	515877113.6682586	486530733.2328056
1	Global	3	both	12	35 to 39	2005	44	Population	1	Number	480401874.40241367	495932256.05210507	465451537.80139124
1	Global	3	both	13	40 to 44	2005	44	Population	1	Number	426776464.43540466	439847183.46492356	414157740.378062
1	Global	3	both	14	45 to 49	2005	44	Population	1	Number	357325169.5472761	367414504.8593099	347377902.8269438
1	Global	3	both	15	50 to 54	2005	44	Population	1	Number	316738923.48756945	326473957.272398	307340286.9023436
1	Global	3	both	16	55 to 59	2005	44	Population	1	Number	249584635.5243859	256839432.91334087	242565324.94655585
1	Global	3	both	17	60 to 64	2005	44	Population	1	Number	195010951.15463042	200398146.30334356	189520272.04160702
1	Global	3	both	18	65 to 69	2005	44	Population	1	Number	168586756.59415644	173136245.1777783	164059218.7987308
1	Global	3	both	19	70 to 74	2005	44	Population	1	Number	130708353.68176715	134194012.38801822	127213098.70454714
1	Global	3	both	20	75 to 79	2005	44	Population	1	Number	92816886.15762565	95123365.53686877	90543055.82481301
1	Global	3	both	21	80 plus	2005	44	Population	1	Number	87548963.45578924	89546908.08279546	85522508.15224962
1	Global	3	both	22	All Ages	2005	44	Population	1	Number	6561892000.525408	6739988055.04897	6386198733.2101
1	Global	3	both	23	5-14 years	2005	44	Population	1	Number	1222277674.094877	1254077179.6156697	1191748782.7820818
1	Global	3	both	24	15-49 years	2005	44	Population	1	Number	3466415299.1029773	3565374414.098778	3369376694.2554398
1	Global	3	both	25	50-69 years	2005	44	Population	1	Number	929921266.7607422	957233177.5302324	903582870.3843466
1	Global	3	both	26	70+ years	2005	44	Population	1	Number	311074203.29518205	318790077.6868309	303270881.6441906
1	Global	3	both	28	<1 year	2005	44	Population	1	Number	130572283.36912152	133555310.44976199	127526820.4592458
1	Global	3	both	30	80 to 84	2005	44	Population	1	Number	53421779.51922134	54678588.3155066	52156871.99399387
1	Global	3	both	31	85 to 89	2005	44	Population	1	Number	23069137.864554957	23601068.688648276	22531645.448344607
1	Global	3	both	32	90 to 94	2005	44	Population	1	Number	8687977.28511415	8862445.217102278	8499502.037420109
1	Global	3	both	39	0 to 14	2005	44	Population	1	Number	1854481231.366506	1901324173.7299283	1809237106.6529331
1	Global	3	both	42	Neonatal	2005	44	Population	1	Number	10190830.169218011	10423819.631684814	9953110.817841314
1	Global	3	both	157	25 plus	2005	44	Population	1	Number	3518327822.8914185	3619597196.3519764	3418291768.937257
1	Global	3	both	158	<20 years	2005	44	Population	1	Number	2482227958.8731904	2546914420.1458106	2419671838.8282733
1	Global	3	both	159	10 to 24	2005	44	Population	1	Number	1804506971.749812	1854774554.3841715	1755020387.7951796
1	Global	3	both	162	10 to 19	2005	44	Population	1	Number	1243170752.9890127	1278534954.4368463	1209157509.6058295
1	Global	3	both	164	Birth	2005	44	Population	1	Number	135818484.754981	139491171.227404	132468338.617163
1	Global	3	both	235	95 plus	2005	44	Population	1	Number	2370068.7868987806	2426524.5846748776	2310844.890891749
4	Southeast Asia, East Asia, and Oceania	1	male	1	Under 5	2005	44	Population	1	Number	72860632.2289172	77003462.16185609	68671716.5100562
4	Southeast Asia, East Asia, and Oceania	1	male	2	Early Neonatal	2005	44	Population	1	Number	279986.5614301887	295627.05954667233	264149.55802326987
4	Southeast Asia, East Asia, and Oceania	1	male	3	Late Neonatal	2005	44	Population	1	Number	833721.9731916869	880331.5578013174	786526.0161661598
4	Southeast Asia, East Asia, and Oceania	1	male	4	Post Neonatal	2005	44	Population	1	Number	13336871.431422595	14083585.780933823	12579902.210110215
4	Southeast Asia, East Asia, and Oceania	1	male	5	1 to 4	2005	44	Population	1	Number	58410052.26287273	61744096.593912125	55041138.72575655
4	Southeast Asia, East Asia, and Oceania	1	male	6	5 to 9	2005	44	Population	1	Number	74623915.18322878	78920550.27321173	70284075.28375192
4	Southeast Asia, East Asia, and Oceania	1	male	7	10 to 14	2005	44	Population	1	Number	85762815.98006925	91048877.46999101	80412722.31463216
4	Southeast Asia, East Asia, and Oceania	1	male	8	15 to 19	2005	44	Population	1	Number	99287557.04086392	106016783.77507521	92629498.18866616
4	Southeast Asia, East Asia, and Oceania	1	male	9	20 to 24	2005	44	Population	1	Number	81556546.50857353	86769391.04601933	76330804.46780755
4	Southeast Asia, East Asia, and Oceania	1	male	10	25 to 29	2005	44	Population	1	Number	77571669.77301978	82549422.64733216	72565896.5083115
4	Southeast Asia, East Asia, and Oceania	1	male	11	30 to 34	2005	44	Population	1	Number	87619956.17618766	93679099.57549185	81541735.11564618
4	Southeast Asia, East Asia, and Oceania	1	male	12	35 to 39	2005	44	Population	1	Number	91365128.18379778	97880581.46385722	84825155.95416158
4	Southeast Asia, East Asia, and Oceania	1	male	13	40 to 44	2005	44	Population	1	Number	78037782.75683095	83523062.67613603	72545469.70293412
4	Southeast Asia, East Asia, and Oceania	1	male	14	45 to 49	2005	44	Population	1	Number	60654737.40818871	64795771.30820511	56506640.39414138
4	Southeast Asia, East Asia, and Oceania	1	male	15	50 to 54	2005	44	Population	1	Number	57960588.04855715	62187078.23940641	53702304.79973014
4	Southeast Asia, East Asia, and Oceania	1	male	16	55 to 59	2005	44	Population	1	Number	41994914.08102882	45050403.83550694	38888424.216058224
4	Southeast Asia, East Asia, and Oceania	1	male	17	60 to 64	2005	44	Population	1	Number	30961203.891874857	33178491.171791695	28713148.07468138
4	Southeast Asia, East Asia, and Oceania	1	male	18	65 to 69	2005	44	Population	1	Number	25647975.48732743	27514597.928555768	23763372.673261814
4	Southeast Asia, East Asia, and Oceania	1	male	19	70 to 74	2005	44	Population	1	Number	19308701.931625377	20753463.85295809	17862760.13687506
4	Southeast Asia, East Asia, and Oceania	1	male	20	75 to 79	2005	44	Population	1	Number	11934320.142839924	12816242.415310709	11053666.45153238
4	Southeast Asia, East Asia, and Oceania	1	male	21	80 plus	2005	44	Population	1	Number	7850820.609332507	8403659.823481143	7303682.538363272
4	Southeast Asia, East Asia, and Oceania	1	male	22	All Ages	2005	44	Population	1	Number	1004999265.4322636	1071879491.7632986	938091122.5088252
4	Southeast Asia, East Asia, and Oceania	1	male	23	5-14 years	2005	44	Population	1	Number	160386731.163298	169898477.54087818	150688550.6624136
4	Southeast Asia, East Asia, and Oceania	1	male	24	15-49 years	2005	44	Population	1	Number	576093377.8474623	615224486.0937172	537007647.3742766
4	Southeast Asia, East Asia, and Oceania	1	male	25	50-69 years	2005	44	Population	1	Number	156564681.50878826	167930571.1752608	145056374.99478927
4	Southeast Asia, East Asia, and Oceania	1	male	26	70+ years	2005	44	Population	1	Number	39093842.68379781	41973632.2418159	36219228.071333975
4	Southeast Asia, East Asia, and Oceania	1	male	28	<1 year	2005	44	Population	1	Number	14450579.96604447	15259334.508808168	13630577.784299644
4	Southeast Asia, East Asia, and Oceania	1	male	30	80 to 84	2005	44	Population	1	Number	5622417.901118383	6031817.101876375	5213307.695192225
4	Southeast Asia, East Asia, and Oceania	1	male	31	85 to 89	2005	44	Population	1	Number	1810272.3710658555	1932887.6573986607	1689315.7600735181
4	Southeast Asia, East Asia, and Oceania	1	male	32	90 to 94	2005	44	Population	1	Number	353893.2941132565	371331.3135895135	335783.3652082311
4	Southeast Asia, East Asia, and Oceania	1	male	39	0 to 14	2005	44	Population	1	Number	233247363.39221522	246821869.45362353	219390454.41241977
4	Southeast Asia, East Asia, and Oceania	1	male	42	Neonatal	2005	44	Population	1	Number	1113708.5346218757	1175959.950966139	1050675.5741894296
4	Southeast Asia, East Asia, and Oceania	1	male	157	25 plus	2005	44	Population	1	Number	590907798.490611	632279196.4689502	549314682.1403719
4	Southeast Asia, East Asia, and Oceania	1	male	158	<20 years	2005	44	Population	1	Number	332534920.4330791	352821025.13155514	311959631.61895055
4	Southeast Asia, East Asia, and Oceania	1	male	159	10 to 24	2005	44	Population	1	Number	266606919.52950668	283869747.80369455	249434001.55712825
4	Southeast Asia, East Asia, and Oceania	1	male	162	10 to 19	2005	44	Population	1	Number	185050373.02093315	197100356.75767517	173051227.1390977
4	Southeast Asia, East Asia, and Oceania	1	male	164	Birth	2005	44	Population	1	Number	14750226.6771364	15086508.4746736	14413248.3402721
4	Southeast Asia, East Asia, and Oceania	1	male	235	95 plus	2005	44	Population	1	Number	64237.04303501167	66550.34684363619	61697.37326753919
4	Southeast Asia, East Asia, and Oceania	2	female	1	Under 5	2005	44	Population	1	Number	64537583.848265514	68065912.92395021	60944065.56349242
4	Southeast Asia, East Asia, and Oceania	2	female	2	Early Neonatal	2005	44	Population	1	Number	246163.20075749847	259289.36827276158	232861.4196895498
4	Southeast Asia, East Asia, and Oceania	2	female	3	Late Neonatal	2005	44	Population	1	Number	734147.5531421494	773365.464219944	694438.7846235147
4	Southeast Asia, East Asia, and Oceania	2	female	4	Post Neonatal	2005	44	Population	1	Number	11760623.709133482	12388917.285929296	11118340.07983261
4	Southeast Asia, East Asia, and Oceania	2	female	5	1 to 4	2005	44	Population	1	Number	51796649.38523238	54641391.98568477	48901815.926708266
4	Southeast Asia, East Asia, and Oceania	2	female	6	5 to 9	2005	44	Population	1	Number	66501511.004228085	70208523.89108972	62762247.92347562
4	Southeast Asia, East Asia, and Oceania	2	female	7	10 to 14	2005	44	Population	1	Number	78265104.88177808	82971128.76040775	73480967.94498178
4	Southeast Asia, East Asia, and Oceania	2	female	8	15 to 19	2005	44	Population	1	Number	95161419.06730631	101560195.71686125	88817653.21516095
4	Southeast Asia, East Asia, and Oceania	2	female	9	20 to 24	2005	44	Population	1	Number	80854282.4083399	85995296.76339778	75702902.38354936
4	Southeast Asia, East Asia, and Oceania	2	female	10	25 to 29	2005	44	Population	1	Number	76895321.15824296	81776070.61272827	71970059.91874054
4	Southeast Asia, East Asia, and Oceania	2	female	11	30 to 34	2005	44	Population	1	Number	85371662.39949048	91191864.51712427	79497811.93599725
4	Southeast Asia, East Asia, and Oceania	2	female	12	35 to 39	2005	44	Population	1	Number	88313850.5278818	94524201.80472189	82070503.18096013
4	Southeast Asia, East Asia, and Oceania	2	female	13	40 to 44	2005	44	Population	1	Number	75514021.64828801	80743284.01030381	70280163.41036561
4	Southeast Asia, East Asia, and Oceania	2	female	14	45 to 49	2005	44	Population	1	Number	58034029.978542976	61930392.05723786	54145011.494201005
4	Southeast Asia, East Asia, and Oceania	2	female	15	50 to 54	2005	44	Population	1	Number	56487518.56990706	60557020.92461371	52413061.91899483
4	Southeast Asia, East Asia, and Oceania	2	female	16	55 to 59	2005	44	Population	1	Number	40758334.5737	43653933.031581365	37831693.07213827
4	Southeast Asia, East Asia, and Oceania	2	female	17	60 to 64	2005	44	Population	1	Number	30544746.15609639	32661865.06500811	28409427.33501768
4	Southeast Asia, East Asia, and Oceania	2	female	18	65 to 69	2005	44	Population	1	Number	26025395.64376264	27848967.93499415	24200601.278754577
4	Southeast Asia, East Asia, and Oceania	2	female	19	70 to 74	2005	44	Population	1	Number	20909070.65252333	22402342.554249305	19420668.81179577
4	Southeast Asia, East Asia, and Oceania	2	female	20	75 to 79	2005	44	Population	1	Number	14236571.549111558	15259178.925660746	13219016.434788711
4	Southeast Asia, East Asia, and Oceania	2	female	21	80 plus	2005	44	Population	1	Number	12822116.046092859	13753909.356438356	11905185.089506507
4	Southeast Asia, East Asia, and Oceania	2	female	22	All Ages	2005	44	Population	1	Number	971232540.1135579	1034956710.2091458	907411274.9444903
4	Southeast Asia, East Asia, and Oceania	2	female	23	5-14 years	2005	44	Population	1	Number	144766615.88600618	153107150.19838345	136250900.31728902
4	Southeast Asia, East Asia, and Oceania	2	female	24	15-49 years	2005	44	Population	1	Number	560144587.1880925	597737715.4822222	522532392.5966697
4	Southeast Asia, East Asia, and Oceania	2	female	25	50-69 years	2005	44	Population	1	Number	153815994.9434661	164717541.04798338	142863058.95341176
4	Southeast Asia, East Asia, and Oceania	2	female	26	70+ years	2005	44	Population	1	Number	47967758.24772775	51412948.3303474	44544342.38994497
4	Southeast Asia, East Asia, and Oceania	2	female	28	<1 year	2005	44	Population	1	Number	12740934.46303313	13421620.357872682	12045664.21202575
4	Southeast Asia, East Asia, and Oceania	2	female	30	80 to 84	2005	44	Population	1	Number	8079535.007567655	8672126.940608751	7498309.948396711
4	Southeast Asia, East Asia, and Oceania	2	female	31	85 to 89	2005	44	Population	1	Number	3513291.1904805196	3770556.974613624	3260159.335868141
4	Southeast Asia, East Asia, and Oceania	2	female	32	90 to 94	2005	44	Population	1	Number	1024411.313014703	1095127.458849721	955019.6166520885
4	Southeast Asia, East Asia, and Oceania	2	female	39	0 to 14	2005	44	Population	1	Number	209304199.73427168	221124788.98682016	197254307.58592704
4	Southeast Asia, East Asia, and Oceania	2	female	42	Neonatal	2005	44	Population	1	Number	980310.7538996477	1032654.8324927056	927312.9568192838
4	Southeast Asia, East Asia, and Oceania	2	female	157	25 plus	2005	44	Population	1	Number	585912638.90364	626328899.4451274	545390383.6100639
4	Southeast Asia, East Asia, and Oceania	2	female	158	<20 years	2005	44	Population	1	Number	304465618.801578	322569915.57096356	286018447.2000524
4	Southeast Asia, East Asia, and Oceania	2	female	159	10 to 24	2005	44	Population	1	Number	254280806.3574243	270576610.59774333	238020166.92624488
4	Southeast Asia, East Asia, and Oceania	2	female	162	10 to 19	2005	44	Population	1	Number	173426523.94908437	184581313.8343456	162322388.84659928
4	Southeast Asia, East Asia, and Oceania	2	female	164	Birth	2005	44	Population	1	Number	12960948.7398914	13258274.5640265	12664415.0346766
4	Southeast Asia, East Asia, and Oceania	2	female	235	95 plus	2005	44	Population	1	Number	204878.53502998097	215781.76337599033	193592.9173883215
4	Southeast Asia, East Asia, and Oceania	3	both	1	Under 5	2005	44	Population	1	Number	137398216.0771827	145107829.98065937	129615782.0735486
4	Southeast Asia, East Asia, and Oceania	3	both	2	Early Neonatal	2005	44	Population	1	Number	526149.7621876872	554849.4762385043	496855.80814967304
4	Southeast Asia, East Asia, and Oceania	3	both	3	Late Neonatal	2005	44	Population	1	Number	1567869.5263338364	1653558.6436838543	1480514.7771768468
4	Southeast Asia, East Asia, and Oceania	3	both	4	Post Neonatal	2005	44	Population	1	Number	25097495.14055608	26475478.38628706	23695456.83575728
4	Southeast Asia, East Asia, and Oceania	3	both	5	1 to 4	2005	44	Population	1	Number	110206701.64810511	116400681.91534144	103942954.6524648
4	Southeast Asia, East Asia, and Oceania	3	both	6	5 to 9	2005	44	Population	1	Number	141125426.18745685	149118732.65065762	133056557.80134057
4	Southeast Asia, East Asia, and Oceania	3	both	7	10 to 14	2005	44	Population	1	Number	164027920.86184734	174020181.98483288	153893565.10165986
4	Southeast Asia, East Asia, and Oceania	3	both	8	15 to 19	2005	44	Population	1	Number	194448976.1081702	207576979.49193648	181442277.64756626
4	Southeast Asia, East Asia, and Oceania	3	both	9	20 to 24	2005	44	Population	1	Number	162410828.91691345	172764687.80941713	152033706.85135686
4	Southeast Asia, East Asia, and Oceania	3	both	10	25 to 29	2005	44	Population	1	Number	154466990.93126273	164323489.23134333	144535956.42705205
4	Southeast Asia, East Asia, and Oceania	3	both	11	30 to 34	2005	44	Population	1	Number	172991618.57567814	184870964.09261614	161039405.94898596
4	Southeast Asia, East Asia, and Oceania	3	both	12	35 to 39	2005	44	Population	1	Number	179678978.71167958	192404783.26857913	166897218.4805881
4	Southeast Asia, East Asia, and Oceania	3	both	13	40 to 44	2005	44	Population	1	Number	153551804.40511894	164266346.68643984	142819538.17671317
4	Southeast Asia, East Asia, and Oceania	3	both	14	45 to 49	2005	44	Population	1	Number	118688767.38673168	126726163.36544299	110651496.67975584
4	Southeast Asia, East Asia, and Oceania	3	both	15	50 to 54	2005	44	Population	1	Number	114448106.61846422	122741402.36339776	106113809.28209405
4	Southeast Asia, East Asia, and Oceania	3	both	16	55 to 59	2005	44	Population	1	Number	82753248.65472883	88704336.8670883	76726593.41682014
4	Southeast Asia, East Asia, and Oceania	3	both	17	60 to 64	2005	44	Population	1	Number	61505950.04797125	65837881.24263274	57132048.71355007
4	Southeast Asia, East Asia, and Oceania	3	both	18	65 to 69	2005	44	Population	1	Number	51673371.131090075	55363189.590495646	47976862.21145311
4	Southeast Asia, East Asia, and Oceania	3	both	19	70 to 74	2005	44	Population	1	Number	40217772.58414871	43158887.201797776	37279309.66903049
4	Southeast Asia, East Asia, and Oceania	3	both	20	75 to 79	2005	44	Population	1	Number	26170891.69195148	28075733.409478363	24265884.022252206
4	Southeast Asia, East Asia, and Oceania	3	both	21	80 plus	2005	44	Population	1	Number	20672936.655425366	22157402.73407862	19207324.63173934
4	Southeast Asia, East Asia, and Oceania	3	both	22	All Ages	2005	44	Population	1	Number	1976231805.5458217	2106836201.9724438	1845668952.0437953
4	Southeast Asia, East Asia, and Oceania	3	both	23	5-14 years	2005	44	Population	1	Number	305153347.0493042	323011315.581363	286941688.8588598
4	Southeast Asia, East Asia, and Oceania	3	both	24	15-49 years	2005	44	Population	1	Number	1136237965.0355546	1212962201.57594	1059539684.2141306
4	Southeast Asia, East Asia, and Oceania	3	both	25	50-69 years	2005	44	Population	1	Number	310380676.45225435	332610475.7619784	287885056.7910686
4	Southeast Asia, East Asia, and Oceania	3	both	26	70+ years	2005	44	Population	1	Number	87061600.93152556	93386318.3061384	80748586.00276826
4	Southeast Asia, East Asia, and Oceania	3	both	28	<1 year	2005	44	Population	1	Number	27191514.4290776	28683886.506209422	25672827.4210838
4	Southeast Asia, East Asia, and Oceania	3	both	30	80 to 84	2005	44	Population	1	Number	13701952.908686038	14704817.993667081	12709739.201079465
4	Southeast Asia, East Asia, and Oceania	3	both	31	85 to 89	2005	44	Population	1	Number	5323563.561546375	5702871.959490456	4948853.846034133
4	Southeast Asia, East Asia, and Oceania	3	both	32	90 to 94	2005	44	Population	1	Number	1378304.6071279594	1467291.6439398455	1290945.588346736
4	Southeast Asia, East Asia, and Oceania	3	both	39	0 to 14	2005	44	Population	1	Number	442551563.1264869	468010050.152027	416643354.4219658
4	Southeast Asia, East Asia, and Oceania	3	both	42	Neonatal	2005	44	Population	1	Number	2094019.2885215234	2208408.1199223585	1977370.5853265198
4	Southeast Asia, East Asia, and Oceania	3	both	157	25 plus	2005	44	Population	1	Number	1176820437.394251	1258608095.9140782	1094698885.3206449
4	Southeast Asia, East Asia, and Oceania	3	both	158	<20 years	2005	44	Population	1	Number	637000539.2346572	675445511.4978045	597982999.9108276
4	Southeast Asia, East Asia, and Oceania	3	both	159	10 to 24	2005	44	Population	1	Number	520887725.886931	554446358.4014379	487454168.4833732
4	Southeast Asia, East Asia, and Oceania	3	both	162	10 to 19	2005	44	Population	1	Number	358476896.97001755	381681670.5920208	335373214.17783976
4	Southeast Asia, East Asia, and Oceania	3	both	164	Birth	2005	44	Population	1	Number	27711175.4170278	28351924.4176979	27075227.3692007
4	Southeast Asia, East Asia, and Oceania	3	both	235	95 plus	2005	44	Population	1	Number	269115.5780649927	282186.8673148292	255528.61227671526
5	East Asia	1	male	1	Under 5	2005	44	Population	1	Number	41778537.94854709	45606070.99673931	38057619.031335644
5	East Asia	1	male	2	Early Neonatal	2005	44	Population	1	Number	155866.86820992152	170123.9975319173	142004.87200563098
5	East Asia	1	male	3	Late Neonatal	2005	44	Population	1	Number	465299.81945593713	507862.0851005707	423917.9329046087
5	East Asia	1	male	4	Post Neonatal	2005	44	Population	1	Number	7491938.091017328	8177023.260742881	6825732.736455993
5	East Asia	1	male	5	1 to 4	2005	44	Population	1	Number	33665433.1698639	36751061.65336395	30665963.489969414
5	East Asia	1	male	6	5 to 9	2005	44	Population	1	Number	43923670.57740932	47950547.946171194	40014237.86293671
5	East Asia	1	male	7	10 to 14	2005	44	Population	1	Number	55037113.27030951	60120443.76602091	50107120.99588223
5	East Asia	1	male	8	15 to 19	2005	44	Population	1	Number	70153479.84979445	76710683.9809035	63801493.9857907
5	East Asia	1	male	9	20 to 24	2005	44	Population	1	Number	54457712.3276003	59500369.46219314	49572492.59443534
5	East Asia	1	male	10	25 to 29	2005	44	Population	1	Number	52435428.43619263	57284916.02392588	47737555.79135243
5	East Asia	1	male	11	30 to 34	2005	44	Population	1	Number	64339268.10932288	70331909.36011426	58534376.83579011
5	East Asia	1	male	12	35 to 39	2005	44	Population	1	Number	69702870.35380019	76189793.37638225	63417179.60294051
5	East Asia	1	male	13	40 to 44	2005	44	Population	1	Number	58730828.44010328	64178164.66646323	53458551.89014128
5	East Asia	1	male	14	45 to 49	2005	44	Population	1	Number	44485315.96718555	48589294.04662997	40517197.48355093
5	East Asia	1	male	15	50 to 54	2005	44	Population	1	Number	45446349.1962254	49674885.209391326	41357010.39332166
5	East Asia	1	male	16	55 to 59	2005	44	Population	1	Number	33047641.714619175	36121775.81919728	30074633.495388437
5	East Asia	1	male	17	60 to 64	2005	44	Population	1	Number	24202523.053419873	26435992.017194133	22037871.903022107
5	East Asia	1	male	18	65 to 69	2005	44	Population	1	Number	20346394.770815548	22224651.528547954	18527372.17803514
5	East Asia	1	male	19	70 to 74	2005	44	Population	1	Number	15527677.884860456	16973021.920366254	14131548.58946011
5	East Asia	1	male	20	75 to 79	2005	44	Population	1	Number	9531012.823720122	10411664.475275377	8679896.454636926
5	East Asia	1	male	21	80 plus	2005	44	Population	1	Number	5994867.853976149	6540219.516566401	5467757.964494254
5	East Asia	1	male	22	All Ages	2005	44	Population	1	Number	709140692.577902	774848525.0836753	645493917.0525148
5	East Asia	1	male	23	5-14 years	2005	44	Population	1	Number	98960783.84771883	108070991.7121921	90121358.85881893
5	East Asia	1	male	24	15-49 years	2005	44	Population	1	Number	414304903.48399925	452785130.9166124	377038848.1840013
5	East Asia	1	male	25	50-69 years	2005	44	Population	1	Number	123042908.73508	134457304.57433072	111996887.96976735
5	East Asia	1	male	26	70+ years	2005	44	Population	1	Number	31053558.56255673	33927716.22104756	28279203.008591287
5	East Asia	1	male	28	<1 year	2005	44	Population	1	Number	8113104.7786831865	8855009.343375368	7391655.541366232
5	East Asia	1	male	30	80 to 84	2005	44	Population	1	Number	4435728.388593285	4842661.536738777	4042330.532829322
5	East Asia	1	male	31	85 to 89	2005	44	Population	1	Number	1333924.780769514	1454238.2404857639	1217657.1354545827
5	East Asia	1	male	32	90 to 94	2005	44	Population	1	Number	201588.08505106927	218271.74971487295	185590.69969215087
5	East Asia	1	male	39	0 to 14	2005	44	Population	1	Number	140739321.79626593	153677062.7089314	128178977.89015459
5	East Asia	1	male	42	Neonatal	2005	44	Population	1	Number	621166.6876658587	677986.082632488	565922.8049102396
5	East Asia	1	male	157	25 plus	2005	44	Population	1	Number	443790178.60424125	484960408.93164724	403940952.5821342
5	East Asia	1	male	158	<20 years	2005	44	Population	1	Number	210892801.64606038	230387746.6898349	191980471.87594533
5	East Asia	1	male	159	10 to 24	2005	44	Population	1	Number	179648305.44770426	196331497.2091175	163481107.57610828
5	East Asia	1	male	162	10 to 19	2005	44	Population	1	Number	125190593.12010396	136831127.7469244	113908614.98167291
5	East Asia	1	male	164	Birth	2005	44	Population	1	Number	8188492.39994926	8408751.44181014	7991508.47245505
5	East Asia	1	male	235	95 plus	2005	44	Population	1	Number	23626.59956228054	25202.630324550602	22171.235710742763
5	East Asia	2	female	1	Under 5	2005	44	Population	1	Number	35126395.51381157	38324382.68876306	32015050.002114113
5	East Asia	2	female	2	Early Neonatal	2005	44	Population	1	Number	129418.4198577207	141174.55372310075	117978.17412028568
5	East Asia	2	female	3	Late Neonatal	2005	44	Population	1	Number	386738.72574047005	421870.22015295416	352551.69116696774
5	East Asia	2	female	4	Post Neonatal	2005	44	Population	1	Number	6238062.6430712	6804569.048785271	5686682.922972651
5	East Asia	2	female	5	1 to 4	2005	44	Population	1	Number	28372175.725142185	30956768.866101727	25857837.213854205
5	East Asia	2	female	6	5 to 9	2005	44	Population	1	Number	37419253.1611475	40830395.69323948	34105725.8336304
5	East Asia	2	female	7	10 to 14	2005	44	Population	1	Number	48958909.42131167	53470508.1045052	44582716.52233783
5	East Asia	2	female	8	15 to 19	2005	44	Population	1	Number	66721817.3036481	72959068.10553539	60679796.28710841
5	East Asia	2	female	9	20 to 24	2005	44	Population	1	Number	53664601.40775447	58635502.57252793	48850315.2381603
5	East Asia	2	female	10	25 to 29	2005	44	Population	1	Number	51485046.81832607	56242162.06469503	46878956.06376009
5	East Asia	2	female	11	30 to 34	2005	44	Population	1	Number	61975772.822903104	67735255.54656936	56399568.026091374
5	East Asia	2	female	12	35 to 39	2005	44	Population	1	Number	66500107.12375307	72674463.09112512	60520901.15527185
5	East Asia	2	female	13	40 to 44	2005	44	Population	1	Number	55892421.90178459	61063377.739881866	50889749.05934123
5	East Asia	2	female	14	45 to 49	2005	44	Population	1	Number	41608005.73577483	45430646.02740421	37911297.496095404
5	East Asia	2	female	15	50 to 54	2005	44	Population	1	Number	43716840.03998236	47773344.05618414	39792785.12510616
5	East Asia	2	female	16	55 to 59	2005	44	Population	1	Number	31325727.10343398	34226707.33893946	28518287.975994475
5	East Asia	2	female	17	60 to 64	2005	44	Population	1	Number	23021387.659188345	25124503.63784943	20979208.178985726
5	East Asia	2	female	18	65 to 69	2005	44	Population	1	Number	19785851.732469134	21588091.280000515	18036358.092415426
5	East Asia	2	female	19	70 to 74	2005	44	Population	1	Number	16190917.29700668	17673952.345493603	14753930.008130237
5	East Asia	2	female	20	75 to 79	2005	44	Population	1	Number	11054892.541897733	12068664.571143696	10073941.722559284
5	East Asia	2	female	21	80 plus	2005	44	Population	1	Number	9991585.736705849	10908146.15020201	9107513.045444388
5	East Asia	2	female	22	All Ages	2005	44	Population	1	Number	674439533.320899	736729171.0140598	614096099.8325472
5	East Asia	2	female	23	5-14 years	2005	44	Population	1	Number	86378162.58245917	94300903.79774469	78688442.3559682
5	East Asia	2	female	24	15-49 years	2005	44	Population	1	Number	397847773.11394423	434740475.147739	362130583.3258287
5	East Asia	2	female	25	50-69 years	2005	44	Population	1	Number	117849806.53507382	128712646.31297354	107326639.37250178
5	East Asia	2	female	26	70+ years	2005	44	Population	1	Number	37237395.575610265	40650763.06683931	33935384.77613391
5	East Asia	2	female	28	<1 year	2005	44	Population	1	Number	6754219.788669391	7367613.822661325	6157212.788259904
5	East Asia	2	female	30	80 to 84	2005	44	Population	1	Number	6346944.723128772	6929712.296276187	5783875.117758513
5	East Asia	2	female	31	85 to 89	2005	44	Population	1	Number	2755389.2195782512	3008756.895072114	2511241.328236451
5	East Asia	2	female	32	90 to 94	2005	44	Population	1	Number	764173.5337271082	833414.9271306779	697495.0110572109
5	East Asia	2	female	39	0 to 14	2005	44	Population	1	Number	121504558.09627074	132625286.48650776	110703492.35808231
5	East Asia	2	female	42	Neonatal	2005	44	Population	1	Number	516157.1455981907	563044.7738760549	470529.8652872534
5	East Asia	2	female	157	25 plus	2005	44	Population	1	Number	432548556.51322573	472509313.8494886	393862495.9491957
5	East Asia	2	female	158	<20 years	2005	44	Population	1	Number	188226375.39991885	205584354.59204313	171383288.64519072
5	East Asia	2	female	159	10 to 24	2005	44	Population	1	Number	169345328.13271424	185065078.7825686	154112828.04760656
5	East Asia	2	female	162	10 to 19	2005	44	Population	1	Number	115680726.72495978	126429576.21004061	105262512.80944625
5	East Asia	2	female	164	Birth	2005	44	Population	1	Number	6786580.1623884495	6969388.69836782	6621993.83322706
5	East Asia	2	female	235	95 plus	2005	44	Population	1	Number	125078.2602717177	135747.72337208386	114901.58839221469
5	East Asia	3	both	1	Under 5	2005	44	Population	1	Number	76904933.46235867	83930453.68550237	70072669.03344974
5	East Asia	3	both	2	Early Neonatal	2005	44	Population	1	Number	285285.2880676422	311298.55125501804	259983.04612591665
5	East Asia	3	both	3	Late Neonatal	2005	44	Population	1	Number	852038.5451964071	929732.3052535248	776469.6240715765
5	East Asia	3	both	4	Post Neonatal	2005	44	Population	1	Number	13730000.734088527	14981592.309528152	12512415.659428643
5	East Asia	3	both	5	1 to 4	2005	44	Population	1	Number	62037608.89500609	67707830.51946568	56523800.70382361
5	East Asia	3	both	6	5 to 9	2005	44	Population	1	Number	81342923.73855682	88780943.63941067	74119963.69656712
5	East Asia	3	both	7	10 to 14	2005	44	Population	1	Number	103996022.69162117	113590951.87052613	94689837.51822005
5	East Asia	3	both	8	15 to 19	2005	44	Population	1	Number	136875297.15344256	149669752.0864389	124481290.27289912
5	East Asia	3	both	9	20 to 24	2005	44	Population	1	Number	108122313.73535478	118135872.03472108	98422807.83259563
5	East Asia	3	both	10	25 to 29	2005	44	Population	1	Number	103920475.2545187	113527078.0886209	94616511.8551125
5	East Asia	3	both	11	30 to 34	2005	44	Population	1	Number	126315040.93222599	138067164.90668365	114933944.8618815
5	East Asia	3	both	12	35 to 39	2005	44	Population	1	Number	136202977.47755325	148864256.46750736	123938080.75821234
5	East Asia	3	both	13	40 to 44	2005	44	Population	1	Number	114623250.34188786	125241542.40634513	104348300.9494825
5	East Asia	3	both	14	45 to 49	2005	44	Population	1	Number	86093321.70296037	94019940.07403417	78428494.97964633
5	East Asia	3	both	15	50 to 54	2005	44	Population	1	Number	89163189.23620777	97448229.26557548	81149795.51842783
5	East Asia	3	both	16	55 to 59	2005	44	Population	1	Number	64373368.818053156	70348483.15813676	58592921.47138291
5	East Asia	3	both	17	60 to 64	2005	44	Population	1	Number	47223910.71260822	51560495.65504356	43017080.08200783
5	East Asia	3	both	18	65 to 69	2005	44	Population	1	Number	40132246.503284685	43812742.80854847	36563730.27045056
5	East Asia	3	both	19	70 to 74	2005	44	Population	1	Number	31718595.181867138	34646974.265859865	28885478.597590346
5	East Asia	3	both	20	75 to 79	2005	44	Population	1	Number	20585905.365617856	22481907.39376587	18753838.177196212
5	East Asia	3	both	21	80 plus	2005	44	Population	1	Number	15986453.590681998	17450908.29101453	14575271.009938646
5	East Asia	3	both	22	All Ages	2005	44	Population	1	Number	1383580225.898801	1511577696.0977352	1259590016.8850605
5	East Asia	3	both	23	5-14 years	2005	44	Population	1	Number	185338946.430178	202371895.5099368	168809801.2147872
5	East Asia	3	both	24	15-49 years	2005	44	Population	1	Number	812152676.5979435	887525606.0643511	739169431.5098299
5	East Asia	3	both	25	50-69 years	2005	44	Population	1	Number	240892715.27015382	263169950.88730422	219323527.34226915
5	East Asia	3	both	26	70+ years	2005	44	Population	1	Number	68290954.138167	74579789.95064025	62214587.78472522
5	East Asia	3	both	28	<1 year	2005	44	Population	1	Number	14867324.567352576	16222623.166036695	13548868.329626137
5	East Asia	3	both	30	80 to 84	2005	44	Population	1	Number	10782673.111722058	11773682.570312506	9826205.650587834
5	East Asia	3	both	31	85 to 89	2005	44	Population	1	Number	4089314.0003477656	4463771.076181668	3728898.463691033
5	East Asia	3	both	32	90 to 94	2005	44	Population	1	Number	965761.6187781774	1051604.7250170216	883085.7107493614
5	East Asia	3	both	39	0 to 14	2005	44	Population	1	Number	262243879.89253667	286302349.19543916	238882470.24823692
5	East Asia	3	both	42	Neonatal	2005	44	Population	1	Number	1137323.8332640494	1241030.8565085428	1036452.6701974932
5	East Asia	3	both	157	25 plus	2005	44	Population	1	Number	876338735.117467	957469722.7811357	797803448.5313293
5	East Asia	3	both	158	<20 years	2005	44	Population	1	Number	399119177.0459792	435972101.281878	363363760.521136
5	East Asia	3	both	159	10 to 24	2005	44	Population	1	Number	348993633.5804185	381396575.9916861	317593935.6237148
5	East Asia	3	both	162	10 to 19	2005	44	Population	1	Number	240871319.84506372	263260703.956965	219171127.79111916
5	East Asia	3	both	164	Birth	2005	44	Population	1	Number	14975072.5623377	15376845.377641	14613487.9289789
5	East Asia	3	both	235	95 plus	2005	44	Population	1	Number	148704.85983399823	160950.4297974146	137082.82333996016
6	China	1	male	1	Under 5	2005	44	Population	1	Number	40020214.30830964	43848686.65588753	36281950.92685903
6	China	1	male	2	Early Neonatal	2005	44	Population	1	Number	149196.92003321188	163459.78343131192	135268.82596988403
6	China	1	male	3	Late Neonatal	2005	44	Population	1	Number	445394.4175175015	487972.91383946594	403815.34505818126
6	China	1	male	4	Post Neonatal	2005	44	Population	1	Number	7168885.351925282	7854366.197365532	6499435.323550783
6	China	1	male	5	1 to 4	2005	44	Population	1	Number	32256737.61883364	35342887.76125122	29243499.115608033
6	China	1	male	6	5 to 9	2005	44	Population	1	Number	42084032.65456255	46105902.66148689	38156993.66906267
6	China	1	male	7	10 to 14	2005	44	Population	1	Number	53069378.87568306	58140990.79973632	48117353.4137545
6	China	1	male	8	15 to 19	2005	44	Population	1	Number	68313650.89212112	74847982.27849966	61933354.87705683
6	China	1	male	9	20 to 24	2005	44	Population	1	Number	52597549.72220106	57622520.21685456	47691659.63883007
6	China	1	male	10	25 to 29	2005	44	Population	1	Number	50575615.56986498	55407654.82897762	45858052.779683806
6	China	1	male	11	30 to 34	2005	44	Population	1	Number	62463867.58756167	68434987.15466385	56632962.301739424
6	China	1	male	12	35 to 39	2005	44	Population	1	Number	67630064.1241415	74095943.42502348	61315678.3035848
6	China	1	male	13	40 to 44	2005	44	Population	1	Number	56838194.2649343	62260796.31889132	51546984.18052311
6	China	1	male	14	45 to 49	2005	44	Population	1	Number	42867111.2600245	46947824.06280826	38888634.50199239
6	China	1	male	15	50 to 54	2005	44	Population	1	Number	44080513.81557976	48286188.06137755	39976637.300871156
6	China	1	male	16	55 to 59	2005	44	Population	1	Number	32067668.217288572	35125205.52321681	29084953.865971375
6	China	1	male	17	60 to 64	2005	44	Population	1	Number	23331278.27374749	25557833.516366087	21158469.82358669
6	China	1	male	18	65 to 69	2005	44	Population	1	Number	19621846.039532375	21492688.484733336	17796842.725690134
6	China	1	male	19	70 to 74	2005	44	Population	1	Number	15072891.753555773	16508439.134891383	13673127.645700753
6	China	1	male	20	75 to 79	2005	44	Population	1	Number	9197894.050757991	10072861.790491842	8345146.248708856
6	China	1	male	21	80 plus	2005	44	Population	1	Number	5727863.679008317	6270112.315584614	5200903.325436472
6	China	1	male	22	All Ages	2005	44	Population	1	Number	685559635.0888747	751025981.8967198	621656444.644384
6	China	1	male	23	5-14 years	2005	44	Population	1	Number	95153411.5302456	104246893.46122321	86274347.08281718
6	China	1	male	24	15-49 years	2005	44	Population	1	Number	401286053.42084914	439617708.28571874	363865095.00450754
6	China	1	male	25	50-69 years	2005	44	Population	1	Number	119101306.3461482	130461915.58569378	108016903.71611935
6	China	1	male	26	70+ years	2005	44	Population	1	Number	29998649.48332208	32851097.107711516	27219505.175622158
6	China	1	male	28	<1 year	2005	44	Population	1	Number	7763476.689475995	8505798.894636309	7038519.4945788495
6	China	1	male	30	80 to 84	2005	44	Population	1	Number	4260456.954930505	4664976.060157195	3866748.451631583
6	China	1	male	31	85 to 89	2005	44	Population	1	Number	1269631.5432197284	1389425.9005463498	1153400.369050181
6	China	1	male	32	90 to 94	2005	44	Population	1	Number	180144.1189075222	196870.59989438992	164163.51559462037
6	China	1	male	39	0 to 14	2005	44	Population	1	Number	135173625.83855525	148095580.11711076	122554940.74813485
6	China	1	male	42	Neonatal	2005	44	Population	1	Number	594591.3375507133	651432.6972707779	539084.1710280653
6	China	1	male	157	25 plus	2005	44	Population	1	Number	429474808.63599724	470459899.2842545	389478720.95926505
6	China	1	male	158	<20 years	2005	44	Population	1	Number	203487276.73067635	222943562.39561036	184486064.04628867
6	China	1	male	159	10 to 24	2005	44	Population	1	Number	173980579.49000522	190611493.29509056	157740136.35073838
6	China	1	male	162	10 to 19	2005	44	Population	1	Number	121383029.76780419	132988973.07823598	110048476.71190834
6	China	1	male	164	Birth	2005	44	Population	1	Number	7827696.35960587	8042564.88620277	7636062.94466268
6	China	1	male	235	95 plus	2005	44	Population	1	Number	17631.061950561918	19202.44509081769	16169.249278951158
6	China	2	female	1	Under 5	2005	44	Population	1	Number	33477701.654583286	36679098.24396531	30351108.894074064
6	China	2	female	2	Early Neonatal	2005	44	Population	1	Number	123190.52057691626	134962.09581780026	111697.17987686227
6	China	2	female	3	Late Neonatal	2005	44	Population	1	Number	368130.8919659123	403307.9864331689	333785.23401011375
6	China	2	female	4	Post Neonatal	2005	44	Population	1	Number	5935990.017754659	6503347.62251042	5381989.519919462
6	China	2	female	5	1 to 4	2005	44	Population	1	Number	27050390.2242858	29637480.539203916	24523923.26346181
6	China	2	female	6	5 to 9	2005	44	Population	1	Number	35687534.028883	39096416.01107917	32359669.938603703
6	China	2	female	7	10 to 14	2005	44	Population	1	Number	47123474.84939215	51625392.732845955	42728259.86268191
6	China	2	female	8	15 to 19	2005	44	Population	1	Number	64983686.817022815	71199191.58026779	58914576.29165009
6	China	2	female	9	20 to 24	2005	44	Population	1	Number	51861914.55319353	56813838.389521614	47028373.24959847
6	China	2	female	10	25 to 29	2005	44	Population	1	Number	49646811.86776407	54384169.86060045	45023959.24669833
6	China	2	female	11	30 to 34	2005	44	Population	1	Number	60089870.35750159	65825367.09633754	54492358.78077989
6	China	2	female	12	35 to 39	2005	44	Population	1	Number	64435925.00629402	70586098.73528373	58433748.46258789
6	China	2	female	13	40 to 44	2005	44	Population	1	Number	54003583.00373528	59148610.16813258	48985925.21260135
6	China	2	female	14	45 to 49	2005	44	Population	1	Number	39963853.04704865	43765535.16805099	36258709.29402217
6	China	2	female	15	50 to 54	2005	44	Population	1	Number	42308672.91295002	46344338.344572134	38371086.29587459
6	China	2	female	16	55 to 59	2005	44	Population	1	Number	30282654.631782096	33169983.265723567	27466008.992850754
6	China	2	female	17	60 to 64	2005	44	Population	1	Number	22005891.238312677	24106745.26027368	19955445.723031867
6	China	2	female	18	65 to 69	2005	44	Population	1	Number	18870118.657066643	20669725.054771345	17114434.67517437
6	China	2	female	19	70 to 74	2005	44	Population	1	Number	15519237.057578905	16997169.84238162	14078172.851359582
6	China	2	female	20	75 to 79	2005	44	Population	1	Number	10608077.79081476	11616920.753096873	9625046.561010905
6	China	2	female	21	80 plus	2005	44	Population	1	Number	9600567.362929923	10510268.309453744	8716435.635276305
6	China	2	female	22	All Ages	2005	44	Population	1	Number	650469574.8368534	712537726.8779411	589901422.2545161
6	China	2	female	23	5-14 years	2005	44	Population	1	Number	82811008.87827516	90721808.74392514	75087929.8012856
6	China	2	female	24	15-49 years	2005	44	Population	1	Number	384985644.65255994	421722624.99607	349135758.95777786
6	China	2	female	25	50-69 years	2005	44	Population	1	Number	113467337.44011143	124290791.92534074	102906975.68693158
6	China	2	female	26	70+ years	2005	44	Population	1	Number	35727882.21132359	39124070.05209498	32419702.131917138
6	China	2	female	28	<1 year	2005	44	Population	1	Number	6427311.430297487	7041617.70476139	5827471.933806439
6	China	2	female	30	80 to 84	2005	44	Population	1	Number	6099037.020459827	6678230.871712581	5535248.489132347
6	China	2	female	31	85 to 89	2005	44	Population	1	Number	2654012.6899262876	2905267.7996444707	2409854.1536409627
6	China	2	female	32	90 to 94	2005	44	Population	1	Number	731490.6746332587	800351.3466025066	664819.3406223201
6	China	2	female	39	0 to 14	2005	44	Population	1	Number	116288710.53285845	127400906.98789044	105438985.47788912
6	China	2	female	42	Neonatal	2005	44	Population	1	Number	491321.41254282853	538270.0822509691	445482.413886976
6	China	2	female	157	25 plus	2005	44	Population	1	Number	417335262.93377864	457123789.9202621	378521378.81553835
6	China	2	female	158	<20 years	2005	44	Population	1	Number	181272397.34988126	198600098.5681582	164351670.1893789
6	China	2	female	159	10 to 24	2005	44	Population	1	Number	163969076.21960852	179638422.70263532	148669317.82377017
6	China	2	female	162	10 to 19	2005	44	Population	1	Number	112107161.66641498	122824584.31311373	101640944.57417168
6	China	2	female	164	Birth	2005	44	Population	1	Number	6450284.99153468	6627254.13176292	6292432.43480583
6	China	2	female	235	95 plus	2005	44	Population	1	Number	116026.97791054963	126733.99477973495	105857.87717624214
6	China	3	both	1	Under 5	2005	44	Population	1	Number	73497915.96289292	80527784.89985283	66633059.82093309
6	China	3	both	2	Early Neonatal	2005	44	Population	1	Number	272387.4406101281	298421.87924911216	246966.00584674627
6	China	3	both	3	Late Neonatal	2005	44	Population	1	Number	813525.3094834138	891280.9002726349	737600.579068295
6	China	3	both	4	Post Neonatal	2005	44	Population	1	Number	13104875.36967994	14357713.819875954	11881424.843470247
6	China	3	both	5	1 to 4	2005	44	Population	1	Number	59307127.843119435	64980368.30045514	53767422.37906984
6	China	3	both	6	5 to 9	2005	44	Population	1	Number	77771566.68344554	85202318.67256606	70516663.60766636
6	China	3	both	7	10 to 14	2005	44	Population	1	Number	100192853.72507522	109766383.53258227	90845613.27643642
6	China	3	both	8	15 to 19	2005	44	Population	1	Number	133297337.70914394	146047173.85876745	120847931.1687069
6	China	3	both	9	20 to 24	2005	44	Population	1	Number	104459464.27539459	114436358.60637616	94720032.88842854
6	China	3	both	10	25 to 29	2005	44	Population	1	Number	100222427.43762904	109791824.68957806	90882012.02638212
6	China	3	both	11	30 to 34	2005	44	Population	1	Number	122553737.94506326	134260354.2510014	111125321.08251932
6	China	3	both	12	35 to 39	2005	44	Population	1	Number	132065989.13043551	144682042.16030723	119749426.7661727
6	China	3	both	13	40 to 44	2005	44	Population	1	Number	110841777.26866959	121409406.48702392	100532909.39312446
6	China	3	both	14	45 to 49	2005	44	Population	1	Number	82830964.30707316	90713173.2287346	75147343.79601455
6	China	3	both	15	50 to 54	2005	44	Population	1	Number	86389186.72852978	94630526.40594967	78347723.59674576
6	China	3	both	16	55 to 59	2005	44	Population	1	Number	62350322.84907067	68295188.78894037	56550962.85882212
6	China	3	both	17	60 to 64	2005	44	Population	1	Number	45337169.512060165	49664578.77663977	41113915.54661856
6	China	3	both	18	65 to 69	2005	44	Population	1	Number	38491964.696599014	42162413.53950468	34911277.40086451
6	China	3	both	19	70 to 74	2005	44	Population	1	Number	30592128.811134677	33505608.977273	27751300.497060332
6	China	3	both	20	75 to 79	2005	44	Population	1	Number	19805971.84157275	21689782.54358872	17970192.809719764
6	China	3	both	21	80 plus	2005	44	Population	1	Number	15328431.04193824	16780380.625038356	13917338.960712774
6	China	3	both	22	All Ages	2005	44	Population	1	Number	1336029209.925728	1463563708.7746608	1211557866.8989005
6	China	3	both	23	5-14 years	2005	44	Population	1	Number	177964420.40852076	194968702.2051483	161362276.88410276
6	China	3	both	24	15-49 years	2005	44	Population	1	Number	786271698.0734091	861340333.2817886	713000853.9622853
6	China	3	both	25	50-69 years	2005	44	Population	1	Number	232568643.78625962	254752707.51103458	210923879.40305096
6	China	3	both	26	70+ years	2005	44	Population	1	Number	65726531.69464567	71975167.15980648	59639207.3075393
6	China	3	both	28	<1 year	2005	44	Population	1	Number	14190788.119773483	15547416.5993977	12865991.42838529
6	China	3	both	30	80 to 84	2005	44	Population	1	Number	10359493.975390332	11343206.931869777	9401996.94076393
6	China	3	both	31	85 to 89	2005	44	Population	1	Number	3923644.233146016	4294584.571302746	3563254.5226911437
6	China	3	both	32	90 to 94	2005	44	Population	1	Number	911634.793540781	997221.9464968966	828981.4455300892
6	China	3	both	39	0 to 14	2005	44	Population	1	Number	251462336.37141368	275496487.10500115	227993926.22602403
6	China	3	both	42	Neonatal	2005	44	Population	1	Number	1085912.7500935418	1189702.779521747	984566.5849150412
6	China	3	both	157	25 plus	2005	44	Population	1	Number	846810071.5697758	927583689.2045165	768000099.7748035
6	China	3	both	158	<20 years	2005	44	Population	1	Number	384759674.08055764	421543660.9637686	348837734.23566765
6	China	3	both	159	10 to 24	2005	44	Population	1	Number	337949655.70961374	370249915.9977259	306409454.17450845
6	China	3	both	162	10 to 19	2005	44	Population	1	Number	233490191.43421915	255813557.39134973	211689421.28607997
6	China	3	both	164	Birth	2005	44	Population	1	Number	14277981.3511405	14669819.0179657	13928495.3794685
6	China	3	both	235	95 plus	2005	44	Population	1	Number	133658.03986111155	145936.7934101141	122049.32256312399
7	Democratic People's Republic of Korea	1	male	1	Under 5	2005	44	Population	1	Number	1150566.356322418	1248594.8583845282	1048908.798194874
7	Democratic People's Republic of Korea	1	male	2	Early Neonatal	2005	44	Population	1	Number	4599.127603598355	4990.974268760976	4192.774611326628
7	Democratic People's Republic of Korea	1	male	3	Late Neonatal	2005	44	Population	1	Number	13696.686624393355	14863.64728305107	12486.524595038964
7	Democratic People's Republic of Korea	1	male	4	Post Neonatal	2005	44	Population	1	Number	222399.3431945922	241347.81526937764	202749.39077411973
7	Democratic People's Republic of Korea	1	male	5	1 to 4	2005	44	Population	1	Number	909871.1988998342	987392.4215633384	829480.1082143888
7	Democratic People's Republic of Korea	1	male	6	5 to 9	2005	44	Population	1	Number	1059600.0654172262	1149878.2198469888	965979.776026532
7	Democratic People's Republic of Korea	1	male	7	10 to 14	2005	44	Population	1	Number	1126861.790836064	1222870.6587989398	1027298.6345051442
7	Democratic People's Republic of Korea	1	male	8	15 to 19	2005	44	Population	1	Number	1014810.0236691374	1101272.056868049	925147.1299101867
7	Democratic People's Republic of Korea	1	male	9	20 to 24	2005	44	Population	1	Number	905933.5523595042	983119.2866873052	825890.3699279891
7	Democratic People's Republic of Korea	1	male	10	25 to 29	2005	44	Population	1	Number	842922.7287465587	914739.9272932337	768446.8275317234
7	Democratic People's Republic of Korea	1	male	11	30 to 34	2005	44	Population	1	Number	976387.5213658952	1059575.9490699412	890119.4233437001
7	Democratic People's Republic of Korea	1	male	12	35 to 39	2005	44	Population	1	Number	1127500.4796921324	1223563.7640834916	1027880.8924138324
7	Democratic People's Republic of Korea	1	male	13	40 to 44	2005	44	Population	1	Number	919582.9839924122	997931.65284339	838333.8147162398
7	Democratic People's Republic of Korea	1	male	14	45 to 49	2005	44	Population	1	Number	709439.720826851	769884.138268629	646757.6258206465
7	Democratic People's Republic of Korea	1	male	15	50 to 54	2005	44	Population	1	Number	562172.4365849198	610069.6496019701	512502.0487487053
7	Democratic People's Republic of Korea	1	male	16	55 to 59	2005	44	Population	1	Number	452718.0020927592	491289.67365071684	412718.39115312404
7	Democratic People's Republic of Korea	1	male	17	60 to 64	2005	44	Population	1	Number	490168.2315817317	531930.6707807843	446859.7294510367
7	Democratic People's Republic of Korea	1	male	18	65 to 69	2005	44	Population	1	Number	384329.5688424109	417074.5311166603	350372.3743963542
7	Democratic People's Republic of Korea	1	male	19	70 to 74	2005	44	Population	1	Number	165069.70687141825	179133.68154920923	150485.07798046578
7	Democratic People's Republic of Korea	1	male	20	75 to 79	2005	44	Population	1	Number	71053.30724956257	77107.06437357292	64775.43750985973
7	Democratic People's Republic of Korea	1	male	21	80 plus	2005	44	Population	1	Number	45118.05015567676	48962.11777369838	41131.673549843814
7	Democratic People's Republic of Korea	1	male	22	All Ages	2005	44	Population	1	Number	12004234.526606679	13026997.900991114	10943608.025180252
7	Democratic People's Republic of Korea	1	male	23	5-14 years	2005	44	Population	1	Number	2186461.85625329	2372748.8786459286	1993278.4105316764
7	Democratic People's Republic of Korea	1	male	24	15-49 years	2005	44	Population	1	Number	6496577.010652491	7050086.775114039	5922576.0836643195
7	Democratic People's Republic of Korea	1	male	25	50-69 years	2005	44	Population	1	Number	1889388.2391018216	2050364.5251501314	1722452.5437492204
7	Democratic People's Republic of Korea	1	male	26	70+ years	2005	44	Population	1	Number	281241.0642766576	305202.8636964805	256392.1890401693
7	Democratic People's Republic of Korea	1	male	28	<1 year	2005	44	Population	1	Number	240695.1574225839	261202.43682118968	219428.68998048533
7	Democratic People's Republic of Korea	1	male	30	80 to 84	2005	44	Population	1	Number	31762.791618575884	34468.988324719976	28956.410380748675
7	Democratic People's Republic of Korea	1	male	31	85 to 89	2005	44	Population	1	Number	10692.983539063225	11604.028046100271	9748.211784087121
7	Democratic People's Republic of Korea	1	male	32	90 to 94	2005	44	Population	1	Number	2382.260106478965	2585.2291820800383	2171.777030975712
7	Democratic People's Republic of Korea	1	male	39	0 to 14	2005	44	Population	1	Number	3337028.212575708	3621343.737030457	3042187.208726551
7	Democratic People's Republic of Korea	1	male	42	Neonatal	2005	44	Population	1	Number	18295.81422799171	19854.621551812048	16679.29920636559
7	Democratic People's Republic of Korea	1	male	157	25 plus	2005	44	Population	1	Number	6746462.738002329	7321262.820405295	6150383.316615533
7	Democratic People's Republic of Korea	1	male	158	<20 years	2005	44	Population	1	Number	4351838.236244845	4722615.793898505	3967334.3386367373
7	Democratic People's Republic of Korea	1	male	159	10 to 24	2005	44	Population	1	Number	3047605.3668647055	3307262.002354294	2778336.134343321
7	Democratic People's Republic of Korea	1	male	162	10 to 19	2005	44	Population	1	Number	2141671.8145052013	2324142.7156669893	1952445.764415331
7	Democratic People's Republic of Korea	1	male	164	Birth	2005	44	Population	1	Number	252982.715285807	283639.902279468	221813.417969125
7	Democratic People's Republic of Korea	1	male	235	95 plus	2005	44	Population	1	Number	280.0148915586894	303.87222079810823	255.27435403229168
7	Democratic People's Republic of Korea	2	female	1	Under 5	2005	44	Population	1	Number	1093297.0239798753	1186446.1665571653	996699.4612620235
7	Democratic People's Republic of Korea	2	female	2	Early Neonatal	2005	44	Population	1	Number	4337.561693356521	4707.122886472597	3954.319190608913
7	Democratic People's Republic of Korea	2	female	3	Late Neonatal	2005	44	Population	1	Number	12939.21367572986	14041.637475559728	11795.977686656126
7	Democratic People's Republic of Korea	2	female	4	Post Neonatal	2005	44	Population	1	Number	210204.41178938438	228113.8730745412	191631.9347716769
7	Democratic People's Republic of Korea	2	female	5	1 to 4	2005	44	Population	1	Number	865815.8368214046	939583.5331205918	789317.2296130816
7	Democratic People's Republic of Korea	2	female	6	5 to 9	2005	44	Population	1	Number	1014650.2071288908	1101098.623924056	925001.4338586376
7	Democratic People's Republic of Korea	2	female	7	10 to 14	2005	44	Population	1	Number	1062313.2993382881	1152822.621884139	968453.2838913536
7	Democratic People's Republic of Korea	2	female	8	15 to 19	2005	44	Population	1	Number	973744.3212265671	1056707.5477078545	887709.7614704007
7	Democratic People's Republic of Korea	2	female	9	20 to 24	2005	44	Population	1	Number	894893.1389265545	971138.2276453202	815825.4251971659
7	Democratic People's Republic of Korea	2	female	10	25 to 29	2005	44	Population	1	Number	853694.6881804885	926429.6599975005	778267.0373457508
7	Democratic People's Republic of Korea	2	female	11	30 to 34	2005	44	Population	1	Number	1000240.1857192825	1085460.8655780207	911864.6007193248
7	Democratic People's Republic of Korea	2	female	12	35 to 39	2005	44	Population	1	Number	1139106.8375076083	1236158.9860916284	1038461.7778714625
7	Democratic People's Republic of Korea	2	female	13	40 to 44	2005	44	Population	1	Number	935599.2851142739	1015312.5462800922	852935.0057461567
7	Democratic People's Republic of Korea	2	female	14	45 to 49	2005	44	Population	1	Number	743760.6449849337	807129.2125777362	678046.1465685137
7	Democratic People's Republic of Korea	2	female	15	50 to 54	2005	44	Population	1	Number	602592.881218027	653933.9248479704	549351.1707221051
7	Democratic People's Republic of Korea	2	female	16	55 to 59	2005	44	Population	1	Number	506814.8629106595	549995.5986943358	462035.55826375226
7	Democratic People's Republic of Korea	2	female	17	60 to 64	2005	44	Population	1	Number	614938.3577155332	667331.2386094843	560605.8705010317
7	Democratic People's Republic of Korea	2	female	18	65 to 69	2005	44	Population	1	Number	539219.4117828619	585161.0221293004	491577.02384443383
7	Democratic People's Republic of Korea	2	female	19	70 to 74	2005	44	Population	1	Number	373273.8946326781	405076.911076414	340293.5172449677
7	Democratic People's Republic of Korea	2	female	20	75 to 79	2005	44	Population	1	Number	226562.21585147365	245865.36557573755	206544.45546688937
7	Democratic People's Republic of Korea	2	female	21	80 plus	2005	44	Population	1	Number	168737.39569020548	183113.85824751767	153828.71048799308
7	Democratic People's Republic of Korea	2	female	22	All Ages	2005	44	Population	1	Number	12743438.651908202	13829182.377424277	11617500.240461972
7	Democratic People's Republic of Korea	2	female	23	5-14 years	2005	44	Population	1	Number	2076963.506467179	2253921.245808195	1893454.7177499912
7	Democratic People's Republic of Korea	2	female	24	15-49 years	2005	44	Population	1	Number	6541039.101659709	7098337.045878155	5963109.754918776
7	Democratic People's Republic of Korea	2	female	25	50-69 years	2005	44	Population	1	Number	2263565.5136270816	2456421.7842810904	2063569.623331323
7	Democratic People's Republic of Korea	2	female	26	70+ years	2005	44	Population	1	Number	768573.5061743571	834056.1348996693	700666.6831998501
7	Democratic People's Republic of Korea	2	female	28	<1 year	2005	44	Population	1	Number	227481.18715847077	246862.6334365735	207382.23164894193
7	Democratic People's Republic of Korea	2	female	30	80 to 84	2005	44	Population	1	Number	115618.25374133413	125468.95393174008	105402.87651799632
7	Democratic People's Republic of Korea	2	female	31	85 to 89	2005	44	Population	1	Number	42026.22281908669	45606.86608024691	38313.02264976485
7	Democratic People's Republic of Korea	2	female	32	90 to 94	2005	44	Population	1	Number	9627.164258906894	10447.400733075157	8776.562288081497
7	Democratic People's Republic of Korea	2	female	39	0 to 14	2005	44	Population	1	Number	3170260.530447054	3440367.41236536	2890154.1790120155
7	Democratic People's Republic of Korea	2	female	42	Neonatal	2005	44	Population	1	Number	17276.77536908638	18748.760362032324	15750.29687726504
7	Democratic People's Republic of Korea	2	female	157	25 plus	2005	44	Population	1	Number	7704540.661308026	8360969.189705739	7023810.874782383
7	Democratic People's Republic of Korea	2	female	158	<20 years	2005	44	Population	1	Number	4144004.8516736217	4497074.960073213	3777863.940482416
7	Democratic People's Republic of Korea	2	female	159	10 to 24	2005	44	Population	1	Number	2930950.7594914096	3180668.397237314	2671988.4705589204
7	Democratic People's Republic of Korea	2	female	162	10 to 19	2005	44	Population	1	Number	2036057.6205648552	2209530.1695919936	1856163.0453617543
7	Democratic People's Republic of Korea	2	female	164	Birth	2005	44	Population	1	Number	237913.975089488	266745.08797593	208601.25537668
7	Democratic People's Republic of Korea	2	female	235	95 plus	2005	44	Population	1	Number	1465.7548708777683	1590.6375024555375	1336.249032150434
7	Democratic People's Republic of Korea	3	both	1	Under 5	2005	44	Population	1	Number	2243863.380302293	2435041.024941693	2045608.2594568974
7	Democratic People's Republic of Korea	3	both	2	Early Neonatal	2005	44	Population	1	Number	8936.689296954875	9698.097155233572	8147.093801935541
7	Democratic People's Republic of Korea	3	both	3	Late Neonatal	2005	44	Population	1	Number	26635.900300123212	28905.2847586108	24282.502281695088
7	Democratic People's Republic of Korea	3	both	4	Post Neonatal	2005	44	Population	1	Number	432603.7549839766	469461.68834391877	394381.3255457966
7	Democratic People's Republic of Korea	3	both	5	1 to 4	2005	44	Population	1	Number	1775687.0357212387	1926975.9546839304	1618797.3378274702
7	Democratic People's Republic of Korea	3	both	6	5 to 9	2005	44	Population	1	Number	2074250.272546117	2250976.8437710446	1890981.2098851698
7	Democratic People's Republic of Korea	3	both	7	10 to 14	2005	44	Population	1	Number	2189175.0901743523	2375693.280683079	1995751.9183964978
7	Democratic People's Republic of Korea	3	both	8	15 to 19	2005	44	Population	1	Number	1988554.3448957046	2157979.6045759036	1812856.8913805874
7	Democratic People's Republic of Korea	3	both	9	20 to 24	2005	44	Population	1	Number	1800826.6912860586	1954257.5143326255	1641715.795125155
7	Democratic People's Republic of Korea	3	both	10	25 to 29	2005	44	Population	1	Number	1696617.416927047	1841169.5872907343	1546713.8648774745
7	Democratic People's Republic of Korea	3	both	11	30 to 34	2005	44	Population	1	Number	1976627.7070851778	2145036.814647962	1801984.024063025
7	Democratic People's Republic of Korea	3	both	12	35 to 39	2005	44	Population	1	Number	2266607.3171997406	2459722.75017512	2066342.670285295
7	Democratic People's Republic of Korea	3	both	13	40 to 44	2005	44	Population	1	Number	1855182.269106686	2013244.1991234822	1691268.8204623966
7	Democratic People's Republic of Korea	3	both	14	45 to 49	2005	44	Population	1	Number	1453200.3658117845	1577013.3508463649	1324803.7723891602
7	Democratic People's Republic of Korea	3	both	15	50 to 54	2005	44	Population	1	Number	1164765.3178029468	1264003.5744499401	1061853.2194708106
7	Democratic People's Republic of Korea	3	both	16	55 to 59	2005	44	Population	1	Number	959532.8650034186	1041285.2723450526	874753.9494168763
7	Democratic People's Republic of Korea	3	both	17	60 to 64	2005	44	Population	1	Number	1105106.589297265	1199261.9093902686	1007465.5999520686
7	Democratic People's Republic of Korea	3	both	18	65 to 69	2005	44	Population	1	Number	923548.9806252728	1002235.5532459607	841949.3982407879
7	Democratic People's Republic of Korea	3	both	19	70 to 74	2005	44	Population	1	Number	538343.6015040963	584210.5926256232	490778.59522543347
7	Democratic People's Republic of Korea	3	both	20	75 to 79	2005	44	Population	1	Number	297615.5231010362	322972.42994931043	271319.8929767491
7	Democratic People's Republic of Korea	3	both	21	80 plus	2005	44	Population	1	Number	213855.44584588223	232075.97602121608	194960.38403783686
7	Democratic People's Republic of Korea	3	both	22	All Ages	2005	44	Population	1	Number	24747673.17851488	26856180.278415374	22561108.265642233
7	Democratic People's Republic of Korea	3	both	23	5-14 years	2005	44	Population	1	Number	4263425.362720469	4626670.124454124	3886733.128281668
7	Democratic People's Republic of Korea	3	both	24	15-49 years	2005	44	Population	1	Number	13037616.1123122	14148423.820992192	11885685.838583093
7	Democratic People's Republic of Korea	3	both	25	50-69 years	2005	44	Population	1	Number	4152953.752728903	4506786.309431222	3786022.167080543
7	Democratic People's Republic of Korea	3	both	26	70+ years	2005	44	Population	1	Number	1049814.5704510147	1139258.9985961493	957058.8722400195
7	Democratic People's Republic of Korea	3	both	28	<1 year	2005	44	Population	1	Number	468176.34458105464	508065.07025776315	426810.92162942723
7	Democratic People's Republic of Korea	3	both	30	80 to 84	2005	44	Population	1	Number	147381.04535991003	159937.94225646008	134359.286898745
7	Democratic People's Republic of Korea	3	both	31	85 to 89	2005	44	Population	1	Number	52719.20635814991	57210.89412634718	48061.23443385196
7	Democratic People's Republic of Korea	3	both	32	90 to 94	2005	44	Population	1	Number	12009.42436538586	13032.629915155194	10948.339319057211
7	Democratic People's Republic of Korea	3	both	39	0 to 14	2005	44	Population	1	Number	6507288.743022762	7061711.149395816	5932341.387738564
7	Democratic People's Republic of Korea	3	both	42	Neonatal	2005	44	Population	1	Number	35572.58959707809	38603.38191384437	32429.596083630626
7	Democratic People's Republic of Korea	3	both	157	25 plus	2005	44	Population	1	Number	14451003.399310354	15682232.010111041	13174194.191397917
7	Democratic People's Republic of Korea	3	both	158	<20 years	2005	44	Population	1	Number	8495843.087918468	9219690.753971718	7745198.279119152
7	Democratic People's Republic of Korea	3	both	159	10 to 24	2005	44	Population	1	Number	5978556.126356116	6487930.399591607	5450324.60490224
7	Democratic People's Republic of Korea	3	both	162	10 to 19	2005	44	Population	1	Number	4177729.4350700565	4533672.885258982	3808608.8097770857
7	Democratic People's Republic of Korea	3	both	164	Birth	2005	44	Population	1	Number	490896.690375295	550384.990255398	430414.673345806
7	Democratic People's Republic of Korea	3	both	235	95 plus	2005	44	Population	1	Number	1745.7697624364578	1894.5097232536457	1591.5233861827257
8	Taiwan (Province of China)	1	male	1	Under 5	2005	44	Population	1	Number	607757.2839150378	612174.5433385647	603545.9695255066
8	Taiwan (Province of China)	1	male	2	Early Neonatal	2005	44	Population	1	Number	2070.820573111282	2085.8715678637986	2056.4712979837136
8	Taiwan (Province of China)	1	male	3	Late Neonatal	2005	44	Population	1	Number	6208.715314042287	6253.8410689362145	6165.693448513838
8	Taiwan (Province of China)	1	male	4	Post Neonatal	2005	44	Population	1	Number	100653.39589745425	101384.95794254224	99955.9413284731
8	Taiwan (Province of China)	1	male	5	1 to 4	2005	44	Population	1	Number	498824.35213042994	502449.8727592224	495367.863450536
8	Taiwan (Province of China)	1	male	6	5 to 9	2005	44	Population	1	Number	780037.8574295491	785707.2745926679	774632.7644091728
8	Taiwan (Province of China)	1	male	7	10 to 14	2005	44	Population	1	Number	840872.603790381	846984.175846172	835045.9703796
8	Taiwan (Province of China)	1	male	8	15 to 19	2005	44	Population	1	Number	825018.9340041882	831015.2795145903	819302.154953798
8	Taiwan (Province of China)	1	male	9	20 to 24	2005	44	Population	1	Number	954229.0530397397	961164.5145937178	947616.9421719139
8	Taiwan (Province of China)	1	male	10	25 to 29	2005	44	Population	1	Number	1016890.1375810946	1024281.0280924941	1009843.8311322753
8	Taiwan (Province of China)	1	male	11	30 to 34	2005	44	Population	1	Number	899013.0003953245	905547.1444573882	892783.4964714035
8	Taiwan (Province of China)	1	male	12	35 to 39	2005	44	Population	1	Number	945305.7499665584	952176.3557867884	938755.4710761171
8	Taiwan (Province of China)	1	male	13	40 to 44	2005	44	Population	1	Number	973051.1911765595	980123.4544921229	966308.6566292895
8	Taiwan (Province of China)	1	male	14	45 to 49	2005	44	Population	1	Number	908764.9863341906	915370.0091054474	902467.9082654625
8	Taiwan (Province of China)	1	male	15	50 to 54	2005	44	Population	1	Number	803662.9440607211	809504.0714432237	798094.1464333957
8	Taiwan (Province of China)	1	male	16	55 to 59	2005	44	Population	1	Number	527255.4952378453	531087.6571330392	523601.9994874515
8	Taiwan (Province of China)	1	male	17	60 to 64	2005	44	Population	1	Number	381076.54809065245	383846.2622803286	378435.9657513524
8	Taiwan (Province of China)	1	male	18	65 to 69	2005	44	Population	1	Number	340219.1624407644	342691.91980810516	337861.6919631563
8	Taiwan (Province of China)	1	male	19	70 to 74	2005	44	Population	1	Number	289716.42443326465	291822.12129589124	287708.9010692668
8	Taiwan (Province of China)	1	male	20	75 to 79	2005	44	Population	1	Number	262065.46571256875	263970.19179095107	260249.5433107094
8	Taiwan (Province of China)	1	male	21	80 plus	2005	44	Population	1	Number	221886.12481215468	223498.8221861172	220348.6159167626
8	Taiwan (Province of China)	1	male	22	All Ages	2005	44	Population	1	Number	11576822.962420594	11660964.825757608	11496604.028946636
8	Taiwan (Province of China)	1	male	23	5-14 years	2005	44	Population	1	Number	1620910.46121993	1632691.45043884	1609678.7347887729
8	Taiwan (Province of China)	1	male	24	15-49 years	2005	44	Population	1	Number	6522273.052497655	6569677.786042551	6477078.4607002605
8	Taiwan (Province of China)	1	male	25	50-69 years	2005	44	Population	1	Number	2052214.1498299832	2067129.9106646967	2037993.803635356
8	Taiwan (Province of China)	1	male	26	70+ years	2005	44	Population	1	Number	773668.014957988	779291.1352729596	768307.0602967388
8	Taiwan (Province of China)	1	male	28	<1 year	2005	44	Population	1	Number	108932.93178460782	109724.67057934226	108178.10607497065
8	Taiwan (Province of China)	1	male	30	80 to 84	2005	44	Population	1	Number	143508.64204420426	144551.68162300414	142514.23189848018
8	Taiwan (Province of China)	1	male	31	85 to 89	2005	44	Population	1	Number	53600.25401072241	53989.82766684892	53228.84337201515
8	Taiwan (Province of China)	1	male	32	90 to 94	2005	44	Population	1	Number	19061.706037068085	19200.24900948355	18929.622326930046
8	Taiwan (Province of China)	1	male	39	0 to 14	2005	44	Population	1	Number	2228667.745134968	2244865.9937774045	2213224.704314279
8	Taiwan (Province of China)	1	male	42	Neonatal	2005	44	Population	1	Number	8279.53588715357	8339.712636800014	8222.164746497552
8	Taiwan (Province of China)	1	male	157	25 plus	2005	44	Population	1	Number	7568907.230241699	7623919.037871897	7516460.22750664
8	Taiwan (Province of China)	1	male	158	<20 years	2005	44	Population	1	Number	3053686.679139156	3075881.2732919953	3032526.8592680767
8	Taiwan (Province of China)	1	male	159	10 to 24	2005	44	Population	1	Number	2620120.590834309	2639163.9699544804	2601965.0675053126
8	Taiwan (Province of China)	1	male	162	10 to 19	2005	44	Population	1	Number	1665891.537794569	1677999.4553607625	1654348.1253333979
8	Taiwan (Province of China)	1	male	164	Birth	2005	44	Population	1	Number	107813.32505759	108308.679011135	107286.800063683
8	Taiwan (Province of China)	1	male	235	95 plus	2005	44	Population	1	Number	5715.522720159928	5757.0638867805465	5675.918319337204
8	Taiwan (Province of China)	2	female	1	Under 5	2005	44	Population	1	Number	555396.8352484141	559433.5320832003	551548.340551461
8	Taiwan (Province of China)	2	female	2	Early Neonatal	2005	44	Population	1	Number	1890.3375874479173	1904.076808256612	1877.2389276806346
8	Taiwan (Province of China)	2	female	3	Late Neonatal	2005	44	Population	1	Number	5668.6200988278815	5709.820371062615	5629.340698937849
8	Taiwan (Province of China)	2	female	4	Post Neonatal	2005	44	Population	1	Number	91868.21352715616	92535.9237178285	91231.63385989952
8	Taiwan (Province of China)	2	female	5	1 to 4	2005	44	Population	1	Number	455969.66403498215	459283.7111860525	452810.1270649429
8	Taiwan (Province of China)	2	female	6	5 to 9	2005	44	Population	1	Number	717068.9251356034	722280.6758635738	712100.1608564553
8	Taiwan (Province of China)	2	female	7	10 to 14	2005	44	Population	1	Number	773121.272581225	778740.4191010979	767764.1064455921
8	Taiwan (Province of China)	2	female	8	15 to 19	2005	44	Population	1	Number	764386.1653987184	769941.8240171894	759089.5271803072
8	Taiwan (Province of China)	2	female	9	20 to 24	2005	44	Population	1	Number	907793.715634388	914391.6790831735	901503.3677627012
8	Taiwan (Province of China)	2	female	10	25 to 29	2005	44	Population	1	Number	984540.2623815121	991696.0297691626	977718.1169563993
8	Taiwan (Province of China)	2	female	11	30 to 34	2005	44	Population	1	Number	885662.2796822321	892099.3889601121	879525.2865084703
8	Taiwan (Province of China)	2	female	12	35 to 39	2005	44	Population	1	Number	925075.2799514391	931798.8480698074	918665.1834524501
8	Taiwan (Province of China)	2	female	13	40 to 44	2005	44	Population	1	Number	953239.6129350361	960167.8831089317	946634.3581649663
8	Taiwan (Province of China)	2	female	14	45 to 49	2005	44	Population	1	Number	900392.0437412475	906936.2108707043	894152.9840534711
8	Taiwan (Province of China)	2	female	15	50 to 54	2005	44	Population	1	Number	805574.2458143195	811429.2647879323	799992.2042608566
8	Taiwan (Province of China)	2	female	16	55 to 59	2005	44	Population	1	Number	536257.6087412242	540155.1991746796	532541.7349146865
8	Taiwan (Province of China)	2	female	17	60 to 64	2005	44	Population	1	Number	400558.0631601373	403469.3715491802	397782.4881405135
8	Taiwan (Province of China)	2	female	18	65 to 69	2005	44	Population	1	Number	376513.6636196302	379250.2141682254	373904.69873937033
8	Taiwan (Province of China)	2	female	19	70 to 74	2005	44	Population	1	Number	298406.3447950963	300575.2011354024	296338.60662556306
8	Taiwan (Province of China)	2	female	20	75 to 79	2005	44	Population	1	Number	220252.53523149964	221853.359462745	218726.3459195822
8	Taiwan (Province of China)	2	female	21	80 plus	2005	44	Population	1	Number	222280.97808572068	223896.54530491534	220740.733145337
8	Taiwan (Province of China)	2	female	22	All Ages	2005	44	Population	1	Number	11226519.832137443	11308115.646510033	11148728.243678184
8	Taiwan (Province of China)	2	female	23	5-14 years	2005	44	Population	1	Number	1490190.1977168284	1501021.0949646714	1479864.2673020475
8	Taiwan (Province of China)	2	female	24	15-49 years	2005	44	Population	1	Number	6321089.359724574	6367031.863879082	6277288.824078765
8	Taiwan (Province of China)	2	female	25	50-69 years	2005	44	Population	1	Number	2118903.5813353113	2134304.049680017	2104221.1260554274
8	Taiwan (Province of China)	2	female	26	70+ years	2005	44	Population	1	Number	740939.8581123167	746325.1059030627	735805.6856904821
8	Taiwan (Province of China)	2	female	28	<1 year	2005	44	Population	1	Number	99427.17121343195	100149.82089714773	98738.213486518
8	Taiwan (Province of China)	2	female	30	80 to 84	2005	44	Population	1	Number	132289.44892761076	133250.94594356485	131372.77960155482
8	Taiwan (Province of China)	2	female	31	85 to 89	2005	44	Population	1	Number	59350.306832877104	59781.67262492148	58939.05252494302
8	Taiwan (Province of China)	2	female	32	90 to 94	2005	44	Population	1	Number	23055.694834942507	23223.266640284866	22895.935697555346
8	Taiwan (Province of China)	2	female	39	0 to 14	2005	44	Population	1	Number	2045587.0329652426	2060454.6270478717	2031412.6078535083
8	Taiwan (Province of China)	2	female	42	Neonatal	2005	44	Population	1	Number	7558.9576862757995	7613.897179319227	7506.5796266184825
8	Taiwan (Province of China)	2	female	157	25 plus	2005	44	Population	1	Number	7508752.9181390945	7563327.5163617935	7456722.7408816675
8	Taiwan (Province of China)	2	female	158	<20 years	2005	44	Population	1	Number	2809973.198363961	2830396.4510650616	2790502.135033815
8	Taiwan (Province of China)	2	female	159	10 to 24	2005	44	Population	1	Number	2445301.1536143315	2463073.92220146	2428357.0013886015
8	Taiwan (Province of China)	2	female	162	10 to 19	2005	44	Population	1	Number	1537507.4379799434	1548682.243118287	1526853.633625899
8	Taiwan (Province of China)	2	female	164	Birth	2005	44	Population	1	Number	98381.19576428	98833.213307105	97900.7342028482
8	Taiwan (Province of China)	2	female	235	95 plus	2005	44	Population	1	Number	7585.527490290306	7640.660096144176	7532.965321283856
8	Taiwan (Province of China)	3	both	1	Under 5	2005	44	Population	1	Number	1163154.119163452	1171608.075421765	1155094.3100769678
8	Taiwan (Province of China)	3	both	2	Early Neonatal	2005	44	Population	1	Number	3961.158160559199	3989.9483761204106	3933.710225664348
8	Taiwan (Province of China)	3	both	3	Late Neonatal	2005	44	Population	1	Number	11877.335412870169	11963.661439998828	11795.034147451688
8	Taiwan (Province of China)	3	both	4	Post Neonatal	2005	44	Population	1	Number	192521.60942461042	193920.8816603707	191187.57518837263
8	Taiwan (Province of China)	3	both	5	1 to 4	2005	44	Population	1	Number	954794.016165412	961733.5839452749	948177.990515479
8	Taiwan (Province of China)	3	both	6	5 to 9	2005	44	Population	1	Number	1497106.7825651525	1507987.9504562418	1486732.9252656281
8	Taiwan (Province of China)	3	both	7	10 to 14	2005	44	Population	1	Number	1613993.876371606	1625724.5949472697	1602810.076825192
8	Taiwan (Province of China)	3	both	8	15 to 19	2005	44	Population	1	Number	1589405.0994029066	1600957.1035317797	1578391.6821341056
8	Taiwan (Province of China)	3	both	9	20 to 24	2005	44	Population	1	Number	1862022.7686741278	1875556.193676891	1849120.3099346154
8	Taiwan (Province of China)	3	both	10	25 to 29	2005	44	Population	1	Number	2001430.3999626068	2015977.0578616573	1987561.9480886743
8	Taiwan (Province of China)	3	both	11	30 to 34	2005	44	Population	1	Number	1784675.2800775566	1797646.5334175003	1772308.7829798735
8	Taiwan (Province of China)	3	both	12	35 to 39	2005	44	Population	1	Number	1870381.0299179975	1883975.2038565963	1857420.6545285669
8	Taiwan (Province of China)	3	both	13	40 to 44	2005	44	Population	1	Number	1926290.8041115957	1940291.337601055	1912943.0147942558
8	Taiwan (Province of China)	3	both	14	45 to 49	2005	44	Population	1	Number	1809157.030075438	1822306.2199761518	1796620.8923189335
8	Taiwan (Province of China)	3	both	15	50 to 54	2005	44	Population	1	Number	1609237.1898750404	1620933.3362311558	1598086.3506942522
8	Taiwan (Province of China)	3	both	16	55 to 59	2005	44	Population	1	Number	1063513.1039790695	1071242.856307719	1056143.734402138
8	Taiwan (Province of China)	3	both	17	60 to 64	2005	44	Population	1	Number	781634.6112507897	787315.6338295088	776218.4538918658
8	Taiwan (Province of China)	3	both	18	65 to 69	2005	44	Population	1	Number	716732.8260603946	721942.1339763305	711766.3907025267
8	Taiwan (Province of China)	3	both	19	70 to 74	2005	44	Population	1	Number	588122.769228361	592397.3224312937	584047.50769483
8	Taiwan (Province of China)	3	both	20	75 to 79	2005	44	Population	1	Number	482318.0009440684	485823.55125369615	478975.88923029153
8	Taiwan (Province of China)	3	both	21	80 plus	2005	44	Population	1	Number	444167.10289787536	447395.3674910324	441089.34906209947
8	Taiwan (Province of China)	3	both	22	All Ages	2005	44	Population	1	Number	22803342.794558037	22969080.472267646	22645332.272624813
8	Taiwan (Province of China)	3	both	23	5-14 years	2005	44	Population	1	Number	3111100.6589367585	3133712.545403512	3089543.0020908206
8	Taiwan (Province of China)	3	both	24	15-49 years	2005	44	Population	1	Number	12843362.412222229	12936709.649921628	12754367.284779023
8	Taiwan (Province of China)	3	both	25	50-69 years	2005	44	Population	1	Number	4171117.7311652945	4201433.960344714	4142214.9296907824
8	Taiwan (Province of China)	3	both	26	70+ years	2005	44	Population	1	Number	1514607.8730703047	1525616.2411760227	1504112.7459872214
8	Taiwan (Province of China)	3	both	28	<1 year	2005	44	Population	1	Number	208360.10299803977	209874.49147648996	206916.31956148866
8	Taiwan (Province of China)	3	both	30	80 to 84	2005	44	Population	1	Number	275798.09097181505	277802.627566569	273887.011500035
8	Taiwan (Province of China)	3	both	31	85 to 89	2005	44	Population	1	Number	112950.56084359952	113771.5002917704	112167.89589695817
8	Taiwan (Province of China)	3	both	32	90 to 94	2005	44	Population	1	Number	42117.40087201059	42423.515649768415	41825.558024485385
8	Taiwan (Province of China)	3	both	39	0 to 14	2005	44	Population	1	Number	4274254.77810021	4305320.620825276	4244637.312167788
8	Taiwan (Province of China)	3	both	42	Neonatal	2005	44	Population	1	Number	15838.493573429369	15953.609816119239	15728.744373116037
8	Taiwan (Province of China)	3	both	157	25 plus	2005	44	Population	1	Number	15077660.148380794	15187246.554233689	14973182.968388315
8	Taiwan (Province of China)	3	both	158	<20 years	2005	44	Population	1	Number	5863659.877503117	5906277.724357055	5823028.994301894
8	Taiwan (Province of China)	3	both	159	10 to 24	2005	44	Population	1	Number	5065421.74444864	5102237.892155941	5030322.068893913
8	Taiwan (Province of China)	3	both	162	10 to 19	2005	44	Population	1	Number	3203398.9757745126	3226681.6984790494	3181201.758959297
8	Taiwan (Province of China)	3	both	164	Birth	2005	44	Population	1	Number	206194.52082187	207141.89231824	205187.534266532
8	Taiwan (Province of China)	3	both	235	95 plus	2005	44	Population	1	Number	13301.050210450234	13397.723982924723	13208.88364062106
9	Southeast Asia	1	male	1	Under 5	2005	44	Population	1	Number	30373609.970362514	31821356.750909247	29043172.012783512
9	Southeast Asia	1	male	2	Early Neonatal	2005	44	Population	1	Number	121050.27150644614	126795.62732337422	115713.9037968504
9	Southeast Asia	1	male	3	Late Neonatal	2005	44	Population	1	Number	359331.0633424727	376409.7506487513	343501.74459909595
9	Southeast Asia	1	male	4	Post Neonatal	2005	44	Population	1	Number	5702850.537493291	5974391.519740126	5452653.577896357
9	Southeast Asia	1	male	5	1 to 4	2005	44	Population	1	Number	24190378.098020304	25343723.27872842	23127754.230641566
9	Southeast Asia	1	male	6	5 to 9	2005	44	Population	1	Number	30072902.669010863	31501499.946695816	28779019.092507984
9	Southeast Asia	1	male	7	10 to 14	2005	44	Population	1	Number	30137494.560942255	31554559.365022704	28854932.000553522
9	Southeast Asia	1	male	8	15 to 19	2005	44	Population	1	Number	28621197.318693776	29985448.439839665	27382003.617716532
9	Southeast Asia	1	male	9	20 to 24	2005	44	Population	1	Number	26654963.28329385	27957459.708201915	25475159.418505993
9	Southeast Asia	1	male	10	25 to 29	2005	44	Population	1	Number	24748151.239933666	25986708.88906658	23637682.685971055
9	Southeast Asia	1	male	11	30 to 34	2005	44	Population	1	Number	22940185.34962526	24079657.026913445	21892868.48924078
9	Southeast Asia	1	male	12	35 to 39	2005	44	Population	1	Number	21359766.0038862	22423381.789513372	20402741.97201415
9	Southeast Asia	1	male	13	40 to 44	2005	44	Population	1	Number	19046714.308652833	19992875.287952807	18196764.515728
9	Southeast Asia	1	male	14	45 to 49	2005	44	Population	1	Number	15964394.262967728	16754352.802582443	15239014.917987606
9	Southeast Asia	1	male	15	50 to 54	2005	44	Population	1	Number	12357093.967979299	12963661.745800495	11788803.789419316
9	Southeast Asia	1	male	16	55 to 59	2005	44	Population	1	Number	8826426.877012732	9271457.152373254	8433806.461928833
9	Southeast Asia	1	male	17	60 to 64	2005	44	Population	1	Number	6669412.961237628	7004779.76033465	6365701.162283618
9	Southeast Asia	1	male	18	65 to 69	2005	44	Population	1	Number	5240033.313378575	5498097.859151987	5006477.076576051
9	Southeast Asia	1	male	19	70 to 74	2005	44	Population	1	Number	3740890.326620613	3919751.049681682	3575077.734512376
9	Southeast Asia	1	male	20	75 to 79	2005	44	Population	1	Number	2377786.555170919	2488596.531224922	2272955.975152913
9	Southeast Asia	1	male	21	80 plus	2005	44	Population	1	Number	1837589.014938015	1924489.9744079213	1757770.9250774677
9	Southeast Asia	1	male	22	All Ages	2005	44	Population	1	Number	290968611.9837067	305040885.72522104	278154449.85108155
9	Southeast Asia	1	male	23	5-14 years	2005	44	Population	1	Number	60210397.22995312	63056774.241084106	57630516.779193
9	Southeast Asia	1	male	24	15-49 years	2005	44	Population	1	Number	159335371.7670533	167192358.047664	152238395.9765855
9	Southeast Asia	1	male	25	50-69 years	2005	44	Population	1	Number	33092967.119608235	34748626.851701826	31595511.55153015
9	Southeast Asia	1	male	26	70+ years	2005	44	Population	1	Number	7956265.896729547	8331648.036629704	7608367.551676171
9	Southeast Asia	1	male	28	<1 year	2005	44	Population	1	Number	6183231.87234221	6477596.897712252	5911854.390277696
9	Southeast Asia	1	male	30	80 to 84	2005	44	Population	1	Number	1173949.2675789376	1229560.081211328	1122831.829114862
9	Southeast Asia	1	male	31	85 to 89	2005	44	Population	1	Number	471902.1943539348	494475.8862543868	451652.06199944357
9	Southeast Asia	1	male	32	90 to 94	2005	44	Population	1	Number	151286.66180350847	158403.7511172861	144851.61089026293
9	Southeast Asia	1	male	39	0 to 14	2005	44	Population	1	Number	90584007.20031562	94860629.57361026	86706778.61098942
9	Southeast Asia	1	male	42	Neonatal	2005	44	Population	1	Number	480381.33484891884	503205.3779721255	459208.48772122106
9	Southeast Asia	1	male	157	25 plus	2005	44	Population	1	Number	145108444.18140346	152296500.78416497	138557448.7215189
9	Southeast Asia	1	male	158	<20 years	2005	44	Population	1	Number	119205204.51900941	124844560.49929942	114112721.18667246
9	Southeast Asia	1	male	159	10 to 24	2005	44	Population	1	Number	85413655.16292988	89493179.97687592	81733699.4305796
9	Southeast Asia	1	male	162	10 to 19	2005	44	Population	1	Number	58758691.87963603	61540007.804862365	56241532.98132504
9	Southeast Asia	1	male	164	Birth	2005	44	Population	1	Number	6397055.60702273	6588644.16403472	6198677.55531071
9	Southeast Asia	1	male	235	95 plus	2005	44	Population	1	Number	40450.891201634164	42263.9228610536	38652.56902474518
9	Southeast Asia	2	female	1	Under 5	2005	44	Population	1	Number	28753878.962754358	30116328.349474464	27485141.483367205
9	Southeast Asia	2	female	2	Early Neonatal	2005	44	Population	1	Number	113886.76950661007	119266.9654377512	108884.07269597387
9	Southeast Asia	2	female	3	Late Neonatal	2005	44	Population	1	Number	338916.8163974205	354951.59219498717	324026.95932478085
9	Southeast Asia	2	female	4	Post Neonatal	2005	44	Population	1	Number	5389744.460533049	5645113.829778953	5153180.653040069
9	Southeast Asia	2	female	5	1 to 4	2005	44	Population	1	Number	22911330.916317277	23996995.962062772	21900737.683922146
9	Southeast Asia	2	female	6	5 to 9	2005	44	Population	1	Number	28514845.23698792	29874519.16318268	27278562.674196754
9	Southeast Asia	2	female	7	10 to 14	2005	44	Population	1	Number	28779608.133651778	30114521.446638707	27553337.444987327
9	Southeast Asia	2	female	8	15 to 19	2005	44	Population	1	Number	27969080.01311581	29290935.678705376	26768839.570922308
9	Southeast Asia	2	female	9	20 to 24	2005	44	Population	1	Number	26766078.635016486	28076325.80369827	25584462.75893241
9	Southeast Asia	2	female	10	25 to 29	2005	44	Population	1	Number	25022228.64663938	26272532.03963538	23883222.550437775
9	Southeast Asia	2	female	11	30 to 34	2005	44	Population	1	Number	23052538.89205471	24188895.70097362	22003108.679081872
9	Southeast Asia	2	female	12	35 to 39	2005	44	Population	1	Number	21517655.30813212	22576341.854758196	20531437.709144656
9	Southeast Asia	2	female	13	40 to 44	2005	44	Population	1	Number	19374322.729119353	20317779.530742105	18484316.483835407
9	Southeast Asia	2	female	14	45 to 49	2005	44	Population	1	Number	16236461.04163053	17015730.453441985	15509237.981162062
9	Southeast Asia	2	female	15	50 to 54	2005	44	Population	1	Number	12629035.127657609	13219537.4517666	12077182.142826198
9	Southeast Asia	2	female	16	55 to 59	2005	44	Population	1	Number	9325396.581798576	9780054.695657687	8920266.386137592
9	Southeast Asia	2	female	17	60 to 64	2005	44	Population	1	Number	7445280.693455457	7807617.894390751	7109257.9930161415
9	Southeast Asia	2	female	18	65 to 69	2005	44	Population	1	Number	6185168.303658577	6482030.135880275	5907923.22103254
9	Southeast Asia	2	female	19	70 to 74	2005	44	Population	1	Number	4680373.054890537	4900334.31187953	4474798.33879186
9	Southeast Asia	2	female	20	75 to 79	2005	44	Population	1	Number	3154111.4514574483	3299181.4357949914	3016135.477480439
9	Southeast Asia	2	female	21	80 plus	2005	44	Population	1	Number	2806028.956731407	2931051.0303577143	2684346.698403167
9	Southeast Asia	2	female	22	All Ages	2005	44	Population	1	Number	292212091.76875204	306223271.45782053	279344208.0520868
9	Southeast Asia	2	female	23	5-14 years	2005	44	Population	1	Number	57294453.3706397	59981939.476293534	54848873.76913354
9	Southeast Asia	2	female	24	15-49 years	2005	44	Population	1	Number	159938365.2657084	167746686.22244054	152828367.81363508
9	Southeast Asia	2	female	25	50-69 years	2005	44	Population	1	Number	35584880.706570216	37282337.69637818	34000583.45098068
9	Southeast Asia	2	female	26	70+ years	2005	44	Population	1	Number	10640513.463079391	11131591.37304147	10172204.42302199
9	Southeast Asia	2	female	28	<1 year	2005	44	Population	1	Number	5842548.04643708	6119332.387411692	5586091.685060823
9	Southeast Asia	2	female	30	80 to 84	2005	44	Population	1	Number	1716677.1338694156	1793330.573012209	1643189.8378587132
9	Southeast Asia	2	female	31	85 to 89	2005	44	Population	1	Number	751464.918888504	784565.561235195	719109.5722766599
9	Southeast Asia	2	female	32	90 to 94	2005	44	Population	1	Number	258456.70414404926	270017.3138888148	247185.53118315278
9	Southeast Asia	2	female	39	0 to 14	2005	44	Population	1	Number	86048332.33339405	90131272.42810199	82333903.37362652
9	Southeast Asia	2	female	42	Neonatal	2005	44	Population	1	Number	452803.58590403054	474218.5576327384	432911.0320207547
9	Southeast Asia	2	female	157	25 plus	2005	44	Population	1	Number	151428600.78722572	158784991.98719817	144533809.82975808
9	Southeast Asia	2	female	158	<20 years	2005	44	Population	1	Number	114017412.34650986	119377804.85538842	109133854.74188256
9	Southeast Asia	2	female	159	10 to 24	2005	44	Population	1	Number	83514766.78178407	87457208.46110171	79919154.57379301
9	Southeast Asia	2	female	162	10 to 19	2005	44	Population	1	Number	56748688.14676759	59404593.91664207	54324111.606347956
9	Southeast Asia	2	female	164	Birth	2005	44	Population	1	Number	6020639.69358057	6201190.14655809	5833998.69155416
9	Southeast Asia	2	female	235	95 plus	2005	44	Population	1	Number	79430.19982943786	82997.9823887777	75693.26072234684
9	Southeast Asia	3	both	1	Under 5	2005	44	Population	1	Number	59127488.93311687	61937685.100383714	56528409.387141146
9	Southeast Asia	3	both	2	Early Neonatal	2005	44	Population	1	Number	234937.0410130562	246062.8674901129	224597.97649282424
9	Southeast Asia	3	both	3	Late Neonatal	2005	44	Population	1	Number	698247.8797398933	731363.2012583044	667521.5432491516
9	Southeast Asia	3	both	4	Post Neonatal	2005	44	Population	1	Number	11092594.99802634	11619539.724495884	10604885.331658617
9	Southeast Asia	3	both	5	1 to 4	2005	44	Population	1	Number	47101709.01433758	49340719.24079119	45030338.564662345
9	Southeast Asia	3	both	6	5 to 9	2005	44	Population	1	Number	58587747.90599878	61376883.21637425	56057561.6727116
9	Southeast Asia	3	both	7	10 to 14	2005	44	Population	1	Number	58917102.69459403	61669260.90285593	56399691.97764582
9	Southeast Asia	3	both	8	15 to 19	2005	44	Population	1	Number	56590277.33180959	59278007.26149681	54150843.18863884
9	Southeast Asia	3	both	9	20 to 24	2005	44	Population	1	Number	53421041.91831034	56033785.51190018	51059622.17743841
9	Southeast Asia	3	both	10	25 to 29	2005	44	Population	1	Number	49770379.88657305	52259240.92870195	47521410.552928776
9	Southeast Asia	3	both	11	30 to 34	2005	44	Population	1	Number	45992724.241679974	48268552.727887064	43897589.84858827
9	Southeast Asia	3	both	12	35 to 39	2005	44	Population	1	Number	42877421.31201832	44999723.644271575	40933746.78972415
9	Southeast Asia	3	both	13	40 to 44	2005	44	Population	1	Number	38421037.037772186	40313129.86228536	36679914.280215874
9	Southeast Asia	3	both	14	45 to 49	2005	44	Population	1	Number	32200855.304598257	33770817.981605336	30721541.331875212
9	Southeast Asia	3	both	15	50 to 54	2005	44	Population	1	Number	24986129.095636908	26191396.148368075	23859567.26053697
9	Southeast Asia	3	both	16	55 to 59	2005	44	Population	1	Number	18151823.45881131	19051474.095753875	17356652.90978322
9	Southeast Asia	3	both	17	60 to 64	2005	44	Population	1	Number	14114693.654693084	14815181.577947488	13475272.266881147
9	Southeast Asia	3	both	18	65 to 69	2005	44	Population	1	Number	11425201.617037151	11978471.238542326	10911300.485745793
9	Southeast Asia	3	both	19	70 to 74	2005	44	Population	1	Number	8421263.38151115	8818329.384027898	8044215.054363566
9	Southeast Asia	3	both	20	75 to 79	2005	44	Population	1	Number	5531898.006628367	5788840.190125682	5288861.930498253
9	Southeast Asia	3	both	21	80 plus	2005	44	Population	1	Number	4643617.9716694215	4852042.075150346	4441128.712305943
9	Southeast Asia	3	both	22	All Ages	2005	44	Population	1	Number	583180703.7524588	611259256.7809502	557497478.9776884
9	Southeast Asia	3	both	23	5-14 years	2005	44	Population	1	Number	117504850.6005928	123038713.71737765	112484121.49174474
9	Southeast Asia	3	both	24	15-49 years	2005	44	Population	1	Number	319273737.0327617	334939044.27010447	305002675.4776881
9	Southeast Asia	3	both	25	50-69 years	2005	44	Population	1	Number	68677847.82617845	72016680.72577436	65596550.02958181
9	Southeast Asia	3	both	26	70+ years	2005	44	Population	1	Number	18596779.35980894	19469680.04088088	17781371.01400542
9	Southeast Asia	3	both	28	<1 year	2005	44	Population	1	Number	12025779.91877929	12596965.859592516	11497004.851400593
9	Southeast Asia	3	both	30	80 to 84	2005	44	Population	1	Number	2890626.401448353	3023088.9829967483	2764896.2471579323
9	Southeast Asia	3	both	31	85 to 89	2005	44	Population	1	Number	1223367.1132424388	1278344.38588266	1170350.5674114083
9	Southeast Asia	3	both	32	90 to 94	2005	44	Population	1	Number	409743.36594755773	428099.39419143996	391834.54319101776
9	Southeast Asia	3	both	39	0 to 14	2005	44	Population	1	Number	176632339.53370968	184974809.7778358	169040435.40380007
9	Southeast Asia	3	both	42	Neonatal	2005	44	Population	1	Number	933184.9207529494	977426.0687484173	892119.5197419758
9	Southeast Asia	3	both	157	25 plus	2005	44	Population	1	Number	296537044.9686292	311081492.7713632	283008666.08294255
9	Southeast Asia	3	both	158	<20 years	2005	44	Population	1	Number	233222616.86551926	244222365.3546878	223271236.60617343
9	Southeast Asia	3	both	159	10 to 24	2005	44	Population	1	Number	168928421.94471395	176950388.43797764	161664397.0960495
9	Southeast Asia	3	both	162	10 to 19	2005	44	Population	1	Number	115507380.02640362	120948505.70299144	110560929.41754743
9	Southeast Asia	3	both	164	Birth	2005	44	Population	1	Number	12417695.3006033	12789938.4770826	12032676.2468649
9	Southeast Asia	3	both	235	95 plus	2005	44	Population	1	Number	119881.09103107202	125285.73212935042	114281.37244320051
10	Cambodia	1	male	1	Under 5	2005	44	Population	1	Number	841502.6735416179	913545.8430860934	766541.2812033261
10	Cambodia	1	male	2	Early Neonatal	2005	44	Population	1	Number	3474.473742650006	3771.932216389701	3164.966241864865
10	Cambodia	1	male	3	Late Neonatal	2005	44	Population	1	Number	10262.261608142222	11140.839747215225	9348.095268719304
10	Cambodia	1	male	4	Post Neonatal	2005	44	Population	1	Number	161155.473972204	174952.4011828287	146799.6803523798
10	Cambodia	1	male	5	1 to 4	2005	44	Population	1	Number	666610.4642186217	723680.6699396598	607228.5393403622
10	Cambodia	1	male	6	5 to 9	2005	44	Population	1	Number	838240.5951981924	910004.4899755734	763569.7900941758
10	Cambodia	1	male	7	10 to 14	2005	44	Population	1	Number	898960.4666327233	975922.7429839453	818880.7112681235
10	Cambodia	1	male	8	15 to 19	2005	44	Population	1	Number	819447.7137125024	889602.7024344757	746450.9859542974
10	Cambodia	1	male	9	20 to 24	2005	44	Population	1	Number	657132.9885313329	713391.8036183765	598595.3209510108
10	Cambodia	1	male	10	25 to 29	2005	44	Population	1	Number	493698.29679587093	535965.0550822004	449719.4564588515
10	Cambodia	1	male	11	30 to 34	2005	44	Population	1	Number	405189.438421815	439878.7297665441	369095.0023375692
10	Cambodia	1	male	12	35 to 39	2005	44	Population	1	Number	384914.75021933566	417868.2742925417	350626.39141169103
10	Cambodia	1	male	13	40 to 44	2005	44	Population	1	Number	335654.7651018654	364391.0174168723	305754.50533070765
10	Cambodia	1	male	14	45 to 49	2005	44	Population	1	Number	252807.9599585037	274451.48801151675	230287.72648980358
10	Cambodia	1	male	15	50 to 54	2005	44	Population	1	Number	184331.3152723099	200112.38479955058	167911.0085058364
10	Cambodia	1	male	16	55 to 59	2005	44	Population	1	Number	146992.99286059898	159577.43428838046	133898.79868242904
10	Cambodia	1	male	17	60 to 64	2005	44	Population	1	Number	107595.453803582	116806.97239325273	98010.80805023969
10	Cambodia	1	male	18	65 to 69	2005	44	Population	1	Number	83900.0006149099	91082.89160162835	76426.1552415997
10	Cambodia	1	male	19	70 to 74	2005	44	Population	1	Number	60790.087081953985	65994.47999473782	55374.88198361402
10	Cambodia	1	male	20	75 to 79	2005	44	Population	1	Number	38279.486902809615	41556.69047176328	34869.53500788185
10	Cambodia	1	male	21	80 plus	2005	44	Population	1	Number	30381.159361156562	32982.16715784217	27674.793620238688
10	Cambodia	1	male	22	All Ages	2005	44	Population	1	Number	6579820.14401108	7143135.167375296	5993687.1525914
10	Cambodia	1	male	23	5-14 years	2005	44	Population	1	Number	1737201.0618309157	1885927.2329595184	1582450.5013622993
10	Cambodia	1	male	24	15-49 years	2005	44	Population	1	Number	3348845.912741226	3635549.070622527	3050529.388933931
10	Cambodia	1	male	25	50-69 years	2005	44	Population	1	Number	522819.7625514008	567579.6830828121	476246.7704801049
10	Cambodia	1	male	26	70+ years	2005	44	Population	1	Number	129450.73334592016	140533.33762434326	117919.21061173458
10	Cambodia	1	male	28	<1 year	2005	44	Population	1	Number	174892.2093229962	189865.17314643363	159312.74186296394
10	Cambodia	1	male	30	80 to 84	2005	44	Population	1	Number	20772.70883812486	22551.112914281417	18922.267685525516
10	Cambodia	1	male	31	85 to 89	2005	44	Population	1	Number	7416.92240682482	8051.903869455519	6756.220013401983
10	Cambodia	1	male	32	90 to 94	2005	44	Population	1	Number	1884.4466802811608	2045.7789207524147	1716.5794216465254
10	Cambodia	1	male	39	0 to 14	2005	44	Population	1	Number	2578703.7353725336	2799473.076045612	2348991.782565626
10	Cambodia	1	male	42	Neonatal	2005	44	Population	1	Number	13736.735350792229	14912.771963604924	12513.06151058417
10	Cambodia	1	male	157	25 plus	2005	44	Population	1	Number	2524535.7063947115	2740667.58527683	2299649.0631204625
10	Cambodia	1	male	158	<20 years	2005	44	Population	1	Number	3398151.4490850363	3689075.7784800874	3095442.7685199236
10	Cambodia	1	male	159	10 to 24	2005	44	Population	1	Number	2375541.1688765585	2578917.249036798	2163927.018173432
10	Cambodia	1	male	162	10 to 19	2005	44	Population	1	Number	1718408.1803452258	1865525.4454184214	1565331.697222421
10	Cambodia	1	male	164	Birth	2005	44	Population	1	Number	186248.170368859	194988.136454934	177838.635694159
10	Cambodia	1	male	235	95 plus	2005	44	Population	1	Number	307.08143592571923	333.37145335281593	279.7264996646695
10	Cambodia	2	female	1	Under 5	2005	44	Population	1	Number	807783.1616492127	876939.5186040174	735825.5168210554
10	Cambodia	2	female	2	Early Neonatal	2005	44	Population	1	Number	3315.492075703374	3599.33972734301	3020.1467249449533
10	Cambodia	2	female	3	Late Neonatal	2005	44	Population	1	Number	9823.99416984072	10665.051126443213	8948.868867867332
10	Cambodia	2	female	4	Post Neonatal	2005	44	Population	1	Number	155022.75167415934	168294.64103739645	141213.26339208375
10	Cambodia	2	female	5	1 to 4	2005	44	Population	1	Number	639620.9237295093	694380.4867128349	582643.2378361594
10	Cambodia	2	female	6	5 to 9	2005	44	Population	1	Number	795107.7608631309	863178.9447381729	724279.2457706782
10	Cambodia	2	female	7	10 to 14	2005	44	Population	1	Number	850655.3119824893	923482.0620237443	774878.5989771708
10	Cambodia	2	female	8	15 to 19	2005	44	Population	1	Number	798987.0339848053	867390.3322309614	727812.9517021291
10	Cambodia	2	female	9	20 to 24	2005	44	Population	1	Number	678571.3318469848	736665.5376592197	618123.9281304672
10	Cambodia	2	female	10	25 to 29	2005	44	Population	1	Number	522598.59156612237	567339.577090799	476045.30149402685
10	Cambodia	2	female	11	30 to 34	2005	44	Population	1	Number	432460.94899207476	469485.0232454288	393937.15591611405
10	Cambodia	2	female	12	35 to 39	2005	44	Population	1	Number	423064.5163528893	459284.13827231433	385377.7612279572
10	Cambodia	2	female	13	40 to 44	2005	44	Population	1	Number	388074.656873561	421298.70853746025	353504.81232628954
10	Cambodia	2	female	14	45 to 49	2005	44	Population	1	Number	331040.19001714094	359381.3769025807	301550.99842707964
10	Cambodia	2	female	15	50 to 54	2005	44	Population	1	Number	265786.5969433699	288541.258893108	242110.2213379559
10	Cambodia	2	female	16	55 to 59	2005	44	Population	1	Number	202555.00225004804	219896.24765306708	184511.32221057103
10	Cambodia	2	female	17	60 to 64	2005	44	Population	1	Number	146430.46592510422	158966.74800097704	133386.38186973997
10	Cambodia	2	female	18	65 to 69	2005	44	Population	1	Number	117709.72362701001	127787.1504052324	107224.09470119792
10	Cambodia	2	female	19	70 to 74	2005	44	Population	1	Number	87549.50205684679	95044.83608076643	79750.55764579163
10	Cambodia	2	female	20	75 to 79	2005	44	Population	1	Number	57119.81933120829	62009.99135063744	52031.56314164872
10	Cambodia	2	female	21	80 plus	2005	44	Population	1	Number	48431.91012207011	52578.28828816933	44117.576335020254
10	Cambodia	2	female	22	All Ages	2005	44	Population	1	Number	6953926.524384068	7549269.739976656	6334467.988034895
10	Cambodia	2	female	23	5-14 years	2005	44	Population	1	Number	1645763.0728456203	1786661.0067619171	1499157.8447478486
10	Cambodia	2	female	24	15-49 years	2005	44	Population	1	Number	3574797.2696335786	3880844.6939387647	3256352.9092240636
10	Cambodia	2	female	25	50-69 years	2005	44	Population	1	Number	732481.7887455322	795191.4049523846	667232.0201194648
10	Cambodia	2	female	26	70+ years	2005	44	Population	1	Number	193101.2315101252	209633.1157195732	175899.69712246064
10	Cambodia	2	female	28	<1 year	2005	44	Population	1	Number	168162.23791970345	182559.03189118265	153182.27898489602
10	Cambodia	2	female	30	80 to 84	2005	44	Population	1	Number	31338.617627448726	34021.595844881704	28546.961123941834
10	Cambodia	2	female	31	85 to 89	2005	44	Population	1	Number	12488.645650239483	13557.830151073495	11376.15213620051
10	Cambodia	2	female	32	90 to 94	2005	44	Population	1	Number	3742.647455301152	4063.0649579962587	3409.2509336953735
10	Cambodia	2	female	39	0 to 14	2005	44	Population	1	Number	2453546.234494833	2663600.5253659347	2234983.3615689045
10	Cambodia	2	female	42	Neonatal	2005	44	Population	1	Number	13139.486245544096	14264.390853786223	11969.015592812282
10	Cambodia	2	female	157	25 plus	2005	44	Population	1	Number	3022821.9240574455	3281613.3447205424	2753547.7466333928
10	Cambodia	2	female	158	<20 years	2005	44	Population	1	Number	3252533.2684796383	3530990.857596896	2962796.313271033
10	Cambodia	2	female	159	10 to 24	2005	44	Population	1	Number	2328213.677814279	2527537.931913926	2120815.478809767
10	Cambodia	2	female	162	10 to 19	2005	44	Population	1	Number	1649642.3459672946	1790872.3942547056	1502691.5506792997
10	Cambodia	2	female	164	Birth	2005	44	Population	1	Number	177961.165969261	186312.252329623	169925.808666128
10	Cambodia	2	female	235	95 plus	2005	44	Population	1	Number	861.9993890807491	935.7973342178864	785.2121411825352
10	Cambodia	3	both	1	Under 5	2005	44	Population	1	Number	1649285.8351908308	1790485.3616901108	1502366.7980243815
10	Cambodia	3	both	2	Early Neonatal	2005	44	Population	1	Number	6789.96581835338	7371.271943732711	6185.112966809818
10	Cambodia	3	both	3	Late Neonatal	2005	44	Population	1	Number	20086.255777982944	21805.89087365844	18296.964136586637
10	Cambodia	3	both	4	Post Neonatal	2005	44	Population	1	Number	316178.22564636334	343247.04222022515	288012.94374446356
10	Cambodia	3	both	5	1 to 4	2005	44	Population	1	Number	1306231.387948131	1418061.1566524946	1189871.7771765215
10	Cambodia	3	both	6	5 to 9	2005	44	Population	1	Number	1633348.3560613233	1773183.4347137462	1487849.035864854
10	Cambodia	3	both	7	10 to 14	2005	44	Population	1	Number	1749615.7786152128	1899404.8050076899	1593759.3102452941
10	Cambodia	3	both	8	15 to 19	2005	44	Population	1	Number	1618434.7476973077	1756993.0346654372	1474263.9376564266
10	Cambodia	3	both	9	20 to 24	2005	44	Population	1	Number	1335704.3203783177	1450057.3412775963	1216719.249081478
10	Cambodia	3	both	10	25 to 29	2005	44	Population	1	Number	1016296.8883619932	1103304.6321729997	925764.7579528784
10	Cambodia	3	both	11	30 to 34	2005	44	Population	1	Number	837650.3874138898	909363.7530119729	763032.1582536834
10	Cambodia	3	both	12	35 to 39	2005	44	Population	1	Number	807979.2665722249	877152.4125648561	736004.1526396483
10	Cambodia	3	both	13	40 to 44	2005	44	Population	1	Number	723729.4219754264	785689.7259543326	659259.3176569974
10	Cambodia	3	both	14	45 to 49	2005	44	Population	1	Number	583848.1499756447	633832.8649140975	531838.7249168832
10	Cambodia	3	both	15	50 to 54	2005	44	Population	1	Number	450117.9122156798	488653.6436926586	410021.2298437923
10	Cambodia	3	both	16	55 to 59	2005	44	Population	1	Number	349547.99511064705	379473.68194144755	318410.12089300004
10	Cambodia	3	both	17	60 to 64	2005	44	Population	1	Number	254025.91972868625	275773.7203942298	231397.18991997966
10	Cambodia	3	both	18	65 to 69	2005	44	Population	1	Number	201609.7242419199	218870.04200686072	183650.24994279761
10	Cambodia	3	both	19	70 to 74	2005	44	Population	1	Number	148339.58913880077	161039.31607550423	135125.43962940565
10	Cambodia	3	both	20	75 to 79	2005	44	Population	1	Number	95399.3062340179	103566.68182240073	86901.09814953058
10	Cambodia	3	both	21	80 plus	2005	44	Population	1	Number	78813.06948322667	85560.45544601152	71792.36995525895
10	Cambodia	3	both	22	All Ages	2005	44	Population	1	Number	13533746.66839515	14692404.907351946	12328155.140626285
10	Cambodia	3	both	23	5-14 years	2005	44	Population	1	Number	3382964.134676536	3672588.2397214356	3081608.346110149
10	Cambodia	3	both	24	15-49 years	2005	44	Population	1	Number	6923643.182374804	7516393.764561293	6306882.298157996
10	Cambodia	3	both	25	50-69 years	2005	44	Population	1	Number	1255301.551296933	1362771.0880351968	1143478.7905995697
10	Cambodia	3	both	26	70+ years	2005	44	Population	1	Number	322551.9648560453	350166.45334391645	293818.9077341951
10	Cambodia	3	both	28	<1 year	2005	44	Population	1	Number	343054.4472426997	372424.2050376163	312495.02084786
10	Cambodia	3	both	30	80 to 84	2005	44	Population	1	Number	52111.326465573584	56572.70875916312	47469.22880946735
10	Cambodia	3	both	31	85 to 89	2005	44	Population	1	Number	19905.568057064305	21609.73402052901	18132.372149602492
10	Cambodia	3	both	32	90 to 94	2005	44	Population	1	Number	5627.094135582313	6108.843878748674	5125.830355341898
10	Cambodia	3	both	39	0 to 14	2005	44	Population	1	Number	5032249.969867366	5463073.601411547	4583975.14413453
10	Cambodia	3	both	42	Neonatal	2005	44	Population	1	Number	26876.221596336323	29177.162817391152	24482.077103396452
10	Cambodia	3	both	157	25 plus	2005	44	Population	1	Number	5547357.630452157	6022280.929997373	5053196.809753856
10	Cambodia	3	both	158	<20 years	2005	44	Population	1	Number	6650684.717564674	7220066.636076984	6058239.081790957
10	Cambodia	3	both	159	10 to 24	2005	44	Population	1	Number	4703754.846690838	5106455.180950722	4284742.496983198
10	Cambodia	3	both	162	10 to 19	2005	44	Population	1	Number	3368050.5263125203	3656397.8396731266	3068023.247901721
10	Cambodia	3	both	164	Birth	2005	44	Population	1	Number	364209.33633812	381300.388784557	347764.444360287
10	Cambodia	3	both	235	95 plus	2005	44	Population	1	Number	1169.0808250064683	1269.1687875707023	1064.9386408472046
11	Indonesia	1	male	1	Under 5	2005	44	Population	1	Number	12015413.605706638	13229071.11515392	10838771.436499648
11	Indonesia	1	male	2	Early Neonatal	2005	44	Population	1	Number	47314.054702608475	52093.170900901285	42680.69676869478
11	Indonesia	1	male	3	Late Neonatal	2005	44	Population	1	Number	140193.74478557706	154354.48837044553	126464.88971766607
11	Indonesia	1	male	4	Post Neonatal	2005	44	Population	1	Number	2224451.0963429036	2449139.306509268	2006615.651872422
11	Indonesia	1	male	5	1 to 4	2005	44	Population	1	Number	9603454.709875548	10573484.149373308	8663010.198140865
11	Indonesia	1	male	6	5 to 9	2005	44	Population	1	Number	11820161.253496898	13014096.638407076	10662639.70375304
11	Indonesia	1	male	7	10 to 14	2005	44	Population	1	Number	11290339.613588518	12430758.570929602	10184702.29389551
11	Indonesia	1	male	8	15 to 19	2005	44	Population	1	Number	10719536.141514141	11802299.162652362	9669796.309632413
11	Indonesia	1	male	9	20 to 24	2005	44	Population	1	Number	10543130.41796333	11608074.982066061	9510665.597998025
11	Indonesia	1	male	10	25 to 29	2005	44	Population	1	Number	10116705.471609542	11138577.541053234	9125999.47829365
11	Indonesia	1	male	11	30 to 34	2005	44	Population	1	Number	9388048.093321193	10336319.658612967	8468697.8623896
11	Indonesia	1	male	12	35 to 39	2005	44	Population	1	Number	8529013.95901216	9390515.874736438	7693786.990115941
11	Indonesia	1	male	13	40 to 44	2005	44	Population	1	Number	7497437.103695073	8254741.108459966	6763230.113683937
11	Indonesia	1	male	14	45 to 49	2005	44	Population	1	Number	6259373.18018168	6891622.34894541	5646406.978742967
11	Indonesia	1	male	15	50 to 54	2005	44	Population	1	Number	4852094.653238344	5342196.892386805	4376940.042224999
11	Indonesia	1	male	16	55 to 59	2005	44	Population	1	Number	3536641.257223082	3893871.674826958	3190306.0100843995
11	Indonesia	1	male	17	60 to 64	2005	44	Population	1	Number	2708061.428124025	2981598.3363105464	2442867.122068654
11	Indonesia	1	male	18	65 to 69	2005	44	Population	1	Number	2064348.9013480414	2272865.447549195	1862191.901265365
11	Indonesia	1	male	19	70 to 74	2005	44	Population	1	Number	1364231.847479831	1502030.7015729325	1230635.7206217807
11	Indonesia	1	male	20	75 to 79	2005	44	Population	1	Number	829227.9601541258	912986.9362418674	748023.549068399
11	Indonesia	1	male	21	80 plus	2005	44	Population	1	Number	643313.7382689747	708293.8192717568	580315.4847491828
11	Indonesia	1	male	22	All Ages	2005	44	Population	1	Number	114177078.6259256	125709920.80917712	102995976.59508748
11	Indonesia	1	male	23	5-14 years	2005	44	Population	1	Number	23110500.867085416	25444855.20933668	20847341.99764855
11	Indonesia	1	male	24	15-49 years	2005	44	Population	1	Number	63053244.36729712	69422150.67652644	56878583.33085653
11	Indonesia	1	male	25	50-69 years	2005	44	Population	1	Number	13161146.239933493	14490532.35107351	11872305.075643418
11	Indonesia	1	male	26	70+ years	2005	44	Population	1	Number	2836773.5459029316	3123311.4570865575	2558974.754439363
11	Indonesia	1	male	28	<1 year	2005	44	Population	1	Number	2411958.8958310895	2655586.965780615	2175761.238358783
11	Indonesia	1	male	30	80 to 84	2005	44	Population	1	Number	416357.4548447845	458413.0484572037	375584.51477708743
11	Indonesia	1	male	31	85 to 89	2005	44	Population	1	Number	168719.86523958753	185761.98614865934	152197.51197415084
11	Indonesia	1	male	32	90 to 94	2005	44	Population	1	Number	48102.52924677185	52961.28798446732	43391.9577912555
11	Indonesia	1	male	39	0 to 14	2005	44	Population	1	Number	35125914.47279205	38673926.3244906	31686113.4341482
11	Indonesia	1	male	42	Neonatal	2005	44	Population	1	Number	187507.79948818556	206447.65927134684	169145.58648636087
11	Indonesia	1	male	157	25 plus	2005	44	Population	1	Number	57788497.59365607	63625620.3399681	52129401.25330888
11	Indonesia	1	male	158	<20 years	2005	44	Population	1	Number	45845450.6143062	50476225.487142965	41355909.74378062
11	Indonesia	1	male	159	10 to 24	2005	44	Population	1	Number	32553006.17306599	35841132.715648025	29365164.20152595
11	Indonesia	1	male	162	10 to 19	2005	44	Population	1	Number	22009875.75510266	24233057.733581964	19854498.603527922
11	Indonesia	1	male	164	Birth	2005	44	Population	1	Number	2479157.57981515	2563241.94421976	2394728.04923461
11	Indonesia	1	male	235	95 plus	2005	44	Population	1	Number	10133.888937830861	11157.49668142629	9141.500206688987
11	Indonesia	2	female	1	Under 5	2005	44	Population	1	Number	11389790.79460476	12540255.155010993	10274414.446593527
11	Indonesia	2	female	2	Early Neonatal	2005	44	Population	1	Number	44706.17771525011	49221.876473803764	40328.20325261143
11	Indonesia	2	female	3	Late Neonatal	2005	44	Population	1	Number	132884.64870624064	146307.11230882493	119871.55681951952
11	Indonesia	2	female	4	Post Neonatal	2005	44	Population	1	Number	2112647.2106072907	2326042.2909687883	1905760.4667770634
11	Indonesia	2	female	5	1 to 4	2005	44	Population	1	Number	9099552.75757598	10018683.875259575	8208454.219744335
11	Indonesia	2	female	6	5 to 9	2005	44	Population	1	Number	11154574.128673192	12281279.633802112	10062232.014614915
11	Indonesia	2	female	7	10 to 14	2005	44	Population	1	Number	10702333.777118532	11783359.215230975	9654278.53371808
11	Indonesia	2	female	8	15 to 19	2005	44	Population	1	Number	10463218.884889994	11520091.714187039	9438579.619891472
11	Indonesia	2	female	9	20 to 24	2005	44	Population	1	Number	10710810.806071999	11792692.495178772	9661925.426476194
11	Indonesia	2	female	10	25 to 29	2005	44	Population	1	Number	10373926.718728034	11421780.29063174	9358031.632792654
11	Indonesia	2	female	11	30 to 34	2005	44	Population	1	Number	9436271.657724606	10389414.207319636	8512199.002639461
11	Indonesia	2	female	12	35 to 39	2005	44	Population	1	Number	8532390.981469639	9394234.004774526	7696833.308432869
11	Indonesia	2	female	13	40 to 44	2005	44	Population	1	Number	7490656.805465039	8247275.943263782	6757113.79466253
11	Indonesia	2	female	14	45 to 49	2005	44	Population	1	Number	6079356.566333993	6693422.547869132	5484018.983098689
11	Indonesia	2	female	15	50 to 54	2005	44	Population	1	Number	4598982.205143003	5063517.964980292	4148614.3213912765
11	Indonesia	2	female	16	55 to 59	2005	44	Population	1	Number	3532744.2839812636	3889581.0746161267	3186790.6585827107
11	Indonesia	2	female	17	60 to 64	2005	44	Population	1	Number	2910668.234679203	3204670.1289502685	2625633.1041475153
11	Indonesia	2	female	18	65 to 69	2005	44	Population	1	Number	2336979.419989795	2573033.9342636354	2108124.3323194967
11	Indonesia	2	female	19	70 to 74	2005	44	Population	1	Number	1649705.6580355037	1816339.7603606654	1488153.7291778885
11	Indonesia	2	female	20	75 to 79	2005	44	Population	1	Number	1040742.0284965782	1145865.6987864107	938824.5250147596
11	Indonesia	2	female	21	80 plus	2005	44	Population	1	Number	845534.0725502137	930940.1026977509	762732.8409062703
11	Indonesia	2	female	22	All Ages	2005	44	Population	1	Number	113248687.02395535	124687753.87192388	102158500.2744603
11	Indonesia	2	female	23	5-14 years	2005	44	Population	1	Number	21856907.905791726	24064638.849033087	19716510.548332997
11	Indonesia	2	female	24	15-49 years	2005	44	Population	1	Number	63086632.4206833	69458911.20322463	56908701.767993875
11	Indonesia	2	female	25	50-69 years	2005	44	Population	1	Number	13379374.143793264	14730803.102810323	12069162.416440995
11	Indonesia	2	female	26	70+ years	2005	44	Population	1	Number	3535981.7590822955	3893145.5618448276	3189711.0950989183
11	Indonesia	2	female	28	<1 year	2005	44	Population	1	Number	2290238.0370287816	2521571.2797514163	2065960.2268491942
11	Indonesia	2	female	30	80 to 84	2005	44	Population	1	Number	528515.6050669614	581900.1121674866	476759.2720423221
11	Indonesia	2	female	31	85 to 89	2005	44	Population	1	Number	223869.78205641732	246482.50693191015	201946.72267428733
11	Indonesia	2	female	32	90 to 94	2005	44	Population	1	Number	73248.1064771561	80646.77933154485	66075.08574529785
11	Indonesia	2	female	39	0 to 14	2005	44	Population	1	Number	33246698.700396486	36604894.00404408	29990924.99492652
11	Indonesia	2	female	42	Neonatal	2005	44	Population	1	Number	177590.82642149075	195528.9887826287	160199.76007213094
11	Indonesia	2	female	157	25 plus	2005	44	Population	1	Number	58827958.63259687	64770075.658513956	53067070.23316611
11	Indonesia	2	female	158	<20 years	2005	44	Population	1	Number	43709917.585286476	48124985.71823112	39429504.614817984
11	Indonesia	2	female	159	10 to 24	2005	44	Population	1	Number	31876363.468080524	35096143.42459679	28754783.580085743
11	Indonesia	2	female	162	10 to 19	2005	44	Population	1	Number	21165552.662008528	23303450.929418016	19092858.15360955
11	Indonesia	2	female	164	Birth	2005	44	Population	1	Number	2348628.6035691	2428285.88109008	2268644.33305647
11	Indonesia	2	female	235	95 plus	2005	44	Population	1	Number	19900.57894967884	21910.70426680943	17951.76044436298
11	Indonesia	3	both	1	Under 5	2005	44	Population	1	Number	23405204.4003114	25769326.270164914	21113185.88309318
11	Indonesia	3	both	2	Early Neonatal	2005	44	Population	1	Number	92020.23241785858	101315.04737470506	83008.90002130621
11	Indonesia	3	both	3	Late Neonatal	2005	44	Population	1	Number	273078.3934918177	300661.6006792705	246336.44653718558
11	Indonesia	3	both	4	Post Neonatal	2005	44	Population	1	Number	4337098.306950195	4775181.597478057	3912376.1186494855
11	Indonesia	3	both	5	1 to 4	2005	44	Population	1	Number	18703007.467451528	20592168.024632886	16871464.4178852
11	Indonesia	3	both	6	5 to 9	2005	44	Population	1	Number	22974735.38217009	25295376.272209194	20724871.718367953
11	Indonesia	3	both	7	10 to 14	2005	44	Population	1	Number	21992673.39070705	24214117.786160573	19838980.82761359
11	Indonesia	3	both	8	15 to 19	2005	44	Population	1	Number	21182755.026404135	23322390.8768394	19108375.929523885
11	Indonesia	3	both	9	20 to 24	2005	44	Population	1	Number	21253941.224035326	23400767.47724483	19172591.02447422
11	Indonesia	3	both	10	25 to 29	2005	44	Population	1	Number	20490632.190337576	22560357.831684977	18484031.1110863
11	Indonesia	3	both	11	30 to 34	2005	44	Population	1	Number	18824319.751045797	20725733.865932606	16980896.86502906
11	Indonesia	3	both	12	35 to 39	2005	44	Population	1	Number	17061404.940481797	18784749.879510965	15390620.29854881
11	Indonesia	3	both	13	40 to 44	2005	44	Population	1	Number	14988093.909160113	16502017.05172375	13520343.908346465
11	Indonesia	3	both	14	45 to 49	2005	44	Population	1	Number	12338729.746515675	13585044.89681454	11130425.961841658
11	Indonesia	3	both	15	50 to 54	2005	44	Population	1	Number	9451076.858381348	10405714.857367098	8525554.363616275
11	Indonesia	3	both	16	55 to 59	2005	44	Population	1	Number	7069385.541204345	7783452.749443084	6377096.66866711
11	Indonesia	3	both	17	60 to 64	2005	44	Population	1	Number	5618729.662803228	6186268.465260815	5068500.22621617
11	Indonesia	3	both	18	65 to 69	2005	44	Population	1	Number	4401328.321337836	4845899.38181283	3970316.233584862
11	Indonesia	3	both	19	70 to 74	2005	44	Population	1	Number	3013937.5055153347	3318370.461933598	2718789.4497996694
11	Indonesia	3	both	20	75 to 79	2005	44	Population	1	Number	1869969.988650704	2058852.635028278	1686848.0740831587
11	Indonesia	3	both	21	80 plus	2005	44	Population	1	Number	1488847.8108191884	1639233.9219695078	1343048.3256554531
11	Indonesia	3	both	22	All Ages	2005	44	Population	1	Number	227425765.64988095	250397674.68110088	205154476.86954787
11	Indonesia	3	both	23	5-14 years	2005	44	Population	1	Number	44967408.77287714	49509494.05836976	40563852.54598155
11	Indonesia	3	both	24	15-49 years	2005	44	Population	1	Number	126139876.78798042	138881061.87975106	113787285.09885041
11	Indonesia	3	both	25	50-69 years	2005	44	Population	1	Number	26540520.383726757	29221335.453883827	23941467.492084417
11	Indonesia	3	both	26	70+ years	2005	44	Population	1	Number	6372755.304985227	7016457.018931384	5748685.849538282
11	Indonesia	3	both	28	<1 year	2005	44	Population	1	Number	4702196.932859871	5177158.245532032	4241721.465207976
11	Indonesia	3	both	30	80 to 84	2005	44	Population	1	Number	944873.059911746	1040313.1606246902	852343.7868194096
11	Indonesia	3	both	31	85 to 89	2005	44	Population	1	Number	392589.6472960048	432244.4930805695	354144.2346484382
11	Indonesia	3	both	32	90 to 94	2005	44	Population	1	Number	121350.63572392796	133608.06731601217	109467.04353655336
11	Indonesia	3	both	39	0 to 14	2005	44	Population	1	Number	68372613.17318854	75278820.32853466	61677038.42907472
11	Indonesia	3	both	42	Neonatal	2005	44	Population	1	Number	365098.6259096763	401976.64805397554	329345.34655849176
11	Indonesia	3	both	157	25 plus	2005	44	Population	1	Number	116616456.22625294	128395695.99848206	105196471.48647504
11	Indonesia	3	both	158	<20 years	2005	44	Population	1	Number	89555368.19959268	98601211.20537406	80785414.3585986
11	Indonesia	3	both	159	10 to 24	2005	44	Population	1	Number	64429369.64114651	70937276.14024481	58119947.781611696
11	Indonesia	3	both	162	10 to 19	2005	44	Population	1	Number	43175428.41711119	47536508.66299998	38947356.75713748
11	Indonesia	3	both	164	Birth	2005	44	Population	1	Number	4827786.18338424	4991527.82530984	4663372.38229108
11	Indonesia	3	both	235	95 plus	2005	44	Population	1	Number	30034.4678875097	33068.20094823572	27093.260651051965
12	Lao People's Democratic Republic	1	male	1	Under 5	2005	44	Population	1	Number	406318.1188248096	434707.6411270242	378156.01103327255
12	Lao People's Democratic Republic	1	male	2	Early Neonatal	2005	44	Population	1	Number	1694.0122556739661	1812.373206083408	1576.5994366678697
12	Lao People's Democratic Republic	1	male	3	Late Neonatal	2005	44	Population	1	Number	4983.556673375909	5331.758702200908	4638.143919874363
12	Lao People's Democratic Republic	1	male	4	Post Neonatal	2005	44	Population	1	Number	77800.10856315753	83236.01657424183	72407.74493958597
12	Lao People's Democratic Republic	1	male	5	1 to 4	2005	44	Population	1	Number	321840.44133260223	344327.4926444982	299533.5227371443
12	Lao People's Democratic Republic	1	male	6	5 to 9	2005	44	Population	1	Number	395671.9730311844	423317.6471527791	368247.75481806847
12	Lao People's Democratic Republic	1	male	7	10 to 14	2005	44	Population	1	Number	387879.40450415236	414980.61041785724	360995.2930317005
12	Lao People's Democratic Republic	1	male	8	15 to 19	2005	44	Population	1	Number	341093.5343797861	364925.8028728172	317452.1744769026
12	Lao People's Democratic Republic	1	male	9	20 to 24	2005	44	Population	1	Number	272208.217754512	291227.4564021485	253341.33288037212
12	Lao People's Democratic Republic	1	male	10	25 to 29	2005	44	Population	1	Number	221550.1856228172	237029.93817234767	206194.43376318872
12	Lao People's Democratic Republic	1	male	11	30 to 34	2005	44	Population	1	Number	187659.3351171655	200771.12765778956	174652.5747025839
12	Lao People's Democratic Republic	1	male	12	35 to 39	2005	44	Population	1	Number	164475.79367960207	175967.74788126737	153075.89587514134
12	Lao People's Democratic Republic	1	male	13	40 to 44	2005	44	Population	1	Number	141515.87942499437	151403.62016043923	131707.34452109263
12	Lao People's Democratic Republic	1	male	14	45 to 49	2005	44	Population	1	Number	115061.84680330721	123101.23937434073	107086.853855072
12	Lao People's Democratic Republic	1	male	15	50 to 54	2005	44	Population	1	Number	88819.69688665413	95025.54557716456	82663.56020003962
12	Lao People's Democratic Republic	1	male	16	55 to 59	2005	44	Population	1	Number	66891.94229868584	71565.69471026806	62255.629020682354
12	Lao People's Democratic Republic	1	male	17	60 to 64	2005	44	Population	1	Number	50827.16993096012	54378.473718462636	47304.31389275415
12	Lao People's Democratic Republic	1	male	18	65 to 69	2005	44	Population	1	Number	39013.97451175883	41739.888144906865	36309.89683303203
12	Lao People's Democratic Republic	1	male	19	70 to 74	2005	44	Population	1	Number	28291.01162577198	30267.70985381326	26330.147755755534
12	Lao People's Democratic Republic	1	male	20	75 to 79	2005	44	Population	1	Number	18489.868179802088	19781.758697935307	17208.326361689342
12	Lao People's Democratic Republic	1	male	21	80 plus	2005	44	Population	1	Number	13483.250567760808	14425.327785008498	12548.719868101547
12	Lao People's Democratic Republic	1	male	22	All Ages	2005	44	Population	1	Number	2939251.2031437247	3144617.2297063703	2735530.2628894486
12	Lao People's Democratic Republic	1	male	23	5-14 years	2005	44	Population	1	Number	783551.3775353368	838298.2575706365	729243.0478497688
12	Lao People's Democratic Republic	1	male	24	15-49 years	2005	44	Population	1	Number	1443564.7927821844	1544426.9325211504	1343510.610074353
12	Lao People's Democratic Republic	1	male	25	50-69 years	2005	44	Population	1	Number	245552.7836280589	262709.6021508021	228533.3999465081
12	Lao People's Democratic Republic	1	male	26	70+ years	2005	44	Population	1	Number	60264.13037333487	64474.79633675708	56087.193985546415
12	Lao People's Democratic Republic	1	male	28	<1 year	2005	44	Population	1	Number	84477.6774922074	90380.14848252613	78622.48829612821
12	Lao People's Democratic Republic	1	male	30	80 to 84	2005	44	Population	1	Number	9352.02287420922	10005.450446491957	8703.829589070592
12	Lao People's Democratic Republic	1	male	31	85 to 89	2005	44	Population	1	Number	3237.452398037307	3463.65379737994	3013.0629869345066
12	Lao People's Democratic Republic	1	male	32	90 to 94	2005	44	Population	1	Number	790.2920235567262	845.5098737793978	735.5164963944916
12	Lao People's Democratic Republic	1	male	39	0 to 14	2005	44	Population	1	Number	1189869.4963601464	1273005.8986976605	1107399.0588830416
12	Lao People's Democratic Republic	1	male	42	Neonatal	2005	44	Population	1	Number	6677.568929049875	7144.131908284317	6214.743356542232
12	Lao People's Democratic Republic	1	male	157	25 plus	2005	44	Population	1	Number	1136079.95464928	1215458.0717337443	1057337.6966491337
12	Lao People's Democratic Republic	1	male	158	<20 years	2005	44	Population	1	Number	1530963.0307399326	1637931.7015704778	1424851.233359944
12	Lao People's Democratic Republic	1	male	159	10 to 24	2005	44	Population	1	Number	1001181.1566384505	1071133.869692823	931788.8003889752
12	Lao People's Democratic Republic	1	male	162	10 to 19	2005	44	Population	1	Number	728972.9388839385	779906.4132906743	678447.4675086031
12	Lao People's Democratic Republic	1	male	164	Birth	2005	44	Population	1	Number	91100.043105122	94191.1350004509	88121.1254992088
12	Lao People's Democratic Republic	1	male	235	95 plus	2005	44	Population	1	Number	103.48327195755368	110.71366735720311	96.3107957019572
12	Lao People's Democratic Republic	2	female	1	Under 5	2005	44	Population	1	Number	394561.3622397178	422129.4377793821	367214.1210044294
12	Lao People's Democratic Republic	2	female	2	Early Neonatal	2005	44	Population	1	Number	1617.8120709909347	1730.8489003674563	1505.6807241007882
12	Lao People's Democratic Republic	2	female	3	Late Neonatal	2005	44	Population	1	Number	4777.497032461662	5111.3016359681915	4446.366373580204
12	Lao People's Democratic Republic	2	female	4	Post Neonatal	2005	44	Population	1	Number	75025.81684921207	80267.88458383095	69825.74074291707
12	Lao People's Democratic Republic	2	female	5	1 to 4	2005	44	Population	1	Number	313140.23628705315	335019.4026592155	291436.3331638314
12	Lao People's Democratic Republic	2	female	6	5 to 9	2005	44	Population	1	Number	385708.25151297974	412657.75856461393	358974.6237175693
12	Lao People's Democratic Republic	2	female	7	10 to 14	2005	44	Population	1	Number	376444.0300360529	402746.24421531276	350352.5099679387
12	Lao People's Democratic Republic	2	female	8	15 to 19	2005	44	Population	1	Number	336856.2147054964	360392.4208871966	313508.5455042722
12	Lao People's Democratic Republic	2	female	9	20 to 24	2005	44	Population	1	Number	276703.13086004334	296036.4299198149	257524.70135738017
12	Lao People's Democratic Republic	2	female	10	25 to 29	2005	44	Population	1	Number	228080.04804073236	244016.0432881764	212271.70821921554
12	Lao People's Democratic Republic	2	female	11	30 to 34	2005	44	Population	1	Number	193550.53575965806	207073.9475815256	180135.45334359817
12	Lao People's Democratic Republic	2	female	12	35 to 39	2005	44	Population	1	Number	167441.91619809772	179141.11393011184	155836.4349893567
12	Lao People's Democratic Republic	2	female	13	40 to 44	2005	44	Population	1	Number	141602.40370752965	151496.18991063864	131787.87176323403
12	Lao People's Democratic Republic	2	female	14	45 to 49	2005	44	Population	1	Number	115871.79284459057	123967.77649570962	107840.66213959982
12	Lao People's Democratic Republic	2	female	15	50 to 54	2005	44	Population	1	Number	91212.86509463692	97585.92489158284	84890.85674758202
12	Lao People's Democratic Republic	2	female	16	55 to 59	2005	44	Population	1	Number	70496.89593397091	75422.52712448471	65610.72155414398
12	Lao People's Democratic Republic	2	female	17	60 to 64	2005	44	Population	1	Number	55320.84552936997	59186.123264155365	51486.5306348653
12	Lao People's Democratic Republic	2	female	18	65 to 69	2005	44	Population	1	Number	42467.83823306459	45435.07396483923	39524.37156844166
12	Lao People's Democratic Republic	2	female	19	70 to 74	2005	44	Population	1	Number	31098.856727895014	33271.73961385516	28943.379738836193
12	Lao People's Democratic Republic	2	female	20	75 to 79	2005	44	Population	1	Number	20273.8993156205	21690.44042001025	18868.705425836197
12	Lao People's Democratic Republic	2	female	21	80 plus	2005	44	Population	1	Number	18502.56468842517	19795.342313970086	17220.142869082214
12	Lao People's Democratic Republic	2	female	22	All Ages	2005	44	Population	1	Number	2946193.4514278816	3152044.534165382	2741991.340545382
12	Lao People's Democratic Republic	2	female	23	5-14 years	2005	44	Population	1	Number	762152.2815490327	815404.0027799268	709327.1336855079
12	Lao People's Democratic Republic	2	female	24	15-49 years	2005	44	Population	1	Number	1460106.0421161482	1562123.9220131736	1358905.3773166565
12	Lao People's Democratic Republic	2	female	25	50-69 years	2005	44	Population	1	Number	259498.4447910424	277629.64924506214	241512.48050503296
12	Lao People's Democratic Republic	2	female	26	70+ years	2005	44	Population	1	Number	69875.32073194068	74757.5223478355	65032.2280337546
12	Lao People's Democratic Republic	2	female	28	<1 year	2005	44	Population	1	Number	81421.12595266468	87110.0351201666	75777.78784059807
12	Lao People's Democratic Republic	2	female	30	80 to 84	2005	44	Population	1	Number	11702.349234183359	12519.994545037433	10891.253678069657
12	Lao People's Democratic Republic	2	female	31	85 to 89	2005	44	Population	1	Number	5009.324507422622	5359.326939590365	4662.125772724675
12	Lao People's Democratic Republic	2	female	32	90 to 94	2005	44	Population	1	Number	1500.0811507124142	1604.892098859287	1396.1097915601274
12	Lao People's Democratic Republic	2	female	39	0 to 14	2005	44	Population	1	Number	1156713.6437887505	1237533.440559309	1076541.2546899375
12	Lao People's Democratic Republic	2	female	42	Neonatal	2005	44	Population	1	Number	6395.309103452597	6842.150536335647	5952.047097680992
12	Lao People's Democratic Republic	2	female	157	25 plus	2005	44	Population	1	Number	1175920.4620735915	1258082.2427990597	1094416.838993792
12	Lao People's Democratic Republic	2	female	158	<20 years	2005	44	Population	1	Number	1493569.8584942468	1597925.8614465054	1390049.8001942097
12	Lao People's Democratic Republic	2	female	159	10 to 24	2005	44	Population	1	Number	990003.3756015927	1059175.0950223242	921385.7568295911
12	Lao People's Democratic Republic	2	female	162	10 to 19	2005	44	Population	1	Number	713300.2447415492	763138.6651025094	663861.0554722111
12	Lao People's Democratic Republic	2	female	164	Birth	2005	44	Population	1	Number	87056.1022969655	90009.9802873256	84209.4191671304
12	Lao People's Democratic Republic	2	female	235	95 plus	2005	44	Population	1	Number	290.8097961067726	311.12873048300554	270.65362672776195
12	Lao People's Democratic Republic	3	both	1	Under 5	2005	44	Population	1	Number	800879.4810645274	856837.0789064064	745370.1320377019
12	Lao People's Democratic Republic	3	both	2	Early Neonatal	2005	44	Population	1	Number	3311.824326664901	3543.222106450864	3082.2801607686574
12	Lao People's Democratic Republic	3	both	3	Late Neonatal	2005	44	Population	1	Number	9761.05370583757	10443.0603381691	9084.510293454567
12	Lao People's Democratic Republic	3	both	4	Post Neonatal	2005	44	Population	1	Number	152825.9254123696	163503.90115807275	142233.48568250306
12	Lao People's Democratic Republic	3	both	5	1 to 4	2005	44	Population	1	Number	634980.6776196554	679346.8953037137	590969.8559009756
12	Lao People's Democratic Republic	3	both	6	5 to 9	2005	44	Population	1	Number	781380.2245441641	835975.4057173932	727222.3785356376
12	Lao People's Democratic Republic	3	both	7	10 to 14	2005	44	Population	1	Number	764323.4345402053	817726.85463317	711347.8029996393
12	Lao People's Democratic Republic	3	both	8	15 to 19	2005	44	Population	1	Number	677949.7490852824	725318.2237600138	630960.7199811749
12	Lao People's Democratic Republic	3	both	9	20 to 24	2005	44	Population	1	Number	548911.3486145553	587263.8863219635	510866.0342377523
12	Lao People's Democratic Republic	3	both	10	25 to 29	2005	44	Population	1	Number	449630.2336635496	481045.9814605241	418466.1419824042
12	Lao People's Democratic Republic	3	both	11	30 to 34	2005	44	Population	1	Number	381209.87087682355	407845.0752393152	354788.02804618207
12	Lao People's Democratic Republic	3	both	12	35 to 39	2005	44	Population	1	Number	331917.7098776998	355108.86181137915	308912.33086449804
12	Lao People's Democratic Republic	3	both	13	40 to 44	2005	44	Population	1	Number	283118.283132524	302899.8100710779	263495.2162843266
12	Lao People's Democratic Republic	3	both	14	45 to 49	2005	44	Population	1	Number	230933.63964789777	247069.01587005038	214927.51599467182
12	Lao People's Democratic Republic	3	both	15	50 to 54	2005	44	Population	1	Number	180032.56198129104	192611.4704687474	167554.41694762165
12	Lao People's Democratic Republic	3	both	16	55 to 59	2005	44	Population	1	Number	137388.83823265677	146988.22183475274	127866.35057482633
12	Lao People's Democratic Republic	3	both	17	60 to 64	2005	44	Population	1	Number	106148.01546033009	113564.59698261801	98790.84452761944
12	Lao People's Democratic Republic	3	both	18	65 to 69	2005	44	Population	1	Number	81481.81274482342	87174.9621097461	75834.26840147369
12	Lao People's Democratic Republic	3	both	19	70 to 74	2005	44	Population	1	Number	59389.86835366699	63539.449467668426	55273.527494591726
12	Lao People's Democratic Republic	3	both	20	75 to 79	2005	44	Population	1	Number	38763.76749542259	41472.199117945565	36077.03178752554
12	Lao People's Democratic Republic	3	both	21	80 plus	2005	44	Population	1	Number	31985.815256185975	34220.67009897859	29768.86273718377
12	Lao People's Democratic Republic	3	both	22	All Ages	2005	44	Population	1	Number	5885444.654571606	6296661.763871753	5477521.60343483
12	Lao People's Democratic Republic	3	both	23	5-14 years	2005	44	Population	1	Number	1545703.6590843694	1653702.260350563	1438570.1815352766
12	Lao People's Democratic Republic	3	both	24	15-49 years	2005	44	Population	1	Number	2903670.8348983326	3106550.8545343243	2702415.987391011
12	Lao People's Democratic Republic	3	both	25	50-69 years	2005	44	Population	1	Number	505051.22841910133	540339.2513958643	470045.88045154116
12	Lao People's Democratic Republic	3	both	26	70+ years	2005	44	Population	1	Number	130139.45110527556	139232.31868459255	121119.42201930106
12	Lao People's Democratic Republic	3	both	28	<1 year	2005	44	Population	1	Number	165898.80344487206	177490.18360269276	154400.27613672623
12	Lao People's Democratic Republic	3	both	30	80 to 84	2005	44	Population	1	Number	21054.37210839258	22525.44499152939	19595.083267140246
12	Lao People's Democratic Republic	3	both	31	85 to 89	2005	44	Population	1	Number	8246.77690545993	8822.980736970305	7675.188759659181
12	Lao People's Democratic Republic	3	both	32	90 to 94	2005	44	Population	1	Number	2290.3731742691402	2450.4019726386846	2131.626287954619
12	Lao People's Democratic Republic	3	both	39	0 to 14	2005	44	Population	1	Number	2346583.1401488967	2510539.3392569697	2183940.3135729786
12	Lao People's Democratic Republic	3	both	42	Neonatal	2005	44	Population	1	Number	13072.878032502473	13986.282444619967	12166.790454223225
12	Lao People's Democratic Republic	3	both	157	25 plus	2005	44	Population	1	Number	2312000.4167228714	2473540.3145328043	2151754.535642925
12	Lao People's Democratic Republic	3	both	158	<20 years	2005	44	Population	1	Number	3024532.889234179	3235857.5630169827	2814901.0335541544
12	Lao People's Democratic Republic	3	both	159	10 to 24	2005	44	Population	1	Number	1991184.5322400432	2130308.964715147	1853174.557218566
12	Lao People's Democratic Republic	3	both	162	10 to 19	2005	44	Population	1	Number	1442273.1836254878	1543045.0783931834	1342308.5229808139
12	Lao People's Democratic Republic	3	both	164	Birth	2005	44	Population	1	Number	178156.145402087	184201.115287777	172330.544666339
12	Lao People's Democratic Republic	3	both	235	95 plus	2005	44	Population	1	Number	394.2930680643263	421.8423978402086	366.9644224297192
13	Malaysia	1	male	1	Under 5	2005	44	Population	1	Number	1317817.244410277	1447364.2199586392	1205242.3826460256
13	Malaysia	1	male	2	Early Neonatal	2005	44	Population	1	Number	4799.083635332771	5270.853733195781	4389.1207371128185
13	Malaysia	1	male	3	Late Neonatal	2005	44	Population	1	Number	14369.154696938167	15781.703015053317	13141.6661278378
13	Malaysia	1	male	4	Post Neonatal	2005	44	Population	1	Number	231480.05872260974	254235.52169326675	211705.8178539224
13	Malaysia	1	male	5	1 to 4	2005	44	Population	1	Number	1067168.9473553963	1172076.1415171232	976005.7779271526
13	Malaysia	1	male	6	5 to 9	2005	44	Population	1	Number	1433625.6665949232	1574557.096930688	1311157.8419225966
13	Malaysia	1	male	7	10 to 14	2005	44	Population	1	Number	1401358.5469301646	1539117.9837440986	1281647.1488801169
13	Malaysia	1	male	8	15 to 19	2005	44	Population	1	Number	1382915.5416263936	1518861.953480106	1264779.6418340867
13	Malaysia	1	male	9	20 to 24	2005	44	Population	1	Number	1296911.456914589	1424403.3056591316	1186122.4771816907
13	Malaysia	1	male	10	25 to 29	2005	44	Population	1	Number	1146843.7406342532	1259583.3019474177	1048874.3324217561
13	Malaysia	1	male	11	30 to 34	2005	44	Population	1	Number	1018225.5914537165	1118321.4479605875	931243.4202240322
13	Malaysia	1	male	12	35 to 39	2005	44	Population	1	Number	940802.9433490529	1033287.8280436733	860434.6208489814
13	Malaysia	1	male	13	40 to 44	2005	44	Population	1	Number	876134.0122081158	962261.6690877345	801290.0490336737
13	Malaysia	1	male	14	45 to 49	2005	44	Population	1	Number	739769.8694346093	812492.3577717128	676574.846648102
13	Malaysia	1	male	15	50 to 54	2005	44	Population	1	Number	595620.1330669012	654172.0962786586	544739.1369132827
13	Malaysia	1	male	16	55 to 59	2005	44	Population	1	Number	441527.81774105574	484931.85851487215	403810.19546975667
13	Malaysia	1	male	17	60 to 64	2005	44	Population	1	Number	307563.44602405635	337798.22583943093	281289.7631087981
13	Malaysia	1	male	18	65 to 69	2005	44	Population	1	Number	238522.46004915645	261970.22067817362	218146.62031751062
13	Malaysia	1	male	19	70 to 74	2005	44	Population	1	Number	137094.99326669614	150572.00748536442	125383.61979588094
13	Malaysia	1	male	20	75 to 79	2005	44	Population	1	Number	98601.81211337168	108294.78479001267	90178.72809663854
13	Malaysia	1	male	21	80 plus	2005	44	Population	1	Number	67816.0001836465	74482.59811658676	62022.80171211271
13	Malaysia	1	male	22	All Ages	2005	44	Population	1	Number	13441151.276000978	14762472.95628689	12292937.627055041
13	Malaysia	1	male	23	5-14 years	2005	44	Population	1	Number	2834984.2135250876	3113675.0806747866	2592804.9908027137
13	Malaysia	1	male	24	15-49 years	2005	44	Population	1	Number	7401603.1556207305	8129211.8639503615	6769319.388192323
13	Malaysia	1	male	25	50-69 years	2005	44	Population	1	Number	1583233.8568811698	1738872.4013111356	1447985.715809348
13	Malaysia	1	male	26	70+ years	2005	44	Population	1	Number	303512.8055637143	333349.3903919639	277585.1496046321
13	Malaysia	1	male	28	<1 year	2005	44	Population	1	Number	250648.29705488068	275288.07844151586	229236.60471887302
13	Malaysia	1	male	30	80 to 84	2005	44	Population	1	Number	41048.51457879339	45083.7561397848	37541.935139241854
13	Malaysia	1	male	31	85 to 89	2005	44	Population	1	Number	17922.904658573367	19684.801538742708	16391.836126186947
13	Malaysia	1	male	32	90 to 94	2005	44	Population	1	Number	6627.325448019945	7278.819402441431	6061.184543928635
13	Malaysia	1	male	39	0 to 14	2005	44	Population	1	Number	4152801.457935365	4561039.300633426	3798047.3734487384
13	Malaysia	1	male	42	Neonatal	2005	44	Population	1	Number	19168.23833227094	21052.5567482491	17530.78686495062
13	Malaysia	1	male	157	25 plus	2005	44	Population	1	Number	6608522.819524632	7258168.396514223	6043988.134590528
13	Malaysia	1	male	158	<20 years	2005	44	Population	1	Number	5535716.999561758	6079901.254113532	5062827.015282826
13	Malaysia	1	male	159	10 to 24	2005	44	Population	1	Number	4081185.545471147	4482383.242883336	3732549.2678958946
13	Malaysia	1	male	162	10 to 19	2005	44	Population	1	Number	2784274.088556558	3057979.937224205	2546426.7907142034
13	Malaysia	1	male	164	Birth	2005	44	Population	1	Number	247644.355845415	248495.332176311	246867.532311899
13	Malaysia	1	male	235	95 plus	2005	44	Population	1	Number	2217.2554982597953	2435.221035617801	2027.8459027552817
13	Malaysia	2	female	1	Under 5	2005	44	Population	1	Number	1239661.5413857028	1361525.4827412465	1133763.1497476383
13	Malaysia	2	female	2	Early Neonatal	2005	44	Population	1	Number	4506.731322967074	4949.7619594046155	4121.742692833707
13	Malaysia	2	female	3	Late Neonatal	2005	44	Population	1	Number	13500.496240020837	14827.651779770498	12347.213032948175
13	Malaysia	2	female	4	Post Neonatal	2005	44	Population	1	Number	217549.10807122354	238935.1000237591	198964.92208342085
13	Malaysia	2	female	5	1 to 4	2005	44	Population	1	Number	1004105.2057514912	1102812.9689783126	918329.2719384355
13	Malaysia	2	female	6	5 to 9	2005	44	Population	1	Number	1347862.593301471	1480363.15296376	1232721.1002289471
13	Malaysia	2	female	7	10 to 14	2005	44	Population	1	Number	1322313.1668204002	1452302.1104436237	1209354.2397800495
13	Malaysia	2	female	8	15 to 19	2005	44	Population	1	Number	1324368.1307429308	1454559.0859593053	1211233.6579047919
13	Malaysia	2	female	9	20 to 24	2005	44	Population	1	Number	1239872.526706843	1361757.2088064882	1133956.1115959012
13	Malaysia	2	female	10	25 to 29	2005	44	Population	1	Number	1080182.750284727	1186369.2559875862	987907.8735450095
13	Malaysia	2	female	11	30 to 34	2005	44	Population	1	Number	962618.7524947727	1057248.222947362	880386.8091403894
13	Malaysia	2	female	12	35 to 39	2005	44	Population	1	Number	901188.3816709664	989778.98840342	824204.1428317197
13	Malaysia	2	female	13	40 to 44	2005	44	Population	1	Number	832447.6645865585	914280.7698269932	761335.6183872069
13	Malaysia	2	female	14	45 to 49	2005	44	Population	1	Number	687926.7815781808	755552.8764181014	629160.4673046521
13	Malaysia	2	female	15	50 to 54	2005	44	Population	1	Number	554681.886688514	609209.4481669741	507298.05028634507
13	Malaysia	2	female	16	55 to 59	2005	44	Population	1	Number	410165.7358233586	450486.752090878	375127.2271025153
13	Malaysia	2	female	17	60 to 64	2005	44	Population	1	Number	294849.82969526306	323834.8075743953	269662.2105774004
13	Malaysia	2	female	18	65 to 69	2005	44	Population	1	Number	244771.7389597332	268833.829979142	223862.05304230665
13	Malaysia	2	female	19	70 to 74	2005	44	Population	1	Number	151156.96732030596	166016.3327083884	138244.34626229136
13	Malaysia	2	female	20	75 to 79	2005	44	Population	1	Number	111102.189047215	122024.00133106466	101611.25726077221
13	Malaysia	2	female	21	80 plus	2005	44	Population	1	Number	89460.55575839808	98254.9045032897	81818.36581091296
13	Malaysia	2	female	22	All Ages	2005	44	Population	1	Number	12794631.19286534	14052397.230852017	11701646.680808844
13	Malaysia	2	female	23	5-14 years	2005	44	Population	1	Number	2670175.7601218713	2932665.2634073836	2442075.340008997
13	Malaysia	2	female	24	15-49 years	2005	44	Population	1	Number	7028604.988064979	7719546.408349255	6428184.680709672
13	Malaysia	2	female	25	50-69 years	2005	44	Population	1	Number	1504469.191166869	1652364.8378113892	1375949.5410085672
13	Malaysia	2	female	26	70+ years	2005	44	Population	1	Number	351719.71212591906	386295.2385427426	321673.96933397657
13	Malaysia	2	female	28	<1 year	2005	44	Population	1	Number	235556.33563421146	258712.51376293425	215433.87780920274
13	Malaysia	2	female	30	80 to 84	2005	44	Population	1	Number	51149.27269569829	56177.46124561467	46779.8335132288
13	Malaysia	2	female	31	85 to 89	2005	44	Population	1	Number	24289.9212525682	26677.7226324069	22214.948763878332
13	Malaysia	2	female	32	90 to 94	2005	44	Population	1	Number	10377.548871172736	11397.705554937604	9491.044210090671
13	Malaysia	2	female	39	0 to 14	2005	44	Population	1	Number	3909837.301507574	4294190.746148631	3575838.4897566345
13	Malaysia	2	female	42	Neonatal	2005	44	Population	1	Number	18007.22756298791	19777.413739175114	16468.95572578188
13	Malaysia	2	female	157	25 plus	2005	44	Population	1	Number	6320553.233907993	6941890.189937594	5780618.421551525
13	Malaysia	2	female	158	<20 years	2005	44	Population	1	Number	5234205.432250504	5748749.832107935	4787072.147661427
13	Malaysia	2	female	159	10 to 24	2005	44	Population	1	Number	3886553.824270174	4268618.405209417	3554544.0092807426
13	Malaysia	2	female	162	10 to 19	2005	44	Population	1	Number	2646681.297563331	2906861.1964029293	2420587.8976848414
13	Malaysia	2	female	164	Birth	2005	44	Population	1	Number	232467.673674797	233266.498615993	231738.457137332
13	Malaysia	2	female	235	95 plus	2005	44	Population	1	Number	3643.812938958856	4002.0150703305308	3332.539323715151
13	Malaysia	3	both	1	Under 5	2005	44	Population	1	Number	2557478.7857959797	2808889.7026998857	2339005.5323936637
13	Malaysia	3	both	2	Early Neonatal	2005	44	Population	1	Number	9305.814958299845	10220.615692600395	8510.863429946525
13	Malaysia	3	both	3	Late Neonatal	2005	44	Population	1	Number	27869.650936959006	30609.354794823816	25488.879160785975
13	Malaysia	3	both	4	Post Neonatal	2005	44	Population	1	Number	449029.1667938333	493170.6217170259	410670.7399373433
13	Malaysia	3	both	5	1 to 4	2005	44	Population	1	Number	2071274.1531068876	2274889.1104954355	1894335.0498655878
13	Malaysia	3	both	6	5 to 9	2005	44	Population	1	Number	2781488.2598963943	3054920.2498944486	2543878.9421515437
13	Malaysia	3	both	7	10 to 14	2005	44	Population	1	Number	2723671.713750565	2991420.0941877225	2491001.3886601664
13	Malaysia	3	both	8	15 to 19	2005	44	Population	1	Number	2707283.672369324	2973421.0394394114	2476013.2997388784
13	Malaysia	3	both	9	20 to 24	2005	44	Population	1	Number	2536783.983621432	2786160.5144656193	2320078.588777592
13	Malaysia	3	both	10	25 to 29	2005	44	Population	1	Number	2227026.49091898	2445952.557935003	2036782.205966766
13	Malaysia	3	both	11	30 to 34	2005	44	Population	1	Number	1980844.3439484893	2175569.670907949	1811630.2293644217
13	Malaysia	3	both	12	35 to 39	2005	44	Population	1	Number	1841991.3250200194	2023066.8164470934	1684638.7636807016
13	Malaysia	3	both	13	40 to 44	2005	44	Population	1	Number	1708581.6767946742	1876542.4389147277	1562625.6674208804
13	Malaysia	3	both	14	45 to 49	2005	44	Population	1	Number	1427696.6510127902	1568045.234189814	1305735.313952754
13	Malaysia	3	both	15	50 to 54	2005	44	Population	1	Number	1150302.0197554152	1263381.5444456327	1052037.1871996277
13	Malaysia	3	both	16	55 to 59	2005	44	Population	1	Number	851693.5535644143	935418.6106057503	778937.4225722719
13	Malaysia	3	both	17	60 to 64	2005	44	Population	1	Number	602413.2757193195	661633.0334138263	550951.9736861985
13	Malaysia	3	both	18	65 to 69	2005	44	Population	1	Number	483294.1990088897	530804.0506573156	442008.67335981724
13	Malaysia	3	both	19	70 to 74	2005	44	Population	1	Number	288251.9605870021	316588.34019375284	263627.9660581723
13	Malaysia	3	both	20	75 to 79	2005	44	Population	1	Number	209704.0011605867	230318.7861210773	191789.98535741074
13	Malaysia	3	both	21	80 plus	2005	44	Population	1	Number	157276.55594204456	172737.50261987647	143841.16752302568
13	Malaysia	3	both	22	All Ages	2005	44	Population	1	Number	26235782.46886632	28814870.18713893	23994584.3078639
13	Malaysia	3	both	23	5-14 years	2005	44	Population	1	Number	5505159.973646959	6046340.344082171	5034880.33081171
13	Malaysia	3	both	24	15-49 years	2005	44	Population	1	Number	14430208.14368571	15848758.272299618	13197504.068901997
13	Malaysia	3	both	25	50-69 years	2005	44	Population	1	Number	3087703.0480480385	3391237.239122526	2823935.256817916
13	Malaysia	3	both	26	70+ years	2005	44	Population	1	Number	655232.5176896334	719644.6289347068	599259.1189386086
13	Malaysia	3	both	28	<1 year	2005	44	Population	1	Number	486204.63268909213	534000.59220445	444670.4825280758
13	Malaysia	3	both	30	80 to 84	2005	44	Population	1	Number	92197.78727449167	101261.21738539948	84321.76865247067
13	Malaysia	3	both	31	85 to 89	2005	44	Population	1	Number	42212.82591114157	46362.524171149606	38606.78489006526
13	Malaysia	3	both	32	90 to 94	2005	44	Population	1	Number	17004.87431919268	18676.52495737904	15552.228754019307
13	Malaysia	3	both	39	0 to 14	2005	44	Population	1	Number	8062638.7594429385	8855230.046782058	7373885.863205374
13	Malaysia	3	both	42	Neonatal	2005	44	Population	1	Number	37175.46589525885	40829.970487424216	33999.7425907325
13	Malaysia	3	both	157	25 plus	2005	44	Population	1	Number	12929076.053432625	14200058.586451814	11824606.556142049
13	Malaysia	3	both	158	<20 years	2005	44	Population	1	Number	10769922.431812262	11828651.086221468	9849899.162944252
13	Malaysia	3	both	159	10 to 24	2005	44	Population	1	Number	7967739.369741321	8751001.648092754	7287093.277176638
13	Malaysia	3	both	162	10 to 19	2005	44	Population	1	Number	5430955.386119889	5964841.133627135	4967014.688399046
13	Malaysia	3	both	164	Birth	2005	44	Population	1	Number	480112.029520212	481761.830792304	478605.989449231
13	Malaysia	3	both	235	95 plus	2005	44	Population	1	Number	5861.0684372186515	6437.236105948333	5360.385226470433
14	Maldives	1	male	1	Under 5	2005	44	Population	1	Number	17745.486744635844	19063.54185427133	16488.675460853283
14	Maldives	1	male	2	Early Neonatal	2005	44	Population	1	Number	76.5119000026058	82.19486053209582	71.09299993800285
14	Maldives	1	male	3	Late Neonatal	2005	44	Population	1	Number	227.51395063527897	244.41266575442512	211.4004393807735
14	Maldives	1	male	4	Post Neonatal	2005	44	Population	1	Number	3545.3545975172356	3808.6876246679167	3294.257418426503
14	Maldives	1	male	5	1 to 4	2005	44	Population	1	Number	13896.106296480724	14928.24670331689	12911.924603108004
14	Maldives	1	male	6	5 to 9	2005	44	Population	1	Number	17215.55343901209	18494.247481166312	15996.2742989089
14	Maldives	1	male	7	10 to 14	2005	44	Population	1	Number	20066.856212499126	21557.33222737656	18645.635612532504
14	Maldives	1	male	8	15 to 19	2005	44	Population	1	Number	20102.667225844758	21595.803122065576	18678.91033671886
14	Maldives	1	male	9	20 to 24	2005	44	Population	1	Number	16537.65427238957	17765.997007011778	15366.386851217425
14	Maldives	1	male	10	25 to 29	2005	44	Population	1	Number	12513.595838324782	13443.049573348591	11627.329449770792
14	Maldives	1	male	11	30 to 34	2005	44	Population	1	Number	10301.91029077189	11067.089949868183	9572.284933954239
14	Maldives	1	male	12	35 to 39	2005	44	Population	1	Number	9037.527458406805	9708.794435550999	8397.451102617135
14	Maldives	1	male	13	40 to 44	2005	44	Population	1	Number	8000.968173947064	8595.244179753983	7434.305380927791
14	Maldives	1	male	14	45 to 49	2005	44	Population	1	Number	6453.965975991505	6933.337601829866	5996.868496474533
14	Maldives	1	male	15	50 to 54	2005	44	Population	1	Number	4326.542717061763	4647.898891583336	4020.118453539423
14	Maldives	1	male	16	55 to 59	2005	44	Population	1	Number	3242.5309244393948	3483.3715682949564	3012.8810133102334
14	Maldives	1	male	17	60 to 64	2005	44	Population	1	Number	3150.5869154294164	3384.5983709612137	2927.448872341005
14	Maldives	1	male	18	65 to 69	2005	44	Population	1	Number	2972.852500944714	3193.662641880818	2762.302369411244
14	Maldives	1	male	19	70 to 74	2005	44	Population	1	Number	2328.7052389427317	2501.671012335856	2163.776372069497
14	Maldives	1	male	20	75 to 79	2005	44	Population	1	Number	1396.798823259625	1500.5467707024698	1297.8715553007698
14	Maldives	1	male	21	80 plus	2005	44	Population	1	Number	956.4498769210514	1027.4906810154837	888.7100050885592
14	Maldives	1	male	22	All Ages	2005	44	Population	1	Number	156350.65262882214	167963.6773690173	145277.2305650361
14	Maldives	1	male	23	5-14 years	2005	44	Population	1	Number	37282.40965151122	40051.57970854287	34641.9099114414
14	Maldives	1	male	24	15-49 years	2005	44	Population	1	Number	82948.28923567638	89109.31586942902	77073.53655168078
14	Maldives	1	male	25	50-69 years	2005	44	Population	1	Number	13692.513057875289	14709.531472720322	12722.750708601903
14	Maldives	1	male	26	70+ years	2005	44	Population	1	Number	4681.9539391234075	5029.7084640538105	4350.3579324588245
14	Maldives	1	male	28	<1 year	2005	44	Population	1	Number	3849.38044815512	4135.295150954438	3576.7508577452786
14	Maldives	1	male	30	80 to 84	2005	44	Population	1	Number	644.8898918799166	692.7894186371378	599.2160309948666
14	Maldives	1	male	31	85 to 89	2005	44	Population	1	Number	230.0441692096329	247.13081760828914	213.75145705179662
14	Maldives	1	male	32	90 to 94	2005	44	Population	1	Number	66.13865305780664	71.05113536171424	61.454430717027044
14	Maldives	1	male	39	0 to 14	2005	44	Population	1	Number	55027.89639614706	59115.121562814194	51130.58537229468
14	Maldives	1	male	42	Neonatal	2005	44	Population	1	Number	304.0258506378848	326.6075262865209	282.4934393187764
14	Maldives	1	male	157	25 plus	2005	44	Population	1	Number	64682.43473444074	69486.75567712575	60101.34800480522
14	Maldives	1	male	158	<20 years	2005	44	Population	1	Number	75130.56362199182	80710.92468487976	69809.49570901356
14	Maldives	1	male	159	10 to 24	2005	44	Population	1	Number	56707.17771073346	60919.132356453905	52690.932800468785
14	Maldives	1	male	162	10 to 19	2005	44	Population	1	Number	40169.52343834389	43153.13534944213	37324.54594925137
14	Maldives	1	male	164	Birth	2005	44	Population	1	Number	4058.33330298618	4465.95749235036	3672.10701106916
14	Maldives	1	male	235	95 plus	2005	44	Population	1	Number	15.377162773695257	16.519309408342643	14.288086324869004
14	Maldives	2	female	1	Under 5	2005	44	Population	1	Number	16910.40282797687	18166.431652328327	15712.73575953569
14	Maldives	2	female	2	Early Neonatal	2005	44	Population	1	Number	72.7172674269516	78.11837967989084	67.5671194742248
14	Maldives	2	female	3	Late Neonatal	2005	44	Population	1	Number	216.25248396023355	232.31474787876553	200.9365579505181
14	Maldives	2	female	4	Post Neonatal	2005	44	Population	1	Number	3371.9547442510225	3622.40840855883	3133.1384845471357
14	Maldives	2	female	5	1 to 4	2005	44	Population	1	Number	13249.478332338665	14233.590116210837	12311.09359756381
14	Maldives	2	female	6	5 to 9	2005	44	Population	1	Number	16134.6942217475	17333.106892383817	14991.966155164411
14	Maldives	2	female	7	10 to 14	2005	44	Population	1	Number	19061.5554437334	20477.362229524013	17711.53454473649
14	Maldives	2	female	8	15 to 19	2005	44	Population	1	Number	19866.015557081897	21341.5740294932	18459.01935149809
14	Maldives	2	female	9	20 to 24	2005	44	Population	1	Number	17126.521086231965	18398.60220481901	15913.547598219702
14	Maldives	2	female	10	25 to 29	2005	44	Population	1	Number	13197.183864636789	14177.41145015746	12262.502847772463
14	Maldives	2	female	11	30 to 34	2005	44	Population	1	Number	10862.707192167714	11669.540328116424	10093.363799788283
14	Maldives	2	female	12	35 to 39	2005	44	Population	1	Number	9509.060410895925	10215.350739404525	8835.588074263813
14	Maldives	2	female	13	40 to 44	2005	44	Population	1	Number	8142.850331368447	8747.664707029431	7566.138837010029
14	Maldives	2	female	14	45 to 49	2005	44	Population	1	Number	6162.946562522408	6620.702572489201	5726.460322804667
14	Maldives	2	female	15	50 to 54	2005	44	Population	1	Number	3984.0950242487424	4280.015721130823	3701.9243712712246
14	Maldives	2	female	16	55 to 59	2005	44	Population	1	Number	2992.535112219119	3214.8071891806776	2780.59097395594
14	Maldives	2	female	17	60 to 64	2005	44	Population	1	Number	2896.8041501699518	3111.9657609326964	2691.6400881617747
14	Maldives	2	female	18	65 to 69	2005	44	Population	1	Number	2502.811576350865	2688.7091870580657	2325.551753861621
14	Maldives	2	female	19	70 to 74	2005	44	Population	1	Number	1779.3068892485874	1911.4658190504224	1653.288763744329
14	Maldives	2	female	20	75 to 79	2005	44	Population	1	Number	978.7304154595439	1051.4261179565221	909.4125405749578
14	Maldives	2	female	21	80 plus	2005	44	Population	1	Number	600.2601209722384	644.8447486549383	557.747131382328
14	Maldives	2	female	22	All Ages	2005	44	Population	1	Number	152708.48078703196	164050.98134970962	141893.01291374577
14	Maldives	2	female	23	5-14 years	2005	44	Population	1	Number	35196.2496654809	37810.46912190783	32703.500699900902
14	Maldives	2	female	24	15-49 years	2005	44	Population	1	Number	84867.28500490515	91170.84603150925	78856.62083135702
14	Maldives	2	female	25	50-69 years	2005	44	Population	1	Number	12376.245862988679	13295.497858302264	11499.707187250558
14	Maldives	2	female	26	70+ years	2005	44	Population	1	Number	3358.2974256803695	3607.7366856618814	3120.4484357016145
14	Maldives	2	female	28	<1 year	2005	44	Population	1	Number	3660.9244956382076	3932.841536117486	3401.642161971879
14	Maldives	2	female	30	80 to 84	2005	44	Population	1	Number	421.50273419466413	452.8100654910875	391.65010743359824
14	Maldives	2	female	31	85 to 89	2005	44	Population	1	Number	137.46834110377839	147.678872491976	127.73224511788918
14	Maldives	2	female	32	90 to 94	2005	44	Population	1	Number	34.80761731342177	37.39297090300761	32.34239295352544
14	Maldives	2	female	39	0 to 14	2005	44	Population	1	Number	52106.652493457776	55976.90077423616	48416.23645943658
14	Maldives	2	female	42	Neonatal	2005	44	Population	1	Number	288.96975138718517	310.43312755865634	268.50367742474293
14	Maldives	2	female	157	25 plus	2005	44	Population	1	Number	63609.291650260326	68333.90434116115	59104.209504591396
14	Maldives	2	female	158	<20 years	2005	44	Population	1	Number	71972.66805053967	77318.47480372935	66875.25581093467
14	Maldives	2	female	159	10 to 24	2005	44	Population	1	Number	56054.09208704726	60217.538463836216	52084.10149445428
14	Maldives	2	female	162	10 to 19	2005	44	Population	1	Number	38927.5710008153	41818.93625901721	36170.553896234574
14	Maldives	2	female	164	Birth	2005	44	Population	1	Number	3842.51402155321	4228.46104616147	3476.82696940999
14	Maldives	2	female	235	95 plus	2005	44	Population	1	Number	6.481428360374053	6.962839768866959	6.022385877315153
14	Maldives	3	both	1	Under 5	2005	44	Population	1	Number	34655.889572612716	37229.97350659965	32201.411220388974
14	Maldives	3	both	2	Early Neonatal	2005	44	Population	1	Number	149.2291674295574	160.31324021198665	138.6601194122277
14	Maldives	3	both	3	Late Neonatal	2005	44	Population	1	Number	443.7664345955125	476.7274136331906	412.3369973312916
14	Maldives	3	both	4	Post Neonatal	2005	44	Population	1	Number	6917.309341768258	7431.096033226747	6427.395902973638
14	Maldives	3	both	5	1 to 4	2005	44	Population	1	Number	27145.58462881939	29161.836819527733	25223.018200671813
14	Maldives	3	both	6	5 to 9	2005	44	Population	1	Number	33350.24766075959	35827.35437355014	30988.240454073315
14	Maldives	3	both	7	10 to 14	2005	44	Population	1	Number	39128.41165623253	42034.69445690057	36357.170157268985
14	Maldives	3	both	8	15 to 19	2005	44	Population	1	Number	39968.682782926655	42937.377151558765	37137.92968821695
14	Maldives	3	both	9	20 to 24	2005	44	Population	1	Number	33664.175358621535	36164.59921183079	31279.934449437125
14	Maldives	3	both	10	25 to 29	2005	44	Population	1	Number	25710.77970296157	27620.46102350605	23889.832297543253
14	Maldives	3	both	11	30 to 34	2005	44	Population	1	Number	21164.617482939604	22736.63027798461	19665.648733742517
14	Maldives	3	both	12	35 to 39	2005	44	Population	1	Number	18546.58786930273	19924.145174955527	17233.03917688095
14	Maldives	3	both	13	40 to 44	2005	44	Population	1	Number	16143.81850531551	17342.90888678341	15000.444217937818
14	Maldives	3	both	14	45 to 49	2005	44	Population	1	Number	12616.912538513912	13554.040174319067	11723.3288192792
14	Maldives	3	both	15	50 to 54	2005	44	Population	1	Number	8310.637741310506	8927.91461271416	7722.042824810647
14	Maldives	3	both	16	55 to 59	2005	44	Population	1	Number	6235.066036658513	6698.178757475633	5793.471987266174
14	Maldives	3	both	17	60 to 64	2005	44	Population	1	Number	6047.391065599369	6496.564131893909	5619.0889605027805
14	Maldives	3	both	18	65 to 69	2005	44	Population	1	Number	5475.664077295579	5882.371828938883	5087.854123272865
14	Maldives	3	both	19	70 to 74	2005	44	Population	1	Number	4108.012128191319	4413.1368313862795	3817.0651358138257
14	Maldives	3	both	20	75 to 79	2005	44	Population	1	Number	2375.529238719169	2551.972888658992	2207.2840958757274
14	Maldives	3	both	21	80 plus	2005	44	Population	1	Number	1556.7099978932897	1672.3354296704222	1446.4571364708872
14	Maldives	3	both	22	All Ages	2005	44	Population	1	Number	309059.13341585407	332014.65871872695	287170.2434787819
14	Maldives	3	both	23	5-14 years	2005	44	Population	1	Number	72478.65931699211	77862.0488304507	67345.4106113423
14	Maldives	3	both	24	15-49 years	2005	44	Population	1	Number	167815.5742405815	180280.1619009382	155930.15738303782
14	Maldives	3	both	25	50-69 years	2005	44	Population	1	Number	26068.758920863966	28005.029331022586	24222.457895852465
14	Maldives	3	both	26	70+ years	2005	44	Population	1	Number	8040.2513648037775	8637.445149715692	7470.806368160442
14	Maldives	3	both	28	<1 year	2005	44	Population	1	Number	7510.304943793328	8068.136687071924	6978.393019717158
14	Maldives	3	both	30	80 to 84	2005	44	Population	1	Number	1066.3926260745807	1145.5994841282252	990.8661384284648
14	Maldives	3	both	31	85 to 89	2005	44	Population	1	Number	367.51251031341127	394.8096901002651	341.4837021696858
14	Maldives	3	both	32	90 to 94	2005	44	Population	1	Number	100.94627037122842	108.44410626472185	93.79682367055248
14	Maldives	3	both	39	0 to 14	2005	44	Population	1	Number	107134.54888960483	115092.02233705037	99546.82183173127
14	Maldives	3	both	42	Neonatal	2005	44	Population	1	Number	592.99560202507	637.0406538451772	550.9971167435192
14	Maldives	3	both	157	25 plus	2005	44	Population	1	Number	128291.72638470106	137820.6600182869	119205.55750939665
14	Maldives	3	both	158	<20 years	2005	44	Population	1	Number	147103.2316725315	158029.39948860914	136684.75151994824
14	Maldives	3	both	159	10 to 24	2005	44	Population	1	Number	112761.26979778073	121136.67082029012	104775.03429492305
14	Maldives	3	both	162	10 to 19	2005	44	Population	1	Number	79097.09443915918	84972.07160845933	73495.09984548592
14	Maldives	3	both	164	Birth	2005	44	Population	1	Number	7900.84732453939	8694.41853851183	7148.93398047916
14	Maldives	3	both	235	95 plus	2005	44	Population	1	Number	21.85859113406931	23.482149177209603	20.310472202184158
15	Myanmar	1	male	1	Under 5	2005	44	Population	1	Number	2765768.9816567833	3117244.515369459	2417755.963426522
15	Myanmar	1	male	2	Early Neonatal	2005	44	Population	1	Number	11487.772480337833	12947.64530069098	10042.281407099304
15	Myanmar	1	male	3	Late Neonatal	2005	44	Population	1	Number	33834.65507396829	38134.38275512248	29577.285600535994
15	Myanmar	1	male	4	Post Neonatal	2005	44	Population	1	Number	530386.8510019261	597788.7210664379	463648.9816892643
15	Myanmar	1	male	5	1 to 4	2005	44	Population	1	Number	2190059.7031005514	2468373.766247208	1914487.414729623
15	Myanmar	1	male	6	5 to 9	2005	44	Population	1	Number	2633695.2372785	2968386.762600504	2302300.8819643753
15	Myanmar	1	male	7	10 to 14	2005	44	Population	1	Number	2567001.084693782	2893217.078244804	2243998.7655523284
15	Myanmar	1	male	8	15 to 19	2005	44	Population	1	Number	2391418.265918463	2695321.092553113	2090509.2984331455
15	Myanmar	1	male	9	20 to 24	2005	44	Population	1	Number	2176274.291466369	2452836.4964702423	1902436.603035702
15	Myanmar	1	male	10	25 to 29	2005	44	Population	1	Number	1960689.0244035902	2209854.528054595	1713978.1422875817
15	Myanmar	1	male	11	30 to 34	2005	44	Population	1	Number	1797538.598783034	2025970.8512837258	1571356.7168916753
15	Myanmar	1	male	12	35 to 39	2005	44	Population	1	Number	1643456.0785922445	1852307.4346482118	1436662.1944923715
15	Myanmar	1	male	13	40 to 44	2005	44	Population	1	Number	1437240.753939217	1619886.1463833074	1256394.6688109143
15	Myanmar	1	male	14	45 to 49	2005	44	Population	1	Number	1180340.2400505221	1330338.5655020536	1031819.6035827044
15	Myanmar	1	male	15	50 to 54	2005	44	Population	1	Number	950964.7392545186	1071813.8924152418	831306.1157999053
15	Myanmar	1	male	16	55 to 59	2005	44	Population	1	Number	661105.9565167426	745119.6866758532	577919.8766874815
15	Myanmar	1	male	17	60 to 64	2005	44	Population	1	Number	505866.6191119987	570152.443820796	442214.0978397245
15	Myanmar	1	male	18	65 to 69	2005	44	Population	1	Number	410385.8471554797	462537.9197304988	358747.54393681843
15	Myanmar	1	male	19	70 to 74	2005	44	Population	1	Number	316596.27093676286	356829.5095177683	276759.38487003604
15	Myanmar	1	male	20	75 to 79	2005	44	Population	1	Number	220411.96278470338	248422.04344227357	192677.81979174414
15	Myanmar	1	male	21	80 plus	2005	44	Population	1	Number	145254.56251948554	163713.59695957636	126977.3748550838
15	Myanmar	1	male	22	All Ages	2005	44	Population	1	Number	23764008.515062198	26783952.56367205	20773815.052258104
15	Myanmar	1	male	23	5-14 years	2005	44	Population	1	Number	5200696.321972283	5861603.840845307	4546299.647516704
15	Myanmar	1	male	24	15-49 years	2005	44	Population	1	Number	12586957.25315344	14186515.114895249	11003157.227534095
15	Myanmar	1	male	25	50-69 years	2005	44	Population	1	Number	2528323.16203874	2849623.942642389	2210187.6342639294
15	Myanmar	1	male	26	70+ years	2005	44	Population	1	Number	682262.7962409517	768965.1499196178	596414.5795168638
15	Myanmar	1	male	28	<1 year	2005	44	Population	1	Number	575709.2785562322	648870.7491222513	503268.54869689967
15	Myanmar	1	male	30	80 to 84	2005	44	Population	1	Number	100738.9260678592	113540.8874898622	88063.08150286965
15	Myanmar	1	male	31	85 to 89	2005	44	Population	1	Number	34853.527755617666	39282.734370819875	30467.954893006874
15	Myanmar	1	male	32	90 to 94	2005	44	Population	1	Number	8262.417819209113	9312.410689916644	7222.768816630459
15	Myanmar	1	male	39	0 to 14	2005	44	Population	1	Number	7966465.303629066	8978848.35621477	6964055.610943226
15	Myanmar	1	male	42	Neonatal	2005	44	Population	1	Number	45322.42755430612	51082.02805581346	39619.5670076353
15	Myanmar	1	male	157	25 plus	2005	44	Population	1	Number	11229850.6540483	12656946.618433904	9816813.539846037
15	Myanmar	1	male	158	<20 years	2005	44	Population	1	Number	10357883.569547528	11674169.448767884	9054564.909376372
15	Myanmar	1	male	159	10 to 24	2005	44	Population	1	Number	7134693.642078614	8041374.667268161	6236944.667021176
15	Myanmar	1	male	162	10 to 19	2005	44	Population	1	Number	4958419.3506122455	5588538.170797917	4334508.063985474
15	Myanmar	1	male	164	Birth	2005	44	Population	1	Number	616238.005939488	650252.172486542	581406.768401119
15	Myanmar	1	male	235	95 plus	2005	44	Population	1	Number	1399.6908767995694	1577.56440897766	1223.5696425768242
15	Myanmar	2	female	1	Under 5	2005	44	Population	1	Number	2674764.3765441966	3014674.9920137385	2338202.3462699554
15	Myanmar	2	female	2	Early Neonatal	2005	44	Population	1	Number	10942.35399112668	12332.914712073236	9565.492198167105
15	Myanmar	2	female	3	Late Neonatal	2005	44	Population	1	Number	32299.62648553157	36404.28183925594	28235.407609880436
15	Myanmar	2	female	4	Post Neonatal	2005	44	Population	1	Number	508526.538996804	573150.3878744113	444539.3235568314
15	Myanmar	2	female	5	1 to 4	2005	44	Population	1	Number	2122995.8570707343	2392787.407587998	1855862.1229050762
15	Myanmar	2	female	6	5 to 9	2005	44	Population	1	Number	2579049.17748631	2906796.249689439	2254530.8629148495
15	Myanmar	2	female	7	10 to 14	2005	44	Population	1	Number	2561774.0937838894	2887325.8382844846	2239429.4799297825
15	Myanmar	2	female	8	15 to 19	2005	44	Population	1	Number	2437211.45277082	2746933.70427287	2130540.389724895
15	Myanmar	2	female	9	20 to 24	2005	44	Population	1	Number	2238299.3966054074	2522743.788110364	1956657.1720082543
15	Myanmar	2	female	10	25 to 29	2005	44	Population	1	Number	2035534.0131951252	2294210.861631501	1779405.486069175
15	Myanmar	2	female	11	30 to 34	2005	44	Population	1	Number	1888409.6640344406	2128389.8644548985	1650793.5973294983
15	Myanmar	2	female	12	35 to 39	2005	44	Population	1	Number	1753242.1425799911	1976045.1756162941	1532634.0246300052
15	Myanmar	2	female	13	40 to 44	2005	44	Population	1	Number	1564918.4538694068	1763789.2028142735	1368006.8542284686
15	Myanmar	2	female	14	45 to 49	2005	44	Population	1	Number	1303298.7201879309	1468922.6809392362	1139306.3823331117
15	Myanmar	2	female	15	50 to 54	2005	44	Population	1	Number	1071412.3253244343	1207568.0279038176	936597.9429308984
15	Myanmar	2	female	16	55 to 59	2005	44	Population	1	Number	744915.5176376933	839579.8156571629	651183.7926313777
15	Myanmar	2	female	17	60 to 64	2005	44	Population	1	Number	595574.5220008915	671260.4792786898	520634.1750821061
15	Myanmar	2	female	18	65 to 69	2005	44	Population	1	Number	494540.0911158225	557386.5340472659	432312.7717386312
15	Myanmar	2	female	19	70 to 74	2005	44	Population	1	Number	397952.92201759777	448525.0112218332	347879.03716914804
15	Myanmar	2	female	20	75 to 79	2005	44	Population	1	Number	285613.33678868413	321909.24604540254	249674.9919587758
15	Myanmar	2	female	21	80 plus	2005	44	Population	1	Number	237255.64530140074	267406.2309474593	207402.08422630045
15	Myanmar	2	female	22	All Ages	2005	44	Population	1	Number	24863765.851244044	28023467.70292872	21735191.391175244
15	Myanmar	2	female	23	5-14 years	2005	44	Population	1	Number	5140823.2712702	5794122.0879739225	4493960.342844633
15	Myanmar	2	female	24	15-49 years	2005	44	Population	1	Number	13220913.843243122	14901035.277839437	11557343.906323407
15	Myanmar	2	female	25	50-69 years	2005	44	Population	1	Number	2906442.456078842	3275794.8568869364	2540728.6823830134
15	Myanmar	2	female	26	70+ years	2005	44	Population	1	Number	920821.9041076826	1037840.488214695	804956.1133542244
15	Myanmar	2	female	28	<1 year	2005	44	Population	1	Number	551768.5194734622	621887.5844257403	482340.2233648789
15	Myanmar	2	female	30	80 to 84	2005	44	Population	1	Number	151471.17757693076	170720.22308074133	132411.76153999835
15	Myanmar	2	female	31	85 to 89	2005	44	Population	1	Number	63354.14172311113	71405.22296768424	55382.37465772156
15	Myanmar	2	female	32	90 to 94	2005	44	Population	1	Number	18257.25632014057	20577.399091214156	15959.970133653105
15	Myanmar	2	female	39	0 to 14	2005	44	Population	1	Number	7815587.647814396	8808797.07998766	6832162.689114586
15	Myanmar	2	female	42	Neonatal	2005	44	Population	1	Number	43241.98047665825	48737.196551329165	37800.89980804754
15	Myanmar	2	female	157	25 plus	2005	44	Population	1	Number	12372667.35405342	13944993.130557837	10815831.140327496
15	Myanmar	2	female	158	<20 years	2005	44	Population	1	Number	10252799.100585217	11555730.784260534	8962703.07883948
15	Myanmar	2	female	159	10 to 24	2005	44	Population	1	Number	7237284.943160117	8157003.330667717	6326627.041662931
15	Myanmar	2	female	162	10 to 19	2005	44	Population	1	Number	4998985.54655471	5634259.542557355	4369969.869654678
15	Myanmar	2	female	164	Birth	2005	44	Population	1	Number	585543.717585091	617863.667569604	552447.394216959
15	Myanmar	2	female	235	95 plus	2005	44	Population	1	Number	4173.069681218281	4703.385807819631	3647.9778949274382
15	Myanmar	3	both	1	Under 5	2005	44	Population	1	Number	5440533.358200979	6131919.5073831985	4755958.309696478
15	Myanmar	3	both	2	Early Neonatal	2005	44	Population	1	Number	22430.126471464515	25280.560012764217	19607.77360526641
15	Myanmar	3	both	3	Late Neonatal	2005	44	Population	1	Number	66134.28155949987	74538.66459437842	57812.69321041644
15	Myanmar	3	both	4	Post Neonatal	2005	44	Population	1	Number	1038913.38999873	1170939.108940849	908188.3052460958
15	Myanmar	3	both	5	1 to 4	2005	44	Population	1	Number	4313055.560171286	4861161.173835207	3770349.537634699
15	Myanmar	3	both	6	5 to 9	2005	44	Population	1	Number	5212744.414764809	5875183.012289942	4556831.744879225
15	Myanmar	3	both	7	10 to 14	2005	44	Population	1	Number	5128775.178477672	5780542.916529289	4483428.245482111
15	Myanmar	3	both	8	15 to 19	2005	44	Population	1	Number	4828629.718689283	5442254.796825984	4221049.688158039
15	Myanmar	3	both	9	20 to 24	2005	44	Population	1	Number	4414573.688071776	4975580.284580606	3859093.775043956
15	Myanmar	3	both	10	25 to 29	2005	44	Population	1	Number	3996223.037598715	4504065.389686096	3493383.628356756
15	Myanmar	3	both	11	30 to 34	2005	44	Population	1	Number	3685948.2628174745	4154360.7157386234	3222150.3142211735
15	Myanmar	3	both	12	35 to 39	2005	44	Population	1	Number	3396698.221172236	3828352.610264506	2969296.219122377
15	Myanmar	3	both	13	40 to 44	2005	44	Population	1	Number	3002159.207808624	3383675.3491975814	2624401.5230393824
15	Myanmar	3	both	14	45 to 49	2005	44	Population	1	Number	2483638.960238453	2799261.2464412902	2171125.9859158164
15	Myanmar	3	both	15	50 to 54	2005	44	Population	1	Number	2022377.064578953	2279381.9203190594	1767904.0587308037
15	Myanmar	3	both	16	55 to 59	2005	44	Population	1	Number	1406021.4741544358	1584699.5023330161	1229103.6693188592
15	Myanmar	3	both	17	60 to 64	2005	44	Population	1	Number	1101441.1411128903	1241412.9230994862	962848.2729218306
15	Myanmar	3	both	18	65 to 69	2005	44	Population	1	Number	904925.9382713023	1019924.4537777645	791060.3156754497
15	Myanmar	3	both	19	70 to 74	2005	44	Population	1	Number	714549.1929543607	805354.5207396016	624638.4220391841
15	Myanmar	3	both	20	75 to 79	2005	44	Population	1	Number	506025.2995733875	570331.2894876761	442352.8117505199
15	Myanmar	3	both	21	80 plus	2005	44	Population	1	Number	382510.2078208863	431119.82790703565	334379.4590813843
15	Myanmar	3	both	22	All Ages	2005	44	Population	1	Number	48627774.36630624	54807420.26660076	42509006.443433344
15	Myanmar	3	both	23	5-14 years	2005	44	Population	1	Number	10341519.593242481	11655725.928819232	9040259.990361337
15	Myanmar	3	both	24	15-49 years	2005	44	Population	1	Number	25807871.09639656	29087550.39273469	22560501.133857507
15	Myanmar	3	both	25	50-69 years	2005	44	Population	1	Number	5434765.618117581	6125418.799529325	4750916.316646944
15	Myanmar	3	both	26	70+ years	2005	44	Population	1	Number	1603084.7003486345	1806805.6381343135	1401370.6928710882
15	Myanmar	3	both	28	<1 year	2005	44	Population	1	Number	1127477.7980296945	1270758.3335479917	985608.7720617787
15	Myanmar	3	both	30	80 to 84	2005	44	Population	1	Number	252210.10364478995	284261.1105706035	220474.84304286801
15	Myanmar	3	both	31	85 to 89	2005	44	Population	1	Number	98207.6694787288	110687.95733850411	85850.32955072842
15	Myanmar	3	both	32	90 to 94	2005	44	Population	1	Number	26519.67413934968	29889.8097811308	23182.738950283565
15	Myanmar	3	both	39	0 to 14	2005	44	Population	1	Number	15782052.951443462	17787645.436202426	13796218.300057815
15	Myanmar	3	both	42	Neonatal	2005	44	Population	1	Number	88564.40803096438	99819.22460714263	77420.46681568284
15	Myanmar	3	both	157	25 plus	2005	44	Population	1	Number	23602518.008101717	26601939.748991735	20632644.68017353
15	Myanmar	3	both	158	<20 years	2005	44	Population	1	Number	20610682.670132745	23229900.233028412	18017267.988215856
15	Myanmar	3	both	159	10 to 24	2005	44	Population	1	Number	14371978.58523873	16198377.997935878	12563571.708684107
15	Myanmar	3	both	162	10 to 19	2005	44	Population	1	Number	9957404.897166954	11222797.713355273	8704477.93364015
15	Myanmar	3	both	164	Birth	2005	44	Population	1	Number	1201781.72352458	1268115.84005615	1133854.16261808
15	Myanmar	3	both	235	95 plus	2005	44	Population	1	Number	5572.760558017851	6280.9502167972905	4871.547537504262
16	Philippines	1	male	1	Under 5	2005	44	Population	1	Number	5892561.567653028	6359307.674890946	5421978.174475252
16	Philippines	1	male	2	Early Neonatal	2005	44	Population	1	Number	24005.062312350212	25906.488247345693	22088.004077710666
16	Philippines	1	male	3	Late Neonatal	2005	44	Population	1	Number	71354.26092663253	77006.18719672311	65655.86815821871
16	Philippines	1	male	4	Post Neonatal	2005	44	Population	1	Number	1131388.295693908	1221004.8532346042	1041034.9685242913
16	Philippines	1	male	5	1 to 4	2005	44	Population	1	Number	4665813.948720138	5035390.146212273	4293199.33371503
16	Philippines	1	male	6	5 to 9	2005	44	Population	1	Number	5556208.828877647	5996312.646564613	5112486.760999625
16	Philippines	1	male	7	10 to 14	2005	44	Population	1	Number	5237535.274982352	5652397.16026817	4819262.662419531
16	Philippines	1	male	8	15 to 19	2005	44	Population	1	Number	4644800.558687175	5012712.298729837	4273864.085228888
16	Philippines	1	male	9	20 to 24	2005	44	Population	1	Number	3960229.8262779033	4273917.147820633	3643963.5695714904
16	Philippines	1	male	10	25 to 29	2005	44	Population	1	Number	3557580.617781325	3839374.347973245	3273470.1609964278
16	Philippines	1	male	11	30 to 34	2005	44	Population	1	Number	3142782.652487547	3391720.495919817	2891798.2024062052
16	Philippines	1	male	12	35 to 39	2005	44	Population	1	Number	2927773.7424708414	3159680.864947618	2693960.028966022
16	Philippines	1	male	13	40 to 44	2005	44	Population	1	Number	2511822.3281745315	2710782.1999193584	2311226.736481313
16	Philippines	1	male	14	45 to 49	2005	44	Population	1	Number	2093576.055088914	2259406.901775929	1926381.853964616
16	Philippines	1	male	15	50 to 54	2005	44	Population	1	Number	1646509.8111389435	1776928.8209456122	1515018.5802149242
16	Philippines	1	male	16	55 to 59	2005	44	Population	1	Number	1194696.2649701682	1289327.4070642171	1099287.1265620647
16	Philippines	1	male	17	60 to 64	2005	44	Population	1	Number	852601.9629091898	920136.0298242975	784512.6743834113
16	Philippines	1	male	18	65 to 69	2005	44	Population	1	Number	646593.4701042151	697809.7334680618	594956.1396029019
16	Philippines	1	male	19	70 to 74	2005	44	Population	1	Number	421813.962481663	455225.5819796555	388127.65416304744
16	Philippines	1	male	20	75 to 79	2005	44	Population	1	Number	258385.2952326785	278851.8324648736	237750.4953104666
16	Philippines	1	male	21	80 plus	2005	44	Population	1	Number	239057.52782362275	257993.12471752797	219966.25464533703
16	Philippines	1	male	22	All Ages	2005	44	Population	1	Number	44784529.74714175	48331884.269274436	41208011.16039152
16	Philippines	1	male	23	5-14 years	2005	44	Population	1	Number	10793744.103859998	11648709.806832783	9931749.423419155
16	Philippines	1	male	24	15-49 years	2005	44	Population	1	Number	22838565.780968238	24647594.25708644	21014664.637614965
16	Philippines	1	male	25	50-69 years	2005	44	Population	1	Number	4340401.509122517	4684201.9913021885	3993774.5207633027
16	Philippines	1	male	26	70+ years	2005	44	Population	1	Number	919256.7855379643	992070.539162057	845844.4041188512
16	Philippines	1	male	28	<1 year	2005	44	Population	1	Number	1226747.6189328905	1323917.528678673	1128778.8407602205
16	Philippines	1	male	30	80 to 84	2005	44	Population	1	Number	139971.62403670495	151058.6886168248	128793.40875094905
16	Philippines	1	male	31	85 to 89	2005	44	Population	1	Number	64999.672022756684	70148.25528999041	59808.76041924934
16	Philippines	1	male	32	90 to 94	2005	44	Population	1	Number	26635.022043027686	28744.76543935011	24507.933695036932
16	Philippines	1	male	39	0 to 14	2005	44	Population	1	Number	16686305.671513027	18008017.481723733	15353727.597894408
16	Philippines	1	male	42	Neonatal	2005	44	Population	1	Number	95359.32323898275	102912.67544406881	87743.87223592936
16	Philippines	1	male	157	25 plus	2005	44	Population	1	Number	19493193.69066364	21037237.341000214	17936455.907696735
16	Philippines	1	male	158	<20 years	2005	44	Population	1	Number	21331106.2302002	23020729.780453566	19627591.683123298
16	Philippines	1	male	159	10 to 24	2005	44	Population	1	Number	13842565.659947429	14939026.606818639	12737090.317219907
16	Philippines	1	male	162	10 to 19	2005	44	Population	1	Number	9882335.833669527	10665109.458998006	9093126.747648418
16	Philippines	1	male	164	Birth	2005	44	Population	1	Number	1281205.9780002	1333274.19960024	1230982.92823713
16	Philippines	1	male	235	95 plus	2005	44	Population	1	Number	7451.209721133421	8041.415371362638	6856.15178010171
16	Philippines	2	female	1	Under 5	2005	44	Population	1	Number	5509205.419131563	5945586.12620288	5069237.070887231
16	Philippines	2	female	2	Early Neonatal	2005	44	Population	1	Number	22309.13857252086	24076.231451399795	20527.51779388358
16	Philippines	2	female	3	Late Neonatal	2005	44	Population	1	Number	66500.03651660107	71767.46271468922	61189.3049321889
16	Philippines	2	female	4	Post Neonatal	2005	44	Population	1	Number	1056012.0355933837	1139658.0868311508	971678.3003849054
16	Philippines	2	female	5	1 to 4	2005	44	Population	1	Number	4364384.208449057	4710084.34520564	4015841.947776254
16	Philippines	2	female	6	5 to 9	2005	44	Population	1	Number	5224566.7715463275	5638401.429806009	4807329.831208785
16	Philippines	2	female	7	10 to 14	2005	44	Population	1	Number	5029635.386679653	5428029.652162708	4627965.780085548
16	Philippines	2	female	8	15 to 19	2005	44	Population	1	Number	4500453.28734396	4856931.37052681	4141044.470909663
16	Philippines	2	female	9	20 to 24	2005	44	Population	1	Number	3909741.0522957467	4219429.189706952	3597506.8584375754
16	Philippines	2	female	10	25 to 29	2005	44	Population	1	Number	3497936.501461738	3775005.85859583	3218589.258487764
16	Philippines	2	female	11	30 to 34	2005	44	Population	1	Number	3040334.1681163358	3281157.131335019	2797531.313568246
16	Philippines	2	female	12	35 to 39	2005	44	Population	1	Number	2822043.2134171757	3045575.486978854	2596673.201442382
16	Philippines	2	female	13	40 to 44	2005	44	Population	1	Number	2414611.210417067	2605871.0504740435	2221778.9551139227
16	Philippines	2	female	14	45 to 49	2005	44	Population	1	Number	2024647.8824859678	2185018.9718378955	1862958.3253058416
16	Philippines	2	female	15	50 to 54	2005	44	Population	1	Number	1618945.3336933812	1747180.9785240458	1489655.4179662552
16	Philippines	2	female	16	55 to 59	2005	44	Population	1	Number	1217025.953340033	1313425.8160495241	1119833.5530345272
16	Philippines	2	female	17	60 to 64	2005	44	Population	1	Number	923545.5652885553	996699.0304677007	849790.6794247361
16	Philippines	2	female	18	65 to 69	2005	44	Population	1	Number	754173.5333789646	813911.1461039345	693944.7964692708
16	Philippines	2	female	19	70 to 74	2005	44	Population	1	Number	529058.8809606961	570965.303210673	486807.93109196465
16	Philippines	2	female	20	75 to 79	2005	44	Population	1	Number	350550.6645217745	378317.56286923995	322555.48461615574
16	Philippines	2	female	21	80 plus	2005	44	Population	1	Number	323515.4007321891	349140.8527855322	297679.2727131723
16	Philippines	2	female	22	All Ages	2005	44	Population	1	Number	43689990.22481113	47150646.95763763	40200882.20076304
16	Philippines	2	female	23	5-14 years	2005	44	Population	1	Number	10254202.15822598	11066431.081968715	9435295.611294333
16	Philippines	2	female	24	15-49 years	2005	44	Population	1	Number	22209767.315537993	23968989.059455406	20436082.3832654
16	Philippines	2	female	25	50-69 years	2005	44	Population	1	Number	4513690.385700934	4871216.971145205	4153224.4468947896
16	Philippines	2	female	26	70+ years	2005	44	Population	1	Number	1203124.9462146598	1298423.718865445	1107042.6884212932
16	Philippines	2	female	28	<1 year	2005	44	Population	1	Number	1144821.2106825057	1235501.7809972395	1053395.123110978
16	Philippines	2	female	30	80 to 84	2005	44	Population	1	Number	205035.32371587126	221276.0431537448	188661.08354073658
16	Philippines	2	female	31	85 to 89	2005	44	Population	1	Number	89036.91891847302	96089.4774413715	81926.37880078393
16	Philippines	2	female	32	90 to 94	2005	44	Population	1	Number	25071.71211164109	27057.62670846712	23069.470603798578
16	Philippines	2	female	39	0 to 14	2005	44	Population	1	Number	15763407.577357544	17012017.208171595	14504532.682181567
16	Philippines	2	female	42	Neonatal	2005	44	Population	1	Number	88809.17508912193	95843.69416608902	81716.82272607247
16	Philippines	2	female	157	25 plus	2005	44	Population	1	Number	19516388.30781388	21062269.18923229	17957798.18923424
16	Philippines	2	female	158	<20 years	2005	44	Population	1	Number	20263860.864701506	21868948.578698404	18645577.153091226
16	Philippines	2	female	159	10 to 24	2005	44	Population	1	Number	13439829.72631936	14504390.212396473	12366517.109432785
16	Philippines	2	female	162	10 to 19	2005	44	Population	1	Number	9530088.674023613	10284961.02268952	8769010.250995211
16	Philippines	2	female	164	Birth	2005	44	Population	1	Number	1189948.68675433	1238308.21127927	1143302.90681219
16	Philippines	2	female	235	95 plus	2005	44	Population	1	Number	4371.445986203765	4717.705481948683	4022.3397678532133
16	Philippines	3	both	1	Under 5	2005	44	Population	1	Number	11401766.986784592	12304893.801093824	10491215.245362481
16	Philippines	3	both	2	Early Neonatal	2005	44	Population	1	Number	46314.200884871076	49982.71969874549	42615.52187159425
16	Philippines	3	both	3	Late Neonatal	2005	44	Population	1	Number	137854.2974432336	148773.6499114123	126845.1730904076
16	Philippines	3	both	4	Post Neonatal	2005	44	Population	1	Number	2187400.3312872914	2360662.940065755	2012713.2689091968
16	Philippines	3	both	5	1 to 4	2005	44	Population	1	Number	9030198.157169195	9745474.491417913	8309041.281491283
16	Philippines	3	both	6	5 to 9	2005	44	Population	1	Number	10780775.600423975	11634714.076370623	9919816.59220841
16	Philippines	3	both	7	10 to 14	2005	44	Population	1	Number	10267170.661662005	11080426.812430877	9447228.442505078
16	Philippines	3	both	8	15 to 19	2005	44	Population	1	Number	9145253.846031135	9869643.669256646	8414908.55613855
16	Philippines	3	both	9	20 to 24	2005	44	Population	1	Number	7869970.8785736505	8493346.337527586	7241470.428009066
16	Philippines	3	both	10	25 to 29	2005	44	Population	1	Number	7055517.119243062	7614380.206569076	6492059.419484192
16	Philippines	3	both	11	30 to 34	2005	44	Population	1	Number	6183116.820603883	6672877.627254835	5689329.515974452
16	Philippines	3	both	12	35 to 39	2005	44	Population	1	Number	5749816.955888017	6205256.351926471	5290633.230408405
16	Philippines	3	both	13	40 to 44	2005	44	Population	1	Number	4926433.538591599	5316653.250393402	4533005.691595236
16	Philippines	3	both	14	45 to 49	2005	44	Population	1	Number	4118223.9375748816	4444425.873613825	3789340.1792704575
16	Philippines	3	both	15	50 to 54	2005	44	Population	1	Number	3265455.1448323247	3524109.7994696586	3004673.9981811796
16	Philippines	3	both	16	55 to 59	2005	44	Population	1	Number	2411722.218310201	2602753.2231137417	2219120.679596592
16	Philippines	3	both	17	60 to 64	2005	44	Population	1	Number	1776147.528197745	1916835.0602919983	1634303.3538081474
16	Philippines	3	both	18	65 to 69	2005	44	Population	1	Number	1400767.0034831797	1511720.8795719964	1288900.9360721728
16	Philippines	3	both	19	70 to 74	2005	44	Population	1	Number	950872.8434423591	1026190.8851903286	874935.5852550121
16	Philippines	3	both	20	75 to 79	2005	44	Population	1	Number	608935.959754453	657169.3953341136	560305.9799266222
16	Philippines	3	both	21	80 plus	2005	44	Population	1	Number	562572.9285558119	607133.9775030601	517645.5273585093
16	Philippines	3	both	22	All Ages	2005	44	Population	1	Number	88474519.97195287	95482531.226912	81408893.3611546
16	Philippines	3	both	23	5-14 years	2005	44	Population	1	Number	21047946.262085978	22715140.888801496	19367045.034713488
16	Philippines	3	both	24	15-49 years	2005	44	Population	1	Number	45048333.09650623	48616583.316541836	41450747.020880364
16	Philippines	3	both	25	50-69 years	2005	44	Population	1	Number	8854091.89482345	9555418.962447397	8146998.967658092
16	Philippines	3	both	26	70+ years	2005	44	Population	1	Number	2122381.731752624	2290494.2580275014	1952887.0925401442
16	Philippines	3	both	28	<1 year	2005	44	Population	1	Number	2371568.829615396	2559419.3096759124	2182173.9638711987
16	Philippines	3	both	30	80 to 84	2005	44	Population	1	Number	345006.9477525762	372334.7317705696	317454.49229168566
16	Philippines	3	both	31	85 to 89	2005	44	Population	1	Number	154036.5909412297	166237.73273136193	141735.13922003328
16	Philippines	3	both	32	90 to 94	2005	44	Population	1	Number	51706.734154668775	55802.39214781724	47577.40429883551
16	Philippines	3	both	39	0 to 14	2005	44	Population	1	Number	32449713.24887057	35020034.689895324	29858260.280075967
16	Philippines	3	both	42	Neonatal	2005	44	Population	1	Number	184168.49832810467	198756.3696101578	169460.69496200184
16	Philippines	3	both	157	25 plus	2005	44	Population	1	Number	39009581.99847752	42099506.53023249	35894254.09693098
16	Philippines	3	both	158	<20 years	2005	44	Population	1	Number	41594967.0949017	44889678.35915197	38273168.83621452
16	Philippines	3	both	159	10 to 24	2005	44	Population	1	Number	27282395.38626679	29443416.81921511	25103607.426652696
16	Philippines	3	both	162	10 to 19	2005	44	Population	1	Number	19412424.507693138	20950070.481687527	17862136.99864363
16	Philippines	3	both	164	Birth	2005	44	Population	1	Number	2471154.66475453	2571582.4108795	2374285.83504932
16	Philippines	3	both	235	95 plus	2005	44	Population	1	Number	11822.655707337186	12759.120853311322	10878.491547954922
17	Sri Lanka	1	male	1	Under 5	2005	44	Population	1	Number	901808.568501665	1000505.407322243	804091.3584773218
17	Sri Lanka	1	male	2	Early Neonatal	2005	44	Population	1	Number	3585.989768819313	3978.452056922698	3197.4229181327355
17	Sri Lanka	1	male	3	Late Neonatal	2005	44	Population	1	Number	10696.443582844195	11867.096873490356	9537.409769454123
17	Sri Lanka	1	male	4	Post Neonatal	2005	44	Population	1	Number	170972.46794261137	189684.24636286398	152446.41580486478
17	Sri Lanka	1	male	5	1 to 4	2005	44	Population	1	Number	716553.6672073901	794975.612028966	638910.10998487
17	Sri Lanka	1	male	6	5 to 9	2005	44	Population	1	Number	844627.1265192073	937065.8438714477	753105.9221338193
17	Sri Lanka	1	male	7	10 to 14	2005	44	Population	1	Number	856865.9877540715	950644.1655603771	764018.6179101616
17	Sri Lanka	1	male	8	15 to 19	2005	44	Population	1	Number	832681.27322649	923812.597859049	742454.4848578671
17	Sri Lanka	1	male	9	20 to 24	2005	44	Population	1	Number	852153.4005572322	945415.8176186968	759816.6722052709
17	Sri Lanka	1	male	10	25 to 29	2005	44	Population	1	Number	811281.9903413386	900071.3084244357	723373.9626200369
17	Sri Lanka	1	male	11	30 to 34	2005	44	Population	1	Number	728174.2923235013	807868.0358439791	649271.5598117381
17	Sri Lanka	1	male	12	35 to 39	2005	44	Population	1	Number	690466.7464159832	766033.6544740999	615649.8879041414
17	Sri Lanka	1	male	13	40 to 44	2005	44	Population	1	Number	655769.9415415155	727539.5193480756	584712.7223672388
17	Sri Lanka	1	male	14	45 to 49	2005	44	Population	1	Number	596228.8626573402	661482.0727212447	531623.3321380824
17	Sri Lanka	1	male	15	50 to 54	2005	44	Population	1	Number	526280.3511023084	583878.17041941965	469254.2267156287
17	Sri Lanka	1	male	16	55 to 59	2005	44	Population	1	Number	422618.9104680304	468871.68732763996	376825.22178853827
17	Sri Lanka	1	male	17	60 to 64	2005	44	Population	1	Number	305459.4559578682	338889.9241790619	272360.8063615913
17	Sri Lanka	1	male	18	65 to 69	2005	44	Population	1	Number	216805.66877785337	240533.5805477623	193313.27159911155
17	Sri Lanka	1	male	19	70 to 74	2005	44	Population	1	Number	153904.50986288494	170748.31589251148	137227.8893036544
17	Sri Lanka	1	male	20	75 to 79	2005	44	Population	1	Number	100205.75463331582	111172.59566740664	89347.76646025995
17	Sri Lanka	1	male	21	80 plus	2005	44	Population	1	Number	94104.51515963809	104403.61686415054	83907.63857931053
17	Sri Lanka	1	male	22	All Ages	2005	44	Population	1	Number	9589437.355800245	10638936.313941594	8550355.341233768
17	Sri Lanka	1	male	23	5-14 years	2005	44	Population	1	Number	1701493.1142732787	1887710.0094318246	1517124.5400439808
17	Sri Lanka	1	male	24	15-49 years	2005	44	Population	1	Number	5166756.507063401	5732223.006289582	4606902.621904375
17	Sri Lanka	1	male	25	50-69 years	2005	44	Population	1	Number	1471164.3863060602	1632173.362473884	1311753.5264648704
17	Sri Lanka	1	male	26	70+ years	2005	44	Population	1	Number	348214.77965583885	386324.5284240686	310483.2943432248
17	Sri Lanka	1	male	28	<1 year	2005	44	Population	1	Number	185254.90129427487	205529.79529327704	165181.24849245165
17	Sri Lanka	1	male	30	80 to 84	2005	44	Population	1	Number	58004.87011688038	64353.11021649053	51719.64033129148
17	Sri Lanka	1	male	31	85 to 89	2005	44	Population	1	Number	26232.49860105426	29103.467869610846	23390.025525508423
17	Sri Lanka	1	male	32	90 to 94	2005	44	Population	1	Number	8173.40137074939	9067.924782791304	7287.75667158029
17	Sri Lanka	1	male	39	0 to 14	2005	44	Population	1	Number	2603301.6827749438	2888215.416754067	2321215.8985213027
17	Sri Lanka	1	male	42	Neonatal	2005	44	Population	1	Number	14282.433351663509	15845.548930413055	12734.832687586859
17	Sri Lanka	1	male	157	25 plus	2005	44	Population	1	Number	5301300.999241578	5881492.481709789	4726868.28564933
17	Sri Lanka	1	male	158	<20 years	2005	44	Population	1	Number	3435982.9560014335	3812028.014613116	3063670.3833791697
17	Sri Lanka	1	male	159	10 to 24	2005	44	Population	1	Number	2541700.6615377935	2819872.5810381225	2266289.7749733
17	Sri Lanka	1	male	162	10 to 19	2005	44	Population	1	Number	1689547.2609805614	1874456.7634194258	1506473.1027680284
17	Sri Lanka	1	male	164	Birth	2005	44	Population	1	Number	188392.109284352	199776.296692178	177157.637675902
17	Sri Lanka	1	male	235	95 plus	2005	44	Population	1	Number	1693.7450709540547	1879.1139952578517	1510.2160509303244
17	Sri Lanka	2	female	1	Under 5	2005	44	Population	1	Number	871027.5506672543	966355.6156016139	776645.6773091899
17	Sri Lanka	2	female	2	Early Neonatal	2005	44	Population	1	Number	3434.2589956345973	3810.1153784625258	3062.133226069128
17	Sri Lanka	2	female	3	Late Neonatal	2005	44	Population	1	Number	10255.27531081889	11377.645722639474	9144.045138023184
17	Sri Lanka	2	female	4	Post Neonatal	2005	44	Population	1	Number	163988.4504138541	181935.87542648593	146219.1649908052
17	Sri Lanka	2	female	5	1 to 4	2005	44	Population	1	Number	693349.5659469466	769231.9790740261	618220.3339542923
17	Sri Lanka	2	female	6	5 to 9	2005	44	Population	1	Number	826371.2696040891	916812.0070851949	736828.2138709289
17	Sri Lanka	2	female	7	10 to 14	2005	44	Population	1	Number	850861.4634473497	943982.4867439355	758664.7254373679
17	Sri Lanka	2	female	8	15 to 19	2005	44	Population	1	Number	855596.2433558453	949235.4562392257	762886.45911976
17	Sri Lanka	2	female	9	20 to 24	2005	44	Population	1	Number	894678.3340797937	992594.8170442971	797733.7343841397
17	Sri Lanka	2	female	10	25 to 29	2005	44	Population	1	Number	850016.5748455441	943045.1308080787	757911.3863726074
17	Sri Lanka	2	female	11	30 to 34	2005	44	Population	1	Number	757966.0572153977	840920.3075889006	675835.1804514965
17	Sri Lanka	2	female	12	35 to 39	2005	44	Population	1	Number	721038.620417159	799951.4129857216	642909.0874232217
17	Sri Lanka	2	female	13	40 to 44	2005	44	Population	1	Number	689409.4882244372	764860.6865355328	614707.1909669033
17	Sri Lanka	2	female	14	45 to 49	2005	44	Population	1	Number	632310.7234914027	701512.8487990409	563795.4732197041
17	Sri Lanka	2	female	15	50 to 54	2005	44	Population	1	Number	566794.2545888941	628826.0461946604	505378.1679040271
17	Sri Lanka	2	female	16	55 to 59	2005	44	Population	1	Number	465320.96501796396	516247.192477211	414900.21270360344
17	Sri Lanka	2	female	17	60 to 64	2005	44	Population	1	Number	343412.0456116377	380996.16767325264	306200.9698268107
17	Sri Lanka	2	female	18	65 to 69	2005	44	Population	1	Number	253560.6606751506	281311.1573237621	226085.6053269055
17	Sri Lanka	2	female	19	70 to 74	2005	44	Population	1	Number	189062.15954009801	209753.73216310196	168575.96391420055
17	Sri Lanka	2	female	20	75 to 79	2005	44	Population	1	Number	126842.67001971205	140724.74099992824	113098.38740887123
17	Sri Lanka	2	female	21	80 plus	2005	44	Population	1	Number	127185.09248354507	141104.6392828008	113403.70602496526
17	Sri Lanka	2	female	22	All Ages	2005	44	Population	1	Number	10021454.173285274	11118234.445546258	8935560.141664693
17	Sri Lanka	2	female	23	5-14 years	2005	44	Population	1	Number	1677232.7330514388	1860794.4938291304	1495492.939308297
17	Sri Lanka	2	female	24	15-49 years	2005	44	Population	1	Number	5401016.04162958	5992120.660000796	4815778.5119378315
17	Sri Lanka	2	female	25	50-69 years	2005	44	Population	1	Number	1629087.9258936464	1807380.5636688864	1452564.9557613467
17	Sri Lanka	2	female	26	70+ years	2005	44	Population	1	Number	443089.9220433551	491583.11244583083	395078.0573480371
17	Sri Lanka	2	female	28	<1 year	2005	44	Population	1	Number	177677.98472030758	197123.63652758792	158425.34335489754
17	Sri Lanka	2	female	30	80 to 84	2005	44	Population	1	Number	75021.93731634528	83232.58014448022	66892.79033190865
17	Sri Lanka	2	female	31	85 to 89	2005	44	Population	1	Number	36903.22473131138	40942.032689542786	32904.50450664494
17	Sri Lanka	2	female	32	90 to 94	2005	44	Population	1	Number	12495.93947831253	13863.535404631819	11141.91780996386
17	Sri Lanka	2	female	39	0 to 14	2005	44	Population	1	Number	2548260.283718693	2827150.109430745	2272138.6166174863
17	Sri Lanka	2	female	42	Neonatal	2005	44	Population	1	Number	13689.534306453488	15187.761101102	12206.178364092315
17	Sri Lanka	2	female	157	25 plus	2005	44	Population	1	Number	5722919.312130942	6349254.062831993	5102801.331543322
17	Sri Lanka	2	female	158	<20 years	2005	44	Population	1	Number	3403856.527074538	3776385.56566997	3035025.0757372463
17	Sri Lanka	2	female	159	10 to 24	2005	44	Population	1	Number	2601136.040882989	2885812.760027459	2319284.9189412673
17	Sri Lanka	2	female	162	10 to 19	2005	44	Population	1	Number	1706457.7068031952	1893217.942983161	1521551.1845571278
17	Sri Lanka	2	female	164	Birth	2005	44	Population	1	Number	179639.175599273	190494.439381701	168926.671632405
17	Sri Lanka	2	female	235	95 plus	2005	44	Population	1	Number	2763.9909575758857	3066.491044145975	2464.4933764478014
17	Sri Lanka	3	both	1	Under 5	2005	44	Population	1	Number	1772836.1191689193	1966861.022923857	1580737.0357865116
17	Sri Lanka	3	both	2	Early Neonatal	2005	44	Population	1	Number	7020.248764453911	7788.567435385224	6259.556144201863
17	Sri Lanka	3	both	3	Late Neonatal	2005	44	Population	1	Number	20951.718893663085	23244.74259612983	18681.45490747731
17	Sri Lanka	3	both	4	Post Neonatal	2005	44	Population	1	Number	334960.91835646547	371620.1217893499	298665.58079567
17	Sri Lanka	3	both	5	1 to 4	2005	44	Population	1	Number	1409903.2331543367	1564207.591102992	1257130.4439391624
17	Sri Lanka	3	both	6	5 to 9	2005	44	Population	1	Number	1670998.3961232963	1853877.8509566425	1489934.136004748
17	Sri Lanka	3	both	7	10 to 14	2005	44	Population	1	Number	1707727.4512014212	1894626.6523043122	1522683.3433475296
17	Sri Lanka	3	both	8	15 to 19	2005	44	Population	1	Number	1688277.5165823353	1873048.0540982746	1505340.943977627
17	Sri Lanka	3	both	9	20 to 24	2005	44	Population	1	Number	1746831.734637026	1938010.634662994	1557550.4065894105
17	Sri Lanka	3	both	10	25 to 29	2005	44	Population	1	Number	1661298.5651868826	1843116.439232514	1481285.348992644
17	Sri Lanka	3	both	11	30 to 34	2005	44	Population	1	Number	1486140.349538899	1648788.3434328798	1325106.7402632341
17	Sri Lanka	3	both	12	35 to 39	2005	44	Population	1	Number	1411505.3668331422	1565985.0674598212	1258558.9753273628
17	Sri Lanka	3	both	13	40 to 44	2005	44	Population	1	Number	1345179.4297659528	1492400.2058836084	1199419.9133341422
17	Sri Lanka	3	both	14	45 to 49	2005	44	Population	1	Number	1228539.586148743	1362994.9215202855	1095418.8053577864
17	Sri Lanka	3	both	15	50 to 54	2005	44	Population	1	Number	1093074.6056912025	1212704.21661408	974632.3946196558
17	Sri Lanka	3	both	16	55 to 59	2005	44	Population	1	Number	887939.8754859943	985118.8798048511	791725.4344921417
17	Sri Lanka	3	both	17	60 to 64	2005	44	Population	1	Number	648871.5015695059	719886.0918523147	578561.7761884021
17	Sri Lanka	3	both	18	65 to 69	2005	44	Population	1	Number	470366.329453004	521844.73787152447	419398.87692601705
17	Sri Lanka	3	both	19	70 to 74	2005	44	Population	1	Number	342966.6694029829	380502.0480556134	305803.853217855
17	Sri Lanka	3	both	20	75 to 79	2005	44	Population	1	Number	227048.42465302788	251897.3366673349	202446.15386913117
17	Sri Lanka	3	both	21	80 plus	2005	44	Population	1	Number	221289.60764318315	245508.25614695135	197311.34460427577
17	Sri Lanka	3	both	22	All Ages	2005	44	Population	1	Number	19610891.529085517	21757170.759487852	17485915.482898474
17	Sri Lanka	3	both	23	5-14 years	2005	44	Population	1	Number	3378725.8473247173	3748504.5032609547	3012617.479352278
17	Sri Lanka	3	both	24	15-49 years	2005	44	Population	1	Number	10567772.54869298	11724343.666290378	9422681.13384221
17	Sri Lanka	3	both	25	50-69 years	2005	44	Population	1	Number	3100252.3121997067	3439553.9261427703	2764318.4822262162
17	Sri Lanka	3	both	26	70+ years	2005	44	Population	1	Number	791304.701699194	877907.6408698997	705561.3516912619
17	Sri Lanka	3	both	28	<1 year	2005	44	Population	1	Number	362932.8860145825	402653.43182086496	323606.59184734913
17	Sri Lanka	3	both	30	80 to 84	2005	44	Population	1	Number	133026.80743322565	147585.69036097077	118612.4306632001
17	Sri Lanka	3	both	31	85 to 89	2005	44	Population	1	Number	63135.72333236563	70045.50055915365	56294.53003215337
17	Sri Lanka	3	both	32	90 to 94	2005	44	Population	1	Number	20669.34084906192	22931.460187423123	18429.67448154415
17	Sri Lanka	3	both	39	0 to 14	2005	44	Population	1	Number	5151561.966493636	5715365.526184812	4593354.51513879
17	Sri Lanka	3	both	42	Neonatal	2005	44	Population	1	Number	27971.967658116995	31033.31003151505	24941.011051679172
17	Sri Lanka	3	both	157	25 plus	2005	44	Population	1	Number	11024220.31137252	12230746.54454178	9829669.617192646
17	Sri Lanka	3	both	158	<20 years	2005	44	Population	1	Number	6839839.483075972	7588413.580283089	6098695.459116417
17	Sri Lanka	3	both	159	10 to 24	2005	44	Population	1	Number	5142836.702420782	5705685.34106558	4585574.693914567
17	Sri Lanka	3	both	162	10 to 19	2005	44	Population	1	Number	3396004.9677837566	3767674.706402587	3028024.2873251564
17	Sri Lanka	3	both	164	Birth	2005	44	Population	1	Number	368031.284883625	390270.736073879	346084.309308307
17	Sri Lanka	3	both	235	95 plus	2005	44	Population	1	Number	4457.73602852994	4945.605039403826	3974.709427378126
18	Thailand	1	male	1	Under 5	2005	44	Population	1	Number	2152545.3136235406	2371397.5053079124	1933909.8891548808
18	Thailand	1	male	2	Early Neonatal	2005	44	Population	1	Number	7985.998346321852	8797.945593062122	7174.855311513967
18	Thailand	1	male	3	Late Neonatal	2005	44	Population	1	Number	23881.441078922664	26309.499474546046	21455.787609902738
18	Thailand	1	male	4	Post Neonatal	2005	44	Population	1	Number	384286.4826817819	423357.40882549743	345254.25524064864
18	Thailand	1	male	5	1 to 4	2005	44	Population	1	Number	1736391.3915165141	1912932.6514148065	1560024.9909928157
18	Thailand	1	male	6	5 to 9	2005	44	Population	1	Number	2523614.543805007	2780193.8457053024	2267289.3768094345
18	Thailand	1	male	7	10 to 14	2005	44	Population	1	Number	2708487.398276716	2983862.9731883197	2433384.5754732327
18	Thailand	1	male	8	15 to 19	2005	44	Population	1	Number	2574162.7256902223	2835881.3295700043	2312703.3470556913
18	Thailand	1	male	9	20 to 24	2005	44	Population	1	Number	2632680.691201449	2900348.8957349258	2365277.604832816
18	Thailand	1	male	10	25 to 29	2005	44	Population	1	Number	2636286.377050001	2904321.1765375943	2368517.058829704
18	Thailand	1	male	11	30 to 34	2005	44	Population	1	Number	2698482.5521143805	2972840.9207928637	2424395.928028574
18	Thailand	1	male	12	35 to 39	2005	44	Population	1	Number	2809277.5324312667	3094900.5765228583	2523937.3902906873
18	Thailand	1	male	13	40 to 44	2005	44	Population	1	Number	2612415.709315468	2878023.5457479246	2347070.9503086098
18	Thailand	1	male	14	45 to 49	2005	44	Population	1	Number	2310684.1125335097	2545614.4896631483	2075986.4276302755
18	Thailand	1	male	15	50 to 54	2005	44	Population	1	Number	1768444.5436249126	1948244.6908250975	1588822.483639634
18	Thailand	1	male	16	55 to 59	2005	44	Population	1	Number	1369175.9946185036	1508381.968740122	1230107.9002740474
18	Thailand	1	male	17	60 to 64	2005	44	Population	1	Number	1035128.4270748923	1140371.3334640658	929989.7609568163
18	Thailand	1	male	18	65 to 69	2005	44	Population	1	Number	828840.3334976094	913109.6505681076	744654.4829215097
18	Thailand	1	male	19	70 to 74	2005	44	Population	1	Number	607671.9213972205	669454.7470507079	545950.289972553
18	Thailand	1	male	20	75 to 79	2005	44	Population	1	Number	389412.92137469805	429005.0594698552	349859.99822855706
18	Thailand	1	male	21	80 plus	2005	44	Population	1	Number	309593.0031142769	341069.74222535675	278147.4408675651
18	Thailand	1	male	22	All Ages	2005	44	Population	1	Number	31966904.100743674	35217022.45111413	28720004.905274574
18	Thailand	1	male	23	5-14 years	2005	44	Population	1	Number	5232101.942081722	5764056.818893622	4700673.952282667
18	Thailand	1	male	24	15-49 years	2005	44	Population	1	Number	18273989.700336296	20131930.93456932	16417888.706976354
18	Thailand	1	male	25	50-69 years	2005	44	Population	1	Number	5001589.298815918	5510107.643597393	4493574.627792007
18	Thailand	1	male	26	70+ years	2005	44	Population	1	Number	1306677.8458861953	1439529.5487459202	1173957.729068675
18	Thailand	1	male	28	<1 year	2005	44	Population	1	Number	416153.92210702645	458464.8538931055	373884.89816206536
18	Thailand	1	male	30	80 to 84	2005	44	Population	1	Number	184691.56205453182	203469.40282072782	165932.320235089
18	Thailand	1	male	31	85 to 89	2005	44	Population	1	Number	80082.49167790236	88224.58685626177	71948.46102605417
18	Thailand	1	male	32	90 to 94	2005	44	Population	1	Number	32094.61802800013	35357.72122598883	28834.74684605552
18	Thailand	1	male	39	0 to 14	2005	44	Population	1	Number	7384647.2557052635	8135454.3242015345	6634583.8414375475
18	Thailand	1	male	42	Neonatal	2005	44	Population	1	Number	31867.439425244516	35107.44506760817	28630.6429214167
18	Thailand	1	male	157	25 plus	2005	44	Population	1	Number	19375413.42814674	21345337.901607715	17407440.111948524
18	Thailand	1	male	158	<20 years	2005	44	Population	1	Number	9958809.981395485	10971335.653771542	8947287.188493239
18	Thailand	1	male	159	10 to 24	2005	44	Population	1	Number	7915330.815168387	8720093.198493252	7111365.527361739
18	Thailand	1	male	162	10 to 19	2005	44	Population	1	Number	5282650.123966938	5819744.302758324	4746087.9225289235
18	Thailand	1	male	164	Birth	2005	44	Population	1	Number	418836.805053042	447557.277300546	390276.451315702
18	Thailand	1	male	235	95 plus	2005	44	Population	1	Number	12724.331353842581	14018.031322378361	11431.912760366324
18	Thailand	2	female	1	Under 5	2005	44	Population	1	Number	2029758.2616798368	2236126.527818824	1823594.3977637286
18	Thailand	2	female	2	Early Neonatal	2005	44	Population	1	Number	7528.177572547076	8293.577562370101	6763.535690849096
18	Thailand	2	female	3	Late Neonatal	2005	44	Population	1	Number	22527.187673397544	24817.557294703664	20239.08660166336
18	Thailand	2	female	4	Post Neonatal	2005	44	Population	1	Number	362752.9067775345	399634.4851516027	325907.8586159063
18	Thailand	2	female	5	1 to 4	2005	44	Population	1	Number	1636949.9896563576	1803380.9078101472	1470683.9168553099
18	Thailand	2	female	6	5 to 9	2005	44	Population	1	Number	2376624.1031328924	2618258.688239472	2135228.8505905885
18	Thailand	2	female	7	10 to 14	2005	44	Population	1	Number	2563726.544209787	2824384.087411611	2303327.175301121
18	Thailand	2	female	8	15 to 19	2005	44	Population	1	Number	2513670.1105789985	2769238.348511072	2258355.0061199535
18	Thailand	2	female	9	20 to 24	2005	44	Population	1	Number	2565748.5334242946	2826611.65500273	2305143.789758876
18	Thailand	2	female	10	25 to 29	2005	44	Population	1	Number	2682186.546077845	2954888.0777948825	2409755.1179009904
18	Thailand	2	female	11	30 to 34	2005	44	Population	1	Number	2876741.616509973	3169223.825222703	2584549.10356652
18	Thailand	2	female	12	35 to 39	2005	44	Population	1	Number	2940597.636898544	3239572.173519928	2641919.226522794
18	Thailand	2	female	13	40 to 44	2005	44	Population	1	Number	2768970.6768045207	3050495.6684007766	2487724.528148388
18	Thailand	2	female	14	45 to 49	2005	44	Population	1	Number	2438333.376844136	2686242.027222876	2190670.2733227517
18	Thailand	2	female	15	50 to 54	2005	44	Population	1	Number	1901792.9748991816	2095150.8373573644	1708626.6282085972
18	Thailand	2	female	16	55 to 59	2005	44	Population	1	Number	1480015.528340535	1630490.7076801865	1329689.3906230312
18	Thailand	2	female	17	60 to 64	2005	44	Population	1	Number	1145859.4038439414	1262360.478319	1029473.7205529833
18	Thailand	2	female	18	65 to 69	2005	44	Population	1	Number	967635.279503005	1066016.0663464025	869351.9361856668
18	Thailand	2	female	19	70 to 74	2005	44	Population	1	Number	756623.2840000971	833550.1960306271	679772.56600905
18	Thailand	2	female	20	75 to 79	2005	44	Population	1	Number	506090.92836619436	557545.8771486991	454686.9443279599
18	Thailand	2	female	21	80 plus	2005	44	Population	1	Number	474676.83225018537	522937.8674173716	426463.5983416479
18	Thailand	2	female	22	All Ages	2005	44	Population	1	Number	32989051.63736397	36343093.109444514	29638332.25324464
18	Thailand	2	female	23	5-14 years	2005	44	Population	1	Number	4940350.647342679	5442642.775651083	4438556.025891709
18	Thailand	2	female	24	15-49 years	2005	44	Population	1	Number	18786248.497138314	20696271.775674973	16878117.045340277
18	Thailand	2	female	25	50-69 years	2005	44	Population	1	Number	5495303.186586663	6054018.089702953	4937141.675570278
18	Thailand	2	female	26	70+ years	2005	44	Population	1	Number	1737391.0446164766	1914033.940596698	1560923.1086786576
18	Thailand	2	female	28	<1 year	2005	44	Population	1	Number	392808.27202347916	432745.6200086765	352910.48090841883
18	Thailand	2	female	30	80 to 84	2005	44	Population	1	Number	265724.63229952555	292741.21485191747	238734.80894626636
18	Thailand	2	female	31	85 to 89	2005	44	Population	1	Number	130722.9841085661	144013.76660434608	117445.36577574958
18	Thailand	2	female	32	90 to 94	2005	44	Population	1	Number	55920.7791034872	61606.32030442665	50240.86927834735
18	Thailand	2	female	39	0 to 14	2005	44	Population	1	Number	6970108.909022517	7678769.3034699075	6262150.423655438
18	Thailand	2	female	42	Neonatal	2005	44	Population	1	Number	30055.36524594462	33111.13485707376	27002.622292512453
18	Thailand	2	female	157	25 plus	2005	44	Population	1	Number	20939524.08433816	23068473.80246081	18812683.03371038
18	Thailand	2	female	158	<20 years	2005	44	Population	1	Number	9483779.019601515	10448007.651980976	8520505.429775393
18	Thailand	2	female	159	10 to 24	2005	44	Population	1	Number	7643145.18821308	8420234.090925412	6866825.971179949
18	Thailand	2	female	162	10 to 19	2005	44	Population	1	Number	5077396.654788786	5593622.435922682	4561682.181421074
18	Thailand	2	female	164	Birth	2005	44	Population	1	Number	394813.201300831	421886.327287151	367891.009761586
18	Thailand	2	female	235	95 plus	2005	44	Population	1	Number	22308.436738606546	24576.56565668146	20042.554341284576
18	Thailand	3	both	1	Under 5	2005	44	Population	1	Number	4182303.575303377	4607524.033126736	3757504.2869186094
18	Thailand	3	both	2	Early Neonatal	2005	44	Population	1	Number	15514.175918868928	17091.523155432224	13938.391002363065
18	Thailand	3	both	3	Late Neonatal	2005	44	Population	1	Number	46408.62875232021	51127.05676924971	41694.874211566086
18	Thailand	3	both	4	Post Neonatal	2005	44	Population	1	Number	747039.3894593165	822991.8939771003	671162.113856555
18	Thailand	3	both	5	1 to 4	2005	44	Population	1	Number	3373341.3811728717	3716313.559224954	3030708.9078481253
18	Thailand	3	both	6	5 to 9	2005	44	Population	1	Number	4900238.646937899	5398452.533944775	4402518.227400023
18	Thailand	3	both	7	10 to 14	2005	44	Population	1	Number	5272213.942486503	5808247.060599931	4736711.750774353
18	Thailand	3	both	8	15 to 19	2005	44	Population	1	Number	5087832.83626922	5605119.678081076	4571058.353175645
18	Thailand	3	both	9	20 to 24	2005	44	Population	1	Number	5198429.224625744	5726960.550737656	4670421.394591691
18	Thailand	3	both	10	25 to 29	2005	44	Population	1	Number	5318472.923127847	5859209.254332477	4778272.176730694
18	Thailand	3	both	11	30 to 34	2005	44	Population	1	Number	5575224.168624354	6142064.746015567	5008945.031595095
18	Thailand	3	both	12	35 to 39	2005	44	Population	1	Number	5749875.169329811	6334472.750042786	5165856.616813481
18	Thailand	3	both	13	40 to 44	2005	44	Population	1	Number	5381386.386119989	5928519.2141487	4834795.478456998
18	Thailand	3	both	14	45 to 49	2005	44	Population	1	Number	4749017.489377646	5231856.516886026	4266656.700953027
18	Thailand	3	both	15	50 to 54	2005	44	Population	1	Number	3670237.518524094	4043395.5281824623	3297449.1118482314
18	Thailand	3	both	16	55 to 59	2005	44	Population	1	Number	2849191.5229590386	3138872.676420308	2559797.2908970783
18	Thailand	3	both	17	60 to 64	2005	44	Population	1	Number	2180987.8309188336	2402731.811783066	1959463.4815097996
18	Thailand	3	both	18	65 to 69	2005	44	Population	1	Number	1796475.6130006143	1979125.71691451	1614006.4191071766
18	Thailand	3	both	19	70 to 74	2005	44	Population	1	Number	1364295.2053973174	1503004.943081335	1225722.855981603
18	Thailand	3	both	20	75 to 79	2005	44	Population	1	Number	895503.8497408924	986550.936618554	804546.9425565168
18	Thailand	3	both	21	80 plus	2005	44	Population	1	Number	784269.8353644622	864007.6096427286	704611.039209213
18	Thailand	3	both	22	All Ages	2005	44	Population	1	Number	64955955.738107644	71560115.56055862	58358337.15851923
18	Thailand	3	both	23	5-14 years	2005	44	Population	1	Number	10172452.589424402	11206699.594544705	9139229.978174377
18	Thailand	3	both	24	15-49 years	2005	44	Population	1	Number	37060238.19747461	40828202.7102443	33296005.752316635
18	Thailand	3	both	25	50-69 years	2005	44	Population	1	Number	10496892.48540258	11564125.733300349	9430716.303362288
18	Thailand	3	both	26	70+ years	2005	44	Population	1	Number	3044068.890502672	3353563.4893426173	2734880.8377473336
18	Thailand	3	both	28	<1 year	2005	44	Population	1	Number	808962.1941305056	891210.4739017822	726795.3790704841
18	Thailand	3	both	30	80 to 84	2005	44	Population	1	Number	450416.1943540573	496210.61767264537	404667.12918135535
18	Thailand	3	both	31	85 to 89	2005	44	Population	1	Number	210805.47578646845	232238.35346060785	189393.82680180378
18	Thailand	3	both	32	90 to 94	2005	44	Population	1	Number	88015.39713148733	96964.04153041549	79075.61612440288
18	Thailand	3	both	39	0 to 14	2005	44	Population	1	Number	14354756.16472778	15814223.62767144	12896734.265092984
18	Thailand	3	both	42	Neonatal	2005	44	Population	1	Number	61922.80467118914	68218.57992468195	55633.26521392916
18	Thailand	3	both	157	25 plus	2005	44	Population	1	Number	40314937.5124849	44413811.70406853	36220123.14565893
18	Thailand	3	both	158	<20 years	2005	44	Population	1	Number	19442589.000997	21419343.30575252	17467792.618268635
18	Thailand	3	both	159	10 to 24	2005	44	Population	1	Number	15558476.003381466	17140327.289418664	13978191.49854169
18	Thailand	3	both	162	10 to 19	2005	44	Population	1	Number	10360046.778755724	11413366.738681005	9307770.103949996
18	Thailand	3	both	164	Birth	2005	44	Population	1	Number	813650.006353873	869443.604587697	758167.461077288
18	Thailand	3	both	235	95 plus	2005	44	Population	1	Number	35032.76809244913	38594.59697905982	31474.467101650895
19	Timor-Leste	1	male	1	Under 5	2005	44	Population	1	Number	83432.51339023073	89194.46045287103	76941.38013795095
19	Timor-Leste	1	male	2	Early Neonatal	2005	44	Population	1	Number	344.8936128470396	368.7123695728809	318.06054372470317
19	Timor-Leste	1	male	3	Late Neonatal	2005	44	Population	1	Number	1022.0577286132583	1092.6422320392517	942.5406118638078
19	Timor-Leste	1	male	4	Post Neonatal	2005	44	Population	1	Number	16223.378223749356	17343.783719209125	14961.183120505328
19	Timor-Leste	1	male	5	1 to 4	2005	44	Population	1	Number	65842.18382502109	70389.32213204977	60719.59586185712
19	Timor-Leste	1	male	6	5 to 9	2005	44	Population	1	Number	71943.24186734365	76911.72638626862	66345.98546709954
19	Timor-Leste	1	male	7	10 to 14	2005	44	Population	1	Number	60843.624084070005	65045.55600276788	56109.92908396754
19	Timor-Leste	1	male	8	15 to 19	2005	44	Population	1	Number	51949.15325200782	55536.82260085074	47907.45700674799
19	Timor-Leste	1	male	9	20 to 24	2005	44	Population	1	Number	42201.95082835751	45116.46696519989	38918.59671133887
19	Timor-Leste	1	male	10	25 to 29	2005	44	Population	1	Number	35189.06059179334	37619.25831777599	32451.316371437366
19	Timor-Leste	1	male	11	30 to 34	2005	44	Population	1	Number	30240.214948768775	32328.639600231712	27887.49588477585
19	Timor-Leste	1	male	12	35 to 39	2005	44	Population	1	Number	26388.997110026306	28211.45214830331	24335.906657938078
19	Timor-Leste	1	male	13	40 to 44	2005	44	Population	1	Number	22786.187520204465	24359.828309817625	21013.399269018926
19	Timor-Leste	1	male	14	45 to 49	2005	44	Population	1	Number	18971.095452794554	20281.261517288276	17495.125192257878
19	Timor-Leste	1	male	15	50 to 54	2005	44	Population	1	Number	14089.018347307836	15062.02245066092	12992.878583922762
19	Timor-Leste	1	male	16	55 to 59	2005	44	Population	1	Number	13002.730879115397	13900.714698023026	11991.105370662792
19	Timor-Leste	1	male	17	60 to 64	2005	44	Population	1	Number	12050.820901724072	12883.064703038392	11113.254944594357
19	Timor-Leste	1	male	18	65 to 69	2005	44	Population	1	Number	7854.9494313027835	8397.421436085788	7243.8264844244295
19	Timor-Leste	1	male	19	70 to 74	2005	44	Population	1	Number	5390.979824258093	5763.2872030116405	4971.556184987643
19	Timor-Leste	1	male	20	75 to 79	2005	44	Population	1	Number	3285.195898026758	3512.075373253615	3029.6043610177394
19	Timor-Leste	1	male	21	80 plus	2005	44	Population	1	Number	2204.500931600234	2356.7463471016345	2032.9885472751619
19	Timor-Leste	1	male	22	All Ages	2005	44	Population	1	Number	501824.23525893234	536480.8045125501	462781.80625941796
19	Timor-Leste	1	male	23	5-14 years	2005	44	Population	1	Number	132786.86595141364	141957.2823890365	122455.91455106708
19	Timor-Leste	1	male	24	15-49 years	2005	44	Population	1	Number	227726.65970395278	243453.7294594675	210009.29709351496
19	Timor-Leste	1	male	25	50-69 years	2005	44	Population	1	Number	46997.51955945009	50243.22328780813	43341.06538360436
19	Timor-Leste	1	male	26	70+ years	2005	44	Population	1	Number	10880.676653885084	11632.108923366888	10034.149093280546
19	Timor-Leste	1	male	28	<1 year	2005	44	Population	1	Number	17590.329565209653	18805.138320821257	16221.78427609384
19	Timor-Leste	1	male	30	80 to 84	2005	44	Population	1	Number	1540.3898936724256	1646.7710233125395	1420.5460144220667
19	Timor-Leste	1	male	31	85 to 89	2005	44	Population	1	Number	516.793986368641	552.4843841613991	476.5868957131592
19	Timor-Leste	1	male	32	90 to 94	2005	44	Population	1	Number	112.84832020030144	120.64175732307852	104.06860766437462
19	Timor-Leste	1	male	39	0 to 14	2005	44	Population	1	Number	216219.37934164438	231151.7428419075	199397.29468901808
19	Timor-Leste	1	male	42	Neonatal	2005	44	Population	1	Number	1366.951341460298	1461.3546016121327	1260.6011555885111
19	Timor-Leste	1	male	157	25 plus	2005	44	Population	1	Number	191453.75183692263	204675.77210459195	176558.4578523129
19	Timor-Leste	1	male	158	<20 years	2005	44	Population	1	Number	268168.5325936522	286688.5654427582	247304.75169576608
19	Timor-Leste	1	male	159	10 to 24	2005	44	Population	1	Number	154994.72816443534	165698.8455688185	142935.98280205438
19	Timor-Leste	1	male	162	10 to 19	2005	44	Population	1	Number	112792.77733607782	120582.3786036186	104017.38609071553
19	Timor-Leste	1	male	164	Birth	2005	44	Population	1	Number	18777.4588023608	19731.9658277362	17760.2746372675
19	Timor-Leste	1	male	235	95 plus	2005	44	Population	1	Number	34.468731358865924	36.84918230461689	31.78702947556114
19	Timor-Leste	2	female	1	Under 5	2005	44	Population	1	Number	80126.13678302412	85659.74160586193	73892.24294817884
19	Timor-Leste	2	female	2	Early Neonatal	2005	44	Population	1	Number	330.00052340615406	352.790745937464	304.32615158503336
19	Timor-Leste	2	female	3	Late Neonatal	2005	44	Population	1	Number	980.5742767776389	1048.293884448491	904.2846142026791
19	Timor-Leste	2	female	4	Post Neonatal	2005	44	Population	1	Number	15607.403426147928	16685.268980864217	14393.131780184587
19	Timor-Leste	2	female	5	1 to 4	2005	44	Population	1	Number	63208.1585566924	67573.38799461175	58290.50040220655
19	Timor-Leste	2	female	6	5 to 9	2005	44	Population	1	Number	67756.03432964174	72435.34539337325	62484.54687699062
19	Timor-Leste	2	female	7	10 to 14	2005	44	Population	1	Number	58163.196829110886	62180.01530317242	53638.04175880297
19	Timor-Leste	2	female	8	15 to 19	2005	44	Population	1	Number	50252.66562298084	53723.173549811254	46342.95781739983
19	Timor-Leste	2	female	9	20 to 24	2005	44	Population	1	Number	41474.442217969096	44338.715758366285	38247.68900077142
19	Timor-Leste	2	female	10	25 to 29	2005	44	Population	1	Number	34748.70354878191	37148.489701777115	32045.219548196575
19	Timor-Leste	2	female	11	30 to 34	2005	44	Population	1	Number	29493.65030277159	31530.516325658227	27199.01471728953
19	Timor-Leste	2	female	12	35 to 39	2005	44	Population	1	Number	25644.06496506798	27415.074117201853	23648.930981271842
19	Timor-Leste	2	female	13	40 to 44	2005	44	Population	1	Number	22187.786843454327	23720.101381686858	20461.55476531456
19	Timor-Leste	2	female	14	45 to 49	2005	44	Population	1	Number	18636.151031043093	19923.185441597154	17186.239782579178
19	Timor-Leste	2	female	15	50 to 54	2005	44	Population	1	Number	13816.616783215752	14770.808515608156	12741.670134826278
19	Timor-Leste	2	female	16	55 to 59	2005	44	Population	1	Number	12667.446822707812	13542.27553210877	11681.906750244978
19	Timor-Leste	2	female	17	60 to 64	2005	44	Population	1	Number	12057.67654667705	12890.39380685883	11119.577213491508
19	Timor-Leste	2	female	18	65 to 69	2005	44	Population	1	Number	7424.517125538037	7937.262971308347	6846.882243914733
19	Timor-Leste	2	female	19	70 to 74	2005	44	Population	1	Number	5729.629654102982	6125.324586617638	5283.858718292351
19	Timor-Leste	2	female	20	75 to 79	2005	44	Population	1	Number	2843.4744863452897	3039.848163686866	2622.249318358366
19	Timor-Leste	2	female	21	80 plus	2005	44	Population	1	Number	1804.077478236297	1928.6691812080103	1663.7184403406482
19	Timor-Leste	2	female	22	All Ages	2005	44	Population	1	Number	484826.2713706688	518308.94133590296	447106.30101626413
19	Timor-Leste	2	female	23	5-14 years	2005	44	Population	1	Number	125919.23115875262	134615.36069654566	116122.58863579361
19	Timor-Leste	2	female	24	15-49 years	2005	44	Population	1	Number	222437.46453206884	237799.2562760987	205131.6066128229
19	Timor-Leste	2	female	25	50-69 years	2005	44	Population	1	Number	45966.257278138655	49140.740825884095	42390.03634247749
19	Timor-Leste	2	female	26	70+ years	2005	44	Population	1	Number	10377.181618684568	11093.841931512516	9569.826476991366
19	Timor-Leste	2	female	28	<1 year	2005	44	Population	1	Number	16917.97822633172	18086.353611250168	15601.742545972298
19	Timor-Leste	2	female	30	80 to 84	2005	44	Population	1	Number	1207.8102847259477	1291.2230771675847	1113.841432739426
19	Timor-Leste	2	female	31	85 to 89	2005	44	Population	1	Number	440.35041952714835	470.76153508900995	406.0907150702199
19	Timor-Leste	2	female	32	90 to 94	2005	44	Population	1	Number	112.81020073881041	120.60100528694431	104.03345393523406
19	Timor-Leste	2	female	39	0 to 14	2005	44	Population	1	Number	206045.36794177676	220275.1023024076	190014.83158397247
19	Timor-Leste	2	female	42	Neonatal	2005	44	Population	1	Number	1310.574800183793	1401.0846303859553	1208.6107657877124
19	Timor-Leste	2	female	157	25 plus	2005	44	Population	1	Number	187053.79558794212	199971.94972531783	172500.82261412058
19	Timor-Leste	2	female	158	<20 years	2005	44	Population	1	Number	256298.03356475758	273998.27585221885	236357.7894013723
19	Timor-Leste	2	female	159	10 to 24	2005	44	Population	1	Number	149890.3046700608	160241.90461134992	138228.6885769742
19	Timor-Leste	2	female	162	10 to 19	2005	44	Population	1	Number	108415.86245209172	115903.18885298367	99980.99957620281
19	Timor-Leste	2	female	164	Birth	2005	44	Population	1	Number	17899.0780215976	18808.9346693571	16929.4761747785
19	Timor-Leste	2	female	235	95 plus	2005	44	Population	1	Number	43.10657324439055	46.083563664471654	39.75283859576782
19	Timor-Leste	3	both	1	Under 5	2005	44	Population	1	Number	163558.65017325486	174854.20205873292	150833.6230861298
19	Timor-Leste	3	both	2	Early Neonatal	2005	44	Population	1	Number	674.8941362531937	721.503115510345	622.3866953097366
19	Timor-Leste	3	both	3	Late Neonatal	2005	44	Population	1	Number	2002.6320053908971	2140.936116487743	1846.825226066487
19	Timor-Leste	3	both	4	Post Neonatal	2005	44	Population	1	Number	31830.781649897282	34029.05270007334	29354.314900689915
19	Timor-Leste	3	both	5	1 to 4	2005	44	Population	1	Number	129050.34238171348	137962.71012666152	119010.09626406367
19	Timor-Leste	3	both	6	5 to 9	2005	44	Population	1	Number	139699.2761969854	149347.07177964185	128830.53234409018
19	Timor-Leste	3	both	7	10 to 14	2005	44	Population	1	Number	119006.82091318088	127225.57130594028	109747.97084277053
19	Timor-Leste	3	both	8	15 to 19	2005	44	Population	1	Number	102201.81887498866	109259.99615066199	94250.41482414784
19	Timor-Leste	3	both	9	20 to 24	2005	44	Population	1	Number	83676.39304632662	89455.18272356618	77166.2857121103
19	Timor-Leste	3	both	10	25 to 29	2005	44	Population	1	Number	69937.76414057525	74767.7480195531	64496.53591963394
19	Timor-Leste	3	both	11	30 to 34	2005	44	Population	1	Number	59733.86525154037	63859.15592588994	55086.51060206538
19	Timor-Leste	3	both	12	35 to 39	2005	44	Population	1	Number	52033.06207509429	55626.52626550516	47984.837639209916
19	Timor-Leste	3	both	13	40 to 44	2005	44	Population	1	Number	44973.97436365879	48079.92969150448	41474.95403433349
19	Timor-Leste	3	both	14	45 to 49	2005	44	Population	1	Number	37607.24648383765	40204.44695888543	34681.36497483706
19	Timor-Leste	3	both	15	50 to 54	2005	44	Population	1	Number	27905.635130523588	29832.830966269074	25734.54871874904
19	Timor-Leste	3	both	16	55 to 59	2005	44	Population	1	Number	25670.17770182321	27442.990230131796	23673.01212090777
19	Timor-Leste	3	both	17	60 to 64	2005	44	Population	1	Number	24108.49744840112	25773.458509897224	22232.83215808586
19	Timor-Leste	3	both	18	65 to 69	2005	44	Population	1	Number	15279.46655684082	16334.684407394132	14090.708728339163
19	Timor-Leste	3	both	19	70 to 74	2005	44	Population	1	Number	11120.609478361075	11888.611789629276	10255.414903279994
19	Timor-Leste	3	both	20	75 to 79	2005	44	Population	1	Number	6128.670384372048	6551.9235369404805	5651.853679376106
19	Timor-Leste	3	both	21	80 plus	2005	44	Population	1	Number	4008.578409836531	4285.415528309644	3696.7069876158084
19	Timor-Leste	3	both	22	All Ages	2005	44	Population	1	Number	986650.5066296011	1054789.745848453	909888.1072756825
19	Timor-Leste	3	both	23	5-14 years	2005	44	Population	1	Number	258706.09711016627	276572.6430855821	238578.50318686067
19	Timor-Leste	3	both	24	15-49 years	2005	44	Population	1	Number	450164.1242360216	481252.98573556636	415140.9037063379
19	Timor-Leste	3	both	25	50-69 years	2005	44	Population	1	Number	92963.77683758874	99383.96411369221	85731.10172608185
19	Timor-Leste	3	both	26	70+ years	2005	44	Population	1	Number	21257.858272569654	22725.9508548794	19603.975570271912
19	Timor-Leste	3	both	28	<1 year	2005	44	Population	1	Number	34508.307791541374	36891.49193207143	31823.52682206614
19	Timor-Leste	3	both	30	80 to 84	2005	44	Population	1	Number	2748.2001783983733	2937.994100480124	2534.387447161492
19	Timor-Leste	3	both	31	85 to 89	2005	44	Population	1	Number	957.1444058957893	1023.2459192504092	882.6776107833791
19	Timor-Leste	3	both	32	90 to 94	2005	44	Population	1	Number	225.65852093911184	241.24276261002282	208.10206159960867
19	Timor-Leste	3	both	39	0 to 14	2005	44	Population	1	Number	422264.7472834211	451426.84514431516	389412.12627299054
19	Timor-Leste	3	both	42	Neonatal	2005	44	Population	1	Number	2677.526141644091	2862.439231998088	2469.2119213762235
19	Timor-Leste	3	both	157	25 plus	2005	44	Population	1	Number	378507.5474248647	404647.7218299097	349059.28046643356
19	Timor-Leste	3	both	158	<20 years	2005	44	Population	1	Number	524466.5661584098	560686.8412949771	483662.5410971383
19	Timor-Leste	3	both	159	10 to 24	2005	44	Population	1	Number	304885.0328344962	325940.75018016837	281164.6713790287
19	Timor-Leste	3	both	162	10 to 19	2005	44	Population	1	Number	221208.63978816956	236485.56745660224	203998.3856669184
19	Timor-Leste	3	both	164	Birth	2005	44	Population	1	Number	36676.5368239584	38540.9004970932	34689.7508120461
19	Timor-Leste	3	both	235	95 plus	2005	44	Population	1	Number	77.57530460325648	82.93274596908856	71.53986807132897
20	Viet Nam	1	male	1	Under 5	2005	44	Population	1	Number	3884873.7573973327	4263433.104193227	3534234.6260433416
20	Viet Nam	1	male	2	Early Neonatal	2005	44	Population	1	Number	15926.922033824221	17478.912028380168	14489.397301791676
20	Viet Nam	1	male	3	Late Neonatal	2005	44	Population	1	Number	47447.04082567258	52070.49113680908	43164.587850526994
20	Viet Nam	1	male	4	Post Neonatal	2005	44	Population	1	Number	754111.1866259058	827595.1287172014	686046.969373198
20	Viet Nam	1	male	5	1 to 4	2005	44	Population	1	Number	3067388.6079119304	3366288.5723108365	2790533.671517825
20	Viet Nam	1	male	6	5 to 9	2005	44	Population	1	Number	3842837.487451569	4217300.633473345	3495992.446227554
20	Viet Nam	1	male	7	10 to 14	2005	44	Population	1	Number	4609259.6844806885	5058406.412105277	4193239.264544561
20	Viet Nam	1	male	8	15 to 19	2005	44	Population	1	Number	4750094.795689393	5212965.121823092	4321362.945693451
20	Viet Nam	1	male	9	20 to 24	2005	44	Population	1	Number	4113861.974818538	4514734.950170795	3742554.9312849087
20	Viet Nam	1	male	10	25 to 29	2005	44	Population	1	Number	3663237.9190137023	4020200.0857093926	3332603.0922268215
20	Viet Nam	1	male	11	30 to 34	2005	44	Population	1	Number	3451146.514738351	3787441.5533682657	3139654.5354175298
20	Viet Nam	1	male	12	35 to 39	2005	44	Population	1	Number	3151506.816023681	3458603.6320849587	2867059.577468612
20	Viet Nam	1	male	13	40 to 44	2005	44	Population	1	Number	2866240.036638307	3145539.1912025874	2607540.274571342
20	Viet Nam	1	male	14	45 to 49	2005	44	Population	1	Number	2320841.057839968	2546994.1144740633	2111367.6635032436
20	Viet Nam	1	male	15	50 to 54	2005	44	Population	1	Number	1668681.7823567295	1831285.5437624478	1518070.6770260422
20	Viet Nam	1	male	16	55 to 59	2005	44	Population	1	Number	930383.01271459	1021043.6641431169	846408.9348482066
20	Viet Nam	1	male	17	60 to 64	2005	44	Population	1	Number	752952.9170191453	826323.9921775288	684993.2423266727
20	Viet Nam	1	male	18	65 to 69	2005	44	Population	1	Number	679583.8839544088	745805.5547906706	618246.3173737159
20	Viet Nam	1	male	19	70 to 74	2005	44	Population	1	Number	627321.91245507	688450.9447582564	570701.3826260815
20	Viet Nam	1	male	20	75 to 79	2005	44	Population	1	Number	409289.839438664	449172.8585388521	372348.34719595744
20	Viet Nam	1	male	21	80 plus	2005	44	Population	1	Number	282440.33137886703	309962.57123338187	256947.96312225537
20	Viet Nam	1	male	22	All Ages	2005	44	Population	1	Number	42004553.723409005	46097663.92800927	38213326.2215003
20	Viet Nam	1	male	23	5-14 years	2005	44	Population	1	Number	8452097.171932258	9275707.045578621	7689231.710772115
20	Viet Nam	1	male	24	15-49 years	2005	44	Population	1	Number	24316929.114761937	26686478.648833152	22122143.020165913
20	Viet Nam	1	male	25	50-69 years	2005	44	Population	1	Number	4031601.5960448734	4424458.754873764	3667719.1715746364
20	Viet Nam	1	male	26	70+ years	2005	44	Population	1	Number	1319052.083272601	1447586.3745304903	1199997.6929442945
20	Viet Nam	1	male	28	<1 year	2005	44	Population	1	Number	817485.1494854025	897144.5318823906	743700.9545255166
20	Viet Nam	1	male	30	80 to 84	2005	44	Population	1	Number	195086.71164000596	214096.8269587793	177478.6658243844
20	Viet Nam	1	male	31	85 to 89	2005	44	Population	1	Number	65315.800087823714	71680.46163431958	59420.556937933354
20	Viet Nam	1	male	32	90 to 94	2005	44	Population	1	Number	17842.53536771506	19581.191230373	16232.112097055198
20	Viet Nam	1	male	39	0 to 14	2005	44	Population	1	Number	12336970.92932959	13539140.149771849	11223466.336815458
20	Viet Nam	1	male	42	Neonatal	2005	44	Population	1	Number	63373.962859496794	69549.40316518926	57653.98515231868
20	Viet Nam	1	male	157	25 plus	2005	44	Population	1	Number	20803626.023571484	22830823.706243515	18925942.00770648
20	Viet Nam	1	male	158	<20 years	2005	44	Population	1	Number	17087065.72501898	18752105.27159494	15544829.28250891
20	Viet Nam	1	male	159	10 to 24	2005	44	Population	1	Number	13473216.454988617	14786106.484099165	12257157.141522922
20	Viet Nam	1	male	162	10 to 19	2005	44	Population	1	Number	9359354.48017008	10271371.53392837	8514602.210238012
20	Viet Nam	1	male	164	Birth	2005	44	Population	1	Number	846736.549230764	883859.684622369	811185.459836546
20	Viet Nam	1	male	235	95 plus	2005	44	Population	1	Number	4195.28428332228	4604.09140990998	3816.628262882458
20	Viet Nam	2	female	1	Under 5	2005	44	Population	1	Number	3650121.388049899	4005805.421734334	3320670.4270230746
20	Viet Nam	2	female	2	Early Neonatal	2005	44	Population	1	Number	14784.430008482392	16225.090507708053	13450.023791068737
20	Viet Nam	2	female	3	Late Neonatal	2005	44	Population	1	Number	44138.118503109465	48439.13273234171	40154.32070220015
20	Viet Nam	2	female	4	Post Neonatal	2005	44	Population	1	Number	702906.5607801769	771400.896793237	639463.9468662303
20	Viet Nam	2	female	5	1 to 4	2005	44	Population	1	Number	2888292.27875813	3169740.301701048	2627602.135663576
20	Viet Nam	2	female	6	5 to 9	2005	44	Population	1	Number	3649275.51425647	4004877.122243004	3319900.899713646
20	Viet Nam	2	female	7	10 to 14	2005	44	Population	1	Number	4348611.116162435	4772359.090075155	3956116.1936532827
20	Viet Nam	2	female	8	15 to 19	2005	44	Population	1	Number	4578060.432468461	5024166.966460045	4164855.9801306706
20	Viet Nam	2	female	9	20 to 24	2005	44	Population	1	Number	4102283.3714273614	4502028.076259059	3732021.384101194
20	Viet Nam	2	female	10	25 to 29	2005	44	Population	1	Number	3610895.787033382	3962757.5040028365	3284985.232085669
20	Viet Nam	2	female	11	30 to 34	2005	44	Population	1	Number	3341916.178822341	3667567.328565024	3040283.060431085
20	Viet Nam	2	female	12	35 to 39	2005	44	Population	1	Number	3139910.401516657	3445877.2114631687	2856509.8267564722
20	Viet Nam	2	female	13	40 to 44	2005	44	Population	1	Number	2972564.8117189943	3262224.7244227445	2704268.4374829177
20	Viet Nam	2	female	14	45 to 49	2005	44	Population	1	Number	2529221.1358113927	2775679.672398842	2300939.8691745074
20	Viet Nam	2	female	15	50 to 54	2005	44	Population	1	Number	1884119.0434175667	2067715.9680290117	1714063.101832982
20	Viet Nam	2	female	16	55 to 59	2005	44	Population	1	Number	1143628.414894468	1255068.6450680515	1040407.3325551057
20	Viet Nam	2	female	17	60 to 64	2005	44	Population	1	Number	982658.1695913579	1078412.7443946768	893965.8648935979
20	Viet Nam	2	female	18	65 to 69	2005	44	Population	1	Number	937551.9130526796	1028911.1339582879	852930.7879090136
20	Viet Nam	2	female	19	70 to 74	2005	44	Population	1	Number	860845.1665240364	944729.7414889808	783147.4032838504
20	Viet Nam	2	female	20	75 to 79	2005	44	Population	1	Number	636742.7587151458	698789.8001041326	579271.9265197129
20	Viet Nam	2	female	21	80 plus	2005	44	Population	1	Number	622970.3936262146	683675.3946150539	566742.621162717
20	Viet Nam	2	female	22	All Ages	2005	44	Population	1	Number	42991375.997088864	47180646.54528243	39111080.34870948
20	Viet Nam	2	female	23	5-14 years	2005	44	Population	1	Number	7997886.630418905	8777236.21231816	7276017.093366928
[truncated: 93,176 more rows]
