# Supplementary material for: Hematological malignancy burden in mainland China and Taiwan from 1990 to 2021 and decadal projections: Insights from the global burden of disease study 2021
Source: PLoS One. 2025 Jul 21;20(7):e0328526. doi: 10.1371/journal.pone.0328526 (PMC12279097; doi:10.1371/journal.pone.0328526)
Supplement: S1 Data — (ZIP) [file pone.0328526.s021.zip › The raw data used in this study/GBD_Population/IHME_GBD_2019_POP_2006_Y2020M10D15.CSV]

location_id	location_name	sex_id	sex_name	age_group_id	age_group_name	year_id	measure_id	measure_name	metric_id	metric_name	val	upper	lower
1	Global	1	male	1	Under 5	2006	44	Population	1	Number	328719998.7488559	337210894.8155253	320443032.95402235
1	Global	1	male	2	Early Neonatal	2006	44	Population	1	Number	1343343.427464426	1376654.7067241843	1310018.183419645
1	Global	1	male	3	Late Neonatal	2006	44	Population	1	Number	3971874.257089264	4069946.1691963673	3873729.9880571305
1	Global	1	male	4	Post Neonatal	2006	44	Population	1	Number	62638867.94073323	64187179.45668347	61089657.549777225
1	Global	1	male	5	1 to 4	2006	44	Population	1	Number	260765913.12356898	267550633.15613922	254160621.0791764
1	Global	1	male	6	5 to 9	2006	44	Population	1	Number	315103102.1294799	323711407.4719778	306825270.9517836
1	Global	1	male	7	10 to 14	2006	44	Population	1	Number	316617065.6485857	325543866.5319931	307994733.1715651
1	Global	1	male	8	15 to 19	2006	44	Population	1	Number	322715729.16097355	332567859.56280434	313244239.6556583
1	Global	1	male	9	20 to 24	2006	44	Population	1	Number	288717550.3901788	297089208.70401704	280604910.614357
1	Global	1	male	10	25 to 29	2006	44	Population	1	Number	258820923.6255057	266227765.5659617	251667106.7850172
1	Global	1	male	11	30 to 34	2006	44	Population	1	Number	251608636.00543487	259177423.39004102	244136236.4989623
1	Global	1	male	12	35 to 39	2006	44	Population	1	Number	245275686.1283443	253071081.62128758	237493500.70875055
1	Global	1	male	13	40 to 44	2006	44	Population	1	Number	222027404.2669511	228954419.51556897	215015788.5149413
1	Global	1	male	14	45 to 49	2006	44	Population	1	Number	183784753.93332762	188915356.99629086	178497243.78406107
1	Global	1	male	15	50 to 54	2006	44	Population	1	Number	162797755.62522066	167799411.61490768	157712011.8503025
1	Global	1	male	16	55 to 59	2006	44	Population	1	Number	130682818.33685948	134430275.10797343	126792319.28106053
1	Global	1	male	17	60 to 64	2006	44	Population	1	Number	97802571.01252213	100614345.5850881	94852101.01475775
1	Global	1	male	18	65 to 69	2006	44	Population	1	Number	81525355.06937672	83811746.88681899	79202924.83926137
1	Global	1	male	19	70 to 74	2006	44	Population	1	Number	61806698.21417786	63524350.158813864	60038740.89608533
1	Global	1	male	20	75 to 79	2006	44	Population	1	Number	41823120.35551801	42902985.1159284	40722449.58358178
1	Global	1	male	21	80 plus	2006	44	Population	1	Number	33546674.793491405	34313803.94961098	32759999.60585076
1	Global	1	male	22	All Ages	2006	44	Population	1	Number	3343375843.4448037	3438170667.4294295	3249099424.926449
1	Global	1	male	23	5-14 years	2006	44	Population	1	Number	631720167.7780656	649462766.5915409	614857147.7882727
1	Global	1	male	24	15-49 years	2006	44	Population	1	Number	1772950683.510716	1825393225.7024179	1720844196.9811518
1	Global	1	male	25	50-69 years	2006	44	Population	1	Number	472808500.043979	486780210.0077732	458674364.01808536
1	Global	1	male	26	70+ years	2006	44	Population	1	Number	137176493.36318728	140694529.5790848	133538388.22169757
1	Global	1	male	28	<1 year	2006	44	Population	1	Number	67954085.62528692	69633511.28010076	66273405.721254006
1	Global	1	male	30	80 to 84	2006	44	Population	1	Number	21848209.01826264	22384907.43260629	21298210.141260132
1	Global	1	male	31	85 to 89	2006	44	Population	1	Number	8452891.322024455	8635896.246792559	8263425.553500257
1	Global	1	male	32	90 to 94	2006	44	Population	1	Number	2602345.5745530236	2651120.546150704	2552476.991961191
1	Global	1	male	39	0 to 14	2006	44	Population	1	Number	960440166.5269214	986674314.7806935	935181252.0961511
1	Global	1	male	42	Neonatal	2006	44	Population	1	Number	5315217.68455369	5446331.82341727	5183748.171476777
1	Global	1	male	157	25 plus	2006	44	Population	1	Number	1771502397.3667297	1823153091.9306498	1719106018.666187
1	Global	1	male	158	<20 years	2006	44	Population	1	Number	1283155895.687895	1318309579.3428855	1248674532.555233
1	Global	1	male	159	10 to 24	2006	44	Population	1	Number	928050345.199738	955532038.2077568	901958786.9090672
1	Global	1	male	162	10 to 19	2006	44	Population	1	Number	639332794.8095592	658215867.1145426	621427904.1948519
1	Global	1	male	164	Birth	2006	44	Population	1	Number	70807103.0663463	72704636.1845355	68979733.1395675
1	Global	1	male	235	95 plus	2006	44	Population	1	Number	643228.8786512845	658266.2115920468	628991.9428800176
1	Global	2	female	1	Under 5	2006	44	Population	1	Number	306879695.29535574	314423390.9293423	299382579.88281876
1	Global	2	female	2	Early Neonatal	2006	44	Population	1	Number	1248572.0956640204	1278669.8663168468	1218334.6896001007
1	Global	2	female	3	Late Neonatal	2006	44	Population	1	Number	3701390.622537778	3790511.020809096	3612166.860113132
1	Global	2	female	4	Post Neonatal	2006	44	Population	1	Number	58390248.603267886	59798340.683156766	56985515.92990217
1	Global	2	female	5	1 to 4	2006	44	Population	1	Number	243539483.97388607	249587553.62132293	237549889.75083464
1	Global	2	female	6	5 to 9	2006	44	Population	1	Number	293671076.1535281	301365837.4302923	286191119.90691984
1	Global	2	female	7	10 to 14	2006	44	Population	1	Number	295189983.167442	303083977.7992218	287455198.4309485
1	Global	2	female	8	15 to 19	2006	44	Population	1	Number	307776101.0705955	316659625.16942513	299002763.9930673
1	Global	2	female	9	20 to 24	2006	44	Population	1	Number	285104139.63767713	293196756.8717734	277300293.82476157
1	Global	2	female	10	25 to 29	2006	44	Population	1	Number	259686602.55181232	266950232.91036215	252671519.06950516
1	Global	2	female	11	30 to 34	2006	44	Population	1	Number	250001437.03769702	257338585.50245383	242674957.79510534
1	Global	2	female	12	35 to 39	2006	44	Population	1	Number	240555723.10462	247963341.09477863	233130431.97019628
1	Global	2	female	13	40 to 44	2006	44	Population	1	Number	217287168.09547946	223865894.203644	210663640.15902138
1	Global	2	female	14	45 to 49	2006	44	Population	1	Number	179387862.91430414	184147532.30076808	174453120.81475958
1	Global	2	female	15	50 to 54	2006	44	Population	1	Number	161573070.54719585	166378640.34831947	156808194.06563464
1	Global	2	female	16	55 to 59	2006	44	Population	1	Number	131868488.46785592	135479714.53211403	128140482.26363587
1	Global	2	female	17	60 to 64	2006	44	Population	1	Number	101067148.80205148	103777230.23202191	98176067.47790405
1	Global	2	female	18	65 to 69	2006	44	Population	1	Number	89455121.98825365	91754388.06868342	87077329.87517464
1	Global	2	female	19	70 to 74	2006	44	Population	1	Number	71739367.89155386	73569661.83018565	69850060.3953836
1	Global	2	female	20	75 to 79	2006	44	Population	1	Number	53619343.05839225	54883514.75203758	52310749.961536914
1	Global	2	female	21	80 plus	2006	44	Population	1	Number	57759997.848444596	59026211.98515161	56483452.609190024
1	Global	2	female	22	All Ages	2006	44	Population	1	Number	3302622327.632259	3391420360.552522	3211988918.846802
1	Global	2	female	23	5-14 years	2006	44	Population	1	Number	588861059.3209702	604667001.1270196	573708274.6145632
1	Global	2	female	24	15-49 years	2006	44	Population	1	Number	1739799034.4121857	1789809421.0229945	1690228606.128053
1	Global	2	female	25	50-69 years	2006	44	Population	1	Number	483963829.8053569	497315660.8998772	470196147.3910183
1	Global	2	female	26	70+ years	2006	44	Population	1	Number	183118708.79839072	187394209.3604233	178714725.91899434
1	Global	2	female	28	<1 year	2006	44	Population	1	Number	63340211.32146968	64867599.835982785	61816017.479615405
1	Global	2	female	30	80 to 84	2006	44	Population	1	Number	33720517.05177813	34472344.31209207	32961501.000040945
1	Global	2	female	31	85 to 89	2006	44	Population	1	Number	15929837.692944815	16290414.711416842	15562109.938912231
1	Global	2	female	32	90 to 94	2006	44	Population	1	Number	6263303.241019085	6396488.959173036	6124800.578999298
1	Global	2	female	39	0 to 14	2006	44	Population	1	Number	895740754.6163259	919271973.6080394	873116585.0496068
1	Global	2	female	42	Neonatal	2006	44	Population	1	Number	4949962.718201798	5069259.152826021	4830501.549713233
1	Global	2	female	157	25 plus	2006	44	Population	1	Number	1814001332.3076606	1864327311.8886137	1762457754.7886186
1	Global	2	female	158	<20 years	2006	44	Population	1	Number	1203516855.6869214	1234879185.099618	1172427802.7901838
1	Global	2	female	159	10 to 24	2006	44	Population	1	Number	888070223.8757147	913506589.7446336	863720705.3365761
1	Global	2	female	162	10 to 19	2006	44	Population	1	Number	602966084.2380376	620224001.7456768	586600951.53206
1	Global	2	female	164	Birth	2006	44	Population	1	Number	65729204.8971513	67496259.3859554	64018054.5280284
1	Global	2	female	235	95 plus	2006	44	Population	1	Number	1846339.8627025678	1889582.0580758755	1800802.1451028327
1	Global	3	both	1	Under 5	2006	44	Population	1	Number	635599694.0442116	651508310.2027858	619909222.5950649
1	Global	3	both	2	Early Neonatal	2006	44	Population	1	Number	2591915.523128446	2655564.295474964	2528355.845116959
1	Global	3	both	3	Late Neonatal	2006	44	Population	1	Number	7673264.879627042	7861760.196859743	7485890.13759685
1	Global	3	both	4	Post Neonatal	2006	44	Population	1	Number	121029116.54400112	124007116.33814579	118075114.43440545
1	Global	3	both	5	1 to 4	2006	44	Population	1	Number	504305397.097455	517094749.8964055	491755034.6923551
1	Global	3	both	6	5 to 9	2006	44	Population	1	Number	608774178.283008	625135028.4850161	593094162.7448417
1	Global	3	both	7	10 to 14	2006	44	Population	1	Number	611807048.8160278	628591936.7270523	595363335.7279632
1	Global	3	both	8	15 to 19	2006	44	Population	1	Number	630491830.231569	649229178.6978822	612304102.6666498
1	Global	3	both	9	20 to 24	2006	44	Population	1	Number	573821690.0278559	590337130.4003227	557843963.3757482
1	Global	3	both	10	25 to 29	2006	44	Population	1	Number	518507526.17731804	533235102.752732	504281929.4545764
1	Global	3	both	11	30 to 34	2006	44	Population	1	Number	501610073.0431319	516516227.86910063	486810121.36736804
1	Global	3	both	12	35 to 39	2006	44	Population	1	Number	485831409.2329643	500998980.5338148	470589625.0735081
1	Global	3	both	13	40 to 44	2006	44	Population	1	Number	439314572.3624306	452820313.71921295	425661215.15914017
1	Global	3	both	14	45 to 49	2006	44	Population	1	Number	363172616.84763175	372941316.53820425	352857966.47695833
1	Global	3	both	15	50 to 54	2006	44	Population	1	Number	324370826.1724165	334175399.47379583	314538995.5171156
1	Global	3	both	16	55 to 59	2006	44	Population	1	Number	262551306.8047154	269925310.0883368	254985450.24034837
1	Global	3	both	17	60 to 64	2006	44	Population	1	Number	198869719.81457362	204385975.24447218	192989089.14711857
1	Global	3	both	18	65 to 69	2006	44	Population	1	Number	170980477.0576304	175575505.01728043	166291982.94855177
1	Global	3	both	19	70 to 74	2006	44	Population	1	Number	133546066.10573173	137147895.37158933	129928587.82709053
1	Global	3	both	20	75 to 79	2006	44	Population	1	Number	95442463.41391025	97759412.09837434	93070041.86936171
1	Global	3	both	21	80 plus	2006	44	Population	1	Number	91306672.641936	93316031.25061066	89260929.49164273
1	Global	3	both	22	All Ages	2006	44	Population	1	Number	6645998171.077063	6829507316.355918	6462809438.84668
1	Global	3	both	23	5-14 years	2006	44	Population	1	Number	1220581227.0990357	1254128656.703311	1188516898.9407308
1	Global	3	both	24	15-49 years	2006	44	Population	1	Number	3512749717.9229016	3615013901.447228	3411072803.1092057
1	Global	3	both	25	50-69 years	2006	44	Population	1	Number	956772329.8493359	984245671.2526674	928955288.943699
1	Global	3	both	26	70+ years	2006	44	Population	1	Number	320295202.161578	328109493.56648356	312324810.5756484
1	Global	3	both	28	<1 year	2006	44	Population	1	Number	131294296.9467566	134525062.50358197	128089354.25428212
1	Global	3	both	30	80 to 84	2006	44	Population	1	Number	55568726.07004077	56845400.060903564	54292382.68102482
1	Global	3	both	31	85 to 89	2006	44	Population	1	Number	24382729.01496927	24927550.554901324	23830130.40700405
1	Global	3	both	32	90 to 94	2006	44	Population	1	Number	8865648.81557211	9041402.208721027	8676329.215600697
1	Global	3	both	39	0 to 14	2006	44	Population	1	Number	1856180921.1432474	1906057100.9214303	1808287883.1318336
1	Global	3	both	42	Neonatal	2006	44	Population	1	Number	10265180.40275549	10517478.546988526	10014244.136507431
1	Global	3	both	157	25 plus	2006	44	Population	1	Number	3585503729.6743903	3687480586.3412833	3481771948.0606494
1	Global	3	both	158	<20 years	2006	44	Population	1	Number	2486672751.3748164	2553029352.992456	2421102335.3454175
1	Global	3	both	159	10 to 24	2006	44	Population	1	Number	1816120569.0754528	1869141045.1255045	1765658207.901633
1	Global	3	both	162	10 to 19	2006	44	Population	1	Number	1242298879.0475967	1278464709.095731	1208010687.3631756
1	Global	3	both	164	Birth	2006	44	Population	1	Number	136536307.963498	140188486.660239	132995640.040218
1	Global	3	both	235	95 plus	2006	44	Population	1	Number	2489568.741353852	2548205.136138957	2430866.37110073
4	Southeast Asia, East Asia, and Oceania	1	male	1	Under 5	2006	44	Population	1	Number	72246559.90982643	76171052.03572704	68146900.57845248
4	Southeast Asia, East Asia, and Oceania	1	male	2	Early Neonatal	2006	44	Population	1	Number	280798.7071897578	295822.90121712047	265154.42138495133
4	Southeast Asia, East Asia, and Oceania	1	male	3	Late Neonatal	2006	44	Population	1	Number	835811.1894767677	880633.0990966504	789196.355555093
4	Southeast Asia, East Asia, and Oceania	1	male	4	Post Neonatal	2006	44	Population	1	Number	13246061.4077772	13955124.90195512	12508625.912924036
4	Southeast Asia, East Asia, and Oceania	1	male	5	1 to 4	2006	44	Population	1	Number	57883888.605382696	61034934.16993257	54584185.83223764
4	Southeast Asia, East Asia, and Oceania	1	male	6	5 to 9	2006	44	Population	1	Number	73726862.98262212	77776147.66911787	69481471.080918
4	Southeast Asia, East Asia, and Oceania	1	male	7	10 to 14	2006	44	Population	1	Number	82594642.73232763	87347112.37420154	77599986.76990515
4	Southeast Asia, East Asia, and Oceania	1	male	8	15 to 19	2006	44	Population	1	Number	98710065.24843346	105243315.56539929	92172541.79909939
4	Southeast Asia, East Asia, and Oceania	1	male	9	20 to 24	2006	44	Population	1	Number	84634276.50146952	89976856.65788259	79213505.875432
4	Southeast Asia, East Asia, and Oceania	1	male	10	25 to 29	2006	44	Population	1	Number	77243532.33855613	82035569.89389737	72334397.17840378
4	Southeast Asia, East Asia, and Oceania	1	male	11	30 to 34	2006	44	Population	1	Number	85454787.96270889	91239931.82720274	79663873.4277299
4	Southeast Asia, East Asia, and Oceania	1	male	12	35 to 39	2006	44	Population	1	Number	91483515.78703216	97926717.22803682	85021144.01732814
4	Southeast Asia, East Asia, and Oceania	1	male	13	40 to 44	2006	44	Population	1	Number	82554525.56080224	88378537.05521455	76711373.98237829
4	Southeast Asia, East Asia, and Oceania	1	male	14	45 to 49	2006	44	Population	1	Number	60621881.07066883	64683938.725128785	56566896.01036292
4	Southeast Asia, East Asia, and Oceania	1	male	15	50 to 54	2006	44	Population	1	Number	59684208.521241345	63972314.331069976	55366719.480587415
4	Southeast Asia, East Asia, and Oceania	1	male	16	55 to 59	2006	44	Population	1	Number	44365891.1216032	47553264.51374328	41108856.347255416
4	Southeast Asia, East Asia, and Oceania	1	male	17	60 to 64	2006	44	Population	1	Number	32226598.779067863	34522710.537416555	29880204.91432641
4	Southeast Asia, East Asia, and Oceania	1	male	18	65 to 69	2006	44	Population	1	Number	25868705.752970435	27732184.754526865	23975464.36206365
4	Southeast Asia, East Asia, and Oceania	1	male	19	70 to 74	2006	44	Population	1	Number	19920944.64583762	21386564.60571293	18443427.62920404
4	Southeast Asia, East Asia, and Oceania	1	male	20	75 to 79	2006	44	Population	1	Number	12423505.24482317	13328729.230501156	11512922.055775128
4	Southeast Asia, East Asia, and Oceania	1	male	21	80 plus	2006	44	Population	1	Number	8236336.921782762	8806479.498975467	7664180.12047297
4	Southeast Asia, East Asia, and Oceania	1	male	22	All Ages	2006	44	Population	1	Number	1011996841.0817738	1078625773.5635946	945058567.9741691
4	Southeast Asia, East Asia, and Oceania	1	male	23	5-14 years	2006	44	Population	1	Number	156321505.71494976	165107502.68765923	147030752.19049057
4	Southeast Asia, East Asia, and Oceania	1	male	24	15-49 years	2006	44	Population	1	Number	580702584.4696712	619615937.7833034	541728422.1786188
4	Southeast Asia, East Asia, and Oceania	1	male	25	50-69 years	2006	44	Population	1	Number	162145404.17488286	173780474.13675666	150346835.51230562
4	Southeast Asia, East Asia, and Oceania	1	male	26	70+ years	2006	44	Population	1	Number	40580786.812443554	43517817.32447542	37628278.61683764
4	Southeast Asia, East Asia, and Oceania	1	male	28	<1 year	2006	44	Population	1	Number	14362671.304443724	15131580.902268892	13562976.689864077
4	Southeast Asia, East Asia, and Oceania	1	male	30	80 to 84	2006	44	Population	1	Number	5900051.96773248	6323020.5780347055	5475670.662330888
4	Southeast Asia, East Asia, and Oceania	1	male	31	85 to 89	2006	44	Population	1	Number	1899353.947945657	2025713.015849962	1773279.719237954
4	Southeast Asia, East Asia, and Oceania	1	male	32	90 to 94	2006	44	Population	1	Number	369504.52509637375	387517.05473302316	350542.38768386556
4	Southeast Asia, East Asia, and Oceania	1	male	39	0 to 14	2006	44	Population	1	Number	228568065.62477615	241286207.93798935	215190007.48887655
4	Southeast Asia, East Asia, and Oceania	1	male	42	Neonatal	2006	44	Population	1	Number	1116609.8966665254	1176456.000313771	1054350.7769400442
4	Southeast Asia, East Asia, and Oceania	1	male	157	25 plus	2006	44	Population	1	Number	600084433.7070947	641666246.9767174	558248816.1824485
4	Southeast Asia, East Asia, and Oceania	1	male	158	<20 years	2006	44	Population	1	Number	327278130.8732096	346099696.7201654	307449505.4858796
4	Southeast Asia, East Asia, and Oceania	1	male	159	10 to 24	2006	44	Population	1	Number	265938984.4822306	282685022.1548606	249057454.9391549
4	Southeast Asia, East Asia, and Oceania	1	male	162	10 to 19	2006	44	Population	1	Number	181304707.98076108	192694208.72391188	169843949.06372288
4	Southeast Asia, East Asia, and Oceania	1	male	164	Birth	2006	44	Population	1	Number	14657918.2928834	14994772.3051167	14296517.0620072
4	Southeast Asia, East Asia, and Oceania	1	male	235	95 plus	2006	44	Population	1	Number	67426.48100825194	69796.02567195341	64862.44550536005
4	Southeast Asia, East Asia, and Oceania	2	female	1	Under 5	2006	44	Population	1	Number	63895365.05526471	67221394.49138649	60429283.00987545
4	Southeast Asia, East Asia, and Oceania	2	female	2	Early Neonatal	2006	44	Population	1	Number	246697.0344824883	259253.45954192907	233524.847951275
4	Southeast Asia, East Asia, and Oceania	2	female	3	Late Neonatal	2006	44	Population	1	Number	735421.1939046892	772909.6445323182	696166.4978718852
4	Southeast Asia, East Asia, and Oceania	2	female	4	Post Neonatal	2006	44	Population	1	Number	11674483.571410658	12268632.489101114	11050489.436453942
4	Southeast Asia, East Asia, and Oceania	2	female	5	1 to 4	2006	44	Population	1	Number	51238763.25546687	53920090.04710015	48449834.363943554
4	Southeast Asia, East Asia, and Oceania	2	female	6	5 to 9	2006	44	Population	1	Number	65655562.45055227	69148060.63921446	62016052.73526789
4	Southeast Asia, East Asia, and Oceania	2	female	7	10 to 14	2006	44	Population	1	Number	75074727.32961446	79277721.37048298	70639089.03953359
4	Southeast Asia, East Asia, and Oceania	2	female	8	15 to 19	2006	44	Population	1	Number	94467841.25732958	100671836.44516234	88265828.10628276
4	Southeast Asia, East Asia, and Oceania	2	female	9	20 to 24	2006	44	Population	1	Number	83724571.04276091	88985323.81169546	78372834.92076544
4	Southeast Asia, East Asia, and Oceania	2	female	10	25 to 29	2006	44	Population	1	Number	76648728.45096704	81336832.13383587	71789683.07232098
4	Southeast Asia, East Asia, and Oceania	2	female	11	30 to 34	2006	44	Population	1	Number	83554157.02510102	89140308.01849753	77942427.20372917
4	Southeast Asia, East Asia, and Oceania	2	female	12	35 to 39	2006	44	Population	1	Number	87976591.09391142	94079053.25933476	81839452.46242304
4	Southeast Asia, East Asia, and Oceania	2	female	13	40 to 44	2006	44	Population	1	Number	80222155.01456442	85798135.7628732	74645312.95754237
4	Southeast Asia, East Asia, and Oceania	2	female	14	45 to 49	2006	44	Population	1	Number	58220457.62384012	62031005.83299115	54405118.73156687
4	Southeast Asia, East Asia, and Oceania	2	female	15	50 to 54	2006	44	Population	1	Number	58225713.00300608	62362118.65032706	54091171.26946175
4	Southeast Asia, East Asia, and Oceania	2	female	16	55 to 59	2006	44	Population	1	Number	43135861.729035914	46186759.16311256	40064297.008949496
4	Southeast Asia, East Asia, and Oceania	2	female	17	60 to 64	2006	44	Population	1	Number	31952494.37747301	34164267.36911001	29720246.706919327
4	Southeast Asia, East Asia, and Oceania	2	female	18	65 to 69	2006	44	Population	1	Number	26264429.740968447	28083934.832817525	24428748.792417176
4	Southeast Asia, East Asia, and Oceania	2	female	19	70 to 74	2006	44	Population	1	Number	21520086.268883727	23025896.293916237	19991999.981181096
4	Southeast Asia, East Asia, and Oceania	2	female	20	75 to 79	2006	44	Population	1	Number	14741727.763679467	15781562.826482821	13689414.352047654
4	Southeast Asia, East Asia, and Oceania	2	female	21	80 plus	2006	44	Population	1	Number	13365366.700713329	14318009.375751201	12414693.971719868
4	Southeast Asia, East Asia, and Oceania	2	female	22	All Ages	2006	44	Population	1	Number	978645835.927666	1042201982.7030575	915070902.427901
4	Southeast Asia, East Asia, and Oceania	2	female	23	5-14 years	2006	44	Population	1	Number	140730289.78016672	148459198.8204998	132609945.3225689
4	Southeast Asia, East Asia, and Oceania	2	female	24	15-49 years	2006	44	Population	1	Number	564814501.5084746	602260530.9170467	527346144.344526
4	Southeast Asia, East Asia, and Oceania	2	female	25	50-69 years	2006	44	Population	1	Number	159578498.85048345	170812737.44911847	148265039.85270548
4	Southeast Asia, East Asia, and Oceania	2	female	26	70+ years	2006	44	Population	1	Number	49627180.73327652	53123181.08113514	46090395.669177696
4	Southeast Asia, East Asia, and Oceania	2	female	28	<1 year	2006	44	Population	1	Number	12656601.799797837	13300795.593175363	11980180.782277102
4	Southeast Asia, East Asia, and Oceania	2	female	30	80 to 84	2006	44	Population	1	Number	8388175.044699569	8990760.628958028	7784916.960164866
4	Southeast Asia, East Asia, and Oceania	2	female	31	85 to 89	2006	44	Population	1	Number	3668707.6584303197	3932004.92428928	3405576.077069547
4	Southeast Asia, East Asia, and Oceania	2	female	32	90 to 94	2006	44	Population	1	Number	1092105.5683607073	1166994.1545039965	1017703.0165449644
4	Southeast Asia, East Asia, and Oceania	2	female	39	0 to 14	2006	44	Population	1	Number	204625654.83543143	215659888.47937652	193043572.06131476
4	Southeast Asia, East Asia, and Oceania	2	female	42	Neonatal	2006	44	Population	1	Number	982118.2283871775	1032163.1040742474	929691.3458231603
4	Southeast Asia, East Asia, and Oceania	2	female	157	25 plus	2006	44	Population	1	Number	595827768.7921441	636508461.306059	555114874.3975453
4	Southeast Asia, East Asia, and Oceania	2	female	158	<20 years	2006	44	Population	1	Number	299093496.09276104	316013821.1032342	281222240.1729725
4	Southeast Asia, East Asia, and Oceania	2	female	159	10 to 24	2006	44	Population	1	Number	253267139.62970495	269028500.5302539	237277195.99858636
4	Southeast Asia, East Asia, and Oceania	2	female	162	10 to 19	2006	44	Population	1	Number	169542568.58694404	180046616.42263138	158910492.77526015
4	Southeast Asia, East Asia, and Oceania	2	female	164	Birth	2006	44	Population	1	Number	12877460.8906858	13176291.7729409	12557693.1786829
4	Southeast Asia, East Asia, and Oceania	2	female	235	95 plus	2006	44	Population	1	Number	216378.4292227331	227911.18401985138	204490.55046295238
4	Southeast Asia, East Asia, and Oceania	3	both	1	Under 5	2006	44	Population	1	Number	136141924.96509114	143394122.51084486	128590237.16292991
4	Southeast Asia, East Asia, and Oceania	3	both	2	Early Neonatal	2006	44	Population	1	Number	527495.7416722461	555118.1137277661	498734.4927238807
4	Southeast Asia, East Asia, and Oceania	3	both	3	Late Neonatal	2006	44	Population	1	Number	1571232.3833814568	1653590.176550881	1485492.3576559352
4	Southeast Asia, East Asia, and Oceania	3	both	4	Post Neonatal	2006	44	Population	1	Number	24920544.979187857	26223568.75688001	23563079.93389747
4	Southeast Asia, East Asia, and Oceania	3	both	5	1 to 4	2006	44	Population	1	Number	109122651.86084957	114962031.7615988	103040251.48678899
4	Southeast Asia, East Asia, and Oceania	3	both	6	5 to 9	2006	44	Population	1	Number	139382425.43317437	146931980.64202318	131494073.0658253
4	Southeast Asia, East Asia, and Oceania	3	both	7	10 to 14	2006	44	Population	1	Number	157669370.0619421	166582396.87187156	148242321.96774083
4	Southeast Asia, East Asia, and Oceania	3	both	8	15 to 19	2006	44	Population	1	Number	193177906.50576302	205915152.01056165	180440330.588446
4	Southeast Asia, East Asia, and Oceania	3	both	9	20 to 24	2006	44	Population	1	Number	168358847.54423043	178962294.01555037	157586340.79619744
4	Southeast Asia, East Asia, and Oceania	3	both	10	25 to 29	2006	44	Population	1	Number	153892260.78952315	163363264.60764864	144123315.7209742
4	Southeast Asia, East Asia, and Oceania	3	both	11	30 to 34	2006	44	Population	1	Number	169008944.9878099	180380239.8457003	157617935.44242743
4	Southeast Asia, East Asia, and Oceania	3	both	12	35 to 39	2006	44	Population	1	Number	179460106.8809436	192005770.48737156	166863870.0109345
4	Southeast Asia, East Asia, and Oceania	3	both	13	40 to 44	2006	44	Population	1	Number	162776680.57536668	174176757.80196345	151368972.7415637
4	Southeast Asia, East Asia, and Oceania	3	both	14	45 to 49	2006	44	Population	1	Number	118842338.69450895	126722548.81819311	110950830.58301082
4	Southeast Asia, East Asia, and Oceania	3	both	15	50 to 54	2006	44	Population	1	Number	117909921.52424742	126347506.21156979	109459389.06490868
4	Southeast Asia, East Asia, and Oceania	3	both	16	55 to 59	2006	44	Population	1	Number	87501752.85063912	93740023.67685583	81174735.22735053
4	Southeast Asia, East Asia, and Oceania	3	both	17	60 to 64	2006	44	Population	1	Number	64179093.15654087	68686977.90652655	59606189.99781997
4	Southeast Asia, East Asia, and Oceania	3	both	18	65 to 69	2006	44	Population	1	Number	52133135.49393888	55818703.79092298	48405524.46006416
4	Southeast Asia, East Asia, and Oceania	3	both	19	70 to 74	2006	44	Population	1	Number	41441030.91472135	44412460.89962917	38439502.511984974
4	Southeast Asia, East Asia, and Oceania	3	both	20	75 to 79	2006	44	Population	1	Number	27165233.008502636	29110292.05698398	25199073.7560495
4	Southeast Asia, East Asia, and Oceania	3	both	21	80 plus	2006	44	Population	1	Number	21601703.62249609	23123953.480529364	20085324.740811855
4	Southeast Asia, East Asia, and Oceania	3	both	22	All Ages	2006	44	Population	1	Number	1990642677.0094397	2120828847.0271537	1860301539.079697
4	Southeast Asia, East Asia, and Oceania	3	both	23	5-14 years	2006	44	Population	1	Number	297051795.4951165	313497660.8000129	279640697.5130595
4	Southeast Asia, East Asia, and Oceania	3	both	24	15-49 years	2006	44	Population	1	Number	1145517085.9781458	1221876468.7003498	1069081572.5632172
4	Southeast Asia, East Asia, and Oceania	3	both	25	50-69 years	2006	44	Population	1	Number	321723903.0253663	344593211.58587515	298608770.937068
4	Southeast Asia, East Asia, and Oceania	3	both	26	70+ years	2006	44	Population	1	Number	90207967.54572007	96639761.15821742	83718820.12961146
4	Southeast Asia, East Asia, and Oceania	3	both	28	<1 year	2006	44	Population	1	Number	27019273.10424156	28432283.693479724	25547338.625655763
4	Southeast Asia, East Asia, and Oceania	3	both	30	80 to 84	2006	44	Population	1	Number	14288227.012432048	15313781.206992734	13258315.906676224
4	Southeast Asia, East Asia, and Oceania	3	both	31	85 to 89	2006	44	Population	1	Number	5568061.6063759765	5957458.3062098455	5181692.780930815
4	Southeast Asia, East Asia, and Oceania	3	both	32	90 to 94	2006	44	Population	1	Number	1461610.0934570811	1553932.9824109585	1369424.1237982502
4	Southeast Asia, East Asia, and Oceania	3	both	39	0 to 14	2006	44	Population	1	Number	433193720.4602076	457058435.9655471	408232431.6220217
4	Southeast Asia, East Asia, and Oceania	3	both	42	Neonatal	2006	44	Population	1	Number	2098728.125053703	2208714.9365997133	1984226.850379816
4	Southeast Asia, East Asia, and Oceania	3	both	157	25 plus	2006	44	Population	1	Number	1195912202.4992387	1278198350.0591128	1113299611.9373255
4	Southeast Asia, East Asia, and Oceania	3	both	158	<20 years	2006	44	Population	1	Number	626371626.9659706	662113517.8233995	588670072.9543958
4	Southeast Asia, East Asia, and Oceania	3	both	159	10 to 24	2006	44	Population	1	Number	519206124.11193556	551700076.3533262	486334650.9377412
4	Southeast Asia, East Asia, and Oceania	3	both	162	10 to 19	2006	44	Population	1	Number	350847276.5677051	372740641.2134145	328748310.1415438
4	Southeast Asia, East Asia, and Oceania	3	both	164	Birth	2006	44	Population	1	Number	27535379.1835691	28165850.4456229	26852700.9264579
4	Southeast Asia, East Asia, and Oceania	3	both	235	95 plus	2006	44	Population	1	Number	283804.910230985	297449.71194470837	269647.1841684069
5	East Asia	1	male	1	Under 5	2006	44	Population	1	Number	41099467.97222255	44850460.0955134	37411415.408668354
5	East Asia	1	male	2	Early Neonatal	2006	44	Population	1	Number	156339.8485258901	170592.3325755616	142328.48495986324
5	East Asia	1	male	3	Late Neonatal	2006	44	Population	1	Number	466257.0451186569	508761.41873780667	424472.22211724403
5	East Asia	1	male	4	Post Neonatal	2006	44	Population	1	Number	7381793.298970407	8053995.5699939625	6720831.03816357
5	East Asia	1	male	5	1 to 4	2006	44	Population	1	Number	33095077.779607598	36117110.77420607	30123783.663427677
5	East Asia	1	male	6	5 to 9	2006	44	Population	1	Number	43060494.049914025	46991732.349909306	39198790.35930355
5	East Asia	1	male	7	10 to 14	2006	44	Population	1	Number	51874108.85551781	56629496.61273948	47206442.88424641
5	East Asia	1	male	8	15 to 19	2006	44	Population	1	Number	69328791.49495308	75768387.99881731	63014168.01334762
5	East Asia	1	male	9	20 to 24	2006	44	Population	1	Number	57262123.50004151	62550475.18960139	52076811.75985144
5	East Asia	1	male	10	25 to 29	2006	44	Population	1	Number	51613733.52738125	56356549.39530059	46963186.14053602
5	East Asia	1	male	11	30 to 34	2006	44	Population	1	Number	61835965.57255665	67559817.22917841	56224276.793361686
5	East Asia	1	male	12	35 to 39	2006	44	Population	1	Number	69408531.33453654	75832482.88182336	63107596.595849924
5	East Asia	1	male	13	40 to 44	2006	44	Population	1	Number	62841431.175616905	68651129.23327823	57148570.52721123
5	East Asia	1	male	14	45 to 49	2006	44	Population	1	Number	43896797.74189548	47918035.04894222	39960520.863785386
5	East Asia	1	male	15	50 to 54	2006	44	Population	1	Number	46661991.28663262	50978655.28461403	42436154.472707294
5	East Asia	1	male	16	55 to 59	2006	44	Population	1	Number	34961751.67009055	38197204.58023185	31795017.712599058
5	East Asia	1	male	17	60 to 64	2006	44	Population	1	Number	25259291.8234283	27582997.588469468	22980276.799622193
5	East Asia	1	male	18	65 to 69	2006	44	Population	1	Number	20503112.256311774	22385177.320033066	18658249.456167098
5	East Asia	1	male	19	70 to 74	2006	44	Population	1	Number	16015975.177704468	17498767.725648273	14565399.944615055
5	East Asia	1	male	20	75 to 79	2006	44	Population	1	Number	9946871.86283017	10863422.33410385	9050011.695673175
5	East Asia	1	male	21	80 plus	2006	44	Population	1	Number	6305109.3546740515	6876072.357169076	5747548.580846266
5	East Asia	1	male	22	All Ages	2006	44	Population	1	Number	711875548.6563077	777492088.3903528	647545923.190062
5	East Asia	1	male	23	5-14 years	2006	44	Population	1	Number	94934602.90543184	103621228.9626488	86405233.24354996
5	East Asia	1	male	24	15-49 years	2006	44	Population	1	Number	416187374.3469814	454636876.97694147	378495130.69394326
5	East Asia	1	male	25	50-69 years	2006	44	Population	1	Number	127386147.03646325	139144034.77334845	115869698.44109564
5	East Asia	1	male	26	70+ years	2006	44	Population	1	Number	32267956.39520869	35239487.58190059	29364445.402805075
5	East Asia	1	male	28	<1 year	2006	44	Population	1	Number	8004390.192614954	8733349.321307331	7287631.745240676
5	East Asia	1	male	30	80 to 84	2006	44	Population	1	Number	4661377.443587145	5087411.26100552	4244648.9737894125
5	East Asia	1	male	31	85 to 89	2006	44	Population	1	Number	1404662.255919014	1530550.559855784	1281759.728447824
5	East Asia	1	male	32	90 to 94	2006	44	Population	1	Number	213452.72418233	230889.40371755368	196471.6164826814
5	East Asia	1	male	39	0 to 14	2006	44	Population	1	Number	136034070.8776544	148471689.0581622	123816648.6522183
5	East Asia	1	male	42	Neonatal	2006	44	Population	1	Number	622596.893644547	679353.7513133683	566800.7070771073
5	East Asia	1	male	157	25 plus	2006	44	Population	1	Number	449250562.78365874	490701536.1437717	408638294.7646448
5	East Asia	1	male	158	<20 years	2006	44	Population	1	Number	205362862.37260747	224240077.0569795	186830816.6655659
5	East Asia	1	male	159	10 to 24	2006	44	Population	1	Number	178465023.85051242	194948359.80115822	162297422.65744546
5	East Asia	1	male	162	10 to 19	2006	44	Population	1	Number	121202900.3504709	132397884.61155678	110220610.89759403
5	East Asia	1	male	164	Birth	2006	44	Population	1	Number	8087392.34418766	8292336.15819543	7885189.53213778
5	East Asia	1	male	235	95 plus	2006	44	Population	1	Number	25616.930985562984	27261.332553561762	24047.345204963298
5	East Asia	2	female	1	Under 5	2006	44	Population	1	Number	34444556.05221036	37568618.47658189	31370834.935761813
5	East Asia	2	female	2	Early Neonatal	2006	44	Population	1	Number	129707.64985794063	141452.74312349607	118152.67802054856
5	East Asia	2	female	3	Late Neonatal	2006	44	Population	1	Number	387187.2782811869	422245.6936108957	352696.5944710936
5	East Asia	2	female	4	Post Neonatal	2006	44	Population	1	Number	6136833.632122076	6691830.068611645	5590686.572918137
5	East Asia	2	female	5	1 to 4	2006	44	Population	1	Number	27790827.49194916	30313089.971235853	25309299.09035204
5	East Asia	2	female	6	5 to 9	2006	44	Population	1	Number	36629266.13632454	39954678.47645268	33361174.89809031
5	East Asia	2	female	7	10 to 14	2006	44	Population	1	Number	45792438.35889047	49978114.62146844	41683315.005305655
5	East Asia	2	female	8	15 to 19	2006	44	Population	1	Number	65852486.40489097	71970563.26669505	59853253.32030891
5	East Asia	2	female	9	20 to 24	2006	44	Population	1	Number	56360981.64104189	61568765.696069255	51256119.06721337
5	East Asia	2	female	10	25 to 29	2006	44	Population	1	Number	50837385.18912352	55506497.73608874	46261807.90985792
5	East Asia	2	female	11	30 to 34	2006	44	Population	1	Number	59878839.55571653	65411480.824070714	54457740.75078142
5	East Asia	2	female	12	35 to 39	2006	44	Population	1	Number	65810621.93286039	71885999.33653225	59855112.38828676
5	East Asia	2	female	13	40 to 44	2006	44	Population	1	Number	60199612.81579113	65752810.126801915	54760766.36836372
5	East Asia	2	female	14	45 to 49	2006	44	Population	1	Number	41217162.54700474	44977554.86952426	37536174.67984418
5	East Asia	2	female	15	50 to 54	2006	44	Population	1	Number	44907370.165218055	49050189.11379775	40850938.85465147
5	East Asia	2	female	16	55 to 59	2006	44	Population	1	Number	33253379.31738024	36318808.42664754	30251784.979538485
5	East Asia	2	female	17	60 to 64	2006	44	Population	1	Number	24213000.373536382	26419944.53698102	22045348.158348158
5	East Asia	2	female	18	65 to 69	2006	44	Population	1	Number	19944180.093166005	21751521.361136664	18169132.286704313
5	East Asia	2	female	19	70 to 74	2006	44	Population	1	Number	16650442.645097377	18166685.543533526	15163386.208066855
5	East Asia	2	female	20	75 to 79	2006	44	Population	1	Number	11451342.07328188	12495552.207966764	10428633.749410978
5	East Asia	2	female	21	80 plus	2006	44	Population	1	Number	10417162.487769848	11366351.107093398	9490169.061817357
5	East Asia	2	female	22	All Ages	2006	44	Population	1	Number	677860227.7893044	740144286.678935	616795692.6223516
5	East Asia	2	female	23	5-14 years	2006	44	Population	1	Number	82421704.49521501	89932793.09792112	75044489.90339597
5	East Asia	2	female	24	15-49 years	2006	44	Population	1	Number	400157090.0864292	437073671.8557821	363980974.48465633
5	East Asia	2	female	25	50-69 years	2006	44	Population	1	Number	122317929.94930068	133540463.43856296	111317204.27924243
5	East Asia	2	female	26	70+ years	2006	44	Population	1	Number	38518947.20614911	42028588.85859368	35082189.01929519
5	East Asia	2	female	28	<1 year	2006	44	Population	1	Number	6653728.560261204	7255528.505346037	6061535.845409779
5	East Asia	2	female	30	80 to 84	2006	44	Population	1	Number	6580158.7915549	7180534.384139748	5992922.501821814
5	East Asia	2	female	31	85 to 89	2006	44	Population	1	Number	2876369.721095693	3138796.302467547	2620289.9894254417
5	East Asia	2	female	32	90 to 94	2006	44	Population	1	Number	825414.9307044373	900006.4384467142	752833.8921527376
5	East Asia	2	female	39	0 to 14	2006	44	Population	1	Number	116866260.54742537	127501562.52599612	106415324.83915778
5	East Asia	2	female	42	Neonatal	2006	44	Population	1	Number	516894.92813912756	563698.4367343918	470849.27249164216
5	East Asia	2	female	157	25 plus	2006	44	Population	1	Number	438780499.1959461	479103395.1901746	399270995.3956716
5	East Asia	2	female	158	<20 years	2006	44	Population	1	Number	182718746.95231634	199472125.79269114	166268578.15946668
5	East Asia	2	female	159	10 to 24	2006	44	Population	1	Number	168005906.40482333	183517443.58423275	152792687.3928279
5	East Asia	2	female	162	10 to 19	2006	44	Population	1	Number	111644924.76378144	121948677.88816349	101536568.32561457
5	East Asia	2	female	164	Birth	2006	44	Population	1	Number	6698852.39313034	6867501.58609502	6531280.81767429
5	East Asia	2	female	235	95 plus	2006	44	Population	1	Number	135219.04441481782	146603.82117441943	124127.12780570856
5	East Asia	3	both	1	Under 5	2006	44	Population	1	Number	75544024.02443291	82419229.52358842	68782250.34443018
5	East Asia	3	both	2	Early Neonatal	2006	44	Population	1	Number	286047.4983838307	312045.34322663065	260481.16298041178
5	East Asia	3	both	3	Late Neonatal	2006	44	Population	1	Number	853444.3233998438	931007.9453628882	777168.8165883376
5	East Asia	3	both	4	Post Neonatal	2006	44	Population	1	Number	13518626.931092484	14745825.838205457	12311517.611081706
5	East Asia	3	both	5	1 to 4	2006	44	Population	1	Number	60885905.27155676	66430293.10213287	55433082.75377971
5	East Asia	3	both	6	5 to 9	2006	44	Population	1	Number	79689760.18623857	86946410.82636198	72559965.25739387
5	East Asia	3	both	7	10 to 14	2006	44	Population	1	Number	97666547.21440828	106607611.23420791	88889757.88955207
5	East Asia	3	both	8	15 to 19	2006	44	Population	1	Number	135181277.89984405	147738951.26551232	122867421.33365653
5	East Asia	3	both	9	20 to 24	2006	44	Population	1	Number	113623105.1410834	124119240.88567065	103332930.8270648
5	East Asia	3	both	10	25 to 29	2006	44	Population	1	Number	102451118.71650477	111863047.13138933	93224994.05039394
5	East Asia	3	both	11	30 to 34	2006	44	Population	1	Number	121714805.12827317	132971298.05324912	110682017.54414311
5	East Asia	3	both	12	35 to 39	2006	44	Population	1	Number	135219153.26739693	147718482.21835563	122962708.98413667
5	East Asia	3	both	13	40 to 44	2006	44	Population	1	Number	123041043.99140804	134403939.36008015	111909336.89557496
5	East Asia	3	both	14	45 to 49	2006	44	Population	1	Number	85113960.28890023	92895589.91846648	77496695.54362956
5	East Asia	3	both	15	50 to 54	2006	44	Population	1	Number	91569361.45185068	100028844.39841178	83287093.32735875
5	East Asia	3	both	16	55 to 59	2006	44	Population	1	Number	68215130.98747079	74516013.00687939	62046802.69213755
5	East Asia	3	both	17	60 to 64	2006	44	Population	1	Number	49472292.19696468	54002942.125450484	45025624.95797034
5	East Asia	3	both	18	65 to 69	2006	44	Population	1	Number	40447292.34947778	44136698.681169726	36827381.74287141
5	East Asia	3	both	19	70 to 74	2006	44	Population	1	Number	32666417.822801847	35665453.269181795	29728786.152681913
5	East Asia	3	both	20	75 to 79	2006	44	Population	1	Number	21398213.93611205	23358974.542070616	19480130.626754735
5	East Asia	3	both	21	80 plus	2006	44	Population	1	Number	16722271.842443898	18243648.62924187	15237717.642663628
5	East Asia	3	both	22	All Ages	2006	44	Population	1	Number	1389735776.445612	1517636375.069288	1264341615.8124144
5	East Asia	3	both	23	5-14 years	2006	44	Population	1	Number	177356307.40064684	193554022.06056988	161449723.14694592
5	East Asia	3	both	24	15-49 years	2006	44	Population	1	Number	816344464.4334105	891710548.8327236	742476105.1785995
5	East Asia	3	both	25	50-69 years	2006	44	Population	1	Number	249704076.98576394	272684498.2119114	227186902.7203381
5	East Asia	3	both	26	70+ years	2006	44	Population	1	Number	70786903.6013578	77268076.44049427	64446634.42210026
5	East Asia	3	both	28	<1 year	2006	44	Population	1	Number	14658118.752876157	15988879.126794975	13349167.590650454
5	East Asia	3	both	30	80 to 84	2006	44	Population	1	Number	11241536.235142045	12268261.701951232	10238189.42587947
5	East Asia	3	both	31	85 to 89	2006	44	Population	1	Number	4281031.9770147065	4669865.040161746	3902049.717873265
5	East Asia	3	both	32	90 to 94	2006	44	Population	1	Number	1038867.6548867673	1130895.842164268	949299.2708389004
5	East Asia	3	both	39	0 to 14	2006	44	Population	1	Number	252900331.42507976	275973251.5841583	230231973.4913761
5	East Asia	3	both	42	Neonatal	2006	44	Population	1	Number	1139491.8217836744	1243053.2885895188	1037649.9795687495
5	East Asia	3	both	157	25 plus	2006	44	Population	1	Number	888031061.9796048	969804931.3339467	807909290.1603166
5	East Asia	3	both	158	<20 years	2006	44	Population	1	Number	388081609.3249238	423712202.84967065	353099394.8250326
5	East Asia	3	both	159	10 to 24	2006	44	Population	1	Number	346470930.25533575	378465803.38539094	315090110.0502733
5	East Asia	3	both	162	10 to 19	2006	44	Population	1	Number	232847825.11425233	254346562.49972028	211757179.22320855
5	East Asia	3	both	164	Birth	2006	44	Population	1	Number	14786244.737318	15158640.3038155	14417196.8070344
5	East Asia	3	both	235	95 plus	2006	44	Population	1	Number	160835.97540038082	173824.95376463622	148186.26502369196
6	China	1	male	1	Under 5	2006	44	Population	1	Number	39404631.95050906	43163189.450380206	35675313.18675498
6	China	1	male	2	Early Neonatal	2006	44	Population	1	Number	149830.87236827778	164110.0143555478	135656.680179497
6	China	1	male	3	Late Neonatal	2006	44	Population	1	Number	446831.4607722719	489414.7605829076	404560.8879432352
6	China	1	male	4	Post Neonatal	2006	44	Population	1	Number	7067459.65639105	7741070.2622116255	6398834.69792306
6	China	1	male	5	1 to 4	2006	44	Population	1	Number	31740509.960977457	34768594.41323013	28736260.92070919
6	China	1	male	6	5 to 9	2006	44	Population	1	Number	41279229.62714219	45214156.90915814	37373794.18305056
6	China	1	male	7	10 to 14	2006	44	Population	1	Number	49914143.26532989	54669939.22968387	45192984.74387638
6	China	1	male	8	15 to 19	2006	44	Population	1	Number	67448266.76490486	73881585.38194972	61065383.11972003
6	China	1	male	9	20 to 24	2006	44	Population	1	Number	55430585.0888259	60713086.49587313	50187194.91732637
6	China	1	male	10	25 to 29	2006	44	Population	1	Number	49731991.5440141	54469423.11288346	45028452.80936098
6	China	1	male	11	30 to 34	2006	44	Population	1	Number	59975600.08800025	65692311.9839239	54301517.21066136
6	China	1	male	12	35 to 39	2006	44	Population	1	Number	67321867.72049852	73741201.97149685	60951541.00545634
6	China	1	male	13	40 to 44	2006	44	Population	1	Number	60911844.705571406	66710834.047474965	55152649.10172552
6	China	1	male	14	45 to 49	2006	44	Population	1	Number	42241283.900263645	46250252.11893261	38260817.67898953
6	China	1	male	15	50 to 54	2006	44	Population	1	Number	45251151.07943565	49555157.2569067	40974755.070655935
6	China	1	male	16	55 to 59	2006	44	Population	1	Number	33923282.82943504	37148455.58899867	30719227.785438474
6	China	1	male	17	60 to 64	2006	44	Population	1	Number	24389836.898257166	26711595.888629958	22083795.837092552
6	China	1	male	18	65 to 69	2006	44	Population	1	Number	19763106.037204262	21642328.651954867	17896139.539951313
6	China	1	male	19	70 to 74	2006	44	Population	1	Number	15550502.533601014	17027660.075866897	14083488.615121312
6	China	1	male	20	75 to 79	2006	44	Population	1	Number	9610602.16935949	10522125.158778915	8705798.611966934
6	China	1	male	21	80 plus	2006	44	Population	1	Number	6017849.115300439	6585184.83336645	5455846.653439548
6	China	1	male	22	All Ages	2006	44	Population	1	Number	688165775.3176528	753698488.1562592	623091197.5001137
6	China	1	male	23	5-14 years	2006	44	Population	1	Number	91193372.89247207	99884096.13884202	82566778.92692694
6	China	1	male	24	15-49 years	2006	44	Population	1	Number	403061439.81207865	441458695.1125346	364940474.2940329
6	China	1	male	25	50-69 years	2006	44	Population	1	Number	123327376.84433211	135057537.3864902	111672335.64487177
6	China	1	male	26	70+ years	2006	44	Population	1	Number	31178953.81826094	34134970.06801225	28245133.880527806
6	China	1	male	28	<1 year	2006	44	Population	1	Number	7664121.989531599	8394595.037150081	6939052.26604579
6	China	1	male	30	80 to 84	2006	44	Population	1	Number	4475020.877104852	4898545.125715616	4054925.8809731035
6	China	1	male	31	85 to 89	2006	44	Population	1	Number	1333139.1820453673	1458150.1929330034	1209534.3738860358
6	China	1	male	32	90 to 94	2006	44	Population	1	Number	190659.96819994668	207971.6067380281	173693.05644846646
6	China	1	male	39	0 to 14	2006	44	Population	1	Number	130598004.84298113	143047285.58922222	118242092.11368193
6	China	1	male	42	Neonatal	2006	44	Population	1	Number	596662.3331405496	653524.7749384554	540217.5681227322
6	China	1	male	157	25 plus	2006	44	Population	1	Number	434688918.620941	476056530.68921417	393596527.34938526
6	China	1	male	158	<20 years	2006	44	Population	1	Number	198046271.607886	216928870.97117195	179307475.2334019
6	China	1	male	159	10 to 24	2006	44	Population	1	Number	172792995.11906064	189264611.1075067	156445562.78092277
6	China	1	male	162	10 to 19	2006	44	Population	1	Number	117362410.03023474	128551524.61163358	106258367.86359642
6	China	1	male	164	Birth	2006	44	Population	1	Number	7735502.75406476	7938285.43909873	7527623.3956072
6	China	1	male	235	95 plus	2006	44	Population	1	Number	19029.087950272573	20676.03633812256	17460.926009482213
6	China	2	female	1	Under 5	2006	44	Population	1	Number	32856173.395769663	35988893.69814335	29747222.644126527
6	China	2	female	2	Early Neonatal	2006	44	Population	1	Number	123628.68301807244	135405.45179252452	111935.90574546243
6	China	2	female	3	Late Neonatal	2006	44	Population	1	Number	369024.7891304077	404177.4665297851	334122.65674095816
6	China	2	female	4	Post Neonatal	2006	44	Population	1	Number	5842852.592062369	6399498.213859973	5290206.724409496
6	China	2	female	5	1 to 4	2006	44	Population	1	Number	26520667.331558812	29049812.565961055	24010957.35723061
6	China	2	female	6	5 to 9	2006	44	Population	1	Number	34952531.23897205	38282757.603594206	31646462.52761436
6	China	2	female	7	10 to 14	2006	44	Population	1	Number	43958964.373186864	48145753.25717795	39801899.03749798
6	China	2	female	8	15 to 19	2006	44	Population	1	Number	64083772.28072712	70195803.63091297	58019506.65394662
6	China	2	female	9	20 to 24	2006	44	Population	1	Number	54597274.73750756	59797682.58907351	49434078.79640617
6	China	2	female	10	25 to 29	2006	44	Population	1	Number	48992786.673300326	53653469.77512026	44362206.14189473
6	China	2	female	11	30 to 34	2006	44	Population	1	Number	58024249.0667191	63546358.663877994	52538974.498843
6	China	2	female	12	35 to 39	2006	44	Population	1	Number	63736978.380962364	69803935.126514	57711118.64016678
6	China	2	female	13	40 to 44	2006	44	Population	1	Number	58275749.70044217	63815654.54510152	52772238.75002418
6	China	2	female	14	45 to 49	2006	44	Population	1	Number	39537174.745675385	43286083.43366971	35816073.21248799
6	China	2	female	15	50 to 54	2006	44	Population	1	Number	43450761.03193611	47582245.1448536	39346144.20375002
6	China	2	female	16	55 to 59	2006	44	Population	1	Number	32157614.543592762	35214703.737504244	29120634.96183256
6	China	2	female	17	60 to 64	2006	44	Population	1	Number	23196217.40418453	25404940.108647887	21002753.39765068
6	China	2	female	18	65 to 69	2006	44	Population	1	Number	19014183.911061976	20822728.51537684	17217255.922237955
6	China	2	female	19	70 to 74	2006	44	Population	1	Number	15948889.764727376	17463748.112784587	14444463.789036741
6	China	2	female	20	75 to 79	2006	44	Population	1	Number	10984496.97435501	12026116.68294776	9950617.508998828
6	China	2	female	21	80 plus	2006	44	Population	1	Number	9999380.596921185	10943133.86749896	9064118.604187386
6	China	2	female	22	All Ages	2006	44	Population	1	Number	653767198.8200415	715974008.4927993	591970146.438089
6	China	2	female	23	5-14 years	2006	44	Population	1	Number	78911495.61215891	86428510.86077215	71448361.56511235
6	China	2	female	24	15-49 years	2006	44	Population	1	Number	387247985.585334	424098987.76427007	350642275.3308421
6	China	2	female	25	50-69 years	2006	44	Population	1	Number	117818776.89077538	129024617.50638257	106684875.95771971
6	China	2	female	26	70+ years	2006	44	Population	1	Number	36932767.33600357	40432998.6632313	33459199.902222954
6	China	2	female	28	<1 year	2006	44	Population	1	Number	6335506.064210849	6939081.132182282	5736265.286895918
6	China	2	female	30	80 to 84	2006	44	Population	1	Number	6318138.182299214	6916120.145114501	5724980.170797325
6	China	2	female	31	85 to 89	2006	44	Population	1	Number	2765084.1539751757	3025764.7232002397	2506846.6038530073
6	China	2	female	32	90 to 94	2006	44	Population	1	Number	790723.5491952363	864555.1701323746	717829.6645626003
6	China	2	female	39	0 to 14	2006	44	Population	1	Number	111767669.00792858	122417404.55891553	101195584.20923886
6	China	2	female	42	Neonatal	2006	44	Population	1	Number	492653.47214848007	539582.9183223095	446058.5624864206
6	China	2	female	157	25 plus	2006	44	Population	1	Number	423318482.7938783	463563117.7138975	383337792.3979237
6	China	2	female	158	<20 years	2006	44	Population	1	Number	175851441.2886557	192613208.18982852	159215090.8631855
6	China	2	female	159	10 to 24	2006	44	Population	1	Number	162640011.39142153	178139239.47716442	147255484.4878508
6	China	2	female	162	10 to 19	2006	44	Population	1	Number	108042736.65391397	118341556.88809091	97821405.69144462
6	China	2	female	164	Birth	2006	44	Population	1	Number	6370765.81263485	6537701.3723159	6199613.3607717
6	China	2	female	235	95 plus	2006	44	Population	1	Number	125434.71145155864	136780.83237609177	114347.86294383847
6	China	3	both	1	Under 5	2006	44	Population	1	Number	72260805.34627871	79152083.14852355	65422535.83088151
6	China	3	both	2	Early Neonatal	2006	44	Population	1	Number	273459.5553863502	299515.46614807233	247592.58592495942
6	China	3	both	3	Late Neonatal	2006	44	Population	1	Number	815856.2499026796	893592.2271126925	738683.5446841934
6	China	3	both	4	Post Neonatal	2006	44	Population	1	Number	12910312.248453418	14140568.476071598	11689041.422332557
6	China	3	both	5	1 to 4	2006	44	Population	1	Number	58261177.292536266	63818406.97919118	52747218.277939804
6	China	3	both	6	5 to 9	2006	44	Population	1	Number	76231760.86611424	83496914.51275235	69020256.71066493
6	China	3	both	7	10 to 14	2006	44	Population	1	Number	93873107.63851675	102815692.48686182	84994883.78137437
6	China	3	both	8	15 to 19	2006	44	Population	1	Number	131532039.04563196	144077389.01286268	119084889.77366666
6	China	3	both	9	20 to 24	2006	44	Population	1	Number	110027859.82633345	120510769.08494665	99621273.71373254
6	China	3	both	10	25 to 29	2006	44	Population	1	Number	98724778.21731444	108122892.88800372	89390658.95125572
6	China	3	both	11	30 to 34	2006	44	Population	1	Number	117999849.15471935	129238670.64780189	106840491.70950437
6	China	3	both	12	35 to 39	2006	44	Population	1	Number	131058846.10146087	143545137.09801087	118662659.64562313
6	China	3	both	13	40 to 44	2006	44	Population	1	Number	119187594.40601358	130526488.5925765	107922510.23571394
6	China	3	both	14	45 to 49	2006	44	Population	1	Number	81778458.64593902	89536335.55260229	74076890.89147751
6	China	3	both	15	50 to 54	2006	44	Population	1	Number	88701912.11137176	97137402.4017603	80320796.4253511
6	China	3	both	16	55 to 59	2006	44	Population	1	Number	66080897.3730278	72363159.3265029	59839862.74727104
6	China	3	both	17	60 to 64	2006	44	Population	1	Number	47586054.302441694	52116535.99727785	43086549.23474324
6	China	3	both	18	65 to 69	2006	44	Population	1	Number	38777289.94826624	42465057.16733171	35113395.46218927
6	China	3	both	19	70 to 74	2006	44	Population	1	Number	31499392.29832839	34491408.18865149	28527952.404158052
6	China	3	both	20	75 to 79	2006	44	Population	1	Number	20595099.1437145	22548241.841726672	18656416.120965764
6	China	3	both	21	80 plus	2006	44	Population	1	Number	16017229.712221624	17528318.700865407	14519965.257626934
6	China	3	both	22	All Ages	2006	44	Population	1	Number	1341932974.1376944	1469672496.6490595	1215061343.9382024
6	China	3	both	23	5-14 years	2006	44	Population	1	Number	170104868.50463098	186312606.99961418	154015140.4920393
6	China	3	both	24	15-49 years	2006	44	Population	1	Number	790309425.3974127	865557682.8768047	715582749.6248748
6	China	3	both	25	50-69 years	2006	44	Population	1	Number	241146153.73510748	264082154.89287275	218357211.60259148
6	China	3	both	26	70+ years	2006	44	Population	1	Number	68111721.15426451	74567968.73124355	61704333.78275074
6	China	3	both	28	<1 year	2006	44	Population	1	Number	13999628.053742448	15333676.169332365	12675317.55294171
6	China	3	both	30	80 to 84	2006	44	Population	1	Number	10793159.059404068	11814665.270830119	9779906.051770428
6	China	3	both	31	85 to 89	2006	44	Population	1	Number	4098223.336020543	4483914.916133244	3716376.5160335302
6	China	3	both	32	90 to 94	2006	44	Population	1	Number	981383.5173951831	1072445.110058935	891682.3601402864
6	China	3	both	39	0 to 14	2006	44	Population	1	Number	242365673.8509097	265464690.14813772	219437676.3229208
6	China	3	both	42	Neonatal	2006	44	Population	1	Number	1089315.8052890298	1193107.693260765	986276.1306091528
6	China	3	both	157	25 plus	2006	44	Population	1	Number	858007401.4148192	939619648.4031115	776917504.127883
6	China	3	both	158	<20 years	2006	44	Population	1	Number	373897712.89654166	409542079.16100043	338522566.0965874
6	China	3	both	159	10 to 24	2006	44	Population	1	Number	335433006.5104822	367403850.58467114	303701047.26877356
6	China	3	both	162	10 to 19	2006	44	Population	1	Number	225405146.68414873	246893081.4997245	204079773.55504102
6	China	3	both	164	Birth	2006	44	Population	1	Number	14106268.5666996	14475986.8114146	13727236.7563789
6	China	3	both	235	95 plus	2006	44	Population	1	Number	144463.7994018312	157460.5118344936	131823.98339239557
7	Democratic People's Republic of Korea	1	male	1	Under 5	2006	44	Population	1	Number	1118020.007020072	1206279.0426574713	1028323.3709641894
7	Democratic People's Republic of Korea	1	male	2	Early Neonatal	2006	44	Population	1	Number	4448.1990429476855	4799.349966355729	4091.328425110664
7	Democratic People's Republic of Korea	1	male	3	Late Neonatal	2006	44	Population	1	Number	13250.68344079368	14296.722451435384	12187.606105309786
7	Democratic People's Republic of Korea	1	male	4	Post Neonatal	2006	44	Population	1	Number	215078.9516396704	232057.77199925933	197823.57308886605
7	Democratic People's Republic of Korea	1	male	5	1 to 4	2006	44	Population	1	Number	885242.1728966604	955125.198240421	814220.863344903
7	Democratic People's Republic of Korea	1	male	6	5 to 9	2006	44	Population	1	Number	1032306.9398613691	1113799.5915329624	949486.9014887956
7	Democratic People's Republic of Korea	1	male	7	10 to 14	2006	44	Population	1	Number	1118592.6480720337	1206896.8892931393	1028850.0701048204
7	Democratic People's Republic of Korea	1	male	8	15 to 19	2006	44	Population	1	Number	1042998.591962946	1125335.2669059753	959320.782511707
7	Democratic People's Republic of Korea	1	male	9	20 to 24	2006	44	Population	1	Number	927893.8050235081	1001143.8469646821	853450.6354870908
7	Democratic People's Republic of Korea	1	male	10	25 to 29	2006	44	Population	1	Number	865494.5323622298	933818.6341637111	796057.5387572867
7	Democratic People's Republic of Korea	1	male	11	30 to 34	2006	44	Population	1	Number	938065.3237995307	1012118.3285074731	862806.1124999429
7	Democratic People's Republic of Korea	1	male	12	35 to 39	2006	44	Population	1	Number	1153916.6602715747	1245009.4591499667	1061340.1034431593
7	Democratic People's Republic of Korea	1	male	13	40 to 44	2006	44	Population	1	Number	958386.3570307783	1034043.5502012564	881496.8275699969
7	Democratic People's Republic of Korea	1	male	14	45 to 49	2006	44	Population	1	Number	736473.9427448123	794612.8665123577	677388.0276518487
7	Democratic People's Republic of Korea	1	male	15	50 to 54	2006	44	Population	1	Number	590638.854598629	637265.2256738626	543253.0135146192
7	Democratic People's Republic of Korea	1	male	16	55 to 59	2006	44	Population	1	Number	437284.91721444065	471805.180581636	402202.37322969217
7	Democratic People's Republic of Korea	1	male	17	60 to 64	2006	44	Population	1	Number	495455.8639000278	534568.2737622297	455706.37460023933
7	Democratic People's Republic of Korea	1	male	18	65 to 69	2006	44	Population	1	Number	389817.59291258926	420590.67801744264	358543.26281105913
7	Democratic People's Republic of Korea	1	male	19	70 to 74	2006	44	Population	1	Number	184854.05652345807	199446.85509591582	170023.56428957405
7	Democratic People's Republic of Korea	1	male	20	75 to 79	2006	44	Population	1	Number	74471.85854397538	80350.83600050141	68497.12182166177
7	Democratic People's Republic of Korea	1	male	21	80 plus	2006	44	Population	1	Number	47218.77593428506	50946.333224647235	43430.502617718375
7	Democratic People's Republic of Korea	1	male	22	All Ages	2006	44	Population	1	Number	12111890.727776261	13068030.858245235	11140176.5833634
7	Democratic People's Republic of Korea	1	male	23	5-14 years	2006	44	Population	1	Number	2150899.587933403	2320696.4808261017	1978336.971593616
7	Democratic People's Republic of Korea	1	male	24	15-49 years	2006	44	Population	1	Number	6623229.21319538	7146081.952405421	6091860.027921033
7	Democratic People's Republic of Korea	1	male	25	50-69 years	2006	44	Population	1	Number	1913197.2286256868	2064229.358035171	1759705.0241556098
7	Democratic People's Republic of Korea	1	male	26	70+ years	2006	44	Population	1	Number	306544.6910017185	330744.0243210647	281951.1887289542
7	Democratic People's Republic of Korea	1	male	28	<1 year	2006	44	Population	1	Number	232777.83412341177	251153.84441705045	214102.50761928648
7	Democratic People's Republic of Korea	1	male	30	80 to 84	2006	44	Population	1	Number	33034.86994192272	35642.71751636122	30384.54464565916
7	Democratic People's Republic of Korea	1	male	31	85 to 89	2006	44	Population	1	Number	11359.816745368264	12256.58644954922	10448.440077801592
7	Democratic People's Republic of Korea	1	male	32	90 to 94	2006	44	Population	1	Number	2501.0074204744224	2698.442619904704	2300.3563131965825
7	Democratic People's Republic of Korea	1	male	39	0 to 14	2006	44	Population	1	Number	3268919.594953475	3526975.5234835735	3006660.342557805
7	Democratic People's Republic of Korea	1	male	42	Neonatal	2006	44	Population	1	Number	17698.882483741367	19096.07241779111	16278.934530420449
7	Democratic People's Republic of Korea	1	male	157	25 plus	2006	44	Population	1	Number	6872078.735836332	7414576.220891	6320744.8228068
7	Democratic People's Republic of Korea	1	male	158	<20 years	2006	44	Population	1	Number	4311918.186916421	4652310.790389548	3965981.1250695116
7	Democratic People's Republic of Korea	1	male	159	10 to 24	2006	44	Population	1	Number	3089485.045058488	3333376.0031637964	2841621.4881036184
7	Democratic People's Republic of Korea	1	male	162	10 to 19	2006	44	Population	1	Number	2161591.24003498	2332232.1561991144	1988170.8526165274
7	Democratic People's Republic of Korea	1	male	164	Birth	2006	44	Population	1	Number	244095.960774316	274326.698924424	213568.656770318
7	Democratic People's Republic of Korea	1	male	235	95 plus	2006	44	Population	1	Number	323.0818265196557	348.58663883209084	297.16158106104007
7	Democratic People's Republic of Korea	2	female	1	Under 5	2006	44	Population	1	Number	1061673.9212479661	1145484.8690506553	976497.8253585738
7	Democratic People's Republic of Korea	2	female	2	Early Neonatal	2006	44	Population	1	Number	4196.070880240721	4527.31823451957	3859.4280292663357
7	Democratic People's Republic of Korea	2	female	3	Late Neonatal	2006	44	Population	1	Number	12519.641036518415	13507.96990136107	11515.213854042488
7	Democratic People's Republic of Korea	2	female	4	Post Neonatal	2006	44	Population	1	Number	203310.74082248393	219360.55192340058	186999.50362520642
7	Democratic People's Republic of Korea	2	female	5	1 to 4	2006	44	Population	1	Number	841647.468508723	908089.0289913741	774123.6798500585
7	Democratic People's Republic of Korea	2	female	6	5 to 9	2006	44	Population	1	Number	989054.4190011611	1067132.6185555842	909704.4487827686
7	Democratic People's Republic of Korea	2	female	7	10 to 14	2006	44	Population	1	Number	1057599.152816426	1141088.4291553176	972749.9679113819
7	Democratic People's Republic of Korea	2	female	8	15 to 19	2006	44	Population	1	Number	997452.3760673216	1076193.5294037252	917428.6535959761
7	Democratic People's Republic of Korea	2	female	9	20 to 24	2006	44	Population	1	Number	904761.211526713	976185.1140598266	832173.9263276798
7	Democratic People's Republic of Korea	2	female	10	25 to 29	2006	44	Population	1	Number	857795.6118425033	925511.9433927786	788976.2881071017
7	Democratic People's Republic of Korea	2	female	11	30 to 34	2006	44	Population	1	Number	943482.2758895163	1017962.907084064	867788.4727426479
7	Democratic People's Republic of Korea	2	female	12	35 to 39	2006	44	Population	1	Number	1156302.8713958117	1247584.043193588	1063534.8733504063
7	Democratic People's Republic of Korea	2	female	13	40 to 44	2006	44	Population	1	Number	969798.0330413262	1046356.0898040239	891992.9663419634
7	Democratic People's Republic of Korea	2	female	14	45 to 49	2006	44	Population	1	Number	768431.1671775072	829092.8667383008	706781.3842545433
7	Democratic People's Republic of Korea	2	female	15	50 to 54	2006	44	Population	1	Number	632154.873388591	682058.6131682293	581438.2804356429
7	Democratic People's Republic of Korea	2	female	16	55 to 59	2006	44	Population	1	Number	482195.1897234503	520260.77188366326	443509.57929703046
7	Democratic People's Republic of Korea	2	female	17	60 to 64	2006	44	Population	1	Number	623901.889701366	673154.1202264365	573847.4180606665
7	Democratic People's Republic of Korea	2	female	18	65 to 69	2006	44	Population	1	Number	542747.3580616742	585593.0657560712	499203.7613991184
7	Democratic People's Republic of Korea	2	female	19	70 to 74	2006	44	Population	1	Number	396181.6476746578	427457.1256995994	364396.74146514334
7	Democratic People's Republic of Korea	2	female	20	75 to 79	2006	44	Population	1	Number	237691.13674913358	256455.01429811475	218621.62524412764
7	Democratic People's Republic of Korea	2	female	21	80 plus	2006	44	Population	1	Number	179773.70752245656	193965.45181975426	165350.80210501442
7	Democratic People's Republic of Korea	2	female	22	All Ages	2006	44	Population	1	Number	12800996.84282758	13811536.573289737	11773997.01477979
7	Democratic People's Republic of Korea	2	female	23	5-14 years	2006	44	Population	1	Number	2046653.571817587	2208221.047710902	1882454.4166941505
7	Democratic People's Republic of Korea	2	female	24	15-49 years	2006	44	Population	1	Number	6598023.546940699	7118886.493676306	6068676.56472032
7	Democratic People's Republic of Korea	2	female	25	50-69 years	2006	44	Population	1	Number	2280999.3108750815	2461066.5710344	2097999.0391924586
7	Democratic People's Republic of Korea	2	female	26	70+ years	2006	44	Population	1	Number	813646.491946248	877877.5918174685	748369.1688142854
7	Democratic People's Republic of Korea	2	female	28	<1 year	2006	44	Population	1	Number	220026.45273924305	237395.84005928118	202374.14550851527
7	Democratic People's Republic of Korea	2	female	30	80 to 84	2006	44	Population	1	Number	122069.57619015816	131706.02545543143	112276.16437259316
7	Democratic People's Republic of Korea	2	female	31	85 to 89	2006	44	Population	1	Number	45418.07808524503	49003.48420243257	41774.27136015058
7	Democratic People's Republic of Korea	2	female	32	90 to 94	2006	44	Population	1	Number	10645.323423160497	11485.689403623219	9791.26920696681
7	Democratic People's Republic of Korea	2	female	39	0 to 14	2006	44	Population	1	Number	3108327.493065553	3353705.9167615576	2858952.242052724
7	Democratic People's Republic of Korea	2	female	42	Neonatal	2006	44	Population	1	Number	16715.711916759137	18035.28813588064	15374.641883308825
7	Democratic People's Republic of Korea	2	female	157	25 plus	2006	44	Population	1	Number	7790455.762167994	8405452.01306462	7165442.192803405
7	Democratic People's Republic of Korea	2	female	158	<20 years	2006	44	Population	1	Number	4105779.8691328745	4429899.446165282	3776380.8956487
7	Democratic People's Republic of Korea	2	female	159	10 to 24	2006	44	Population	1	Number	2959812.7404104606	3193467.072618869	2722352.547835038
7	Democratic People's Republic of Korea	2	female	162	10 to 19	2006	44	Population	1	Number	2055051.5288837475	2217281.958559043	1890178.621507358
7	Democratic People's Republic of Korea	2	female	164	Birth	2006	44	Population	1	Number	229620.4590086	258058.438679286	200903.500581853
7	Democratic People's Republic of Korea	2	female	235	95 plus	2006	44	Population	1	Number	1640.7298238928845	1770.252758267087	1509.0971653038775
7	Democratic People's Republic of Korea	3	both	1	Under 5	2006	44	Population	1	Number	2179693.928268038	2351763.911708127	2004821.1963227633
7	Democratic People's Republic of Korea	3	both	2	Early Neonatal	2006	44	Population	1	Number	8644.269923188405	9326.6682008753	7950.7564543769995
7	Democratic People's Republic of Korea	3	both	3	Late Neonatal	2006	44	Population	1	Number	25770.324477312097	27804.692352796457	23702.819959352273
7	Democratic People's Republic of Korea	3	both	4	Post Neonatal	2006	44	Population	1	Number	418389.6924621543	451418.32392265997	384823.0767140725
7	Democratic People's Republic of Korea	3	both	5	1 to 4	2006	44	Population	1	Number	1726889.6414053834	1863214.2272317952	1588344.5431949617
7	Democratic People's Republic of Korea	3	both	6	5 to 9	2006	44	Population	1	Number	2021361.3588625302	2180932.2100885464	1859191.350271564
7	Democratic People's Republic of Korea	3	both	7	10 to 14	2006	44	Population	1	Number	2176191.8008884597	2347985.3184484565	2001600.0380162022
7	Democratic People's Republic of Korea	3	both	8	15 to 19	2006	44	Population	1	Number	2040450.9680302676	2201528.7963097	1876749.4361076832
7	Democratic People's Republic of Korea	3	both	9	20 to 24	2006	44	Population	1	Number	1832655.0165502212	1977328.9610245093	1685624.5618147706
7	Democratic People's Republic of Korea	3	both	10	25 to 29	2006	44	Population	1	Number	1723290.144204733	1859330.5775564895	1585033.8268643883
7	Democratic People's Republic of Korea	3	both	11	30 to 34	2006	44	Population	1	Number	1881547.599689047	2030081.2355915369	1730594.5852425906
7	Democratic People's Republic of Korea	3	both	12	35 to 39	2006	44	Population	1	Number	2310219.5316673866	2492593.5023435545	2124874.976793566
7	Democratic People's Republic of Korea	3	both	13	40 to 44	2006	44	Population	1	Number	1928184.3900721045	2080399.64000528	1773489.7939119602
7	Democratic People's Republic of Korea	3	both	14	45 to 49	2006	44	Population	1	Number	1504905.1099223197	1623705.7332506587	1384169.4119063918
7	Democratic People's Republic of Korea	3	both	15	50 to 54	2006	44	Population	1	Number	1222793.72798722	1319323.8388420918	1124691.293950262
7	Democratic People's Republic of Korea	3	both	16	55 to 59	2006	44	Population	1	Number	919480.1069378909	992065.9524652994	845711.9525267227
7	Democratic People's Republic of Korea	3	both	17	60 to 64	2006	44	Population	1	Number	1119357.753601394	1207722.3939886664	1029553.7926609059
7	Democratic People's Republic of Korea	3	both	18	65 to 69	2006	44	Population	1	Number	932564.9509742635	1006183.7437735137	857747.0242101776
7	Democratic People's Republic of Korea	3	both	19	70 to 74	2006	44	Population	1	Number	581035.7041981159	626903.9807955152	534420.3057547173
7	Democratic People's Republic of Korea	3	both	20	75 to 79	2006	44	Population	1	Number	312162.995293109	336805.85029861616	287118.7470657894
7	Democratic People's Republic of Korea	3	both	21	80 plus	2006	44	Population	1	Number	226992.48345674164	244911.7850444016	208781.30472273284
7	Democratic People's Republic of Korea	3	both	22	All Ages	2006	44	Population	1	Number	24912887.570603844	26879567.431534965	22914173.598143198
7	Democratic People's Republic of Korea	3	both	23	5-14 years	2006	44	Population	1	Number	4197553.15975099	4528917.528537002	3860791.3882877664
7	Democratic People's Republic of Korea	3	both	24	15-49 years	2006	44	Population	1	Number	13221252.760136079	14264968.44608173	12160536.592641354
7	Democratic People's Republic of Korea	3	both	25	50-69 years	2006	44	Population	1	Number	4194196.5395007683	4525295.929069572	3857704.0633480675
7	Democratic People's Republic of Korea	3	both	26	70+ years	2006	44	Population	1	Number	1120191.1829479665	1208621.6161385332	1030320.3575432398
7	Democratic People's Republic of Korea	3	both	28	<1 year	2006	44	Population	1	Number	452804.28686265484	488549.6844763317	416476.6531278018
7	Democratic People's Republic of Korea	3	both	30	80 to 84	2006	44	Population	1	Number	155104.44613208086	167348.74297179267	142660.70901825232
7	Democratic People's Republic of Korea	3	both	31	85 to 89	2006	44	Population	1	Number	56777.894830613295	61260.0706519818	52222.71143795218
7	Democratic People's Republic of Korea	3	both	32	90 to 94	2006	44	Population	1	Number	13146.33084363492	14184.132023527927	12091.625520163392
7	Democratic People's Republic of Korea	3	both	39	0 to 14	2006	44	Population	1	Number	6377247.088019028	6880681.44024513	5865612.58461053
7	Democratic People's Republic of Korea	3	both	42	Neonatal	2006	44	Population	1	Number	34414.5944005005	37131.36055367176	31653.57641372927
7	Democratic People's Republic of Korea	3	both	157	25 plus	2006	44	Population	1	Number	14662534.498004325	15820028.233955625	13486187.0156102
7	Democratic People's Republic of Korea	3	both	158	<20 years	2006	44	Population	1	Number	8417698.056049295	9082210.236554831	7742362.020718214
7	Democratic People's Republic of Korea	3	both	159	10 to 24	2006	44	Population	1	Number	6049297.785468948	6526843.075782665	5563974.035938655
7	Democratic People's Republic of Korea	3	both	162	10 to 19	2006	44	Population	1	Number	4216642.7689187275	4549514.114758156	3878349.474123885
7	Democratic People's Republic of Korea	3	both	164	Birth	2006	44	Population	1	Number	473716.419782915	532385.13760371	414472.157352171
7	Democratic People's Republic of Korea	3	both	235	95 plus	2006	44	Population	1	Number	1963.8116504125403	2118.839397099178	1806.2587463649174
8	Taiwan (Province of China)	1	male	1	Under 5	2006	44	Population	1	Number	576816.0146934241	580727.5108978226	572650.6250772106
8	Taiwan (Province of China)	1	male	2	Early Neonatal	2006	44	Population	1	Number	2060.777114664628	2074.7516258723413	2045.8955243895782
8	Taiwan (Province of China)	1	male	3	Late Neonatal	2006	44	Population	1	Number	6174.900905591289	6216.77405203573	6130.309792553335
8	Taiwan (Province of China)	1	male	4	Post Neonatal	2006	44	Population	1	Number	99254.69093968665	99927.75537789518	98537.93819969833
8	Taiwan (Province of China)	1	male	5	1 to 4	2006	44	Population	1	Number	469325.64573348156	472508.2298420193	465936.48156056943
8	Taiwan (Province of China)	1	male	6	5 to 9	2006	44	Population	1	Number	748957.4829104716	754036.3022862081	743548.9997150826
8	Taiwan (Province of China)	1	male	7	10 to 14	2006	44	Population	1	Number	841372.9421158882	847078.4478330256	835297.0946581591
8	Taiwan (Province of China)	1	male	8	15 to 19	2006	44	Population	1	Number	837526.138085287	843205.5579119822	831478.0697410993
8	Taiwan (Province of China)	1	male	9	20 to 24	2006	44	Population	1	Number	903644.6061921075	909772.3875941619	897119.0733298125
8	Taiwan (Province of China)	1	male	10	25 to 29	2006	44	Population	1	Number	1016247.451004912	1023138.8131482601	1008908.7737281217
8	Taiwan (Province of China)	1	male	11	30 to 34	2006	44	Population	1	Number	922300.1607568717	928554.4489288705	915639.9096286317
8	Taiwan (Province of China)	1	male	12	35 to 39	2006	44	Population	1	Number	932746.95376645145	939072.0835762762	926011.2627023977
8	Taiwan (Province of China)	1	male	13	40 to 44	2006	44	Population	1	Number	971200.1130147262	977786.0008177678	964186.7382765661
8	Taiwan (Province of China)	1	male	14	45 to 49	2006	44	Population	1	Number	919039.8988870266	925272.0786195848	912403.1912468189
8	Taiwan (Province of China)	1	male	15	50 to 54	2006	44	Population	1	Number	820201.3525983489	825763.2898466344	814278.3925724673
8	Taiwan (Province of China)	1	male	16	55 to 59	2006	44	Population	1	Number	601183.9234410698	605260.6629468807	596842.5646570789
8	Taiwan (Province of China)	1	male	17	60 to 64	2006	44	Population	1	Number	373999.06127110537	376535.2181588229	371298.2836113169
8	Taiwan (Province of China)	1	male	18	65 to 69	2006	44	Population	1	Number	350188.62619492476	352563.3201134231	347659.7919911038
8	Taiwan (Province of China)	1	male	19	70 to 74	2006	44	Population	1	Number	280618.58757999697	282521.5141843947	278592.1428887145
8	Taiwan (Province of China)	1	male	20	75 to 79	2006	44	Population	1	Number	261797.8349267049	263573.13452233037	259907.3014543802
8	Taiwan (Province of China)	1	male	21	80 plus	2006	44	Population	1	Number	240041.46343932758	241669.22905127963	238308.04031340708
8	Taiwan (Province of China)	1	male	22	All Ages	2006	44	Population	1	Number	11597882.610878645	11676530.000437722	11514130.255592363
8	Taiwan (Province of China)	1	male	23	5-14 years	2006	44	Population	1	Number	1590330.4250263597	1601114.7501192335	1578846.0943732415
8	Taiwan (Province of China)	1	male	24	15-49 years	2006	44	Population	1	Number	6502705.321707383	6546801.370596902	6455747.018653449
8	Taiwan (Province of China)	1	male	25	50-69 years	2006	44	Population	1	Number	2145572.963505449	2160122.491065761	2130079.0328319664
8	Taiwan (Province of China)	1	male	26	70+ years	2006	44	Population	1	Number	782457.8859460294	787763.8777580046	776807.4846565017
8	Taiwan (Province of China)	1	male	28	<1 year	2006	44	Population	1	Number	107490.36895994257	108219.28105580327	106714.14351664124
8	Taiwan (Province of China)	1	male	30	80 to 84	2006	44	Population	1	Number	153321.6965403693	154361.3993551192	152214.50709617726
8	Taiwan (Province of China)	1	male	31	85 to 89	2006	44	Population	1	Number	60163.25712827861	60571.23531526875	59728.79726562569
8	Taiwan (Province of China)	1	male	32	90 to 94	2006	44	Population	1	Number	20291.748561908902	20429.350666321166	20145.21476846089
8	Taiwan (Province of China)	1	male	39	0 to 14	2006	44	Population	1	Number	2167146.439719784	2181842.261017056	2151496.719450452
8	Taiwan (Province of China)	1	male	42	Neonatal	2006	44	Population	1	Number	8235.678020255918	8291.525677908072	8176.205316942913
8	Taiwan (Province of China)	1	male	157	25 plus	2006	44	Population	1	Number	7689565.426881466	7741709.793914525	7634036.393071006
8	Taiwan (Province of China)	1	male	158	<20 years	2006	44	Population	1	Number	3004672.577805071	3025047.8189290375	2982974.789191551
8	Taiwan (Province of China)	1	male	159	10 to 24	2006	44	Population	1	Number	2582543.686393283	2600056.3933391697	2563894.2377290707
8	Taiwan (Province of China)	1	male	162	10 to 19	2006	44	Population	1	Number	1678899.0802011753	1690284.0057450077	1666775.1643992583
8	Taiwan (Province of China)	1	male	164	Birth	2006	44	Population	1	Number	107793.629348588	108317.897342701	107299.156691309
8	Taiwan (Province of China)	1	male	235	95 plus	2006	44	Population	1	Number	6264.761208770755	6307.243714570448	6219.521183143275
8	Taiwan (Province of China)	2	female	1	Under 5	2006	44	Population	1	Number	526708.7351927367	530280.4446564985	522905.187717539
8	Taiwan (Province of China)	2	female	2	Early Neonatal	2006	44	Population	1	Number	1882.8959596274822	1895.664225784715	1869.2989112119465
8	Taiwan (Province of China)	2	female	3	Late Neonatal	2006	44	Population	1	Number	5642.848114260828	5681.1133122072815	5602.099139991269
8	Taiwan (Province of China)	2	female	4	Post Neonatal	2006	44	Population	1	Number	90670.29923722378	91285.15132572997	90015.53738366735
8	Taiwan (Province of China)	2	female	5	1 to 4	2006	44	Population	1	Number	428512.6918816247	431418.51579277666	425418.2522826685
8	Taiwan (Province of China)	2	female	6	5 to 9	2006	44	Population	1	Number	687680.4783513272	692343.7670125128	682714.4977772272
8	Taiwan (Province of China)	2	female	7	10 to 14	2006	44	Population	1	Number	775874.8328871796	781136.1837973818	770271.9701197383
8	Taiwan (Province of China)	2	female	8	15 to 19	2006	44	Population	1	Number	771261.7480965334	776491.8168245674	765692.1980232549
8	Taiwan (Province of China)	2	female	9	20 to 24	2006	44	Population	1	Number	858945.6920076192	864770.3617957106	852742.9455941351
8	Taiwan (Province of China)	2	female	10	25 to 29	2006	44	Population	1	Number	986802.9039806875	993494.5971984309	979676.8560472314
8	Taiwan (Province of China)	2	female	11	30 to 34	2006	44	Population	1	Number	911108.2131079087	917286.606610492	904528.7829370187
8	Taiwan (Province of China)	2	female	12	35 to 39	2006	44	Population	1	Number	917340.6805022107	923561.3375202579	910716.2435105904
8	Taiwan (Province of China)	2	female	13	40 to 44	2006	44	Population	1	Number	954065.0823076272	960534.7742945579	947175.4456023282
8	Taiwan (Province of China)	2	female	14	45 to 49	2006	44	Population	1	Number	911556.6341518455	917738.0684805615	904973.9657762029
8	Taiwan (Province of China)	2	female	15	50 to 54	2006	44	Population	1	Number	824454.2598933526	830045.0368935145	818500.5881406222
8	Taiwan (Province of China)	2	female	16	55 to 59	2006	44	Population	1	Number	613569.5840640265	617730.3130279689	609138.7841049734
8	Taiwan (Province of China)	2	female	17	60 to 64	2006	44	Population	1	Number	392881.07965048525	395545.27900120826	390043.9483505634
8	Taiwan (Province of China)	2	female	18	65 to 69	2006	44	Population	1	Number	387248.8240423529	389874.8300248749	384452.3652245196
8	Taiwan (Province of China)	2	female	19	70 to 74	2006	44	Population	1	Number	305371.2326953435	307442.0115697046	303166.0405207893
8	Taiwan (Province of China)	2	female	20	75 to 79	2006	44	Population	1	Number	229153.96217773727	230707.89762760073	227499.16149562265
8	Taiwan (Province of China)	2	female	21	80 plus	2006	44	Population	1	Number	238008.18332620568	239622.16088920913	236289.4432251221
8	Taiwan (Province of China)	2	female	22	All Ages	2006	44	Population	1	Number	11292032.12643518	11368605.487225054	11210488.424167484
8	Taiwan (Province of China)	2	female	23	5-14 years	2006	44	Population	1	Number	1463555.3112385068	1473479.9508098948	1452986.467896965
8	Taiwan (Province of China)	2	female	24	15-49 years	2006	44	Population	1	Number	6311080.954154432	6353877.562724579	6265506.43749076
8	Taiwan (Province of China)	2	female	25	50-69 years	2006	44	Population	1	Number	2218153.7476502173	2233195.4589475663	2202135.6858206787
8	Taiwan (Province of China)	2	female	26	70+ years	2006	44	Population	1	Number	772533.3781992864	777772.0700865145	766954.6452415341
8	Taiwan (Province of China)	2	female	28	<1 year	2006	44	Population	1	Number	98196.0433111121	98861.92886372197	97486.93543487055
8	Taiwan (Province of China)	2	female	30	80 to 84	2006	44	Population	1	Number	139951.03306552698	140900.06693541424	138940.39784552652
8	Taiwan (Province of China)	2	female	31	85 to 89	2006	44	Population	1	Number	65867.48903527195	66314.14867507349	65391.836924573516
8	Taiwan (Province of China)	2	female	32	90 to 94	2006	44	Population	1	Number	24046.058086040444	24209.118858519658	23872.413114141225
8	Taiwan (Province of China)	2	female	39	0 to 14	2006	44	Population	1	Number	1990264.0464312437	2003760.3954663933	1975891.6556145044
8	Taiwan (Province of China)	2	female	42	Neonatal	2006	44	Population	1	Number	7525.744073888311	7576.777537991996	7471.398051203216
8	Taiwan (Province of China)	2	female	157	25 plus	2006	44	Population	1	Number	7671560.639899784	7723582.913138382	7616161.624935582
8	Taiwan (Province of China)	2	female	158	<20 years	2006	44	Population	1	Number	2761525.794527777	2780252.2122909604	2741583.853637759
8	Taiwan (Province of China)	2	female	159	10 to 24	2006	44	Population	1	Number	2406082.272991332	2422398.36241766	2388707.1137371287
8	Taiwan (Province of China)	2	female	162	10 to 19	2006	44	Population	1	Number	1547136.580983713	1557628.000621949	1535964.1681429932
8	Taiwan (Province of China)	2	female	164	Birth	2006	44	Population	1	Number	98466.1214868928	98945.0239629662	98014.4361225733
8	Taiwan (Province of China)	2	female	235	95 plus	2006	44	Population	1	Number	8143.603139366295	8198.826420201673	8084.795340880829
8	Taiwan (Province of China)	3	both	1	Under 5	2006	44	Population	1	Number	1103524.749886161	1111007.9555543212	1095555.8127947496
8	Taiwan (Province of China)	3	both	2	Early Neonatal	2006	44	Population	1	Number	3943.67307429211	3970.4158516570565	3915.194435601525
8	Taiwan (Province of China)	3	both	3	Late Neonatal	2006	44	Population	1	Number	11817.749019852117	11897.887364243014	11732.408932544604
8	Taiwan (Province of China)	3	both	4	Post Neonatal	2006	44	Population	1	Number	189924.99017691042	191212.90670362517	188553.47558336568
8	Taiwan (Province of China)	3	both	5	1 to 4	2006	44	Population	1	Number	897838.3376151063	903926.745634796	891354.733843238
8	Taiwan (Province of China)	3	both	6	5 to 9	2006	44	Population	1	Number	1436637.9612617989	1446380.069298721	1426263.49749231
8	Taiwan (Province of China)	3	both	7	10 to 14	2006	44	Population	1	Number	1617247.775003068	1628214.6316304074	1605569.0647778972
8	Taiwan (Province of China)	3	both	8	15 to 19	2006	44	Population	1	Number	1608787.8861818204	1619697.3747365493	1597170.2677643541
8	Taiwan (Province of China)	3	both	9	20 to 24	2006	44	Population	1	Number	1762590.2981997267	1774542.7493898727	1749862.0189239478
8	Taiwan (Province of China)	3	both	10	25 to 29	2006	44	Population	1	Number	2003050.3549855994	2016633.4103466913	1988585.6297753532
8	Taiwan (Province of China)	3	both	11	30 to 34	2006	44	Population	1	Number	1833408.3738647804	1845841.0555393624	1820168.6925656504
8	Taiwan (Province of China)	3	both	12	35 to 39	2006	44	Population	1	Number	1850087.6342686622	1862633.421096534	1836727.5062129882
8	Taiwan (Province of China)	3	both	13	40 to 44	2006	44	Population	1	Number	1925265.1953223534	1938320.7751123256	1911362.1838788944
8	Taiwan (Province of China)	3	both	14	45 to 49	2006	44	Population	1	Number	1830596.533038872	1843010.1471001462	1817377.157023022
8	Taiwan (Province of China)	3	both	15	50 to 54	2006	44	Population	1	Number	1644655.6124917015	1655808.3267401487	1632778.9807130895
8	Taiwan (Province of China)	3	both	16	55 to 59	2006	44	Population	1	Number	1214753.5075050963	1222990.9759748497	1205981.3487620524
8	Taiwan (Province of China)	3	both	17	60 to 64	2006	44	Population	1	Number	766880.1409215906	772080.4971600311	761342.2319618803
8	Taiwan (Province of China)	3	both	18	65 to 69	2006	44	Population	1	Number	737437.4502372777	742438.1501382982	732112.1572156234
8	Taiwan (Province of China)	3	both	19	70 to 74	2006	44	Population	1	Number	585989.8202753405	589963.5257540994	581758.1834095037
8	Taiwan (Province of China)	3	both	20	75 to 79	2006	44	Population	1	Number	490951.7971044422	494281.0321499312	487406.4629500028
8	Taiwan (Province of China)	3	both	21	80 plus	2006	44	Population	1	Number	478049.64676553325	481291.3899404886	474597.48353852914
8	Taiwan (Province of China)	3	both	22	All Ages	2006	44	Population	1	Number	22889914.737313826	23045135.48766277	22724618.679759845
8	Taiwan (Province of China)	3	both	23	5-14 years	2006	44	Population	1	Number	3053885.736264867	3074594.7009291286	3031832.562270207
8	Taiwan (Province of China)	3	both	24	15-49 years	2006	44	Population	1	Number	12813786.275861815	12900678.93332148	12721253.456144206
8	Taiwan (Province of China)	3	both	25	50-69 years	2006	44	Population	1	Number	4363726.711155666	4393317.950013327	4332214.718652645
8	Taiwan (Province of China)	3	both	26	70+ years	2006	44	Population	1	Number	1554991.2641453159	1565535.9478445195	1543762.1298980357
8	Taiwan (Province of China)	3	both	28	<1 year	2006	44	Population	1	Number	205686.41227105467	207081.20991952522	204201.0789515118
8	Taiwan (Province of China)	3	both	30	80 to 84	2006	44	Population	1	Number	293272.7296058963	295261.4662905335	291154.9049417037
8	Taiwan (Province of China)	3	both	31	85 to 89	2006	44	Population	1	Number	126030.74616355056	126885.38399034222	125120.63419019921
8	Taiwan (Province of China)	3	both	32	90 to 94	2006	44	Population	1	Number	44337.80664794934	44638.46952484083	44017.627882602115
8	Taiwan (Province of China)	3	both	39	0 to 14	2006	44	Population	1	Number	4157410.4861510275	4185602.6564834495	4127388.3750649565
8	Taiwan (Province of China)	3	both	42	Neonatal	2006	44	Population	1	Number	15761.422094144229	15868.303215900069	15647.60336814613
8	Taiwan (Province of China)	3	both	157	25 plus	2006	44	Population	1	Number	15361126.066781249	15465292.707052909	15250198.018006587
8	Taiwan (Province of China)	3	both	158	<20 years	2006	44	Population	1	Number	5766198.372332848	5805300.031219997	5724558.642829311
8	Taiwan (Province of China)	3	both	159	10 to 24	2006	44	Population	1	Number	4988625.959384615	5022454.75575683	4952601.351466198
8	Taiwan (Province of China)	3	both	162	10 to 19	2006	44	Population	1	Number	3226035.6611848883	3247912.006366957	3202739.332542251
8	Taiwan (Province of China)	3	both	164	Birth	2006	44	Population	1	Number	206259.750835481	207262.921305667	205313.592813882
8	Taiwan (Province of China)	3	both	235	95 plus	2006	44	Population	1	Number	14408.364348137049	14506.07013477212	14304.316524024105
9	Southeast Asia	1	male	1	Under 5	2006	44	Population	1	Number	30425934.096567083	31797671.427674405	29114834.972408067
9	Southeast Asia	1	male	2	Early Neonatal	2006	44	Population	1	Number	121316.73638185406	126748.04944245635	116121.2179446824
9	Southeast Asia	1	male	3	Late Neonatal	2006	44	Population	1	Number	360247.3989866338	376337.07632751175	344835.3514584947
9	Southeast Asia	1	male	4	Post Neonatal	2006	44	Population	1	Number	5718876.787836856	5974155.104894395	5473945.04540284
9	Southeast Asia	1	male	5	1 to 4	2006	44	Population	1	Number	24225493.173361737	25323307.63230021	23174773.532095864
9	Southeast Asia	1	male	6	5 to 9	2006	44	Population	1	Number	30030848.205905486	31382977.845997337	28738079.87291545
9	Southeast Asia	1	male	7	10 to 14	2006	44	Population	1	Number	30117794.0432612	31475637.78551789	28850270.090546485
9	Southeast Asia	1	male	8	15 to 19	2006	44	Population	1	Number	28854710.706931062	30161575.644557085	27624518.996638525
9	Southeast Asia	1	male	9	20 to 24	2006	44	Population	1	Number	26917093.450373456	28163182.480185356	25747330.13413537
9	Southeast Asia	1	male	10	25 to 29	2006	44	Population	1	Number	25231180.400104992	26420083.181507953	24104276.29432212
9	Southeast Asia	1	male	11	30 to 34	2006	44	Population	1	Number	23270077.778770644	24393342.42388998	22205969.056614477
9	Southeast Asia	1	male	12	35 to 39	2006	44	Population	1	Number	21764745.810760353	22782987.752253614	20789482.355325766
9	Southeast Asia	1	male	13	40 to 44	2006	44	Population	1	Number	19443873.59222564	20343794.72640814	18591922.29966049
9	Southeast Asia	1	male	14	45 to 49	2006	44	Population	1	Number	16511241.333378928	17273499.510832075	15788037.460273566
9	Southeast Asia	1	male	15	50 to 54	2006	44	Population	1	Number	12859534.51828282	13461592.560567604	12296958.325657276
9	Southeast Asia	1	male	16	55 to 59	2006	44	Population	1	Number	9278766.942726893	9724194.687231462	8872839.829594797
9	Southeast Asia	1	male	17	60 to 64	2006	44	Population	1	Number	6872530.121429826	7204088.4803064	6569357.632745538
9	Southeast Asia	1	male	18	65 to 69	2006	44	Population	1	Number	5302561.579170978	5552251.815585623	5068976.693288601
9	Southeast Asia	1	male	19	70 to 74	2006	44	Population	1	Number	3864692.6052876385	4040832.426384551	3694318.77717218
9	Southeast Asia	1	male	20	75 to 79	2006	44	Population	1	Number	2451310.2008097228	2561124.109655319	2345271.3850883287
9	Southeast Asia	1	male	21	80 plus	2006	44	Population	1	Number	1912183.1442137528	1998337.5012954706	1831058.9917162503
9	Southeast Asia	1	male	22	All Ages	2006	44	Population	1	Number	295109078.5302005	308752962.74070436	282206821.7752061
9	Southeast Asia	1	male	23	5-14 years	2006	44	Population	1	Number	60148642.24916669	62861659.54313015	57574397.448106
9	Southeast Asia	1	male	24	15-49 years	2006	44	Population	1	Number	161992923.07254508	169468015.43130603	154803118.05766228
9	Southeast Asia	1	male	25	50-69 years	2006	44	Population	1	Number	34313393.161610514	35933369.09842637	32816465.312280502
9	Southeast Asia	1	male	26	70+ years	2006	44	Population	1	Number	8228185.950311114	8596750.23382507	7867761.955121008
9	Southeast Asia	1	male	28	<1 year	2006	44	Population	1	Number	6200440.923205345	6477240.230664362	5934901.614806016
9	Southeast Asia	1	male	30	80 to 84	2006	44	Population	1	Number	1225595.4934742579	1279765.3968580035	1172625.8465859324
9	Southeast Asia	1	male	31	85 to 89	2006	44	Population	1	Number	489984.1727924981	512448.3021570046	469180.2759357467
9	Southeast Asia	1	male	32	90 to 94	2006	44	Population	1	Number	154965.41886737786	161832.05456933874	148433.7343004348
9	Southeast Asia	1	male	39	0 to 14	2006	44	Population	1	Number	90574576.34573376	94629056.11920416	86659173.4313951
9	Southeast Asia	1	male	42	Neonatal	2006	44	Population	1	Number	481564.1353684879	503085.12576996814	460956.56940317707
9	Southeast Asia	1	male	157	25 plus	2006	44	Population	1	Number	148762698.0271622	155646262.85709536	142226518.0436063
9	Southeast Asia	1	male	158	<20 years	2006	44	Population	1	Number	119429287.05266483	124802166.97174735	114356308.93970546
9	Southeast Asia	1	male	159	10 to 24	2006	44	Population	1	Number	85889598.20056573	89751930.20320457	82200906.8929677
9	Southeast Asia	1	male	162	10 to 19	2006	44	Population	1	Number	58972504.75019226	61628909.07407616	56477805.19346016
9	Southeast Asia	1	male	164	Birth	2006	44	Population	1	Number	6402028.77458889	6595945.15683209	6207199.46779114
9	Southeast Asia	1	male	235	95 plus	2006	44	Population	1	Number	41638.05907961905	43466.72720312539	39822.84569470054
9	Southeast Asia	2	female	1	Under 5	2006	44	Population	1	Number	28781522.857724495	30085684.796053495	27540108.507431287
9	Southeast Asia	2	female	2	Early Neonatal	2006	44	Population	1	Number	114063.69097322931	119199.44023748559	109179.78839432116
9	Southeast Asia	2	female	3	Late Neonatal	2006	44	Population	1	Number	339539.85385209834	354799.9389816284	325010.18205259094
9	Southeast Asia	2	female	4	Post Neonatal	2006	44	Population	1	Number	5401745.696516289	5644414.306414744	5170281.120872206
9	Southeast Asia	2	female	5	1 to 4	2006	44	Population	1	Number	22926173.61638288	23965610.76366702	21932039.076039724
9	Southeast Asia	2	female	6	5 to 9	2006	44	Population	1	Number	28451513.776638534	29732084.193178494	27235306.690048557
9	Southeast Asia	2	female	7	10 to 14	2006	44	Population	1	Number	28744215.15854264	30031687.41142973	27533781.967825625
9	Southeast Asia	2	female	8	15 to 19	2006	44	Population	1	Number	28131625.940815676	29401116.362372085	26937643.27229087
9	Southeast Asia	2	female	9	20 to 24	2006	44	Population	1	Number	26928835.414863493	28177878.092686336	25753720.922771297
9	Southeast Asia	2	female	10	25 to 29	2006	44	Population	1	Number	25414450.425627854	26611976.352139696	24279216.385920815
9	Southeast Asia	2	female	11	30 to 34	2006	44	Population	1	Number	23321199.62377722	24436968.416681886	22255666.692372713
9	Southeast Asia	2	female	12	35 to 39	2006	44	Population	1	Number	21863844.738937482	22884864.24847283	20902637.8327854
9	Southeast Asia	2	female	13	40 to 44	2006	44	Population	1	Number	19765008.899949655	20674490.733037233	18895025.06548775
9	Southeast Asia	2	female	14	45 to 49	2006	44	Population	1	Number	16806626.820963707	17576513.230092395	16066104.21506129
9	Southeast Asia	2	female	15	50 to 54	2006	44	Population	1	Number	13171520.046349792	13765846.96660463	12601865.10974283
9	Southeast Asia	2	female	16	55 to 59	2006	44	Population	1	Number	9771145.416427229	10218306.04081535	9350462.919202052
9	Southeast Asia	2	female	17	60 to 64	2006	44	Population	1	Number	7656977.189337724	8014492.291054327	7321451.424258159
9	Southeast Asia	2	female	18	65 to 69	2006	44	Population	1	Number	6264847.515444186	6550286.086789472	5988809.102038566
9	Southeast Asia	2	female	19	70 to 74	2006	44	Population	1	Number	4831361.337923438	5046385.120371385	4622969.257024928
9	Southeast Asia	2	female	20	75 to 79	2006	44	Population	1	Number	3263077.390877093	3409492.7700697156	3124698.283278536
9	Southeast Asia	2	female	21	80 plus	2006	44	Population	1	Number	2923151.7539970777	3047446.634828267	2798229.9994604895
9	Southeast Asia	2	female	22	All Ages	2006	44	Population	1	Number	296090924.30819726	309531663.1020885	283279481.1055834
9	Southeast Asia	2	female	23	5-14 years	2006	44	Population	1	Number	57195728.93518118	59749144.423854746	54740122.96694685
9	Southeast Asia	2	female	24	15-49 years	2006	44	Population	1	Number	162231591.86493507	169692756.78326276	155078103.49022648
9	Southeast Asia	2	female	25	50-69 years	2006	44	Population	1	Number	36864490.16755893	38530921.44531758	35259911.43985578
9	Southeast Asia	2	female	26	70+ years	2006	44	Population	1	Number	11017590.48279761	11512846.810674034	10552127.687945869
9	Southeast Asia	2	female	28	<1 year	2006	44	Population	1	Number	5855349.241341617	6118413.685633858	5604471.091319119
9	Southeast Asia	2	female	30	80 to 84	2006	44	Population	1	Number	1791994.8138566269	1869174.034546649	1717093.416602857
9	Southeast Asia	2	female	31	85 to 89	2006	44	Population	1	Number	785602.2338160805	819170.177726552	751990.109238654
9	Southeast Asia	2	female	32	90 to 94	2006	44	Population	1	Number	264802.9513277151	276386.57950305776	253433.6284313026
9	Southeast Asia	2	female	39	0 to 14	2006	44	Population	1	Number	85977251.79290567	89801462.29512198	82266488.2870697
9	Southeast Asia	2	female	42	Neonatal	2006	44	Population	1	Number	453603.54482532764	473999.37921911397	434189.9704469121
9	Southeast Asia	2	female	157	25 plus	2006	44	Population	1	Number	155053211.15961245	162142221.3006172	148304190.91748697
9	Southeast Asia	2	female	158	<20 years	2006	44	Population	1	Number	114108877.73372135	119191974.89460234	109243361.11351825
9	Southeast Asia	2	female	159	10 to 24	2006	44	Population	1	Number	83804676.5142218	87565093.57362768	80200631.72694342
9	Southeast Asia	2	female	162	10 to 19	2006	44	Population	1	Number	56875841.09935831	59422354.427796766	54480743.87920217
9	Southeast Asia	2	female	164	Birth	2006	44	Population	1	Number	6021341.05123022	6203433.07031647	5838293.86300067
9	Southeast Asia	2	female	235	95 plus	2006	44	Population	1	Number	80751.75499665547	84374.51887243857	77063.64732021447
9	Southeast Asia	3	both	1	Under 5	2006	44	Population	1	Number	59207456.954291575	61880653.30930183	56654943.479839355
9	Southeast Asia	3	both	2	Early Neonatal	2006	44	Population	1	Number	235380.42735508338	245947.48967994194	225301.00633900356
9	Southeast Asia	3	both	3	Late Neonatal	2006	44	Population	1	Number	699787.2528387322	731137.0153091402	669845.5335110856
9	Southeast Asia	3	both	4	Post Neonatal	2006	44	Population	1	Number	11120622.484353146	11618569.411309138	10644226.166275045
9	Southeast Asia	3	both	5	1 to 4	2006	44	Population	1	Number	47151666.789744616	49288255.854093306	45106812.608135596
9	Southeast Asia	3	both	6	5 to 9	2006	44	Population	1	Number	58482361.98254402	61115062.03917583	55973386.562964
9	Southeast Asia	3	both	7	10 to 14	2006	44	Population	1	Number	58862009.20180384	61507325.19694763	56390993.12340464
9	Southeast Asia	3	both	8	15 to 19	2006	44	Population	1	Number	56986336.647746734	59562692.00692917	54562261.93686063
9	Southeast Asia	3	both	9	20 to 24	2006	44	Population	1	Number	53845928.865236945	56341205.74628022	51509842.659951754
9	Southeast Asia	3	both	10	25 to 29	2006	44	Population	1	Number	50645630.82573284	53043635.52753753	48383492.680242926
9	Southeast Asia	3	both	11	30 to 34	2006	44	Population	1	Number	46591277.402547866	48830310.840571865	44461635.74898718
9	Southeast Asia	3	both	12	35 to 39	2006	44	Population	1	Number	43628590.54969784	45667852.00072645	41692120.18811117
9	Southeast Asia	3	both	13	40 to 44	2006	44	Population	1	Number	39208882.492175296	41018285.459445365	37486947.36514823
9	Southeast Asia	3	both	14	45 to 49	2006	44	Population	1	Number	33317868.154342633	34850012.74092448	31856628.99174753
9	Southeast Asia	3	both	15	50 to 54	2006	44	Population	1	Number	26031054.56463261	27210133.164079353	24893500.57363633
9	Southeast Asia	3	both	16	55 to 59	2006	44	Population	1	Number	19049912.359154124	19948247.00672022	18226397.011613034
9	Southeast Asia	3	both	17	60 to 64	2006	44	Population	1	Number	14529507.31076755	15218755.55664237	13893522.18730075
9	Southeast Asia	3	both	18	65 to 69	2006	44	Population	1	Number	11567409.094615163	12100676.44543423	11058612.679558132
9	Southeast Asia	3	both	19	70 to 74	2006	44	Population	1	Number	8696053.943211077	9088843.067040265	8317437.331885306
9	Southeast Asia	3	both	20	75 to 79	2006	44	Population	1	Number	5714387.591686816	5971086.794769914	5471743.693227855
9	Southeast Asia	3	both	21	80 plus	2006	44	Population	1	Number	4835334.898210831	5048672.328655287	4630629.7158245975
9	Southeast Asia	3	both	22	All Ages	2006	44	Population	1	Number	591200002.8383977	618284625.8427922	565485092.0066687
9	Southeast Asia	3	both	23	5-14 years	2006	44	Population	1	Number	117344371.18434787	122609162.90130508	112314520.41505283
9	Southeast Asia	3	both	24	15-49 years	2006	44	Population	1	Number	324224514.93748015	339101193.8360625	309881221.5478887
9	Southeast Asia	3	both	25	50-69 years	2006	44	Population	1	Number	71177883.32916945	74477934.61037017	68066245.5464332
9	Southeast Asia	3	both	26	70+ years	2006	44	Population	1	Number	19245776.43310872	20099721.085796464	18424029.00436901
9	Southeast Asia	3	both	28	<1 year	2006	44	Population	1	Number	12055790.164546961	12595653.916298222	11539372.706125135
9	Southeast Asia	3	both	30	80 to 84	2006	44	Population	1	Number	3017590.3073308845	3149577.3694842644	2890792.706475708
9	Southeast Asia	3	both	31	85 to 89	2006	44	Population	1	Number	1275586.4066085785	1331779.4064271904	1221641.329058271
9	Southeast Asia	3	both	32	90 to 94	2006	44	Population	1	Number	419768.370195093	438124.3427573721	401928.4853311633
9	Southeast Asia	3	both	39	0 to 14	2006	44	Population	1	Number	176551828.13863945	184430518.41432613	168923038.85249722
9	Southeast Asia	3	both	42	Neonatal	2006	44	Population	1	Number	935167.6801938155	977084.5049890821	895146.5398500891
9	Southeast Asia	3	both	157	25 plus	2006	44	Population	1	Number	303815909.1867747	317788484.15771216	290614526.6361837
9	Southeast Asia	3	both	158	<20 years	2006	44	Population	1	Number	233538164.7863862	243994141.86634967	223599670.05322367
9	Southeast Asia	3	both	159	10 to 24	2006	44	Population	1	Number	169694274.7147875	177292457.57772467	162389617.16161394
9	Southeast Asia	3	both	162	10 to 19	2006	44	Population	1	Number	115848345.84955058	121047219.99994864	110958549.07266234
9	Southeast Asia	3	both	164	Birth	2006	44	Population	1	Number	12423369.8258191	12799302.8127426	12045594.601128
9	Southeast Asia	3	both	235	95 plus	2006	44	Population	1	Number	122389.81407627452	127687.32813294891	116962.98279268567
10	Cambodia	1	male	1	Under 5	2006	44	Population	1	Number	840736.743009379	907220.9634846192	771115.6142449375
10	Cambodia	1	male	2	Early Neonatal	2006	44	Population	1	Number	3488.2600417467424	3764.1064962032638	3199.398393258522
10	Cambodia	1	male	3	Late Neonatal	2006	44	Population	1	Number	10307.916502230328	11123.05132186673	9454.321380972633
10	Cambodia	1	male	4	Post Neonatal	2006	44	Population	1	Number	161964.28342872567	174772.17985780985	148552.07523681366
10	Cambodia	1	male	5	1 to 4	2006	44	Population	1	Number	664976.2830366764	717561.6258087393	609909.8192338927
10	Cambodia	1	male	6	5 to 9	2006	44	Population	1	Number	822853.5431567756	887923.5865882632	754713.3161966276
10	Cambodia	1	male	7	10 to 14	2006	44	Population	1	Number	891658.7081782471	962169.7624840171	817820.7484932606
10	Cambodia	1	male	8	15 to 19	2006	44	Population	1	Number	829160.4677406654	894729.2534574671	760497.966463124
10	Cambodia	1	male	9	20 to 24	2006	44	Population	1	Number	680923.8820337042	734770.3373913479	624536.8028867149
10	Cambodia	1	male	10	25 to 29	2006	44	Population	1	Number	520918.0580080312	562111.4890149516	477781.0076841876
10	Cambodia	1	male	11	30 to 34	2006	44	Population	1	Number	410804.1935113783	443289.9826726818	376785.6355130048
10	Cambodia	1	male	12	35 to 39	2006	44	Population	1	Number	385711.78478585795	416213.30330854165	353771.1207696557
10	Cambodia	1	male	13	40 to 44	2006	44	Population	1	Number	347808.681813972	375312.8789091914	319006.7610899112
10	Cambodia	1	male	14	45 to 49	2006	44	Population	1	Number	267602.5525616646	288764.1673622304	245442.47460087412
10	Cambodia	1	male	15	50 to 54	2006	44	Population	1	Number	193533.11656342942	208837.4297124027	177506.70384805716
10	Cambodia	1	male	16	55 to 59	2006	44	Population	1	Number	154032.04564508033	166212.67242042933	141276.7034135504
10	Cambodia	1	male	17	60 to 64	2006	44	Population	1	Number	110552.6523122838	119294.99285058763	101397.8241144181
10	Cambodia	1	male	18	65 to 69	2006	44	Population	1	Number	86408.47803226963	93241.5329120458	79253.02083898628
10	Cambodia	1	male	19	70 to 74	2006	44	Population	1	Number	62450.8444213462	67389.3650033203	57279.31086216864
10	Cambodia	1	male	20	75 to 79	2006	44	Population	1	Number	39780.4437801409	42926.22254724337	36486.238522963366
10	Cambodia	1	male	21	80 plus	2006	44	Population	1	Number	31902.403747723674	34425.19873924711	29260.576353258657
10	Cambodia	1	male	22	All Ages	2006	44	Population	1	Number	6676838.599301949	7204833.138858589	6123931.825895701
10	Cambodia	1	male	23	5-14 years	2006	44	Population	1	Number	1714512.2513350227	1850093.34907228	1572534.0646898882
10	Cambodia	1	male	24	15-49 years	2006	44	Population	1	Number	3442929.6204552734	3715191.412116412	3157821.769007473
10	Cambodia	1	male	25	50-69 years	2006	44	Population	1	Number	544526.2925530631	587586.6278954654	499434.2522150118
10	Cambodia	1	male	26	70+ years	2006	44	Population	1	Number	134133.69194921077	144740.78628981076	123026.12573839069
10	Cambodia	1	male	28	<1 year	2006	44	Population	1	Number	175760.45997270275	189659.33767587983	161205.79501104483
10	Cambodia	1	male	30	80 to 84	2006	44	Population	1	Number	21649.22465345918	23361.213378760465	19856.45959378819
10	Cambodia	1	male	31	85 to 89	2006	44	Population	1	Number	7965.634633009746	8595.545260289564	7306.00309069106
10	Cambodia	1	male	32	90 to 94	2006	44	Population	1	Number	1964.2212929088946	2119.549013013616	1801.5647839689225
10	Cambodia	1	male	39	0 to 14	2006	44	Population	1	Number	2555248.9943444016	2757314.312556899	2343649.678934826
10	Cambodia	1	male	42	Neonatal	2006	44	Population	1	Number	13796.17654397707	14887.157818069994	12653.719774231156
10	Cambodia	1	male	157	25 plus	2006	44	Population	1	Number	2611505.255183178	2818019.235452872	2395247.377611035
10	Cambodia	1	male	158	<20 years	2006	44	Population	1	Number	3384409.4620850673	3652043.5660143667	3104147.64539795
10	Cambodia	1	male	159	10 to 24	2006	44	Population	1	Number	2401743.057952617	2591669.353332831	2202855.5178431
10	Cambodia	1	male	162	10 to 19	2006	44	Population	1	Number	1720819.1759189125	1856899.015941484	1578318.7149563846
10	Cambodia	1	male	164	Birth	2006	44	Population	1	Number	186858.439711104	195924.692657949	178276.051448833
10	Cambodia	1	male	235	95 plus	2006	44	Population	1	Number	323.32316834585333	348.8910871834616	296.54888481048664
10	Cambodia	2	female	1	Under 5	2006	44	Population	1	Number	806819.7854605659	870621.9030037359	740007.3086177137
10	Cambodia	2	female	2	Early Neonatal	2006	44	Population	1	Number	3328.965272374466	3592.2149316325404	3053.2947705111364
10	Cambodia	2	female	3	Late Neonatal	2006	44	Population	1	Number	9866.383489216203	10646.602530009337	9049.351569232163
10	Cambodia	2	female	4	Post Neonatal	2006	44	Population	1	Number	155767.32617193522	168085.1763695898	142868.28593980384
10	Cambodia	2	female	5	1 to 4	2006	44	Population	1	Number	637857.1105270401	688297.9091725042	585036.3763381667
10	Cambodia	2	female	6	5 to 9	2006	44	Population	1	Number	780157.5257592219	841851.2311661418	715552.9417332981
10	Cambodia	2	female	7	10 to 14	2006	44	Population	1	Number	842798.4491926943	909445.7063492575	773006.591228112
10	Cambodia	2	female	8	15 to 19	2006	44	Population	1	Number	805349.3644769543	869035.2032994917	738658.652704428
10	Cambodia	2	female	9	20 to 24	2006	44	Population	1	Number	698515.1560918335	753752.7034323666	640671.3494180468
10	Cambodia	2	female	10	25 to 29	2006	44	Population	1	Number	549419.7630360409	592867.0668001098	503922.49604240083
10	Cambodia	2	female	11	30 to 34	2006	44	Population	1	Number	436657.9257813648	471188.1899232586	400498.4288524917
10	Cambodia	2	female	12	35 to 39	2006	44	Population	1	Number	422222.9380474056	455611.7046693661	387258.79762946826
10	Cambodia	2	female	13	40 to 44	2006	44	Population	1	Number	396940.67801390775	428330.1608360872	364070.1531015183
10	Cambodia	2	female	14	45 to 49	2006	44	Population	1	Number	342202.28937537514	369263.14123314933	313864.632135832
10	Cambodia	2	female	15	50 to 54	2006	44	Population	1	Number	276585.64137507725	298457.62557746295	253681.67683126157
10	Cambodia	2	female	16	55 to 59	2006	44	Population	1	Number	215483.64490584258	232523.7734310313	197639.5162729948
10	Cambodia	2	female	17	60 to 64	2006	44	Population	1	Number	151029.71784294632	162972.9249679759	138522.99737351187
10	Cambodia	2	female	18	65 to 69	2006	44	Population	1	Number	121501.98854929228	131110.18643294438	111440.44947625618
10	Cambodia	2	female	19	70 to 74	2006	44	Population	1	Number	90267.36819546671	97405.57841255027	82792.3575971804
10	Cambodia	2	female	20	75 to 79	2006	44	Population	1	Number	59842.136177247376	64574.36396245918	54886.62887608865
10	Cambodia	2	female	21	80 plus	2006	44	Population	1	Number	51232.66007503397	55284.06320007092	46990.100613125214
10	Cambodia	2	female	22	All Ages	2006	44	Population	1	Number	7047027.032356271	7604295.526697459	6463465.078503728
10	Cambodia	2	female	23	5-14 years	2006	44	Population	1	Number	1622955.9749519161	1751296.9375153994	1488559.5329614098
10	Cambodia	2	female	24	15-49 years	2006	44	Population	1	Number	3651308.114822882	3940048.170193829	3348944.509884185
10	Cambodia	2	female	25	50-69 years	2006	44	Population	1	Number	764600.9926731584	825064.5104094143	701284.6399540246
10	Cambodia	2	female	26	70+ years	2006	44	Population	1	Number	201342.16444774807	217264.00557508037	184669.08708639423
10	Cambodia	2	female	28	<1 year	2006	44	Population	1	Number	168962.67493352588	182323.99383123172	154970.93227954715
10	Cambodia	2	female	30	80 to 84	2006	44	Population	1	Number	32941.51096079519	35546.477016716235	30213.63544522349
10	Cambodia	2	female	31	85 to 89	2006	44	Population	1	Number	13441.628436317247	14504.572569468337	12328.531676897775
10	Cambodia	2	female	32	90 to 94	2006	44	Population	1	Number	3950.4866994905983	4262.885355666026	3623.348215923239
10	Cambodia	2	female	39	0 to 14	2006	44	Population	1	Number	2429775.760412482	2621918.840519135	2228566.841579124
10	Cambodia	2	female	42	Neonatal	2006	44	Population	1	Number	13195.34876159067	14238.817461641876	12102.6463397433
10	Cambodia	2	female	157	25 plus	2006	44	Population	1	Number	3113386.751375001	3359588.779446465	2855568.234802131
10	Cambodia	2	female	158	<20 years	2006	44	Population	1	Number	3235125.1248894366	3490954.043818627	2967225.494283552
10	Cambodia	2	female	159	10 to 24	2006	44	Population	1	Number	2346662.969761482	2532233.6130811167	2152336.593350587
10	Cambodia	2	female	162	10 to 19	2006	44	Population	1	Number	1648147.8136696487	1778480.9096487497	1511665.2439325398
10	Cambodia	2	female	164	Birth	2006	44	Population	1	Number	178514.282253105	187175.681973842	170315.140255423
10	Cambodia	2	female	235	95 plus	2006	44	Population	1	Number	899.0339784309391	970.1282582203357	824.5852750807035
10	Cambodia	3	both	1	Under 5	2006	44	Population	1	Number	1647556.528469945	1777842.8664883552	1511122.922862651
10	Cambodia	3	both	2	Early Neonatal	2006	44	Population	1	Number	6817.225314121209	7356.321427835805	6252.693163769659
10	Cambodia	3	both	3	Late Neonatal	2006	44	Population	1	Number	20174.299991446533	21769.653851876064	18503.6729502048
10	Cambodia	3	both	4	Post Neonatal	2006	44	Population	1	Number	317731.60960066086	342857.35622739966	291420.3611766175
10	Cambodia	3	both	5	1 to 4	2006	44	Population	1	Number	1302833.3935637164	1405859.5349812433	1194946.1955720594
10	Cambodia	3	both	6	5 to 9	2006	44	Population	1	Number	1603011.0689159976	1729774.817754405	1470266.2579299258
10	Cambodia	3	both	7	10 to 14	2006	44	Population	1	Number	1734457.1573709412	1871615.4688332742	1590827.3397213728
10	Cambodia	3	both	8	15 to 19	2006	44	Population	1	Number	1634509.8322176198	1763764.4567569587	1499156.619167552
10	Cambodia	3	both	9	20 to 24	2006	44	Population	1	Number	1379439.0381255376	1488523.0408237148	1265208.1523047618
10	Cambodia	3	both	10	25 to 29	2006	44	Population	1	Number	1070337.8210440723	1154978.5558150616	981703.5037265884
10	Cambodia	3	both	11	30 to 34	2006	44	Population	1	Number	847462.1192927432	914478.1725959405	777284.0643654966
10	Cambodia	3	both	12	35 to 39	2006	44	Population	1	Number	807934.7228332636	871825.0079779078	741029.9183991239
10	Cambodia	3	both	13	40 to 44	2006	44	Population	1	Number	744749.3598278798	803643.0397452785	683076.9141914295
10	Cambodia	3	both	14	45 to 49	2006	44	Population	1	Number	609804.8419370397	658027.3085953798	559307.1067367061
10	Cambodia	3	both	15	50 to 54	2006	44	Population	1	Number	470118.75793850666	507295.05528986565	431188.38067931874
10	Cambodia	3	both	16	55 to 59	2006	44	Population	1	Number	369515.6905509229	398736.4458514606	338916.21968654514
10	Cambodia	3	both	17	60 to 64	2006	44	Population	1	Number	261582.37015523014	282267.9178185635	239920.82148792996
10	Cambodia	3	both	18	65 to 69	2006	44	Population	1	Number	207910.46658156192	224351.71934499018	190693.47031524248
10	Cambodia	3	both	19	70 to 74	2006	44	Population	1	Number	152718.2126168129	164794.94341587057	140071.66845934902
10	Cambodia	3	both	20	75 to 79	2006	44	Population	1	Number	99622.57995738827	107500.58650970254	91372.86739905202
10	Cambodia	3	both	21	80 plus	2006	44	Population	1	Number	83135.06382275764	89709.26193931802	76250.67696638386
10	Cambodia	3	both	22	All Ages	2006	44	Population	1	Number	13723865.63165822	14809128.665556049	12587396.904399432
10	Cambodia	3	both	23	5-14 years	2006	44	Population	1	Number	3337468.226286939	3601390.2865876793	3061093.597651298
10	Cambodia	3	both	24	15-49 years	2006	44	Population	1	Number	7094237.735278156	7655239.58231024	6506766.278891659
10	Cambodia	3	both	25	50-69 years	2006	44	Population	1	Number	1309127.2852262217	1412651.13830488	1200718.8921690362
10	Cambodia	3	both	26	70+ years	2006	44	Population	1	Number	335475.8563969588	362004.79186489113	307695.2128247849
10	Cambodia	3	both	28	<1 year	2006	44	Population	1	Number	344723.13490622863	371983.3315071116	316176.727290592
10	Cambodia	3	both	30	80 to 84	2006	44	Population	1	Number	54590.735614254365	58907.690395476704	50070.09503901168
10	Cambodia	3	both	31	85 to 89	2006	44	Population	1	Number	21407.263069326993	23100.1178297579	19634.534767588833
10	Cambodia	3	both	32	90 to 94	2006	44	Population	1	Number	5914.707992399493	6382.434368679644	5424.912999892163
10	Cambodia	3	both	39	0 to 14	2006	44	Population	1	Number	4985024.754756884	5379233.153076034	4572216.520513949
10	Cambodia	3	both	42	Neonatal	2006	44	Population	1	Number	26991.52530556774	29125.975279711867	24756.366113974458
10	Cambodia	3	both	157	25 plus	2006	44	Population	1	Number	5724892.006558179	6177608.014899341	5250815.612413169
10	Cambodia	3	both	158	<20 years	2006	44	Population	1	Number	6619534.5869745035	7142997.609832994	6071373.139681502
10	Cambodia	3	both	159	10 to 24	2006	44	Population	1	Number	4748406.027714099	5123902.966413947	4355192.111193687
10	Cambodia	3	both	162	10 to 19	2006	44	Population	1	Number	3368966.989588561	3635379.925590233	3089983.9588889247
10	Cambodia	3	both	164	Birth	2006	44	Population	1	Number	365372.721964208	383100.374631791	348591.191704256
10	Cambodia	3	both	235	95 plus	2006	44	Population	1	Number	1222.3571467767924	1319.0193454037974	1121.13415989119
11	Indonesia	1	male	1	Under 5	2006	44	Population	1	Number	12038685.50641728	13278324.346924618	10934632.45952175
11	Indonesia	1	male	2	Early Neonatal	2006	44	Population	1	Number	47110.28828662257	51961.29491159544	42789.86166735029
11	Indonesia	1	male	3	Late Neonatal	2006	44	Population	1	Number	139641.69987907016	154020.78427597458	126835.33126490733
11	Indonesia	1	male	4	Post Neonatal	2006	44	Population	1	Number	2219936.6725899484	2448526.3904077443	2016349.0096360832
11	Indonesia	1	male	5	1 to 4	2006	44	Population	1	Number	9631996.845661638	10623815.877329303	8748658.256953405
11	Indonesia	1	male	6	5 to 9	2006	44	Population	1	Number	11903841.976077508	13129595.805840839	10812155.263566777
11	Indonesia	1	male	7	10 to 14	2006	44	Population	1	Number	11345505.249247141	12513766.432301518	10305022.911509896
11	Indonesia	1	male	8	15 to 19	2006	44	Population	1	Number	10702240.926720746	11804264.359940117	9720751.569144486
11	Indonesia	1	male	9	20 to 24	2006	44	Population	1	Number	10519752.387565546	11602984.742559338	9554998.829555646
11	Indonesia	1	male	10	25 to 29	2006	44	Population	1	Number	10229108.324938163	11282412.68915558	9291009.37658102
11	Indonesia	1	male	11	30 to 34	2006	44	Population	1	Number	9553823.996147554	10537593.469540842	8677654.543359064
11	Indonesia	1	male	12	35 to 39	2006	44	Population	1	Number	8707402.918690296	9604015.331416057	7908857.702287511
11	Indonesia	1	male	13	40 to 44	2006	44	Population	1	Number	7671685.633144901	8461648.91260254	6968124.775642363
11	Indonesia	1	male	14	45 to 49	2006	44	Population	1	Number	6454421.892786032	7119041.968379284	5862494.7963533625
11	Indonesia	1	male	15	50 to 54	2006	44	Population	1	Number	5031855.199036819	5549991.763133438	4570389.945120818
11	Indonesia	1	male	16	55 to 59	2006	44	Population	1	Number	3657963.903060392	4034629.1236104523	3322496.5307750283
11	Indonesia	1	male	17	60 to 64	2006	44	Population	1	Number	2770062.8508376298	3055299.7646779628	2516023.79242638
11	Indonesia	1	male	18	65 to 69	2006	44	Population	1	Number	2100768.925108955	2317087.7875883942	1908109.989766417
11	Indonesia	1	male	19	70 to 74	2006	44	Population	1	Number	1426992.4363720044	1573931.6722457202	1296124.7144406044
11	Indonesia	1	male	20	75 to 79	2006	44	Population	1	Number	851693.9653383447	939393.982013448	773586.15888779
11	Indonesia	1	male	21	80 plus	2006	44	Population	1	Number	654910.540699737	722347.5165121121	594849.5001884522
11	Indonesia	1	male	22	All Ages	2006	44	Population	1	Number	115620716.63218905	127526329.66844223	105017282.85912731
11	Indonesia	1	male	23	5-14 years	2006	44	Population	1	Number	23249347.22532465	25643362.238142356	21117178.175076675
11	Indonesia	1	male	24	15-49 years	2006	44	Population	1	Number	63838436.07999324	70411961.47359376	57983891.59292347
11	Indonesia	1	male	25	50-69 years	2006	44	Population	1	Number	13560650.878043795	14957008.439010246	12317020.258088643
11	Indonesia	1	male	26	70+ years	2006	44	Population	1	Number	2933596.9424100863	3235673.1707712803	2664560.373516848
11	Indonesia	1	male	28	<1 year	2006	44	Population	1	Number	2406688.6607556413	2654508.469595315	2185974.202568341
11	Indonesia	1	male	30	80 to 84	2006	44	Population	1	Number	422876.84085806843	466421.00989539945	384095.32568666246
11	Indonesia	1	male	31	85 to 89	2006	44	Population	1	Number	173235.32298363515	191073.58570790637	157348.1244960543
11	Indonesia	1	male	32	90 to 94	2006	44	Population	1	Number	48803.57009306107	53828.9361108486	44327.85468111665
11	Indonesia	1	male	39	0 to 14	2006	44	Population	1	Number	35288032.73174193	38921686.58506698	32051810.63459842
11	Indonesia	1	male	42	Neonatal	2006	44	Population	1	Number	186751.98816569272	205982.07918757002	169625.1929322576
11	Indonesia	1	male	157	25 plus	2006	44	Population	1	Number	59110690.58616083	65197393.98087582	53689721.825828806
11	Indonesia	1	male	158	<20 years	2006	44	Population	1	Number	45990273.65846267	50725950.94500711	41772562.20374291
11	Indonesia	1	male	159	10 to 24	2006	44	Population	1	Number	32567498.563533433	35921015.53480098	29580773.310210027
11	Indonesia	1	male	162	10 to 19	2006	44	Population	1	Number	22047746.175967887	24318030.79224164	20025774.48065438
11	Indonesia	1	male	164	Birth	2006	44	Population	1	Number	2468871.01769232	2559741.99357662	2375439.37373208
11	Indonesia	1	male	235	95 plus	2006	44	Population	1	Number	9994.806764972354	11023.984797957823	9078.195324618864
11	Indonesia	2	female	1	Under 5	2006	44	Population	1	Number	11410198.861403836	12585121.628425946	10363783.552032914
11	Indonesia	2	female	2	Early Neonatal	2006	44	Population	1	Number	44500.70412139665	49082.998527991316	40419.599257577844
11	Indonesia	2	female	3	Late Neonatal	2006	44	Population	1	Number	132325.25477971588	145950.95546917443	120189.86835045026
11	Indonesia	2	female	4	Post Neonatal	2006	44	Population	1	Number	2107972.1221400844	2325032.707028575	1914652.5904537537
11	Indonesia	2	female	5	1 to 4	2006	44	Population	1	Number	9125400.780362638	10065054.967400208	8288521.493971135
11	Indonesia	2	female	6	5 to 9	2006	44	Population	1	Number	11230444.247619344	12386857.452207178	10200514.012880245
11	Indonesia	2	female	7	10 to 14	2006	44	Population	1	Number	10755403.914695881	11862901.60876676	9769039.044853376
11	Indonesia	2	female	8	15 to 19	2006	44	Population	1	Number	10432032.781881513	11506232.536910638	9475323.88106249
11	Indonesia	2	female	9	20 to 24	2006	44	Population	1	Number	10644968.511273107	11741094.530639388	9668731.536504282
11	Indonesia	2	female	10	25 to 29	2006	44	Population	1	Number	10451846.365264822	11528086.35031063	9493320.385073423
11	Indonesia	2	female	11	30 to 34	2006	44	Population	1	Number	9582267.065724846	10568965.358362764	8703489.133994604
11	Indonesia	2	female	12	35 to 39	2006	44	Population	1	Number	8679874.49204902	9573652.267482826	7883853.873808827
11	Indonesia	2	female	13	40 to 44	2006	44	Population	1	Number	7669623.112300356	8459374.01134928	6966251.406048716
11	Indonesia	2	female	14	45 to 49	2006	44	Population	1	Number	6290664.785351263	6938422.582195139	5713755.651911128
11	Indonesia	2	female	15	50 to 54	2006	44	Population	1	Number	4800867.899015674	5295219.405464805	4360586.206398503
11	Indonesia	2	female	16	55 to 59	2006	44	Population	1	Number	3618728.107648484	3991353.1681740237	3286859.001922106
11	Indonesia	2	female	17	60 to 64	2006	44	Population	1	Number	2952677.780182014	3256718.786807322	2681891.331115546
11	Indonesia	2	female	18	65 to 69	2006	44	Population	1	Number	2380983.705195884	2626156.641892548	2162626.6168801477
11	Indonesia	2	female	19	70 to 74	2006	44	Population	1	Number	1709871.3829484414	1885939.0256694846	1553061.1806105361
11	Indonesia	2	female	20	75 to 79	2006	44	Population	1	Number	1073055.8631080356	1183549.797452759	974647.2291652327
11	Indonesia	2	female	21	80 plus	2006	44	Population	1	Number	865788.1284053767	954939.4390737505	786387.7635879387
11	Indonesia	2	female	22	All Ages	2006	44	Population	1	Number	114549297.0040679	126344584.59118527	104044121.80784999
11	Indonesia	2	female	23	5-14 years	2006	44	Population	1	Number	21985848.162315223	24249759.060973942	19969553.057733625
11	Indonesia	2	female	24	15-49 years	2006	44	Population	1	Number	63751277.11384493	70315827.63725068	57904725.86840347
11	Indonesia	2	female	25	50-69 years	2006	44	Population	1	Number	13753257.492042057	15169448.0023387	12491963.156316303
11	Indonesia	2	female	26	70+ years	2006	44	Population	1	Number	3648715.3744618534	4024428.2621959946	3314096.173363709
11	Indonesia	2	female	28	<1 year	2006	44	Population	1	Number	2284798.081041197	2520066.66102574	2075262.0580617818
11	Indonesia	2	female	30	80 to 84	2006	44	Population	1	Number	541926.3143709305	597729.1599248818	492226.91834840324
11	Indonesia	2	female	31	85 to 89	2006	44	Population	1	Number	230030.84159081438	253717.4114907059	208934.99591871802
11	Indonesia	2	female	32	90 to 94	2006	44	Population	1	Number	74211.13673224252	81852.75237561572	67405.3246210167
11	Indonesia	2	female	39	0 to 14	2006	44	Population	1	Number	33396047.02371906	36834880.6893999	30333336.609766543
11	Indonesia	2	female	42	Neonatal	2006	44	Population	1	Number	176825.95890111252	195033.95399716575	160609.46760802806
11	Indonesia	2	female	157	25 plus	2006	44	Population	1	Number	60076248.68719422	66262376.83423532	54566729.78051673
11	Indonesia	2	female	158	<20 years	2006	44	Population	1	Number	43828079.805600576	48341113.226310536	39808660.490829036
11	Indonesia	2	female	159	10 to 24	2006	44	Population	1	Number	31832405.2078505	35110228.67631678	28913094.462420147
11	Indonesia	2	female	162	10 to 19	2006	44	Population	1	Number	21187436.696577393	23369134.1456774	19244362.925915867
11	Indonesia	2	female	164	Birth	2006	44	Population	1	Number	2338186.68755237	2424247.60550837	2249700.64492865
11	Indonesia	2	female	235	95 plus	2006	44	Population	1	Number	19619.83571138916	21640.11528254717	17820.524699800535
11	Indonesia	3	both	1	Under 5	2006	44	Population	1	Number	23448884.367821116	25863445.97535056	21298416.011554666
11	Indonesia	3	both	2	Early Neonatal	2006	44	Population	1	Number	91610.99240801921	101044.29343958676	83209.46092492813
11	Indonesia	3	both	3	Late Neonatal	2006	44	Population	1	Number	271966.954658786	299971.739745149	247025.19961535756
11	Indonesia	3	both	4	Post Neonatal	2006	44	Population	1	Number	4327908.794730033	4773559.097436319	3931001.600089837
11	Indonesia	3	both	5	1 to 4	2006	44	Population	1	Number	18757397.626024276	20688870.84472951	17037179.75092454
11	Indonesia	3	both	6	5 to 9	2006	44	Population	1	Number	23134286.223696854	25516453.25804802	21012669.276447017
11	Indonesia	3	both	7	10 to 14	2006	44	Population	1	Number	22100909.163943022	24376668.041068282	20074061.95636327
11	Indonesia	3	both	8	15 to 19	2006	44	Population	1	Number	21134273.708602257	23310496.896850757	19196075.450206976
11	Indonesia	3	both	9	20 to 24	2006	44	Population	1	Number	21164720.89883865	23344079.273198724	19223730.366059925
11	Indonesia	3	both	10	25 to 29	2006	44	Population	1	Number	20680954.690202985	22810499.03946621	18784329.761654444
11	Indonesia	3	both	11	30 to 34	2006	44	Population	1	Number	19136091.0618724	21106558.827903606	17381143.677353665
11	Indonesia	3	both	12	35 to 39	2006	44	Population	1	Number	17387277.410739318	19177667.598898884	15792711.576096337
11	Indonesia	3	both	13	40 to 44	2006	44	Population	1	Number	15341308.745445257	16921022.923951816	13934376.18169108
11	Indonesia	3	both	14	45 to 49	2006	44	Population	1	Number	12745086.678137295	14057464.550574424	11576250.448264489
11	Indonesia	3	both	15	50 to 54	2006	44	Population	1	Number	9832723.098052492	10845211.168598242	8930976.15151932
11	Indonesia	3	both	16	55 to 59	2006	44	Population	1	Number	7276692.010708876	8025982.291784476	6609355.532697135
11	Indonesia	3	both	17	60 to 64	2006	44	Population	1	Number	5722740.631019644	6312018.551485285	5197915.123541924
11	Indonesia	3	both	18	65 to 69	2006	44	Population	1	Number	4481752.6303048385	4943244.429480942	4070736.6066465653
11	Indonesia	3	both	19	70 to 74	2006	44	Population	1	Number	3136863.819320446	3459870.6979152057	2849185.8950511403
11	Indonesia	3	both	20	75 to 79	2006	44	Population	1	Number	1924749.8284463803	2122943.779466207	1748233.3880530228
11	Indonesia	3	both	21	80 plus	2006	44	Population	1	Number	1520698.6691051137	1677286.955585863	1381237.2637763906
11	Indonesia	3	both	22	All Ages	2006	44	Population	1	Number	230170013.63625693	253870914.2596277	209061404.66697747
11	Indonesia	3	both	23	5-14 years	2006	44	Population	1	Number	45235195.38763987	49893121.2991163	41086731.232810296
11	Indonesia	3	both	24	15-49 years	2006	44	Population	1	Number	127589713.19383816	140727789.1108444	115888617.46132696
11	Indonesia	3	both	25	50-69 years	2006	44	Population	1	Number	27313908.370085854	30126456.441348944	24808983.41440494
11	Indonesia	3	both	26	70+ years	2006	44	Population	1	Number	6582312.31687194	7260101.4329672735	5978656.5468805535
11	Indonesia	3	both	28	<1 year	2006	44	Population	1	Number	4691486.741796838	5174575.130621055	4261236.260630123
11	Indonesia	3	both	30	80 to 84	2006	44	Population	1	Number	964803.155228999	1064150.1698202812	876322.2440350655
11	Indonesia	3	both	31	85 to 89	2006	44	Population	1	Number	403266.16457444953	444790.9971986123	366283.12041477236
11	Indonesia	3	both	32	90 to 94	2006	44	Population	1	Number	123014.70682530358	135681.68848646432	111733.17930213336
11	Indonesia	3	both	39	0 to 14	2006	44	Population	1	Number	68684079.75546099	75756567.27446684	62385147.24436496
11	Indonesia	3	both	42	Neonatal	2006	44	Population	1	Number	363577.9470668052	401016.03318473574	330234.6605402857
11	Indonesia	3	both	157	25 plus	2006	44	Population	1	Number	119186939.27335505	131459770.81511118	108256451.60634556
11	Indonesia	3	both	158	<20 years	2006	44	Population	1	Number	89818353.46406324	99067064.1713176	81581222.69457196
11	Indonesia	3	both	159	10 to 24	2006	44	Population	1	Number	64399903.771383934	71031244.21111774	58493867.77263017
11	Indonesia	3	both	162	10 to 19	2006	44	Population	1	Number	43235182.87254528	47687164.93791904	39270137.40657025
11	Indonesia	3	both	164	Birth	2006	44	Population	1	Number	4807057.70524469	4983989.59908499	4625140.01866073
11	Indonesia	3	both	235	95 plus	2006	44	Population	1	Number	29614.642476361514	32664.10008050499	26898.720024419403
12	Lao People's Democratic Republic	1	male	1	Under 5	2006	44	Population	1	Number	404803.6209643812	434492.8103101141	375714.9838310508
12	Lao People's Democratic Republic	1	male	2	Early Neonatal	2006	44	Population	1	Number	1689.9336634946865	1813.8771213068799	1568.497330984405
12	Lao People's Democratic Republic	1	male	3	Late Neonatal	2006	44	Population	1	Number	4975.402317646364	5340.309284456325	4617.87668023839
12	Lao People's Democratic Republic	1	male	4	Post Neonatal	2006	44	Population	1	Number	77761.00618838491	83464.16969008888	72173.20614166641
12	Lao People's Democratic Republic	1	male	5	1 to 4	2006	44	Population	1	Number	320377.2787948552	343874.454214262	297355.4036781616
12	Lao People's Democratic Republic	1	male	6	5 to 9	2006	44	Population	1	Number	394881.42489924555	423842.89852691867	366505.7832678252
12	Lao People's Democratic Republic	1	male	7	10 to 14	2006	44	Population	1	Number	390206.56935609767	418825.17877950845	362166.8564800116
12	Lao People's Democratic Republic	1	male	8	15 to 19	2006	44	Population	1	Number	349882.4648753177	375543.61564192374	324740.3872530208
12	Lao People's Democratic Republic	1	male	9	20 to 24	2006	44	Population	1	Number	282552.4817213523	303275.50319518964	262248.6450305298
12	Lao People's Democratic Republic	1	male	10	25 to 29	2006	44	Population	1	Number	230591.71187009124	247503.81601322643	214021.70536530067
12	Lao People's Democratic Republic	1	male	11	30 to 34	2006	44	Population	1	Number	193527.04355701286	207720.74327243515	179620.45366015146
12	Lao People's Democratic Republic	1	male	12	35 to 39	2006	44	Population	1	Number	168552.68877427466	180914.71429131457	156440.72201389464
12	Lao People's Democratic Republic	1	male	13	40 to 44	2006	44	Population	1	Number	144309.56661503226	154893.54814520574	133939.6776102543
12	Lao People's Democratic Republic	1	male	14	45 to 49	2006	44	Population	1	Number	119928.81005685632	128724.65319013636	111310.88902822263
12	Lao People's Democratic Republic	1	male	15	50 to 54	2006	44	Population	1	Number	92400.5208684492	99177.37862770606	85760.74522595426
12	Lao People's Democratic Republic	1	male	16	55 to 59	2006	44	Population	1	Number	69262.97673653284	74342.87603704073	64285.83351764698
12	Lao People's Democratic Republic	1	male	17	60 to 64	2006	44	Population	1	Number	52305.664925001765	56141.87762021745	48547.05104848503
12	Lao People's Democratic Republic	1	male	18	65 to 69	2006	44	Population	1	Number	39872.189223511836	42796.503419777124	37007.02798490652
12	Lao People's Democratic Republic	1	male	19	70 to 74	2006	44	Population	1	Number	28455.089254038015	30542.048186619304	26410.34527685884
12	Lao People's Democratic Republic	1	male	20	75 to 79	2006	44	Population	1	Number	18813.72439200459	20193.564385634014	17461.795768782955
12	Lao People's Democratic Republic	1	male	21	80 plus	2006	44	Population	1	Number	13926.159650735899	14947.534878913477	12925.444776259197
12	Lao People's Democratic Republic	1	male	22	All Ages	2006	44	Population	1	Number	2994272.7077399357	3213879.2645218805	2779108.3471391555
12	Lao People's Democratic Republic	1	male	23	5-14 years	2006	44	Population	1	Number	785087.9942553432	842668.0773064272	728672.6397478367
12	Lao People's Democratic Republic	1	male	24	15-49 years	2006	44	Population	1	Number	1489344.7674699374	1598576.593749432	1382322.4799613745
12	Lao People's Democratic Republic	1	male	25	50-69 years	2006	44	Population	1	Number	253841.35175349563	272458.63570474135	235600.6577769928
12	Lao People's Democratic Republic	1	male	26	70+ years	2006	44	Population	1	Number	61194.97329677851	65683.1474511668	56797.585821901004
12	Lao People's Democratic Republic	1	male	28	<1 year	2006	44	Population	1	Number	84426.34216952596	90618.35609585207	78359.5801528892
12	Lao People's Democratic Republic	1	male	30	80 to 84	2006	44	Population	1	Number	9653.718062248246	10361.743012118024	8960.015024139982
12	Lao People's Democratic Republic	1	male	31	85 to 89	2006	44	Population	1	Number	3348.4780097117814	3594.0627636562217	3107.8609382997324
12	Lao People's Democratic Republic	1	male	32	90 to 94	2006	44	Population	1	Number	813.3690856576754	873.0233662555786	754.9214904217457
12	Lao People's Democratic Republic	1	male	39	0 to 14	2006	44	Population	1	Number	1189891.6152197244	1277160.8876165412	1104387.6235788877
12	Lao People's Democratic Republic	1	male	42	Neonatal	2006	44	Population	1	Number	6665.335981141051	7154.186405763205	6186.374011222795
12	Lao People's Democratic Republic	1	male	157	25 plus	2006	44	Population	1	Number	1171946.1459235414	1257899.2580682258	1087731.6912767175
12	Lao People's Democratic Republic	1	male	158	<20 years	2006	44	Population	1	Number	1539774.0800950422	1652704.5032584653	1429128.0108319083
12	Lao People's Democratic Republic	1	male	159	10 to 24	2006	44	Population	1	Number	1022641.5159527677	1097644.2976166217	949155.8887635622
12	Lao People's Democratic Republic	1	male	162	10 to 19	2006	44	Population	1	Number	740089.0342314154	794368.7944214322	686907.2437330324
12	Lao People's Democratic Republic	1	male	164	Birth	2006	44	Population	1	Number	90875.1717655583	93949.0317061697	87921.5637307378
12	Lao People's Democratic Republic	1	male	235	95 plus	2006	44	Population	1	Number	110.59449311819617	118.7057368836525	102.64732339773835
12	Lao People's Democratic Republic	2	female	1	Under 5	2006	44	Population	1	Number	392841.3634055036	421653.2144289611	364612.3178158374
12	Lao People's Democratic Republic	2	female	2	Early Neonatal	2006	44	Population	1	Number	1614.1820641330619	1732.5697327669582	1498.1891384303829
12	Lao People's Democratic Republic	2	female	3	Late Neonatal	2006	44	Population	1	Number	4769.486920521816	5119.291598474111	4426.758083233495
12	Lao People's Democratic Republic	2	female	4	Post Neonatal	2006	44	Population	1	Number	74970.09993820956	80468.57222714661	69582.85061529903
12	Lao People's Democratic Republic	2	female	5	1 to 4	2006	44	Population	1	Number	311487.59448263916	334332.78087057336	289104.5199788745
12	Lao People's Democratic Republic	2	female	6	5 to 9	2006	44	Population	1	Number	384935.9909136898	413168.0445030263	357275.01462950645
12	Lao People's Democratic Republic	2	female	7	10 to 14	2006	44	Population	1	Number	378995.9253667147	406792.32146284485	351761.7941063789
12	Lao People's Democratic Republic	2	female	8	15 to 19	2006	44	Population	1	Number	344699.20286980976	369980.20178218227	319929.5873991259
12	Lao People's Democratic Republic	2	female	9	20 to 24	2006	44	Population	1	Number	286132.3228715758	307117.8977817766	265571.24366902444
12	Lao People's Democratic Republic	2	female	10	25 to 29	2006	44	Population	1	Number	235098.35924212914	252340.9908316941	218204.5111921944
12	Lao People's Democratic Republic	2	female	11	30 to 34	2006	44	Population	1	Number	197711.98165944553	212212.61395473778	183504.66780760296
12	Lao People's Democratic Republic	2	female	12	35 to 39	2006	44	Population	1	Number	171777.37111922255	184375.9019434307	159433.68307537434
12	Lao People's Democratic Republic	2	female	13	40 to 44	2006	44	Population	1	Number	144935.7420891365	155565.6487080482	134520.85696721752
12	Lao People's Democratic Republic	2	female	14	45 to 49	2006	44	Population	1	Number	120804.0423422236	129664.07693945315	112123.22831303875
12	Lao People's Democratic Republic	2	female	15	50 to 54	2006	44	Population	1	Number	94722.35943955176	101669.50595463412	87915.73963811364
12	Lao People's Democratic Republic	2	female	16	55 to 59	2006	44	Population	1	Number	73463.22497481067	78851.1797342797	68184.25763542387
12	Lao People's Democratic Republic	2	female	17	60 to 64	2006	44	Population	1	Number	54930.12659360203	58958.82308929377	50982.92247432418
12	Lao People's Democratic Republic	2	female	18	65 to 69	2006	44	Population	1	Number	43820.140745151875	47034.00640336928	40671.28508464544
12	Lao People's Democratic Republic	2	female	19	70 to 74	2006	44	Population	1	Number	31752.96907264495	34081.80177636701	29471.24394118595
12	Lao People's Democratic Republic	2	female	20	75 to 79	2006	44	Population	1	Number	20570.37249613484	22079.048931624882	19092.213531518868
12	Lao People's Democratic Republic	2	female	21	80 plus	2006	44	Population	1	Number	19068.297309265683	20466.808241472314	17698.075422766065
12	Lao People's Democratic Republic	2	female	22	All Ages	2006	44	Population	1	Number	2996259.792510613	3216012.086467196	2780952.6427032817
12	Lao People's Democratic Republic	2	female	23	5-14 years	2006	44	Population	1	Number	763931.9162804045	819960.365965871	709036.8087358855
12	Lao People's Democratic Republic	2	female	24	15-49 years	2006	44	Population	1	Number	1501159.022193543	1611257.331941323	1393287.7784235782
12	Lao People's Democratic Republic	2	female	25	50-69 years	2006	44	Population	1	Number	266935.85175311635	286513.51518157695	247754.20483250715
12	Lao People's Democratic Republic	2	female	26	70+ years	2006	44	Population	1	Number	71391.63887804547	76627.65894946421	66261.53289547088
12	Lao People's Democratic Republic	2	female	28	<1 year	2006	44	Population	1	Number	81353.76892286444	87320.43355838768	75507.7978369629
12	Lao People's Democratic Republic	2	female	30	80 to 84	2006	44	Population	1	Number	12013.318987270955	12894.40226719339	11150.058238873597
12	Lao People's Democratic Republic	2	female	31	85 to 89	2006	44	Population	1	Number	5179.765168254454	5559.660556740295	4807.5542946059795
12	Lao People's Democratic Republic	2	female	32	90 to 94	2006	44	Population	1	Number	1562.3381406356852	1676.9234617078862	1450.070648699114
12	Lao People's Democratic Republic	2	female	39	0 to 14	2006	44	Population	1	Number	1156773.2796859082	1241613.5803948322	1073649.1265517229
12	Lao People's Democratic Republic	2	female	42	Neonatal	2006	44	Population	1	Number	6383.668984654877	6851.86133124107	5924.947221663877
12	Lao People's Democratic Republic	2	female	157	25 plus	2006	44	Population	1	Number	1208654.987083319	1297300.4065084048	1121802.685083405
12	Lao People's Democratic Republic	2	female	158	<20 years	2006	44	Population	1	Number	1501472.482555718	1611593.7821770143	1393578.7139508491
12	Lao People's Democratic Republic	2	female	159	10 to 24	2006	44	Population	1	Number	1009827.4511081001	1083890.4210268038	937262.6251745293
12	Lao People's Democratic Republic	2	female	162	10 to 19	2006	44	Population	1	Number	723695.1282365244	776772.523245027	671691.3815055048
12	Lao People's Democratic Republic	2	female	164	Birth	2006	44	Population	1	Number	86826.9575050709	89763.8862751043	84004.9237818488
12	Lao People's Democratic Republic	2	female	235	95 plus	2006	44	Population	1	Number	312.8750131045869	335.8219558307443	290.39224058737636
12	Lao People's Democratic Republic	3	both	1	Under 5	2006	44	Population	1	Number	797644.9843698848	856146.0247390752	740327.3016468881
12	Lao People's Democratic Republic	3	both	2	Early Neonatal	2006	44	Population	1	Number	3304.1157276277486	3546.4468540738376	3066.6864694147876
12	Lao People's Democratic Republic	3	both	3	Late Neonatal	2006	44	Population	1	Number	9744.88923816818	10459.600882930436	9044.634763471886
12	Lao People's Democratic Republic	3	both	4	Post Neonatal	2006	44	Population	1	Number	152731.10612659447	163932.7419172355	141756.0567569654
12	Lao People's Democratic Republic	3	both	5	1 to 4	2006	44	Population	1	Number	631864.8732774945	678207.2350848353	586459.9236570362
12	Lao People's Democratic Republic	3	both	6	5 to 9	2006	44	Population	1	Number	779817.4158129353	837010.943029945	723780.7978973315
12	Lao People's Democratic Republic	3	both	7	10 to 14	2006	44	Population	1	Number	769202.4947228124	825617.5002423533	713928.6505863904
12	Lao People's Democratic Republic	3	both	8	15 to 19	2006	44	Population	1	Number	694581.6677451275	745523.8174241061	644669.9746521466
12	Lao People's Democratic Republic	3	both	9	20 to 24	2006	44	Population	1	Number	568684.804592928	610393.4009769664	527819.8886995541
12	Lao People's Democratic Republic	3	both	10	25 to 29	2006	44	Population	1	Number	465690.0711122204	499844.8068449205	432226.216557495
12	Lao People's Democratic Republic	3	both	11	30 to 34	2006	44	Population	1	Number	391239.0252164584	419933.357227173	363125.1214677545
12	Lao People's Democratic Republic	3	both	12	35 to 39	2006	44	Population	1	Number	340330.0598934972	365290.61623474525	315874.405089269
12	Lao People's Democratic Republic	3	both	13	40 to 44	2006	44	Population	1	Number	289245.30870416877	310459.19685325393	268460.53457747184
12	Lao People's Democratic Republic	3	both	14	45 to 49	2006	44	Population	1	Number	240732.85239907994	258388.73012958953	223434.1173412614
12	Lao People's Democratic Republic	3	both	15	50 to 54	2006	44	Population	1	Number	187122.88030800095	200846.88458234016	173676.4848640679
12	Lao People's Democratic Republic	3	both	16	55 to 59	2006	44	Population	1	Number	142726.2017113435	153194.05577132042	132470.09115307085
12	Lao People's Democratic Republic	3	both	17	60 to 64	2006	44	Population	1	Number	107235.7915186038	115100.7007095112	99529.97352280922
12	Lao People's Democratic Republic	3	both	18	65 to 69	2006	44	Population	1	Number	83692.32996866372	89830.5098231464	77678.31306955198
12	Lao People's Democratic Republic	3	both	19	70 to 74	2006	44	Population	1	Number	60208.05832668296	64623.84996298631	55881.58921804479
12	Lao People's Democratic Republic	3	both	20	75 to 79	2006	44	Population	1	Number	39384.09688813944	42272.613317258896	36554.00930030182
12	Lao People's Democratic Republic	3	both	21	80 plus	2006	44	Population	1	Number	32994.45696000158	35414.34312038579	30623.52019902526
12	Lao People's Democratic Republic	3	both	22	All Ages	2006	44	Population	1	Number	5990532.500250549	6429891.35098908	5560060.989842437
12	Lao People's Democratic Republic	3	both	23	5-14 years	2006	44	Population	1	Number	1549019.9105357477	1662628.4432722982	1437709.448483722
12	Lao People's Democratic Republic	3	both	24	15-49 years	2006	44	Population	1	Number	2990503.78966348	3209833.925690754	2775610.2583849537
12	Lao People's Democratic Republic	3	both	25	50-69 years	2006	44	Population	1	Number	520777.203506612	558972.1508863182	483354.8626094999
12	Lao People's Democratic Republic	3	both	26	70+ years	2006	44	Population	1	Number	132586.61217482397	142310.806400631	123059.11871737185
12	Lao People's Democratic Republic	3	both	28	<1 year	2006	44	Population	1	Number	165780.1110923904	177938.78965423975	153867.3779898521
12	Lao People's Democratic Republic	3	both	30	80 to 84	2006	44	Population	1	Number	21667.0370495192	23256.145279311415	20110.07326301358
12	Lao People's Democratic Republic	3	both	31	85 to 89	2006	44	Population	1	Number	8528.243177966235	9153.723320396517	7915.4152329057115
12	Lao People's Democratic Republic	3	both	32	90 to 94	2006	44	Population	1	Number	2375.7072262933607	2549.946827963465	2204.9921391208595
12	Lao People's Democratic Republic	3	both	39	0 to 14	2006	44	Population	1	Number	2346664.8949056324	2518774.468011373	2178036.7501306105
12	Lao People's Democratic Republic	3	both	42	Neonatal	2006	44	Population	1	Number	13049.004965795928	14006.047737004275	12111.321232886672
12	Lao People's Democratic Republic	3	both	157	25 plus	2006	44	Population	1	Number	2380601.1330068605	2555199.6645766306	2209534.376360123
12	Lao People's Democratic Republic	3	both	158	<20 years	2006	44	Population	1	Number	3041246.56265076	3264298.285435479	2822706.724782757
12	Lao People's Democratic Republic	3	both	159	10 to 24	2006	44	Population	1	Number	2032468.967060868	2181534.718643425	1886418.5139380917
12	Lao People's Democratic Republic	3	both	162	10 to 19	2006	44	Population	1	Number	1463784.1624679398	1571141.3176664594	1358598.6252385373
12	Lao People's Democratic Republic	3	both	164	Birth	2006	44	Population	1	Number	177702.129270629	183712.917981274	171926.487512587
12	Lao People's Democratic Republic	3	both	235	95 plus	2006	44	Population	1	Number	423.4695062227831	454.5276927143968	393.0395639851147
13	Malaysia	1	male	1	Under 5	2006	44	Population	1	Number	1298511.204047522	1408961.0794163137	1178418.7489277914
13	Malaysia	1	male	2	Early Neonatal	2006	44	Population	1	Number	4775.755173592488	5181.97543728445	4334.070756808289
13	Malaysia	1	male	3	Late Neonatal	2006	44	Population	1	Number	14297.431192660353	15513.554309966483	12975.137162019735
13	Malaysia	1	male	4	Post Neonatal	2006	44	Population	1	Number	229507.0538073386	249028.6608679978	208281.1564310918
13	Malaysia	1	male	5	1 to 4	2006	44	Population	1	Number	1049930.9638739305	1139236.8888010648	952828.3845778715
13	Malaysia	1	male	6	5 to 9	2006	44	Population	1	Number	1428534.2097425635	1550043.6930141049	1296416.6123465921
13	Malaysia	1	male	7	10 to 14	2006	44	Population	1	Number	1413379.9729493689	1533600.4542008275	1282663.9110166938
13	Malaysia	1	male	8	15 to 19	2006	44	Population	1	Number	1397943.5293756858	1516851.0044216253	1268655.1027235554
13	Malaysia	1	male	9	20 to 24	2006	44	Population	1	Number	1343500.8691050468	1457777.51384094	1219247.5570632261
13	Malaysia	1	male	10	25 to 29	2006	44	Population	1	Number	1184008.3199550535	1284718.7111838853	1074505.6328913027
13	Malaysia	1	male	11	30 to 34	2006	44	Population	1	Number	1037225.3720213671	1125450.573861763	941297.86592804
13	Malaysia	1	male	12	35 to 39	2006	44	Population	1	Number	949035.9927387398	1029759.9070120701	861264.6573742626
13	Malaysia	1	male	13	40 to 44	2006	44	Population	1	Number	881530.1660578033	956512.1120521262	800002.0886919717
13	Malaysia	1	male	14	45 to 49	2006	44	Population	1	Number	757318.754613722	821735.4202541923	687278.3358123371
13	Malaysia	1	male	15	50 to 54	2006	44	Population	1	Number	620188.947434852	672941.50878031	562830.9415097471
13	Malaysia	1	male	16	55 to 59	2006	44	Population	1	Number	452316.03361008945	490789.51723026787	410483.7084080142
13	Malaysia	1	male	17	60 to 64	2006	44	Population	1	Number	337067.12203079177	365737.6652676722	305893.5610336714
13	Malaysia	1	male	18	65 to 69	2006	44	Population	1	Number	235390.5230497155	255412.57126369778	213620.49462266514
13	Malaysia	1	male	19	70 to 74	2006	44	Population	1	Number	156937.6842203361	170286.62384347734	142423.34522959185
13	Malaysia	1	male	20	75 to 79	2006	44	Population	1	Number	95320.20204850506	103428.02923056464	86504.53911788717
13	Malaysia	1	male	21	80 plus	2006	44	Population	1	Number	75071.7853752265	81457.30543278233	68128.79174696165
13	Malaysia	1	male	22	All Ages	2006	44	Population	1	Number	13663280.68837639	14825463.690306623	12399635.894444313
13	Malaysia	1	male	23	5-14 years	2006	44	Population	1	Number	2841914.1826919327	3083644.147214933	2579080.523363286
13	Malaysia	1	male	24	15-49 years	2006	44	Population	1	Number	7550563.0038674185	8192805.2426266	6852251.240484695
13	Malaysia	1	male	25	50-69 years	2006	44	Population	1	Number	1644962.6261254486	1784881.262541948	1492828.705574097
13	Malaysia	1	male	26	70+ years	2006	44	Population	1	Number	327329.6716440676	355171.95850682433	297056.67609444074
13	Malaysia	1	male	28	<1 year	2006	44	Population	1	Number	248580.24017359148	269724.1906152487	225590.3643499198
13	Malaysia	1	male	30	80 to 84	2006	44	Population	1	Number	47828.52452612351	51896.764027267	43405.11645910601
13	Malaysia	1	male	31	85 to 89	2006	44	Population	1	Number	18091.073435039303	19629.879415272197	16417.9254346269
13	Malaysia	1	male	32	90 to 94	2006	44	Population	1	Number	6805.91907201873	7384.822751040847	6176.475499905342
13	Malaysia	1	male	39	0 to 14	2006	44	Population	1	Number	4140425.3867394547	4492605.2266312465	3757499.272291077
13	Malaysia	1	male	42	Neonatal	2006	44	Population	1	Number	19073.18636625284	20695.529747250934	17309.207918828022
13	Malaysia	1	male	157	25 plus	2006	44	Population	1	Number	6781410.903156201	7358229.945412807	6154233.962366456
13	Malaysia	1	male	158	<20 years	2006	44	Population	1	Number	5538368.916115141	6009456.231052872	5026154.375014633
13	Malaysia	1	male	159	10 to 24	2006	44	Population	1	Number	4154824.371430102	4508228.972463393	3770566.5708034756
13	Malaysia	1	male	162	10 to 19	2006	44	Population	1	Number	2811323.5023250547	3050451.458622453	2551319.0137402494
13	Malaysia	1	male	164	Birth	2006	44	Population	1	Number	246749.234167359	247586.413107879	245898.686202311
13	Malaysia	1	male	235	95 plus	2006	44	Population	1	Number	2346.268342044957	2545.8392392022856	2129.274353323419
13	Malaysia	2	female	1	Under 5	2006	44	Population	1	Number	1221558.260740593	1325462.6069133184	1108582.7776281985
13	Malaysia	2	female	2	Early Neonatal	2006	44	Population	1	Number	4483.417475792083	4864.771829827656	4068.7698313849482
13	Malaysia	2	female	3	Late Neonatal	2006	44	Population	1	Number	13428.452156014271	14570.66091201456	12186.525414953532
13	Malaysia	2	female	4	Post Neonatal	2006	44	Population	1	Number	215635.1055388374	233976.78057226219	195692.15152084996
13	Malaysia	2	female	5	1 to 4	2006	44	Population	1	Number	988011.2855699494	1072050.393599214	896635.3308610101
13	Malaysia	2	female	6	5 to 9	2006	44	Population	1	Number	1344246.1082968276	1458586.142224586	1219923.873011285
13	Malaysia	2	female	7	10 to 14	2006	44	Population	1	Number	1332925.0208117273	1446302.0960080773	1209649.8132194944
13	Malaysia	2	female	8	15 to 19	2006	44	Population	1	Number	1334553.1507040546	1448068.712763769	1211127.3659620725
13	Malaysia	2	female	9	20 to 24	2006	44	Population	1	Number	1276222.4194298722	1384776.436314372	1158191.3364862343
13	Malaysia	2	female	10	25 to 29	2006	44	Population	1	Number	1105260.2340750396	1199272.4033371552	1003040.5422906767
13	Malaysia	2	female	11	30 to 34	2006	44	Population	1	Number	973619.2126777112	1056434.1474751304	883574.3049112271
13	Malaysia	2	female	12	35 to 39	2006	44	Population	1	Number	907019.4297519152	984169.4633141246	823133.9847740993
13	Malaysia	2	female	13	40 to 44	2006	44	Population	1	Number	837498.2964616673	908734.9420735299	760042.4945654883
13	Malaysia	2	female	14	45 to 49	2006	44	Population	1	Number	707115.1554369536	767261.5604475159	641717.8028349149
13	Malaysia	2	female	15	50 to 54	2006	44	Population	1	Number	575033.7954518219	623945.5113018858	521851.95146204985
13	Malaysia	2	female	16	55 to 59	2006	44	Population	1	Number	422555.40503658407	458497.4836857506	383475.48346426437
13	Malaysia	2	female	17	60 to 64	2006	44	Population	1	Number	326310.5180026633	354066.11682428187	296131.77860004455
13	Malaysia	2	female	18	65 to 69	2006	44	Population	1	Number	239838.591008958	260238.98678759657	217657.1842279129
13	Malaysia	2	female	19	70 to 74	2006	44	Population	1	Number	167820.7818077323	182095.42524336863	152299.92250010202
13	Malaysia	2	female	20	75 to 79	2006	44	Population	1	Number	108546.18755827536	117779.00191536291	98507.32295924262
13	Malaysia	2	female	21	80 plus	2006	44	Population	1	Number	95667.86246426663	103805.26124299155	86820.0462547655
13	Malaysia	2	female	22	All Ages	2006	44	Population	1	Number	12975790.429716663	14079496.297872817	11775727.985152073
13	Malaysia	2	female	23	5-14 years	2006	44	Population	1	Number	2677171.1291085547	2904888.2382326634	2429573.68623078
13	Malaysia	2	female	24	15-49 years	2006	44	Population	1	Number	7141287.898537213	7748717.665725598	6480827.8318247115
13	Malaysia	2	female	25	50-69 years	2006	44	Population	1	Number	1563738.3095000272	1696748.0985995152	1419116.397754272
13	Malaysia	2	female	26	70+ years	2006	44	Population	1	Number	372034.8318302743	403679.6884017231	337627.29171411006
13	Malaysia	2	female	28	<1 year	2006	44	Population	1	Number	233546.97517064377	253412.21331410442	211947.44676718843
13	Malaysia	2	female	30	80 to 84	2006	44	Population	1	Number	57633.167497481896	62535.378697018525	52302.97969507771
13	Malaysia	2	female	31	85 to 89	2006	44	Population	1	Number	23908.968647570713	25942.63812927346	21697.75419264919
13	Malaysia	2	female	32	90 to 94	2006	44	Population	1	Number	10384.444772767212	11267.73374813462	9424.04222565817
13	Malaysia	2	female	39	0 to 14	2006	44	Population	1	Number	3898729.389849148	4230350.845145983	3538156.463858978
13	Malaysia	2	female	42	Neonatal	2006	44	Population	1	Number	17911.869631806356	19435.432741842214	16255.295246338483
13	Malaysia	2	female	157	25 plus	2006	44	Population	1	Number	6466285.469733588	7016300.303648695	5868252.818844785
13	Malaysia	2	female	158	<20 years	2006	44	Population	1	Number	5233282.540553203	5678419.557909752	4749283.829821049
13	Malaysia	2	female	159	10 to 24	2006	44	Population	1	Number	3943700.590945654	4279147.245086218	3578968.515667801
13	Malaysia	2	female	162	10 to 19	2006	44	Population	1	Number	2667478.171515782	2894370.8087718464	2420777.1791815665
13	Malaysia	2	female	164	Birth	2006	44	Population	1	Number	231560.750800173	232346.397753344	230762.557743799
13	Malaysia	2	female	235	95 plus	2006	44	Population	1	Number	3741.2815464468	4059.5106685649375	3395.270141380405
13	Malaysia	3	both	1	Under 5	2006	44	Population	1	Number	2520069.464788115	2734423.686329632	2287001.52655599
13	Malaysia	3	both	2	Early Neonatal	2006	44	Population	1	Number	9259.17264938457	10046.747267112109	8402.84058819324
13	Malaysia	3	both	3	Late Neonatal	2006	44	Population	1	Number	27725.883348674626	30084.21522198104	25161.662576973267
13	Malaysia	3	both	4	Post Neonatal	2006	44	Population	1	Number	445142.159346176	483005.44144026	403973.30795194174
13	Malaysia	3	both	5	1 to 4	2006	44	Population	1	Number	2037942.24944388	2211287.282400279	1849463.7154388817
13	Malaysia	3	both	6	5 to 9	2006	44	Population	1	Number	2772780.318039391	3008629.8352386914	2516340.4853578764
13	Malaysia	3	both	7	10 to 14	2006	44	Population	1	Number	2746304.993761096	2979902.550208905	2492313.7242361885
13	Malaysia	3	both	8	15 to 19	2006	44	Population	1	Number	2732496.6800797405	2964919.717185394	2479782.468685628
13	Malaysia	3	both	9	20 to 24	2006	44	Population	1	Number	2619723.2885349193	2842553.950155312	2377438.8935494605
13	Malaysia	3	both	10	25 to 29	2006	44	Population	1	Number	2289268.554030093	2483991.114521041	2077546.1751819793
13	Malaysia	3	both	11	30 to 34	2006	44	Population	1	Number	2010844.5846990782	2181884.7213368933	1824872.1708392669
13	Malaysia	3	both	12	35 to 39	2006	44	Population	1	Number	1856055.422490655	2013929.370326195	1684398.642148362
13	Malaysia	3	both	13	40 to 44	2006	44	Population	1	Number	1719028.4625194706	1865247.0541256564	1560044.58325746
13	Malaysia	3	both	14	45 to 49	2006	44	Population	1	Number	1464433.9100506755	1588996.9807017085	1328996.1386472522
13	Malaysia	3	both	15	50 to 54	2006	44	Population	1	Number	1195222.742886674	1296887.020082196	1084682.892971797
13	Malaysia	3	both	16	55 to 59	2006	44	Population	1	Number	874871.4386466736	949287.0009160185	793959.1918722786
13	Malaysia	3	both	17	60 to 64	2006	44	Population	1	Number	663377.640033455	719803.782091954	602025.3396337159
13	Malaysia	3	both	18	65 to 69	2006	44	Population	1	Number	475229.1140586735	515651.5580512945	431277.6788505781
13	Malaysia	3	both	19	70 to 74	2006	44	Population	1	Number	324758.4660280684	352382.04908684606	294723.26772969385
13	Malaysia	3	both	20	75 to 79	2006	44	Population	1	Number	203866.38960678043	221207.03114592755	185011.86207712977
13	Malaysia	3	both	21	80 plus	2006	44	Population	1	Number	170739.64783949312	185262.5666757739	154948.83800172716
13	Malaysia	3	both	22	All Ages	2006	44	Population	1	Number	26639071.11809305	28904959.98817944	24175363.87959639
13	Malaysia	3	both	23	5-14 years	2006	44	Population	1	Number	5519085.311800487	5988532.385447597	5008654.209594066
13	Malaysia	3	both	24	15-49 years	2006	44	Population	1	Number	14691850.902404632	15941522.908352196	13333079.072309408
13	Malaysia	3	both	25	50-69 years	2006	44	Population	1	Number	3208700.935625476	3481629.3611414633	2911945.10332837
13	Malaysia	3	both	26	70+ years	2006	44	Population	1	Number	699364.5034743419	758851.6469085475	634683.9678085508
13	Malaysia	3	both	28	<1 year	2006	44	Population	1	Number	482127.21534423524	523136.40392935317	437537.8111171083
13	Malaysia	3	both	30	80 to 84	2006	44	Population	1	Number	105461.6920236054	114432.14272428553	95708.09615418372
13	Malaysia	3	both	31	85 to 89	2006	44	Population	1	Number	42000.042082610016	45572.517544545655	38115.67962727609
13	Malaysia	3	both	32	90 to 94	2006	44	Population	1	Number	17190.36384478594	18652.556499175465	15600.517725563512
13	Malaysia	3	both	39	0 to 14	2006	44	Population	1	Number	8039154.776588603	8722956.071777226	7295655.736150056
13	Malaysia	3	both	42	Neonatal	2006	44	Population	1	Number	36985.05599805919	40130.96248909315	33564.503165166505
13	Malaysia	3	both	157	25 plus	2006	44	Population	1	Number	13247696.37288979	14374530.249061504	12022486.781211242
13	Malaysia	3	both	158	<20 years	2006	44	Population	1	Number	10771651.456668343	11687875.78896262	9775438.204835683
13	Malaysia	3	both	159	10 to 24	2006	44	Population	1	Number	8098524.962375755	8787376.21754961	7349535.086471277
13	Malaysia	3	both	162	10 to 19	2006	44	Population	1	Number	5478801.673840837	5944822.2673943	4972096.192921816
13	Malaysia	3	both	164	Birth	2006	44	Population	1	Number	478309.984967532	479932.810861223	476661.24394611
13	Malaysia	3	both	235	95 plus	2006	44	Population	1	Number	6087.549888491757	6605.349907767222	5524.544494703824
14	Maldives	1	male	1	Under 5	2006	44	Population	1	Number	18003.277212300993	19174.11929770678	16764.608460681586
14	Maldives	1	male	2	Early Neonatal	2006	44	Population	1	Number	78.57397423506839	83.68402807510755	73.16789591789245
14	Maldives	1	male	3	Late Neonatal	2006	44	Population	1	Number	233.70789657174194	248.9070760195201	217.6282314598632
14	Maldives	1	male	4	Post Neonatal	2006	44	Population	1	Number	3645.3993497880824	3882.4776842774536	3394.5871110768453
14	Maldives	1	male	5	1 to 4	2006	44	Population	1	Number	14045.5959917061	14959.050509334698	13079.225222226984
14	Maldives	1	male	6	5 to 9	2006	44	Population	1	Number	16674.513131447024	17758.93912221109	15527.266542904872
14	Maldives	1	male	7	10 to 14	2006	44	Population	1	Number	19723.997924692172	21006.746981453183	18366.93945149213
14	Maldives	1	male	8	15 to 19	2006	44	Population	1	Number	20617.777924677823	21958.653911704736	19199.22523885475
14	Maldives	1	male	9	20 to 24	2006	44	Population	1	Number	17748.461438065944	18902.73159442896	16527.32462428444
14	Maldives	1	male	10	25 to 29	2006	44	Population	1	Number	13498.79401780486	14376.687300893942	12570.044538627959
14	Maldives	1	male	11	30 to 34	2006	44	Population	1	Number	10780.382321463823	11481.483858139054	10038.666101986642
14	Maldives	1	male	12	35 to 39	2006	44	Population	1	Number	9444.118955397455	10058.31668185376	8794.340867848234
14	Maldives	1	male	13	40 to 44	2006	44	Population	1	Number	8326.500051507519	8868.013497613725	7753.616831272885
14	Maldives	1	male	14	45 to 49	2006	44	Population	1	Number	6828.279395703108	7272.356148680938	6358.477358271551
14	Maldives	1	male	15	50 to 54	2006	44	Population	1	Number	4785.095236630152	5096.293626770659	4455.869181104725
14	Maldives	1	male	16	55 to 59	2006	44	Population	1	Number	3362.3998192462573	3581.0732957422156	3131.0586285598542
14	Maldives	1	male	17	60 to 64	2006	44	Population	1	Number	3057.575933296377	3256.425206115507	2847.207358752069
14	Maldives	1	male	18	65 to 69	2006	44	Population	1	Number	2953.9155898669	3146.0233182858856	2750.6790961473266
14	Maldives	1	male	19	70 to 74	2006	44	Population	1	Number	2398.7014607331184	2554.7008705867715	2233.665033818365
14	Maldives	1	male	20	75 to 79	2006	44	Population	1	Number	1506.0914034608422	1604.0399702048435	1402.468694297929
14	Maldives	1	male	21	80 plus	2006	44	Population	1	Number	1043.6646381470207	1111.5393071299216	971.8580020996901
14	Maldives	1	male	22	All Ages	2006	44	Population	1	Number	160753.54645444138	171208.143989522	149693.31601100502
14	Maldives	1	male	23	5-14 years	2006	44	Population	1	Number	36398.5110561392	38765.686103664266	33894.205994397
14	Maldives	1	male	24	15-49 years	2006	44	Population	1	Number	87244.31410462053	92918.24299331513	81241.69556114647
14	Maldives	1	male	25	50-69 years	2006	44	Population	1	Number	14158.986579039685	15079.815446914266	13184.814264563971
14	Maldives	1	male	26	70+ years	2006	44	Population	1	Number	4948.457502340982	5270.280147921538	4607.991730215985
14	Maldives	1	male	28	<1 year	2006	44	Population	1	Number	3957.681220594893	4215.068788372082	3685.383238454601
14	Maldives	1	male	30	80 to 84	2006	44	Population	1	Number	703.4092179046128	749.1553954406874	655.0129727351958
14	Maldives	1	male	31	85 to 89	2006	44	Population	1	Number	250.6832585816695	266.98642970950914	233.4356477551762
14	Maldives	1	male	32	90 to 94	2006	44	Population	1	Number	73.22611379965173	77.98836984760976	68.18798113655073
14	Maldives	1	male	39	0 to 14	2006	44	Population	1	Number	54401.78826844019	57939.80540137105	50658.81445507857
14	Maldives	1	male	42	Neonatal	2006	44	Population	1	Number	312.28187080681033	332.59110409462767	290.7961273777556
14	Maldives	1	male	157	25 plus	2006	44	Population	1	Number	67985.51882325743	72406.95308201722	63307.95169278724
14	Maldives	1	male	158	<20 years	2006	44	Population	1	Number	75019.56619311802	79898.4593130758	69858.03969393334
14	Maldives	1	male	159	10 to 24	2006	44	Population	1	Number	58090.23728743594	61868.132487586874	54093.48931463132
14	Maldives	1	male	162	10 to 19	2006	44	Population	1	Number	40341.775849369995	42965.40089315791	37566.16469034688
14	Maldives	1	male	164	Birth	2006	44	Population	1	Number	4177.97527079481	4637.24307487296	3762.85481085112
14	Maldives	1	male	235	95 plus	2006	44	Population	1	Number	16.346047861086625	17.409112132115048	15.221400472767288
14	Maldives	2	female	1	Under 5	2006	44	Population	1	Number	17147.436935008554	18262.619497805055	15967.65205188477
14	Maldives	2	female	2	Early Neonatal	2006	44	Population	1	Number	74.6168732933486	79.46957730401341	69.48305303373138
14	Maldives	2	female	3	Late Neonatal	2006	44	Population	1	Number	222.0039419024431	236.44195533967218	206.72953700781665
14	Maldives	2	female	4	Post Neonatal	2006	44	Population	1	Number	3465.0283854332647	3690.376304756471	3226.626102676775
14	Maldives	2	female	5	1 to 4	2006	44	Population	1	Number	13385.787734379499	14256.331660404896	12464.813359166446
14	Maldives	2	female	6	5 to 9	2006	44	Population	1	Number	15596.730906747165	16611.063393273085	14523.638326224973
14	Maldives	2	female	7	10 to 14	2006	44	Population	1	Number	18503.49168117502	19706.865185443057	17230.40697159442
14	Maldives	2	female	8	15 to 19	2006	44	Population	1	Number	19954.341289577806	21252.07071366426	18581.434639134135
14	Maldives	2	female	9	20 to 24	2006	44	Population	1	Number	17954.434552981264	19122.10015888166	16719.12629373954
14	Maldives	2	female	10	25 to 29	2006	44	Population	1	Number	14002.122994269272	14912.750248040431	13038.74327152177
14	Maldives	2	female	11	30 to 34	2006	44	Population	1	Number	11239.355230115072	11970.306043184422	10466.060571163674
14	Maldives	2	female	12	35 to 39	2006	44	Population	1	Number	9811.39843660139	10449.482162735894	9136.35063781496
14	Maldives	2	female	13	40 to 44	2006	44	Population	1	Number	8398.336912380715	8944.522264551684	7820.511143424049
14	Maldives	2	female	14	45 to 49	2006	44	Population	1	Number	6589.579541271634	7018.132463112894	6136.200627653243
14	Maldives	2	female	15	50 to 54	2006	44	Population	1	Number	4423.7426079690185	4711.440450941403	4119.3784819778575
14	Maldives	2	female	16	55 to 59	2006	44	Population	1	Number	3073.695929670264	3273.593565515113	2862.2182606233787
14	Maldives	2	female	17	60 to 64	2006	44	Population	1	Number	2802.7934322551678	2985.0729399517477	2609.9545062730426
14	Maldives	2	female	18	65 to 69	2006	44	Population	1	Number	2568.1474496128612	2735.166769488676	2391.4527313194044
14	Maldives	2	female	19	70 to 74	2006	44	Population	1	Number	1898.848786164173	2022.3403064271413	1768.2034248926736
14	Maldives	2	female	20	75 to 79	2006	44	Population	1	Number	1054.6284632175614	1123.2161639256442	982.0674896486257
14	Maldives	2	female	21	80 plus	2006	44	Population	1	Number	674.7316134516992	718.6127446517021	628.3084564088628
14	Maldives	2	female	22	All Ages	2006	44	Population	1	Number	155693.81676246863	165819.3550715938	144981.70788529929
14	Maldives	2	female	23	5-14 years	2006	44	Population	1	Number	34100.22258792218	36317.92857871614	31754.045297819397
14	Maldives	2	female	24	15-49 years	2006	44	Population	1	Number	87949.56895719716	93669.36405417124	81898.4271844514
14	Maldives	2	female	25	50-69 years	2006	44	Population	1	Number	12868.379419507311	13705.27372589694	11983.00398019368
14	Maldives	2	female	26	70+ years	2006	44	Population	1	Number	3628.2088628334336	3864.169215004487	3378.579370950162
14	Maldives	2	female	28	<1 year	2006	44	Population	1	Number	3761.6492006290564	4006.2878374001566	3502.8386927183233
14	Maldives	2	female	30	80 to 84	2006	44	Population	1	Number	477.5508934344068	508.6083879873485	444.6942439461147
14	Maldives	2	female	31	85 to 89	2006	44	Population	1	Number	148.5291905951975	158.18877785863705	138.3100252219126
14	Maldives	2	female	32	90 to 94	2006	44	Population	1	Number	41.26344508718753	43.947010836200114	38.424420868933545
14	Maldives	2	female	39	0 to 14	2006	44	Population	1	Number	51247.65952293074	54580.5480765212	47721.69734970417
14	Maldives	2	female	42	Neonatal	2006	44	Population	1	Number	296.6208151957917	315.9115326436856	276.212590041548
14	Maldives	2	female	157	25 plus	2006	44	Population	1	Number	66537.38139697883	70864.63612252675	61959.449602721535
14	Maldives	2	female	158	<20 years	2006	44	Population	1	Number	71202.00081250854	75832.61879018546	66303.1319888383
14	Maldives	2	female	159	10 to 24	2006	44	Population	1	Number	56412.26752373409	60081.03605798898	52530.96790446809
14	Maldives	2	female	162	10 to 19	2006	44	Population	1	Number	38457.832970752825	40958.93589910732	35811.84161072856
14	Maldives	2	female	164	Birth	2006	44	Population	1	Number	3953.7708761233	4388.39280430907	3560.92719509882
14	Maldives	2	female	235	95 plus	2006	44	Population	1	Number	7.388084334907424	7.868567969516261	6.879766371902006
14	Maldives	3	both	1	Under 5	2006	44	Population	1	Number	35150.71414730955	37436.738795511825	32732.260512566358
14	Maldives	3	both	2	Early Neonatal	2006	44	Population	1	Number	153.19084752841698	163.15360537912096	142.65094895162386
14	Maldives	3	both	3	Late Neonatal	2006	44	Population	1	Number	455.7118384741851	485.3490313591923	424.3577684676798
14	Maldives	3	both	4	Post Neonatal	2006	44	Population	1	Number	7110.427735221348	7572.853989033925	6621.213213753621
14	Maldives	3	both	5	1 to 4	2006	44	Population	1	Number	27431.383726085598	29215.382169739594	25544.038581393426
14	Maldives	3	both	6	5 to 9	2006	44	Population	1	Number	32271.24403819419	34370.00251548417	30050.904869129845
14	Maldives	3	both	7	10 to 14	2006	44	Population	1	Number	38227.489605867195	40713.61216689624	35597.34642308655
14	Maldives	3	both	8	15 to 19	2006	44	Population	1	Number	40572.11921425563	43210.72462536899	37780.65987798888
14	Maldives	3	both	9	20 to 24	2006	44	Population	1	Number	35702.89599104721	38024.831753310624	33246.450918023984
14	Maldives	3	both	10	25 to 29	2006	44	Population	1	Number	27500.917012074133	29289.437548934373	25608.787810149726
14	Maldives	3	both	11	30 to 34	2006	44	Population	1	Number	22019.737551578895	23451.789901323475	20504.726673150315
14	Maldives	3	both	12	35 to 39	2006	44	Population	1	Number	19255.517391998845	20507.798844589655	17930.691505663195
14	Maldives	3	both	13	40 to 44	2006	44	Population	1	Number	16724.836963888232	17812.535762165408	15574.127974696934
14	Maldives	3	both	14	45 to 49	2006	44	Population	1	Number	13417.858936974742	14290.488611793837	12494.677985924796
14	Maldives	3	both	15	50 to 54	2006	44	Population	1	Number	9208.83784459917	9807.734077712059	8575.247663082582
14	Maldives	3	both	16	55 to 59	2006	44	Population	1	Number	6436.095748916521	6854.6668612573285	5993.276889183232
14	Maldives	3	both	17	60 to 64	2006	44	Population	1	Number	5860.369365551544	6241.498146067253	5457.16186502511
14	Maldives	3	both	18	65 to 69	2006	44	Population	1	Number	5522.063039479762	5881.190087774561	5142.131827466731
14	Maldives	3	both	19	70 to 74	2006	44	Population	1	Number	4297.550246897292	4577.041177013913	4001.8684587110392
14	Maldives	3	both	20	75 to 79	2006	44	Population	1	Number	2560.7198666784034	2727.2561341304877	2384.5361839465545
14	Maldives	3	both	21	80 plus	2006	44	Population	1	Number	1718.3962515987198	1830.1520517816236	1600.1664585085523
14	Maldives	3	both	22	All Ages	2006	44	Population	1	Number	316447.36321691005	337027.49906111567	294675.0238963044
14	Maldives	3	both	23	5-14 years	2006	44	Population	1	Number	70498.73364406139	75083.61468238042	65648.2512922164
14	Maldives	3	both	24	15-49 years	2006	44	Population	1	Number	175193.8830618177	186587.6070474864	163140.12274559782
14	Maldives	3	both	25	50-69 years	2006	44	Population	1	Number	27027.365998546997	28785.089172811204	25167.818244757655
14	Maldives	3	both	26	70+ years	2006	44	Population	1	Number	8576.666365174415	9134.449362926023	7986.571101166147
14	Maldives	3	both	28	<1 year	2006	44	Population	1	Number	7719.330421223949	8221.356625772238	7188.221931172924
14	Maldives	3	both	30	80 to 84	2006	44	Population	1	Number	1180.9601113390195	1257.763783428036	1099.7072166813105
14	Maldives	3	both	31	85 to 89	2006	44	Population	1	Number	399.212449176867	425.1752075681462	371.74567297708876
14	Maldives	3	both	32	90 to 94	2006	44	Population	1	Number	114.48955888683925	121.93538068380987	106.61240200548426
14	Maldives	3	both	39	0 to 14	2006	44	Population	1	Number	105649.44779137093	112520.35347789225	98380.51180478274
14	Maldives	3	both	42	Neonatal	2006	44	Population	1	Number	608.9026860026021	648.5026367383132	567.0087174193037
14	Maldives	3	both	157	25 plus	2006	44	Population	1	Number	134522.90022023625	143271.58920454406	125267.40129550874
14	Maldives	3	both	158	<20 years	2006	44	Population	1	Number	146221.56700562657	155731.07810326124	136161.17168277162
14	Maldives	3	both	159	10 to 24	2006	44	Population	1	Number	114502.50481117003	121949.16854557586	106624.45721909942
14	Maldives	3	both	162	10 to 19	2006	44	Population	1	Number	78799.60882012283	83924.33679226524	73378.00630107544
14	Maldives	3	both	164	Birth	2006	44	Population	1	Number	8131.74614691811	9025.63587918203	7323.78200594995
14	Maldives	3	both	235	95 plus	2006	44	Population	1	Number	23.734132195994047	25.27768010163131	22.10116684466929
15	Myanmar	1	male	1	Under 5	2006	44	Population	1	Number	2753722.6283485056	3092369.886619859	2423998.467396244
15	Myanmar	1	male	2	Early Neonatal	2006	44	Population	1	Number	11400.105759080809	12802.067786618602	10035.084363140764
15	Myanmar	1	male	3	Late Neonatal	2006	44	Population	1	Number	33593.15378397785	37724.37212402349	29570.78990058074
15	Myanmar	1	male	4	Post Neonatal	2006	44	Population	1	Number	527496.0029388593	592366.398128761	464334.89325258805
15	Myanmar	1	male	5	1 to 4	2006	44	Population	1	Number	2181233.3658665875	2449477.0485804556	1920057.6998799343
15	Myanmar	1	male	6	5 to 9	2006	44	Population	1	Number	2632568.768151576	2956316.768900654	2317351.280634147
15	Myanmar	1	male	7	10 to 14	2006	44	Population	1	Number	2568070.009272412	2883886.0826619677	2260575.448870067
15	Myanmar	1	male	8	15 to 19	2006	44	Population	1	Number	2388581.173217816	2682324.0713374782	2102578.176729406
15	Myanmar	1	male	9	20 to 24	2006	44	Population	1	Number	2189419.673266801	2458670.091563952	1927263.798412688
15	Myanmar	1	male	10	25 to 29	2006	44	Population	1	Number	1979487.1618301624	2222920.5030229734	1742468.1037626984
15	Myanmar	1	male	11	30 to 34	2006	44	Population	1	Number	1808420.0533072979	2030815.906306747	1591884.1616428564
15	Myanmar	1	male	12	35 to 39	2006	44	Population	1	Number	1658647.7394895093	1862624.8952254036	1460045.226444637
15	Myanmar	1	male	13	40 to 44	2006	44	Population	1	Number	1462830.250309156	1642726.1659267324	1287674.4550473648
15	Myanmar	1	male	14	45 to 49	2006	44	Population	1	Number	1209687.380409407	1358452.2961361539	1064842.306902769
15	Myanmar	1	male	15	50 to 54	2006	44	Population	1	Number	975502.4346477537	1095467.7577814832	858698.1064049995
15	Myanmar	1	male	16	55 to 59	2006	44	Population	1	Number	701272.4999480855	787513.5784662018	617303.8081619592
15	Myanmar	1	male	17	60 to 64	2006	44	Population	1	Number	516040.733693693	579502.3829617288	454251.2505472414
15	Myanmar	1	male	18	65 to 69	2006	44	Population	1	Number	409518.4220730321	459880.17217050487	360483.66573175706
15	Myanmar	1	male	19	70 to 74	2006	44	Population	1	Number	317560.5918816076	356613.55337767163	279536.6461756223
15	Myanmar	1	male	20	75 to 79	2006	44	Population	1	Number	223623.86038103612	251124.67198148085	196847.67421980915
15	Myanmar	1	male	21	80 plus	2006	44	Population	1	Number	153085.80655796928	171911.9904798432	134755.6782431583
15	Myanmar	1	male	22	All Ages	2006	44	Population	1	Number	23948039.18678582	26893120.77492084	21080558.255327433
15	Myanmar	1	male	23	5-14 years	2006	44	Population	1	Number	5200638.777423988	5840202.851562622	4577926.7295042155
15	Myanmar	1	male	24	15-49 years	2006	44	Population	1	Number	12697073.43183015	14258533.929519441	11176756.228942422
15	Myanmar	1	male	25	50-69 years	2006	44	Population	1	Number	2602334.090362564	2922363.891379918	2290736.830845957
15	Myanmar	1	male	26	70+ years	2006	44	Population	1	Number	694270.258820613	779650.2158389959	611139.9986385895
15	Myanmar	1	male	28	<1 year	2006	44	Population	1	Number	572489.2624819179	642892.8380394031	503940.76751630957
15	Myanmar	1	male	30	80 to 84	2006	44	Population	1	Number	105941.21983653515	118969.65751076877	93256.07157168972
15	Myanmar	1	male	31	85 to 89	2006	44	Population	1	Number	37101.73983032059	41664.437010236055	32659.26624584114
15	Myanmar	1	male	32	90 to 94	2006	44	Population	1	Number	8596.949043111284	9654.184507924307	7567.570927534979
15	Myanmar	1	male	39	0 to 14	2006	44	Population	1	Number	7954361.405772493	8932572.738182481	7001925.196900459
15	Myanmar	1	male	42	Neonatal	2006	44	Population	1	Number	44993.25954305865	50526.43991064209	39605.874263721504
15	Myanmar	1	male	157	25 plus	2006	44	Population	1	Number	11415676.93452871	12819553.873836925	10048791.08328488
15	Myanmar	1	male	158	<20 years	2006	44	Population	1	Number	10342942.578990309	11614896.80951996	9104503.373629864
15	Myanmar	1	male	159	10 to 24	2006	44	Population	1	Number	7146070.855757029	8024880.245563399	6290417.424012161
15	Myanmar	1	male	162	10 to 19	2006	44	Population	1	Number	4956651.182490228	5566210.153999447	4363153.625599474
15	Myanmar	1	male	164	Birth	2006	44	Population	1	Number	611973.841252588	644975.933047	577676.788842242
15	Myanmar	1	male	235	95 plus	2006	44	Population	1	Number	1445.8978480022624	1623.7114509140686	1272.7694980924725
15	Myanmar	2	female	1	Under 5	2006	44	Population	1	Number	2661835.7538702907	2989182.949530823	2343113.9074859363
15	Myanmar	2	female	2	Early Neonatal	2006	44	Population	1	Number	10859.606891605239	12195.099457881735	9559.303537249838
15	Myanmar	2	female	3	Late Neonatal	2006	44	Population	1	Number	32074.831208687334	36019.32929884274	28234.267638814465
15	Myanmar	2	female	4	Post Neonatal	2006	44	Population	1	Number	505696.72431375546	567886.2881582315	445145.8081088581
15	Myanmar	2	female	5	1 to 4	2006	44	Population	1	Number	2113204.5914562424	2373082.2326158667	1860174.5282010143
15	Myanmar	2	female	6	5 to 9	2006	44	Population	1	Number	2574113.721094753	2890673.037982164	2265895.5010946174
15	Myanmar	2	female	7	10 to 14	2006	44	Population	1	Number	2560326.0355697465	2875189.7706825505	2253758.720055926
15	Myanmar	2	female	8	15 to 19	2006	44	Population	1	Number	2440695.907405932	2740847.770490571	2148452.817297878
15	Myanmar	2	female	9	20 to 24	2006	44	Population	1	Number	2256839.01704215	2534380.530342456	1986610.5112231632
15	Myanmar	2	female	10	25 to 29	2006	44	Population	1	Number	2057705.9147958918	2310758.440566176	1811321.130337958
15	Myanmar	2	female	11	30 to 34	2006	44	Population	1	Number	1902263.52994149	2136200.0645410614	1674491.0448469364
15	Myanmar	2	female	12	35 to 39	2006	44	Population	1	Number	1772852.7326267874	1990874.5882205004	1560575.5868679695
15	Myanmar	2	female	13	40 to 44	2006	44	Population	1	Number	1597594.127215433	1794063.0327770617	1406302.0276715197
15	Myanmar	2	female	14	45 to 49	2006	44	Population	1	Number	1341712.4790933968	1506713.575338859	1181059.036058153
15	Myanmar	2	female	15	50 to 54	2006	44	Population	1	Number	1100657.4694835697	1236014.1065316652	968867.3767250408
15	Myanmar	2	female	16	55 to 59	2006	44	Population	1	Number	793954.4882807673	891593.410908849	698888.2768956145
15	Myanmar	2	female	17	60 to 64	2006	44	Population	1	Number	612102.4044682145	687377.5243806292	538810.7266309354
15	Myanmar	2	female	18	65 to 69	2006	44	Population	1	Number	497545.5061561964	558732.6496217236	437970.59731677285
15	Myanmar	2	female	19	70 to 74	2006	44	Population	1	Number	401317.2007354485	450670.3811636824	353264.43902082194
15	Myanmar	2	female	20	75 to 79	2006	44	Population	1	Number	292221.0228297988	328157.7751997756	257231.1765129413
15	Myanmar	2	female	21	80 plus	2006	44	Population	1	Number	248557.49393959422	279124.59353739343	218795.81413425342
15	Myanmar	2	female	22	All Ages	2006	44	Population	1	Number	25112294.80454946	28200554.201815926	22105408.690176442
15	Myanmar	2	female	23	5-14 years	2006	44	Population	1	Number	5134439.7566645	5765862.808664713	4519654.221150544
15	Myanmar	2	female	24	15-49 years	2006	44	Population	1	Number	13369663.708121082	15013838.002276689	11768812.154303579
15	Myanmar	2	female	25	50-69 years	2006	44	Population	1	Number	3004259.868388748	3373717.6914428673	2644536.977568363
15	Myanmar	2	female	26	70+ years	2006	44	Population	1	Number	942095.7175048415	1057952.7499008512	829291.4296680166
15	Myanmar	2	female	28	<1 year	2006	44	Population	1	Number	548631.1624140481	616100.716914956	482939.3792849224
15	Myanmar	2	female	30	80 to 84	2006	44	Population	1	Number	157676.87770832673	177067.66230624248	138797.02551525008
15	Myanmar	2	female	31	85 to 89	2006	44	Population	1	Number	67196.32547863704	75459.99414119123	59150.39819117946
15	Myanmar	2	female	32	90 to 94	2006	44	Population	1	Number	19331.144788416845	21708.450009520406	17016.479749175003
15	Myanmar	2	female	39	0 to 14	2006	44	Population	1	Number	7796275.51053479	8755045.758195538	6862768.128636479
15	Myanmar	2	female	42	Neonatal	2006	44	Population	1	Number	42934.43810029257	48214.428756724476	37793.57117606431
15	Myanmar	2	female	157	25 plus	2006	44	Population	1	Number	12618484.369566588	14170280.142787375	11107577.233018916
15	Myanmar	2	female	158	<20 years	2006	44	Population	1	Number	10236971.417940723	11495893.528686108	9011220.945934355
15	Myanmar	2	female	159	10 to 24	2006	44	Population	1	Number	7257860.960017828	8150418.071515575	6388822.048576968
15	Myanmar	2	female	162	10 to 19	2006	44	Population	1	Number	5001021.9429756785	5616037.54117312	4402211.537353804
15	Myanmar	2	female	164	Birth	2006	44	Population	1	Number	581353.044970722	612703.840154736	548772.083974963
15	Myanmar	2	female	235	95 plus	2006	44	Population	1	Number	4353.145964213615	4888.487080439275	3831.9106786489706
15	Myanmar	3	both	1	Under 5	2006	44	Population	1	Number	5415558.382218796	6081552.8361506825	4767112.374882182
15	Myanmar	3	both	2	Early Neonatal	2006	44	Population	1	Number	22259.712650686048	24997.167244500342	19594.3879003906
15	Myanmar	3	both	3	Late Neonatal	2006	44	Population	1	Number	65667.98499266518	73743.70142286622	57805.0575393952
15	Myanmar	3	both	4	Post Neonatal	2006	44	Population	1	Number	1033192.7272526148	1160252.6862869924	909480.7013614461
15	Myanmar	3	both	5	1 to 4	2006	44	Population	1	Number	4294437.95732283	4822559.281196323	3780232.2280809483
15	Myanmar	3	both	6	5 to 9	2006	44	Population	1	Number	5206682.489246329	5846989.806882819	4583246.781728764
15	Myanmar	3	both	7	10 to 14	2006	44	Population	1	Number	5128396.044842158	5759075.853344517	4514334.168925992
15	Myanmar	3	both	8	15 to 19	2006	44	Population	1	Number	4829277.080623748	5423171.84182805	4251030.994027283
15	Myanmar	3	both	9	20 to 24	2006	44	Population	1	Number	4446258.690308951	4993050.621906407	3913874.3096358515
15	Myanmar	3	both	10	25 to 29	2006	44	Population	1	Number	4037193.076626054	4533678.943589151	3553789.2341006566
15	Myanmar	3	both	11	30 to 34	2006	44	Population	1	Number	3710683.583248788	4167015.970847808	3266375.206489793
15	Myanmar	3	both	12	35 to 39	2006	44	Population	1	Number	3431500.4721162966	3853499.4834459047	3020620.813312607
15	Myanmar	3	both	13	40 to 44	2006	44	Population	1	Number	3060424.377524589	3436789.198703794	2693976.482718884
15	Myanmar	3	both	14	45 to 49	2006	44	Population	1	Number	2551399.8595028035	2865165.871475013	2245901.3429609216
15	Myanmar	3	both	15	50 to 54	2006	44	Population	1	Number	2076159.9041313233	2331481.864313149	1827565.4831300399
15	Myanmar	3	both	16	55 to 59	2006	44	Population	1	Number	1495226.9882288529	1679106.9893750506	1316192.0850575736
15	Myanmar	3	both	17	60 to 64	2006	44	Population	1	Number	1128143.1381619074	1266879.9073423583	993061.9771781767
15	Myanmar	3	both	18	65 to 69	2006	44	Population	1	Number	907063.9282292285	1018612.8217922283	798454.2630485299
15	Myanmar	3	both	19	70 to 74	2006	44	Population	1	Number	718877.7926170562	807283.934541354	632801.0851964442
15	Myanmar	3	both	20	75 to 79	2006	44	Population	1	Number	515844.8832108349	579282.4471812565	454078.8507327505
15	Myanmar	3	both	21	80 plus	2006	44	Population	1	Number	401643.3004975635	451036.5840172366	353551.49237741187
15	Myanmar	3	both	22	All Ages	2006	44	Population	1	Number	49060333.99133528	55093674.976736754	43185966.945503876
15	Myanmar	3	both	23	5-14 years	2006	44	Population	1	Number	10335078.534088487	11606065.660227338	9097580.950654758
15	Myanmar	3	both	24	15-49 years	2006	44	Population	1	Number	26066737.13995123	29272371.93179613	22945568.383245993
15	Myanmar	3	both	25	50-69 years	2006	44	Population	1	Number	5606593.958751312	6296081.582822787	4935273.808414321
15	Myanmar	3	both	26	70+ years	2006	44	Population	1	Number	1636365.9763254544	1837602.9657398474	1440431.4283066061
15	Myanmar	3	both	28	<1 year	2006	44	Population	1	Number	1121120.424895966	1258993.554954359	986880.1468012319
15	Myanmar	3	both	30	80 to 84	2006	44	Population	1	Number	263618.0975448619	296037.3198170113	232053.09708693982
15	Myanmar	3	both	31	85 to 89	2006	44	Population	1	Number	104298.06530895764	117124.4311514273	91809.6644370206
15	Myanmar	3	both	32	90 to 94	2006	44	Population	1	Number	27928.093831528127	31362.634517444712	24584.05067670999
15	Myanmar	3	both	39	0 to 14	2006	44	Population	1	Number	15750636.916307284	17687618.496378023	13864693.325536935
15	Myanmar	3	both	42	Neonatal	2006	44	Population	1	Number	87927.69764335123	98740.86866736658	77399.4454397858
15	Myanmar	3	both	157	25 plus	2006	44	Population	1	Number	24034161.304095298	26989834.01662431	21156368.316303786
15	Myanmar	3	both	158	<20 years	2006	44	Population	1	Number	20579913.99693103	23110790.33820607	18115724.319564216
15	Myanmar	3	both	159	10 to 24	2006	44	Population	1	Number	14403931.815774858	16175298.317078974	12679239.472589128
15	Myanmar	3	both	162	10 to 19	2006	44	Population	1	Number	9957673.125465907	11182247.695172567	8765365.162953278
15	Myanmar	3	both	164	Birth	2006	44	Population	1	Number	1193326.88622331	1257679.77320174	1126448.87281721
15	Myanmar	3	both	235	95 plus	2006	44	Population	1	Number	5799.043812215878	6512.198531353344	5104.680176741443
16	Philippines	1	male	1	Under 5	2006	44	Population	1	Number	5919446.441530971	6376729.961125232	5465849.223591771
16	Philippines	1	male	2	Early Neonatal	2006	44	Population	1	Number	24250.343048279305	26123.707784326707	22392.080075648082
16	Philippines	1	male	3	Late Neonatal	2006	44	Population	1	Number	72105.87418955332	77676.12949273197	66580.5224100386
16	Philippines	1	male	4	Post Neonatal	2006	44	Population	1	Number	1143257.8899344685	1231575.775209216	1055651.9620181427
16	Philippines	1	male	5	1 to 4	2006	44	Population	1	Number	4679832.334358669	5041354.348638957	4321224.659087943
16	Philippines	1	male	6	5 to 9	2006	44	Population	1	Number	5600735.333118858	6033398.081357548	5171560.411002419
16	Philippines	1	male	7	10 to 14	2006	44	Population	1	Number	5311220.1702188915	5721517.564876892	4904230.307759598
16	Philippines	1	male	8	15 to 19	2006	44	Population	1	Number	4773777.24057498	5142556.598559089	4407970.725257268
16	Philippines	1	male	9	20 to 24	2006	44	Population	1	Number	4009379.5080671646	4319108.330001378	3702147.5044524255
16	Philippines	1	male	10	25 to 29	2006	44	Population	1	Number	3660737.665795055	3943533.535419157	3380221.4997630827
16	Philippines	1	male	11	30 to 34	2006	44	Population	1	Number	3178846.4421950635	3424415.7033911655	2935256.7895682426
16	Philippines	1	male	12	35 to 39	2006	44	Population	1	Number	3016872.789591662	3249929.4142303383	2785694.9053499526
16	Philippines	1	male	13	40 to 44	2006	44	Population	1	Number	2562803.4271877473	2760782.7117016464	2366420.1139540276
16	Philippines	1	male	14	45 to 49	2006	44	Population	1	Number	2160711.2898187395	2327628.530002406	1995139.6203201788
16	Philippines	1	male	15	50 to 54	2006	44	Population	1	Number	1716744.112475195	1849364.4170508955	1585192.900546188
16	Philippines	1	male	16	55 to 59	2006	44	Population	1	Number	1253243.8577112227	1350058.2757188394	1157209.8901988526
16	Philippines	1	male	17	60 to 64	2006	44	Population	1	Number	872351.2583952739	939741.3188851704	805504.4496974805
16	Philippines	1	male	18	65 to 69	2006	44	Population	1	Number	658132.0768353619	708973.4782106092	607700.5234734468
16	Philippines	1	male	19	70 to 74	2006	44	Population	1	Number	440223.65960551496	474231.4044954258	406490.0614996034
16	Philippines	1	male	20	75 to 79	2006	44	Population	1	Number	261026.21662211308	281190.76886907325	241024.21696919244
16	Philippines	1	male	21	80 plus	2006	44	Population	1	Number	247290.30067914733	266393.73884233425	228340.8611463524
16	Philippines	1	male	22	All Ages	2006	44	Population	1	Number	45643541.79042296	49169553.83273721	42145954.00455009
16	Philippines	1	male	23	5-14 years	2006	44	Population	1	Number	10911955.503337748	11754915.64623444	10075790.718762016
16	Philippines	1	male	24	15-49 years	2006	44	Population	1	Number	23363128.363230415	25167954.82330518	21572851.15866517
16	Philippines	1	male	25	50-69 years	2006	44	Population	1	Number	4500471.305417053	4848137.489865514	4155607.7639159677
16	Philippines	1	male	26	70+ years	2006	44	Population	1	Number	948540.1769067753	1021815.9122068334	875855.1396151482
16	Philippines	1	male	28	<1 year	2006	44	Population	1	Number	1239614.1071723013	1335375.6124862747	1144624.5645038297
16	Philippines	1	male	30	80 to 84	2006	44	Population	1	Number	146991.90535518396	158347.18603837237	135728.1630462918
16	Philippines	1	male	31	85 to 89	2006	44	Population	1	Number	65258.58814957921	70299.88333951826	60257.93237480828
16	Philippines	1	male	32	90 to 94	2006	44	Population	1	Number	27318.163378125275	29428.520490363848	25224.818496991214
16	Philippines	1	male	39	0 to 14	2006	44	Population	1	Number	16831401.94486872	18131645.60735967	15541639.942353789
16	Philippines	1	male	42	Neonatal	2006	44	Population	1	Number	96356.21723783262	103799.83727705869	88972.60248568669
16	Philippines	1	male	157	25 plus	2006	44	Population	1	Number	20028983.096912097	21576243.29681706	18494195.832486603
16	Philippines	1	male	158	<20 years	2006	44	Population	1	Number	21605179.1854437	23274202.20591876	19949610.667611055
16	Philippines	1	male	159	10 to 24	2006	44	Population	1	Number	14094376.918861037	15183182.493437355	13014348.537469294
16	Philippines	1	male	162	10 to 19	2006	44	Population	1	Number	10084997.410793873	10864074.16343598	9312201.033016866
16	Philippines	1	male	164	Birth	2006	44	Population	1	Number	1293620.76300454	1351593.28809827	1242391.06986805
16	Philippines	1	male	235	95 plus	2006	44	Population	1	Number	7721.643796258889	8318.148974079742	7129.947228261117
16	Philippines	2	female	1	Under 5	2006	44	Population	1	Number	5531363.911813709	5958667.644136467	5107504.804954544
16	Philippines	2	female	2	Early Neonatal	2006	44	Population	1	Number	22537.703866792595	24278.765408539493	20810.677552137633
16	Philippines	2	female	3	Late Neonatal	2006	44	Population	1	Number	67184.20646142284	72374.2577095056	62035.99379637635
16	Philippines	2	female	4	Post Neonatal	2006	44	Population	1	Number	1067252.5535218837	1149698.9458984362	985470.7866121342
16	Philippines	2	female	5	1 to 4	2006	44	Population	1	Number	4374389.44796361	4712315.675119987	4039187.3469938957
16	Philippines	2	female	6	5 to 9	2006	44	Population	1	Number	5258548.174050341	5664776.601106401	4855594.478006497
16	Philippines	2	female	7	10 to 14	2006	44	Population	1	Number	5088784.269536465	5481898.254807645	4698839.295770049
16	Philippines	2	female	8	15 to 19	2006	44	Population	1	Number	4612109.486569932	4968399.838987971	4258691.29914259
16	Philippines	2	female	9	20 to 24	2006	44	Population	1	Number	3936114.071033982	4240183.060204767	3634496.274547833
16	Philippines	2	female	10	25 to 29	2006	44	Population	1	Number	3597686.6805976816	3875611.7947027106	3322002.0054418147
16	Philippines	2	female	11	30 to 34	2006	44	Population	1	Number	3078043.3395118467	3315825.454048829	2842178.058984407
16	Philippines	2	female	12	35 to 39	2006	44	Population	1	Number	2902976.6389955427	3127234.6651288904	2680526.4250781927
16	Philippines	2	female	13	40 to 44	2006	44	Population	1	Number	2470670.4354094137	2661532.348532712	2281347.1182688856
16	Philippines	2	female	14	45 to 49	2006	44	Population	1	Number	2089396.2707089405	2250804.34998363	1929289.3510962017
16	Philippines	2	female	15	50 to 54	2006	44	Population	1	Number	1693252.4683202228	1824058.0184545498	1563501.3815446005
16	Philippines	2	female	16	55 to 59	2006	44	Population	1	Number	1272989.4931549334	1371329.2824555435	1175442.450831907
16	Philippines	2	female	17	60 to 64	2006	44	Population	1	Number	949929.6860640727	1023312.7624211423	877138.1730243706
16	Philippines	2	female	18	65 to 69	2006	44	Population	1	Number	771144.4686286261	830716.1972037969	712052.9658919818
16	Philippines	2	female	19	70 to 74	2006	44	Population	1	Number	556236.3322836867	599206.1792559151	513612.87832853466
16	Philippines	2	female	20	75 to 79	2006	44	Population	1	Number	360009.6964609171	387820.82757119916	332422.75934461947
16	Philippines	2	female	21	80 plus	2006	44	Population	1	Number	338074.1064618131	364190.68996561767	312168.0566878924
16	Philippines	2	female	22	All Ages	2006	44	Population	1	Number	44507329.529602125	47945567.96896782	41096807.77694493
16	Philippines	2	female	23	5-14 years	2006	44	Population	1	Number	10347332.443586806	11146674.855914043	9554433.773776546
16	Philippines	2	female	24	15-49 years	2006	44	Population	1	Number	22686996.922827337	24439591.511589505	20948530.532559924
16	Philippines	2	female	25	50-69 years	2006	44	Population	1	Number	4687316.116167855	5049416.2605350325	4328134.971292861
16	Philippines	2	female	26	70+ years	2006	44	Population	1	Number	1254320.135206417	1351217.6967927318	1158203.6943610462
16	Philippines	2	female	28	<1 year	2006	44	Population	1	Number	1156974.4638500991	1246351.9690164814	1068317.4579606482
16	Philippines	2	female	30	80 to 84	2006	44	Population	1	Number	215667.91305539294	232328.4882155278	199141.64386334026
16	Philippines	2	female	31	85 to 89	2006	44	Population	1	Number	92845.07260563945	100017.4529958421	85730.51095713694
16	Philippines	2	female	32	90 to 94	2006	44	Population	1	Number	25299.47903826182	27253.890642926235	23360.822540493326
16	Philippines	2	female	39	0 to 14	2006	44	Population	1	Number	15878696.355400516	17105342.500050515	14661938.578731088
16	Philippines	2	female	42	Neonatal	2006	44	Population	1	Number	89721.91032821544	96653.0231180451	82846.67134851398
16	Philippines	2	female	157	25 plus	2006	44	Population	1	Number	20080409.616597697	21631642.569724534	18541681.624523405
16	Philippines	2	female	158	<20 years	2006	44	Population	1	Number	20490805.841970447	22073742.339038484	18920629.877873674
16	Philippines	2	female	159	10 to 24	2006	44	Population	1	Number	13637007.82714038	14690481.154000381	12592026.869460471
16	Philippines	2	female	162	10 to 19	2006	44	Population	1	Number	9700893.756106397	10450298.093795616	8957530.594912639
16	Philippines	2	female	164	Birth	2006	44	Population	1	Number	1201483.61682446	1255327.09330384	1153902.71927032
16	Philippines	2	female	235	95 plus	2006	44	Population	1	Number	4261.641762518866	4590.858111321659	3935.0793269219143
16	Philippines	3	both	1	Under 5	2006	44	Population	1	Number	11450810.353344679	12335397.6052617	10573354.028546315
16	Philippines	3	both	2	Early Neonatal	2006	44	Population	1	Number	46788.0469150719	50402.4731928662	43202.757627785715
16	Philippines	3	both	3	Late Neonatal	2006	44	Population	1	Number	139290.08065097616	150050.3872022376	128616.51620641495
16	Philippines	3	both	4	Post Neonatal	2006	44	Population	1	Number	2210510.443456352	2381274.7211076524	2041122.7486302769
16	Philippines	3	both	5	1 to 4	2006	44	Population	1	Number	9054221.78232228	9753670.023758944	8360412.006081838
16	Philippines	3	both	6	5 to 9	2006	44	Population	1	Number	10859283.507169198	11698174.68246395	10027154.889008915
16	Philippines	3	both	7	10 to 14	2006	44	Population	1	Number	10400004.439755356	11203415.819684537	9603069.603529649
16	Philippines	3	both	8	15 to 19	2006	44	Population	1	Number	9385886.727144912	10110956.437547062	8666662.024399856
16	Philippines	3	both	9	20 to 24	2006	44	Population	1	Number	7945493.579101146	8559291.390206143	7336643.779000258
16	Philippines	3	both	10	25 to 29	2006	44	Population	1	Number	7258424.346392737	7819145.330121867	6702223.505204897
16	Philippines	3	both	11	30 to 34	2006	44	Population	1	Number	6256889.781706911	6740241.157439996	5777434.848552651
16	Philippines	3	both	12	35 to 39	2006	44	Population	1	Number	5919849.428587205	6377164.07935923	5466221.330428145
16	Philippines	3	both	13	40 to 44	2006	44	Population	1	Number	5033473.862597161	5422315.0602343585	4647767.232222912
16	Philippines	3	both	14	45 to 49	2006	44	Population	1	Number	4250107.56052768	4578432.879986035	3924428.9714163803
16	Philippines	3	both	15	50 to 54	2006	44	Population	1	Number	3409996.580795418	3673422.4355054456	3148694.2820907882
16	Philippines	3	both	16	55 to 59	2006	44	Population	1	Number	2526233.350866156	2721387.5581743834	2332652.34103076
16	Philippines	3	both	17	60 to 64	2006	44	Population	1	Number	1822280.9444593466	1963054.0813063127	1682642.622721851
16	Philippines	3	both	18	65 to 69	2006	44	Population	1	Number	1429276.545463988	1539689.6754144065	1319753.4893654287
16	Philippines	3	both	19	70 to 74	2006	44	Population	1	Number	996459.9918892017	1073437.5837513409	920102.939828138
16	Philippines	3	both	20	75 to 79	2006	44	Population	1	Number	621035.9130830303	669011.5964402724	573446.9763138118
16	Philippines	3	both	21	80 plus	2006	44	Population	1	Number	585364.4071409605	630584.428807952	540508.9178342448
16	Philippines	3	both	22	All Ages	2006	44	Population	1	Number	90150871.32002509	97115121.801705	83242761.781495
16	Philippines	3	both	23	5-14 years	2006	44	Population	1	Number	21259287.946924556	22901590.50214849	19630224.49253856
16	Philippines	3	both	24	15-49 years	2006	44	Population	1	Number	46050125.286057755	49607546.33489467	42521381.691225104
16	Philippines	3	both	25	50-69 years	2006	44	Population	1	Number	9187787.421584908	9897553.750400547	8483742.735208828
16	Philippines	3	both	26	70+ years	2006	44	Population	1	Number	2202860.3121131924	2373033.6089995657	2034058.8339761945
16	Philippines	3	both	28	<1 year	2006	44	Population	1	Number	2396588.5710224	2581727.5815027556	2212942.0224644775
16	Philippines	3	both	30	80 to 84	2006	44	Population	1	Number	362659.8184105769	390675.6742539001	334869.8069096321
16	Philippines	3	both	31	85 to 89	2006	44	Population	1	Number	158103.66075521868	170317.33633536033	145988.44333194525
16	Philippines	3	both	32	90 to 94	2006	44	Population	1	Number	52617.6424163871	56682.41113329008	48585.64103748453
16	Philippines	3	both	39	0 to 14	2006	44	Population	1	Number	32710098.300269235	35236988.10741019	30203578.521084886
16	Philippines	3	both	42	Neonatal	2006	44	Population	1	Number	186078.12756604806	200452.8603951038	171819.27383420066
16	Philippines	3	both	157	25 plus	2006	44	Population	1	Number	40109392.7135098	43207885.86654158	37035877.45701001
16	Philippines	3	both	158	<20 years	2006	44	Population	1	Number	42095985.02741415	45347944.54495726	38870240.54548475
16	Philippines	3	both	159	10 to 24	2006	44	Population	1	Number	27731384.746001415	29873663.647437748	25606375.40692976
16	Philippines	3	both	162	10 to 19	2006	44	Population	1	Number	19785891.16690027	21314372.257231597	18269731.62792951
16	Philippines	3	both	164	Birth	2006	44	Population	1	Number	2495104.379829	2606920.38140211	2396293.78913837
16	Philippines	3	both	235	95 plus	2006	44	Population	1	Number	11983.285558777754	12909.007085401401	11065.02655518303
17	Sri Lanka	1	male	1	Under 5	2006	44	Population	1	Number	912182.0200764012	1004928.1203767001	811274.9674354414
17	Sri Lanka	1	male	2	Early Neonatal	2006	44	Population	1	Number	3598.92305328518	3964.843528723941	3200.8043554860337
17	Sri Lanka	1	male	3	Late Neonatal	2006	44	Population	1	Number	10753.627992801066	11847.003041268803	9564.044245184563
17	Sri Lanka	1	male	4	Post Neonatal	2006	44	Population	1	Number	171658.91215608089	189112.33080922937	152669.72523506184
17	Sri Lanka	1	male	5	1 to 4	2006	44	Population	1	Number	726170.5568742341	800003.9429974781	645840.3935997089
17	Sri Lanka	1	male	6	5 to 9	2006	44	Population	1	Number	848332.4453452127	934586.6405960632	754488.536086495
17	Sri Lanka	1	male	7	10 to 14	2006	44	Population	1	Number	856317.7178107316	943383.8155818162	761590.4647770918
17	Sri Lanka	1	male	8	15 to 19	2006	44	Population	1	Number	826380.9537078209	910403.2312050499	734965.3540117237
17	Sri Lanka	1	male	9	20 to 24	2006	44	Population	1	Number	833561.1318506104	918313.4539086272	741351.2492176875
17	Sri Lanka	1	male	10	25 to 29	2006	44	Population	1	Number	826022.4203634253	910008.2439854536	734646.4822066482
17	Sri Lanka	1	male	11	30 to 34	2006	44	Population	1	Number	731366.4868213104	805728.1690843804	650461.5413595147
17	Sri Lanka	1	male	12	35 to 39	2006	44	Population	1	Number	694350.8524754957	764948.9703839113	617540.6364440814
17	Sri Lanka	1	male	13	40 to 44	2006	44	Population	1	Number	657010.63686322	723812.1886190592	584331.0559676498
17	Sri Lanka	1	male	14	45 to 49	2006	44	Population	1	Number	607330.0313711716	669080.3079225738	540146.1995292837
17	Sri Lanka	1	male	15	50 to 54	2006	44	Population	1	Number	532478.3343445705	586618.0651416339	473574.71847481467
17	Sri Lanka	1	male	16	55 to 59	2006	44	Population	1	Number	440723.5911544596	485534.159100642	391970.03360351035
17	Sri Lanka	1	male	17	60 to 64	2006	44	Population	1	Number	321958.8316930123	354693.99357908656	286343.2242124487
17	Sri Lanka	1	male	18	65 to 69	2006	44	Population	1	Number	223307.3622638159	246012.13670848263	198604.74013015287
17	Sri Lanka	1	male	19	70 to 74	2006	44	Population	1	Number	156916.05718832952	172870.49616915634	139557.74876476682
17	Sri Lanka	1	male	20	75 to 79	2006	44	Population	1	Number	101897.0633635811	112257.44654481621	90625.04515834735
17	Sri Lanka	1	male	21	80 plus	2006	44	Population	1	Number	95762.86053061656	105499.54868313269	85169.41777913319
17	Sri Lanka	1	male	22	All Ages	2006	44	Population	1	Number	9665898.797223786	10648678.987590583	8596641.415158793
17	Sri Lanka	1	male	23	5-14 years	2006	44	Population	1	Number	1704650.1631559443	1877970.4561778794	1516079.0008635866
17	Sri Lanka	1	male	24	15-49 years	2006	44	Population	1	Number	5176022.513453054	5702294.5651090555	4603442.518736588
17	Sri Lanka	1	male	25	50-69 years	2006	44	Population	1	Number	1518468.1194558584	1672858.354529845	1350492.716420927
17	Sri Lanka	1	male	26	70+ years	2006	44	Population	1	Number	354575.9810825272	390627.4913971053	315352.21170224744
17	Sri Lanka	1	male	28	<1 year	2006	44	Population	1	Number	186011.46320216713	204924.17737922212	165434.57383573242
17	Sri Lanka	1	male	30	80 to 84	2006	44	Population	1	Number	59053.80889393922	65058.10448653735	52521.18089694055
17	Sri Lanka	1	male	31	85 to 89	2006	44	Population	1	Number	26667.608054128825	29379.036910345636	23717.59405418057
17	Sri Lanka	1	male	32	90 to 94	2006	44	Population	1	Number	8305.404009927868	9149.855902626608	7386.646765004276
17	Sri Lanka	1	male	39	0 to 14	2006	44	Population	1	Number	2616832.1832323456	2882898.5765545797	2327353.968299028
17	Sri Lanka	1	male	42	Neonatal	2006	44	Population	1	Number	14352.551046086246	15811.846569992744	12764.848600670595
17	Sri Lanka	1	male	157	25 plus	2006	44	Population	1	Number	5389124.528433008	5937063.725922329	4792970.843630349
17	Sri Lanka	1	male	158	<20 years	2006	44	Population	1	Number	3443213.1369401664	3793301.8077596286	3062319.3223107513
17	Sri Lanka	1	male	159	10 to 24	2006	44	Population	1	Number	2516259.803369163	2772100.5006954935	2237907.0680065034
17	Sri Lanka	1	male	162	10 to 19	2006	44	Population	1	Number	1682698.6715185526	1853787.0467868662	1496555.8187888155
17	Sri Lanka	1	male	164	Birth	2006	44	Population	1	Number	188769.481565417	198887.796234025	179046.187765027
17	Sri Lanka	1	male	235	95 plus	2006	44	Population	1	Number	1736.0395726206448	1912.551383623099	1543.996063007784
17	Sri Lanka	2	female	1	Under 5	2006	44	Population	1	Number	880987.4280906689	970561.8184762151	783531.1717451169
17	Sri Lanka	2	female	2	Early Neonatal	2006	44	Population	1	Number	3443.128913913015	3793.2090213568013	3062.2444161712906
17	Sri Lanka	2	female	3	Late Neonatal	2006	44	Population	1	Number	10295.866097271179	11342.69820831847	9156.920712034798
17	Sri Lanka	2	female	4	Post Neonatal	2006	44	Population	1	Number	164528.3835591879	181256.80576876889	146327.98726180365
17	Sri Lanka	2	female	5	1 to 4	2006	44	Population	1	Number	702720.0495202967	774169.105477771	624984.0193551074
17	Sri Lanka	2	female	6	5 to 9	2006	44	Population	1	Number	829308.9380893013	913628.9183773614	737569.4400180867
17	Sri Lanka	2	female	7	10 to 14	2006	44	Population	1	Number	847873.8080955907	934081.3714073999	754080.6340323407
17	Sri Lanka	2	female	8	15 to 19	2006	44	Population	1	Number	848518.2427061532	934791.3289023348	754653.7802424082
17	Sri Lanka	2	female	9	20 to 24	2006	44	Population	1	Number	879655.8402636539	969094.8414665097	782346.8863204729
17	Sri Lanka	2	female	10	25 to 29	2006	44	Population	1	Number	867249.7203766026	955427.3294295832	771313.1515111366
17	Sri Lanka	2	female	11	30 to 34	2006	44	Population	1	Number	762740.9897666329	840292.6743899721	678365.345967654
17	Sri Lanka	2	female	12	35 to 39	2006	44	Population	1	Number	724800.7039453421	798494.8102819392	644622.0760207404
17	Sri Lanka	2	female	13	40 to 44	2006	44	Population	1	Number	692497.8642189176	762907.5795597343	615892.6287499727
17	Sri Lanka	2	female	14	45 to 49	2006	44	Population	1	Number	645759.757189027	711417.3758352858	574324.7668275323
17	Sri Lanka	2	female	15	50 to 54	2006	44	Population	1	Number	575426.854369228	633933.375629474	511772.20364502905
17	Sri Lanka	2	female	16	55 to 59	2006	44	Population	1	Number	487396.5370910925	536952.5764781468	433479.9426583792
17	Sri Lanka	2	female	17	60 to 64	2006	44	Population	1	Number	363901.13008414325	400900.77485608176	323645.79761614546
17	Sri Lanka	2	female	18	65 to 69	2006	44	Population	1	Number	261859.9891927531	288484.6017018576	232892.61301949638
17	Sri Lanka	2	female	19	70 to 74	2006	44	Population	1	Number	195647.88052911052	215540.3773682546	174004.9950686082
17	Sri Lanka	2	female	20	75 to 79	2006	44	Population	1	Number	131109.92883600705	144440.5299030736	116606.33613232787
17	Sri Lanka	2	female	21	80 plus	2006	44	Population	1	Number	131492.01582924183	144861.46558858478	116946.15604345487
17	Sri Lanka	2	female	22	All Ages	2006	44	Population	1	Number	10126227.628673468	11155811.749651805	9006047.92561891
17	Sri Lanka	2	female	23	5-14 years	2006	44	Population	1	Number	1677182.746184892	1847710.2897847614	1491650.0740504274
17	Sri Lanka	2	female	24	15-49 years	2006	44	Population	1	Number	5421223.11846633	5972425.93986536	4821518.635639918
17	Sri Lanka	2	female	25	50-69 years	2006	44	Population	1	Number	1688584.5107372168	1860271.3286655603	1501790.55693905
17	Sri Lanka	2	female	26	70+ years	2006	44	Population	1	Number	458249.8251943594	504842.3728599129	407557.4872443908
17	Sri Lanka	2	female	28	<1 year	2006	44	Population	1	Number	178267.3785703721	196392.71299844416	158547.15239000975
17	Sri Lanka	2	female	30	80 to 84	2006	44	Population	1	Number	77712.0994537059	85613.47660415288	69115.46113172076
17	Sri Lanka	2	female	31	85 to 89	2006	44	Population	1	Number	37975.3735787267	41836.51941295277	33774.47623978581
17	Sri Lanka	2	female	32	90 to 94	2006	44	Population	1	Number	12904.254301480192	14216.294264343536	11476.764787947868
17	Sri Lanka	2	female	39	0 to 14	2006	44	Population	1	Number	2558170.174275561	2818272.108260976	2275181.2457955447
17	Sri Lanka	2	female	42	Neonatal	2006	44	Population	1	Number	13738.995011184194	15135.907229675271	12219.165128206088
17	Sri Lanka	2	female	157	25 plus	2006	44	Population	1	Number	5839883.3714280985	6433653.471021989	5193866.013260474
17	Sri Lanka	2	female	158	<20 years	2006	44	Population	1	Number	3406688.4169817143	3753063.437163311	3029835.026037953
17	Sri Lanka	2	female	159	10 to 24	2006	44	Population	1	Number	2576047.8910653978	2837967.541776244	2291081.3005952216
17	Sri Lanka	2	female	162	10 to 19	2006	44	Population	1	Number	1696392.050801744	1868872.7003097346	1508734.4142747486
17	Sri Lanka	2	female	164	Birth	2006	44	Population	1	Number	179877.696408061	189519.398652659	170612.407994865
17	Sri Lanka	2	female	235	95 plus	2006	44	Population	1	Number	2900.2884953290354	3195.1753071355874	2579.453884000449
17	Sri Lanka	3	both	1	Under 5	2006	44	Population	1	Number	1793169.44816707	1975489.9388529155	1594806.1391805585
17	Sri Lanka	3	both	2	Early Neonatal	2006	44	Population	1	Number	7042.051967198195	7758.052550080741	6263.048771657324
17	Sri Lanka	3	both	3	Late Neonatal	2006	44	Population	1	Number	21049.494090072243	23189.701249587273	18720.96495721936
17	Sri Lanka	3	both	4	Post Neonatal	2006	44	Population	1	Number	336187.29571526876	370369.1365779983	298997.7124968654
17	Sri Lanka	3	both	5	1 to 4	2006	44	Population	1	Number	1428890.606394531	1574173.048475249	1270824.4129548161
17	Sri Lanka	3	both	6	5 to 9	2006	44	Population	1	Number	1677641.383434514	1848215.5589734246	1492057.9761045817
17	Sri Lanka	3	both	7	10 to 14	2006	44	Population	1	Number	1704191.5259063223	1877465.1869892161	1515671.0988094325
17	Sri Lanka	3	both	8	15 to 19	2006	44	Population	1	Number	1674899.196413974	1845194.5601073848	1489619.1342541317
17	Sri Lanka	3	both	9	20 to 24	2006	44	Population	1	Number	1713216.9721142643	1887408.295375137	1523698.1355381603
17	Sri Lanka	3	both	10	25 to 29	2006	44	Population	1	Number	1693272.140740028	1865435.5734150365	1505959.6337177847
17	Sri Lanka	3	both	11	30 to 34	2006	44	Population	1	Number	1494107.4765879433	1646020.8434743527	1328826.8873271686
17	Sri Lanka	3	both	12	35 to 39	2006	44	Population	1	Number	1419151.5564208378	1563443.7806658505	1262162.712464822
17	Sri Lanka	3	both	13	40 to 44	2006	44	Population	1	Number	1349508.5010821377	1486719.7681787936	1200223.6847176226
17	Sri Lanka	3	both	14	45 to 49	2006	44	Population	1	Number	1253089.7885601986	1380497.68375786	1114470.966356816
17	Sri Lanka	3	both	15	50 to 54	2006	44	Population	1	Number	1107905.1887137985	1220551.4407711076	985346.9221198439
17	Sri Lanka	3	both	16	55 to 59	2006	44	Population	1	Number	928120.1282455521	1022486.7355787889	825449.9762618897
17	Sri Lanka	3	both	17	60 to 64	2006	44	Population	1	Number	685859.9617771555	755594.7684351684	609989.021828594
17	Sri Lanka	3	both	18	65 to 69	2006	44	Population	1	Number	485167.35145656904	534496.7384103403	431497.35314964934
17	Sri Lanka	3	both	19	70 to 74	2006	44	Population	1	Number	352563.93771744	388410.8735374108	313562.74383337505
17	Sri Lanka	3	both	20	75 to 79	2006	44	Population	1	Number	233006.99219958816	256697.97644788984	207231.38129067517
17	Sri Lanka	3	both	21	80 plus	2006	44	Population	1	Number	227254.87635985838	250361.0142717175	202115.573822588
17	Sri Lanka	3	both	22	All Ages	2006	44	Population	1	Number	19792126.42589725	21804490.73724238	17602689.340777703
17	Sri Lanka	3	both	23	5-14 years	2006	44	Population	1	Number	3381832.9093408366	3725680.7459626407	3007729.0749140144
17	Sri Lanka	3	both	24	15-49 years	2006	44	Population	1	Number	10597245.631919384	11674720.504974416	9424961.154376503
17	Sri Lanka	3	both	25	50-69 years	2006	44	Population	1	Number	3207052.630193075	3533129.683195404	2852283.2733599767
17	Sri Lanka	3	both	26	70+ years	2006	44	Population	1	Number	812825.8062768866	895469.8642570183	722909.6989466384
17	Sri Lanka	3	both	28	<1 year	2006	44	Population	1	Number	364278.84177253925	401316.8903776662	323981.72622574214
17	Sri Lanka	3	both	30	80 to 84	2006	44	Population	1	Number	136765.90834764513	150671.58109069022	121636.64202866128
17	Sri Lanka	3	both	31	85 to 89	2006	44	Population	1	Number	64642.981632855524	71215.55632329841	57492.07029396638
17	Sri Lanka	3	both	32	90 to 94	2006	44	Population	1	Number	21209.65831140806	23366.150166970143	18863.411552952148
17	Sri Lanka	3	both	39	0 to 14	2006	44	Population	1	Number	5175002.357507907	5701170.684815555	4602535.214094572
17	Sri Lanka	3	both	42	Neonatal	2006	44	Population	1	Number	28091.54605727044	30947.75379966802	24984.013728876685
17	Sri Lanka	3	both	157	25 plus	2006	44	Population	1	Number	11229007.899861107	12370717.19694432	9986836.856890826
17	Sri Lanka	3	both	158	<20 years	2006	44	Population	1	Number	6849901.55392188	7546365.24492294	6092154.348348703
17	Sri Lanka	3	both	159	10 to 24	2006	44	Population	1	Number	5092307.694434561	5610068.0424717385	4528988.3686017245
17	Sri Lanka	3	both	162	10 to 19	2006	44	Population	1	Number	3379090.7223202963	3722659.7470966	3005290.233063564
17	Sri Lanka	3	both	164	Birth	2006	44	Population	1	Number	368647.177973478	388407.194886684	349658.595759893
17	Sri Lanka	3	both	235	95 plus	2006	44	Population	1	Number	4636.32806794968	5107.726690758685	4123.449947008233
18	Thailand	1	male	1	Under 5	2006	44	Population	1	Number	2150926.996188449	2358405.3326267703	1945696.7661373427
18	Thailand	1	male	2	Early Neonatal	2006	44	Population	1	Number	8181.744676524784	8970.955457577127	7401.085293310886
18	Thailand	1	male	3	Late Neonatal	2006	44	Population	1	Number	24455.21532114514	26814.164463102723	22121.826286927902
18	Thailand	1	male	4	Post Neonatal	2006	44	Population	1	Number	390035.70414274366	427658.5333649753	352820.53253012826
18	Thailand	1	male	5	1 to 4	2006	44	Population	1	Number	1728254.3320480355	1894961.679341115	1563353.3220269757
18	Thailand	1	male	6	5 to 9	2006	44	Population	1	Number	2474511.999789108	2713203.3333967538	2238406.977219366
18	Thailand	1	male	7	10 to 14	2006	44	Population	1	Number	2736669.4635944585	3000648.496213558	2475550.7438133615
18	Thailand	1	male	8	15 to 19	2006	44	Population	1	Number	2611216.477958472	2863094.3203432676	2362067.8274304443
18	Thailand	1	male	9	20 to 24	2006	44	Population	1	Number	2717127.4584898846	2979221.4700380918	2457873.3348621577
18	Thailand	1	male	10	25 to 29	2006	44	Population	1	Number	2705331.5980517194	2966287.7813496394	2447202.9738740735
18	Thailand	1	male	11	30 to 34	2006	44	Population	1	Number	2752385.0361034423	3017879.9922504523	2489766.818400231
18	Thailand	1	male	12	35 to 39	2006	44	Population	1	Number	2848839.447246721	3123638.392232779	2577018.052948741
18	Thailand	1	male	13	40 to 44	2006	44	Population	1	Number	2681458.0183758843	2940111.357084124	2425607.2865942596
18	Thailand	1	male	14	45 to 49	2006	44	Population	1	Number	2395428.310913904	2626491.2348933714	2166869.041263675
18	Thailand	1	male	15	50 to 54	2006	44	Population	1	Number	1854886.372681389	2033808.641809081	1677902.7941319335
18	Thailand	1	male	16	55 to 59	2006	44	Population	1	Number	1443290.2176529586	1582509.9372840675	1305578.9964333072
18	Thailand	1	male	17	60 to 64	2006	44	Population	1	Number	1077205.671797063	1181112.8900254953	974424.3276477619
18	Thailand	1	male	18	65 to 69	2006	44	Population	1	Number	846790.9192448505	928472.3391848725	765994.5484383248
18	Thailand	1	male	19	70 to 74	2006	44	Population	1	Number	630127.5650564389	690909.6460724446	570004.0809180929
18	Thailand	1	male	20	75 to 79	2006	44	Population	1	Number	411985.0095158778	451725.06790156534	372675.5497199941
18	Thailand	1	male	21	80 plus	2006	44	Population	1	Number	331301.2427332294	363258.54803649907	299690.20694129186
18	Thailand	1	male	22	All Ages	2006	44	Population	1	Number	32669481.805393852	35820778.780742824	29552330.326774336
18	Thailand	1	male	23	5-14 years	2006	44	Population	1	Number	5211181.463383567	5713851.829610312	4713957.7210327275
18	Thailand	1	male	24	15-49 years	2006	44	Population	1	Number	18711786.34714003	20516724.548191726	16926405.335373577
18	Thailand	1	male	25	50-69 years	2006	44	Population	1	Number	5222173.181376262	5725903.808303516	4723900.666651327
18	Thailand	1	male	26	70+ years	2006	44	Population	1	Number	1373413.8173055463	1505893.2620105094	1242369.8375793786
18	Thailand	1	male	28	<1 year	2006	44	Population	1	Number	422672.66414041363	463443.6532856552	382343.4441103671
18	Thailand	1	male	30	80 to 84	2006	44	Population	1	Number	198956.69460465584	218148.04981707822	179973.2849974133
18	Thailand	1	male	31	85 to 89	2006	44	Population	1	Number	85633.84513846287	93894.08259125853	77463.1104882071
18	Thailand	1	male	32	90 to 94	2006	44	Population	1	Number	33239.889622798735	36446.208114571244	30068.312806733393
18	Thailand	1	male	39	0 to 14	2006	44	Population	1	Number	7362108.459572015	8072257.162237082	6659654.4871700695
18	Thailand	1	male	42	Neonatal	2006	44	Population	1	Number	32636.959997669925	35785.11992067985	29522.911580238786
18	Thailand	1	male	157	25 plus	2006	44	Population	1	Number	19979029.409373477	21906205.828124397	18072734.677311674
18	Thailand	1	male	158	<20 years	2006	44	Population	1	Number	9973324.937530488	10935351.48258035	9021722.314600512
18	Thailand	1	male	159	10 to 24	2006	44	Population	1	Number	8065013.400042815	8842964.286594916	7295491.906105963
18	Thailand	1	male	162	10 to 19	2006	44	Population	1	Number	5347885.9415529305	5863742.816556824	4837618.571243806
18	Thailand	1	male	164	Birth	2006	44	Population	1	Number	420637.245215244	452044.274676903	391337.72206489
18	Thailand	1	male	235	95 plus	2006	44	Population	1	Number	13470.813367311957	14770.20751359107	12185.498648937973
18	Thailand	2	female	1	Under 5	2006	44	Population	1	Number	2027707.231771521	2223299.794409593	1834233.988658113
18	Thailand	2	female	2	Early Neonatal	2006	44	Population	1	Number	7711.260449610531	8455.088339986612	6975.492216257198
18	Thailand	2	female	3	Late Neonatal	2006	44	Population	1	Number	23063.125944477404	25287.79419798257	20862.562814408233
18	Thailand	2	female	4	Post Neonatal	2006	44	Population	1	Number	368098.9645067485	403605.776656052	332976.8821203339
18	Thailand	2	female	5	1 to 4	2006	44	Population	1	Number	1628833.8808706847	1785951.1352155718	1473419.0515071133
18	Thailand	2	female	6	5 to 9	2006	44	Population	1	Number	2328588.7985661794	2553204.38572072	2106407.0064035333
18	Thailand	2	female	7	10 to 14	2006	44	Population	1	Number	2588079.1497139516	2837725.166294196	2341138.1423122627
18	Thailand	2	female	8	15 to 19	2006	44	Population	1	Number	2527951.094435805	2771797.1610853965	2286747.192309714
18	Thailand	2	female	9	20 to 24	2006	44	Population	1	Number	2634971.1815761896	2889140.4017706104	2383555.9811852886
18	Thailand	2	female	10	25 to 29	2006	44	Population	1	Number	2704718.7948548556	2965615.8671796573	2446648.6411605366
18	Thailand	2	female	11	30 to 34	2006	44	Population	1	Number	2896728.9589350424	3176147.3244014527	2620338.197327876
18	Thailand	2	female	12	35 to 39	2006	44	Population	1	Number	2977668.4205760723	3264894.203441238	2693554.837895835
18	Thailand	2	female	13	40 to 44	2006	44	Population	1	Number	2838873.974567013	3112711.6504365127	2568003.4336704956
18	Thailand	2	female	14	45 to 49	2006	44	Population	1	Number	2526163.7982172184	2769837.462341382	2285130.43056987
18	Thailand	2	female	15	50 to 54	2006	44	Population	1	Number	1995039.1088328136	2187480.505571766	1804682.8875420564
18	Thailand	2	female	16	55 to 59	2006	44	Population	1	Number	1558752.7004606354	1709109.9268023048	1410024.6516355453
18	Thailand	2	female	17	60 to 64	2006	44	Population	1	Number	1198234.2583372025	1313815.8894310303	1083904.9980092451
18	Thailand	2	female	18	65 to 69	2006	44	Population	1	Number	981979.2147453794	1076700.892539845	888283.8822191136
18	Thailand	2	female	19	70 to 74	2006	44	Population	1	Number	783828.7969883131	859436.893004482	709039.9433397909
18	Thailand	2	female	20	75 to 79	2006	44	Population	1	Number	537137.989615839	588950.2997132082	485887.08552965074
18	Thailand	2	female	21	80 plus	2006	44	Population	1	Number	504079.3196482328	552702.7916948932	455982.7013442482
18	Thailand	2	female	22	All Ages	2006	44	Population	1	Number	33610502.79184227	36852570.615838304	30403564.00111317
18	Thailand	2	female	23	5-14 years	2006	44	Population	1	Number	4916667.9482801305	5390929.552014915	4447545.148715796
18	Thailand	2	female	24	15-49 years	2006	44	Population	1	Number	19107076.223162197	20950144.07065625	17283978.714119617
18	Thailand	2	female	25	50-69 years	2006	44	Population	1	Number	5734005.282376031	6287107.214344946	5186896.4194059605
18	Thailand	2	female	26	70+ years	2006	44	Population	1	Number	1825046.1062523848	2001089.9844125838	1650909.7302136899
18	Thailand	2	female	28	<1 year	2006	44	Population	1	Number	398873.3509008364	437348.6591940212	360814.9371509993
18	Thailand	2	female	30	80 to 84	2006	44	Population	1	Number	284646.4616841906	312103.44857772253	257486.98164688598
18	Thailand	2	female	31	85 to 89	2006	44	Population	1	Number	138098.7190786009	151419.71628095355	124922.05992815652
18	Thailand	2	female	32	90 to 94	2006	44	Population	1	Number	57946.94743915903	63536.50779042174	52417.95209214259
18	Thailand	2	female	39	0 to 14	2006	44	Population	1	Number	6944375.180051652	7614229.346424508	6281779.1373739075
18	Thailand	2	female	42	Neonatal	2006	44	Population	1	Number	30774.386394087935	33742.882537969184	27838.055030665433
18	Thailand	2	female	157	25 plus	2006	44	Population	1	Number	21503205.335778616	23577403.706557766	19451481.69024426
18	Thailand	2	female	158	<20 years	2006	44	Population	1	Number	9472326.274487456	10386026.507509906	8568526.32968362
18	Thailand	2	female	159	10 to 24	2006	44	Population	1	Number	7751001.425725946	8498662.729150204	7011441.315807265
18	Thailand	2	female	162	10 to 19	2006	44	Population	1	Number	5116030.244149757	5609522.327379593	4627885.334621976
18	Thailand	2	female	164	Birth	2006	44	Population	1	Number	396575.54091985	426185.994675721	368952.037832055
18	Thailand	2	female	235	95 plus	2006	44	Population	1	Number	23387.191446282275	25643.11904579531	21155.70767706315
18	Thailand	3	both	1	Under 5	2006	44	Population	1	Number	4178634.22795997	4581705.127036363	3779930.754795456
18	Thailand	3	both	2	Early Neonatal	2006	44	Population	1	Number	15893.005126135315	17426.04379756374	14376.577509568086
18	Thailand	3	both	3	Late Neonatal	2006	44	Population	1	Number	47518.34126562254	52101.95866108529	42984.38910133613
18	Thailand	3	both	4	Post Neonatal	2006	44	Population	1	Number	758134.6686494922	831264.3100210273	685797.4146504622
18	Thailand	3	both	5	1 to 4	2006	44	Population	1	Number	3357088.21291872	3680912.8145566876	3036772.373534089
18	Thailand	3	both	6	5 to 9	2006	44	Population	1	Number	4803100.798355287	5266407.719117475	4344813.9836229
18	Thailand	3	both	7	10 to 14	2006	44	Population	1	Number	5324748.61330841	5838373.662507753	4816688.886125624
18	Thailand	3	both	8	15 to 19	2006	44	Population	1	Number	5139167.572394277	5634891.481428665	4648815.019740158
18	Thailand	3	both	9	20 to 24	2006	44	Population	1	Number	5352098.640066074	5868361.871808702	4841429.316047447
18	Thailand	3	both	10	25 to 29	2006	44	Population	1	Number	5410050.392906575	5931903.648529297	4893851.61503461
18	Thailand	3	both	11	30 to 34	2006	44	Population	1	Number	5649113.995038485	6194027.316651906	5110105.015728108
18	Thailand	3	both	12	35 to 39	2006	44	Population	1	Number	5826507.867822793	6388532.595674018	5270572.890844577
18	Thailand	3	both	13	40 to 44	2006	44	Population	1	Number	5520331.992942897	6052823.007520636	4993610.720264755
18	Thailand	3	both	14	45 to 49	2006	44	Population	1	Number	4921592.109131122	5396328.697234753	4451999.471833546
18	Thailand	3	both	15	50 to 54	2006	44	Population	1	Number	3849925.4815142024	4221289.147380846	3482585.6816739896
18	Thailand	3	both	16	55 to 59	2006	44	Population	1	Number	3002042.918113594	3291619.8640863723	2715603.6480688527
18	Thailand	3	both	17	60 to 64	2006	44	Population	1	Number	2275439.9301342657	2494928.7794565256	2058329.325657007
18	Thailand	3	both	18	65 to 69	2006	44	Population	1	Number	1828770.13399023	2005173.231724718	1654278.4306574385
18	Thailand	3	both	19	70 to 74	2006	44	Population	1	Number	1413956.362044752	1550346.5390769267	1279044.0242578841
18	Thailand	3	both	20	75 to 79	2006	44	Population	1	Number	949122.9991317169	1040675.3676147737	858562.6352496449
18	Thailand	3	both	21	80 plus	2006	44	Population	1	Number	835380.5623814622	915961.3397313923	755672.9082855401
18	Thailand	3	both	22	All Ages	2006	44	Population	1	Number	66279984.59723611	72673349.39658111	59955894.327887535
18	Thailand	3	both	23	5-14 years	2006	44	Population	1	Number	10127849.411663698	11104781.381625228	9161502.869748523
18	Thailand	3	both	24	15-49 years	2006	44	Population	1	Number	37818862.570302226	41466868.61884799	34210384.0494932
18	Thailand	3	both	25	50-69 years	2006	44	Population	1	Number	10956178.463752292	12013011.022648465	9910797.086057289
18	Thailand	3	both	26	70+ years	2006	44	Population	1	Number	3198459.923557931	3506983.2464230936	2893279.5677930694
18	Thailand	3	both	28	<1 year	2006	44	Population	1	Number	821546.01504125	900792.3124796763	743158.3812613665
18	Thailand	3	both	30	80 to 84	2006	44	Population	1	Number	483603.15628884645	530251.4983948008	437460.26664429926
18	Thailand	3	both	31	85 to 89	2006	44	Population	1	Number	223732.56421706377	245313.79887221212	202385.17041636363
18	Thailand	3	both	32	90 to 94	2006	44	Population	1	Number	91186.83706195776	99982.71590499298	82486.26489887598
18	Thailand	3	both	39	0 to 14	2006	44	Population	1	Number	14306483.639623668	15686486.50866159	12941433.624543978
18	Thailand	3	both	42	Neonatal	2006	44	Population	1	Number	63411.34639175786	69528.00245864903	57360.966610904215
18	Thailand	3	both	157	25 plus	2006	44	Population	1	Number	41482234.74515209	45483609.53468216	37524216.36755595
18	Thailand	3	both	158	<20 years	2006	44	Population	1	Number	19445651.212017946	21321377.990090247	17590248.64428414
18	Thailand	3	both	159	10 to 24	2006	44	Population	1	Number	15816014.825768761	17341627.01574512	14306933.221913228
18	Thailand	3	both	162	10 to 19	2006	44	Population	1	Number	10463916.185702687	11473265.143936418	9465503.905865781
18	Thailand	3	both	164	Birth	2006	44	Population	1	Number	817212.786135093	878230.269352624	760289.759896945
18	Thailand	3	both	235	95 plus	2006	44	Population	1	Number	36858.004813594234	40413.326559386376	33341.20632600112
19	Timor-Leste	1	male	1	Under 5	2006	44	Population	1	Number	83593.33746243858	90135.68912457654	77099.98981249353
19	Timor-Leste	1	male	2	Early Neonatal	2006	44	Population	1	Number	341.89522683250453	368.6533259040932	315.33755327774526
19	Timor-Leste	1	male	3	Late Neonatal	2006	44	Population	1	Number	1013.7829154355942	1093.1256542612496	935.0344755320427
19	Timor-Leste	1	male	4	Post Neonatal	2006	44	Population	1	Number	16120.607397752156	17382.271135615803	14868.393868068459
19	Timor-Leste	1	male	5	1 to 4	2006	44	Population	1	Number	66117.05192241832	71291.6390087954	60981.223915615294
19	Timor-Leste	1	male	6	5 to 9	2006	44	Population	1	Number	73999.2992175788	79790.78276075839	68251.19547799605
19	Timor-Leste	1	male	7	10 to 14	2006	44	Population	1	Number	62657.85667298513	67561.71319067356	57790.73138849774
19	Timor-Leste	1	male	8	15 to 19	2006	44	Population	1	Number	53661.833079648895	57861.624516373886	49493.499235147836
19	Timor-Leste	1	male	9	20 to 24	2006	44	Population	1	Number	43387.05349859173	46782.6992544431	40016.842062785494
19	Timor-Leste	1	male	10	25 to 29	2006	44	Population	1	Number	35603.16022806745	38389.60710967597	32837.58459949037
19	Timor-Leste	1	male	11	30 to 34	2006	44	Population	1	Number	30372.869496923126	32749.972735879008	28013.57141460225
19	Timor-Leste	1	male	12	35 to 39	2006	44	Population	1	Number	26832.15476957024	28932.147396785535	24747.89166434085
19	Timor-Leste	1	male	13	40 to 44	2006	44	Population	1	Number	23258.608079775437	25078.92053348155	21451.93026668221
19	Timor-Leste	1	male	14	45 to 49	2006	44	Population	1	Number	19121.648103068164	20618.18538758725	17636.32029415128
19	Timor-Leste	1	male	15	50 to 54	2006	44	Population	1	Number	14575.026448210725	15715.726788737298	13442.870266769814
19	Timor-Leste	1	male	16	55 to 59	2006	44	Population	1	Number	13127.632963819698	14155.054453951907	12107.907143047654
19	Timor-Leste	1	male	17	60 to 64	2006	44	Population	1	Number	13282.690204406128	14322.247099421924	12250.919876268634
19	Timor-Leste	1	male	18	65 to 69	2006	44	Population	1	Number	8122.859304785561	8758.587027678017	7491.893357274928
19	Timor-Leste	1	male	19	70 to 74	2006	44	Population	1	Number	5497.271965761863	5927.510636380642	5070.2559010422565
19	Timor-Leste	1	male	20	75 to 79	2006	44	Population	1	Number	3524.324431689167	3800.152272800734	3250.5626169221036
19	Timor-Leste	1	male	21	80 plus	2006	44	Population	1	Number	2387.344250376154	2574.187437867765	2201.9005697149364
19	Timor-Leste	1	male	22	All Ages	2006	44	Population	1	Number	513004.97017769684	553154.807727073	473155.86594722787
19	Timor-Leste	1	male	23	5-14 years	2006	44	Population	1	Number	136657.1558905639	147352.49595143192	126041.9268664938
19	Timor-Leste	1	male	24	15-49 years	2006	44	Population	1	Number	232237.32725564504	250413.15693422634	214197.63953720033
19	Timor-Leste	1	male	25	50-69 years	2006	44	Population	1	Number	49108.20892122211	52951.61536978914	45293.59064336102
19	Timor-Leste	1	male	26	70+ years	2006	44	Population	1	Number	11408.940647827183	12301.850347049138	10522.719087679296
19	Timor-Leste	1	male	28	<1 year	2006	44	Population	1	Number	17476.285540020253	18844.050115781145	16118.765896878247
19	Timor-Leste	1	male	30	80 to 84	2006	44	Population	1	Number	1664.8195996095633	1795.1150945054285	1535.5000537837416
19	Timor-Leste	1	male	31	85 to 89	2006	44	Population	1	Number	564.3403893637492	608.507943817769	520.50366203257
19	Timor-Leste	1	male	32	90 to 94	2006	44	Population	1	Number	125.11879042402128	134.91109147747667	115.39983639698723
19	Timor-Leste	1	male	39	0 to 14	2006	44	Population	1	Number	220250.4933530025	237488.1850760085	203141.91667898733
19	Timor-Leste	1	male	42	Neonatal	2006	44	Population	1	Number	1355.6781422680988	1461.7789801653428	1250.372028809788
19	Timor-Leste	1	male	157	25 plus	2006	44	Population	1	Number	195705.5902464537	211022.29888024763	180503.60797030717
19	Timor-Leste	1	male	158	<20 years	2006	44	Population	1	Number	273912.3264326514	295349.8095923823	252635.41591413517
19	Timor-Leste	1	male	159	10 to 24	2006	44	Population	1	Number	159706.74325122577	172206.03696149052	147301.07268643106
19	Timor-Leste	1	male	162	10 to 19	2006	44	Population	1	Number	116319.68975263402	125423.33770704744	107284.23062364558
19	Timor-Leste	1	male	164	Birth	2006	44	Population	1	Number	18572.9552967681	19577.5439350107	17473.0613778968
19	Timor-Leste	1	male	235	95 plus	2006	44	Population	1	Number	33.06547097882023	35.65330806709132	30.497017501638233
19	Timor-Leste	2	female	1	Under 5	2006	44	Population	1	Number	80194.61344325205	86470.96725901781	73965.2712426972
19	Timor-Leste	2	female	2	Early Neonatal	2006	44	Population	1	Number	327.0006694638413	352.5930604166284	301.59997255366505
19	Timor-Leste	2	female	3	Late Neonatal	2006	44	Population	1	Number	972.1920509835825	1048.2797210509218	896.674298478653
19	Timor-Leste	2	female	4	Post Neonatal	2006	44	Population	1	Number	15498.887299228421	16711.892715227732	14294.967627203976
19	Timor-Leste	2	female	5	1 to 4	2006	44	Population	1	Number	63396.5334235762	68358.20176232254	58472.029344460905
19	Timor-Leste	2	female	6	5 to 9	2006	44	Population	1	Number	69504.40861313893	74944.10389292616	64105.45814616257
19	Timor-Leste	2	female	7	10 to 14	2006	44	Population	1	Number	59743.45801282565	64419.221939678166	55102.716842974834
19	Timor-Leste	2	female	8	15 to 19	2006	44	Population	1	Number	51941.53090560885	56006.68455744139	47906.8263719846
19	Timor-Leste	2	female	9	20 to 24	2006	44	Population	1	Number	42819.55901567435	46170.790364991975	39493.42931028909
19	Timor-Leste	2	female	10	25 to 29	2006	44	Population	1	Number	35291.72688719267	38053.799739755734	32550.342719484033
19	Timor-Leste	2	female	11	30 to 34	2006	44	Population	1	Number	29548.698806775257	31861.299124227407	27253.42050134665
19	Timor-Leste	2	female	12	35 to 39	2006	44	Population	1	Number	25744.267242026082	27759.117404661036	23744.508860914895
19	Timor-Leste	2	female	13	40 to 44	2006	44	Population	1	Number	22246.705622588357	23987.82250971389	20518.630179514177
19	Timor-Leste	2	female	14	45 to 49	2006	44	Population	1	Number	18566.37748331581	20019.45705012258	17124.181881860703
19	Timor-Leste	2	female	15	50 to 54	2006	44	Population	1	Number	14144.448660849535	15251.45024752401	13045.738820331866
19	Timor-Leste	2	female	16	55 to 59	2006	44	Population	1	Number	12745.05547155281	13742.534904477961	11755.047433749409
19	Timor-Leste	2	female	17	60 to 64	2006	44	Population	1	Number	13750.862670491231	14827.060630508593	12682.725729000265
19	Timor-Leste	2	female	18	65 to 69	2006	44	Population	1	Number	7690.174874701768	8292.038969388066	7092.818907514208
19	Timor-Leste	2	female	19	70 to 74	2006	44	Population	1	Number	5828.230380870936	6284.371191575465	5375.506190214335
19	Timor-Leste	2	female	20	75 to 79	2006	44	Population	1	Number	3174.562187923399	3423.0162254961097	2927.969139382669
19	Timor-Leste	2	female	21	80 plus	2006	44	Population	1	Number	1948.8162375679763	2101.338454506417	1797.4364539569578
19	Timor-Leste	2	female	22	All Ages	2006	44	Population	1	Number	494883.49651635566	533615.0744660124	456442.0287313783
19	Timor-Leste	2	female	23	5-14 years	2006	44	Population	1	Number	129247.86662596458	139363.32583260434	119208.17498913739
19	Timor-Leste	2	female	24	15-49 years	2006	44	Population	1	Number	226158.8659631814	243858.97075091396	208591.33982539416
19	Timor-Leste	2	female	25	50-69 years	2006	44	Population	1	Number	48330.54167759534	52113.08475189863	44576.33089059575
19	Timor-Leste	2	female	26	70+ years	2006	44	Population	1	Number	10951.608806362312	11808.725871577994	10100.91178355396
19	Timor-Leste	2	female	28	<1 year	2006	44	Population	1	Number	16798.080019675846	18112.76549669528	15493.241898236294
19	Timor-Leste	2	female	30	80 to 84	2006	44	Population	1	Number	1308.9699430975058	1411.415208986795	1207.2920204080324
19	Timor-Leste	2	female	31	85 to 89	2006	44	Population	1	Number	475.04889752488145	512.2281397786702	438.1481380147325
19	Timor-Leste	2	female	32	90 to 94	2006	44	Population	1	Number	123.66381574213561	133.34224461011112	114.05788096661306
19	Timor-Leste	2	female	39	0 to 14	2006	44	Population	1	Number	209442.48006921663	225834.29309162212	193173.44623183462
19	Timor-Leste	2	female	42	Neonatal	2006	44	Population	1	Number	1299.1927204474239	1400.87278146755	1198.2742710323182
19	Timor-Leste	2	female	157	25 plus	2006	44	Population	1	Number	190679.92652585584	205603.30645195738	175868.32681727022
19	Timor-Leste	2	female	158	<20 years	2006	44	Population	1	Number	261384.01097482548	281840.97764906345	241080.2726038192
19	Timor-Leste	2	female	159	10 to 24	2006	44	Population	1	Number	154504.54793410885	166596.69686211154	142502.97252524854
19	Timor-Leste	2	female	162	10 to 19	2006	44	Population	1	Number	111684.9889184345	120425.90649711953	103009.54321495946
19	Timor-Leste	2	female	164	Birth	2006	44	Population	1	Number	17700.6124336995	18658.017103915	16652.3788238597
19	Timor-Leste	2	female	235	95 plus	2006	44	Population	1	Number	41.13358120345335	44.35286113084017	37.93841456758022
19	Timor-Leste	3	both	1	Under 5	2006	44	Population	1	Number	163787.9509056906	176606.65638359435	151065.2610551907
19	Timor-Leste	3	both	2	Early Neonatal	2006	44	Population	1	Number	668.8958962963459	721.2463863207215	616.9375258314103
19	Timor-Leste	3	both	3	Late Neonatal	2006	44	Population	1	Number	1985.9749664191768	2141.4053753121716	1831.7087740106958
19	Timor-Leste	3	both	4	Post Neonatal	2006	44	Population	1	Number	31619.494696980575	34094.163850843535	29163.361495272435
19	Timor-Leste	3	both	5	1 to 4	2006	44	Population	1	Number	129513.58534599452	139649.84077111795	119453.2532600762
19	Timor-Leste	3	both	6	5 to 9	2006	44	Population	1	Number	143503.70783071773	154734.88665368452	132356.65362415861
19	Timor-Leste	3	both	7	10 to 14	2006	44	Population	1	Number	122401.31468581078	131980.93513035175	112893.44823147256
19	Timor-Leste	3	both	8	15 to 19	2006	44	Population	1	Number	105603.36398525775	113868.30907381525	97400.32560713244
19	Timor-Leste	3	both	9	20 to 24	2006	44	Population	1	Number	86206.61251426607	92953.48961943509	79510.27137307459
19	Timor-Leste	3	both	10	25 to 29	2006	44	Population	1	Number	70894.88711526012	76443.40684943172	65387.92731897441
19	Timor-Leste	3	both	11	30 to 34	2006	44	Population	1	Number	59921.56830369838	64611.27186010642	55266.99191594891
19	Timor-Leste	3	both	12	35 to 39	2006	44	Population	1	Number	52576.422011596325	56691.264801446574	48492.40052525575
19	Timor-Leste	3	both	13	40 to 44	2006	44	Population	1	Number	45505.31370236379	49066.74304319544	41970.56044619639
19	Timor-Leste	3	both	14	45 to 49	2006	44	Population	1	Number	37688.02558638398	40637.64243770982	34760.502176011985
19	Timor-Leste	3	both	15	50 to 54	2006	44	Population	1	Number	28719.475109060262	30967.177036261306	26488.609087101682
19	Timor-Leste	3	both	16	55 to 59	2006	44	Population	1	Number	25872.68843537251	27897.58935842987	23862.95457679706
19	Timor-Leste	3	both	17	60 to 64	2006	44	Population	1	Number	27033.55287489736	29149.30772993052	24933.6456052689
19	Timor-Leste	3	both	18	65 to 69	2006	44	Population	1	Number	15813.03417948733	17050.625997066087	14584.712264789137
19	Timor-Leste	3	both	19	70 to 74	2006	44	Population	1	Number	11325.502346632798	12211.881827956106	10445.762091256593
19	Timor-Leste	3	both	20	75 to 79	2006	44	Population	1	Number	6698.8866196125655	7223.168498296844	6178.531756304772
19	Timor-Leste	3	both	21	80 plus	2006	44	Population	1	Number	4336.16048794413	4675.525892374181	3999.3370236718956
19	Timor-Leste	3	both	22	All Ages	2006	44	Population	1	Number	1007888.4666940524	1086769.882193086	929597.8946786064
19	Timor-Leste	3	both	23	5-14 years	2006	44	Population	1	Number	265905.0225165285	286715.82178403623	245250.1018556312
19	Timor-Leste	3	both	24	15-49 years	2006	44	Population	1	Number	458396.19321882643	494272.12768514047	422788.97936259443
19	Timor-Leste	3	both	25	50-69 years	2006	44	Population	1	Number	97438.75059881745	105064.70012168775	89869.9215339568
19	Timor-Leste	3	both	26	70+ years	2006	44	Population	1	Number	22360.549454189495	24110.576218627128	20623.630871233254
19	Timor-Leste	3	both	28	<1 year	2006	44	Population	1	Number	34274.365559696096	36956.81561247643	31612.00779511454
19	Timor-Leste	3	both	30	80 to 84	2006	44	Population	1	Number	2973.789542707069	3206.5303034922235	2742.792074191774
19	Timor-Leste	3	both	31	85 to 89	2006	44	Population	1	Number	1039.3892868886307	1120.7360835964394	958.6518000473025
19	Timor-Leste	3	both	32	90 to 94	2006	44	Population	1	Number	248.78260616615688	268.25333608758774	229.45771736360027
19	Timor-Leste	3	both	39	0 to 14	2006	44	Population	1	Number	429692.9734222191	463322.4781676306	396315.3629108219
19	Timor-Leste	3	both	42	Neonatal	2006	44	Population	1	Number	2654.8708627155224	2862.651761632893	2448.646299842106
19	Timor-Leste	3	both	157	25 plus	2006	44	Population	1	Number	386385.51677230955	416625.605332205	356371.9347875774
19	Timor-Leste	3	both	158	<20 years	2006	44	Population	1	Number	535296.3374074769	577190.7872414457	493715.68851795426
19	Timor-Leste	3	both	159	10 to 24	2006	44	Population	1	Number	314211.2911853346	338802.7338236021	289804.04521167953
19	Timor-Leste	3	both	162	10 to 19	2006	44	Population	1	Number	228004.6786710685	245849.24420416701	210293.77383860498
19	Timor-Leste	3	both	164	Birth	2006	44	Population	1	Number	36273.5677304676	38235.5610389257	34125.4402017565
19	Timor-Leste	3	both	235	95 plus	2006	44	Population	1	Number	74.19905218227359	80.00616919793147	68.43543206921846
20	Viet Nam	1	male	1	Under 5	2006	44	Population	1	Number	3912727.314221078	4285111.01127051	3545721.8444165266
20	Viet Nam	1	male	2	Early Neonatal	2006	44	Population	1	Number	16053.708665201804	17581.57884475007	14547.905061315676
20	Viet Nam	1	male	3	Late Neonatal	2006	44	Population	1	Number	47835.18818635434	52387.77843744268	43348.34964544339
20	Viet Nam	1	male	4	Post Neonatal	2006	44	Population	1	Number	760826.7539868895	833236.4714834327	689462.8285551432
20	Viet Nam	1	male	5	1 to 4	2006	44	Population	1	Number	3088011.663382632	3381905.182504885	2798362.761154624
20	Viet Nam	1	male	6	5 to 9	2006	44	Population	1	Number	3739304.4280610722	4095183.050691818	3388565.654782671
20	Viet Nam	1	male	7	10 to 14	2006	44	Population	1	Number	4424426.006467821	4845509.302413818	4009424.291623695
20	Viet Nam	1	male	8	15 to 19	2006	44	Population	1	Number	4806842.58127112	5264321.385133208	4355971.008032666
20	Viet Nam	1	male	9	20 to 24	2006	44	Population	1	Number	4189990.723729516	4588762.248296092	3796978.5379710025
20	Viet Nam	1	male	10	25 to 29	2006	44	Population	1	Number	3751878.9299033075	4108954.298207473	3399960.6951941554
20	Viet Nam	1	male	11	30 to 34	2006	44	Population	1	Number	3479263.1622286825	3810393.030300396	3152915.704590529
20	Viet Nam	1	male	12	35 to 39	2006	44	Population	1	Number	3217335.226687278	3523536.7812925954	2915556.0502807153
20	Viet Nam	1	male	13	40 to 44	2006	44	Population	1	Number	2920194.0208020997	3198115.930058486	2646286.0552176717
20	Viet Nam	1	male	14	45 to 49	2006	44	Population	1	Number	2440704.886189746	2672992.6578477835	2211771.977894639
20	Viet Nam	1	male	15	50 to 54	2006	44	Population	1	Number	1764106.1080166767	1932000.3418169976	1598636.7208184972
20	Viet Nam	1	male	16	55 to 59	2006	44	Population	1	Number	1046538.7872801077	1146140.4081997545	948375.6830181683
20	Viet Nam	1	male	17	60 to 64	2006	44	Population	1	Number	769528.1580630078	842766.0091756119	697348.059503298
20	Viet Nam	1	male	18	65 to 69	2006	44	Population	1	Number	669703.7312361002	733441.05084410985	606886.9508234084
20	Viet Nam	1	male	19	70 to 74	2006	44	Population	1	Number	621346.564363677	680481.6157498918	563065.5829784124
20	Viet Nam	1	male	20	75 to 79	2006	44	Population	1	Number	431130.05132546194	472161.7383122275	390690.972819154
20	Viet Nam	1	male	21	80 plus	2006	44	Population	1	Number	296175.26763941837	324362.9823153969	268394.6597628042
20	Viet Nam	1	male	22	All Ages	2006	44	Population	1	Number	42481195.94748617	46524233.84192615	38496550.44972802
20	Viet Nam	1	male	23	5-14 years	2006	44	Population	1	Number	8163730.434528893	8940692.353105636	7397989.946406364
20	Viet Nam	1	male	24	15-49 years	2006	44	Population	1	Number	24806209.53081175	27167076.33113603	22479440.029181384
20	Viet Nam	1	male	25	50-69 years	2006	44	Population	1	Number	4249876.784595893	4654347.810036472	3851247.414163372
20	Viet Nam	1	male	26	70+ years	2006	44	Population	1	Number	1348651.8833285572	1477006.3363775162	1222151.2155603708
20	Viet Nam	1	male	28	<1 year	2006	44	Population	1	Number	824715.6508384456	903205.8287656256	747359.0832619021
20	Viet Nam	1	male	30	80 to 84	2006	44	Population	1	Number	204437.00898874426	223893.77229148208	185261.253945286
20	Viet Nam	1	male	31	85 to 89	2006	44	Population	1	Number	69294.24566562285	75889.14618205537	62794.593340547224
20	Viet Nam	1	male	32	90 to 94	2006	44	Population	1	Number	18185.039094907457	19915.753132795424	16479.321246340933
20	Viet Nam	1	male	39	0 to 14	2006	44	Population	1	Number	12076457.748749971	13225803.364376146	10943711.790822893
20	Viet Nam	1	male	42	Neonatal	2006	44	Population	1	Number	63888.89685155614	69969.35728219275	57896.254706759064
20	Viet Nam	1	male	157	25 plus	2006	44	Population	1	Number	21407904.893735565	23445346.844120722	19399889.112901445
20	Viet Nam	1	male	158	<20 years	2006	44	Population	1	Number	16883300.33002109	18490124.749509353	15299682.79885556
20	Viet Nam	1	male	159	10 to 24	2006	44	Population	1	Number	13421259.311468458	14698592.935843123	12162373.837627362
20	Viet Nam	1	male	162	10 to 19	2006	44	Population	1	Number	9231268.58773894	10109830.687547028	8365395.29965636
20	Viet Nam	1	male	164	Birth	2006	44	Population	1	Number	852700.722025732	890704.239136059	816431.6923379
20	Viet Nam	1	male	235	95 plus	2006	44	Population	1	Number	4258.973890143822	4664.310709064075	3859.491230629963
20	Viet Nam	2	female	1	Under 5	2006	44	Population	1	Number	3661906.4609340145	4010418.932328478	3318427.4517552326
20	Viet Nam	2	female	2	Early Neonatal	2006	44	Population	1	Number	14851.713271563423	16265.186649961606	13458.654269771545
20	Viet Nam	2	female	3	Late Neonatal	2006	44	Population	1	Number	44348.912983320464	48569.706013498726	40189.079614507005
20	Viet Nam	2	female	4	Post Neonatal	2006	44	Population	1	Number	706899.5606427016	774176.8970617238	640593.8908314251
20	Viet Nam	2	female	5	1 to 4	2006	44	Population	1	Number	2895806.274036429	3171407.1426032945	2624185.8270395296
20	Viet Nam	2	female	6	5 to 9	2006	44	Population	1	Number	3544798.116988241	3882165.1047924315	3212303.6204872634
20	Viet Nam	2	female	7	10 to 14	2006	44	Population	1	Number	4175593.5630362066	4572994.875089761	3783931.800217951
20	Viet Nam	2	female	8	15 to 19	2006	44	Population	1	Number	4622022.922414339	5061911.993508094	4188487.03865297
20	Viet Nam	2	female	9	20 to 24	2006	44	Population	1	Number	4165988.4810459446	4562475.654276433	3775227.654414971
20	Viet Nam	2	female	10	25 to 29	2006	44	Population	1	Number	3702283.050453396	4054638.259271658	3355016.8033672324
20	Viet Nam	2	female	11	30 to 34	2006	44	Population	1	Number	3367689.212649861	3688200.3187936572	3051807.153311838
20	Viet Nam	2	female	12	35 to 39	2006	44	Population	1	Number	3188584.460262982	3492049.735073086	2889502.0443744445
20	Viet Nam	2	female	13	40 to 44	2006	44	Population	1	Number	3003913.2213178105	3289802.888840598	2722152.5734354737
20	Viet Nam	2	female	14	45 to 49	2006	44	Population	1	Number	2646132.032349123	2897970.8010529056	2397930.496257541
20	Viet Nam	2	female	15	50 to 54	2006	44	Population	1	Number	1982323.8719777458	2170986.4167744233	1796386.124336673
20	Viet Nam	2	female	16	55 to 59	2006	44	Population	1	Number	1265887.5728094233	1386365.146776406	1147150.0206958146
20	Viet Nam	2	female	17	60 to 64	2006	44	Population	1	Number	998121.6710183988	1093115.3181882582	904499.9889086308
20	Viet Nam	2	female	18	65 to 69	2006	44	Population	1	Number	929764.0362258594	1018251.9223954359	842554.1543406002
20	Viet Nam	2	female	19	70 to 74	2006	44	Population	1	Number	866470.9312947778	948935.0599880003	785197.807543977
20	Viet Nam	2	female	20	75 to 79	2006	44	Population	1	Number	660886.0566438277	723784.1768902784	598896.3552853188
20	Viet Nam	2	female	21	80 plus	2006	44	Population	1	Number	649905.6880860996	711758.7801692965	588945.9218591572
20	Viet Nam	2	female	22	All Ages	2006	44	Population	1	Number	43432271.349508055	47565825.3842092	39358417.00924509
20	Viet Nam	2	female	23	5-14 years	2006	44	Population	1	Number	7720391.680024448	8455159.979882192	6996235.420705214
[truncated: 93,176 more rows]
