# Supplementary material for: Hematological malignancy burden in mainland China and Taiwan from 1990 to 2021 and decadal projections: Insights from the global burden of disease study 2021
Source: PLoS One. 2025 Jul 21;20(7):e0328526. doi: 10.1371/journal.pone.0328526 (PMC12279097; doi:10.1371/journal.pone.0328526)
Supplement: S1 Data — (ZIP) [file pone.0328526.s021.zip › The raw data used in this study/GBD_Population/IHME_GBD_2019_POP_2007_Y2020M10D15.CSV]

location_id	location_name	sex_id	sex_name	age_group_id	age_group_name	year_id	measure_id	measure_name	metric_id	metric_name	val	upper	lower
1	Global	1	male	1	Under 5	2007	44	Population	1	Number	330878169.7844392	338591260.5744352	323086198.9667296
1	Global	1	male	2	Early Neonatal	2007	44	Population	1	Number	1350760.3106620084	1381042.6559005275	1319483.441911865
1	Global	1	male	3	Late Neonatal	2007	44	Population	1	Number	3995275.8156078625	4084818.671896403	3903156.0521759815
1	Global	1	male	4	Post Neonatal	2007	44	Population	1	Number	63056507.747541055	64476496.01266741	61596664.041291095
1	Global	1	male	5	1 to 4	2007	44	Population	1	Number	262475625.9106283	268623992.03823733	256267470.98806012
1	Global	1	male	6	5 to 9	2007	44	Population	1	Number	316352525.76053363	324076478.8531461	308661523.1975555
1	Global	1	male	7	10 to 14	2007	44	Population	1	Number	315511995.72490925	323633660.1430565	307750402.5571896
1	Global	1	male	8	15 to 19	2007	44	Population	1	Number	322301111.70654005	331063807.49016845	313528639.59089094
1	Global	1	male	9	20 to 24	2007	44	Population	1	Number	295814188.79932976	303654249.8588787	287936611.3387051
1	Global	1	male	10	25 to 29	2007	44	Population	1	Number	263326671.53399703	270106457.9991245	256578287.5149216
1	Global	1	male	11	30 to 34	2007	44	Population	1	Number	251913579.28733292	258678733.0093844	245204838.99215505
1	Global	1	male	12	35 to 39	2007	44	Population	1	Number	247800757.16007102	254992223.88719696	240473278.9163954
1	Global	1	male	13	40 to 44	2007	44	Population	1	Number	227233797.8430398	233823228.26415396	220399473.18098503
1	Global	1	male	14	45 to 49	2007	44	Population	1	Number	187993630.7056476	192884911.29255933	182983897.00815487
1	Global	1	male	15	50 to 54	2007	44	Population	1	Number	166076862.893771	170792806.90812823	161319454.19670853
1	Global	1	male	16	55 to 59	2007	44	Population	1	Number	135039743.6505132	138738031.40093583	131271647.74283053
1	Global	1	male	17	60 to 64	2007	44	Population	1	Number	102225916.84487452	104945908.60684629	99367756.09697431
1	Global	1	male	18	65 to 69	2007	44	Population	1	Number	82523674.46334882	84691906.30952296	80350197.72637445
1	Global	1	male	19	70 to 74	2007	44	Population	1	Number	63337574.3913809	65002330.171696916	61661762.51694043
1	Global	1	male	20	75 to 79	2007	44	Population	1	Number	42969306.42927313	44018498.08465504	41899908.03747835
1	Global	1	male	21	80 plus	2007	44	Population	1	Number	35261269.87286015	36006393.287786126	34488556.28558472
1	Global	1	male	22	All Ages	2007	44	Population	1	Number	3386560776.851862	3475116691.787075	3298291196.7469945
1	Global	1	male	23	5-14 years	2007	44	Population	1	Number	631864521.4854429	647538370.3459299	616464193.6188067
1	Global	1	male	24	15-49 years	2007	44	Population	1	Number	1796383737.035958	1844705847.8835437	1747651676.375183
1	Global	1	male	25	50-69 years	2007	44	Population	1	Number	485866197.85250753	499161443.9438006	472246353.2707062
1	Global	1	male	26	70+ years	2007	44	Population	1	Number	141568150.69351417	144976976.7020689	138107439.59421286
1	Global	1	male	28	<1 year	2007	44	Population	1	Number	68402543.87381093	69942070.24083006	66819303.53537893
1	Global	1	male	30	80 to 84	2007	44	Population	1	Number	22931304.025088083	23444847.228996016	22397296.267028674
1	Global	1	male	31	85 to 89	2007	44	Population	1	Number	8985919.716699542	9165398.88840695	8798905.52913943
1	Global	1	male	32	90 to 94	2007	44	Population	1	Number	2664653.9999845484	2711986.131571677	2615008.295167985
1	Global	1	male	39	0 to 14	2007	44	Population	1	Number	962742691.2698821	985893284.776805	939532514.629681
1	Global	1	male	42	Neonatal	2007	44	Population	1	Number	5346036.12626987	5465861.32779693	5222639.494087846
1	Global	1	male	157	25 plus	2007	44	Population	1	Number	1805702785.0761101	1854016178.5952168	1756655755.3426082
1	Global	1	male	158	<20 years	2007	44	Population	1	Number	1285043802.976422	1317102302.709611	1254004300.7040048
1	Global	1	male	159	10 to 24	2007	44	Population	1	Number	933627296.230779	958791830.1788297	909526739.6661553
1	Global	1	male	162	10 to 19	2007	44	Population	1	Number	637813107.4314493	655029541.5167049	621658911.0018467
1	Global	1	male	164	Birth	2007	44	Population	1	Number	71174077.0583663	73157389.0576604	69303162.5423359
1	Global	1	male	235	95 plus	2007	44	Population	1	Number	679392.1310879787	693248.9321779347	665242.3246291386
1	Global	2	female	1	Under 5	2007	44	Population	1	Number	308933301.42874026	315815184.2593925	301851988.116511
1	Global	2	female	2	Early Neonatal	2007	44	Population	1	Number	1256151.4490352422	1283343.2169387585	1227789.4785073989
1	Global	2	female	3	Late Neonatal	2007	44	Population	1	Number	3724903.938148704	3805700.3913814784	3641031.8374814917
1	Global	2	female	4	Post Neonatal	2007	44	Population	1	Number	58798633.08932969	60080484.406704195	57471669.74981231
1	Global	2	female	5	1 to 4	2007	44	Population	1	Number	245153612.9522266	250679394.74211875	239561217.41475707
1	Global	2	female	6	5 to 9	2007	44	Population	1	Number	294952184.85917234	301887554.9709628	287934043.97517043
1	Global	2	female	7	10 to 14	2007	44	Population	1	Number	294224923.48787737	301312410.857289	287240965.8631673
1	Global	2	female	8	15 to 19	2007	44	Population	1	Number	307140919.418674	315215559.4692709	299079041.10268617
1	Global	2	female	9	20 to 24	2007	44	Population	1	Number	291535850.6663861	299050723.44307184	283954402.7541424
1	Global	2	female	10	25 to 29	2007	44	Population	1	Number	263906047.02835894	270590068.9401816	257313853.02966848
1	Global	2	female	11	30 to 34	2007	44	Population	1	Number	250343565.7772259	256930143.5001463	243702050.30695558
1	Global	2	female	12	35 to 39	2007	44	Population	1	Number	242774304.0872338	249656303.5429614	235823451.43093672
1	Global	2	female	13	40 to 44	2007	44	Population	1	Number	222755786.2656789	229038648.8282491	216198742.6060969
1	Global	2	female	14	45 to 49	2007	44	Population	1	Number	184077558.5201693	188666171.7162678	179341745.0568745
1	Global	2	female	15	50 to 54	2007	44	Population	1	Number	164917927.74353388	169390897.0832509	160403521.31946248
1	Global	2	female	16	55 to 59	2007	44	Population	1	Number	136890185.55871922	140526914.4234001	133278974.07697223
1	Global	2	female	17	60 to 64	2007	44	Population	1	Number	105332456.56642167	108021151.47971478	102548333.81808522
1	Global	2	female	18	65 to 69	2007	44	Population	1	Number	90232953.33778352	92465283.99306977	87994177.0986874
1	Global	2	female	19	70 to 74	2007	44	Population	1	Number	73629424.06206694	75416275.51715684	71825293.00803259
1	Global	2	female	20	75 to 79	2007	44	Population	1	Number	54669283.83278883	55904100.82895848	53418518.43364118
1	Global	2	female	21	80 plus	2007	44	Population	1	Number	60069969.74227255	61301563.99239642	58807291.83082548
1	Global	2	female	22	All Ages	2007	44	Population	1	Number	3346386642.3831034	3431280653.595592	3261491928.8587656
1	Global	2	female	23	5-14 years	2007	44	Population	1	Number	589177108.3470497	603392406.5611778	575190631.3311822
1	Global	2	female	24	15-49 years	2007	44	Population	1	Number	1762534031.763727	1808915784.0945299	1715541896.2131882
1	Global	2	female	25	50-69 years	2007	44	Population	1	Number	497373523.2064583	510418415.9756365	484223024.2432504
1	Global	2	female	26	70+ years	2007	44	Population	1	Number	188368677.63712832	192567780.45368686	184128305.20187175
1	Global	2	female	28	<1 year	2007	44	Population	1	Number	63779688.47651364	65169528.076003775	62340491.0658012
1	Global	2	female	30	80 to 84	2007	44	Population	1	Number	34885587.924502075	35625454.73957204	34136722.70170483
1	Global	2	female	31	85 to 89	2007	44	Population	1	Number	16899772.96307543	17251488.362057332	16536012.974289909
1	Global	2	female	32	90 to 94	2007	44	Population	1	Number	6345603.229787603	6474431.888562299	6209164.076157779
1	Global	2	female	39	0 to 14	2007	44	Population	1	Number	898110409.77579	918960316.1459132	877145406.497814
1	Global	2	female	42	Neonatal	2007	44	Population	1	Number	4981055.387183946	5089043.669299585	4868821.315988891
1	Global	2	female	157	25 plus	2007	44	Population	1	Number	1849599462.5222535	1896447616.4960413	1800869552.3808808
1	Global	2	female	158	<20 years	2007	44	Population	1	Number	1205251329.194464	1234030067.8341775	1176810270.7727895
1	Global	2	female	159	10 to 24	2007	44	Population	1	Number	892901693.5729375	916196112.2805679	870634688.770585
1	Global	2	female	162	10 to 19	2007	44	Population	1	Number	601365842.9065514	617029249.0540465	586665775.1063913
1	Global	2	female	164	Birth	2007	44	Population	1	Number	66104748.7603275	67947893.9035627	64345802.2604089
1	Global	2	female	235	95 plus	2007	44	Population	1	Number	1939005.6249074447	1981972.461577162	1894417.8836791911
1	Global	3	both	1	Under 5	2007	44	Population	1	Number	639811471.2131795	654338690.591356	625010288.1815914
1	Global	3	both	2	Early Neonatal	2007	44	Population	1	Number	2606911.7596972506	2664966.629449216	2547088.335167253
1	Global	3	both	3	Late Neonatal	2007	44	Population	1	Number	7720179.753756566	7892122.431541935	7543845.155428676
1	Global	3	both	4	Post Neonatal	2007	44	Population	1	Number	121855140.83687074	124580771.15795179	119063661.21732233
1	Global	3	both	5	1 to 4	2007	44	Population	1	Number	507629238.8628549	519267830.2069117	495811147.5189522
1	Global	3	both	6	5 to 9	2007	44	Population	1	Number	611304710.6197059	625973398.3245776	596694325.9085039
1	Global	3	both	7	10 to 14	2007	44	Population	1	Number	609736919.2127866	624881765.8490283	595045896.2173585
1	Global	3	both	8	15 to 19	2007	44	Population	1	Number	629442031.1252141	646295218.7818877	612499765.6917123
1	Global	3	both	9	20 to 24	2007	44	Population	1	Number	587350039.4657159	602610301.3192006	571694341.0323907
1	Global	3	both	10	25 to 29	2007	44	Population	1	Number	527232718.562356	540698208.4927732	513836038.0926456
1	Global	3	both	11	30 to 34	2007	44	Population	1	Number	502257145.0645588	515603020.5041766	488928549.58953506
1	Global	3	both	12	35 to 39	2007	44	Population	1	Number	490575061.2473048	504677852.87758005	476275453.27665657
1	Global	3	both	13	40 to 44	2007	44	Population	1	Number	449989584.1087187	462861877.09240305	436648140.70169383
1	Global	3	both	14	45 to 49	2007	44	Population	1	Number	372071189.2258169	381575480.67727906	362348132.76364726
1	Global	3	both	15	50 to 54	2007	44	Population	1	Number	330994790.63730484	340183734.08785295	321723304.9859117
1	Global	3	both	16	55 to 59	2007	44	Population	1	Number	271929929.20923245	279265489.1592022	264543161.91160122
1	Global	3	both	17	60 to 64	2007	44	Population	1	Number	207558373.4112962	212947970.73182786	201923689.68997547
1	Global	3	both	18	65 to 69	2007	44	Population	1	Number	172756627.80113232	177189810.9471597	168338103.75086385
1	Global	3	both	19	70 to 74	2007	44	Population	1	Number	136966998.45344785	140396479.38647836	133505900.274517
1	Global	3	both	20	75 to 79	2007	44	Population	1	Number	97638590.26206197	99918231.27903841	95324503.98754045
1	Global	3	both	21	80 plus	2007	44	Population	1	Number	95331239.6151327	97286164.01111226	93302936.26600215
1	Global	3	both	22	All Ages	2007	44	Population	1	Number	6732947419.234965	6907049602.256306	6559250947.32478
1	Global	3	both	23	5-14 years	2007	44	Population	1	Number	1221041629.8324926	1250930776.9071078	1191312449.8369503
1	Global	3	both	24	15-49 years	2007	44	Population	1	Number	3558917768.799685	3653387126.1465592	3463024660.939669
1	Global	3	both	25	50-69 years	2007	44	Population	1	Number	983239721.0589658	1009596817.951252	956629442.4016576
1	Global	3	both	26	70+ years	2007	44	Population	1	Number	329936828.3306425	337481169.2621184	322126334.2132111
1	Global	3	both	28	<1 year	2007	44	Population	1	Number	132182232.35032457	135138079.4722411	129154594.70791829
1	Global	3	both	30	80 to 84	2007	44	Population	1	Number	57816891.949590154	59047820.84993953	56542287.08457831
1	Global	3	both	31	85 to 89	2007	44	Population	1	Number	25885692.67977497	26404182.792430457	25338241.312809467
1	Global	3	both	32	90 to 94	2007	44	Population	1	Number	9010257.229772152	9184174.311609201	8828732.49931634
1	Global	3	both	39	0 to 14	2007	44	Population	1	Number	1860853101.045672	1904895479.8208137	1816838000.3790698
1	Global	3	both	42	Neonatal	2007	44	Population	1	Number	10327091.513453817	10557308.314289281	10090933.49059593
1	Global	3	both	157	25 plus	2007	44	Population	1	Number	3655302247.5983634	3750173387.393996	3557511138.2165627
1	Global	3	both	158	<20 years	2007	44	Population	1	Number	2490295132.170886	2550836759.142612	2430812262.836575
1	Global	3	both	159	10 to 24	2007	44	Population	1	Number	1826528989.8037164	1874954990.682403	1780292841.5551865
1	Global	3	both	162	10 to 19	2007	44	Population	1	Number	1239178950.3380005	1272090171.7446208	1208461521.1010811
1	Global	3	both	164	Birth	2007	44	Population	1	Number	137278825.818694	141104211.047586	133661677.114958
1	Global	3	both	235	95 plus	2007	44	Population	1	Number	2618397.7559954235	2675400.710430692	2559926.5105170133
4	Southeast Asia, East Asia, and Oceania	1	male	1	Under 5	2007	44	Population	1	Number	71813695.98323849	75446975.82576865	68039326.1793635
4	Southeast Asia, East Asia, and Oceania	1	male	2	Early Neonatal	2007	44	Population	1	Number	279817.6962670202	293738.40129283955	265270.38630388374
4	Southeast Asia, East Asia, and Oceania	1	male	3	Late Neonatal	2007	44	Population	1	Number	833171.099618081	874732.2247643718	789832.1461076689
4	Southeast Asia, East Asia, and Oceania	1	male	4	Post Neonatal	2007	44	Population	1	Number	13207915.026029574	13864960.256991468	12521419.90902274
4	Southeast Asia, East Asia, and Oceania	1	male	5	1 to 4	2007	44	Population	1	Number	57492792.161323816	60409326.260642655	54463489.247787766
4	Southeast Asia, East Asia, and Oceania	1	male	6	5 to 9	2007	44	Population	1	Number	73093585.0671504	76862466.77431901	69186305.61785194
4	Southeast Asia, East Asia, and Oceania	1	male	7	10 to 14	2007	44	Population	1	Number	79902286.96722984	84193316.0121959	75446046.38259171
4	Southeast Asia, East Asia, and Oceania	1	male	8	15 to 19	2007	44	Population	1	Number	96551733.975191	102419832.91141078	90635140.08225864
4	Southeast Asia, East Asia, and Oceania	1	male	9	20 to 24	2007	44	Population	1	Number	88368118.46250334	93645739.69501466	82956911.9518663
4	Southeast Asia, East Asia, and Oceania	1	male	10	25 to 29	2007	44	Population	1	Number	77616229.9658712	82046260.01690355	73029286.01250237
4	Southeast Asia, East Asia, and Oceania	1	male	11	30 to 34	2007	44	Population	1	Number	83227821.54262355	88352297.74172564	77966832.86980616
4	Southeast Asia, East Asia, and Oceania	1	male	12	35 to 39	2007	44	Population	1	Number	91336409.81699997	97259182.92384844	85301945.67762056
4	Southeast Asia, East Asia, and Oceania	1	male	13	40 to 44	2007	44	Population	1	Number	85957539.34233178	91613654.28566538	80193895.0914638
4	Southeast Asia, East Asia, and Oceania	1	male	14	45 to 49	2007	44	Population	1	Number	62252457.90529115	66090563.38212401	58322016.74875172
4	Southeast Asia, East Asia, and Oceania	1	male	15	50 to 54	2007	44	Population	1	Number	60681552.06286976	64718002.03164085	56577378.61886423
4	Southeast Asia, East Asia, and Oceania	1	male	16	55 to 59	2007	44	Population	1	Number	46606606.85364792	49744428.87378648	43395739.23860388
4	Southeast Asia, East Asia, and Oceania	1	male	17	60 to 64	2007	44	Population	1	Number	33828218.815091535	36086702.215889305	31506002.15497142
4	Southeast Asia, East Asia, and Oceania	1	male	18	65 to 69	2007	44	Population	1	Number	26156907.503393885	27909339.501663927	24359034.81558936
4	Southeast Asia, East Asia, and Oceania	1	male	19	70 to 74	2007	44	Population	1	Number	20482600.896915812	21894961.786416095	19047496.39445078
4	Southeast Asia, East Asia, and Oceania	1	male	20	75 to 79	2007	44	Population	1	Number	12934916.464261562	13823155.256187042	12035573.055713123
4	Southeast Asia, East Asia, and Oceania	1	male	21	80 plus	2007	44	Population	1	Number	8682113.302371478	9246609.344046148	8114897.073652564
4	Southeast Asia, East Asia, and Oceania	1	male	22	All Ages	2007	44	Population	1	Number	1019492794.9269826	1081467468.3633044	956107528.8681785
4	Southeast Asia, East Asia, and Oceania	1	male	23	5-14 years	2007	44	Population	1	Number	152995872.03438023	160984791.44408765	144655809.40260285
4	Southeast Asia, East Asia, and Oceania	1	male	24	15-49 years	2007	44	Population	1	Number	585310311.010812	621454066.2631507	548273438.9517963
4	Southeast Asia, East Asia, and Oceania	1	male	25	50-69 years	2007	44	Population	1	Number	167273285.23500308	178458472.62298054	155833748.13695544
4	Southeast Asia, East Asia, and Oceania	1	male	26	70+ years	2007	44	Population	1	Number	42099630.66354885	44966550.577367984	39204434.01175706
4	Southeast Asia, East Asia, and Oceania	1	male	28	<1 year	2007	44	Population	1	Number	14320903.821914675	15033430.88304868	13576520.036348844
4	Southeast Asia, East Asia, and Oceania	1	male	30	80 to 84	2007	44	Population	1	Number	6222327.141580094	6641014.409411077	5799999.661069968
4	Southeast Asia, East Asia, and Oceania	1	male	31	85 to 89	2007	44	Population	1	Number	2002214.4361092723	2126759.5242165485	1876224.534759696
4	Southeast Asia, East Asia, and Oceania	1	male	32	90 to 94	2007	44	Population	1	Number	385775.7954873464	403265.01702037104	367386.8859650776
4	Southeast Asia, East Asia, and Oceania	1	male	39	0 to 14	2007	44	Population	1	Number	224809568.01761872	236388088.82243565	212722013.04586273
4	Southeast Asia, East Asia, and Oceania	1	male	42	Neonatal	2007	44	Population	1	Number	1112988.7958851012	1168470.6260572113	1055100.1273261039
4	Southeast Asia, East Asia, and Oceania	1	male	157	25 plus	2007	44	Population	1	Number	609763374.4716696	648772797.3636768	570068053.2176741
4	Southeast Asia, East Asia, and Oceania	1	male	158	<20 years	2007	44	Population	1	Number	321361301.9928097	338782005.59534	303295333.7173269
4	Southeast Asia, East Asia, and Oceania	1	male	159	10 to 24	2007	44	Population	1	Number	264822139.40492418	280073533.1961792	248942711.0940607
4	Southeast Asia, East Asia, and Oceania	1	male	162	10 to 19	2007	44	Population	1	Number	176454020.94242084	186470725.26368356	165998247.6823353
4	Southeast Asia, East Asia, and Oceania	1	male	164	Birth	2007	44	Population	1	Number	14615645.4181108	14958657.0285255	14277754.1046063
4	Southeast Asia, East Asia, and Oceania	1	male	235	95 plus	2007	44	Population	1	Number	71795.92919476413	74128.38697344801	69253.4007310527
4	Southeast Asia, East Asia, and Oceania	2	female	1	Under 5	2007	44	Population	1	Number	63438855.08140529	66438339.132854775	60205925.560475126
4	Southeast Asia, East Asia, and Oceania	2	female	2	Early Neonatal	2007	44	Population	1	Number	246002.93937586693	257562.0568973214	233816.8201717741
4	Southeast Asia, East Asia, and Oceania	2	female	3	Late Neonatal	2007	44	Population	1	Number	733519.9448978874	767976.437027579	697118.6288193129
4	Southeast Asia, East Asia, and Oceania	2	female	4	Post Neonatal	2007	44	Population	1	Number	11642016.914778322	12188416.88678104	11066642.108466733
4	Southeast Asia, East Asia, and Oceania	2	female	5	1 to 4	2007	44	Population	1	Number	50817315.28235321	53237049.74276664	48216839.34775185
4	Southeast Asia, East Asia, and Oceania	2	female	6	5 to 9	2007	44	Population	1	Number	65046328.25178118	68276339.65559712	61676393.618136905
4	Southeast Asia, East Asia, and Oceania	2	female	7	10 to 14	2007	44	Population	1	Number	72376762.48061468	76133560.45803669	68449049.11359027
4	Southeast Asia, East Asia, and Oceania	2	female	8	15 to 19	2007	44	Population	1	Number	92107142.56301379	97662974.00177903	86488834.90965237
4	Southeast Asia, East Asia, and Oceania	2	female	9	20 to 24	2007	44	Population	1	Number	87292986.42616695	92480690.41555734	81967354.32297121
4	Southeast Asia, East Asia, and Oceania	2	female	10	25 to 29	2007	44	Population	1	Number	77040399.68829513	81416045.0328834	72509304.63359788
4	Southeast Asia, East Asia, and Oceania	2	female	11	30 to 34	2007	44	Population	1	Number	81447407.41932864	86410512.69762659	76343319.43137255
4	Southeast Asia, East Asia, and Oceania	2	female	12	35 to 39	2007	44	Population	1	Number	87537872.15267542	93108558.34551394	81832946.02633312
4	Southeast Asia, East Asia, and Oceania	2	female	13	40 to 44	2007	44	Population	1	Number	83740933.8044722	89166151.24918304	78201732.17889395
4	Southeast Asia, East Asia, and Oceania	2	female	14	45 to 49	2007	44	Population	1	Number	60102582.46199683	63722544.4934153	56374132.00116501
4	Southeast Asia, East Asia, and Oceania	2	female	15	50 to 54	2007	44	Population	1	Number	59201563.26613758	63080298.07674818	55257650.64325052
4	Southeast Asia, East Asia, and Oceania	2	female	16	55 to 59	2007	44	Population	1	Number	45620490.524853446	48634801.21014624	42547575.89340079
4	Southeast Asia, East Asia, and Oceania	2	female	17	60 to 64	2007	44	Population	1	Number	33469284.111341838	35621106.82015645	31267583.88633595
4	Southeast Asia, East Asia, and Oceania	2	female	18	65 to 69	2007	44	Population	1	Number	26551981.35078658	28249972.513281852	24813682.104723
4	Southeast Asia, East Asia, and Oceania	2	female	19	70 to 74	2007	44	Population	1	Number	22098075.16669984	23550201.548223607	20626637.512336217
4	Southeast Asia, East Asia, and Oceania	2	female	20	75 to 79	2007	44	Population	1	Number	15275451.411058184	16286013.496015832	14256975.897253856
4	Southeast Asia, East Asia, and Oceania	2	female	21	80 plus	2007	44	Population	1	Number	13988284.827010054	14921760.31003439	13053026.29928516
4	Southeast Asia, East Asia, and Oceania	2	female	22	All Ages	2007	44	Population	1	Number	986336400.9876376	1045035281.3228893	925855159.5567871
4	Southeast Asia, East Asia, and Oceania	2	female	23	5-14 years	2007	44	Population	1	Number	137423090.73239586	144390621.2075195	130172018.17141876
4	Southeast Asia, East Asia, and Oceania	2	female	24	15-49 years	2007	44	Population	1	Number	569269324.5159489	604034925.5719025	533554128.7478734
4	Southeast Asia, East Asia, and Oceania	2	female	25	50-69 years	2007	44	Population	1	Number	164843319.25311944	175577424.20619455	153904597.3310184
4	Southeast Asia, East Asia, and Oceania	2	female	26	70+ years	2007	44	Population	1	Number	51361811.40476808	54752711.78172637	47940411.82217079
4	Southeast Asia, East Asia, and Oceania	2	female	28	<1 year	2007	44	Population	1	Number	12621539.799052076	13213955.380705941	11997577.557457823
4	Southeast Asia, East Asia, and Oceania	2	female	30	80 to 84	2007	44	Population	1	Number	8749387.067430688	9336967.861013798	8160294.235854867
4	Southeast Asia, East Asia, and Oceania	2	female	31	85 to 89	2007	44	Population	1	Number	3840683.5602412326	4098073.543806373	3582461.765154576
4	Southeast Asia, East Asia, and Oceania	2	female	32	90 to 94	2007	44	Population	1	Number	1167038.9433035257	1242829.3551787448	1091897.5146881163
4	Southeast Asia, East Asia, and Oceania	2	female	39	0 to 14	2007	44	Population	1	Number	200861945.81380114	210941565.6878547	190386227.6745025
4	Southeast Asia, East Asia, and Oceania	2	female	42	Neonatal	2007	44	Population	1	Number	979522.8842737544	1025538.4939249005	930935.4489910869
4	Southeast Asia, East Asia, and Oceania	2	female	157	25 plus	2007	44	Population	1	Number	606074326.1846558	644131587.5407525	567248887.1140497
4	Southeast Asia, East Asia, and Oceania	2	female	158	<20 years	2007	44	Population	1	Number	292969088.3768149	308404756.62559766	276852120.7517341
4	Southeast Asia, East Asia, and Oceania	2	female	159	10 to 24	2007	44	Population	1	Number	251776891.4697954	266125978.90249982	236833491.72973946
4	Southeast Asia, East Asia, and Oceania	2	female	162	10 to 19	2007	44	Population	1	Number	164483905.04362845	173727102.2739973	154896078.90760872
4	Southeast Asia, East Asia, and Oceania	2	female	164	Birth	2007	44	Population	1	Number	12848215.6813433	13155944.990436	12545193.3939519
4	Southeast Asia, East Asia, and Oceania	2	female	235	95 plus	2007	44	Population	1	Number	231175.25603460774	243048.50096710588	219118.84004872545
4	Southeast Asia, East Asia, and Oceania	3	both	1	Under 5	2007	44	Population	1	Number	135252551.06464377	141912969.75066644	128230233.37329389
4	Southeast Asia, East Asia, and Oceania	3	both	2	Early Neonatal	2007	44	Population	1	Number	525820.6356428871	551061.9765305587	498933.03481811326
4	Southeast Asia, East Asia, and Oceania	3	both	3	Late Neonatal	2007	44	Population	1	Number	1566691.0445159685	1642076.598113807	1486538.612429156
4	Southeast Asia, East Asia, and Oceania	3	both	4	Post Neonatal	2007	44	Population	1	Number	24849931.940807894	26041611.199945673	23579902.703863118
4	Southeast Asia, East Asia, and Oceania	3	both	5	1 to 4	2007	44	Population	1	Number	108310107.44367702	113678219.86243875	102666570.87412171
4	Southeast Asia, East Asia, and Oceania	3	both	6	5 to 9	2007	44	Population	1	Number	138139913.31893158	145145066.1800695	130862768.67932838
4	Southeast Asia, East Asia, and Oceania	3	both	7	10 to 14	2007	44	Population	1	Number	152279049.4478445	160326876.47023258	143894837.64346617
4	Southeast Asia, East Asia, and Oceania	3	both	8	15 to 19	2007	44	Population	1	Number	188658876.5382048	200080952.9258251	177124048.58662325
4	Southeast Asia, East Asia, and Oceania	3	both	9	20 to 24	2007	44	Population	1	Number	175661104.8886703	186131173.67593184	164924266.27483752
4	Southeast Asia, East Asia, and Oceania	3	both	10	25 to 29	2007	44	Population	1	Number	154656629.6541663	163460969.33285367	145538590.64610025
4	Southeast Asia, East Asia, and Oceania	3	both	11	30 to 34	2007	44	Population	1	Number	164675228.9619522	174762810.43935224	154310152.30117872
4	Southeast Asia, East Asia, and Oceania	3	both	12	35 to 39	2007	44	Population	1	Number	178874281.9696754	190367741.2693624	167128049.23833197
4	Southeast Asia, East Asia, and Oceania	3	both	13	40 to 44	2007	44	Population	1	Number	169698473.14680398	180779805.5348484	158385866.22788066
4	Southeast Asia, East Asia, and Oceania	3	both	14	45 to 49	2007	44	Population	1	Number	122355040.36728798	129833537.11031097	114696148.74991672
4	Southeast Asia, East Asia, and Oceania	3	both	15	50 to 54	2007	44	Population	1	Number	119883115.32900733	127798300.10838902	111846744.25237909
4	Southeast Asia, East Asia, and Oceania	3	both	16	55 to 59	2007	44	Population	1	Number	92227097.37850136	98379230.0839327	85933026.966877
4	Southeast Asia, East Asia, and Oceania	3	both	17	60 to 64	2007	44	Population	1	Number	67297502.92643337	71705596.1831074	62781636.35507561
4	Southeast Asia, East Asia, and Oceania	3	both	18	65 to 69	2007	44	Population	1	Number	52708888.85418046	56152770.453745954	49189885.65791367
4	Southeast Asia, East Asia, and Oceania	3	both	19	70 to 74	2007	44	Population	1	Number	42580676.06361566	45439781.34941546	39678800.56610987
4	Southeast Asia, East Asia, and Oceania	3	both	20	75 to 79	2007	44	Population	1	Number	28210367.875319745	30108593.83524615	26286698.85074738
4	Southeast Asia, East Asia, and Oceania	3	both	21	80 plus	2007	44	Population	1	Number	22670398.12938153	24161141.17196677	21170254.964758888
4	Southeast Asia, East Asia, and Oceania	3	both	22	All Ages	2007	44	Population	1	Number	2005829195.9146202	2126220614.6872313	1881942765.0426068
4	Southeast Asia, East Asia, and Oceania	3	both	23	5-14 years	2007	44	Population	1	Number	290418962.7667761	305353481.6448368	274827827.57402164
4	Southeast Asia, East Asia, and Oceania	3	both	24	15-49 years	2007	44	Population	1	Number	1154579635.526761	1225488991.8350534	1081827567.6996696
4	Southeast Asia, East Asia, and Oceania	3	both	25	50-69 years	2007	44	Population	1	Number	332116604.4881225	354035896.8291751	309779330.5522584
4	Southeast Asia, East Asia, and Oceania	3	both	26	70+ years	2007	44	Population	1	Number	93461442.06831694	99714167.804016	87129589.93469115
4	Southeast Asia, East Asia, and Oceania	3	both	28	<1 year	2007	44	Population	1	Number	26942443.62096675	28234749.88822768	25565374.351110384
4	Southeast Asia, East Asia, and Oceania	3	both	30	80 to 84	2007	44	Population	1	Number	14971714.209010782	15974195.020291796	13961076.493108919
4	Southeast Asia, East Asia, and Oceania	3	both	31	85 to 89	2007	44	Population	1	Number	5842897.996350505	6223425.913201524	5460737.185389825
4	Southeast Asia, East Asia, and Oceania	3	both	32	90 to 94	2007	44	Population	1	Number	1552814.738790872	1645256.7051658432	1459653.3108253537
4	Southeast Asia, East Asia, and Oceania	3	both	39	0 to 14	2007	44	Population	1	Number	425671513.8314199	447419086.92099714	403119305.39538425
4	Southeast Asia, East Asia, and Oceania	3	both	42	Neonatal	2007	44	Population	1	Number	2092511.6801588556	2193138.688282003	1985471.6472472695
4	Southeast Asia, East Asia, and Oceania	3	both	157	25 plus	2007	44	Population	1	Number	1215837700.6563253	1292899731.805964	1137248051.2371802
4	Southeast Asia, East Asia, and Oceania	3	both	158	<20 years	2007	44	Population	1	Number	614330390.3696246	647183313.1270224	580116228.7637541
4	Southeast Asia, East Asia, and Oceania	3	both	159	10 to 24	2007	44	Population	1	Number	516599030.87471956	546124416.098423	485775822.6311032
4	Southeast Asia, East Asia, and Oceania	3	both	162	10 to 19	2007	44	Population	1	Number	340937925.9860493	360197827.53768086	320938668.0604399
4	Southeast Asia, East Asia, and Oceania	3	both	164	Birth	2007	44	Population	1	Number	27463861.0994541	28114130.7247298	26825949.4288192
4	Southeast Asia, East Asia, and Oceania	3	both	235	95 plus	2007	44	Population	1	Number	302971.1852293718	316703.4120533876	288619.4088295646
5	East Asia	1	male	1	Under 5	2007	44	Population	1	Number	40549482.25579598	44048995.040071145	37117416.47183796
5	East Asia	1	male	2	Early Neonatal	2007	44	Population	1	Number	154968.9453136995	168330.7314453882	141872.75055804083
5	East Asia	1	male	3	Late Neonatal	2007	44	Population	1	Number	462334.1585953398	502196.7805548722	423264.21485281375
5	East Asia	1	male	4	Post Neonatal	2007	44	Population	1	Number	7320517.633799494	7950970.741100167	6702538.947282325
5	East Asia	1	male	5	1 to 4	2007	44	Population	1	Number	32611661.518087447	35427496.78697072	29849740.55914478
5	East Asia	1	male	6	5 to 9	2007	44	Population	1	Number	42433417.53169504	46099002.06364265	38839392.77099011
5	East Asia	1	male	7	10 to 14	2007	44	Population	1	Number	49200312.98010078	53455393.368149005	45030999.5494089
5	East Asia	1	male	8	15 to 19	2007	44	Population	1	Number	66895622.91482008	72759953.34085028	61144779.069530755
5	East Asia	1	male	9	20 to 24	2007	44	Population	1	Number	60632156.16543939	65939756.06992092	55429017.723282315
5	East Asia	1	male	10	25 to 29	2007	44	Population	1	Number	51424643.19175028	55888302.83096754	47052261.361940436
5	East Asia	1	male	11	30 to 34	2007	44	Population	1	Number	59178286.969354466	64351779.475146234	54107726.58306093
5	East Asia	1	male	12	35 to 39	2007	44	Population	1	Number	68835405.9892164	74856396.01085533	62931538.19432569
5	East Asia	1	male	13	40 to 44	2007	44	Population	1	Number	65823528.14274571	71585593.13389657	60177782.23424782
5	East Asia	1	male	14	45 to 49	2007	44	Population	1	Number	44997249.41273413	48895967.07506524	41186534.95732904
5	East Asia	1	male	15	50 to 54	2007	44	Population	1	Number	47095646.35651893	51211468.26578929	43067159.698233075
5	East Asia	1	male	16	55 to 59	2007	44	Population	1	Number	36670317.40797494	39875150.06566925	33528794.830322083
5	East Asia	1	male	17	60 to 64	2007	44	Population	1	Number	26642081.00692475	28963560.588932764	24368003.425591666
5	East Asia	1	male	18	65 to 69	2007	44	Population	1	Number	20724486.49756506	22523739.63273534	18963541.1710735
5	East Asia	1	male	19	70 to 74	2007	44	Population	1	Number	16497889.265610388	17939915.238017675	15085628.665616361
5	East Asia	1	male	20	75 to 79	2007	44	Population	1	Number	10387666.531861627	11288327.511532942	9500388.5411986
5	East Asia	1	male	21	80 plus	2007	44	Population	1	Number	6665041.156304473	7231485.082738499	6108290.914301911
5	East Asia	1	male	22	All Ages	2007	44	Population	1	Number	714653233.7764125	776936708.6999334	653640610.8137645
5	East Asia	1	male	23	5-14 years	2007	44	Population	1	Number	91633730.51179582	99554395.43179166	83870392.320399
5	East Asia	1	male	24	15-49 years	2007	44	Population	1	Number	417786892.78606045	454277747.9367022	382029640.12371683
5	East Asia	1	male	25	50-69 years	2007	44	Population	1	Number	131132531.26898369	142581033.97919315	119927499.12522031
5	East Asia	1	male	26	70+ years	2007	44	Population	1	Number	33550596.95377649	36459733.36501321	30695662.77259032
5	East Asia	1	male	28	<1 year	2007	44	Population	1	Number	7937820.737708534	8621498.253100429	7267675.912693178
5	East Asia	1	male	30	80 to 84	2007	44	Population	1	Number	4924359.194559717	5346974.410580608	4507910.35685611
5	East Asia	1	male	31	85 to 89	2007	44	Population	1	Number	1487107.9777527328	1612074.1757075014	1364469.5009030753
5	East Asia	1	male	32	90 to 94	2007	44	Population	1	Number	225190.83919465935	242477.82875202963	208456.19135741348
5	East Asia	1	male	39	0 to 14	2007	44	Population	1	Number	132183212.76759179	143603390.47186282	120987808.79223697
5	East Asia	1	male	42	Neonatal	2007	44	Population	1	Number	617303.1039090393	670527.5120002604	565136.9654108546
5	East Asia	1	male	157	25 plus	2007	44	Population	1	Number	454942241.92856115	494633608.81729907	416079005.2287147
5	East Asia	1	male	158	<20 years	2007	44	Population	1	Number	199078835.68241188	216363343.81271312	182132587.8617677
5	East Asia	1	male	159	10 to 24	2007	44	Population	1	Number	176728092.06036025	192155102.77892023	161604796.34222198
5	East Asia	1	male	162	10 to 19	2007	44	Population	1	Number	116095935.89492086	126215346.70899932	106175778.61893964
5	East Asia	1	male	164	Birth	2007	44	Population	1	Number	8033389.78224637	8235655.62473089	7851126.54300217
5	East Asia	1	male	235	95 plus	2007	44	Population	1	Number	28383.14479736425	30012.28239737377	26792.53940231189
5	East Asia	2	female	1	Under 5	2007	44	Population	1	Number	33897853.856038846	36804759.31468831	31047717.29156617
5	East Asia	2	female	2	Early Neonatal	2007	44	Population	1	Number	128676.14358657054	139697.15521490967	117877.41633460141
5	East Asia	2	female	3	Late Neonatal	2007	44	Population	1	Number	384204.085473045	417109.45394233003	351962.58965961507
5	East Asia	2	female	4	Post Neonatal	2007	44	Population	1	Number	6085589.468789288	6606115.943583178	5575510.522687949
5	East Asia	2	female	5	1 to 4	2007	44	Population	1	Number	27299384.15818994	29641836.761947893	25002366.762884006
5	East Asia	2	female	6	5 to 9	2007	44	Population	1	Number	36050853.84030481	39147592.925803125	33015498.070643827
5	East Asia	2	female	7	10 to 14	2007	44	Population	1	Number	43137067.19506991	46854505.396806724	39495602.05454112
5	East Asia	2	female	8	15 to 19	2007	44	Population	1	Number	63301801.00593186	68852077.44139966	57859104.1111598
5	East Asia	2	female	9	20 to 24	2007	44	Population	1	Number	59682444.162863724	64911102.23436351	54558073.46561117
5	East Asia	2	female	10	25 to 29	2007	44	Population	1	Number	50790993.390258715	55200097.29643836	46475997.29850526
5	East Asia	2	female	11	30 to 34	2007	44	Population	1	Number	57415371.563307464	62428145.53776872	52507464.88394567
5	East Asia	2	female	12	35 to 39	2007	44	Population	1	Number	65015885.66910566	70688729.28315037	59459776.48244707
5	East Asia	2	female	13	40 to 44	2007	44	Population	1	Number	63327113.7366195	68860364.53906806	57910921.747857206
5	East Asia	2	female	14	45 to 49	2007	44	Population	1	Number	42545014.973081954	46217661.75222073	38957781.205136195
5	East Asia	2	female	15	50 to 54	2007	44	Population	1	Number	45276528.41866127	49222688.133004636	41416027.862168856
5	East Asia	2	female	16	55 to 59	2007	44	Population	1	Number	35233205.94480768	38307409.15808031	32225368.677547283
5	East Asia	2	female	17	60 to 64	2007	44	Population	1	Number	25491913.90359934	27693103.783772063	23335809.33904132
5	East Asia	2	female	18	65 to 69	2007	44	Population	1	Number	20162209.592961837	21889646.88147934	18471117.32371995
5	East Asia	2	female	19	70 to 74	2007	44	Population	1	Number	17106287.032016188	18577543.807447497	15667235.346544588
5	East Asia	2	female	20	75 to 79	2007	44	Population	1	Number	11870305.158999557	12893784.950023586	10870463.810293028
5	East Asia	2	female	21	80 plus	2007	44	Population	1	Number	10902543.268132685	11841918.72355725	9987866.771767616
5	East Asia	2	female	22	All Ages	2007	44	Population	1	Number	681207392.711761	740391417.655664	623261825.7424961
5	East Asia	2	female	23	5-14 years	2007	44	Population	1	Number	79187921.03537472	86002098.32260986	72511100.12518497
5	East Asia	2	female	24	15-49 years	2007	44	Population	1	Number	402078624.5011689	437158178.0844095	367729119.19466233
5	East Asia	2	female	25	50-69 years	2007	44	Population	1	Number	126163857.86003013	137113105.7334198	115448323.20247741
5	East Asia	2	female	26	70+ years	2007	44	Population	1	Number	39879135.45914843	43313276.20053668	36525565.92860522
5	East Asia	2	female	28	<1 year	2007	44	Population	1	Number	6598469.697848904	7162922.552740418	6045350.528682166
5	East Asia	2	female	30	80 to 84	2007	44	Population	1	Number	6852497.773586874	7443661.43453793	6275802.341212922
5	East Asia	2	female	31	85 to 89	2007	44	Population	1	Number	3009625.0652647614	3268598.2628060943	2757145.0053039608
5	East Asia	2	female	32	90 to 94	2007	44	Population	1	Number	892025.5021260736	967754.0414463744	818000.7127790523
5	East Asia	2	female	39	0 to 14	2007	44	Population	1	Number	113085774.89141355	122806857.63729817	103558817.4167511
5	East Asia	2	female	42	Neonatal	2007	44	Population	1	Number	512880.2290596155	556806.6091572396	469840.0059942165
5	East Asia	2	female	157	25 plus	2007	44	Population	1	Number	445137372.65155184	483821380.34260285	407285830.74897426
5	East Asia	2	female	158	<20 years	2007	44	Population	1	Number	176387575.89734542	191658935.0786978	161417921.5279109
5	East Asia	2	female	159	10 to 24	2007	44	Population	1	Number	166121312.3638655	180617685.0725699	151912779.6313121
5	East Asia	2	female	162	10 to 19	2007	44	Population	1	Number	106438868.20100176	115706582.83820641	97354706.16570093
5	East Asia	2	female	164	Birth	2007	44	Population	1	Number	6660434.81649382	6828200.52940777	6508988.85442928
5	East Asia	2	female	235	95 plus	2007	44	Population	1	Number	148394.9271549759	160201.7836023117	136923.1461035134
5	East Asia	3	both	1	Under 5	2007	44	Population	1	Number	74447336.11183482	80853754.35475945	68165133.76340413
5	East Asia	3	both	2	Early Neonatal	2007	44	Population	1	Number	283645.08890027006	308027.88666029787	259750.16689264224
5	East Asia	3	both	3	Late Neonatal	2007	44	Population	1	Number	846538.2440683848	919306.2344972021	775226.8045124287
5	East Asia	3	both	4	Post Neonatal	2007	44	Population	1	Number	13406107.102588782	14557086.684683345	12278049.469970275
5	East Asia	3	both	5	1 to 4	2007	44	Population	1	Number	59911045.676277384	65069333.54891862	54852107.322028786
5	East Asia	3	both	6	5 to 9	2007	44	Population	1	Number	78484271.37199984	85246594.98944575	71854890.84163393
5	East Asia	3	both	7	10 to 14	2007	44	Population	1	Number	92337380.17517069	100309898.76495573	84526601.60395002
5	East Asia	3	both	8	15 to 19	2007	44	Population	1	Number	130197423.92075194	141612030.78225	119003883.18069056
5	East Asia	3	both	9	20 to 24	2007	44	Population	1	Number	120314600.32830311	130850858.30428444	109987091.18889348
5	East Asia	3	both	10	25 to 29	2007	44	Population	1	Number	102215636.58200899	111088400.1274059	93528258.66044568
5	East Asia	3	both	11	30 to 34	2007	44	Population	1	Number	116593658.53266193	126779925.01291497	106615191.4670066
5	East Asia	3	both	12	35 to 39	2007	44	Population	1	Number	133851291.65832207	145545125.2940057	122391314.67677277
5	East Asia	3	both	13	40 to 44	2007	44	Population	1	Number	129150641.87936522	140445957.6729646	118088703.98210502
5	East Asia	3	both	14	45 to 49	2007	44	Population	1	Number	87542264.38581608	95113628.82728596	80144316.16246523
5	East Asia	3	both	15	50 to 54	2007	44	Population	1	Number	92372174.7751802	100435059.74353719	84483187.56040195
5	East Asia	3	both	16	55 to 59	2007	44	Population	1	Number	71903523.35278262	78182612.25429893	65754163.50786936
5	East Asia	3	both	17	60 to 64	2007	44	Population	1	Number	52133994.91052409	56656664.37270483	47703812.76463299
5	East Asia	3	both	18	65 to 69	2007	44	Population	1	Number	40886696.0905269	44413386.51421469	37434658.49479345
5	East Asia	3	both	19	70 to 74	2007	44	Population	1	Number	33604176.29762658	36519366.89392633	30752864.012160953
5	East Asia	3	both	20	75 to 79	2007	44	Population	1	Number	22257971.690861184	24188657.975705415	20372073.429426737
5	East Asia	3	both	21	80 plus	2007	44	Population	1	Number	17567584.424437158	19073409.33901984	16096291.259607857
5	East Asia	3	both	22	All Ages	2007	44	Population	1	Number	1395860626.4881735	1517328126.3555982	1276902436.556261
5	East Asia	3	both	23	5-14 years	2007	44	Population	1	Number	170821651.54717052	185556493.7544015	156381492.44558397
5	East Asia	3	both	24	15-49 years	2007	44	Population	1	Number	819865517.2872293	891435926.0211114	749758759.3183794
5	East Asia	3	both	25	50-69 years	2007	44	Population	1	Number	257296389.1290138	279694340.36039567	235375822.32769772
5	East Asia	3	both	26	70+ years	2007	44	Population	1	Number	73429732.41292492	79787581.70907564	67221228.70119557
5	East Asia	3	both	28	<1 year	2007	44	Population	1	Number	14536290.435557438	15784420.805840846	13313026.441375345
5	East Asia	3	both	30	80 to 84	2007	44	Population	1	Number	11776856.96814659	12792369.568737973	10784467.22558717
5	East Asia	3	both	31	85 to 89	2007	44	Population	1	Number	4496733.043017494	4880674.163981387	4121614.5062070363
5	East Asia	3	both	32	90 to 94	2007	44	Population	1	Number	1117216.3413207328	1210170.9496182986	1026449.9053250974
5	East Asia	3	both	39	0 to 14	2007	44	Population	1	Number	245268987.65900534	266410248.109161	224546626.20898813
5	East Asia	3	both	42	Neonatal	2007	44	Population	1	Number	1130183.3329686548	1227334.1211575002	1034976.9714050711
5	East Asia	3	both	157	25 plus	2007	44	Population	1	Number	900079614.580113	978454989.1599016	823364835.9776889
5	East Asia	3	both	158	<20 years	2007	44	Population	1	Number	375466411.5797573	408022278.8914109	343550509.3896787
5	East Asia	3	both	159	10 to 24	2007	44	Population	1	Number	342849404.42422575	372772787.85149014	313517575.97353405
5	East Asia	3	both	162	10 to 19	2007	44	Population	1	Number	222534804.09592262	241921929.54720572	203530484.78464058
5	East Asia	3	both	164	Birth	2007	44	Population	1	Number	14693824.5987402	15063870.5561625	14360115.3974314
5	East Asia	3	both	235	95 plus	2007	44	Population	1	Number	176778.07195234016	190305.86097902615	163767.665611929
6	China	1	male	1	Under 5	2007	44	Population	1	Number	38903903.745463476	42387006.15034641	35422138.140688926
6	China	1	male	2	Early Neonatal	2007	44	Population	1	Number	148641.25349772203	161935.37861359646	135344.52698634504
6	China	1	male	3	Late Neonatal	2007	44	Population	1	Number	443443.12441196817	483103.3129070679	403775.0005788566
6	China	1	male	4	Post Neonatal	2007	44	Population	1	Number	7014335.652612718	7641779.0440847995	6386824.597441721
6	China	1	male	5	1 to 4	2007	44	Population	1	Number	31297483.714941062	34100188.41474095	28496194.015681997
6	China	1	male	6	5 to 9	2007	44	Population	1	Number	40715543.79335704	44360419.80756383	37071894.3157904
6	China	1	male	7	10 to 14	2007	44	Population	1	Number	47262085.2967899	51488878.35655201	43034547.290824406
6	China	1	male	8	15 to 19	2007	44	Population	1	Number	64984029.133736126	70802313.77859996	59168538.83988136
6	China	1	male	9	20 to 24	2007	44	Population	1	Number	58819841.51352534	64084038.806055486	53557007.62891568
6	China	1	male	10	25 to 29	2007	44	Population	1	Number	49511307.13333444	53938520.13098017	45082903.25354825
6	China	1	male	11	30 to 34	2007	44	Population	1	Number	57334445.044794716	62464562.1244034	52204744.47264426
6	China	1	male	12	35 to 39	2007	44	Population	1	Number	66743589.81917204	72718683.68858151	60770613.89267982
6	China	1	male	13	40 to 44	2007	44	Population	1	Number	63867651.32982711	69579145.15815341	58154830.39763971
6	China	1	male	14	45 to 49	2007	44	Population	1	Number	43294860.51420429	47153263.996031344	39439056.61059557
6	China	1	male	15	50 to 54	2007	44	Population	1	Number	45639953.285821	49713868.25555631	41566034.699266195
6	China	1	male	16	55 to 59	2007	44	Population	1	Number	35584598.54752417	38760342.40493063	32409158.42717039
6	China	1	male	17	60 to 64	2007	44	Population	1	Number	25761689.284849808	28064436.577990767	23457753.218558393
6	China	1	male	18	65 to 69	2007	44	Population	1	Number	19978415.840280186	21762035.89860543	18194762.353769064
6	China	1	male	19	70 to 74	2007	44	Population	1	Number	16010061.70082745	17438075.974774834	14582596.174198586
6	China	1	male	20	75 to 79	2007	44	Population	1	Number	10052344.429184902	10947425.798177779	9158251.877044814
6	China	1	male	21	80 plus	2007	44	Population	1	Number	6358577.302176079	6921292.171953239	5797941.0814887
6	China	1	male	22	All Ages	2007	44	Population	1	Number	690822897.7148681	752584323.6835161	629037868.5293598
6	China	1	male	23	5-14 years	2007	44	Population	1	Number	87977629.09014694	95849298.16411585	80106441.60661481
6	China	1	male	24	15-49 years	2007	44	Population	1	Number	404555724.48859406	440740527.6828053	368366936.9611568
6	China	1	male	25	50-69 years	2007	44	Population	1	Number	126964656.95847516	138300683.1370831	115627598.24421296
6	China	1	male	26	70+ years	2007	44	Population	1	Number	32420983.43218843	35306808.549165204	29538789.132732105
6	China	1	male	28	<1 year	2007	44	Population	1	Number	7606420.030522408	8286817.735605463	6925944.125006922
6	China	1	male	30	80 to 84	2007	44	Population	1	Number	4727418.887650381	5147478.2881799	4308196.052825964
6	China	1	male	31	85 to 89	2007	44	Population	1	Number	1409225.2502475707	1533275.90445678	1285911.9013514137
6	China	1	male	32	90 to 94	2007	44	Population	1	Number	201202.10475791415	218532.03461423217	184317.7440458252
6	China	1	male	39	0 to 14	2007	44	Population	1	Number	126881532.8356104	138236304.31446227	115528579.74730372
6	China	1	male	42	Neonatal	2007	44	Population	1	Number	592084.3779096903	645038.6915206643	539119.5275652016
6	China	1	male	157	25 plus	2007	44	Population	1	Number	440137494.2319962	479461666.78439796	400798485.7623151
6	China	1	male	158	<20 years	2007	44	Population	1	Number	191865561.96934652	209038618.09306222	174697118.58718508
6	China	1	male	159	10 to 24	2007	44	Population	1	Number	171065955.94405136	186375230.94120747	155760093.75962144
6	China	1	male	162	10 to 19	2007	44	Population	1	Number	112246114.43052602	122291192.13515198	102203086.13070576
6	China	1	male	164	Birth	2007	44	Population	1	Number	7692583.65482682	7883581.52947605	7513892.91585988
6	China	1	male	235	95 plus	2007	44	Population	1	Number	20731.05952021316	22354.693026585497	19137.672257172904
6	China	2	female	1	Under 5	2007	44	Population	1	Number	32356164.33104547	35251870.056844614	29460932.824326057
6	China	2	female	2	Early Neonatal	2007	44	Population	1	Number	122763.07764963982	133737.6527610664	111783.61817162756
6	China	2	female	3	Late Neonatal	2007	44	Population	1	Number	366532.16946875857	399298.65092928417	333751.0155835013
6	China	2	female	4	Post Neonatal	2007	44	Population	1	Number	5799123.8768899925	6317630.700504298	5280434.701521741
6	China	2	female	5	1 to 4	2007	44	Population	1	Number	26067745.20703708	28401203.052649964	23734963.489049193
6	China	2	female	6	5 to 9	2007	44	Population	1	Number	34434324.047354504	37515496.33417059	31353409.366653226
6	China	2	female	7	10 to 14	2007	44	Population	1	Number	41319621.66937488	45013379.071861476	37624362.28897599
6	China	2	female	8	15 to 19	2007	44	Population	1	Number	61507748.27766062	67014354.74380309	56003586.97081166
6	China	2	female	9	20 to 24	2007	44	Population	1	Number	57949103.61324497	63133006.46677043	52765290.64747126
6	China	2	female	10	25 to 29	2007	44	Population	1	Number	48929567.89127931	53298386.76549083	44560278.299817905
6	China	2	female	11	30 to 34	2007	44	Population	1	Number	55592293.386418745	60558398.23630587	50624657.10061957
6	China	2	female	12	35 to 39	2007	44	Population	1	Number	62942368.870119914	68567093.70434175	57315034.74577994
6	China	2	female	13	40 to 44	2007	44	Population	1	Number	61379795.66001216	66860266.20608255	55898686.91088676
6	China	2	female	14	45 to 49	2007	44	Population	1	Number	40821091.62575329	44455157.662812315	37191118.0117777
6	China	2	female	15	50 to 54	2007	44	Population	1	Number	43772463.12788187	47678294.95690593	39867267.13097728
6	China	2	female	16	55 to 59	2007	44	Population	1	Number	34087379.9507761	37129645.45183388	31045368.666281786
6	China	2	female	17	60 to 64	2007	44	Population	1	Number	24468897.888591442	26655810.24587918	22280872.663052686
6	China	2	female	18	65 to 69	2007	44	Population	1	Number	19224602.93113688	20941607.444979813	17507277.846493855
6	China	2	female	19	70 to 74	2007	44	Population	1	Number	16370024.541581796	17830050.520193305	14910579.540827287
6	China	2	female	20	75 to 79	2007	44	Population	1	Number	11383754.271209951	12397266.083514128	10371401.110675598
6	China	2	female	21	80 plus	2007	44	Population	1	Number	10457737.680126686	11384222.734825876	9534221.714736264
6	China	2	female	22	All Ages	2007	44	Population	1	Number	656996939.7635686	715684323.5977651	598292293.3878192
6	China	2	female	23	5-14 years	2007	44	Population	1	Number	75753945.71672939	82528875.40603204	68977771.65562922
6	China	2	female	24	15-49 years	2007	44	Population	1	Number	389121969.324489	423886663.78560686	354344369.6479827
6	China	2	female	25	50-69 years	2007	44	Population	1	Number	121553343.89838628	132405358.09959881	110700786.30680561
6	China	2	female	26	70+ years	2007	44	Population	1	Number	38211516.49291843	41611556.24968269	34816202.36623914
6	China	2	female	28	<1 year	2007	44	Population	1	Number	6288419.124008391	6850667.004194649	5725969.335276872
6	China	2	female	30	80 to 84	2007	44	Population	1	Number	6576264.658816594	7160543.906982273	5993163.11369502
6	China	2	female	31	85 to 89	2007	44	Population	1	Number	2889071.858006388	3144728.9799898257	2634356.8768563555
6	China	2	female	32	90 to 94	2007	44	Population	1	Number	854614.2296614283	929530.592462682	780210.5820891116
6	China	2	female	39	0 to 14	2007	44	Population	1	Number	108110110.04777487	117780745.46287665	98438704.47995527
6	China	2	female	42	Neonatal	2007	44	Population	1	Number	489295.2471183984	533036.3036903506	445534.6337551289
6	China	2	female	157	25 plus	2007	44	Population	1	Number	429429977.82488817	467756216.92431486	391106763.74192667
6	China	2	female	158	<20 years	2007	44	Population	1	Number	169617858.3254355	184795100.20667973	154442291.45076695
6	China	2	female	159	10 to 24	2007	44	Population	1	Number	160776473.56028047	175160740.28243503	146393239.9072589
6	China	2	female	162	10 to 19	2007	44	Population	1	Number	102827369.9470355	112027733.81566457	93627949.25978765
6	China	2	female	164	Birth	2007	44	Population	1	Number	6342479.37110319	6499877.34768387	6195211.47288453
6	China	2	female	235	95 plus	2007	44	Population	1	Number	137786.93364227543	149640.9517838061	126236.56984777618
6	China	3	both	1	Under 5	2007	44	Population	1	Number	71260068.07650894	77638876.20719102	64883070.96501499
6	China	3	both	2	Early Neonatal	2007	44	Population	1	Number	271404.33114736184	295673.0313746629	247128.14515797258
6	China	3	both	3	Late Neonatal	2007	44	Population	1	Number	809975.2938807267	882401.963836352	737526.0161623579
6	China	3	both	4	Post Neonatal	2007	44	Population	1	Number	12813459.52950271	13959409.744589098	11667259.298963461
6	China	3	both	5	1 to 4	2007	44	Population	1	Number	57365228.921978146	62501391.46739092	52231157.50473119
6	China	3	both	6	5 to 9	2007	44	Population	1	Number	75149867.84071155	81875916.1417344	68425303.68244362
6	China	3	both	7	10 to 14	2007	44	Population	1	Number	88581706.96616478	96502257.42841347	80658909.57980041
6	China	3	both	8	15 to 19	2007	44	Population	1	Number	126491777.41139674	137816668.52240306	115172125.81069304
6	China	3	both	9	20 to 24	2007	44	Population	1	Number	116768945.1267703	127217045.27282593	106322298.27638693
6	China	3	both	10	25 to 29	2007	44	Population	1	Number	98440875.02461375	107236906.89647101	89641130.40649001
6	China	3	both	11	30 to 34	2007	44	Population	1	Number	112926738.43121347	123022960.36070931	102826739.22421695
6	China	3	both	12	35 to 39	2007	44	Population	1	Number	129685958.68929195	141285777.39292327	118084687.00508489
6	China	3	both	13	40 to 44	2007	44	Population	1	Number	125247446.98983927	136439411.36423597	114050463.56946956
6	China	3	both	14	45 to 49	2007	44	Population	1	Number	84115952.13995759	91608421.65884368	76630174.62237327
6	China	3	both	15	50 to 54	2007	44	Population	1	Number	89412416.41370286	97392163.21246225	81433301.83024347
6	China	3	both	16	55 to 59	2007	44	Population	1	Number	69671978.49830027	75889987.8567645	63454527.09345218
6	China	3	both	17	60 to 64	2007	44	Population	1	Number	50230587.173441246	54720246.82386994	45738515.427060015
6	China	3	both	18	65 to 69	2007	44	Population	1	Number	39203018.77141707	42703643.34358524	35702040.20026293
6	China	3	both	19	70 to 74	2007	44	Population	1	Number	32380086.242409248	35268126.49496814	29493175.71502587
6	China	3	both	20	75 to 79	2007	44	Population	1	Number	21436098.700394854	23344691.881691907	19529652.98772041
6	China	3	both	21	80 plus	2007	44	Population	1	Number	16816314.982302763	18305514.90677912	15332162.79622496
6	China	3	both	22	All Ages	2007	44	Population	1	Number	1347819837.4784367	1468268647.2812808	1227313438.7484815
6	China	3	both	23	5-14 years	2007	44	Population	1	Number	163731574.80687633	178378173.57014787	149084213.26224405
6	China	3	both	24	15-49 years	2007	44	Population	1	Number	793677693.813083	864627191.4684124	722698352.42629
6	China	3	both	25	50-69 years	2007	44	Population	1	Number	248518000.85686144	270706041.236682	226328384.55101857
6	China	3	both	26	70+ years	2007	44	Population	1	Number	70632499.92510687	76918364.79884788	64354991.498971246
6	China	3	both	28	<1 year	2007	44	Population	1	Number	13894839.154530799	15137484.739800114	12651913.460283794
6	China	3	both	30	80 to 84	2007	44	Population	1	Number	11303683.546466975	12308022.195162171	10301359.166520983
6	China	3	both	31	85 to 89	2007	44	Population	1	Number	4298297.108253959	4678004.884446607	3920268.778207769
6	China	3	both	32	90 to 94	2007	44	Population	1	Number	1055816.3344193425	1147890.5777770875	964523.1818750296
6	China	3	both	39	0 to 14	2007	44	Population	1	Number	234991642.88338527	256017049.77733895	213967284.227259
6	China	3	both	42	Neonatal	2007	44	Population	1	Number	1081379.6250280887	1178074.9952110148	984654.1613203306
6	China	3	both	157	25 plus	2007	44	Population	1	Number	869567472.0568843	947217883.7087134	791905249.5042418
6	China	3	both	158	<20 years	2007	44	Population	1	Number	361483420.29478204	393833718.299742	329139410.037952
6	China	3	both	159	10 to 24	2007	44	Population	1	Number	331842429.5043318	361535971.2236424	302153333.66688037
6	China	3	both	162	10 to 19	2007	44	Population	1	Number	215073484.37756154	234318925.95081654	195831035.39049345
6	China	3	both	164	Birth	2007	44	Population	1	Number	14035063.02593	14383458.8771599	13709104.3887444
6	China	3	both	235	95 plus	2007	44	Population	1	Number	158517.9931624886	172087.06647582084	145389.25383408036
7	Democratic People's Republic of Korea	1	male	1	Under 5	2007	44	Population	1	Number	1088868.7229832977	1171949.2338804724	1011273.4904838701
7	Democratic People's Republic of Korea	1	male	2	Early Neonatal	2007	44	Population	1	Number	4309.2346656368045	4638.028587291594	4002.148918092737
7	Democratic People's Republic of Korea	1	male	3	Late Neonatal	2007	44	Population	1	Number	12839.922122614587	13819.60614449012	11924.920413639882
7	Democratic People's Republic of Korea	1	male	4	Post Neonatal	2007	44	Population	1	Number	208276.98543080222	224168.4863918229	193434.69933362785
7	Democratic People's Republic of Korea	1	male	5	1 to 4	2007	44	Population	1	Number	863442.5807642441	929323.1127568675	801911.7218185096
7	Democratic People's Republic of Korea	1	male	6	5 to 9	2007	44	Population	1	Number	1005399.4238285578	1082111.2404363002	933752.4011892969
7	Democratic People's Republic of Korea	1	male	7	10 to 14	2007	44	Population	1	Number	1100589.421919559	1184564.2202869703	1022158.9460709394
7	Democratic People's Republic of Korea	1	male	8	15 to 19	2007	44	Population	1	Number	1068757.5912892022	1150303.6260272232	992595.5232353053
7	Democratic People's Republic of Korea	1	male	9	20 to 24	2007	44	Population	1	Number	950949.8456861381	1023507.1681159105	883183.0223640923
7	Democratic People's Republic of Korea	1	male	10	25 to 29	2007	44	Population	1	Number	892390.4917983811	960479.7448125182	828796.739650138
7	Democratic People's Republic of Korea	1	male	11	30 to 34	2007	44	Population	1	Number	905366.8646379269	974446.2128420041	840848.3869959391
7	Democratic People's Republic of Korea	1	male	12	35 to 39	2007	44	Population	1	Number	1165318.8805663646	1254232.526364107	1082275.6380111217
7	Democratic People's Republic of Korea	1	male	13	40 to 44	2007	44	Population	1	Number	999064.8133492199	1075293.3001818946	927869.2092901444
7	Democratic People's Republic of Korea	1	male	14	45 to 49	2007	44	Population	1	Number	763367.1757621698	821611.970222509	708967.9151025304
7	Democratic People's Republic of Korea	1	male	15	50 to 54	2007	44	Population	1	Number	621897.7060943579	669348.4024524464	577579.8778046087
7	Democratic People's Republic of Korea	1	male	16	55 to 59	2007	44	Population	1	Number	429197.7693937942	461945.4911388618	398612.17169832427
7	Democratic People's Republic of Korea	1	male	17	60 to 64	2007	44	Population	1	Number	495375.00360114133	533172.0378222297	460073.4674586389
7	Democratic People's Republic of Korea	1	male	18	65 to 69	2007	44	Population	1	Number	390334.8012760581	420117.28471640527	362518.6660355767
7	Democratic People's Republic of Korea	1	male	19	70 to 74	2007	44	Population	1	Number	207896.5365190251	223759.00928840652	193081.3620663864
7	Democratic People's Republic of Korea	1	male	20	75 to 79	2007	44	Population	1	Number	78141.16100182389	84103.3191950935	72572.64624175327
7	Democratic People's Republic of Korea	1	male	21	80 plus	2007	44	Population	1	Number	49367.44413429759	53134.17229334317	45849.40910891089
7	Democratic People's Republic of Korea	1	male	22	All Ages	2007	44	Population	1	Number	12212283.653841315	13144078.960076697	11342008.872807572
7	Democratic People's Republic of Korea	1	male	23	5-14 years	2007	44	Population	1	Number	2105988.8457481167	2266675.4607232697	1955911.3472602363
7	Democratic People's Republic of Korea	1	male	24	15-49 years	2007	44	Population	1	Number	6745215.663089403	7259874.548566166	6264536.434649272
7	Democratic People's Republic of Korea	1	male	25	50-69 years	2007	44	Population	1	Number	1936805.2803653516	2084583.2161299433	1798784.1829971485
7	Democratic People's Republic of Korea	1	male	26	70+ years	2007	44	Population	1	Number	335405.1416551466	360996.50077684317	311503.4174170506
7	Democratic People's Republic of Korea	1	male	28	<1 year	2007	44	Population	1	Number	225426.1422190536	242626.1211236046	209361.7686653605
7	Democratic People's Republic of Korea	1	male	30	80 to 84	2007	44	Population	1	Number	34330.24061914988	36949.632534501696	31883.7905132953
7	Democratic People's Republic of Korea	1	male	31	85 to 89	2007	44	Population	1	Number	12045.197929162623	12964.244621100503	11186.830052404961
7	Democratic People's Republic of Korea	1	male	32	90 to 94	2007	44	Population	1	Number	2626.4156770654517	2826.810776743867	2439.251392886484
7	Democratic People's Republic of Korea	1	male	39	0 to 14	2007	44	Population	1	Number	3194857.5687314146	3438624.694603743	2967184.837744106
7	Democratic People's Republic of Korea	1	male	42	Neonatal	2007	44	Population	1	Number	17149.156788251392	18457.634731781716	15927.069331732619
7	Democratic People's Republic of Korea	1	male	157	25 plus	2007	44	Population	1	Number	6997718.64813456	7531643.47132982	6499045.4894640725
7	Democratic People's Republic of Korea	1	male	158	<20 years	2007	44	Population	1	Number	4263615.160020617	4588928.320630965	3959780.3609794118
7	Democratic People's Republic of Korea	1	male	159	10 to 24	2007	44	Population	1	Number	3120296.8588948995	3358375.0144301043	2897937.4916703375
7	Democratic People's Republic of Korea	1	male	162	10 to 19	2007	44	Population	1	Number	2169347.0132087613	2334867.8463141937	2014754.4693062445
7	Democratic People's Republic of Korea	1	male	164	Birth	2007	44	Population	1	Number	235923.333001135	265984.286420449	206281.239190245
7	Democratic People's Republic of Korea	1	male	235	95 plus	2007	44	Population	1	Number	365.5899089196333	393.48436099708596	339.53715032414317
7	Democratic People's Republic of Korea	2	female	1	Under 5	2007	44	Population	1	Number	1033379.1793879096	1112225.8469079642	959738.2564812625
7	Democratic People's Republic of Korea	2	female	2	Early Neonatal	2007	44	Population	1	Number	4065.939488597289	4376.170026824294	3776.1915021899786
7	Democratic People's Republic of Korea	2	female	3	Late Neonatal	2007	44	Population	1	Number	12133.626564489014	13059.420347279798	11268.957064429182
7	Democratic People's Republic of Korea	2	female	4	Post Neonatal	2007	44	Population	1	Number	196910.67619202367	211934.92956052854	182878.378837686
7	Democratic People's Republic of Korea	2	female	5	1 to 4	2007	44	Population	1	Number	820268.9371427996	882855.3269733315	761814.7290769572
7	Democratic People's Republic of Korea	2	female	6	5 to 9	2007	44	Population	1	Number	963306.6277915208	1036806.7707364674	894659.2324040155
7	Democratic People's Republic of Korea	2	female	7	10 to 14	2007	44	Population	1	Number	1044012.8958010772	1123670.9141972237	969614.1903628939
7	Democratic People's Republic of Korea	2	female	8	15 to 19	2007	44	Population	1	Number	1020107.3430005867	1097941.371508859	947412.2009841714
7	Democratic People's Republic of Korea	2	female	9	20 to 24	2007	44	Population	1	Number	917169.9174004855	987149.8366586866	851810.3276905485
7	Democratic People's Republic of Korea	2	female	10	25 to 29	2007	44	Population	1	Number	867368.886170779	933548.9946433106	805558.2298771612
7	Democratic People's Republic of Korea	2	female	11	30 to 34	2007	44	Population	1	Number	893150.9115432802	961298.1844633706	829502.9701749253
7	Democratic People's Republic of Korea	2	female	12	35 to 39	2007	44	Population	1	Number	1155175.0908912898	1243314.767145367	1072854.7175870857
7	Democratic People's Republic of Korea	2	female	13	40 to 44	2007	44	Population	1	Number	1006140.0584554365	1082908.3853677642	934440.2565280421
7	Democratic People's Republic of Korea	2	female	14	45 to 49	2007	44	Population	1	Number	792645.0982684774	853123.7935733257	736159.4270471012
7	Democratic People's Republic of Korea	2	female	15	50 to 54	2007	44	Population	1	Number	662846.83290743	713421.9411478824	615610.8778052923
7	Democratic People's Republic of Korea	2	female	16	55 to 59	2007	44	Population	1	Number	473602.6933237051	509738.5037231511	439852.7009461835
7	Democratic People's Republic of Korea	2	female	17	60 to 64	2007	44	Population	1	Number	618734.8831599025	665944.2566296341	574642.4447411022
7	Democratic People's Republic of Korea	2	female	18	65 to 69	2007	44	Population	1	Number	544067.3535306003	585579.6063299576	505295.89109306387
7	Democratic People's Republic of Korea	2	female	19	70 to 74	2007	44	Population	1	Number	419573.071063553	451586.42985225166	389673.35100319947
7	Democratic People's Republic of Korea	2	female	20	75 to 79	2007	44	Population	1	Number	249100.49243062144	268106.8205021747	231349.03147128917
7	Democratic People's Republic of Korea	2	female	21	80 plus	2007	44	Population	1	Number	191120.31186641176	205702.76135507465	177500.64888811824
7	Democratic People's Republic of Korea	2	female	22	All Ages	2007	44	Population	1	Number	12851501.646993067	13832069.184742464	11935674.755085453
7	Democratic People's Republic of Korea	2	female	23	5-14 years	2007	44	Population	1	Number	2007319.523592598	2160477.6849336913	1864273.4227669092
7	Democratic People's Republic of Korea	2	female	24	15-49 years	2007	44	Population	1	Number	6651757.305730335	7159285.333360683	6177738.129889036
7	Democratic People's Republic of Korea	2	female	25	50-69 years	2007	44	Population	1	Number	2299251.762921638	2474684.3078306257	2135401.914585642
7	Democratic People's Republic of Korea	2	female	26	70+ years	2007	44	Population	1	Number	859793.8753605861	925396.011709501	798523.0313626069
7	Democratic People's Republic of Korea	2	female	28	<1 year	2007	44	Population	1	Number	213110.24224510996	229370.51993463267	197923.52740430515
7	Democratic People's Republic of Korea	2	female	30	80 to 84	2007	44	Population	1	Number	128612.23790075524	138425.33125800436	119447.0407640074
7	Democratic People's Republic of Korea	2	female	31	85 to 89	2007	44	Population	1	Number	48936.72563328611	52670.590039005314	45449.3845763479
7	Democratic People's Republic of Korea	2	female	32	90 to 94	2007	44	Population	1	Number	11730.308053942732	12625.328698334732	10894.379937427666
7	Democratic People's Republic of Korea	2	female	39	0 to 14	2007	44	Population	1	Number	3040698.7029805076	3272703.5318416557	2824011.679248172
7	Democratic People's Republic of Korea	2	female	42	Neonatal	2007	44	Population	1	Number	16199.566053086302	17435.59037410409	15045.148566619162
7	Democratic People's Republic of Korea	2	female	157	25 plus	2007	44	Population	1	Number	7873525.683611487	8474274.444733268	7312440.5471625645
7	Democratic People's Republic of Korea	2	female	158	<20 years	2007	44	Population	1	Number	4060806.0459810942	4370644.903350515	3771423.8802323435
7	Democratic People's Republic of Korea	2	female	159	10 to 24	2007	44	Population	1	Number	2981290.1562021496	3208762.122364769	2768836.719037614
7	Democratic People's Republic of Korea	2	female	162	10 to 19	2007	44	Population	1	Number	2064120.238801664	2221612.2857060824	1917026.3913470649
7	Democratic People's Republic of Korea	2	female	164	Birth	2007	44	Population	1	Number	222001.249029384	250288.273976042	194108.366345193
7	Democratic People's Republic of Korea	2	female	235	95 plus	2007	44	Population	1	Number	1841.0402784276775	1981.5113597302802	1709.8436103353042
7	Democratic People's Republic of Korea	3	both	1	Under 5	2007	44	Population	1	Number	2122247.9023712073	2284175.080788437	1971011.7469651327
7	Democratic People's Republic of Korea	3	both	2	Early Neonatal	2007	44	Population	1	Number	8375.174154234093	9014.198614115887	7778.340420282715
7	Democratic People's Republic of Korea	3	both	3	Late Neonatal	2007	44	Population	1	Number	24973.5486871036	26879.026491769917	23193.877478069062
7	Democratic People's Republic of Korea	3	both	4	Post Neonatal	2007	44	Population	1	Number	405187.6616228259	436103.41595235147	376313.0781713138
7	Democratic People's Republic of Korea	3	both	5	1 to 4	2007	44	Population	1	Number	1683711.5179070437	1812178.4397301993	1563726.4508954668
7	Democratic People's Republic of Korea	3	both	6	5 to 9	2007	44	Population	1	Number	1968706.0516200785	2118918.0111727677	1828411.633593312
7	Democratic People's Republic of Korea	3	both	7	10 to 14	2007	44	Population	1	Number	2144602.3177206363	2308235.1344841938	1991773.1364338333
7	Democratic People's Republic of Korea	3	both	8	15 to 19	2007	44	Population	1	Number	2088864.934289789	2248244.9975360828	1940007.7242194766
7	Democratic People's Republic of Korea	3	both	9	20 to 24	2007	44	Population	1	Number	1868119.7630866235	2010657.0047745968	1734993.350054641
7	Democratic People's Republic of Korea	3	both	10	25 to 29	2007	44	Population	1	Number	1759759.37796916	1894028.739455829	1634354.9695272993
7	Democratic People's Republic of Korea	3	both	11	30 to 34	2007	44	Population	1	Number	1798517.7761812073	1935744.3973053747	1670351.3571708645
7	Democratic People's Republic of Korea	3	both	12	35 to 39	2007	44	Population	1	Number	2320493.971457654	2497547.2935094736	2155130.3555982076
7	Democratic People's Republic of Korea	3	both	13	40 to 44	2007	44	Population	1	Number	2005204.8718046562	2158201.6855496587	1862309.465818187
7	Democratic People's Republic of Korea	3	both	14	45 to 49	2007	44	Population	1	Number	1556012.274030647	1674735.7637958347	1445127.3421496316
7	Democratic People's Republic of Korea	3	both	15	50 to 54	2007	44	Population	1	Number	1284744.539001788	1382770.3436003288	1193190.7556099007
7	Democratic People's Republic of Korea	3	both	16	55 to 59	2007	44	Population	1	Number	902800.4627174992	971683.9948620129	838464.8726445078
7	Democratic People's Republic of Korea	3	both	17	60 to 64	2007	44	Population	1	Number	1114109.886761044	1199116.294451864	1034715.9121997412
7	Democratic People's Republic of Korea	3	both	18	65 to 69	2007	44	Population	1	Number	934402.1548066584	1005696.8910463627	867814.5571286406
7	Democratic People's Republic of Korea	3	both	19	70 to 74	2007	44	Population	1	Number	627469.6075825781	675345.4391406581	582754.7130695857
7	Democratic People's Republic of Korea	3	both	20	75 to 79	2007	44	Population	1	Number	327241.6534324453	352210.13969726826	303921.6777130425
7	Democratic People's Republic of Korea	3	both	21	80 plus	2007	44	Population	1	Number	240487.75600070934	258836.93364841785	223350.0579970292
7	Democratic People's Republic of Korea	3	both	22	All Ages	2007	44	Population	1	Number	25063785.30083438	26976148.144819144	23277683.62789303
7	Democratic People's Republic of Korea	3	both	23	5-14 years	2007	44	Population	1	Number	4113308.369340715	4427153.145656962	3820184.7700271457
7	Democratic People's Republic of Korea	3	both	24	15-49 years	2007	44	Population	1	Number	13396972.968819737	14419159.881926851	12442274.564538307
7	Democratic People's Republic of Korea	3	both	25	50-69 years	2007	44	Population	1	Number	4236057.043286989	4559267.523960568	3934186.0975827905
7	Democratic People's Republic of Korea	3	both	26	70+ years	2007	44	Population	1	Number	1195199.0170157328	1286392.5124863437	1110026.4487796575
7	Democratic People's Republic of Korea	3	both	28	<1 year	2007	44	Population	1	Number	438536.38446416357	471996.6410582373	407285.29606966564
7	Democratic People's Republic of Korea	3	both	30	80 to 84	2007	44	Population	1	Number	162942.47851990513	175374.96379250602	151330.83127730267
7	Democratic People's Republic of Korea	3	both	31	85 to 89	2007	44	Population	1	Number	60981.92356244873	65634.83466010581	56636.21462875286
7	Democratic People's Republic of Korea	3	both	32	90 to 94	2007	44	Population	1	Number	14356.723731008184	15452.1394750786	13333.631330314152
7	Democratic People's Republic of Korea	3	both	39	0 to 14	2007	44	Population	1	Number	6235556.271711922	6711328.226445398	5791196.5169922775
7	Democratic People's Republic of Korea	3	both	42	Neonatal	2007	44	Population	1	Number	33348.722841337694	35893.2251058858	30972.21789835178
7	Democratic People's Republic of Korea	3	both	157	25 plus	2007	44	Population	1	Number	14871244.331746047	16005917.916063087	13811486.03662663
7	Democratic People's Republic of Korea	3	both	158	<20 years	2007	44	Population	1	Number	8324421.206001711	8959573.223981477	7731204.241211753
7	Democratic People's Republic of Korea	3	both	159	10 to 24	2007	44	Population	1	Number	6101587.015097049	6567137.136794873	5666774.21070795
7	Democratic People's Republic of Korea	3	both	162	10 to 19	2007	44	Population	1	Number	4233467.252010426	4556480.132020276	3931780.860653309
7	Democratic People's Republic of Korea	3	both	164	Birth	2007	44	Population	1	Number	457924.58203052	516272.560396491	400389.605535438
7	Democratic People's Republic of Korea	3	both	235	95 plus	2007	44	Population	1	Number	2206.6301873473108	2374.9957207273665	2049.380760659447
8	Taiwan (Province of China)	1	male	1	Under 5	2007	44	Population	1	Number	556709.7873492104	560825.0709790695	552714.0420986366
8	Taiwan (Province of China)	1	male	2	Early Neonatal	2007	44	Population	1	Number	2018.4571503406935	2033.3778933510164	2003.9698164456613
8	Taiwan (Province of China)	1	male	3	Late Neonatal	2007	44	Population	1	Number	6051.112060757037	6095.842803725736	6007.68063054528
8	Taiwan (Province of China)	1	male	4	Post Neonatal	2007	44	Population	1	Number	97904.9957559746	98628.72441221833	97202.28955125327
8	Taiwan (Province of China)	1	male	5	1 to 4	2007	44	Population	1	Number	450735.222382138	454067.1258697744	447500.1021003924
8	Taiwan (Province of China)	1	male	6	5 to 9	2007	44	Population	1	Number	712474.314509443	717741.033273553	707360.5803465998
8	Taiwan (Province of China)	1	male	7	10 to 14	2007	44	Population	1	Number	837638.2613913183	843830.2111345785	831626.1718238076
8	Taiwan (Province of China)	1	male	8	15 to 19	2007	44	Population	1	Number	842836.1897947582	849066.563417307	836786.7924625867
8	Taiwan (Province of China)	1	male	9	20 to 24	2007	44	Population	1	Number	861364.8062279221	867732.1462082107	855182.4210575719
8	Taiwan (Province of China)	1	male	10	25 to 29	2007	44	Population	1	Number	1020945.5666174525	1028492.5519098856	1013617.8017898744
8	Taiwan (Province of China)	1	male	11	30 to 34	2007	44	Population	1	Number	938475.0599218173	945412.4106544438	931739.2213418637
8	Taiwan (Province of China)	1	male	12	35 to 39	2007	44	Population	1	Number	926497.2894779978	933346.0987052477	919847.4205009701
8	Taiwan (Province of China)	1	male	13	40 to 44	2007	44	Population	1	Number	956811.9995693846	963884.8997557268	949944.5488978677
8	Taiwan (Province of China)	1	male	14	45 to 49	2007	44	Population	1	Number	939021.7227676666	945963.1145153993	932281.9605536766
8	Taiwan (Province of China)	1	male	15	50 to 54	2007	44	Population	1	Number	833795.364603581	839958.9070678581	827810.8571568396
8	Taiwan (Province of China)	1	male	16	55 to 59	2007	44	Population	1	Number	656521.0910569774	661374.1950621156	651808.9572107532
8	Taiwan (Province of China)	1	male	17	60 to 64	2007	44	Population	1	Number	385016.7184738006	387862.8207604188	382253.2881206924
8	Taiwan (Province of China)	1	male	18	65 to 69	2007	44	Population	1	Number	355735.85600881465	358365.5096956263	353182.58698174363
8	Taiwan (Province of China)	1	male	19	70 to 74	2007	44	Population	1	Number	279931.0282639137	282000.3211060413	277921.8430437297
8	Taiwan (Province of China)	1	male	20	75 to 79	2007	44	Population	1	Number	257180.94167490228	259082.06240824872	255335.0435973264
8	Taiwan (Province of China)	1	male	21	80 plus	2007	44	Population	1	Number	257096.4099940967	258996.90585637005	255251.1186367003
8	Taiwan (Province of China)	1	male	22	All Ages	2007	44	Population	1	Number	11618052.407703057	11703934.822510103	11534664.65562124
8	Taiwan (Province of China)	1	male	23	5-14 years	2007	44	Population	1	Number	1550112.5759007614	1561571.2444081313	1538986.7521704077
8	Taiwan (Province of China)	1	male	24	15-49 years	2007	44	Population	1	Number	6485952.634376999	6533897.785166221	6439400.16660441
8	Taiwan (Province of China)	1	male	25	50-69 years	2007	44	Population	1	Number	2231069.030143174	2247561.432586019	2215055.689470029
8	Taiwan (Province of China)	1	male	26	70+ years	2007	44	Population	1	Number	794208.3799329126	800079.28937066	788508.0052777565
8	Taiwan (Province of China)	1	male	28	<1 year	2007	44	Population	1	Number	105974.56496707232	106757.9451092951	105213.9399982442
8	Taiwan (Province of China)	1	male	30	80 to 84	2007	44	Population	1	Number	162610.0662901861	163812.1046934279	161442.94400342283
8	Taiwan (Province of China)	1	male	31	85 to 89	2007	44	Population	1	Number	65837.52957599942	66324.21063290084	65364.9853490236
8	Taiwan (Province of China)	1	male	32	90 to 94	2007	44	Population	1	Number	21362.318759679732	21520.232277072944	21208.992222828874
8	Taiwan (Province of China)	1	male	39	0 to 14	2007	44	Population	1	Number	2106822.3632499715	2122396.3153872006	2091700.794269044
8	Taiwan (Province of China)	1	male	42	Neonatal	2007	44	Population	1	Number	8069.569211097731	8129.220697076753	8011.6504469909405
8	Taiwan (Province of China)	1	male	157	25 plus	2007	44	Population	1	Number	7807029.048430405	7864739.797497383	7750994.647832038
8	Taiwan (Province of China)	1	male	158	<20 years	2007	44	Population	1	Number	2949658.55304473	2971462.8788045077	2928487.5867316304
8	Taiwan (Province of China)	1	male	159	10 to 24	2007	44	Population	1	Number	2541839.2574139987	2560628.920760096	2523595.3853439665
8	Taiwan (Province of China)	1	male	162	10 to 19	2007	44	Population	1	Number	1680474.4511860765	1692896.7745518854	1668412.9642863944
8	Taiwan (Province of China)	1	male	164	Birth	2007	44	Population	1	Number	104882.794418414	105361.955196959	104378.497012838
8	Taiwan (Province of China)	1	male	235	95 plus	2007	44	Population	1	Number	7286.495368231455	7340.3582529684145	7234.197061425013
8	Taiwan (Province of China)	2	female	1	Under 5	2007	44	Population	1	Number	508310.3456054628	512067.853182469	504661.9839358367
8	Taiwan (Province of China)	2	female	2	Early Neonatal	2007	44	Population	1	Number	1847.126448333436	1860.7806886716578	1833.8688284732202
8	Taiwan (Province of China)	2	female	3	Late Neonatal	2007	44	Population	1	Number	5538.28943979743	5579.2293197617155	5498.538757793537
8	Taiwan (Province of China)	2	female	4	Post Neonatal	2007	44	Population	1	Number	89554.91570727169	90216.91929865525	88912.141613418
8	Taiwan (Province of China)	2	female	5	1 to 4	2007	44	Population	1	Number	411370.01401006023	414410.9238753804	408417.43473615195
8	Taiwan (Province of China)	2	female	6	5 to 9	2007	44	Population	1	Number	653223.1651587752	658051.8903928376	648534.7019431811
8	Taiwan (Province of China)	2	female	7	10 to 14	2007	44	Population	1	Number	773432.6298939489	779149.9618197212	767881.3717200039
8	Taiwan (Province of China)	2	female	8	15 to 19	2007	44	Population	1	Number	773945.3852706497	779666.5075623464	768390.4468311379
8	Taiwan (Province of China)	2	female	9	20 to 24	2007	44	Population	1	Number	816170.6322182659	822203.8899735004	810312.6250456739
8	Taiwan (Province of China)	2	female	10	25 to 29	2007	44	Population	1	Number	994056.6128086245	1001404.8308547329	986921.841551334
8	Taiwan (Province of China)	2	female	11	30 to 34	2007	44	Population	1	Number	929927.2653454407	936801.4294772728	923252.7779584384
8	Taiwan (Province of China)	2	female	12	35 to 39	2007	44	Population	1	Number	918341.7080944494	925130.2300206274	911750.3752278325
8	Taiwan (Province of China)	2	female	13	40 to 44	2007	44	Population	1	Number	941178.0181519046	948135.3495638889	934422.7792798136
8	Taiwan (Province of China)	2	female	14	45 to 49	2007	44	Population	1	Number	931278.2490601835	938162.3998696201	924594.0650828133
8	Taiwan (Province of China)	2	female	15	50 to 54	2007	44	Population	1	Number	841218.4578719712	847436.8729734903	835180.6716966252
8	Taiwan (Province of China)	2	female	16	55 to 59	2007	44	Population	1	Number	672223.300707878	677192.4778408778	667398.4653588927
8	Taiwan (Province of China)	2	female	17	60 to 64	2007	44	Population	1	Number	404281.1318479963	407269.63961552974	401379.432526039
8	Taiwan (Province of China)	2	female	18	65 to 69	2007	44	Population	1	Number	393539.30829435895	396448.4108643736	390714.70765365765
8	Taiwan (Province of China)	2	female	19	70 to 74	2007	44	Population	1	Number	316689.4193708365	319030.4358445938	314416.40338995494
8	Taiwan (Province of China)	2	female	20	75 to 79	2007	44	Population	1	Number	237450.39535898305	239205.6648856376	235746.11188658315
8	Taiwan (Province of China)	2	female	21	80 plus	2007	44	Population	1	Number	253685.2761395877	255560.5563803115	251864.4679549466
8	Taiwan (Province of China)	2	female	22	All Ages	2007	44	Population	1	Number	11358951.301199317	11442918.401121825	11277423.229042763
8	Taiwan (Province of China)	2	female	23	5-14 years	2007	44	Population	1	Number	1426655.795052724	1437201.8522125585	1416416.073663185
8	Taiwan (Province of China)	2	female	24	15-49 years	2007	44	Population	1	Number	6304897.870949518	6351504.637321988	6259644.910977042
8	Taiwan (Province of China)	2	female	25	50-69 years	2007	44	Population	1	Number	2311262.198722204	2328347.401294272	2294673.2772352146
8	Taiwan (Province of China)	2	female	26	70+ years	2007	44	Population	1	Number	807825.0908694073	813796.6571105431	802026.9832314847
8	Taiwan (Province of China)	2	female	28	<1 year	2007	44	Population	1	Number	96940.33159540256	97656.92930708863	96244.54919968477
8	Taiwan (Province of China)	2	female	30	80 to 84	2007	44	Population	1	Number	147620.8768695249	148712.11289916115	146561.33843308827
8	Taiwan (Province of China)	2	female	31	85 to 89	2007	44	Population	1	Number	71616.4816250874	72145.88157665492	71102.45937719625
8	Taiwan (Province of China)	2	female	32	90 to 94	2007	44	Population	1	Number	25680.964410702574	25870.80201521386	25496.641099156677
8	Taiwan (Province of China)	2	female	39	0 to 14	2007	44	Population	1	Number	1934966.1406581867	1949269.7053950273	1921078.0575990218
8	Taiwan (Province of China)	2	female	42	Neonatal	2007	44	Population	1	Number	7385.415888130866	7440.010008433374	7332.407586266757
8	Taiwan (Province of China)	2	female	157	25 plus	2007	44	Population	1	Number	7833869.143052214	7891778.298190958	7777642.099566935
8	Taiwan (Province of China)	2	female	158	<20 years	2007	44	Population	1	Number	2708911.525928837	2728936.2129573743	2689468.5044301595
8	Taiwan (Province of China)	2	female	159	10 to 24	2007	44	Population	1	Number	2363548.6473828647	2381020.3593555675	2346584.443596815
8	Taiwan (Province of China)	2	female	162	10 to 19	2007	44	Population	1	Number	1547378.0151645986	1558816.4693820672	1536271.8185511415
8	Taiwan (Province of China)	2	female	164	Birth	2007	44	Population	1	Number	95954.1963612447	96392.5665218417	95492.8294368844
8	Taiwan (Province of China)	2	female	235	95 plus	2007	44	Population	1	Number	8766.953234272829	8831.759889281595	8704.02904550538
8	Taiwan (Province of China)	3	both	1	Under 5	2007	44	Population	1	Number	1065020.1329546731	1072892.9241615385	1057376.0260344732
8	Taiwan (Province of China)	3	both	2	Early Neonatal	2007	44	Population	1	Number	3865.5835986741295	3894.1585820226746	3837.8386449188815
8	Taiwan (Province of China)	3	both	3	Late Neonatal	2007	44	Population	1	Number	11589.401500554466	11675.072123487453	11506.219388338817
8	Taiwan (Province of China)	3	both	4	Post Neonatal	2007	44	Population	1	Number	187459.9114632463	188845.64371087358	186114.43116467126
8	Taiwan (Province of China)	3	both	5	1 to 4	2007	44	Population	1	Number	862105.2363921982	868478.0497451548	855917.5368365443
8	Taiwan (Province of China)	3	both	6	5 to 9	2007	44	Population	1	Number	1365697.4796682182	1375792.9236663906	1355895.2822897807
8	Taiwan (Province of China)	3	both	7	10 to 14	2007	44	Population	1	Number	1611070.8912852672	1622980.1729542993	1599507.5435438114
8	Taiwan (Province of China)	3	both	8	15 to 19	2007	44	Population	1	Number	1616781.575065408	1628733.0709796534	1605177.2392937248
8	Taiwan (Province of China)	3	both	9	20 to 24	2007	44	Population	1	Number	1677535.438446188	1689936.0361817111	1665495.0461032453
8	Taiwan (Province of China)	3	both	10	25 to 29	2007	44	Population	1	Number	2015002.179426077	2029897.3827646184	2000539.643341208
8	Taiwan (Province of China)	3	both	11	30 to 34	2007	44	Population	1	Number	1868402.3252672579	1882213.840131716	1854991.9993003022
8	Taiwan (Province of China)	3	both	12	35 to 39	2007	44	Population	1	Number	1844838.9975724472	1858476.3287258751	1831597.7957288024
8	Taiwan (Province of China)	3	both	13	40 to 44	2007	44	Population	1	Number	1897990.017721289	1912020.2493196153	1884367.3281776812
8	Taiwan (Province of China)	3	both	14	45 to 49	2007	44	Population	1	Number	1870299.9718278502	1884125.5143850192	1856876.02563649
8	Taiwan (Province of China)	3	both	15	50 to 54	2007	44	Population	1	Number	1675013.822475552	1687395.7800413484	1662991.5288534649
8	Taiwan (Province of China)	3	both	16	55 to 59	2007	44	Population	1	Number	1328744.3917648555	1338566.6729029934	1319207.4225696458
8	Taiwan (Province of China)	3	both	17	60 to 64	2007	44	Population	1	Number	789297.850321797	795132.4603759485	783632.7206467314
8	Taiwan (Province of China)	3	both	18	65 to 69	2007	44	Population	1	Number	749275.1643031737	754813.9205599998	743897.2946354013
8	Taiwan (Province of China)	3	both	19	70 to 74	2007	44	Population	1	Number	596620.4476347503	601030.7569506352	592338.2464336847
8	Taiwan (Province of China)	3	both	20	75 to 79	2007	44	Population	1	Number	494631.3370338853	498287.72729388636	491081.1554839096
8	Taiwan (Province of China)	3	both	21	80 plus	2007	44	Population	1	Number	510781.68613368436	514557.4622366816	507115.58659164683
8	Taiwan (Province of China)	3	both	22	All Ages	2007	44	Population	1	Number	22977003.708902374	23146853.22363193	22812087.884663988
8	Taiwan (Province of China)	3	both	23	5-14 years	2007	44	Population	1	Number	2976768.3709534854	2998773.09662069	2955402.8258335926
8	Taiwan (Province of China)	3	both	24	15-49 years	2007	44	Population	1	Number	12790850.505326517	12885402.42248821	12699045.077581454
8	Taiwan (Province of China)	3	both	25	50-69 years	2007	44	Population	1	Number	4542331.228865379	4575908.833880291	4509728.966705244
8	Taiwan (Province of China)	3	both	26	70+ years	2007	44	Population	1	Number	1602033.47080232	1613875.9464812032	1590534.9885092413
8	Taiwan (Province of China)	3	both	28	<1 year	2007	44	Population	1	Number	202914.8965624749	204414.8744163837	201458.48919792898
8	Taiwan (Province of China)	3	both	30	80 to 84	2007	44	Population	1	Number	310230.94315971097	312524.21759258903	308004.28243651113
8	Taiwan (Province of China)	3	both	31	85 to 89	2007	44	Population	1	Number	137454.01120108683	138470.09220955576	136467.44472621984
8	Taiwan (Province of China)	3	both	32	90 to 94	2007	44	Population	1	Number	47043.2831703823	47391.0342922868	46705.63332198555
8	Taiwan (Province of China)	3	both	39	0 to 14	2007	44	Population	1	Number	4041788.5039081583	4071666.020782229	4012778.8518680655
8	Taiwan (Province of China)	3	both	42	Neonatal	2007	44	Population	1	Number	15454.985099228596	15569.230705510126	15344.0580332577
8	Taiwan (Province of China)	3	both	157	25 plus	2007	44	Population	1	Number	15640898.191482618	15756518.09568834	15528636.747398974
8	Taiwan (Province of China)	3	both	158	<20 years	2007	44	Population	1	Number	5658570.078973566	5700399.091761882	5617956.09116179
8	Taiwan (Province of China)	3	both	159	10 to 24	2007	44	Population	1	Number	4905387.904796863	4941649.280115664	4870179.828940782
8	Taiwan (Province of China)	3	both	162	10 to 19	2007	44	Population	1	Number	3227852.466350675	3251713.243933953	3204684.782837536
8	Taiwan (Province of China)	3	both	164	Birth	2007	44	Population	1	Number	200836.990779659	201754.521718801	199871.326449723
8	Taiwan (Province of China)	3	both	235	95 plus	2007	44	Population	1	Number	16053.448602504284	16172.11814225001	15938.226106930393
9	Southeast Asia	1	male	1	Under 5	2007	44	Population	1	Number	30528434.935058057	31773929.850965742	29355499.90558845
9	Southeast Asia	1	male	2	Early Neonatal	2007	44	Population	1	Number	121629.9513509449	126516.20815896532	117005.92672805974
9	Southeast Asia	1	male	3	Late Neonatal	2007	44	Population	1	Number	361302.2433529549	375761.97943525785	347606.2578198186
9	Southeast Asia	1	male	4	Post Neonatal	2007	44	Population	1	Number	5738466.849424772	5968279.420272161	5522197.457032637
9	Southeast Asia	1	male	5	1 to 4	2007	44	Population	1	Number	24307035.890929382	25298591.50091	23371803.426073276
9	Southeast Asia	1	male	6	5 to 9	2007	44	Population	1	Number	30018075.5045835	31252751.294424247	28865744.39448109
9	Southeast Asia	1	male	7	10 to 14	2007	44	Population	1	Number	30085538.96297498	31305743.520070773	28953543.870772097
9	Southeast Asia	1	male	8	15 to 19	2007	44	Population	1	Number	29115062.490481872	30301433.572910074	28035842.436385375
9	Southeast Asia	1	male	9	20 to 24	2007	44	Population	1	Number	27269729.286737777	28429640.473458767	26239521.68562967
9	Southeast Asia	1	male	10	25 to 29	2007	44	Population	1	Number	25782403.404398266	26897291.686554532	24768506.40121208
9	Southeast Asia	1	male	11	30 to 34	2007	44	Population	1	Number	23691749.945280477	24710552.45414117	22731843.143416476
9	Southeast Asia	1	male	12	35 to 39	2007	44	Population	1	Number	22183184.5800727	23135151.525451858	21282998.28319299
9	Southeast Asia	1	male	13	40 to 44	2007	44	Population	1	Number	19856326.876465954	20716226.389368687	19051723.30011683
9	Southeast Asia	1	male	14	45 to 49	2007	44	Population	1	Number	17032125.69408707	17773177.648728542	16354120.726112444
9	Southeast Asia	1	male	15	50 to 54	2007	44	Population	1	Number	13417009.468420302	13995731.256208405	12880963.449010005
9	Southeast Asia	1	male	16	55 to 59	2007	44	Population	1	Number	9807052.160991205	10224760.541339882	9416487.297014067
9	Southeast Asia	1	male	17	60 to 64	2007	44	Population	1	Number	7086597.207065531	7391518.157470092	6799115.839149243
9	Southeast Asia	1	male	18	65 to 69	2007	44	Population	1	Number	5367399.6010047365	5598006.958847736	5148219.233319611
9	Southeast Asia	1	male	19	70 to 74	2007	44	Population	1	Number	3943534.254680607	4109943.7386526726	3785736.6005947897
9	Southeast Asia	1	male	20	75 to 79	2007	44	Population	1	Number	2521412.4417661736	2622785.2448842647	2420572.5451115794
9	Southeast Asia	1	male	21	80 plus	2007	44	Population	1	Number	1997518.1012433616	2077842.8383786492	1920524.5534902771
9	Southeast Asia	1	male	22	All Ages	2007	44	Population	1	Number	299703154.9153126	312488191.9375974	288170901.48985904
9	Southeast Asia	1	male	23	5-14 years	2007	44	Population	1	Number	60103614.46755848	62582155.46893909	57805688.73402824
9	Southeast Asia	1	male	24	15-49 years	2007	44	Population	1	Number	164930582.2775241	171913219.32524207	158500720.6859608
9	Southeast Asia	1	male	25	50-69 years	2007	44	Population	1	Number	35678058.437481776	37205951.77017177	34241325.28309311
9	Southeast Asia	1	male	26	70+ years	2007	44	Population	1	Number	8462464.797690142	8803683.372536086	8127680.205112508
9	Southeast Asia	1	male	28	<1 year	2007	44	Population	1	Number	6221399.044128671	6470481.34808059	5986809.641580515
9	Southeast Asia	1	male	30	80 to 84	2007	44	Population	1	Number	1284607.0873439868	1335950.8793005075	1234848.6399347635
9	Southeast Asia	1	male	31	85 to 89	2007	44	Population	1	Number	510232.54927847144	530823.9016984452	490377.10362664115
9	Southeast Asia	1	male	32	90 to 94	2007	44	Population	1	Number	159447.6079643238	165946.80705810114	153297.68144290868
9	Southeast Asia	1	male	39	0 to 14	2007	44	Population	1	Number	90632049.40261653	94356085.3199048	87200645.22641063
9	Southeast Asia	1	male	42	Neonatal	2007	44	Population	1	Number	482932.1947038998	502278.1875942231	464612.18454787834
9	Southeast Asia	1	male	157	25 plus	2007	44	Population	1	Number	152686313.73547637	159234200.1822425	146616160.59072715
9	Southeast Asia	1	male	158	<20 years	2007	44	Population	1	Number	119747111.89309841	124629311.1061071	115195163.64617068
9	Southeast Asia	1	male	159	10 to 24	2007	44	Population	1	Number	86470330.74019463	89999388.76181406	83210124.74484496
9	Southeast Asia	1	male	162	10 to 19	2007	44	Population	1	Number	59200601.45345686	61588524.35715076	56995361.62197547
9	Southeast Asia	1	male	164	Birth	2007	44	Population	1	Number	6409827.38185563	6614764.9013471	6205715.33808236
9	Southeast Asia	1	male	235	95 plus	2007	44	Population	1	Number	43230.85665657955	44919.04918690707	41490.32143130201
9	Southeast Asia	2	female	1	Under 5	2007	44	Population	1	Number	28857923.461232293	30028576.769972574	27740140.62999364
9	Southeast Asia	2	female	2	Early Neonatal	2007	44	Population	1	Number	114329.7626233652	118952.43755665538	109955.64353940466
9	Southeast Asia	2	female	3	Late Neonatal	2007	44	Population	1	Number	340409.0110385936	354127.4238459148	327425.54028363345
9	Southeast Asia	2	female	4	Post Neonatal	2007	44	Population	1	Number	5417219.7836344335	5635453.305318765	5211635.001996502
9	Southeast Asia	2	female	5	1 to 4	2007	44	Population	1	Number	22985964.9039359	23918012.06992074	22094229.688074257
9	Southeast Asia	2	female	6	5 to 9	2007	44	Population	1	Number	28414529.83374976	29574090.891581964	27319995.402876664
9	Southeast Asia	2	female	7	10 to 14	2007	44	Population	1	Number	28690660.433751635	29854214.053896025	27604909.99429341
9	Southeast Asia	2	female	8	15 to 19	2007	44	Population	1	Number	28308438.977970276	29460697.821679268	27264764.51662094
9	Southeast Asia	2	female	9	20 to 24	2007	44	Population	1	Number	27164119.93303249	28319819.799980097	26131507.793914344
9	Southeast Asia	2	female	10	25 to 29	2007	44	Population	1	Number	25842726.6009601	26967215.159874648	24817033.81158849
9	Southeast Asia	2	female	11	30 to 34	2007	44	Population	1	Number	23667669.98089043	24682720.67602523	22710355.568347592
9	Southeast Asia	2	female	12	35 to 39	2007	44	Population	1	Number	22212613.36707212	23154977.36936716	21316160.54329611
9	Southeast Asia	2	female	13	40 to 44	2007	44	Population	1	Number	20147330.31771038	21008626.06506378	19330328.469541617
9	Southeast Asia	2	female	14	45 to 49	2007	44	Population	1	Number	17353106.70121258	18086120.966816176	16654580.770526212
9	Southeast Asia	2	female	15	50 to 54	2007	44	Population	1	Number	13772448.399865286	14349208.866362743	13237087.389469901
9	Southeast Asia	2	female	16	55 to 59	2007	44	Population	1	Number	10275153.276682796	10699547.085805465	9877907.628863214
9	Southeast Asia	2	female	17	60 to 64	2007	44	Population	1	Number	7888753.651069946	8219092.402093708	7578283.164717671
9	Southeast Asia	2	female	18	65 to 69	2007	44	Population	1	Number	6332277.542971425	6598412.787136835	6080295.827708767
9	Southeast Asia	2	female	19	70 to 74	2007	44	Population	1	Number	4952817.632794581	5156311.454372993	4756918.607565783
9	Southeast Asia	2	female	20	75 to 79	2007	44	Population	1	Number	3377746.9733604975	3513942.4453534423	3243909.336263424
9	Southeast Asia	2	female	21	80 plus	2007	44	Population	1	Number	3059888.3747195443	3177939.2989441026	2942541.8438954595
9	Southeast Asia	2	female	22	All Ages	2007	44	Population	1	Number	300318205.4590461	312961872.1621967	288704162.496207
9	Southeast Asia	2	female	23	5-14 years	2007	44	Population	1	Number	57105190.2675014	59444327.88538109	54932174.45933699
9	Southeast Asia	2	female	24	15-49 years	2007	44	Population	1	Number	164696005.87884837	171682433.06351042	158353363.05421978
9	Southeast Asia	2	female	25	50-69 years	2007	44	Population	1	Number	38268632.87058945	39867369.27049915	36787067.04230334
9	Southeast Asia	2	female	26	70+ years	2007	44	Population	1	Number	11390452.980874624	11847423.384406004	10937216.277687592
9	Southeast Asia	2	female	28	<1 year	2007	44	Population	1	Number	5871958.5572963925	6108449.671664376	5649016.18581954
9	Southeast Asia	2	female	30	80 to 84	2007	44	Population	1	Number	1880534.4707268807	1953526.0811509588	1808935.1843568364
9	Southeast Asia	2	female	31	85 to 89	2007	44	Population	1	Number	824004.779085242	855569.4037366263	792884.1629318707
9	Southeast Asia	2	female	32	90 to 94	2007	44	Population	1	Number	273003.6193051881	283494.86509293516	262229.9545559857
9	Southeast Asia	2	female	39	0 to 14	2007	44	Population	1	Number	85963113.72873369	89472904.65535367	82680581.97566214
9	Southeast Asia	2	female	42	Neonatal	2007	44	Population	1	Number	454738.7736619588	473079.86140257015	437381.18382303807
9	Southeast Asia	2	female	157	25 plus	2007	44	Population	1	Number	158882532.81930968	165596712.937829	152490963.77844363
9	Southeast Asia	2	female	158	<20 years	2007	44	Population	1	Number	114271552.70670396	118929843.59408714	109935872.0143311
9	Southeast Asia	2	female	159	10 to 24	2007	44	Population	1	Number	84163219.3447544	87609173.37131187	80994267.58220933
9	Southeast Asia	2	female	162	10 to 19	2007	44	Population	1	Number	56999099.411721915	59286501.3456514	54894062.2734439
9	Southeast Asia	2	female	164	Birth	2007	44	Population	1	Number	6026869.47018201	6220088.93433031	5834903.71085325
9	Southeast Asia	2	female	235	95 plus	2007	44	Population	1	Number	82345.50560223356	85601.40835738168	78903.30827519199
9	Southeast Asia	3	both	1	Under 5	2007	44	Population	1	Number	59386358.39629035	61802506.62093832	57095640.535582095
9	Southeast Asia	3	both	2	Early Neonatal	2007	44	Population	1	Number	235959.7139743101	245468.6457156207	226961.57026746435
9	Southeast Asia	3	both	3	Late Neonatal	2007	44	Population	1	Number	701711.2543915485	729889.4032811727	675031.7981034521
9	Southeast Asia	3	both	4	Post Neonatal	2007	44	Population	1	Number	11155686.633059205	11603733.588299291	10733832.45902914
9	Southeast Asia	3	both	5	1 to 4	2007	44	Population	1	Number	47293000.79486529	49216603.57083074	45466010.70059826
9	Southeast Asia	3	both	6	5 to 9	2007	44	Population	1	Number	58432605.33833326	60825388.01177618	56190503.214233786
9	Southeast Asia	3	both	7	10 to 14	2007	44	Population	1	Number	58776199.396726616	61159957.573966786	56558682.616877995
9	Southeast Asia	3	both	8	15 to 19	2007	44	Population	1	Number	57423501.46845215	59753379.52273662	55300543.24730768
9	Southeast Asia	3	both	9	20 to 24	2007	44	Population	1	Number	54433849.21977027	56749582.36286105	52370926.45371725
9	Southeast Asia	3	both	10	25 to 29	2007	44	Population	1	Number	51625130.00535836	53874361.4240444	49585495.628560424
9	Southeast Asia	3	both	11	30 to 34	2007	44	Population	1	Number	47359419.92617091	49393273.130166404	45432100.4664155
9	Southeast Asia	3	both	12	35 to 39	2007	44	Population	1	Number	44395797.94714482	46290128.894819014	42599145.25163419
9	Southeast Asia	3	both	13	40 to 44	2007	44	Population	1	Number	40003657.19417634	41724852.454432465	38381781.523677155
9	Southeast Asia	3	both	14	45 to 49	2007	44	Population	1	Number	34385232.39529965	35859298.615544714	33006211.31902622
9	Southeast Asia	3	both	15	50 to 54	2007	44	Population	1	Number	27189457.86828559	28338082.926939815	26103009.92059415
9	Southeast Asia	3	both	16	55 to 59	2007	44	Population	1	Number	20082205.437674	20922437.165530834	19300100.75714119
9	Southeast Asia	3	both	17	60 to 64	2007	44	Population	1	Number	14975350.858135477	15610579.512291778	14377255.46875214
9	Southeast Asia	3	both	18	65 to 69	2007	44	Population	1	Number	11699677.143976161	12196099.9853824	11232380.101542376
9	Southeast Asia	3	both	19	70 to 74	2007	44	Population	1	Number	8896351.887475189	9265699.9522639215	8539987.759151364
9	Southeast Asia	3	both	20	75 to 79	2007	44	Population	1	Number	5899159.415126671	6136707.285531717	5662002.007262171
9	Southeast Asia	3	both	21	80 plus	2007	44	Population	1	Number	5057406.475962906	5255459.133729853	4861528.7081803065
9	Southeast Asia	3	both	22	All Ages	2007	44	Population	1	Number	600021360.3743588	625450064.0997938	577045424.2518576
9	Southeast Asia	3	both	23	5-14 years	2007	44	Population	1	Number	117208804.73505987	122026483.35432018	112737299.89713521
9	Southeast Asia	3	both	24	15-49 years	2007	44	Population	1	Number	329626588.1563725	343595652.3887526	316854083.7401807
9	Southeast Asia	3	both	25	50-69 years	2007	44	Population	1	Number	73946691.30807123	77058451.58399472	71027523.87703905
9	Southeast Asia	3	both	26	70+ years	2007	44	Population	1	Number	19852917.778564766	20653582.936591156	19063277.724759806
9	Southeast Asia	3	both	28	<1 year	2007	44	Population	1	Number	12093357.601425065	12578931.024619669	11635825.827400055
9	Southeast Asia	3	both	30	80 to 84	2007	44	Population	1	Number	3165141.5580708673	3291352.9903297215	3041901.091289681
9	Southeast Asia	3	both	31	85 to 89	2007	44	Population	1	Number	1334237.3283637133	1386564.6696642481	1282637.5720737642
9	Southeast Asia	3	both	32	90 to 94	2007	44	Population	1	Number	432451.22726951196	449376.8864591846	415650.9365886547
9	Southeast Asia	3	both	39	0 to 14	2007	44	Population	1	Number	176595163.13135022	183828989.97525853	169881155.76261038
9	Southeast Asia	3	both	42	Neonatal	2007	44	Population	1	Number	937670.9683658587	975358.0489967935	901993.3683709165
9	Southeast Asia	3	both	157	25 plus	2007	44	Population	1	Number	311568846.5547861	324830913.1200716	299106532.1300778
9	Southeast Asia	3	both	158	<20 years	2007	44	Population	1	Number	234018664.59980237	243559154.7001942	225134225.00226435
9	Southeast Asia	3	both	159	10 to 24	2007	44	Population	1	Number	170633550.08494905	177603822.40646517	164201332.568294
9	Southeast Asia	3	both	162	10 to 19	2007	44	Population	1	Number	116199700.86517876	120854609.23797052	111891713.49921517
9	Southeast Asia	3	both	164	Birth	2007	44	Population	1	Number	12436696.8520376	12834870.8096474	12040619.0489356
9	Southeast Asia	3	both	235	95 plus	2007	44	Population	1	Number	125576.36225881311	130464.47807937428	120444.12870580563
10	Cambodia	1	male	1	Under 5	2007	44	Population	1	Number	842984.3483529306	901776.4009399791	784152.3560968608
10	Cambodia	1	male	2	Early Neonatal	2007	44	Population	1	Number	3507.5588949430885	3752.185722720592	3262.7658828922813
10	Cambodia	1	male	3	Late Neonatal	2007	44	Population	1	Number	10370.116487460473	11093.357002015482	9646.384648219502
10	Cambodia	1	male	4	Post Neonatal	2007	44	Population	1	Number	163106.54917007143	174482.04959879836	151723.32093287242
10	Cambodia	1	male	5	1 to 4	2007	44	Population	1	Number	666000.1238004556	712448.8086164446	619519.8846328767
10	Cambodia	1	male	6	5 to 9	2007	44	Population	1	Number	810398.5177456342	866917.9446660258	753840.695036949
10	Cambodia	1	male	7	10 to 14	2007	44	Population	1	Number	880398.3427395842	941799.7504466529	818955.2227296898
10	Cambodia	1	male	8	15 to 19	2007	44	Population	1	Number	836455.0977175818	894791.7823639829	778078.782750856
10	Cambodia	1	male	9	20 to 24	2007	44	Population	1	Number	703116.4137429333	752153.6909502258	654045.8236551548
10	Cambodia	1	male	10	25 to 29	2007	44	Population	1	Number	548537.1516011561	586793.6448870588	510254.6692297815
10	Cambodia	1	male	11	30 to 34	2007	44	Population	1	Number	420669.571112532	450008.2268004364	391310.9845641432
10	Cambodia	1	male	12	35 to 39	2007	44	Population	1	Number	386518.40961131774	413475.2691403597	359543.2372661712
10	Cambodia	1	male	13	40 to 44	2007	44	Population	1	Number	358272.03427339153	383258.9137102698	333268.18030253
10	Cambodia	1	male	14	45 to 49	2007	44	Population	1	Number	281051.667337601	300652.98548552935	261437.0332715381
10	Cambodia	1	male	15	50 to 54	2007	44	Population	1	Number	205122.89900293358	219428.73550933014	190807.34399973348
10	Cambodia	1	male	16	55 to 59	2007	44	Population	1	Number	161007.31646443752	172236.41061662656	149770.59396310753
10	Cambodia	1	male	17	60 to 64	2007	44	Population	1	Number	113999.82841566918	121950.49075029476	106043.76489485992
10	Cambodia	1	male	18	65 to 69	2007	44	Population	1	Number	89048.83606597882	95259.34740350915	82834.10569277345
10	Cambodia	1	male	19	70 to 74	2007	44	Population	1	Number	64174.54424131364	68650.2538878296	59695.794075645
10	Cambodia	1	male	20	75 to 79	2007	44	Population	1	Number	41284.144904049	44163.41499127249	38402.918819556384
10	Cambodia	1	male	21	80 plus	2007	44	Population	1	Number	33424.32268515432	35755.42710106851	31091.634661682143
10	Cambodia	1	male	22	All Ages	2007	44	Population	1	Number	6776463.4460141985	7249072.689650454	6303533.141011036
10	Cambodia	1	male	23	5-14 years	2007	44	Population	1	Number	1690796.8604852182	1808717.6951126782	1572795.9177666386
10	Cambodia	1	male	24	15-49 years	2007	44	Population	1	Number	3534620.3453965136	3781134.513337863	3287938.7110401746
10	Cambodia	1	male	25	50-69 years	2007	44	Population	1	Number	569178.879949019	608874.9842797605	529455.8085504744
10	Cambodia	1	male	26	70+ years	2007	44	Population	1	Number	138883.01183051695	148569.09598017062	129190.34755688351
10	Cambodia	1	male	28	<1 year	2007	44	Population	1	Number	176984.224552475	189327.5923235344	164632.4714639842
10	Cambodia	1	male	30	80 to 84	2007	44	Population	1	Number	22398.565541621872	23960.703256005818	20835.36660789734
10	Cambodia	1	male	31	85 to 89	2007	44	Population	1	Number	8635.642591154088	9237.916114184583	8032.959920898556
10	Cambodia	1	male	32	90 to 94	2007	44	Population	1	Number	2049.5164580612973	2192.455386424311	1906.4804258681256
10	Cambodia	1	male	39	0 to 14	2007	44	Population	1	Number	2533781.208838149	2710494.0960526583	2356948.2738634995
10	Cambodia	1	male	42	Neonatal	2007	44	Population	1	Number	13877.67538240356	14845.542724736075	12909.150531111785
10	Cambodia	1	male	157	25 plus	2007	44	Population	1	Number	2703110.7257155343	2891633.1202835855	2514460.260741521
10	Cambodia	1	male	158	<20 years	2007	44	Population	1	Number	3370236.3065557308	3605285.8784166407	3135027.0566143547
10	Cambodia	1	male	159	10 to 24	2007	44	Population	1	Number	2419969.854200099	2588745.223760862	2251079.8291357006
10	Cambodia	1	male	162	10 to 19	2007	44	Population	1	Number	1716853.440457166	1836591.5328106356	1597034.0054805458
10	Cambodia	1	male	164	Birth	2007	44	Population	1	Number	187712.631681686	197679.549923488	178395.086127292
10	Cambodia	1	male	235	95 plus	2007	44	Population	1	Number	340.59809431706026	364.352344453806	316.82770701812063
10	Cambodia	2	female	1	Under 5	2007	44	Population	1	Number	808725.6480626483	865128.404439197	752284.5751565271
10	Cambodia	2	female	2	Early Neonatal	2007	44	Population	1	Number	3347.7463315709965	3581.227390570941	3114.1066600408053
10	Cambodia	2	female	3	Late Neonatal	2007	44	Population	1	Number	9924.988245700553	10617.184289443428	9232.321966957052
10	Cambodia	2	female	4	Post Neonatal	2007	44	Population	1	Number	156827.24990671783	167764.8146926037	145882.25481863596
10	Cambodia	2	female	5	1 to 4	2007	44	Population	1	Number	638625.6635786588	683165.1780665788	594055.8917108934
10	Cambodia	2	female	6	5 to 9	2007	44	Population	1	Number	768085.6861643152	821654.0995524909	714480.8817231558
10	Cambodia	2	female	7	10 to 14	2007	44	Population	1	Number	831402.6806790939	889386.9958315669	773378.9745842454
10	Cambodia	2	female	8	15 to 19	2007	44	Population	1	Number	809536.3936806185	865995.6936918144	753038.738727617
10	Cambodia	2	female	9	20 to 24	2007	44	Population	1	Number	717078.1340325195	767089.1401056859	667033.1535879531
10	Cambodia	2	female	10	25 to 29	2007	44	Population	1	Number	575723.9570003684	615876.5330496432	535544.1037847559
10	Cambodia	2	female	11	30 to 34	2007	44	Population	1	Number	445716.15641077433	476801.6300115586	414609.5652699084
10	Cambodia	2	female	12	35 to 39	2007	44	Population	1	Number	420833.18706601835	450183.2537816129	391463.1817379959
10	Cambodia	2	female	13	40 to 44	2007	44	Population	1	Number	405116.17870142346	433370.09792141174	376843.06552353525
10	Cambodia	2	female	14	45 to 49	2007	44	Population	1	Number	351821.05226255493	376358.0224284482	327267.41320309375
10	Cambodia	2	female	15	50 to 54	2007	44	Population	1	Number	288814.9994792681	308957.7538144939	268658.56140779005
10	Cambodia	2	female	16	55 to 59	2007	44	Population	1	Number	227869.95836311416	243762.23750360878	211966.88299522252
10	Cambodia	2	female	17	60 to 64	2007	44	Population	1	Number	156916.10509604053	167859.8668878061	145964.908792218
10	Cambodia	2	female	18	65 to 69	2007	44	Population	1	Number	125419.17771874054	134166.25695724788	116666.15625786952
10	Cambodia	2	female	19	70 to 74	2007	44	Population	1	Number	93069.5958132279	99560.52602088553	86574.25607073132
10	Cambodia	2	female	20	75 to 79	2007	44	Population	1	Number	62522.05180344319	66882.51207137128	58158.62930963222
10	Cambodia	2	female	21	80 plus	2007	44	Population	1	Number	54181.455420685954	57960.219501608306	50400.12428214168
10	Cambodia	2	female	22	All Ages	2007	44	Population	1	Number	7142832.417754855	7640993.243570449	6644333.172414393
10	Cambodia	2	female	23	5-14 years	2007	44	Population	1	Number	1599488.3668434091	1711041.0953840578	1487859.856307401
10	Cambodia	2	female	24	15-49 years	2007	44	Population	1	Number	3725825.0591542777	3985674.3709901758	3465799.2218348593
10	Cambodia	2	female	25	50-69 years	2007	44	Population	1	Number	799020.2406571633	854746.1151631565	743256.5094531002
10	Cambodia	2	female	26	70+ years	2007	44	Population	1	Number	209773.10303735704	224403.25759386513	195133.00966250524
10	Cambodia	2	female	28	<1 year	2007	44	Population	1	Number	170099.98448398936	181963.22637261805	158228.68344563377
10	Cambodia	2	female	30	80 to 84	2007	44	Population	1	Number	34521.30927149069	36928.920556360616	32112.06240504776
10	Cambodia	2	female	31	85 to 89	2007	44	Population	1	Number	14539.44426887419	15553.465197865664	13524.734477043225
10	Cambodia	2	female	32	90 to 94	2007	44	Population	1	Number	4179.949473014735	4471.4706735077725	3888.2302311241265
10	Cambodia	2	female	39	0 to 14	2007	44	Population	1	Number	2408214.014906057	2576169.4998232545	2240144.4314639284
10	Cambodia	2	female	42	Neonatal	2007	44	Population	1	Number	13272.734577271549	14198.41168001437	12346.428626997858
10	Cambodia	2	female	157	25 plus	2007	44	Population	1	Number	3208003.8751356597	3431738.909949698	2984116.8486348963
10	Cambodia	2	female	158	<20 years	2007	44	Population	1	Number	3217750.4085866758	3442165.1935150684	2993183.170191545
10	Cambodia	2	female	159	10 to 24	2007	44	Population	1	Number	2358017.208392232	2522471.8296290664	2193450.8668998154
10	Cambodia	2	female	162	10 to 19	2007	44	Population	1	Number	1640939.0743597124	1755382.6895233812	1526417.7133118622
10	Cambodia	2	female	164	Birth	2007	44	Population	1	Number	179309.987430614	188830.753127885	170409.526330715
10	Cambodia	2	female	235	95 plus	2007	44	Population	1	Number	940.7524073063424	1006.3630738742476	875.0971689265738
10	Cambodia	3	both	1	Under 5	2007	44	Population	1	Number	1651709.9964155788	1766904.8053791758	1536436.931253388
10	Cambodia	3	both	2	Early Neonatal	2007	44	Population	1	Number	6855.305226514085	7333.413113291533	6376.872542933086
10	Cambodia	3	both	3	Late Neonatal	2007	44	Population	1	Number	20295.104733161024	21710.54129145891	18878.706615176558
10	Cambodia	3	both	4	Post Neonatal	2007	44	Population	1	Number	319933.79907678923	342246.864291402	297605.5757515083
10	Cambodia	3	both	5	1 to 4	2007	44	Population	1	Number	1304625.7873791144	1395613.9866830236	1213575.7763437699
10	Cambodia	3	both	6	5 to 9	2007	44	Population	1	Number	1578484.2039099494	1688572.0442185167	1468321.5767601046
10	Cambodia	3	both	7	10 to 14	2007	44	Population	1	Number	1711801.023418678	1831186.74627822	1592334.197313935
10	Cambodia	3	both	8	15 to 19	2007	44	Population	1	Number	1645991.4913982004	1760787.4760557974	1531117.521478473
10	Cambodia	3	both	9	20 to 24	2007	44	Population	1	Number	1420194.547775453	1519242.8310559115	1321078.977243108
10	Cambodia	3	both	10	25 to 29	2007	44	Population	1	Number	1124261.1086015245	1202670.1779367016	1045798.7730145375
10	Cambodia	3	both	11	30 to 34	2007	44	Population	1	Number	866385.7275233064	926809.8568119952	805920.5498340516
10	Cambodia	3	both	12	35 to 39	2007	44	Population	1	Number	807351.596677336	863658.5229219726	751006.4190041671
10	Cambodia	3	both	13	40 to 44	2007	44	Population	1	Number	763388.2129748149	816629.0116316816	710111.2458260652
10	Cambodia	3	both	14	45 to 49	2007	44	Population	1	Number	632872.719600156	677011.0079139777	588704.4464746319
10	Cambodia	3	both	15	50 to 54	2007	44	Population	1	Number	493937.8984822017	528386.4893238242	459465.9054075236
10	Cambodia	3	both	16	55 to 59	2007	44	Population	1	Number	388877.2748275517	415998.64812023536	361737.4769583301
10	Cambodia	3	both	17	60 to 64	2007	44	Population	1	Number	270915.93351170974	289810.3576381009	252008.67368707788
10	Cambodia	3	both	18	65 to 69	2007	44	Population	1	Number	214468.01378471934	229425.604360757	199500.26195064298
10	Cambodia	3	both	19	70 to 74	2007	44	Population	1	Number	157244.14005454155	168210.77990871514	146270.05014637634
10	Cambodia	3	both	20	75 to 79	2007	44	Population	1	Number	103806.19670749218	111045.92706264375	96561.5481291886
10	Cambodia	3	both	21	80 plus	2007	44	Population	1	Number	87605.77810584028	93715.64660267679	81491.75894382384
10	Cambodia	3	both	22	All Ages	2007	44	Population	1	Number	13919295.863769054	14890065.933220895	12947866.313425431
10	Cambodia	3	both	23	5-14 years	2007	44	Population	1	Number	3290285.2273286274	3519758.790496736	3060655.7740740394
10	Cambodia	3	both	24	15-49 years	2007	44	Population	1	Number	7260445.404550791	7766808.8843280375	6753737.932875034
10	Cambodia	3	both	25	50-69 years	2007	44	Population	1	Number	1368199.1206061824	1463621.0994429174	1272712.3180035744
10	Cambodia	3	both	26	70+ years	2007	44	Population	1	Number	348656.114867874	372972.3535740357	324323.3572193887
10	Cambodia	3	both	28	<1 year	2007	44	Population	1	Number	347084.2090364644	371290.81869615254	322861.15490961797
10	Cambodia	3	both	30	80 to 84	2007	44	Population	1	Number	56919.87481311256	60889.62381236644	52947.42901294511
10	Cambodia	3	both	31	85 to 89	2007	44	Population	1	Number	23175.086860028277	24791.381312050253	21557.694397941777
10	Cambodia	3	both	32	90 to 94	2007	44	Population	1	Number	6229.465931076033	6663.926059932084	5794.710656992253
10	Cambodia	3	both	39	0 to 14	2007	44	Population	1	Number	4941995.223744206	5286663.595875912	4597092.705327429
10	Cambodia	3	both	42	Neonatal	2007	44	Population	1	Number	27150.409959675108	29043.954404750442	25255.579158109646
10	Cambodia	3	both	157	25 plus	2007	44	Population	1	Number	5911114.600851194	6323372.030233283	5498577.109376416
10	Cambodia	3	both	158	<20 years	2007	44	Population	1	Number	6587986.7151424065	7047451.071931709	6128210.226805902
10	Cambodia	3	both	159	10 to 24	2007	44	Population	1	Number	4777987.062592331	5111217.05338993	4444530.6960355155
10	Cambodia	3	both	162	10 to 19	2007	44	Population	1	Number	3357792.5148168784	3591974.2223340175	3123451.718792408
10	Cambodia	3	both	164	Birth	2007	44	Population	1	Number	367022.6191123	386510.303051373	348804.612458007
10	Cambodia	3	both	235	95 plus	2007	44	Population	1	Number	1281.3505016234026	1370.7154183280536	1191.9248759446943
11	Indonesia	1	male	1	Under 5	2007	44	Population	1	Number	12039278.302272089	13086194.269018888	11017422.995669276
11	Indonesia	1	male	2	Early Neonatal	2007	44	Population	1	Number	46801.109436056126	50870.85743090268	42828.78145829789
11	Indonesia	1	male	3	Late Neonatal	2007	44	Population	1	Number	138777.83695407805	150845.73086682108	126998.819510514
11	Indonesia	1	male	4	Post Neonatal	2007	44	Population	1	Number	2210449.4211848234	2402666.4905657913	2022833.5679497875
11	Indonesia	1	male	5	1 to 4	2007	44	Population	1	Number	9643249.934697133	10481811.190155374	8824761.826750675
11	Indonesia	1	male	6	5 to 9	2007	44	Population	1	Number	11983753.087789034	13025840.672622908	10966610.583203519
11	Indonesia	1	male	7	10 to 14	2007	44	Population	1	Number	11417348.889133405	12410182.890461937	10448280.95526108
11	Indonesia	1	male	8	15 to 19	2007	44	Population	1	Number	10708165.382219587	11639329.944724577	9799290.668547036
11	Indonesia	1	male	9	20 to 24	2007	44	Population	1	Number	10475225.160229372	11386133.62169772	9586121.66506226
11	Indonesia	1	male	10	25 to 29	2007	44	Population	1	Number	10317218.929798447	11214387.427680075	9441526.496406661
11	Indonesia	1	male	11	30 to 34	2007	44	Population	1	Number	9714614.94639089	10559381.986642323	8890069.605271969
11	Indonesia	1	male	12	35 to 39	2007	44	Population	1	Number	8884893.489465494	9657509.307741798	8130772.242920534
11	Indonesia	1	male	13	40 to 44	2007	44	Population	1	Number	7850359.837285112	8533014.299788112	7184046.487176951
11	Indonesia	1	male	14	45 to 49	2007	44	Population	1	Number	6635823.023220428	7212863.349151294	6072595.660274991
11	Indonesia	1	male	15	50 to 54	2007	44	Population	1	Number	5224920.179971848	5679270.7003313415	4781445.722580763
11	Indonesia	1	male	16	55 to 59	2007	44	Population	1	Number	3842298.8942747004	4176418.927090172	3516176.8945923974
11	Indonesia	1	male	17	60 to 64	2007	44	Population	1	Number	2823437.855258054	3068959.3971289773	2583793.5109027764
11	Indonesia	1	male	18	65 to 69	2007	44	Population	1	Number	2130813.0962510575	2316105.1209563436	1949956.5187125187
11	Indonesia	1	male	19	70 to 74	2007	44	Population	1	Number	1455389.2525754406	1581947.523602813	1331860.4833604079
11	Indonesia	1	male	20	75 to 79	2007	44	Population	1	Number	868997.2985883065	944563.8835704181	795239.5966155571
11	Indonesia	1	male	21	80 plus	2007	44	Population	1	Number	673914.1013594464	732516.570312745	616714.4351187669
11	Indonesia	1	male	22	All Ages	2007	44	Population	1	Number	117046451.72608271	127224619.89252245	107111924.52167742
11	Indonesia	1	male	23	5-14 years	2007	44	Population	1	Number	23401101.97692244	25436023.563084844	21414891.538464595
11	Indonesia	1	male	24	15-49 years	2007	44	Population	1	Number	64586300.76860933	70202619.93742591	59104422.82566039
11	Indonesia	1	male	25	50-69 years	2007	44	Population	1	Number	14021470.025755659	15240754.145506835	12831372.646788456
11	Indonesia	1	male	26	70+ years	2007	44	Population	1	Number	2998300.6525231935	3259027.977485976	2743814.5150947324
11	Indonesia	1	male	28	<1 year	2007	44	Population	1	Number	2396028.3675749577	2604383.0788635146	2192661.1689185994
11	Indonesia	1	male	30	80 to 84	2007	44	Population	1	Number	435424.20398364513	473287.98119797057	398466.7948854582
11	Indonesia	1	male	31	85 to 89	2007	44	Population	1	Number	178598.3219640336	194128.94017916737	163439.46954221823
11	Indonesia	1	male	32	90 to 94	2007	44	Population	1	Number	49751.05072059485	54077.32078879245	45528.341193370834
11	Indonesia	1	male	39	0 to 14	2007	44	Population	1	Number	35440380.27919453	38522217.83210374	32432314.534133878
11	Indonesia	1	male	42	Neonatal	2007	44	Population	1	Number	185578.9463901342	201716.58829772373	169827.6009688119
11	Indonesia	1	male	157	25 plus	2007	44	Population	1	Number	60422680.904439226	65676938.4939964	55294197.65393432
11	Indonesia	1	male	158	<20 years	2007	44	Population	1	Number	46148545.66141412	50161547.77682831	42231605.20268091
11	Indonesia	1	male	159	10 to 24	2007	44	Population	1	Number	32600739.43158236	35435646.45688423	29833693.28887038
11	Indonesia	1	male	162	10 to 19	2007	44	Population	1	Number	22125514.27135299	24049512.835186515	20247571.623808123
11	Indonesia	1	male	164	Birth	2007	44	Population	1	Number	2453230.29187176	2551002.04435964	2351294.48921586
11	Indonesia	1	male	235	95 plus	2007	44	Population	1	Number	10140.52469117283	11022.328146814805	9279.82949771956
11	Indonesia	2	female	1	Under 5	2007	44	Population	1	Number	11408885.787448447	12400983.851284733	10440536.174487883
11	Indonesia	2	female	2	Early Neonatal	2007	44	Population	1	Number	44198.69563686261	48042.14198055921	40447.252190877385
11	Indonesia	2	female	3	Late Neonatal	2007	44	Population	1	Number	131476.35589504262	142909.32494686925	120317.06473231614
11	Indonesia	2	female	4	Post Neonatal	2007	44	Population	1	Number	2098358.40063614	2280828.218047759	1920256.4735098293
11	Indonesia	2	female	5	1 to 4	2007	44	Population	1	Number	9134852.335280402	9929204.16630955	8359515.384054865
11	Indonesia	2	female	6	5 to 9	2007	44	Population	1	Number	11302347.588519152	12285181.264679775	10343040.59598803
11	Indonesia	2	female	7	10 to 14	2007	44	Population	1	Number	10824340.30432253	11765607.248202173	9905605.036083132
11	Indonesia	2	female	8	15 to 19	2007	44	Population	1	Number	10424724.965306537	11331242.0123511	9539907.764622426
11	Indonesia	2	female	9	20 to 24	2007	44	Population	1	Number	10562687.832684757	11481201.905219557	9666160.786559332
11	Indonesia	2	female	10	25 to 29	2007	44	Population	1	Number	10501111.487729382	11414270.981934058	9609810.84415684
11	Indonesia	2	female	11	30 to 34	2007	44	Population	1	Number	9725260.951405834	10570953.750855818	8899812.011545733
11	Indonesia	2	female	12	35 to 39	2007	44	Population	1	Number	8828966.404819012	9596718.895209711	8079592.069741165
11	Indonesia	2	female	13	40 to 44	2007	44	Population	1	Number	7836575.426729491	8518031.219416864	7171432.053153227
11	Indonesia	2	female	14	45 to 49	2007	44	Population	1	Number	6497006.442113091	7061975.505002961	5945561.385090611
11	Indonesia	2	female	15	50 to 54	2007	44	Population	1	Number	5011279.171181851	5447051.81854609	4585937.877013585
11	Indonesia	2	female	16	55 to 59	2007	44	Population	1	Number	3740433.9904237757	4065696.0176665606	3422957.956881902
11	Indonesia	2	female	17	60 to 64	2007	44	Population	1	Number	3001093.718057291	3262063.9234345313	2746370.5141896256
11	Indonesia	2	female	18	65 to 69	2007	44	Population	1	Number	2413475.42536553	2623347.3042878187	2208627.376433908
11	Indonesia	2	female	19	70 to 74	2007	44	Population	1	Number	1748446.3816109581	1900488.421669433	1600043.8637438805
11	Indonesia	2	female	20	75 to 79	2007	44	Population	1	Number	1106777.9685979069	1203021.5720662365	1012838.2064255002
11	Indonesia	2	female	21	80 plus	2007	44	Population	1	Number	899441.668201845	977655.6458137904	823099.9458364528
11	Indonesia	2	female	22	All Ages	2007	44	Population	1	Number	115832855.5145174	125905491.33764124	106001334.46195327
11	Indonesia	2	female	23	5-14 years	2007	44	Population	1	Number	22126687.89284168	24050788.512881946	20248645.63207116
11	Indonesia	2	female	24	15-49 years	2007	44	Population	1	Number	64376333.510788105	69974394.26999006	58912276.91486934
11	Indonesia	2	female	25	50-69 years	2007	44	Population	1	Number	14166282.305028448	15398159.063935	12963893.72451902
11	Indonesia	2	female	26	70+ years	2007	44	Population	1	Number	3754666.01841071	4081165.63954946	3435982.016005834
11	Indonesia	2	female	28	<1 year	2007	44	Population	1	Number	2274033.452168045	2471779.6849751873	2081020.7904330227
11	Indonesia	2	female	30	80 to 84	2007	44	Population	1	Number	565997.159622618	615215.3476788262	517957.1370763046
11	Indonesia	2	female	31	85 to 89	2007	44	Population	1	Number	238197.19991205362	258910.4391579016	217979.78599097763
11	Indonesia	2	female	32	90 to 94	2007	44	Population	1	Number	75467.36716119233	82029.8860818227	69061.93922167426
11	Indonesia	2	female	39	0 to 14	2007	44	Population	1	Number	33535573.68029013	36451772.364166684	30689181.80655905
11	Indonesia	2	female	42	Neonatal	2007	44	Population	1	Number	175675.05153190525	190951.4669274285	160764.31692319352
11	Indonesia	2	female	157	25 plus	2007	44	Population	1	Number	61309869.036235966	66641275.05590386	56106084.10421239
11	Indonesia	2	female	158	<20 years	2007	44	Population	1	Number	43960298.64559667	47783014.376517795	40229089.571181476
11	Indonesia	2	female	159	10 to 24	2007	44	Population	1	Number	31811753.102313824	34578051.16577283	29111673.58726489
11	Indonesia	2	female	162	10 to 19	2007	44	Population	1	Number	21249065.26962907	23096849.260553274	19445512.800705556
11	Indonesia	2	female	164	Birth	2007	44	Population	1	Number	2322784.24514192	2415357.16300097	2226268.69288842
11	Indonesia	2	female	235	95 plus	2007	44	Population	1	Number	19779.94150598101	21499.972895239716	18101.083547496448
11	Indonesia	3	both	1	Under 5	2007	44	Population	1	Number	23448164.089720536	25487178.120303627	21457959.17015716
11	Indonesia	3	both	2	Early Neonatal	2007	44	Population	1	Number	90999.80507291874	98912.9994114619	83276.03364917528
11	Indonesia	3	both	3	Late Neonatal	2007	44	Population	1	Number	270254.1928491207	293755.0558136903	247315.88424283013
11	Indonesia	3	both	4	Post Neonatal	2007	44	Population	1	Number	4308807.821820963	4683494.708613549	3943090.0414596167
11	Indonesia	3	both	5	1 to 4	2007	44	Population	1	Number	18778102.269977532	20411015.356464922	17184277.21080554
11	Indonesia	3	both	6	5 to 9	2007	44	Population	1	Number	23286100.67630819	25311021.93730269	21309651.17919155
11	Indonesia	3	both	7	10 to 14	2007	44	Population	1	Number	22241689.193455935	24175790.138664115	20353885.99134421
11	Indonesia	3	both	8	15 to 19	2007	44	Population	1	Number	21132890.347526122	22970571.95707568	19339198.433169466
11	Indonesia	3	both	9	20 to 24	2007	44	Population	1	Number	21037912.99291413	22867335.526917275	19252282.451621592
11	Indonesia	3	both	10	25 to 29	2007	44	Population	1	Number	20818330.41752783	22628658.409614135	19051337.3405635
11	Indonesia	3	both	11	30 to 34	2007	44	Population	1	Number	19439875.897796724	21130335.737498146	17789881.6168177
11	Indonesia	3	both	12	35 to 39	2007	44	Population	1	Number	17713859.894284505	19254228.202951506	16210364.312661696
11	Indonesia	3	both	13	40 to 44	2007	44	Population	1	Number	15686935.264014604	17051045.519204978	14355478.540330179
11	Indonesia	3	both	14	45 to 49	2007	44	Population	1	Number	13132829.46533352	14274838.854154255	12018157.045365602
11	Indonesia	3	both	15	50 to 54	2007	44	Population	1	Number	10236199.351153698	11126322.51887743	9367383.599594347
11	Indonesia	3	both	16	55 to 59	2007	44	Population	1	Number	7582732.884698476	8242114.944756734	6939134.8514743
11	Indonesia	3	both	17	60 to 64	2007	44	Population	1	Number	5824531.573315346	6331023.320563507	5330164.0250924025
11	Indonesia	3	both	18	65 to 69	2007	44	Population	1	Number	4544288.521616587	4939452.425244164	4158583.895146426
11	Indonesia	3	both	19	70 to 74	2007	44	Population	1	Number	3203835.6341863987	3482435.9452722464	2931904.3471042886
11	Indonesia	3	both	20	75 to 79	2007	44	Population	1	Number	1975775.2671862135	2147585.455636654	1808077.8030410574
11	Indonesia	3	both	21	80 plus	2007	44	Population	1	Number	1573355.7695612914	1710172.216126535	1439814.3809552195
11	Indonesia	3	both	22	All Ages	2007	44	Population	1	Number	232879307.2406001	253130111.23016363	213113258.9836307
11	Indonesia	3	both	23	5-14 years	2007	44	Population	1	Number	45527789.86976412	49486812.075966805	41663537.17053576
11	Indonesia	3	both	24	15-49 years	2007	44	Population	1	Number	128962634.27939743	140177014.20741597	118016699.74052973
11	Indonesia	3	both	25	50-69 years	2007	44	Population	1	Number	28187752.33078411	30638913.209441833	25795266.371307474
11	Indonesia	3	both	26	70+ years	2007	44	Population	1	Number	6752966.670933903	7340193.617035437	6179796.5311005665
11	Indonesia	3	both	28	<1 year	2007	44	Population	1	Number	4670061.819743003	5076162.763838701	4273681.959351622
11	Indonesia	3	both	30	80 to 84	2007	44	Population	1	Number	1001421.3636062632	1088503.3288767966	916423.9319617628
11	Indonesia	3	both	31	85 to 89	2007	44	Population	1	Number	416795.5218760872	453039.37933706894	381419.25553319586
11	Indonesia	3	both	32	90 to 94	2007	44	Population	1	Number	125218.41788178719	136107.20687061516	114590.2804150451
11	Indonesia	3	both	39	0 to 14	2007	44	Population	1	Number	68975953.95948465	74973990.19627044	63121496.340692915
11	Indonesia	3	both	42	Neonatal	2007	44	Population	1	Number	361253.9979220394	392668.05522515223	330591.9178920054
11	Indonesia	3	both	157	25 plus	2007	44	Population	1	Number	121732549.94067518	132318213.54990031	111400281.75814673
11	Indonesia	3	both	158	<20 years	2007	44	Population	1	Number	90108844.30701078	97944562.15334612	82460694.77386239
11	Indonesia	3	both	159	10 to 24	2007	44	Population	1	Number	64412492.533896185	70013697.62265708	58945366.87613528
11	Indonesia	3	both	162	10 to 19	2007	44	Population	1	Number	43374579.54098206	47146362.0957398	39693084.424513675
11	Indonesia	3	both	164	Birth	2007	44	Population	1	Number	4776014.53701368	4966359.20736062	4577563.18210428
11	Indonesia	3	both	235	95 plus	2007	44	Population	1	Number	29920.46619715384	32522.30104205452	27380.91304521601
12	Lao People's Democratic Republic	1	male	1	Under 5	2007	44	Population	1	Number	403141.4038384603	436074.31723248324	368880.0946220736
12	Lao People's Democratic Republic	1	male	2	Early Neonatal	2007	44	Population	1	Number	1679.6391813070181	1816.850123087031	1536.8936413679414
12	Lao People's Democratic Republic	1	male	3	Late Neonatal	2007	44	Population	1	Number	4949.4623562752395	5353.787522517664	4528.8281603612895
12	Lao People's Democratic Republic	1	male	4	Post Neonatal	2007	44	Population	1	Number	77549.65596396536	83884.74355179576	70959.03362324824
12	Lao People's Democratic Republic	1	male	5	1 to 4	2007	44	Population	1	Number	318962.64633691264	345018.93603508285	291855.3391970961
12	Lao People's Democratic Republic	1	male	6	5 to 9	2007	44	Population	1	Number	393108.26333624136	425221.56221266935	359699.6289527668
12	Lao People's Democratic Republic	1	male	7	10 to 14	2007	44	Population	1	Number	391017.4189726222	422959.9152579697	357786.47674525785
12	Lao People's Democratic Republic	1	male	8	15 to 19	2007	44	Population	1	Number	357262.0826822562	386447.08108707785	326899.8659277305
12	Lao People's Democratic Republic	1	male	9	20 to 24	2007	44	Population	1	Number	292449.9336267595	316340.38061264413	267595.8315402542
12	Lao People's Democratic Republic	1	male	10	25 to 29	2007	44	Population	1	Number	239462.2774110389	259024.12436604244	219111.37558373055
12	Lao People's Democratic Republic	1	male	11	30 to 34	2007	44	Population	1	Number	199946.703892464	216280.49501392726	182954.0661141771
12	Lao People's Democratic Republic	1	male	12	35 to 39	2007	44	Population	1	Number	172845.3122152382	186965.1710130416	158155.90886439287
12	Lao People's Democratic Republic	1	male	13	40 to 44	2007	44	Population	1	Number	146988.56208040775	158996.1642240113	134496.61625504954
12	Lao People's Democratic Republic	1	male	14	45 to 49	2007	44	Population	1	Number	124498.5747788405	134668.95356363474	113917.95932509641
12	Lao People's Democratic Republic	1	male	15	50 to 54	2007	44	Population	1	Number	96394.48519333177	104269.02053578812	88202.31928698267
12	Lao People's Democratic Republic	1	male	16	55 to 59	2007	44	Population	1	Number	71737.86256832036	77598.18054246099	65641.1603477746
12	Lao People's Democratic Republic	1	male	17	60 to 64	2007	44	Population	1	Number	54047.53277368403	58462.71488856695	49454.25801919125
12	Lao People's Democratic Republic	1	male	18	65 to 69	2007	44	Population	1	Number	40612.59490998512	43930.26721588654	37161.099580945665
12	Lao People's Democratic Republic	1	male	19	70 to 74	2007	44	Population	1	Number	28782.224499738306	31133.46527459315	26336.143089762027
12	Lao People's Democratic Republic	1	male	20	75 to 79	2007	44	Population	1	Number	19070.698937237743	20628.5981519639	17449.95964566368
12	Lao People's Democratic Republic	1	male	21	80 plus	2007	44	Population	1	Number	14378.162300949445	15552.72479766614	13156.222158195926
12	Lao People's Democratic Republic	1	male	22	All Ages	2007	44	Population	1	Number	3045744.0940175755	3294553.1359904264	2786898.986059046
12	Lao People's Democratic Republic	1	male	23	5-14 years	2007	44	Population	1	Number	784125.6823088635	848181.4774706389	717486.1056980246
12	Lao People's Democratic Republic	1	male	24	15-49 years	2007	44	Population	1	Number	1533453.446687005	1658722.3698803799	1403131.6236104309
12	Lao People's Democratic Republic	1	male	25	50-69 years	2007	44	Population	1	Number	262792.4754453213	284260.1831827026	240458.8372348942
12	Lao People's Democratic Republic	1	male	26	70+ years	2007	44	Population	1	Number	62231.085737925496	67314.7882242232	56942.32489362164
12	Lao People's Democratic Republic	1	male	28	<1 year	2007	44	Population	1	Number	84178.75750154762	91055.38119740046	77024.75542497747
12	Lao People's Democratic Republic	1	male	30	80 to 84	2007	44	Population	1	Number	9924.411903544315	10735.144303129357	9080.977461483462
12	Lao People's Democratic Republic	1	male	31	85 to 89	2007	44	Population	1	Number	3485.607235658733	3770.349016395117	3189.3799908986507
12	Lao People's Democratic Republic	1	male	32	90 to 94	2007	44	Population	1	Number	848.1839997077749	917.4727652342378	776.1003734424258
12	Lao People's Democratic Republic	1	male	39	0 to 14	2007	44	Population	1	Number	1187267.0861473237	1284255.7947031227	1086366.2003200985
12	Lao People's Democratic Republic	1	male	42	Neonatal	2007	44	Population	1	Number	6629.101537582258	7170.637645604695	6065.72180172923
12	Lao People's Democratic Republic	1	male	157	25 plus	2007	44	Population	1	Number	1208764.991561236	1307509.8795875828	1106037.0882709618
12	Lao People's Democratic Republic	1	male	158	<20 years	2007	44	Population	1	Number	1544529.16882958	1670702.8757902004	1413266.066247829
12	Lao People's Democratic Republic	1	male	159	10 to 24	2007	44	Population	1	Number	1040729.4352816379	1125747.3769576917	952282.1742132425
12	Lao People's Democratic Republic	1	male	162	10 to 19	2007	44	Population	1	Number	748279.5016548784	809406.9963450476	684686.3426729885
12	Lao People's Democratic Republic	1	male	164	Birth	2007	44	Population	1	Number	90482.121810778	93636.84006307	87515.5552760598
12	Lao People's Democratic Republic	1	male	235	95 plus	2007	44	Population	1	Number	119.95916203862264	129.75871290743032	109.76433237138568
12	Lao People's Democratic Republic	2	female	1	Under 5	2007	44	Population	1	Number	390951.6968074862	422888.8242015417	357726.34003326716
12	Lao People's Democratic Republic	2	female	2	Early Neonatal	2007	44	Population	1	Number	1604.6907148745277	1735.7790621243469	1468.3147330093384
12	Lao People's Democratic Republic	2	female	3	Late Neonatal	2007	44	Population	1	Number	4744.67910805769	5132.275382368196	4341.448587684665
12	Lao People's Democratic Republic	2	female	4	Post Neonatal	2007	44	Population	1	Number	74745.16020606327	80851.14650330557	68392.88028178527
12	Lao People's Democratic Republic	2	female	5	1 to 4	2007	44	Population	1	Number	309857.1667784907	335169.6232537436	283523.6964307879
12	Lao People's Democratic Republic	2	female	6	5 to 9	2007	44	Population	1	Number	383107.1608277937	414403.4623935525	350548.47850154835
12	Lao People's Democratic Republic	2	female	7	10 to 14	2007	44	Population	1	Number	380230.1886500948	411291.4682740161	347916.00820941257
12	Lao People's Democratic Republic	2	female	8	15 to 19	2007	44	Population	1	Number	351245.3175176383	379938.8020164412	321394.440580419
12	Lao People's Democratic Republic	2	female	9	20 to 24	2007	44	Population	1	Number	295161.5374708788	319273.4973396056	270076.98746488127
12	Lao People's Democratic Republic	2	female	10	25 to 29	2007	44	Population	1	Number	242403.89733216158	262206.04735000635	221802.99947677212
12	Lao People's Democratic Republic	2	female	11	30 to 34	2007	44	Population	1	Number	202398.81965306247	218932.9258878012	185197.78676698386
12	Lao People's Democratic Republic	2	female	12	35 to 39	2007	44	Population	1	Number	175959.79963086097	190334.08316239028	161005.70896340362
12	Lao People's Democratic Republic	2	female	13	40 to 44	2007	44	Population	1	Number	148218.34538997177	160326.40942322908	135621.88540199725
12	Lao People's Democratic Republic	2	female	14	45 to 49	2007	44	Population	1	Number	125433.87837214759	135680.6627851959	114773.7753606474
12	Lao People's Democratic Republic	2	female	15	50 to 54	2007	44	Population	1	Number	98729.24558579011	106794.50919646333	90338.65811571534
12	Lao People's Democratic Republic	2	female	16	55 to 59	2007	44	Population	1	Number	76983.84632226023	83272.7125104766	70441.30978693915
12	Lao People's Democratic Republic	2	female	17	60 to 64	2007	44	Population	1	Number	54543.98127046908	58999.71862277872	49908.51542546458
12	Lao People's Democratic Republic	2	female	18	65 to 69	2007	44	Population	1	Number	44874.737945359855	48540.587804150826	41061.0208274665
12	Lao People's Democratic Republic	2	female	19	70 to 74	2007	44	Population	1	Number	32492.27124655198	35146.58842843732	29730.888412337063
12	Lao People's Democratic Republic	2	female	20	75 to 79	2007	44	Population	1	Number	20975.402905954965	22688.898768025614	19192.790755338003
12	Lao People's Democratic Republic	2	female	21	80 plus	2007	44	Population	1	Number	19623.92253705579	21227.014988514424	17956.1670753769
12	Lao People's Democratic Republic	2	female	22	All Ages	2007	44	Population	1	Number	3043334.049465538	3291946.2131526256	2784693.761157969
12	Lao People's Democratic Republic	2	female	23	5-14 years	2007	44	Population	1	Number	763337.3494778886	825694.9306675686	698464.486710961
12	Lao People's Democratic Republic	2	female	24	15-49 years	2007	44	Population	1	Number	1540821.5953667215	1666692.42796467	1409873.5840151045
12	Lao People's Democratic Republic	2	female	25	50-69 years	2007	44	Population	1	Number	275131.8111238793	297607.52813386946	251749.5041555856
12	Lao People's Democratic Republic	2	female	26	70+ years	2007	44	Population	1	Number	73091.59668956274	79062.50218497736	66879.84624305197
12	Lao People's Democratic Republic	2	female	28	<1 year	2007	44	Population	1	Number	81094.53002899549	87719.20094779809	74202.6436024793
12	Lao People's Democratic Republic	2	female	30	80 to 84	2007	44	Population	1	Number	12279.245477339822	13282.345937870097	11235.683535456934
12	Lao People's Democratic Republic	2	female	31	85 to 89	2007	44	Population	1	Number	5367.674638380923	5806.163868983311	4911.498322062354
12	Lao People's Democratic Republic	2	female	32	90 to 94	2007	44	Population	1	Number	1640.5940762912312	1774.615395150596	1501.1668172421728
12	Lao People's Democratic Republic	2	female	39	0 to 14	2007	44	Population	1	Number	1154289.0462853748	1248583.7548691104	1056190.826744228
12	Lao People's Democratic Republic	2	female	42	Neonatal	2007	44	Population	1	Number	6349.369822932218	6868.054444492543	5809.763320694003
12	Lao People's Democratic Republic	2	female	157	25 plus	2007	44	Population	1	Number	1242638.1481916464	1344150.1589274697	1137031.506368442
12	Lao People's Democratic Republic	2	female	158	<20 years	2007	44	Population	1	Number	1505534.363803013	1628522.5568855514	1377585.267324647
12	Lao People's Democratic Republic	2	female	159	10 to 24	2007	44	Population	1	Number	1026637.0436386119	1110503.767630063	939387.4362547129
12	Lao People's Democratic Republic	2	female	162	10 to 19	2007	44	Population	1	Number	731475.5061677331	791230.2702904573	669310.4487898316
12	Lao People's Democratic Republic	2	female	164	Birth	2007	44	Population	1	Number	86438.3632583586	89452.0932285692	83604.3762714672
12	Lao People's Democratic Republic	2	female	235	95 plus	2007	44	Population	1	Number	336.4083450438132	363.88978651042544	307.8184006154374
12	Lao People's Democratic Republic	3	both	1	Under 5	2007	44	Population	1	Number	794093.1006459465	858963.1414340249	726606.4346553407
12	Lao People's Democratic Republic	3	both	2	Early Neonatal	2007	44	Population	1	Number	3284.329896181546	3552.629185211378	3005.2083743772805
12	Lao People's Democratic Republic	3	both	3	Late Neonatal	2007	44	Population	1	Number	9694.14146433293	10486.06290488586	8870.276748045953
12	Lao People's Democratic Republic	3	both	4	Post Neonatal	2007	44	Population	1	Number	152294.81617002864	164735.89005510134	139351.9139050335
12	Lao People's Democratic Republic	3	both	5	1 to 4	2007	44	Population	1	Number	628819.8131154033	680188.5592888264	575379.035627884
12	Lao People's Democratic Republic	3	both	6	5 to 9	2007	44	Population	1	Number	776215.424164035	839625.0246062218	710248.1074543153
12	Lao People's Democratic Republic	3	both	7	10 to 14	2007	44	Population	1	Number	771247.6076227169	834251.3835319857	705702.4849546705
12	Lao People's Democratic Republic	3	both	8	15 to 19	2007	44	Population	1	Number	708507.4001998946	766385.883103519	648294.3065081495
12	Lao People's Democratic Republic	3	both	9	20 to 24	2007	44	Population	1	Number	587611.4710976382	635613.8779522497	537672.8190051354
12	Lao People's Democratic Republic	3	both	10	25 to 29	2007	44	Population	1	Number	481866.1747432005	521230.17171604885	440914.37506050256
12	Lao People's Democratic Republic	3	both	11	30 to 34	2007	44	Population	1	Number	402345.5235455265	435213.42090172844	368151.852881161
12	Lao People's Democratic Republic	3	both	12	35 to 39	2007	44	Population	1	Number	348805.1118460992	377299.254175432	319161.61782779644
12	Lao People's Democratic Republic	3	both	13	40 to 44	2007	44	Population	1	Number	295206.9074703795	319322.5736472404	270118.5016570468
12	Lao People's Democratic Republic	3	both	14	45 to 49	2007	44	Population	1	Number	249932.4531509881	270349.6163488307	228691.7346857438
12	Lao People's Democratic Republic	3	both	15	50 to 54	2007	44	Population	1	Number	195123.73077912186	211063.5297322515	178540.977402698
12	Lao People's Democratic Republic	3	both	16	55 to 59	2007	44	Population	1	Number	148721.70889058057	160870.8930529376	136082.47013471377
12	Lao People's Democratic Republic	3	both	17	60 to 64	2007	44	Population	1	Number	108591.51404415311	117462.43351134566	99362.77344465583
12	Lao People's Democratic Republic	3	both	18	65 to 69	2007	44	Population	1	Number	85487.33285534497	92470.85502003736	78222.12040841214
12	Lao People's Democratic Republic	3	both	19	70 to 74	2007	44	Population	1	Number	61274.49574629029	66280.05370303047	56067.0315020991
12	Lao People's Democratic Republic	3	both	20	75 to 79	2007	44	Population	1	Number	40046.10184319271	43317.49691998951	36642.75040100168
12	Lao People's Democratic Republic	3	both	21	80 plus	2007	44	Population	1	Number	34002.084838005234	36779.73978618058	31112.389233572827
12	Lao People's Democratic Republic	3	both	22	All Ages	2007	44	Population	1	Number	6089078.1434831135	6586499.349143055	5571592.747217016
12	Lao People's Democratic Republic	3	both	23	5-14 years	2007	44	Population	1	Number	1547463.031786752	1673876.4081382079	1415950.5924089858
12	Lao People's Democratic Republic	3	both	24	15-49 years	2007	44	Population	1	Number	3074275.0420537265	3325414.7978450484	2813005.2076255353
12	Lao People's Democratic Republic	3	both	25	50-69 years	2007	44	Population	1	Number	537924.2865692006	581867.7113165719	492208.3413904798
12	Lao People's Democratic Republic	3	both	26	70+ years	2007	44	Population	1	Number	135322.68242748824	146377.29040920056	123822.17113667361
12	Lao People's Democratic Republic	3	both	28	<1 year	2007	44	Population	1	Number	165273.2875305431	178774.58214519857	151227.39902745676
12	Lao People's Democratic Republic	3	both	30	80 to 84	2007	44	Population	1	Number	22203.657380884135	24017.490240999454	20316.660996940394
12	Lao People's Democratic Republic	3	both	31	85 to 89	2007	44	Population	1	Number	8853.281874039656	9576.512885378428	8100.878312961005
12	Lao People's Democratic Republic	3	both	32	90 to 94	2007	44	Population	1	Number	2488.778075999006	2692.0881603848347	2277.267190684598
12	Lao People's Democratic Republic	3	both	39	0 to 14	2007	44	Population	1	Number	2341556.1324326983	2532839.5495722326	2142557.0270643267
12	Lao People's Democratic Republic	3	both	42	Neonatal	2007	44	Population	1	Number	12978.471360514475	14038.69209009724	11875.485122423235
12	Lao People's Democratic Republic	3	both	157	25 plus	2007	44	Population	1	Number	2451403.1397528825	2651660.0385150546	2243068.5946394047
12	Lao People's Democratic Republic	3	both	158	<20 years	2007	44	Population	1	Number	3050063.532632593	3299225.4326757523	2790851.3335724757
12	Lao People's Democratic Republic	3	both	159	10 to 24	2007	44	Population	1	Number	2067366.4789202497	2236251.1445877543	1891669.6104679557
12	Lao People's Democratic Republic	3	both	162	10 to 19	2007	44	Population	1	Number	1479755.0078226116	1600637.2666355048	1353996.79146282
12	Lao People's Democratic Republic	3	both	164	Birth	2007	44	Population	1	Number	176920.485069137	183088.933291639	171119.931547527
12	Lao People's Democratic Republic	3	both	235	95 plus	2007	44	Population	1	Number	456.36750708243585	493.64849941785576	417.58273298682303
13	Malaysia	1	male	1	Under 5	2007	44	Population	1	Number	1287167.3150551661	1398278.0183975447	1181521.4727031512
13	Malaysia	1	male	2	Early Neonatal	2007	44	Population	1	Number	4827.3236703507855	5244.027328065246	4431.115135924029
13	Malaysia	1	male	3	Late Neonatal	2007	44	Population	1	Number	14441.78452078232	15688.426520509005	13256.45727317508
13	Malaysia	1	male	4	Post Neonatal	2007	44	Population	1	Number	229919.03402271477	249766.0774360019	211048.14619174908
13	Malaysia	1	male	5	1 to 4	2007	44	Population	1	Number	1037979.1728413182	1127579.4871129685	952785.7541023027
13	Malaysia	1	male	6	5 to 9	2007	44	Population	1	Number	1418111.7937786307	1540525.8707847057	1301718.5220953377
13	Malaysia	1	male	7	10 to 14	2007	44	Population	1	Number	1417611.804669381	1539982.7216752428	1301259.5702078976
13	Malaysia	1	male	8	15 to 19	2007	44	Population	1	Number	1405835.2306019142	1527189.5715866985	1290449.5729582433
13	Malaysia	1	male	9	20 to 24	2007	44	Population	1	Number	1390585.3263751727	1510623.266947424	1276451.3233990632
13	Malaysia	1	male	10	25 to 29	2007	44	Population	1	Number	1226710.7154413895	1332602.6914076095	1126026.922946632
13	Malaysia	1	male	11	30 to 34	2007	44	Population	1	Number	1058348.8598943881	1149707.5238606418	971483.5740080341
13	Malaysia	1	male	12	35 to 39	2007	44	Population	1	Number	953738.3082406981	1036066.7926527286	875459.0621947744
13	Malaysia	1	male	13	40 to 44	2007	44	Population	1	Number	886050.1162849793	962535.6286698249	813326.4619424855
13	Malaysia	1	male	14	45 to 49	2007	44	Population	1	Number	775437.9297881089	842375.1902121138	711792.9068559841
13	Malaysia	1	male	15	50 to 54	2007	44	Population	1	Number	642919.7765972213	698417.8208179763	590151.3442660508
13	Malaysia	1	male	16	55 to 59	2007	44	Population	1	Number	472121.00302065175	512875.3758941469	433371.09034589014
13	Malaysia	1	male	17	60 to 64	2007	44	Population	1	Number	359494.8572222562	390527.1293804573	329988.8741474491
13	Malaysia	1	male	18	65 to 69	2007	44	Population	1	Number	238235.0714358931	258799.97083821316	218681.6345941887
13	Malaysia	1	male	19	70 to 74	2007	44	Population	1	Number	168114.95458955667	182626.95363454265	154316.71268125952
13	Malaysia	1	male	20	75 to 79	2007	44	Population	1	Number	97420.96831402367	105830.52951330168	89425.02237917612
13	Malaysia	1	male	21	80 plus	2007	44	Population	1	Number	80798.26520785723	87772.92341358107	74166.64809901247
13	Malaysia	1	male	22	All Ages	2007	44	Population	1	Number	13878702.296517288	15076737.979686748	12739590.715824628
13	Malaysia	1	male	23	5-14 years	2007	44	Population	1	Number	2835723.5984480116	3080508.5924599483	2602978.092303235
13	Malaysia	1	male	24	15-49 years	2007	44	Population	1	Number	7696706.486626651	8361100.665337041	7064989.824305216
13	Malaysia	1	male	25	50-69 years	2007	44	Population	1	Number	1712770.7082760222	1860620.296930794	1572192.9433535784
13	Malaysia	1	male	26	70+ years	2007	44	Population	1	Number	346334.1881114376	376230.4065614255	317908.38315944833
13	Malaysia	1	male	28	<1 year	2007	44	Population	1	Number	249188.14221384787	270698.53128457617	228735.7186008482
13	Malaysia	1	male	30	80 to 84	2007	44	Population	1	Number	52856.88814906926	57419.59413922317	48518.593968273235
13	Malaysia	1	male	31	85 to 89	2007	44	Population	1	Number	18360.80039440394	19945.739214625468	16853.81509324216
13	Malaysia	1	male	32	90 to 94	2007	44	Population	1	Number	7082.963866574719	7694.378628089264	6501.620885533361
13	Malaysia	1	male	39	0 to 14	2007	44	Population	1	Number	4122890.913503178	4478786.610857493	3784499.565006386
13	Malaysia	1	male	42	Neonatal	2007	44	Population	1	Number	19269.108191133106	20932.453848574252	17687.57240909911
13	Malaysia	1	male	157	25 plus	2007	44	Population	1	Number	6959390.826037024	7560138.530295141	6388190.254460935
13	Malaysia	1	male	158	<20 years	2007	44	Population	1	Number	5528726.144105092	6005976.182444192	5074949.137964629
13	Malaysia	1	male	159	10 to 24	2007	44	Population	1	Number	4214032.361646468	4577795.560209366	3868160.466565205
13	Malaysia	1	male	162	10 to 19	2007	44	Population	1	Number	2823447.0352712953	3067172.293261941	2591709.143166141
13	Malaysia	1	male	164	Birth	2007	44	Population	1	Number	249115.644820061	250373.764568677	247976.326717581
13	Malaysia	1	male	235	95 plus	2007	44	Population	1	Number	2497.612797809311	2713.211431643192	2292.618151963733
13	Malaysia	2	female	1	Under 5	2007	44	Population	1	Number	1210770.622470833	1315286.6196341526	1111395.132734658
13	Malaysia	2	female	2	Early Neonatal	2007	44	Population	1	Number	4530.660319391896	4921.755438732667	4158.8007947950555
13	Malaysia	2	female	3	Late Neonatal	2007	44	Population	1	Number	13560.620381172697	14731.198635209948	12447.615765355915
13	Malaysia	2	female	4	Post Neonatal	2007	44	Population	1	Number	215954.61359094252	234596.22197041946	198229.87276217062
13	Malaysia	2	female	5	1 to 4	2007	44	Population	1	Number	976724.7281793257	1061037.4435897907	896558.843412336
13	Malaysia	2	female	6	5 to 9	2007	44	Population	1	Number	1335734.3701330796	1451037.47300725	1226102.326931921
13	Malaysia	2	female	7	10 to 14	2007	44	Population	1	Number	1336540.4693957346	1451913.1562742451	1226842.2646049934
13	Malaysia	2	female	8	15 to 19	2007	44	Population	1	Number	1338582.1812245331	1454131.112507844	1228716.4004213572
13	Malaysia	2	female	9	20 to 24	2007	44	Population	1	Number	1313295.3483047371	1426661.4726148152	1205505.0154506972
13	Malaysia	2	female	10	25 to 29	2007	44	Population	1	Number	1135089.8824571597	1233072.9758137737	1041925.9826479907
13	Malaysia	2	female	11	30 to 34	2007	44	Population	1	Number	985246.7064153344	1070295.0550139607	904381.3697909844
13	Malaysia	2	female	12	35 to 39	2007	44	Population	1	Number	908427.0981826629	986844.2337281111	833866.8254967526
13	Malaysia	2	female	13	40 to 44	2007	44	Population	1	Number	841652.7425309076	914305.7901175324	772573.0573085162
13	Malaysia	2	female	14	45 to 49	2007	44	Population	1	Number	726430.2285781851	789137.0520675834	666807.5730690836
13	Malaysia	2	female	15	50 to 54	2007	44	Population	1	Number	596510.0444674601	648001.91333047	547550.7480480185
13	Malaysia	2	female	16	55 to 59	2007	44	Population	1	Number	453775.11348305695	492945.8346695324	416530.96228252386
13	Malaysia	2	female	17	60 to 64	2007	44	Population	1	Number	338942.18117238896	368200.3076816455	311123.0842921581
13	Malaysia	2	female	18	65 to 69	2007	44	Population	1	Number	238708.30312772686	259314.0527796676	219116.02521219573
13	Malaysia	2	female	19	70 to 74	2007	44	Population	1	Number	178298.4655236895	193689.52438409484	163664.39941588548
13	Malaysia	2	female	20	75 to 79	2007	44	Population	1	Number	111405.05607536316	121021.75002932688	102261.34891803001
13	Malaysia	2	female	21	80 plus	2007	44	Population	1	Number	100733.83110550269	109429.36485126526	92465.97787771127
13	Malaysia	2	female	22	All Ages	2007	44	Population	1	Number	13150142.644648355	14285287.68850527	12070828.494503472
13	Malaysia	2	female	23	5-14 years	2007	44	Population	1	Number	2672274.839528814	2902950.6292814952	2452944.5915369145
13	Malaysia	2	female	24	15-49 years	2007	44	Population	1	Number	7248724.1876935195	7874447.69186362	6653776.224185383
13	Malaysia	2	female	25	50-69 years	2007	44	Population	1	Number	1627935.6422506329	1768462.1084613153	1494320.8198348961
13	Malaysia	2	female	26	70+ years	2007	44	Population	1	Number	390437.3527045553	424140.639264687	358391.7262116268
13	Malaysia	2	female	28	<1 year	2007	44	Population	1	Number	234045.8942915071	254249.1760443621	214836.2893223216
13	Malaysia	2	female	30	80 to 84	2007	44	Population	1	Number	62737.759986877536	68153.40141649895	57588.48108306373
13	Malaysia	2	female	31	85 to 89	2007	44	Population	1	Number	23801.097371838772	25855.652858428417	21847.592997279295
13	Malaysia	2	female	32	90 to 94	2007	44	Population	1	Number	10312.829313611015	11203.05213474916	9466.39114887072
13	Malaysia	2	female	39	0 to 14	2007	44	Population	1	Number	3883045.461999647	4218237.248915647	3564339.7242715713
13	Malaysia	2	female	42	Neonatal	2007	44	Population	1	Number	18091.280700564592	19652.954073942612	16606.41656015097
13	Malaysia	2	female	157	25 plus	2007	44	Population	1	Number	6615219.653119437	7186257.854466967	6072267.35435985
13	Malaysia	2	female	158	<20 years	2007	44	Population	1	Number	5221627.64322418	5672368.361423491	4793056.12469293
13	Malaysia	2	female	159	10 to 24	2007	44	Population	1	Number	3988417.9989250046	4332705.741396905	3661063.680477048
13	Malaysia	2	female	162	10 to 19	2007	44	Population	1	Number	2675122.6506202677	2906044.2687820895	2455558.66502635
13	Malaysia	2	female	164	Birth	2007	44	Population	1	Number	233718.302162309	234898.660030944	232649.403046291
13	Malaysia	2	female	235	95 plus	2007	44	Population	1	Number	3882.1444331753637	4217.258441588735	3563.5126484975344
13	Malaysia	3	both	1	Under 5	2007	44	Population	1	Number	2497937.937525999	2713564.6380316974	2292916.605437808
13	Malaysia	3	both	2	Early Neonatal	2007	44	Population	1	Number	9357.983989742683	10165.782766797915	8589.915930719088
13	Malaysia	3	both	3	Late Neonatal	2007	44	Population	1	Number	28002.404901955015	30419.62515571895	25704.073038530994
13	Malaysia	3	both	4	Post Neonatal	2007	44	Population	1	Number	445873.6476136573	484362.29940642137	409278.0189539197
13	Malaysia	3	both	5	1 to 4	2007	44	Population	1	Number	2014703.901020644	2188616.9307027594	1849344.597514639
13	Malaysia	3	both	6	5 to 9	2007	44	Population	1	Number	2753846.1639117105	2991563.3437919556	2527820.849027259
13	Malaysia	3	both	7	10 to 14	2007	44	Population	1	Number	2754152.2740651155	2991895.877949489	2528101.8348128903
13	Malaysia	3	both	8	15 to 19	2007	44	Population	1	Number	2744417.411826447	2981320.6840945426	2519165.9733796003
13	Malaysia	3	both	9	20 to 24	2007	44	Population	1	Number	2703880.67467991	2937284.7395622395	2481956.3388497606
13	Malaysia	3	both	10	25 to 29	2007	44	Population	1	Number	2361800.597898549	2565675.6672213837	2167952.9055946223
13	Malaysia	3	both	11	30 to 34	2007	44	Population	1	Number	2043595.5663097224	2220002.5788746024	1875864.9437990189
13	Malaysia	3	both	12	35 to 39	2007	44	Population	1	Number	1862165.406423361	2022911.0263808398	1709325.887691527
13	Malaysia	3	both	13	40 to 44	2007	44	Population	1	Number	1727702.858815887	1876841.4187873576	1585899.5192510018
13	Malaysia	3	both	14	45 to 49	2007	44	Population	1	Number	1501868.158366294	1631512.2422796972	1378600.4799250676
13	Malaysia	3	both	15	50 to 54	2007	44	Population	1	Number	1239429.8210646813	1346419.7341484467	1137702.0923140694
13	Malaysia	3	both	16	55 to 59	2007	44	Population	1	Number	925896.1165037086	1005821.2105636793	849902.0526284141
13	Malaysia	3	both	17	60 to 64	2007	44	Population	1	Number	698437.0383946451	758727.4370621027	641111.958439607
13	Malaysia	3	both	18	65 to 69	2007	44	Population	1	Number	476943.37456361996	518114.02361788077	437797.6598063845
13	Malaysia	3	both	19	70 to 74	2007	44	Population	1	Number	346413.4201132462	376316.47801863746	317981.112097145
13	Malaysia	3	both	20	75 to 79	2007	44	Population	1	Number	208826.02438938685	226852.2795426286	191686.37129720615
13	Malaysia	3	both	21	80 plus	2007	44	Population	1	Number	181532.0963133599	197202.2882648463	166632.6259767238
13	Malaysia	3	both	22	All Ages	2007	44	Population	1	Number	27028844.941165645	29362025.668192036	24810419.21032811
13	Malaysia	3	both	23	5-14 years	2007	44	Population	1	Number	5507998.437976826	5983459.2217414435	5055922.683840151
13	Malaysia	3	both	24	15-49 years	2007	44	Population	1	Number	14945430.67432017	16235548.357200662	13718766.048490597
13	Malaysia	3	both	25	50-69 years	2007	44	Population	1	Number	3340706.350526655	3629082.405392109	3066513.7631884753
13	Malaysia	3	both	26	70+ years	2007	44	Population	1	Number	736771.5408159929	800371.0458261126	676300.1093710748
13	Malaysia	3	both	28	<1 year	2007	44	Population	1	Number	483234.036505355	524947.7073289383	443572.0079231697
13	Malaysia	3	both	30	80 to 84	2007	44	Population	1	Number	115594.6481359468	125572.9955557221	106107.07505133697
13	Malaysia	3	both	31	85 to 89	2007	44	Population	1	Number	42161.89776624271	45801.39207305388	38701.40809052146
13	Malaysia	3	both	32	90 to 94	2007	44	Population	1	Number	17395.793180185734	18897.430762838423	15968.012034404077
13	Malaysia	3	both	39	0 to 14	2007	44	Population	1	Number	8005936.375502825	8697023.85977314	7348839.289277957
13	Malaysia	3	both	42	Neonatal	2007	44	Population	1	Number	37360.3888916977	40585.40792251687	34293.98896925007
13	Malaysia	3	both	157	25 plus	2007	44	Population	1	Number	13574610.47915646	14746396.384762099	12460457.608820787
13	Malaysia	3	both	158	<20 years	2007	44	Population	1	Number	10750353.787329271	11678344.543867681	9868005.262657559
13	Malaysia	3	both	159	10 to 24	2007	44	Population	1	Number	8202450.360571473	8910501.301606271	7529224.147042251
13	Malaysia	3	both	162	10 to 19	2007	44	Population	1	Number	5498569.685891563	5973216.562044032	5047267.80819249
13	Malaysia	3	both	164	Birth	2007	44	Population	1	Number	482833.94698237	485272.424599621	480625.729763872
13	Malaysia	3	both	235	95 plus	2007	44	Population	1	Number	6379.757230984675	6930.4698732319275	5856.1308004612665
14	Maldives	1	male	1	Under 5	2007	44	Population	1	Number	18372.24554361795	19702.026387326627	17077.097480733813
14	Maldives	1	male	2	Early Neonatal	2007	44	Population	1	Number	80.59111536820346	86.42429025884606	74.90985954637175
14	Maldives	1	male	3	Late Neonatal	2007	44	Population	1	Number	239.80659015821433	257.16376127975235	222.90146879061143
14	Maldives	1	male	4	Post Neonatal	2007	44	Population	1	Number	3753.9540625401364	4025.6647899347145	3489.3197628998387
14	Maldives	1	male	5	1 to 4	2007	44	Population	1	Number	14297.893775551398	15332.773545853315	13289.966389496987
14	Maldives	1	male	6	5 to 9	2007	44	Population	1	Number	16225.42992840465	17399.824525325595	15081.62123657408
14	Maldives	1	male	7	10 to 14	2007	44	Population	1	Number	19195.08368945727	20584.42145565602	17841.929803162977
14	Maldives	1	male	8	15 to 19	2007	44	Population	1	Number	21078.996702194392	22604.691857564958	19593.036715345
14	Maldives	1	male	9	20 to 24	2007	44	Population	1	Number	19216.940047257413	20607.85977391096	17862.245401048967
14	Maldives	1	male	10	25 to 29	2007	44	Population	1	Number	14876.496783239567	15953.25576715798	13827.78088481702
14	Maldives	1	male	11	30 to 34	2007	44	Population	1	Number	11571.574547377475	12409.123671577741	10755.838532747437
14	Maldives	1	male	12	35 to 39	2007	44	Population	1	Number	10008.545996130593	10732.963308507244	9302.995391094279
14	Maldives	1	male	13	40 to 44	2007	44	Population	1	Number	8695.740918994921	9325.137563432321	8082.736265870693
14	Maldives	1	male	14	45 to 49	2007	44	Population	1	Number	7237.371722446018	7761.211786114813	6727.174536998836
14	Maldives	1	male	15	50 to 54	2007	44	Population	1	Number	5269.978831799088	5651.419243132531	4898.472645511695
14	Maldives	1	male	16	55 to 59	2007	44	Population	1	Number	3571.675935551116	3830.1933948216843	3319.8912988720226
14	Maldives	1	male	17	60 to 64	2007	44	Population	1	Number	2955.917525042447	3169.8664672690343	2747.5406640041456
14	Maldives	1	male	18	65 to 69	2007	44	Population	1	Number	2910.3429814730566	3120.9932439135805	2705.1788894825345
14	Maldives	1	male	19	70 to 74	2007	44	Population	1	Number	2453.856121563174	2631.4659219506652	2280.8719866138704
14	Maldives	1	male	20	75 to 79	2007	44	Population	1	Number	1610.5110913737947	1727.0796835366168	1496.978408866687
14	Maldives	1	male	21	80 plus	2007	44	Population	1	Number	1141.0726479753794	1223.6633440857245	1060.632942000039
14	Maldives	1	male	22	All Ages	2007	44	Population	1	Number	166391.78101389832	178435.19739528405	154662.02308374405
14	Maldives	1	male	23	5-14 years	2007	44	Population	1	Number	35420.51361786192	37984.24598098162	32923.55103973707
14	Maldives	1	male	24	15-49 years	2007	44	Population	1	Number	92685.66671764039	99394.24372826604	86151.80772792225
14	Maldives	1	male	25	50-69 years	2007	44	Population	1	Number	14707.915273865707	15772.47234913683	13671.083497870397
14	Maldives	1	male	26	70+ years	2007	44	Population	1	Number	5205.439860912348	5582.208949573006	4838.483337480595
14	Maldives	1	male	28	<1 year	2007	44	Population	1	Number	4074.351768066554	4369.252841473312	3787.131091236822
14	Maldives	1	male	30	80 to 84	2007	44	Population	1	Number	767.9811758836063	823.5675577221419	713.8424844582321
14	Maldives	1	male	31	85 to 89	2007	44	Population	1	Number	275.1180895391755	295.0311025869468	255.72369053198253
14	Maldives	1	male	32	90 to 94	2007	44	Population	1	Number	80.399213150288	86.21849818230427	74.73148543993327
14	Maldives	1	male	39	0 to 14	2007	44	Population	1	Number	53792.75916147987	57686.272368308244	50000.64852047087
14	Maldives	1	male	42	Neonatal	2007	44	Population	1	Number	320.3977055264178	343.5880515385984	297.8113283369832
14	Maldives	1	male	157	25 plus	2007	44	Population	1	Number	72303.08510296662	77536.37339549992	67206.09244687924
14	Maldives	1	male	158	<20 years	2007	44	Population	1	Number	74871.75586367426	80290.9642258732	69593.68523581586
14	Maldives	1	male	159	10 to 24	2007	44	Population	1	Number	59491.02043890907	63796.97308713194	55297.21191955694
14	Maldives	1	male	162	10 to 19	2007	44	Population	1	Number	40274.08039165167	43189.11331322098	37434.96651850797
14	Maldives	1	male	164	Birth	2007	44	Population	1	Number	4300.5728210142	4773.06064235316	3871.14788402767
14	Maldives	1	male	235	95 plus	2007	44	Population	1	Number	17.574169402309625	18.84618559433143	16.33528156989081
14	Maldives	2	female	1	Under 5	2007	44	Population	1	Number	17481.464327873688	18746.770538156627	16249.11172258811
14	Maldives	2	female	2	Early Neonatal	2007	44	Population	1	Number	76.4162939943959	81.94729583408429	71.0293414357302
14	Maldives	2	female	3	Late Neonatal	2007	44	Population	1	Number	227.49799620417284	243.964272828671	211.46056689841166
14	Maldives	2	female	4	Post Neonatal	2007	44	Population	1	Number	3563.956797456044	3821.9155464729097	3312.7163199940287
14	Maldives	2	female	5	1 to 4	2007	44	Population	1	Number	13613.593240219072	14598.943423020964	12653.905494259941
14	Maldives	2	female	6	5 to 9	2007	44	Population	1	Number	15194.238566589409	16293.995661203726	14123.123519721677
14	Maldives	2	female	7	10 to 14	2007	44	Population	1	Number	17841.308193804067	19132.659858275194	16583.588461522828
14	Maldives	2	female	8	15 to 19	2007	44	Population	1	Number	19858.437059440683	21295.78825992101	18458.52019961101
14	Maldives	2	female	9	20 to 24	2007	44	Population	1	Number	18680.244940579254	20032.318742270694	17363.38451698249
14	Maldives	2	female	10	25 to 29	2007	44	Population	1	Number	14884.211052620507	15961.528394395702	13834.951338199986
14	Maldives	2	female	11	30 to 34	2007	44	Population	1	Number	11706.472470993518	12553.785490100088	10881.226852105054
14	Maldives	2	female	12	35 to 39	2007	44	Population	1	Number	10119.826864098452	10852.298671835704	9406.431534788097
14	Maldives	2	female	13	40 to 44	2007	44	Population	1	Number	8638.608707594887	9263.870129688445	8029.631579181635
14	Maldives	2	female	14	45 to 49	2007	44	Population	1	Number	7022.080568831665	7530.337885621935	6527.060293572065
14	Maldives	2	female	15	50 to 54	2007	44	Population	1	Number	4865.815252174548	5218.002353963795	4522.800502929857
14	Maldives	2	female	16	55 to 59	2007	44	Population	1	Number	3198.1007120643644	3429.5788431974183	2972.6511919006525
14	Maldives	2	female	17	60 to 64	2007	44	Population	1	Number	2741.592298744202	2940.0284077910737	2548.324255025393
14	Maldives	2	female	18	65 to 69	2007	44	Population	1	Number	2619.2806359293404	2808.8638420587536	2434.6349303339107
14	Maldives	2	female	19	70 to 74	2007	44	Population	1	Number	1992.484282711938	2136.700046879174	1852.0244704938345
14	Maldives	2	female	20	75 to 79	2007	44	Population	1	Number	1135.1577779818333	1217.3203565388953	1055.1350396763487
14	Maldives	2	female	21	80 plus	2007	44	Population	1	Number	757.971959332782	812.8338753242758	704.5388657830737
14	Maldives	2	female	22	All Ages	2007	44	Population	1	Number	158737.29567136514	170226.68135722255	147547.13927441597
14	Maldives	2	female	23	5-14 years	2007	44	Population	1	Number	33035.546760393474	35426.65551947892	30706.71198124451
14	Maldives	2	female	24	15-49 years	2007	44	Population	1	Number	90909.88166415897	97489.92757383357	84501.20631444031
14	Maldives	2	female	25	50-69 years	2007	44	Population	1	Number	13424.788898912455	14396.473447011042	12478.410880189815
14	Maldives	2	female	26	70+ years	2007	44	Population	1	Number	3885.614020026553	4166.854278742344	3611.6983759532563
14	Maldives	2	female	28	<1 year	2007	44	Population	1	Number	3867.871087654613	4147.827115135665	3595.20622832817
14	Maldives	2	female	30	80 to 84	2007	44	Population	1	Number	538.5528006806896	577.5331853032767	500.58762027274975
14	Maldives	2	female	31	85 to 89	2007	44	Population	1	Number	163.1210618650476	174.92774400189222	151.62187267837197
14	Maldives	2	female	32	90 to 94	2007	44	Population	1	Number	47.86257114099391	51.32685807765781	44.488508011326765
14	Maldives	2	female	39	0 to 14	2007	44	Population	1	Number	50517.011088267165	54173.42605763555	46955.82370383262
14	Maldives	2	female	42	Neonatal	2007	44	Population	1	Number	303.9142901985687	325.9115686627553	282.4899083341419
14	Maldives	2	female	157	25 plus	2007	44	Population	1	Number	69681.60258307804	74725.14829739528	64769.41085398991
14	Maldives	2	female	158	<20 years	2007	44	Population	1	Number	70375.44814770785	75469.21431755656	65414.34390344363
14	Maldives	2	female	159	10 to 24	2007	44	Population	1	Number	56379.99019382401	60460.76686046691	52405.493178116325
14	Maldives	2	female	162	10 to 19	2007	44	Population	1	Number	37699.74525324475	40428.4481181962	35042.10866113384
14	Maldives	2	female	164	Birth	2007	44	Population	1	Number	4064.7528040119	4511.33196371467	3658.87519435967
14	Maldives	2	female	235	95 plus	2007	44	Population	1	Number	8.435525646050845	9.046087941449093	7.840864820625102
14	Maldives	3	both	1	Under 5	2007	44	Population	1	Number	35853.709871491636	38448.796925483264	33326.209203321916
14	Maldives	3	both	2	Early Neonatal	2007	44	Population	1	Number	157.00740936259936	168.37158609293036	145.93920098210197
14	Maldives	3	both	3	Late Neonatal	2007	44	Population	1	Number	467.30458636238717	501.1280341084234	434.3620356890231
14	Maldives	3	both	4	Post Neonatal	2007	44	Population	1	Number	7317.910859996181	7847.580336407624	6802.0360828938665
14	Maldives	3	both	5	1 to 4	2007	44	Population	1	Number	27911.48701577047	29931.71696887428	25943.87188375693
14	Maldives	3	both	6	5 to 9	2007	44	Population	1	Number	31419.66849499406	33693.82018652933	29204.744756295757
14	Maldives	3	both	7	10 to 14	2007	44	Population	1	Number	37036.39188326134	39717.08131393121	34425.51826468581
14	Maldives	3	both	8	15 to 19	2007	44	Population	1	Number	40937.433761635075	43900.48011748596	38051.55691495601
14	Maldives	3	both	9	20 to 24	2007	44	Population	1	Number	37897.18498783666	40640.17851618165	35225.62991803146
14	Maldives	3	both	10	25 to 29	2007	44	Population	1	Number	29760.707835860074	31914.784161553678	27662.732223017007
14	Maldives	3	both	11	30 to 34	2007	44	Population	1	Number	23278.047018370995	24962.909161677828	21637.065384852496
14	Maldives	3	both	12	35 to 39	2007	44	Population	1	Number	20128.372860229047	21585.261980342948	18709.426925882377
14	Maldives	3	both	13	40 to 44	2007	44	Population	1	Number	17334.349626589807	18589.00769312077	16112.367845052328
14	Maldives	3	both	14	45 to 49	2007	44	Population	1	Number	14259.452291277683	15291.549671736748	13254.234830570897
14	Maldives	3	both	15	50 to 54	2007	44	Population	1	Number	10135.794083973637	10869.421597096325	9421.273148441554
14	Maldives	3	both	16	55 to 59	2007	44	Population	1	Number	6769.77664761548	7259.772238019102	6292.542490772675
14	Maldives	3	both	17	60 to 64	2007	44	Population	1	Number	5697.509823786649	6109.8948750601085	5295.864919029539
14	Maldives	3	both	18	65 to 69	2007	44	Population	1	Number	5529.623617402397	5929.857085972333	5139.813819816444
14	Maldives	3	both	19	70 to 74	2007	44	Population	1	Number	4446.340404275112	4768.16596882984	4132.896457107705
14	Maldives	3	both	20	75 to 79	2007	44	Population	1	Number	2745.668869355628	2944.4000400755117	2552.1134485430357
14	Maldives	3	both	21	80 plus	2007	44	Population	1	Number	1899.0446073081614	2036.4972194100003	1765.1718077831126
14	Maldives	3	both	22	All Ages	2007	44	Population	1	Number	325129.0766852634	348661.87875250675	302209.16235816
14	Maldives	3	both	23	5-14 years	2007	44	Population	1	Number	68456.0603782554	73410.90150046055	63630.26302098156
14	Maldives	3	both	24	15-49 years	2007	44	Population	1	Number	183595.54838179934	196884.1713020996	170653.01404236254
14	Maldives	3	both	25	50-69 years	2007	44	Population	1	Number	28132.70417277816	30168.945796147877	26149.494378060215
14	Maldives	3	both	26	70+ years	2007	44	Population	1	Number	9091.053880938902	9749.06322831535	8450.181713433853
14	Maldives	3	both	28	<1 year	2007	44	Population	1	Number	7942.222855721167	8517.079956608977	7382.337319564992
14	Maldives	3	both	30	80 to 84	2007	44	Population	1	Number	1306.533976564296	1401.1007430254185	1214.4301047309818
14	Maldives	3	both	31	85 to 89	2007	44	Population	1	Number	438.2391514042231	469.9588465888391	407.34556321035456
14	Maldives	3	both	32	90 to 94	2007	44	Population	1	Number	128.2617842912819	137.54535625996206	119.21999345126002
14	Maldives	3	both	39	0 to 14	2007	44	Population	1	Number	104309.77024974703	111859.69842594382	96956.47222430348
14	Maldives	3	both	42	Neonatal	2007	44	Population	1	Number	624.3119957249866	669.4996202013537	580.3012366711251
14	Maldives	3	both	157	25 plus	2007	44	Population	1	Number	141984.68768604466	152261.52169289524	131975.50330086923
14	Maldives	3	both	158	<20 years	2007	44	Population	1	Number	145247.20401138213	155760.1785434298	135008.02913925948
14	Maldives	3	both	159	10 to 24	2007	44	Population	1	Number	115871.01063273309	124257.73994759882	107702.70509767327
14	Maldives	3	both	162	10 to 19	2007	44	Population	1	Number	77973.82564489641	83617.56143141715	72477.07517964182
14	Maldives	3	both	164	Birth	2007	44	Population	1	Number	8365.3256250261	9284.39260606783	7530.02307838734
14	Maldives	3	both	235	95 plus	2007	44	Population	1	Number	26.00969504836047	27.89227353578052	24.176146390515907
15	Myanmar	1	male	1	Under 5	2007	44	Population	1	Number	2740858.175702692	3055577.660310407	2446766.112494837
15	Myanmar	1	male	2	Early Neonatal	2007	44	Population	1	Number	11311.666384894548	12610.530312356144	10097.932914500847
15	Myanmar	1	male	3	Late Neonatal	2007	44	Population	1	Number	33349.91416235291	37179.32346558923	29771.49293984777
15	Myanmar	1	male	4	Post Neonatal	2007	44	Population	1	Number	524694.2811389414	584942.3870790919	468394.97128721874
15	Myanmar	1	male	5	1 to 4	2007	44	Population	1	Number	2171502.3140165033	2420845.41945337	1938501.7153532703
15	Myanmar	1	male	6	5 to 9	2007	44	Population	1	Number	2631425.4293424524	2933579.281098744	2349075.4192057434
15	Myanmar	1	male	7	10 to 14	2007	44	Population	1	Number	2569053.140102225	2864045.0836293697	2293395.6306546303
15	Myanmar	1	male	8	15 to 19	2007	44	Population	1	Number	2386796.734571854	2660861.0567709575	2130695.203179028
15	Myanmar	1	male	9	20 to 24	2007	44	Population	1	Number	2199057.315068237	2451564.4279704452	1963100.0850904626
15	Myanmar	1	male	10	25 to 29	2007	44	Population	1	Number	1998175.835494846	2227616.699920931	1783773.0402965508
15	Myanmar	1	male	11	30 to 34	2007	44	Population	1	Number	1820421.2758258944	2029451.4441051998	1625091.4139377081
15	Myanmar	1	male	12	35 to 39	2007	44	Population	1	Number	1673606.0614653141	1865778.1489414102	1494029.3639270263
15	Myanmar	1	male	13	40 to 44	2007	44	Population	1	Number	1485571.2611389537	1656152.2221672703	1326170.5591604062
15	Myanmar	1	male	14	45 to 49	2007	44	Population	1	Number	1238819.4439739715	1381067.0875717828	1105895.0302082326
15	Myanmar	1	male	15	50 to 54	2007	44	Population	1	Number	1001719.1039162347	1116741.6625079042	894235.3819794288
15	Myanmar	1	male	16	55 to 59	2007	44	Population	1	Number	740024.09851321	824997.4856610715	660620.0578792995
15	Myanmar	1	male	17	60 to 64	2007	44	Population	1	Number	530129.746709913	591001.9808659134	473247.21540644456
15	Myanmar	1	male	18	65 to 69	2007	44	Population	1	Number	410432.12811810785	457560.06380367535	366393.0631146445
15	Myanmar	1	male	19	70 to 74	2007	44	Population	1	Number	318374.80512389506	354932.2437644351	284213.42306395684
15	Myanmar	1	male	20	75 to 79	2007	44	Population	1	Number	224267.70075299326	250019.27586944154	200203.94166833354
15	Myanmar	1	male	21	80 plus	2007	44	Population	1	Number	162179.524364229	180801.81455578507	144777.78086901273
15	Myanmar	1	male	22	All Ages	2007	44	Population	1	Number	24130911.78018502	26901747.639514744	21541682.722135745
15	Myanmar	1	male	23	5-14 years	2007	44	Population	1	Number	5200478.569444677	5797624.364728114	4642471.049860373
15	Myanmar	1	male	24	15-49 years	2007	44	Population	1	Number	12802447.927539071	14272491.087447997	11428754.695799416
15	Myanmar	1	male	25	50-69 years	2007	44	Population	1	Number	2682305.0772574656	2990301.1928385636	2394495.718379817
15	Myanmar	1	male	26	70+ years	2007	44	Population	1	Number	704822.0302411173	785753.3341896617	629195.145601303
15	Myanmar	1	male	28	<1 year	2007	44	Population	1	Number	569355.861686189	634732.2408570371	508264.3971415673
15	Myanmar	1	male	30	80 to 84	2007	44	Population	1	Number	112242.79283625727	125131.08973009448	100199.22384824723
15	Myanmar	1	male	31	85 to 89	2007	44	Population	1	Number	39436.679303404184	43965.002401269354	35205.15266506174
15	Myanmar	1	male	32	90 to 94	2007	44	Population	1	Number	9000.133714236657	10033.575527846326	8034.4259966208665
15	Myanmar	1	male	39	0 to 14	2007	44	Population	1	Number	7941336.74514737	8853202.02503852	7089237.162355212
15	Myanmar	1	male	42	Neonatal	2007	44	Population	1	Number	44661.58054724745	49789.853777945376	39869.425854348614
15	Myanmar	1	male	157	25 plus	2007	44	Population	1	Number	11603720.985397562	12936120.129734822	10358650.271511048
15	Myanmar	1	male	158	<20 years	2007	44	Population	1	Number	10328133.479719223	11514063.081809478	9219932.365534244
15	Myanmar	1	male	159	10 to 24	2007	44	Population	1	Number	7154907.189742316	7976470.568370772	6387190.918924119
15	Myanmar	1	male	162	10 to 19	2007	44	Population	1	Number	4955849.874674079	5524906.140400328	4424090.833833658
15	Myanmar	1	male	164	Birth	2007	44	Population	1	Number	607449.61853938	640848.460498618	573667.577729662
15	Myanmar	1	male	235	95 plus	2007	44	Population	1	Number	1499.9185103308844	1672.1468965748693	1338.9783590829013
15	Myanmar	2	female	1	Under 5	2007	44	Population	1	Number	2648300.905275826	2952392.4862934644	2364140.169002735
15	Myanmar	2	female	2	Early Neonatal	2007	44	Population	1	Number	10775.461147662038	12012.755221782894	9619.26210422939
15	Myanmar	2	female	3	Late Neonatal	2007	44	Population	1	Number	31846.376000392225	35503.14129029905	28429.283315088545
15	Myanmar	2	female	4	Post Neonatal	2007	44	Population	1	Number	502906.99830276775	560653.3759572343	448945.4478498292
15	Myanmar	2	female	5	1 to 4	2007	44	Population	1	Number	2102772.069825004	2344223.2138241483	1877146.1757335882
15	Myanmar	2	female	6	5 to 9	2007	44	Population	1	Number	2569518.255206484	2864563.60565092	2293810.839250828
15	Myanmar	2	female	7	10 to 14	2007	44	Population	1	Number	2557047.4627682692	2850660.8524481547	2282678.1536546615
15	Myanmar	2	female	8	15 to 19	2007	44	Population	1	Number	2444181.069397137	2724834.557150617	2181922.2411495587
15	Myanmar	2	female	9	20 to 24	2007	44	Population	1	Number	2273868.8628875026	2534966.223902913	2029884.4089384256
15	Myanmar	2	female	10	25 to 29	2007	44	Population	1	Number	2080272.15659712	2319139.744410259	1857060.4866205617
15	Myanmar	2	female	11	30 to 34	2007	44	Population	1	Number	1917566.7267315062	2137751.637168588	1711813.2295230562
15	Myanmar	2	female	12	35 to 39	2007	44	Population	1	Number	1792297.7408532705	1998098.6196675485	1599985.5135505283
15	Myanmar	2	female	13	40 to 44	2007	44	Population	1	Number	1626715.352338477	1813503.2065331463	1452169.9933475968
15	Myanmar	2	female	14	45 to 49	2007	44	Population	1	Number	1380505.537039307	1539022.3092556284	1232378.309860298
15	Myanmar	2	female	15	50 to 54	2007	44	Population	1	Number	1132621.5725927586	1262675.0283833286	1011092.112195877
15	Myanmar	2	female	16	55 to 59	2007	44	Population	1	Number	843225.4173376621	940048.9126593773	752747.9512168332
15	Myanmar	2	female	17	60 to 64	2007	44	Population	1	Number	631267.3183122772	703752.6905326035	563532.8000785672
15	Myanmar	2	female	18	65 to 69	2007	44	Population	1	Number	502084.72210105933	559736.681757287	448211.40127883677
15	Myanmar	2	female	19	70 to 74	2007	44	Population	1	Number	404619.9985538754	451080.55551946984	361204.57077116624
15	Myanmar	2	female	20	75 to 79	2007	44	Population	1	Number	296828.40730336093	330911.777319211	264978.93785747595
15	Myanmar	2	female	21	80 plus	2007	44	Population	1	Number	261198.7581674651	291190.9479419559	233172.32382738643
15	Myanmar	2	female	22	All Ages	2007	44	Population	1	Number	25362120.26346336	28274329.836594485	22640783.44212439
15	Myanmar	2	female	23	5-14 years	2007	44	Population	1	Number	5126565.717974753	5715224.458099075	4576488.992905489
15	Myanmar	2	female	24	15-49 years	2007	44	Population	1	Number	13515407.44584432	15067316.2980887	12065214.182990026
15	Myanmar	2	female	25	50-69 years	2007	44	Population	1	Number	3109199.0303437575	3466213.313332595	2775584.264770114
15	Myanmar	2	female	26	70+ years	2007	44	Population	1	Number	962647.1640247015	1073183.2807806365	859355.8324560286
15	Myanmar	2	female	28	<1 year	2007	44	Population	1	Number	545528.835450822	608169.2724693163	486993.9932691471
15	Myanmar	2	female	30	80 to 84	2007	44	Population	1	Number	164954.8493105831	183895.81663927756	147255.31549305792
15	Myanmar	2	female	31	85 to 89	2007	44	Population	1	Number	71051.3950677723	79209.88303136622	63427.63271679973
15	Myanmar	2	female	32	90 to 94	2007	44	Population	1	Number	20633.43376341536	23002.67114215884	18419.48152015866
15	Myanmar	2	female	39	0 to 14	2007	44	Population	1	Number	7774866.623250579	8667616.94439254	6940629.161908225
15	Myanmar	2	female	42	Neonatal	2007	44	Population	1	Number	42621.83714805426	47515.896512081934	38048.54541931793
15	Myanmar	2	female	157	25 plus	2007	44	Population	1	Number	12869203.70792814	14346912.111148404	11488347.630128186
15	Myanmar	2	female	158	<20 years	2007	44	Population	1	Number	10219047.692647716	11392451.501543157	9122551.403057786
15	Myanmar	2	female	159	10 to 24	2007	44	Population	1	Number	7275097.395052909	8110461.633501682	6494484.803742645
15	Myanmar	2	female	162	10 to 19	2007	44	Population	1	Number	5001228.532165406	5575495.409598771	4464600.39480422
15	Myanmar	2	female	164	Birth	2007	44	Population	1	Number	576921.252611068	608641.58159113	544836.983060345
15	Myanmar	2	female	235	95 plus	2007	44	Population	1	Number	4559.0800256943585	5082.577129153205	4069.8940973701306
15	Myanmar	3	both	1	Under 5	2007	44	Population	1	Number	5389159.080978518	6007970.146603871	4810906.281497573
15	Myanmar	3	both	2	Early Neonatal	2007	44	Population	1	Number	22087.127532556584	24623.28553413904	19717.195018730235
15	Myanmar	3	both	3	Late Neonatal	2007	44	Population	1	Number	65196.29016274513	72682.46475588827	58200.77625493631
15	Myanmar	3	both	4	Post Neonatal	2007	44	Population	1	Number	1027601.2794417093	1145595.7630363263	917340.4191370478
15	Myanmar	3	both	5	1 to 4	2007	44	Population	1	Number	4274274.383841507	4765068.633277518	3815647.8910868587
15	Myanmar	3	both	6	5 to 9	2007	44	Population	1	Number	5200943.684548937	5798142.886749663	4642886.258456571
15	Myanmar	3	both	7	10 to 14	2007	44	Population	1	Number	5126100.602870494	5714705.936077525	4576073.784309291
15	Myanmar	3	both	8	15 to 19	2007	44	Population	1	Number	4830977.803968991	5385695.613921573	4312617.444328587
15	Myanmar	3	both	9	20 to 24	2007	44	Population	1	Number	4472926.177955739	4986530.651873359	3992984.4940288886
15	Myanmar	3	both	10	25 to 29	2007	44	Population	1	Number	4078447.9920919663	4546756.4443311915	3640833.5269171125
15	Myanmar	3	both	11	30 to 34	2007	44	Population	1	Number	3737988.0025574006	4167203.081273788	3336904.6434607645
15	Myanmar	3	both	12	35 to 39	2007	44	Population	1	Number	3465903.8023185846	3863876.7686089585	3094014.877477554
15	Myanmar	3	both	13	40 to 44	2007	44	Population	1	Number	3112286.613477431	3469655.428700417	2778340.5525080035
15	Myanmar	3	both	14	45 to 49	2007	44	Population	1	Number	2619324.9810132785	2920089.3968274114	2338273.3400685303
15	Myanmar	3	both	15	50 to 54	2007	44	Population	1	Number	2134340.6765089934	2379416.6908912323	1905327.494175306
15	Myanmar	3	both	16	55 to 59	2007	44	Population	1	Number	1583249.515850872	1765046.3983204486	1413368.0090961326
15	Myanmar	3	both	17	60 to 64	2007	44	Population	1	Number	1161397.06502219	1294754.6713985167	1036780.0154850117
15	Myanmar	3	both	18	65 to 69	2007	44	Population	1	Number	912516.8502191672	1017296.7455609621	814604.4643934811
15	Myanmar	3	both	19	70 to 74	2007	44	Population	1	Number	722994.8036777705	806012.799283905	645417.9938351231
15	Myanmar	3	both	20	75 to 79	2007	44	Population	1	Number	521096.10805635416	580931.0531886524	465182.8795258095
15	Myanmar	3	both	21	80 plus	2007	44	Population	1	Number	423378.2825316941	471992.762497741	377950.1046963992
15	Myanmar	3	both	22	All Ages	2007	44	Population	1	Number	49493032.04364838	55176077.47610921	44182466.16426014
15	Myanmar	3	both	23	5-14 years	2007	44	Population	1	Number	10327044.28741943	11512848.822827186	9218960.042765863
15	Myanmar	3	both	24	15-49 years	2007	44	Population	1	Number	26317855.37338339	29339807.385536704	23493968.87878944
15	Myanmar	3	both	25	50-69 years	2007	44	Population	1	Number	5791504.107601223	6456514.506171162	5170079.983149932
15	Myanmar	3	both	26	70+ years	2007	44	Population	1	Number	1667469.1942658187	1858936.614970298	1488550.978057332
15	Myanmar	3	both	28	<1 year	2007	44	Population	1	Number	1114884.697137011	1242901.5133263536	995258.3904107143
15	Myanmar	3	both	30	80 to 84	2007	44	Population	1	Number	277197.64214684034	309026.90636937204	247454.5393413051
15	Myanmar	3	both	31	85 to 89	2007	44	Population	1	Number	110488.07437117648	123174.8854326356	98632.78538186145
15	Myanmar	3	both	32	90 to 94	2007	44	Population	1	Number	29633.567477652017	33036.246670005174	26453.90751677953
15	Myanmar	3	both	39	0 to 14	2007	44	Population	1	Number	15716203.36839795	17520818.96943106	14029866.324263435
15	Myanmar	3	both	42	Neonatal	2007	44	Population	1	Number	87283.41769530172	97305.75029002732	77917.97127366655
15	Myanmar	3	both	157	25 plus	2007	44	Population	1	Number	24472924.693325702	27283032.240883216	21846997.901639227
15	Myanmar	3	both	158	<20 years	2007	44	Population	1	Number	20547181.17236694	22906514.58335263	18342483.768592022
15	Myanmar	3	both	159	10 to 24	2007	44	Population	1	Number	14430004.584795224	16086932.201872459	12881675.722666768
15	Myanmar	3	both	162	10 to 19	2007	44	Population	1	Number	9957078.406839484	11100401.549999101	8888691.228637878
15	Myanmar	3	both	164	Birth	2007	44	Population	1	Number	1184370.87115045	1249490.04208975	1118504.56079001
15	Myanmar	3	both	235	95 plus	2007	44	Population	1	Number	6058.998536025243	6754.724025728075	5408.872456453032
16	Philippines	1	male	1	Under 5	2007	44	Population	1	Number	5952000.7256472865	6332285.6195973735	5564464.553172222
16	Philippines	1	male	2	Early Neonatal	2007	44	Population	1	Number	24482.69365873685	26046.9405381948	22888.61969441377
16	Philippines	1	male	3	Late Neonatal	2007	44	Population	1	Number	72828.75471111338	77481.92539076257	68086.85729748347
16	Philippines	1	male	4	Post Neonatal	2007	44	Population	1	Number	1155036.5251774075	1228834.0535602358	1079831.8243265902
16	Philippines	1	male	5	1 to 4	2007	44	Population	1	Number	4699652.752100028	4999922.700108182	4393657.251853733
16	Philippines	1	male	6	5 to 9	2007	44	Population	1	Number	5623128.242015119	5982400.833829179	5257005.034593972
16	Philippines	1	male	7	10 to 14	2007	44	Population	1	Number	5369781.160827775	5712866.915250041	5020153.441676313
16	Philippines	1	male	8	15 to 19	2007	44	Population	1	Number	4892082.801332081	5204647.479169431	4573558.13514882
16	Philippines	1	male	9	20 to 24	2007	44	Population	1	Number	4076319.7411582056	4336763.731662662	3810909.600419151
16	Philippines	1	male	10	25 to 29	2007	44	Population	1	Number	3745180.006906605	3984466.8362266035	3501330.4524445827
16	Philippines	1	male	11	30 to 34	2007	44	Population	1	Number	3238482.10198635	3445395.017404251	3027623.767741724
16	Philippines	1	male	12	35 to 39	2007	44	Population	1	Number	3090031.896412755	3287460.0396867	2888839.1901011416
16	Philippines	1	male	13	40 to 44	2007	44	Population	1	Number	2618131.1120919264	2785408.5971263433	2447663.9772601095
16	Philippines	1	male	14	45 to 49	2007	44	Population	1	Number	2228576.2135977144	2370964.2790755676	2083473.0901782014
16	Philippines	1	male	15	50 to 54	2007	44	Population	1	Number	1786869.4778216335	1901036.041502983	1670525.984252552
16	Philippines	1	male	16	55 to 59	2007	44	Population	1	Number	1316456.7244539123	1400567.7030852854	1230741.916317956
16	Philippines	1	male	17	60 to 64	2007	44	Population	1	Number	899443.4882418092	956910.6807551192	840880.5103697013
16	Philippines	1	male	18	65 to 69	2007	44	Population	1	Number	666902.9459079211	709512.6712338558	623480.7376484632
16	Philippines	1	male	19	70 to 74	2007	44	Population	1	Number	459664.8424572935	489033.72259086336	429735.95604105724
16	Philippines	1	male	20	75 to 79	2007	44	Population	1	Number	264642.10177939496	281550.5999884507	247411.19205228132
16	Philippines	1	male	21	80 plus	2007	44	Population	1	Number	255451.3297097308	271772.6116291831	238818.83332195372
16	Philippines	1	male	22	All Ages	2007	44	Population	1	Number	46483144.91234751	49453043.37981389	43456616.372740194
16	Philippines	1	male	23	5-14 years	2007	44	Population	1	Number	10992909.402842894	11695267.74907922	10277158.476270285
16	Philippines	1	male	24	15-49 years	2007	44	Population	1	Number	23888803.873485636	25415105.980351556	22333398.213293724
16	Philippines	1	male	25	50-69 years	2007	44	Population	1	Number	4669672.636425276	4968027.096577245	4365629.148588672
16	Philippines	1	male	26	70+ years	2007	44	Population	1	Number	979758.2739464192	1042356.9342084972	915965.9814152924
16	Philippines	1	male	28	<1 year	2007	44	Population	1	Number	1252347.973547258	1332362.9194891932	1170807.3013184876
16	Philippines	1	male	30	80 to 84	2007	44	Population	1	Number	153511.88072841053	163320.0531352668	143516.68593103974
16	Philippines	1	male	31	85 to 89	2007	44	Population	1	Number	66172.10320587244	70399.96748378933	61863.621943340346
16	Philippines	1	male	32	90 to 94	2007	44	Population	1	Number	27545.850331081478	29305.80824351623	25752.33351263093
16	Philippines	1	male	39	0 to 14	2007	44	Population	1	Number	16944910.12849018	18027553.368676595	15841623.029442504
16	Philippines	1	male	42	Neonatal	2007	44	Population	1	Number	97311.44836985022	103528.86592895737	90975.47699189723
16	Philippines	1	male	157	25 plus	2007	44	Population	1	Number	20569832.241367046	21884078.80030519	19230525.60772972
16	Philippines	1	male	158	<20 years	2007	44	Population	1	Number	21836992.92982226	23232200.847846024	20415181.164591324
16	Philippines	1	male	159	10 to 24	2007	44	Population	1	Number	14338183.70331806	15254278.126082134	13404621.177244281
16	Philippines	1	male	162	10 to 19	2007	44	Population	1	Number	10261863.962159855	10917514.39441947	9593711.57682513
16	Philippines	1	male	164	Birth	2007	44	Population	1	Number	1305753.87398643	1365815.19366769	1252188.05375998
16	Philippines	1	male	235	95 plus	2007	44	Population	1	Number	8221.495444366366	8746.782766610768	7686.191934942746
16	Philippines	2	female	1	Under 5	2007	44	Population	1	Number	5560619.9275083775	5915898.7416250035	5198566.651202566
16	Philippines	2	female	2	Early Neonatal	2007	44	Population	1	Number	22755.18773844495	24209.060907283954	21273.592092444847
16	Philippines	2	female	3	Late Neonatal	2007	44	Population	1	Number	67832.27550393816	72166.21141648847	63415.70003112326
16	Philippines	2	female	4	Post Neonatal	2007	44	Population	1	Number	1078248.8797763053	1147140.2962592798	1008043.8406466114
16	Philippines	2	female	5	1 to 4	2007	44	Population	1	Number	4391783.584489689	4672383.173041952	4105833.518432386
16	Philippines	2	female	6	5 to 9	2007	44	Population	1	Number	5273247.939415246	5610165.998711174	4929905.521100812
16	Philippines	2	female	7	10 to 14	2007	44	Population	1	Number	5130226.9953400735	5458007.168560838	4796196.704460677
16	Philippines	2	female	8	15 to 19	2007	44	Population	1	Number	4717573.394482354	5018988.327160707	4410411.0769796
16	Philippines	2	female	9	20 to 24	2007	44	Population	1	Number	3983205.15550644	4237699.874167362	3723857.727422913
16	Philippines	2	female	10	25 to 29	2007	44	Population	1	Number	3679545.2408226803	3914638.5373777864	3439969.1814763187
16	Philippines	2	female	11	30 to 34	2007	44	Population	1	Number	3136623.932742264	3337028.9317679456	2932397.6079451633
16	Philippines	2	female	12	35 to 39	2007	44	Population	1	Number	2969072.79645897	3158772.627755395	2775755.7657029945
16	Philippines	2	female	13	40 to 44	2007	44	Population	1	Number	2530277.302029779	2691941.6363972905	2365530.349512814
16	Philippines	2	female	14	45 to 49	2007	44	Population	1	Number	2155764.0970064215	2293500.0548464367	2015401.7876886285
16	Philippines	2	female	15	50 to 54	2007	44	Population	1	Number	1767832.7618872046	1880783.0327900453	1652728.753387057
16	Philippines	2	female	16	55 to 59	2007	44	Population	1	Number	1335074.299026055	1420374.7906797077	1248147.2962142194
16	Philippines	2	female	17	60 to 64	2007	44	Population	1	Number	982582.8872628597	1045362.0175593019	918606.683491827
16	Philippines	2	female	18	65 to 69	2007	44	Population	1	Number	784584.3371062921	834712.9552272046	733499.865682107
16	Philippines	2	female	19	70 to 74	2007	44	Population	1	Number	584978.2154003724	622353.6104751857	546890.1456861503
16	Philippines	2	female	20	75 to 79	2007	44	Population	1	Number	371305.6171538551	395029.0546584884	347129.8207581569
16	Philippines	2	female	21	80 plus	2007	44	Population	1	Number	353527.4107526587	376114.96409874863	330509.15757305984
16	Philippines	2	female	22	All Ages	2007	44	Population	1	Number	45316042.30990191	48211372.323858626	42365504.09628504
16	Philippines	2	female	23	5-14 years	2007	44	Population	1	Number	10403474.93475532	11068173.16727201	9726102.22556149
16	Philippines	2	female	24	15-49 years	2007	44	Population	1	Number	23172061.91904891	24652569.989472914	21663323.496728435
16	Philippines	2	female	25	50-69 years	2007	44	Population	1	Number	4870074.285282412	5181232.796256261	4552982.598775211
16	Philippines	2	female	26	70+ years	2007	44	Population	1	Number	1309811.2433068862	1393497.6292324227	1224529.124017367
16	Philippines	2	female	28	<1 year	2007	44	Population	1	Number	1168836.3430186885	1243515.5685830524	1092733.1327701793
16	Philippines	2	female	30	80 to 84	2007	44	Population	1	Number	226122.4971793974	240569.90298851626	211399.60800201457
16	Philippines	2	female	31	85 to 89	2007	44	Population	1	Number	97630.93640831305	103868.76667911587	91274.16308874672
16	Philippines	2	female	32	90 to 94	2007	44	Population	1	Number	25741.27071343399	27385.93052693463	24065.25049993782
16	Philippines	2	female	39	0 to 14	2007	44	Population	1	Number	15964094.862263698	16984071.908897016	14924668.876764053
16	Philippines	2	female	42	Neonatal	2007	44	Population	1	Number	90587.4632423831	96375.27232377243	84689.2921235681
16	Philippines	2	female	157	25 plus	2007	44	Population	1	Number	20651168.897649415	21970612.213633515	19306566.4151185
16	Philippines	2	female	158	<20 years	2007	44	Population	1	Number	20681668.25674605	22003060.23605773	19335079.95374365
16	Philippines	2	female	159	10 to 24	2007	44	Population	1	Number	13831005.545328867	14714695.369888905	12930465.50886319
16	Philippines	2	female	162	10 to 19	2007	44	Population	1	Number	9847800.389822427	10476995.495721543	9206607.781440277
16	Philippines	2	female	164	Birth	2007	44	Population	1	Number	1212628.56671304	1268406.3617868	1162883.01734108
16	Philippines	2	female	235	95 plus	2007	44	Population	1	Number	4032.7064515142083	4290.363904181797	3770.1359823606854
16	Philippines	3	both	1	Under 5	2007	44	Population	1	Number	11512620.653155664	12248184.361222377	10763031.204374786
16	Philippines	3	both	2	Early Neonatal	2007	44	Population	1	Number	47237.8813971818	50256.00144547876	44162.211786858614
16	Philippines	3	both	3	Late Neonatal	2007	44	Population	1	Number	140661.03021505152	149648.13680725105	131502.55732860672
16	Philippines	3	both	4	Post Neonatal	2007	44	Population	1	Number	2233285.404953713	2375974.349819516	2087875.6649732017
16	Philippines	3	both	5	1 to 4	2007	44	Population	1	Number	9091436.336589716	9672305.873150134	8499490.77028612
16	Philippines	3	both	6	5 to 9	2007	44	Population	1	Number	10896376.181430366	11592566.832540354	10186910.555694785
16	Philippines	3	both	7	10 to 14	2007	44	Population	1	Number	10500008.156167848	11170874.083810877	9816350.14613699
16	Philippines	3	both	8	15 to 19	2007	44	Population	1	Number	9609656.195814434	10223635.806330137	8983969.212128421
16	Philippines	3	both	9	20 to 24	2007	44	Population	1	Number	8059524.8966646455	8574463.605830023	7534767.327842064
16	Philippines	3	both	10	25 to 29	2007	44	Population	1	Number	7424725.247729286	7899105.37360439	6941299.6339209005
16	Philippines	3	both	11	30 to 34	2007	44	Population	1	Number	6375106.034728615	6782423.949172197	5960021.375686886
16	Philippines	3	both	12	35 to 39	2007	44	Population	1	Number	6059104.692871725	6446232.6674420955	5664594.955804135
16	Philippines	3	both	13	40 to 44	2007	44	Population	1	Number	5148408.414121705	5477350.233523634	4813194.326772924
16	Philippines	3	both	14	45 to 49	2007	44	Population	1	Number	4384340.310604136	4664464.333922004	4098874.8778668297
16	Philippines	3	both	15	50 to 54	2007	44	Population	1	Number	3554702.239708838	3781819.074293029	3323254.7376396093
16	Philippines	3	both	16	55 to 59	2007	44	Population	1	Number	2651531.0234799674	2820942.493764993	2478889.2125321752
16	Philippines	3	both	17	60 to 64	2007	44	Population	1	Number	1882026.3755046688	2002272.698314421	1759487.1938615283
16	Philippines	3	both	18	65 to 69	2007	44	Population	1	Number	1451487.2830142132	1544225.6264610605	1356980.60333057
16	Philippines	3	both	19	70 to 74	2007	44	Population	1	Number	1044643.0578576659	1111387.333066049	976626.1017272078
16	Philippines	3	both	20	75 to 79	2007	44	Population	1	Number	635947.71893325	676579.6546469392	594541.0128104382
16	Philippines	3	both	21	80 plus	2007	44	Population	1	Number	608978.7404623894	647887.5757279317	569327.9908950136
16	Philippines	3	both	22	All Ages	2007	44	Population	1	Number	91799187.22224942	97664415.70367253	85822120.46902533
16	Philippines	3	both	23	5-14 years	2007	44	Population	1	Number	21396384.337598212	22763440.916351233	20003260.701831777
16	Philippines	3	both	24	15-49 years	2007	44	Population	1	Number	47060865.792534545	50067675.96982448	43996721.71002216
16	Philippines	3	both	25	50-69 years	2007	44	Population	1	Number	9539746.921707688	10149259.892833503	8918611.747363886
16	Philippines	3	both	26	70+ years	2007	44	Population	1	Number	2289569.5172533053	2435854.563440919	2140495.105432659
16	Philippines	3	both	28	<1 year	2007	44	Population	1	Number	2421184.316565946	2575878.4880722454	2263540.434088667
16	Philippines	3	both	30	80 to 84	2007	44	Population	1	Number	379634.37790780794	403889.9561237831	354916.2939330543
16	Philippines	3	both	31	85 to 89	2007	44	Population	1	Number	163803.0396141855	174268.7341629052	153137.78503208703
16	Philippines	3	both	32	90 to 94	2007	44	Population	1	Number	53287.121044515465	56691.73877045085	49817.58401256875
16	Philippines	3	both	39	0 to 14	2007	44	Population	1	Number	32909004.990753878	35011625.27757362	30766291.906206567
16	Philippines	3	both	42	Neonatal	2007	44	Population	1	Number	187898.91161223332	199904.1382527298	175664.76911546534
16	Philippines	3	both	157	25 plus	2007	44	Population	1	Number	41221001.13901646	43854691.01393875	38537092.02284822
16	Philippines	3	both	158	<20 years	2007	44	Population	1	Number	42518661.18656831	45235261.08390376	39750261.11833497
16	Philippines	3	both	159	10 to 24	2007	44	Population	1	Number	28169189.248646926	29968973.495971043	26335086.686107468
16	Philippines	3	both	162	10 to 19	2007	44	Population	1	Number	20109664.35198228	21394509.890141018	18800319.358265407
16	Philippines	3	both	164	Birth	2007	44	Population	1	Number	2518382.44069947	2634221.55545449	2415071.07110106
16	Philippines	3	both	235	95 plus	2007	44	Population	1	Number	12254.201895880575	13037.146670792565	11456.327917303432
17	Sri Lanka	1	male	1	Under 5	2007	44	Population	1	Number	919733.5981692417	1022710.2838674113	831262.4604424764
17	Sri Lanka	1	male	2	Early Neonatal	2007	44	Population	1	Number	3597.6528075689275	4000.458971390282	3251.5869058066382
17	Sri Lanka	1	male	3	Late Neonatal	2007	44	Population	1	Number	10757.33911336212	11961.769538683475	9722.567705460751
17	Sri Lanka	1	male	4	Post Neonatal	2007	44	Population	1	Number	172275.2594404839	191563.81786684354	155703.73456065817
17	Sri Lanka	1	male	5	1 to 4	2007	44	Population	1	Number	733103.3468078267	815184.2374904942	662584.5712705511
17	Sri Lanka	1	male	6	5 to 9	2007	44	Population	1	Number	857113.537908076	953079.0561586823	774665.9574231596
17	Sri Lanka	1	male	7	10 to 14	2007	44	Population	1	Number	853417.7297365342	948969.4519953022	771325.6569273261
17	Sri Lanka	1	male	8	15 to 19	2007	44	Population	1	Number	825294.8191466202	917697.7990624967	745907.949127688
17	Sri Lanka	1	male	9	20 to 24	2007	44	Population	1	Number	813501.7704882487	904584.3582084571	735249.29898879
17	Sri Lanka	1	male	10	25 to 29	2007	44	Population	1	Number	833944.5578344355	927315.9936423219	753725.6509906298
17	Sri Lanka	1	male	11	30 to 34	2007	44	Population	1	Number	739419.0362000883	822207.0542105045	668292.741021066
17	Sri Lanka	1	male	12	35 to 39	2007	44	Population	1	Number	696770.5062317391	774783.4412455336	629746.6641719508
17	Sri Lanka	1	male	13	40 to 44	2007	44	Population	1	Number	658648.7596997261	732393.4466918038	595291.9297992543
17	Sri Lanka	1	male	14	45 to 49	2007	44	Population	1	Number	616918.6576398776	685991.09213131445	557575.9353179891
17	Sri Lanka	1	male	15	50 to 54	2007	44	Population	1	Number	539742.4509478331	600173.959419254	487823.4726590781
17	Sri Lanka	1	male	16	55 to 59	2007	44	Population	1	Number	465399.86127176875	517507.7056884038	420632.05534780223
17	Sri Lanka	1	male	17	60 to 64	2007	44	Population	1	Number	332005.36437749886	369177.88055572915	300069.05980372423
17	Sri Lanka	1	male	18	65 to 69	2007	44	Population	1	Number	229312.4410696969	254987.0877475157	207254.3879587517
17	Sri Lanka	1	male	19	70 to 74	2007	44	Population	1	Number	160713.75797809154	178707.84906666816	145254.3585987841
17	Sri Lanka	1	male	20	75 to 79	2007	44	Population	1	Number	104046.54085626172	115695.96625190272	94038.08203252092
17	Sri Lanka	1	male	21	80 plus	2007	44	Population	1	Number	96920.412274966	107771.97065278626	87597.4309682251
17	Sri Lanka	1	male	22	All Ages	2007	44	Population	1	Number	9742903.801830703	10833754.396596085	8805713.091579221
17	Sri Lanka	1	male	23	5-14 years	2007	44	Population	1	Number	1710531.26764461	1902048.5081539846	1545991.6143504858
17	Sri Lanka	1	male	24	15-49 years	2007	44	Population	1	Number	5184498.107240736	5764973.185192433	4685790.169417368
17	Sri Lanka	1	male	25	50-69 years	2007	44	Population	1	Number	1566460.1176667977	1741846.6334109025	1415778.9757693561
17	Sri Lanka	1	male	26	70+ years	2007	44	Population	1	Number	361680.71110931924	402175.78597135714	326889.8715995302
17	Sri Lanka	1	male	28	<1 year	2007	44	Population	1	Number	186630.25136141496	207526.04637691725	168677.88917192555
17	Sri Lanka	1	male	30	80 to 84	2007	44	Population	1	Number	59929.88222920434	66639.84765672535	54165.09895369643
17	Sri Lanka	1	male	31	85 to 89	2007	44	Population	1	Number	26794.477492748407	29794.483682268637	24217.059517264763
17	Sri Lanka	1	male	32	90 to 94	2007	44	Population	1	Number	8418.121455899287	9360.644648548432	7608.3643868871595
17	Sri Lanka	1	male	39	0 to 14	2007	44	Population	1	Number	2630264.865813852	2924758.7920213966	2377254.074792962
17	Sri Lanka	1	male	42	Neonatal	2007	44	Population	1	Number	14354.991920931048	15962.228510073755	12974.15461126739
17	Sri Lanka	1	male	157	25 plus	2007	44	Population	1	Number	5473842.346381984	6086713.447303737	4947301.768669779
17	Sri Lanka	1	male	158	<20 years	2007	44	Population	1	Number	3455559.684960472	3842456.591083893	3123162.0239206497
17	Sri Lanka	1	male	159	10 to 24	2007	44	Population	1	Number	2492214.319371403	2771251.6092662564	2252482.905043804
17	Sri Lanka	1	male	162	10 to 19	2007	44	Population	1	Number	1678712.5488831543	1866667.2510577994	1517233.6060550143
17	Sri Lanka	1	male	164	Birth	2007	44	Population	1	Number	188565.089585622	198023.136220171	178996.534301644
17	Sri Lanka	1	male	235	95 plus	2007	44	Population	1	Number	1777.9310971139623	1976.9946652438468	1606.9081103767487
17	Sri Lanka	2	female	1	Under 5	2007	44	Population	1	Number	888021.1697425975	987447.2177546845	802600.5181876635
17	Sri Lanka	2	female	2	Early Neonatal	2007	44	Population	1	Number	3438.940272852526	3823.9764097482757	3108.14126853294
17	Sri Lanka	2	female	3	Late Neonatal	2007	44	Population	1	Number	10289.297699398257	11441.32452255109	9299.548194011977
17	Sri Lanka	2	female	4	Post Neonatal	2007	44	Population	1	Number	164903.98462688478	183367.22858046033	149041.5184033415
17	Sri Lanka	2	female	5	1 to 4	2007	44	Population	1	Number	709388.9471434619	788814.6882419249	641151.310321777
17	Sri Lanka	2	female	6	5 to 9	2007	44	Population	1	Number	837527.938066353	931300.582029094	756964.3382302977
17	Sri Lanka	2	female	7	10 to 14	2007	44	Population	1	Number	842607.0888830202	936948.4128616949	761554.9146898568
17	Sri Lanka	2	female	8	15 to 19	2007	44	Population	1	Number	845924.053804767	940636.7571207827	764552.8136766297
17	Sri Lanka	2	female	9	20 to 24	2007	44	Population	1	Number	862680.5130237798	959269.3298555411	779697.4333213038
17	Sri Lanka	2	female	10	25 to 29	2007	44	Population	1	Number	878693.7113274534	977075.4235063262	794170.2879043714
17	Sri Lanka	2	female	11	30 to 34	2007	44	Population	1	Number	772603.1529764013	859106.5842002172	698284.8067822781
17	Sri Lanka	2	female	12	35 to 39	2007	44	Population	1	Number	727180.6522499814	808598.4167217728	657231.5933425904
17	Sri Lanka	2	female	13	40 to 44	2007	44	Population	1	Number	695413.8681486782	773274.9090773121	628520.524001471
17	Sri Lanka	2	female	14	45 to 49	2007	44	Population	1	Number	657496.8514554197	731112.566652335	594250.8260673997
17	Sri Lanka	2	female	15	50 to 54	2007	44	Population	1	Number	585085.4129376156	650593.6827176808	528804.7983629592
17	Sri Lanka	2	female	16	55 to 59	2007	44	Population	1	Number	513062.90743561747	570507.2781398665	463710.2913774635
17	Sri Lanka	2	female	17	60 to 64	2007	44	Population	1	Number	382398.1766393332	425212.85354765225	345614.4799044695
17	Sri Lanka	2	female	18	65 to 69	2007	44	Population	1	Number	268086.43000340613	298102.35211102193	242298.6241444929
17	Sri Lanka	2	female	19	70 to 74	2007	44	Population	1	Number	203648.67706015744	226449.91630184164	184059.27618154848
17	Sri Lanka	2	female	20	75 to 79	2007	44	Population	1	Number	135550.69745559254	150727.44167352392	122511.78657158885
17	Sri Lanka	2	female	21	80 plus	2007	44	Population	1	Number	135634.05932275899	150820.13703553224	122587.12968283953
17	Sri Lanka	2	female	22	All Ages	2007	44	Population	1	Number	10231615.360532932	11377183.861306887	9247414.442429231
17	Sri Lanka	2	female	23	5-14 years	2007	44	Population	1	Number	1680135.026949373	1868248.9948907886	1518519.2529201542
17	Sri Lanka	2	female	24	15-49 years	2007	44	Population	1	Number	5439992.80298648	6049073.987134288	4916708.285096046
17	Sri Lanka	2	female	25	50-69 years	2007	44	Population	1	Number	1748632.9270159723	1944416.1665162216	1580428.193789385
17	Sri Lanka	2	female	26	70+ years	2007	44	Population	1	Number	474833.43383850896	527997.4950108979	429158.192435977
17	Sri Lanka	2	female	28	<1 year	2007	44	Population	1	Number	178632.22259913557	198632.5295127597	161449.20786588645
17	Sri Lanka	2	female	30	80 to 84	2007	44	Population	1	Number	80709.718649455	89746.26939273151	72946.07855982715
17	Sri Lanka	2	female	31	85 to 89	2007	44	Population	1	Number	38548.27092142067	42864.27414973004	34840.2304707878
17	Sri Lanka	2	female	32	90 to 94	2007	44	Population	1	Number	13310.088613734728	14800.334065808705	12029.76278324953
17	Sri Lanka	2	female	39	0 to 14	2007	44	Population	1	Number	2568156.196691971	2855696.2126454725	2321119.771107818
17	Sri Lanka	2	female	42	Neonatal	2007	44	Population	1	Number	13728.237972250783	15265.300932299366	12407.689462544919
17	Sri Lanka	2	female	157	25 plus	2007	44	Population	1	Number	5954854.5970124155	6621581.561685081	5382044.42432347
17	Sri Lanka	2	female	158	<20 years	2007	44	Population	1	Number	3414080.2504967377	3796332.9697662555	3085672.584784448
17	Sri Lanka	2	female	159	10 to 24	2007	44	Population	1	Number	2551211.655711567	2836854.499838019	2305805.16168779
17	Sri Lanka	2	female	162	10 to 19	2007	44	Population	1	Number	1688531.142687787	1877585.1699824778	1526107.7283664865
17	Sri Lanka	2	female	164	Birth	2007	44	Population	1	Number	179557.355831124	188563.592609942	170445.889389002
17	Sri Lanka	2	female	235	95 plus	2007	44	Population	1	Number	3065.9811381486024	3409.2594272619995	2771.0578689750696
17	Sri Lanka	3	both	1	Under 5	2007	44	Population	1	Number	1807754.767911839	2010157.501622096	1633862.97863014
17	Sri Lanka	3	both	2	Early Neonatal	2007	44	Population	1	Number	7036.593080421454	7824.435381138558	6359.728174339579
17	Sri Lanka	3	both	3	Late Neonatal	2007	44	Population	1	Number	21046.63681276038	23403.09406123456	19022.115899472727
17	Sri Lanka	3	both	4	Post Neonatal	2007	44	Population	1	Number	337179.2440673687	374931.04644730384	304745.2529639997
17	Sri Lanka	3	both	5	1 to 4	2007	44	Population	1	Number	1442492.2939512886	1603998.9257324191	1303735.881592328
17	Sri Lanka	3	both	6	5 to 9	2007	44	Population	1	Number	1694641.475974429	1884379.6381877766	1531630.2956534573
17	Sri Lanka	3	both	7	10 to 14	2007	44	Population	1	Number	1696024.8186195544	1885917.864856997	1532880.571617183
17	Sri Lanka	3	both	8	15 to 19	2007	44	Population	1	Number	1671218.8729513872	1858334.5561832795	1510460.7628043178
17	Sri Lanka	3	both	9	20 to 24	2007	44	Population	1	Number	1676182.2835120284	1863853.688063998	1514946.7323100937
17	Sri Lanka	3	both	10	25 to 29	2007	44	Population	1	Number	1712638.2691618889	1904391.417148648	1547895.938895001
17	Sri Lanka	3	both	11	30 to 34	2007	44	Population	1	Number	1512022.1891764896	1681313.6384107217	1366577.547803344
17	Sri Lanka	3	both	12	35 to 39	2007	44	Population	1	Number	1423951.1584817206	1583381.8579673066	1286978.257514541
17	Sri Lanka	3	both	13	40 to 44	2007	44	Population	1	Number	1354062.6278484042	1505668.3557691157	1223812.4538007253
17	Sri Lanka	3	both	14	45 to 49	2007	44	Population	1	Number	1274415.5090952972	1417103.6587836493	1151826.7613853887
17	Sri Lanka	3	both	15	50 to 54	2007	44	Population	1	Number	1124827.8638854488	1250767.6421369347	1016628.2710220371
17	Sri Lanka	3	both	16	55 to 59	2007	44	Population	1	Number	978462.7687073862	1088014.9838282703	884342.3467252656
17	Sri Lanka	3	both	17	60 to 64	2007	44	Population	1	Number	714403.541016832	794390.7341033813	645683.5397081939
17	Sri Lanka	3	both	18	65 to 69	2007	44	Population	1	Number	497398.87107310304	553089.4398585377	449553.0121032446
17	Sri Lanka	3	both	19	70 to 74	2007	44	Population	1	Number	364362.43503824895	405157.76536850975	329313.63478033256
17	Sri Lanka	3	both	20	75 to 79	2007	44	Population	1	Number	239597.23831185425	266423.4079254266	216549.86860410977
17	Sri Lanka	3	both	21	80 plus	2007	44	Population	1	Number	232554.471597725	258592.1076883185	210184.5606510647
17	Sri Lanka	3	both	22	All Ages	2007	44	Population	1	Number	19974519.162363637	22210938.257902965	18053127.53400844
17	Sri Lanka	3	both	23	5-14 years	2007	44	Population	1	Number	3390666.2945939833	3770297.503044774	3064510.8672706406
17	Sri Lanka	3	both	24	15-49 years	2007	44	Population	1	Number	10624490.910227217	11814047.17232672	9602498.45451341
17	Sri Lanka	3	both	25	50-69 years	2007	44	Population	1	Number	3315093.04468277	3686262.799927123	2996207.169558742
17	Sri Lanka	3	both	26	70+ years	2007	44	Population	1	Number	836514.1449478281	930173.2809822549	756048.0640355068
17	Sri Lanka	3	both	28	<1 year	2007	44	Population	1	Number	365262.4739605505	406158.575889677	330127.097037812
17	Sri Lanka	3	both	30	80 to 84	2007	44	Population	1	Number	140639.60087865934	156386.11704945684	127111.1775135236
17	Sri Lanka	3	both	31	85 to 89	2007	44	Population	1	Number	65342.74841416908	72658.7578319987	59057.289988052566
17	Sri Lanka	3	both	32	90 to 94	2007	44	Population	1	Number	21728.210069634013	24160.978714357138	19638.127170136686
17	Sri Lanka	3	both	39	0 to 14	2007	44	Population	1	Number	5198421.062505823	5780455.004666869	4698373.8459007805
17	Sri Lanka	3	both	42	Neonatal	2007	44	Population	1	Number	28083.22989318183	31227.529442373125	25381.844073812303
17	Sri Lanka	3	both	157	25 plus	2007	44	Population	1	Number	11428696.943394398	12708295.008988816	10329346.19299325
17	Sri Lanka	3	both	158	<20 years	2007	44	Population	1	Number	6869639.935457209	7638789.560850149	6208834.608705097
17	Sri Lanka	3	both	159	10 to 24	2007	44	Population	1	Number	5043425.97508297	5608106.109104276	4558288.0667315945
17	Sri Lanka	3	both	162	10 to 19	2007	44	Population	1	Number	3367243.6915709414	3744252.4210402765	3043341.3344215006
17	Sri Lanka	3	both	164	Birth	2007	44	Population	1	Number	368122.445416746	386586.728830113	349442.423690646
17	Sri Lanka	3	both	235	95 plus	2007	44	Population	1	Number	4843.9122352625645	5386.254092505846	4377.9659793518185
18	Thailand	1	male	1	Under 5	2007	44	Population	1	Number	2204044.0948405764	2388663.1324205142	1997138.9781493065
18	Thailand	1	male	2	Early Neonatal	2007	44	Population	1	Number	8541.127962187637	9256.565020782527	7739.327725146859
18	Thailand	1	male	3	Late Neonatal	2007	44	Population	1	Number	25517.566392430937	27655.01389621762	23122.099321485137
18	Thailand	1	male	4	Post Neonatal	2007	44	Population	1	Number	403430.66243357974	437223.53472822945	365558.5216342852
18	Thailand	1	male	5	1 to 4	2007	44	Population	1	Number	1766554.7380523782	1914528.0187752848	1600719.0294683895
18	Thailand	1	male	6	5 to 9	2007	44	Population	1	Number	2449564.515008968	2654749.2680316316	2219611.115706681
18	Thailand	1	male	7	10 to 14	2007	44	Population	1	Number	2779384.413495893	3012196.12388112	2518469.0998002933
18	Thailand	1	male	8	15 to 19	2007	44	Population	1	Number	2701887.8785337936	2928208.187166226	2448247.568839719
18	Thailand	1	male	9	20 to 24	2007	44	Population	1	Number	2905593.3703070735	3148976.818433387	2632830.1634601387
18	Thailand	1	male	10	25 to 29	2007	44	Population	1	Number	2880099.948927901	3121347.9720277097	2609729.9425335643
18	Thailand	1	male	11	30 to 34	2007	44	Population	1	Number	2868934.2351919147	3109246.976040042	2599612.412592491
18	Thailand	1	male	12	35 to 39	2007	44	Population	1	Number	2920843.959410526	3165504.854339922	2646649.1002089735
18	Thailand	1	male	13	40 to 44	2007	44	Population	1	Number	2770021.9562842734	3002049.431978443	2509985.5452868645
18	Thailand	1	male	14	45 to 49	2007	44	Population	1	Number	2481514.549543866	2689375.5578375948	2248561.833830801
18	Thailand	1	male	15	50 to 54	2007	44	Population	1	Number	1961704.2874621612	2126024.029710285	1777548.8726674854
18	Thailand	1	male	16	55 to 59	2007	44	Population	1	Number	1514592.6730593387	1641460.6618987664	1372409.9578892267
18	Thailand	1	male	17	60 to 64	2007	44	Population	1	Number	1131357.95620185	1226124.761240521	1025151.4830666237
18	Thailand	1	male	18	65 to 69	2007	44	Population	1	Number	865999.9197706406	938539.3358860534	784703.9897689611
18	Thailand	1	male	19	70 to 74	2007	44	Population	1	Number	654558.4428869087	709386.7242486501	593111.6273155679
18	Thailand	1	male	20	75 to 79	2007	44	Population	1	Number	433022.8361382168	469294.4603970569	392372.7236241825
18	Thailand	1	male	21	80 plus	2007	44	Population	1	Number	356575.32744052215	386443.42033890047	323101.74136027385
18	Thailand	1	male	22	All Ages	2007	44	Population	1	Number	33879700.36450443	36717591.71587681	30699236.156101163
18	Thailand	1	male	23	5-14 years	2007	44	Population	1	Number	5228948.928504861	5666945.391912752	4738080.215506974
18	Thailand	1	male	24	15-49 years	2007	44	Population	1	Number	19528895.89819935	21164709.797823325	17695616.56675255
18	Thailand	1	male	25	50-69 years	2007	44	Population	1	Number	5473654.83649399	5932148.788735626	4959814.303392297
18	Thailand	1	male	26	70+ years	2007	44	Population	1	Number	1444156.6064656477	1565124.6049846073	1308586.092300025
18	Thailand	1	male	28	<1 year	2007	44	Population	1	Number	437489.3567881983	474135.1136452296	396419.94868091715
18	Thailand	1	male	30	80 to 84	2007	44	Population	1	Number	215991.13270770918	234083.36377497477	195714.91835166173
18	Thailand	1	male	31	85 to 89	2007	44	Population	1	Number	91367.46197662885	99020.74483777184	82790.32169785103
18	Thailand	1	male	32	90 to 94	2007	44	Population	1	Number	35137.38931659651	38080.629433201735	31838.85928546171
18	Thailand	1	male	39	0 to 14	2007	44	Population	1	Number	7432993.023345438	8055608.524333266	6735219.193656281
18	Thailand	1	male	42	Neonatal	2007	44	Population	1	Number	34058.69435461857	36911.578917000144	30861.427046631998
18	Thailand	1	male	157	25 plus	2007	44	Population	1	Number	20839226.092318118	22584798.185943946	18882939.23014502
18	Thailand	1	male	158	<20 years	2007	44	Population	1	Number	10134880.90187923	10983816.711499492	9183466.762495998
18	Thailand	1	male	159	10 to 24	2007	44	Population	1	Number	8386865.66233676	9089381.129480736	7599546.83210015
18	Thailand	1	male	162	10 to 19	2007	44	Population	1	Number	5481272.292029687	5940404.311047346	4966716.668640012
18	Thailand	1	male	164	Birth	2007	44	Population	1	Number	430966.144312657	464336.853413957	399788.120835567
18	Thailand	1	male	235	95 plus	2007	44	Population	1	Number	14079.343439587601	15258.682292952097	12757.642025299407
18	Thailand	2	female	1	Under 5	2007	44	Population	1	Number	2076301.1378483563	2250219.9440523763	1881387.9189076056
18	Thailand	2	female	2	Early Neonatal	2007	44	Population	1	Number	8048.650123869206	8722.835383213514	7293.081350547175
18	Thailand	2	female	3	Late Neonatal	2007	44	Population	1	Number	24059.828626035443	26075.17052217759	21801.207003584692
18	Thailand	2	female	4	Post Neonatal	2007	44	Population	1	Number	380638.78785956564	412522.52686675196	344906.2392215115
18	Thailand	2	female	5	1 to 4	2007	44	Population	1	Number	1663553.8712388861	1802899.4112802336	1507387.3913319623
18	Thailand	2	female	6	5 to 9	2007	44	Population	1	Number	2302138.2678371156	2494974.042937512	2086024.5394133977
18	Thailand	2	female	7	10 to 14	2007	44	Population	1	Number	2624007.822894629	2843804.604637362	2377678.52028869
18	Thailand	2	female	8	15 to 19	2007	44	Population	1	Number	2574702.537622043	2790369.322902392	2333001.77934818
18	Thailand	2	female	9	20 to 24	2007	44	Population	1	Number	2785086.5793907414	3018375.9246754204	2523635.9736369527
18	Thailand	2	female	10	25 to 29	2007	44	Population	1	Number	2801772.8154503535	3036459.8627362614	2538755.785673046
18	Thailand	2	female	11	30 to 34	2007	44	Population	1	Number	2957133.1515553286	3204833.7659458783	2679531.636582719
18	Thailand	2	female	12	35 to 39	2007	44	Population	1	Number	3035582.31893666	3289854.1311606793	2750616.3713878766
18	Thailand	2	female	13	40 to 44	2007	44	Population	1	Number	2921772.3802135102	3166511.043167383	2647490.3653080277
18	Thailand	2	female	14	45 to 49	2007	44	Population	1	Number	2614315.38702183	2833300.293817583	2368895.963932357
18	Thailand	2	female	15	50 to 54	2007	44	Population	1	Number	2109112.711173112	2285779.9383832635	1911119.2986811188
18	Thailand	2	female	16	55 to 59	2007	44	Population	1	Number	1633513.802408293	1770343.0731021618	1480167.3404680502
18	Thailand	2	female	17	60 to 64	2007	44	Population	1	Number	1265567.6177054532	1371576.3296545744	1146762.1835333302
18	Thailand	2	female	18	65 to 69	2007	44	Population	1	Number	995710.510708169	1079114.97463223	902237.9708932615
18	Thailand	2	female	19	70 to 74	2007	44	Population	1	Number	811441.3411772259	879410.7251888236	735267.109555722
18	Thailand	2	female	20	75 to 79	2007	44	Population	1	Number	566877.1290798135	614360.8932394246	513661.41582959634
18	Thailand	2	female	21	80 plus	2007	44	Population	1	Number	538141.1734168254	583217.9056613946	487623.0542272732
18	Thailand	2	female	22	All Ages	2007	44	Population	1	Number	34613176.68443946	37512506.77589473	31363857.227667205
18	Thailand	2	female	23	5-14 years	2007	44	Population	1	Number	4926146.090731745	5338778.647574875	4463703.059702088
18	Thailand	2	female	24	15-49 years	2007	44	Population	1	Number	19690365.170190465	21339704.344405603	17841927.87586916
18	Thailand	2	female	25	50-69 years	2007	44	Population	1	Number	6003904.641995028	6506814.31577223	5440286.793575761
18	Thailand	2	female	26	70+ years	2007	44	Population	1	Number	1916459.6436738647	2076989.5240896437	1736551.579612591
18	Thailand	2	female	28	<1 year	2007	44	Population	1	Number	412747.2666094703	447320.532772143	374000.52757564344
18	Thailand	2	female	30	80 to 84	2007	44	Population	1	Number	307322.04959160753	333064.50236535777	278472.1256352762
18	Thailand	2	female	31	85 to 89	2007	44	Population	1	Number	145746.76936622677	157955.06789971155	132064.75983035314
18	Thailand	2	female	32	90 to 94	2007	44	Population	1	Number	60767.39997333058	65857.50634895774	55062.84714158861
18	Thailand	2	female	39	0 to 14	2007	44	Population	1	Number	7002447.228580101	7588998.5916272495	6345090.978609693
18	Thailand	2	female	42	Neonatal	2007	44	Population	1	Number	32108.478749904647	34798.00590539111	29094.28835413187
18	Thailand	2	female	157	25 plus	2007	44	Population	1	Number	22250940.338846575	24114762.93668966	20162128.496072385
18	Thailand	2	female	158	<20 years	2007	44	Population	1	Number	9577149.766202144	10379367.914529644	8678092.757957874
18	Thailand	2	female	159	10 to 24	2007	44	Population	1	Number	7983796.939907413	8652549.852215175	7234316.273273821
18	Thailand	2	female	162	10 to 19	2007	44	Population	1	Number	5198710.360516672	5634173.927539755	4710680.29963687
18	Thailand	2	female	164	Birth	2007	44	Population	1	Number	406380.85592565	437847.869069017	376981.4424592
18	Thailand	2	female	235	95 plus	2007	44	Population	1	Number	24304.954485660517	26340.82904736769	22023.321620055198
18	Thailand	3	both	1	Under 5	2007	44	Population	1	Number	4280345.232688933	4638883.0764728915	3878526.8970569125
18	Thailand	3	both	2	Early Neonatal	2007	44	Population	1	Number	16589.778086056842	17979.40040399604	15032.409075694037
18	Thailand	3	both	3	Late Neonatal	2007	44	Population	1	Number	49577.39501846638	53730.184418395205	44923.306325069825
18	Thailand	3	both	4	Post Neonatal	2007	44	Population	1	Number	784069.4502931454	849746.0615949814	710464.7608557969
18	Thailand	3	both	5	1 to 4	2007	44	Population	1	Number	3430108.6092912643	3717427.430055518	3108106.420800352
18	Thailand	3	both	6	5 to 9	2007	44	Population	1	Number	4751702.782846084	5149723.310969143	4305635.6551200785
18	Thailand	3	both	7	10 to 14	2007	44	Population	1	Number	5403392.236390523	5856000.728518482	4896147.620088983
18	Thailand	3	both	8	15 to 19	2007	44	Population	1	Number	5276590.416155837	5718577.51006862	4781249.348187898
18	Thailand	3	both	9	20 to 24	2007	44	Population	1	Number	5690679.949697815	6167352.743108807	5156466.1370970905
18	Thailand	3	both	10	25 to 29	2007	44	Population	1	Number	5681872.764378254	6157807.834763973	5148485.728206611
18	Thailand	3	both	11	30 to 34	2007	44	Population	1	Number	5826067.386747244	6314080.74198592	5279144.04917521
18	Thailand	3	both	12	35 to 39	2007	44	Population	1	Number	5956426.278347186	6455358.985500601	5397265.47159685
18	Thailand	3	both	13	40 to 44	2007	44	Population	1	Number	5691794.336497784	6168560.475145826	5157475.910594893
18	Thailand	3	both	14	45 to 49	2007	44	Population	1	Number	5095829.936565695	5522675.851655177	4617457.797763158
18	Thailand	3	both	15	50 to 54	2007	44	Population	1	Number	4070816.9986352734	4411803.968093548	3688668.171348604
18	Thailand	3	both	16	55 to 59	2007	44	Population	1	Number	3148106.4754676316	3411803.7350009275	2852577.2983572767
18	Thailand	3	both	17	60 to 64	2007	44	Population	1	Number	2396925.573907303	2597701.090895095	2171913.666599954
18	Thailand	3	both	18	65 to 69	2007	44	Population	1	Number	1861710.4304788094	2017654.3105182834	1686941.9606622225
18	Thailand	3	both	19	70 to 74	2007	44	Population	1	Number	1465999.7840641346	1588797.4494374737	1328378.73687129
18	Thailand	3	both	20	75 to 79	2007	44	Population	1	Number	999899.9652180303	1083655.3536364813	906034.1394537787
18	Thailand	3	both	21	80 plus	2007	44	Population	1	Number	894716.5008573475	969661.3260002951	810724.7955875471
18	Thailand	3	both	22	All Ages	2007	44	Population	1	Number	68492877.04894388	74230098.49177152	62063093.38376836
18	Thailand	3	both	23	5-14 years	2007	44	Population	1	Number	10155095.019236606	11005724.039487625	9201783.275209062
18	Thailand	3	both	24	15-49 years	2007	44	Population	1	Number	39219261.06838981	42504414.14222893	35537544.44262171
18	Thailand	3	both	25	50-69 years	2007	44	Population	1	Number	11477559.478489017	12438963.104507852	10400101.096968057
18	Thailand	3	both	26	70+ years	2007	44	Population	1	Number	3360616.250139512	3642114.12907425	3045137.671912615
18	Thailand	3	both	28	<1 year	2007	44	Population	1	Number	850236.6233976686	921455.6464173726	770420.4762565608
18	Thailand	3	both	30	80 to 84	2007	44	Population	1	Number	523313.1822993167	567147.8661403325	474187.0439869379
18	Thailand	3	both	31	85 to 89	2007	44	Population	1	Number	237114.23134285564	256975.8127374834	214855.0815282042
18	Thailand	3	both	32	90 to 94	2007	44	Population	1	Number	95904.7892899271	103938.13578215949	86901.7064270503
18	Thailand	3	both	39	0 to 14	2007	44	Population	1	Number	14435440.25192554	15644607.115960516	13080310.172265971
18	Thailand	3	both	42	Neonatal	2007	44	Population	1	Number	66167.17310452322	71709.58482239126	59955.71540076386
18	Thailand	3	both	157	25 plus	2007	44	Population	1	Number	43090166.43116469	46699561.12263359	39045067.72621741
18	Thailand	3	both	158	<20 years	2007	44	Population	1	Number	19712030.668081377	21363184.626029134	17861559.520453874
18	Thailand	3	both	159	10 to 24	2007	44	Population	1	Number	16370662.602244174	17741930.98169591	14833863.105373975
18	Thailand	3	both	162	10 to 19	2007	44	Population	1	Number	10679982.65254636	11574578.2385871	9677396.968276883
18	Thailand	3	both	164	Birth	2007	44	Population	1	Number	837347.000238307	902184.722482974	776769.563294767
18	Thailand	3	both	235	95 plus	2007	44	Population	1	Number	38384.29792524812	41599.51134031978	34780.963645354605
19	Timor-Leste	1	male	1	Under 5	2007	44	Population	1	Number	83648.86486553465	90717.72846948757	76000.30952965312
19	Timor-Leste	1	male	2	Early Neonatal	2007	44	Population	1	Number	339.5282857306657	368.22059548731517	308.48302425960446
19	Timor-Leste	1	male	3	Late Neonatal	2007	44	Population	1	Number	1007.2645650937707	1092.3848573438636	915.1638680146567
19	Timor-Leste	1	male	4	Post Neonatal	2007	44	Population	1	Number	16044.34110125732	17400.190448913127	14577.303491864881
19	Timor-Leste	1	male	5	1 to 4	2007	44	Population	1	Number	66257.73091345289	71856.93256774326	60199.359145513976
19	Timor-Leste	1	male	6	5 to 9	2007	44	Population	1	Number	76037.80194728384	82463.48209935485	69085.1751932031
19	Timor-Leste	1	male	7	10 to 14	2007	44	Population	1	Number	64779.933919537136	70254.2522846028	58856.68666406272
19	Timor-Leste	1	male	8	15 to 19	2007	44	Population	1	Number	55447.75478285663	60133.44437751527	50377.8088680041
19	Timor-Leste	1	male	9	20 to 24	2007	44	Population	1	Number	44756.17110647226	48538.353560417134	40663.82565886441
19	Timor-Leste	1	male	10	25 to 29	2007	44	Population	1	Number	36198.73407418723	39257.758416209384	32888.85029871285
19	Timor-Leste	1	male	11	30 to 34	2007	44	Population	1	Number	30475.803053657906	33051.20315446671	27689.203780182637
19	Timor-Leste	1	male	12	35 to 39	2007	44	Population	1	Number	27299.8053688571	29606.81337042563	24803.608052155305
19	Timor-Leste	1	male	13	40 to 44	2007	44	Population	1	Number	23853.706772567508	25869.49742190892	21672.608481405317
19	Timor-Leste	1	male	14	45 to 49	2007	44	Population	1	Number	19364.346182325142	21000.757174424358	17593.7390909227
19	Timor-Leste	1	male	15	50 to 54	2007	44	Population	1	Number	15082.408841667318	16356.968766565093	13703.326904221783
19	Timor-Leste	1	male	16	55 to 59	2007	44	Population	1	Number	13390.439590425347	14522.017301776792	12166.065316563017
19	Timor-Leste	1	male	17	60 to 64	2007	44	Population	1	Number	14302.898673159125	15511.58500768677	12995.092379062744
19	Timor-Leste	1	male	18	65 to 69	2007	44	Population	1	Number	8461.891267523522	9176.975151778954	7688.165961030654
19	Timor-Leste	1	male	19	70 to 74	2007	44	Population	1	Number	5666.3290186308495	6145.17002899255	5148.220002806463
19	Timor-Leste	1	male	20	75 to 79	2007	44	Population	1	Number	3746.6076007435795	4063.219884123194	3404.0310983345357
19	Timor-Leste	1	male	21	80 plus	2007	44	Population	1	Number	2576.6452744075796	2794.3882650606615	2341.045974955949
19	Timor-Leste	1	male	22	All Ages	2007	44	Population	1	Number	525090.1423398367	569463.6147347963	477077.76325414155
19	Timor-Leste	1	male	23	5-14 years	2007	44	Population	1	Number	140817.73586682096	152717.73438395766	127941.8618572658
19	Timor-Leste	1	male	24	15-49 years	2007	44	Population	1	Number	237396.32134092378	257457.82747536738	215689.64423024733
19	Timor-Leste	1	male	25	50-69 years	2007	44	Population	1	Number	51237.63837277531	55567.54622780761	46552.6505608782
19	Timor-Leste	1	male	26	70+ years	2007	44	Population	1	Number	11989.58189378201	13002.778178176404	10893.29707609695
19	Timor-Leste	1	male	28	<1 year	2007	44	Population	1	Number	17391.133952081756	18860.795901744306	15800.950384139143
19	Timor-Leste	1	male	30	80 to 84	2007	44	Population	1	Number	1788.6633121970463	1939.8167917767214	1625.1142868445575
19	Timor-Leste	1	male	31	85 to 89	2007	44	Population	1	Number	616.1176791032859	668.1835600278653	559.7820651100587
19	Timor-Leste	1	male	32	90 to 94	2007	44	Population	1	Number	139.8213370253342	151.6371334732984	127.03657018965367
19	Timor-Leste	1	male	39	0 to 14	2007	44	Population	1	Number	224466.6007323556	243435.46285344523	203942.17138691896
19	Timor-Leste	1	male	42	Neonatal	2007	44	Population	1	Number	1346.7928508244363	1460.6054528311788	1223.6468922742613
19	Timor-Leste	1	male	157	25 plus	2007	44	Population	1	Number	200419.6157181522	217356.35394341906	182093.95734035395
19	Timor-Leste	1	male	158	<20 years	2007	44	Population	1	Number	279914.3555152123	303568.9072309605	254319.98025492302
19	Timor-Leste	1	male	159	10 to 24	2007	44	Population	1	Number	164983.85980886602	178926.05022253524	149898.32119093122
19	Timor-Leste	1	male	162	10 to 19	2007	44	Population	1	Number	120227.68870239376	130387.69666211808	109234.49553206681
19	Timor-Leste	1	male	164	Birth	2007	44	Population	1	Number	18430.5417524581	19510.9825549	17236.0414139377
19	Timor-Leste	1	male	235	95 plus	2007	44	Population	1	Number	32.042946081912966	34.75077978277634	29.11305281167973
19	Timor-Leste	2	female	1	Under 5	2007	44	Population	1	Number	80172.40212993218	86947.48241785682	72841.72220872757
19	Timor-Leste	2	female	2	Early Neonatal	2007	44	Population	1	Number	324.6228989175697	352.05560824192037	294.9405331179076
19	Timor-Leste	2	female	3	Late Neonatal	2007	44	Population	1	Number	965.5631152084102	1047.1593684676504	877.2754507095636
19	Timor-Leste	2	female	4	Post Neonatal	2007	44	Population	1	Number	15414.285081256756	16716.89066911507	14004.85755828242
19	Timor-Leste	2	female	5	1 to 4	2007	44	Population	1	Number	63467.931034549445	68831.37677203219	57664.648666617686
19	Timor-Leste	2	female	6	5 to 9	2007	44	Population	1	Number	71257.56752883333	77279.28732647195	64742.02844506081
19	Timor-Leste	2	female	7	10 to 14	2007	44	Population	1	Number	61529.288764329554	66728.90684190235	55903.26896540087
19	Timor-Leste	2	female	8	15 to 19	2007	44	Population	1	Number	53673.191857517995	58208.91954538907	48765.5056786855
19	Timor-Leste	2	female	9	20 to 24	2007	44	Population	1	Number	44309.85610878851	48054.32209344123	40258.32012060973
19	Timor-Leste	2	female	10	25 to 29	2007	44	Population	1	Number	35987.43268712945	39028.600711712774	32696.86956058508
19	Timor-Leste	2	female	11	30 to 34	2007	44	Population	1	Number	29649.26957204257	32154.82231204102	26938.245586782577
19	Timor-Leste	2	female	12	35 to 39	2007	44	Population	1	Number	25885.19494496919	28072.659326247485	23518.344585015864
19	Timor-Leste	2	female	13	40 to 44	2007	44	Population	1	Number	22423.253811456118	24318.162044876863	20372.95106242141
19	Timor-Leste	2	female	14	45 to 49	2007	44	Population	1	Number	18543.52903223715	20110.575730067885	16847.97454798223
19	Timor-Leste	2	female	15	50 to 54	2007	44	Population	1	Number	14458.220895065046	15680.032949864932	13136.212488231698
19	Timor-Leste	2	female	16	55 to 59	2007	44	Population	1	Number	12966.210603418	14061.938254510786	11780.62632255111
19	Timor-Leste	2	female	17	60 to 64	2007	44	Population	1	Number	15220.665068795302	16506.908528353542	13828.94147260857
19	Timor-Leste	2	female	18	65 to 69	2007	44	Population	1	Number	8066.6597001823675	8748.343991436717	7329.072965541675
19	Timor-Leste	2	female	19	70 to 74	2007	44	Population	1	Number	5909.515520773762	6408.907344547383	5369.17039425535
19	Timor-Leste	2	female	20	75 to 79	2007	44	Population	1	Number	3533.661042535544	3832.277981001349	3210.5556176678137
19	Timor-Leste	2	female	21	80 plus	2007	44	Population	1	Number	2105.733486992309	2283.6814224454997	1913.1926901294999
19	Timor-Leste	2	female	22	All Ages	2007	44	Population	1	Number	505691.6527549984	548425.8288221678	459453.00271225744
19	Timor-Leste	2	female	23	5-14 years	2007	44	Population	1	Number	132786.85629316288	144008.19416837432	120645.29741046167
19	Timor-Leste	2	female	24	15-49 years	2007	44	Population	1	Number	230471.728014141	249948.0617637763	209398.2111420824
19	Timor-Leste	2	female	25	50-69 years	2007	44	Population	1	Number	50711.75626746072	54997.223724165975	46074.85324893305
19	Timor-Leste	2	female	26	70+ years	2007	44	Population	1	Number	11548.910050301614	12524.866747994229	10492.918702052659
19	Timor-Leste	2	female	28	<1 year	2007	44	Population	1	Number	16704.471095382734	18116.105645824646	15177.073542109893
19	Timor-Leste	2	female	30	80 to 84	2007	44	Population	1	Number	1417.6415826807315	1537.4413552582912	1288.0174675297344
19	Timor-Leste	2	female	31	85 to 89	2007	44	Population	1	Number	511.6621508542939	554.9008721628054	464.87757965447986
19	Timor-Leste	2	female	32	90 to 94	2007	44	Population	1	Number	136.72810523374017	148.2825038293206	124.22617253529208
19	Timor-Leste	2	female	39	0 to 14	2007	44	Population	1	Number	212959.25842309507	230955.67658623116	193487.0196191893
19	Timor-Leste	2	female	42	Neonatal	2007	44	Population	1	Number	1290.18601412598	1399.214976709571	1172.2159838274713
19	Timor-Leste	2	female	157	25 plus	2007	44	Population	1	Number	194749.3463655968	211206.91059710633	176942.1572937728
19	Timor-Leste	2	female	158	<20 years	2007	44	Population	1	Number	266632.4502806131	289164.5961316202	242252.5252978748
19	Timor-Leste	2	female	159	10 to 24	2007	44	Population	1	Number	159512.33673063607	172992.14848073266	144927.09476469608
19	Timor-Leste	2	female	162	10 to 19	2007	44	Population	1	Number	115202.48062184756	124937.82638729144	104668.77464408636
19	Timor-Leste	2	female	164	Birth	2007	44	Population	1	Number	17561.4693708152	18590.9631488009	16423.2944115492
19	Timor-Leste	2	female	235	95 plus	2007	44	Population	1	Number	39.7016482235433	43.05669119508254	36.07147040999369
19	Timor-Leste	3	both	1	Under 5	2007	44	Population	1	Number	163821.26699546684	177665.2108873444	148842.03173838073
19	Timor-Leste	3	both	2	Early Neonatal	2007	44	Population	1	Number	664.1511846482355	720.2762037292355	603.4235573775121
19	Timor-Leste	3	both	3	Late Neonatal	2007	44	Population	1	Number	1972.8276803021809	2139.5442258115145	1792.4393187242204
19	Timor-Leste	3	both	4	Post Neonatal	2007	44	Population	1	Number	31458.626182514075	34117.081118028196	28582.161050147304
19	Timor-Leste	3	both	5	1 to 4	2007	44	Population	1	Number	129725.66194800235	140688.30933977547	117864.00781213166
19	Timor-Leste	3	both	6	5 to 9	2007	44	Population	1	Number	147295.36947611716	159742.7694258268	133827.20363826392
19	Timor-Leste	3	both	7	10 to 14	2007	44	Population	1	Number	126309.22268386668	136983.15912650517	114759.95562946355
19	Timor-Leste	3	both	8	15 to 19	2007	44	Population	1	Number	109120.94664037463	118342.36392290433	99143.31454668958
19	Timor-Leste	3	both	9	20 to 24	2007	44	Population	1	Number	89066.02721526076	96592.67565385836	80922.14577947413
19	Timor-Leste	3	both	10	25 to 29	2007	44	Population	1	Number	72186.16676131668	78286.35912792217	65585.71985929793
19	Timor-Leste	3	both	11	30 to 34	2007	44	Population	1	Number	60125.07262570047	65206.02546650774	54627.44936696522
19	Timor-Leste	3	both	12	35 to 39	2007	44	Population	1	Number	53185.00031382629	57679.47269667311	48321.95263717116
19	Timor-Leste	3	both	13	40 to 44	2007	44	Population	1	Number	46276.960584023625	50187.65946678578	42045.559543826734
19	Timor-Leste	3	both	14	45 to 49	2007	44	Population	1	Number	37907.87521456229	41111.33290449224	34441.713638904934
19	Timor-Leste	3	both	15	50 to 54	2007	44	Population	1	Number	29540.629736732364	32037.001716430022	26839.539392453476
19	Timor-Leste	3	both	16	55 to 59	2007	44	Population	1	Number	26356.650193843347	28583.95555628758	23946.691639114128
19	Timor-Leste	3	both	17	60 to 64	2007	44	Population	1	Number	29523.56374195443	32018.49353604031	26824.033851671313
19	Timor-Leste	3	both	18	65 to 69	2007	44	Population	1	Number	16528.55096770589	17925.31914321567	15017.238926572329
19	Timor-Leste	3	both	19	70 to 74	2007	44	Population	1	Number	11575.84453940461	12554.077373539933	10517.39039706181
19	Timor-Leste	3	both	20	75 to 79	2007	44	Population	1	Number	7280.268643279123	7895.497865124543	6614.586716002351
19	Timor-Leste	3	both	21	80 plus	2007	44	Population	1	Number	4682.378761399888	5078.06968750616	4254.23866508545
19	Timor-Leste	3	both	22	All Ages	2007	44	Population	1	Number	1030781.7950948351	1117889.4435569642	936530.7659663991
19	Timor-Leste	3	both	23	5-14 years	2007	44	Population	1	Number	273604.5921599839	296725.9285523319	248587.1592677275
19	Timor-Leste	3	both	24	15-49 years	2007	44	Population	1	Number	467868.04935506475	507405.88923914375	425087.8553723297
19	Timor-Leste	3	both	25	50-69 years	2007	44	Population	1	Number	101949.39464023603	110564.76995197358	92627.50380981123
19	Timor-Leste	3	both	26	70+ years	2007	44	Population	1	Number	23538.491944083624	25527.64492617064	21386.21577814961
19	Timor-Leste	3	both	28	<1 year	2007	44	Population	1	Number	34095.60504746449	36976.901547568945	30978.023926249032
19	Timor-Leste	3	both	30	80 to 84	2007	44	Population	1	Number	3206.3048948777778	3477.2581470350124	2913.1317543742916
19	Timor-Leste	3	both	31	85 to 89	2007	44	Population	1	Number	1127.7798299575798	1223.0844321906707	1024.6596447645384
19	Timor-Leste	3	both	32	90 to 94	2007	44	Population	1	Number	276.5494422590744	299.919637302619	251.26274272494575
19	Timor-Leste	3	both	39	0 to 14	2007	44	Population	1	Number	437425.8591554507	474391.13943967636	397429.1910061081
19	Timor-Leste	3	both	42	Neonatal	2007	44	Population	1	Number	2636.978864950416	2859.8204295407495	2395.862876101732
19	Timor-Leste	3	both	157	25 plus	2007	44	Population	1	Number	395168.962083749	428563.26454052527	359036.11463412666
19	Timor-Leste	3	both	158	<20 years	2007	44	Population	1	Number	546546.8057958253	592733.5033625806	496572.50555279775
19	Timor-Leste	3	both	159	10 to 24	2007	44	Population	1	Number	324496.19653950207	351918.1987032679	294825.4159556273
19	Timor-Leste	3	both	162	10 to 19	2007	44	Population	1	Number	235430.16932424132	255325.52304940953	213903.27017615316
19	Timor-Leste	3	both	164	Birth	2007	44	Population	1	Number	35992.0111232733	38101.9457037008	33659.3358254869
19	Timor-Leste	3	both	235	95 plus	2007	44	Population	1	Number	71.74459430545627	77.80747097785887	65.18452322167342
20	Viet Nam	1	male	1	Under 5	2007	44	Population	1	Number	3946080.6579222283	4236785.914748535	3641957.1993153347
20	Viet Nam	1	male	2	Early Neonatal	2007	44	Population	1	Number	16120.668830809576	17308.26826906837	14878.25287815046
20	Viet Nam	1	male	3	Late Neonatal	2007	44	Population	1	Number	48048.31834206476	51588.00744995459	44345.246352115144
20	Viet Nam	1	male	4	Post Neonatal	2007	44	Population	1	Number	765880.2423323771	822302.1535516625	706854.0418138476
20	Viet Nam	1	male	5	1 to 4	2007	44	Population	1	Number	3116031.428416977	3345587.4854778494	2875879.6582712214
20	Viet Nam	1	male	6	5 to 9	2007	44	Population	1	Number	3665094.1671971437	3935099.3276412417	3382626.2678119214
20	Viet Nam	1	male	7	10 to 14	2007	44	Population	1	Number	4226898.930813283	4538291.891520761	3901132.877491508
20	Viet Nam	1	male	8	15 to 19	2007	44	Population	1	Number	4828852.65173085	5184591.16089679	4456694.1742807925
20	Viet Nam	1	male	9	20 to 24	2007	44	Population	1	Number	4261262.080079366	4575186.552177192	3932847.667357627
20	Viet Nam	1	male	10	25 to 29	2007	44	Population	1	Number	3847477.272951969	4130918.481007712	3550953.152794303
20	Viet Nam	1	male	11	30 to 34	2007	44	Population	1	Number	3504050.837060398	3762192.03761468	3233994.507227976
20	Viet Nam	1	male	12	35 to 39	2007	44	Population	1	Number	3285612.6174429087	3527661.6130375443	3032391.2670751438
20	Viet Nam	1	male	13	40 to 44	2007	44	Population	1	Number	2966841.4381194217	3185406.763311118	2738187.7035618974
20	Viet Nam	1	male	14	45 to 49	2007	44	Population	1	Number	2548830.647919049	2736601.383578622	2352392.9013939835
20	Viet Nam	1	male	15	50 to 54	2007	44	Population	1	Number	1876898.9048739725	2015168.8556118004	1732246.7713044784
20	Viet Nam	1	male	16	55 to 59	2007	44	Population	1	Number	1160540.2026412254	1246036.4625792347	1071097.656764468
20	Viet Nam	1	male	17	60 to 64	2007	44	Population	1	Number	794080.2653628099	852579.6543754374	732880.6960562929
20	Viet Nam	1	male	18	65 to 69	2007	44	Population	1	Number	662726.2899278627	711548.914962716	611650.1389632493
20	Viet Nam	1	male	19	70 to 74	2007	44	Population	1	Number	609564.0178967007	654470.2121020772	562585.0700657988
20	Viet Nam	1	male	20	75 to 79	2007	44	Population	1	Number	452106.003801164	485412.36607327615	417262.3061040803
20	Viet Nam	1	male	21	80 plus	2007	44	Population	1	Number	310417.4047066022	333285.65783706494	286493.61223631445
20	Viet Nam	1	male	22	All Ages	2007	44	Population	1	Number	42947334.39044695	46111237.24907582	39637393.969805196
20	Viet Nam	1	male	23	5-14 years	2007	44	Population	1	Number	7891993.098010426	8473391.219162002	7283759.145303429
20	Viet Nam	1	male	24	15-49 years	2007	44	Population	1	Number	25242927.545303963	27102557.991623666	23297461.373691723
20	Viet Nam	1	male	25	50-69 years	2007	44	Population	1	Number	4494245.66280587	4825333.887529189	4147875.263088488
20	Viet Nam	1	male	26	70+ years	2007	44	Population	1	Number	1372087.4264044669	1473168.2360124178	1266340.9884061937
20	Viet Nam	1	male	28	<1 year	2007	44	Population	1	Number	830049.2295052514	891198.4292706854	766077.5410441132
20	Viet Nam	1	male	30	80 to 84	2007	44	Population	1	Number	213767.32159128293	229515.42445874595	197292.32708022182
20	Viet Nam	1	male	31	85 to 89	2007	44	Population	1	Number	73743.52099917195	79176.15937373273	68060.12610680118
20	Viet Nam	1	male	32	90 to 94	2007	44	Population	1	Number	18594.682036382812	19964.540456822808	17161.594498943105
20	Viet Nam	1	male	39	0 to 14	2007	44	Population	1	Number	11838073.755932655	12710177.13391054	10925716.344618764
20	Viet Nam	1	male	42	Neonatal	2007	44	Population	1	Number	64168.98717287434	68896.27571902296	59223.499230265596
20	Viet Nam	1	male	157	25 plus	2007	44	Population	1	Number	22019145.902704082	23641282.402091283	20322135.78354799
20	Viet Nam	1	male	158	<20 years	2007	44	Population	1	Number	16666926.407663506	17894768.294807333	15382410.51889956
20	Viet Nam	1	male	159	10 to 24	2007	44	Population	1	Number	13317013.6626235	14298069.604594743	12290674.719129927
20	Viet Nam	1	male	162	10 to 19	2007	44	Population	1	Number	9055751.582544133	9722883.052417552	8357827.051772301
20	Viet Nam	1	male	164	Birth	2007	44	Population	1	Number	855929.74771189	894854.909634279	817785.421330391
20	Viet Nam	1	male	235	95 plus	2007	44	Population	1	Number	4311.880079764517	4629.533547763366	3979.5645503483934
20	Viet Nam	2	female	1	Under 5	2007	44	Population	1	Number	3680172.1421981845	3951288.0874880757	3396542.1870154208
20	Viet Nam	2	female	2	Early Neonatal	2007	44	Population	1	Number	14903.71842973081	16001.665904545765	13755.092542965584
20	Viet Nam	2	female	3	Late Neonatal	2007	44	Population	1	Number	44511.614837137735	47790.7572431617	41081.115710042846
20	Viet Nam	2	female	4	Post Neonatal	2007	44	Population	1	Number	710024.1479143685	762331.1761191615	655302.762753471
20	Viet Nam	2	female	5	1 to 4	2007	44	Population	1	Number	2910732.661016947	3125164.4882212067	2686403.2160089416
20	Viet Nam	2	female	6	5 to 9	2007	44	Population	1	Number	3465648.8926884243	3720961.046381013	3198552.191194107
20	Viet Nam	2	female	7	10 to 14	2007	44	Population	1	Number	3990986.9107392444	4285000.382701009	3683402.5383539246
20	Viet Nam	2	female	8	15 to 19	2007	44	Population	1	Number	4635222.512405425	4976696.412136964	4277987.061818481
20	Viet Nam	2	female	9	20 to 24	2007	44	Population	1	Number	4220797.93546745	4531741.439721132	3895502.084345368
20	Viet Nam	2	female	10	25 to 29	2007	44	Population	1	Number	3803310.854653917	4083498.3507135166	3510190.629411606
20	Viet Nam	2	female	11	30 to 34	2007	44	Population	1	Number	3399701.2157480363	3650155.045948538	3137687.0853760135
20	Viet Nam	2	female	12	35 to 39	2007	44	Population	1	Number	3238610.025368779	3477196.3698457847	2989011.1531265886
20	Viet Nam	2	female	13	40 to 44	2007	44	Population	1	Number	3028453.1474738135	3251557.368178306	2795051.0137415486
20	Viet Nam	2	female	14	45 to 49	2007	44	Population	1	Number	2745291.4920494403	2947535.3733692714	2533712.556943292
20	Viet Nam	2	female	15	50 to 54	2007	44	Population	1	Number	2102207.0338554126	2257075.29141424	1940190.458608702
20	Viet Nam	2	female	16	55 to 59	2007	44	Population	1	Number	1386898.7661406198	1489070.7177436785	1280010.8218586075
20	Viet Nam	2	female	17	60 to 64	2007	44	Population	1	Number	1022028.1651963068	1097320.3312726968	943260.7077270469
20	Viet Nam	2	female	18	65 to 69	2007	44	Population	1	Number	922046.344192193	989972.9129905319	850984.4608957623
20	Viet Nam	2	female	19	70 to 74	2007	44	Population	1	Number	866993.7770735297	930864.6582033845	800174.781484856
20	Viet Nam	2	female	20	75 to 79	2007	44	Population	1	Number	685098.3792429592	735569.141894318	632298.0168978436
20	Viet Nam	2	female	21	80 plus	2007	44	Population	1	Number	677254.174494223	727147.0595617817	625058.363065576
20	Viet Nam	2	female	22	All Ages	2007	44	Population	1	Number	43870721.76898796	47102649.98956423	40489616.11186474
20	Viet Nam	2	female	23	5-14 years	2007	44	Population	1	Number	7456635.803427669	8005961.429082023	6881954.7295480315
[truncated: 93,176 more rows]
