# Supplementary material for: Hematological malignancy burden in mainland China and Taiwan from 1990 to 2021 and decadal projections: Insights from the global burden of disease study 2021
Source: PLoS One. 2025 Jul 21;20(7):e0328526. doi: 10.1371/journal.pone.0328526 (PMC12279097; doi:10.1371/journal.pone.0328526)
Supplement: S1 Data — (ZIP) [file pone.0328526.s021.zip › The raw data used in this study/GBD_Population/IHME_GBD_2019_POP_2008_Y2020M10D15.CSV]

location_id	location_name	sex_id	sex_name	age_group_id	age_group_name	year_id	measure_id	measure_name	metric_id	metric_name	val	upper	lower
1	Global	1	male	1	Under 5	2008	44	Population	1	Number	333045604.9195484	340090722.9828917	325746841.6537847
1	Global	1	male	2	Early Neonatal	2008	44	Population	1	Number	1352680.044494804	1380549.6123774773	1323273.5163438371
1	Global	1	male	3	Late Neonatal	2008	44	Population	1	Number	4003068.3506397447	4085746.970336152	3916256.157175725
1	Global	1	male	4	Post Neonatal	2008	44	Population	1	Number	63404023.99397679	64722558.42814646	62021393.77613033
1	Global	1	male	5	1 to 4	2008	44	Population	1	Number	264285832.53043705	269900788.95940125	258498397.70421135
1	Global	1	male	6	5 to 9	2008	44	Population	1	Number	317918352.5160761	324931220.8045521	310677509.94630724
1	Global	1	male	7	10 to 14	2008	44	Population	1	Number	314948056.6466015	322126790.2061502	307616308.1132862
1	Global	1	male	8	15 to 19	2008	44	Population	1	Number	320404629.3997987	328186243.33331656	312497755.5847967
1	Global	1	male	9	20 to 24	2008	44	Population	1	Number	302559504.58026785	310064211.29095995	295027288.8754596
1	Global	1	male	10	25 to 29	2008	44	Population	1	Number	268350138.46228033	274681509.2699694	262073199.22757575
1	Global	1	male	11	30 to 34	2008	44	Population	1	Number	252770033.01316866	258826781.02165404	246524584.46166483
1	Global	1	male	12	35 to 39	2008	44	Population	1	Number	249626758.43723077	256167821.69343254	243070159.3990449
1	Global	1	male	13	40 to 44	2008	44	Population	1	Number	231098235.43919057	237203261.61431536	224808891.13082927
1	Global	1	male	14	45 to 49	2008	44	Population	1	Number	194082859.34766608	198752532.0664646	189188761.15587795
1	Global	1	male	15	50 to 54	2008	44	Population	1	Number	168415518.6312618	172600198.86981094	164112402.8579883
1	Global	1	male	16	55 to 59	2008	44	Population	1	Number	139823654.4979021	143298775.16575125	136272354.50751927
1	Global	1	male	17	60 to 64	2008	44	Population	1	Number	106814752.61641264	109401822.40370563	104122396.84021924
1	Global	1	male	18	65 to 69	2008	44	Population	1	Number	83584798.24466962	85591933.09295793	81570704.55780305
1	Global	1	male	19	70 to 74	2008	44	Population	1	Number	64872070.09728879	66407548.33819617	63329433.90087896
1	Global	1	male	20	75 to 79	2008	44	Population	1	Number	44010268.36345483	44989569.8190918	43001302.06017476
1	Global	1	male	21	80 plus	2008	44	Population	1	Number	37062466.566232935	37770232.676836155	36329408.773974694
1	Global	1	male	22	All Ages	2008	44	Population	1	Number	3429387701.779052	3510397149.340007	3347221086.5590343
1	Global	1	male	23	5-14 years	2008	44	Population	1	Number	632866409.1626776	647006092.6652366	618227354.4737626
1	Global	1	male	24	15-49 years	2008	44	Population	1	Number	1818892158.6796029	1863020814.9515438	1773700100.006468
1	Global	1	male	25	50-69 years	2008	44	Population	1	Number	498638723.9902461	510864269.25176716	486114451.73506683
1	Global	1	male	26	70+ years	2008	44	Population	1	Number	145944805.02697656	149179473.85753772	142636606.44840488
1	Global	1	male	28	<1 year	2008	44	Population	1	Number	68759772.38911134	70188900.39823607	67260923.44964992
1	Global	1	male	30	80 to 84	2008	44	Population	1	Number	24087106.31117512	24578024.19666169	23567928.159275964
1	Global	1	male	31	85 to 89	2008	44	Population	1	Number	9526895.38459922	9701748.936488718	9345177.254625121
1	Global	1	male	32	90 to 94	2008	44	Population	1	Number	2727739.0172060123	2773821.592680933	2679188.101953086
1	Global	1	male	39	0 to 14	2008	44	Population	1	Number	965912014.082226	987179208.2212311	944176465.3026989
1	Global	1	male	42	Neonatal	2008	44	Population	1	Number	5355748.395134549	5466334.8895810945	5239529.673519562
1	Global	1	male	157	25 plus	2008	44	Population	1	Number	1840511553.716759	1885057574.114219	1794480954.7262275
1	Global	1	male	158	<20 years	2008	44	Population	1	Number	1286316643.4820247	1314856187.0399036	1256943744.9831626
1	Global	1	male	159	10 to 24	2008	44	Population	1	Number	937912190.6266681	960557143.6183791	915273374.7958784
1	Global	1	male	162	10 to 19	2008	44	Population	1	Number	635352686.0464002	650414214.6346207	620355062.9119271
1	Global	1	male	164	Birth	2008	44	Population	1	Number	71409660.2890129	73372547.8659264	69438588.968404
1	Global	1	male	235	95 plus	2008	44	Population	1	Number	720725.8532525862	734634.3473933226	706748.6623773078
1	Global	2	female	1	Under 5	2008	44	Population	1	Number	311028801.15726334	317434719.5402212	304369516.1014335
1	Global	2	female	2	Early Neonatal	2008	44	Population	1	Number	1258820.6459947154	1283823.8031601643	1231806.3387053548
1	Global	2	female	3	Late Neonatal	2008	44	Population	1	Number	3734480.833740347	3808581.613021385	3654539.777079944
1	Global	2	female	4	Post Neonatal	2008	44	Population	1	Number	59145683.422024004	60326251.64043099	57878500.30056708
1	Global	2	female	5	1 to 4	2008	44	Population	1	Number	246889816.2555043	251985688.58443776	241574431.11436248
1	Global	2	female	6	5 to 9	2008	44	Population	1	Number	296551875.0637034	302913788.9495551	289980838.85494745
1	Global	2	female	7	10 to 14	2008	44	Population	1	Number	293805664.4257713	300266416.943918	287195801.89718246
1	Global	2	female	8	15 to 19	2008	44	Population	1	Number	305096375.4082707	312251578.61119467	297764380.876553
1	Global	2	female	9	20 to 24	2008	44	Population	1	Number	297678986.5577924	304805709.6980515	290396764.2600014
1	Global	2	female	10	25 to 29	2008	44	Population	1	Number	268519028.62924135	274666421.8424717	262235853.34017488
1	Global	2	female	11	30 to 34	2008	44	Population	1	Number	250949470.1519505	256863983.58065712	244889721.61829287
1	Global	2	female	12	35 to 39	2008	44	Population	1	Number	244631647.34447905	250872147.1442756	238314032.01428762
1	Global	2	female	13	40 to 44	2008	44	Population	1	Number	226746120.75319782	232580067.68305734	220733016.93968514
1	Global	2	female	14	45 to 49	2008	44	Population	1	Number	190594907.92122003	195017770.48707256	186012046.2026285
1	Global	2	female	15	50 to 54	2008	44	Population	1	Number	167334657.73527667	171366687.28786385	163241714.14455467
1	Global	2	female	16	55 to 59	2008	44	Population	1	Number	142180786.42717677	145612831.9120195	138760957.00575358
1	Global	2	female	17	60 to 64	2008	44	Population	1	Number	110341012.0797758	112899904.50340424	107733903.47331369
1	Global	2	female	18	65 to 69	2008	44	Population	1	Number	90784900.25247988	92793246.9548329	88723805.6678642
1	Global	2	female	19	70 to 74	2008	44	Population	1	Number	75464929.81135826	77140283.74275887	73786913.06219117
1	Global	2	female	20	75 to 79	2008	44	Population	1	Number	55774516.42564698	56937192.27170406	54577277.629955195
1	Global	2	female	21	80 plus	2008	44	Population	1	Number	62442140.714477554	63627121.35998454	61241382.90158345
1	Global	2	female	22	All Ages	2008	44	Population	1	Number	3389925820.8590817	3466792150.72732	3310916089.5509353
1	Global	2	female	23	5-14 years	2008	44	Population	1	Number	590357539.4894747	603181667.9163476	577216089.6796794
1	Global	2	female	24	15-49 years	2008	44	Population	1	Number	1784216536.766152	1826042750.366159	1740385392.2687628
1	Global	2	female	25	50-69 years	2008	44	Population	1	Number	510641356.49470913	522696717.22135043	498617991.64276403
1	Global	2	female	26	70+ years	2008	44	Population	1	Number	193681586.9514828	197642092.0011431	189604050.6173398
1	Global	2	female	28	<1 year	2008	44	Population	1	Number	64138984.901759066	65418529.32811635	62764846.416352384
1	Global	2	female	30	80 to 84	2008	44	Population	1	Number	36043860.31157256	36757000.99913794	35333596.65122073
1	Global	2	female	31	85 to 89	2008	44	Population	1	Number	17924317.884912837	18256326.788345844	17579467.483873554
1	Global	2	female	32	90 to 94	2008	44	Population	1	Number	6431630.673847752	6553834.767687621	6298126.226901896
1	Global	2	female	39	0 to 14	2008	44	Population	1	Number	901386340.646738	920622340.4741501	881798935.3342742
1	Global	2	female	42	Neonatal	2008	44	Population	1	Number	4993301.479735062	5092405.4161815485	4886346.115785299
1	Global	2	female	157	25 plus	2008	44	Population	1	Number	1885764118.2462807	1929561965.6660893	1840930667.4843898
1	Global	2	female	158	<20 years	2008	44	Population	1	Number	1206482716.055009	1232462831.2103565	1179812597.3516695
1	Global	2	female	159	10 to 24	2008	44	Population	1	Number	896581026.3918345	917255060.5339549	875358563.7024683
1	Global	2	female	162	10 to 19	2008	44	Population	1	Number	598902039.8340421	612513519.5463221	585098018.5069038
1	Global	2	female	164	Birth	2008	44	Population	1	Number	66356964.2026624	68209631.4300439	64499176.6817332
1	Global	2	female	235	95 plus	2008	44	Population	1	Number	2042331.8441444014	2083757.386411208	1997458.272455616
1	Global	3	both	1	Under 5	2008	44	Population	1	Number	644074406.0768118	657529019.4723592	630046660.2997998
1	Global	3	both	2	Early Neonatal	2008	44	Population	1	Number	2611500.6904895194	2664295.4462570027	2554863.519680372
1	Global	3	both	3	Late Neonatal	2008	44	Population	1	Number	7737549.184380092	7893865.454478923	7570719.272220258
1	Global	3	both	4	Post Neonatal	2008	44	Population	1	Number	122549707.41600078	125043339.98382524	119906055.06596176
1	Global	3	both	5	1 to 4	2008	44	Population	1	Number	511175648.78594136	521880158.6335082	500013422.99312
1	Global	3	both	6	5 to 9	2008	44	Population	1	Number	614470227.5797795	627880665.8225181	600763731.7637473
1	Global	3	both	7	10 to 14	2008	44	Population	1	Number	608753721.0723728	622374217.5238293	594812110.0104687
1	Global	3	both	8	15 to 19	2008	44	Population	1	Number	625501004.8080695	640328892.4875453	610271163.4343812
1	Global	3	both	9	20 to 24	2008	44	Population	1	Number	600238491.1380603	614894852.9544122	585371297.0387702
1	Global	3	both	10	25 to 29	2008	44	Population	1	Number	536869167.0915217	549331310.9238372	524396861.24514335
1	Global	3	both	11	30 to 34	2008	44	Population	1	Number	503719503.1651192	515663033.58774054	491411781.6559103
1	Global	3	both	12	35 to 39	2008	44	Population	1	Number	494258405.7817098	507040715.428056	481382118.4576287
1	Global	3	both	13	40 to 44	2008	44	Population	1	Number	457844356.1923884	469781842.6411538	445508393.27348024
1	Global	3	both	14	45 to 49	2008	44	Population	1	Number	384677767.2688861	393677275.74491364	375189293.53760487
1	Global	3	both	15	50 to 54	2008	44	Population	1	Number	335750176.36653847	343966886.15767473	327353685.88403565
1	Global	3	both	16	55 to 59	2008	44	Population	1	Number	282004440.92507887	288944124.682364	275045584.82647455
1	Global	3	both	17	60 to 64	2008	44	Population	1	Number	217155764.69618842	222353052.22910187	211863481.1811428
1	Global	3	both	18	65 to 69	2008	44	Population	1	Number	174369698.4971495	178389428.97261354	170341275.53009212
1	Global	3	both	19	70 to 74	2008	44	Population	1	Number	140336999.90864703	143538506.01181883	137119697.9078338
1	Global	3	both	20	75 to 79	2008	44	Population	1	Number	99784784.78910182	101897023.05466942	97574546.31518714
1	Global	3	both	21	80 plus	2008	44	Population	1	Number	99504607.28071049	101401175.33694093	97567799.93554483
1	Global	3	both	22	All Ages	2008	44	Population	1	Number	6819313522.638134	6976761333.557596	6657844441.490189
1	Global	3	both	23	5-14 years	2008	44	Population	1	Number	1223223948.6521523	1250230925.9129748	1195406110.8111334
1	Global	3	both	24	15-49 years	2008	44	Population	1	Number	3603108695.445755	3689056066.2477245	3514141278.739878
1	Global	3	both	25	50-69 years	2008	44	Population	1	Number	1009280080.4849552	1033563606.9485127	984531174.1706005
1	Global	3	both	26	70+ years	2008	44	Population	1	Number	339626391.97845936	346786118.5586597	332243705.56451225
1	Global	3	both	28	<1 year	2008	44	Population	1	Number	132898757.2908704	135600793.3034223	130031637.85786238
1	Global	3	both	30	80 to 84	2008	44	Population	1	Number	60130966.62274768	61306969.70056907	58910004.83686256
1	Global	3	both	31	85 to 89	2008	44	Population	1	Number	27451213.269512057	27957480.151408892	26924173.15664316
1	Global	3	both	32	90 to 94	2008	44	Population	1	Number	9159369.691053763	9326587.205515044	8981754.761347283
1	Global	3	both	39	0 to 14	2008	44	Population	1	Number	1867298354.728964	1907753775.5327945	1826258187.615284
1	Global	3	both	42	Neonatal	2008	44	Population	1	Number	10349049.874869611	10558160.900735926	10125582.79190063
1	Global	3	both	157	25 plus	2008	44	Population	1	Number	3726275671.96304	3814615835.6642065	3634950167.5285325
1	Global	3	both	158	<20 years	2008	44	Population	1	Number	2492799359.5370336	2546876057.5536957	2436756186.416595
1	Global	3	both	159	10 to 24	2008	44	Population	1	Number	1834493217.0185025	1877681251.4211383	1790628611.9573176
1	Global	3	both	162	10 to 19	2008	44	Population	1	Number	1234254725.8804421	1262689393.6144392	1205450751.8718355
1	Global	3	both	164	Birth	2008	44	Population	1	Number	137766624.491675	141581918.668444	133937765.650137
1	Global	3	both	235	95 plus	2008	44	Population	1	Number	2763057.6973969876	2818285.627977804	2705444.521546585
4	Southeast Asia, East Asia, and Oceania	1	male	1	Under 5	2008	44	Population	1	Number	71426936.04483935	74644662.59042528	68136168.46555546
4	Southeast Asia, East Asia, and Oceania	1	male	2	Early Neonatal	2008	44	Population	1	Number	276526.2723739379	288910.4458923738	263974.36147127376
4	Southeast Asia, East Asia, and Oceania	1	male	3	Late Neonatal	2008	44	Population	1	Number	824192.1435313531	861087.3617949244	786749.3711655366
4	Southeast Asia, East Asia, and Oceania	1	male	4	Post Neonatal	2008	44	Population	1	Number	13191258.16442528	13781705.63307963	12590392.468821513
4	Southeast Asia, East Asia, and Oceania	1	male	5	1 to 4	2008	44	Population	1	Number	57134959.46450878	59720551.250463456	54494821.183905974
4	Southeast Asia, East Asia, and Oceania	1	male	6	5 to 9	2008	44	Population	1	Number	72598935.15658829	75944924.65933906	69164248.48431729
4	Southeast Asia, East Asia, and Oceania	1	male	7	10 to 14	2008	44	Population	1	Number	77532431.90285733	81176383.29608229	73787403.27841416
4	Southeast Asia, East Asia, and Oceania	1	male	8	15 to 19	2008	44	Population	1	Number	93188968.62696075	98151746.69222005	88246888.20993133
4	Southeast Asia, East Asia, and Oceania	1	male	9	20 to 24	2008	44	Population	1	Number	91893458.08598496	96878123.99147302	86937776.79507904
4	Southeast Asia, East Asia, and Oceania	1	male	10	25 to 29	2008	44	Population	1	Number	78335424.73925158	82343563.35020603	74314306.72390705
4	Southeast Asia, East Asia, and Oceania	1	male	11	30 to 34	2008	44	Population	1	Number	81135145.5214841	85523801.35802999	76766224.45093487
4	Southeast Asia, East Asia, and Oceania	1	male	12	35 to 39	2008	44	Population	1	Number	90682240.74178636	95933144.25323391	85468815.34791434
4	Southeast Asia, East Asia, and Oceania	1	male	13	40 to 44	2008	44	Population	1	Number	87896456.66801481	93106889.13758752	82727296.49691617
4	Southeast Asia, East Asia, and Oceania	1	male	14	45 to 49	2008	44	Population	1	Number	65929824.959868856	69621958.57624128	62266378.02560837
4	Southeast Asia, East Asia, and Oceania	1	male	15	50 to 54	2008	44	Population	1	Number	60410094.69490658	63972743.33820289	56895652.096518666
4	Southeast Asia, East Asia, and Oceania	1	male	16	55 to 59	2008	44	Population	1	Number	49445144.27899736	52449421.51568702	46466377.18481814
4	Southeast Asia, East Asia, and Oceania	1	male	17	60 to 64	2008	44	Population	1	Number	35298779.05609025	37422585.12881469	33172015.81081675
4	Southeast Asia, East Asia, and Oceania	1	male	18	65 to 69	2008	44	Population	1	Number	26594145.52318046	28197228.928986136	24988132.98801104
4	Southeast Asia, East Asia, and Oceania	1	male	19	70 to 74	2008	44	Population	1	Number	20930905.257868018	22217333.25659545	19639281.489628866
4	Southeast Asia, East Asia, and Oceania	1	male	20	75 to 79	2008	44	Population	1	Number	13448079.44106175	14270547.327189349	12624966.13319837
4	Southeast Asia, East Asia, and Oceania	1	male	21	80 plus	2008	44	Population	1	Number	9160285.42991588	9688617.800917108	8636432.227596724
4	Southeast Asia, East Asia, and Oceania	1	male	22	All Ages	2008	44	Population	1	Number	1025907256.1296567	1081636001.503522	970656079.2333988
4	Southeast Asia, East Asia, and Oceania	1	male	23	5-14 years	2008	44	Population	1	Number	150131367.05944562	157115654.0162946	142954469.42316252
4	Southeast Asia, East Asia, and Oceania	1	male	24	15-49 years	2008	44	Population	1	Number	589061519.3433514	621494379.7896203	556941091.0358127
4	Southeast Asia, East Asia, and Oceania	1	male	25	50-69 years	2008	44	Population	1	Number	171748163.55317464	182041978.91169068	161505322.49914894
4	Southeast Asia, East Asia, and Oceania	1	male	26	70+ years	2008	44	Population	1	Number	43539270.12884565	46174504.603048295	40894643.78738937
4	Southeast Asia, East Asia, and Oceania	1	male	28	<1 year	2008	44	Population	1	Number	14291976.580330571	14931703.440766927	13641130.564662244
4	Southeast Asia, East Asia, and Oceania	1	male	30	80 to 84	2008	44	Population	1	Number	6578727.31845343	6970436.213250617	6185643.926300015
4	Southeast Asia, East Asia, and Oceania	1	male	31	85 to 89	2008	44	Population	1	Number	2106013.7915807185	2223413.387698238	1990391.7879517928
4	Southeast Asia, East Asia, and Oceania	1	male	32	90 to 94	2008	44	Population	1	Number	399428.6724309561	415625.490752511	382815.4761600244
4	Southeast Asia, East Asia, and Oceania	1	male	39	0 to 14	2008	44	Population	1	Number	221558303.10428497	231882283.2785063	211073505.75562397
4	Southeast Asia, East Asia, and Oceania	1	male	42	Neonatal	2008	44	Population	1	Number	1100718.415905291	1149997.8076872982	1050724.5948327465
4	Southeast Asia, East Asia, and Oceania	1	male	157	25 plus	2008	44	Population	1	Number	619266526.312426	654753423.7044586	583928829.5581347
4	Southeast Asia, East Asia, and Oceania	1	male	158	<20 years	2008	44	Population	1	Number	314747271.7312457	329752599.1015021	299363413.94767106
4	Southeast Asia, East Asia, and Oceania	1	male	159	10 to 24	2008	44	Population	1	Number	262614858.61580303	276206544.5266093	249107532.51624945
4	Southeast Asia, East Asia, and Oceania	1	male	162	10 to 19	2008	44	Population	1	Number	170721400.5298181	179328540.97806364	162131835.5604542
4	Southeast Asia, East Asia, and Oceania	1	male	164	Birth	2008	44	Population	1	Number	14602806.3472209	14980499.7685943	14242686.3317966
4	Southeast Asia, East Asia, and Oceania	1	male	235	95 plus	2008	44	Population	1	Number	76115.6474507754	78360.02197755249	73703.06510642178
4	Southeast Asia, East Asia, and Oceania	2	female	1	Under 5	2008	44	Population	1	Number	63057937.57271204	65776115.056246154	60248876.36403105
4	Southeast Asia, East Asia, and Oceania	2	female	2	Early Neonatal	2008	44	Population	1	Number	243517.4610130781	253917.52341607562	232828.88913826796
4	Southeast Asia, East Asia, and Oceania	2	female	3	Late Neonatal	2008	44	Population	1	Number	726738.6850347202	757843.9824085607	694818.5235716617
4	Southeast Asia, East Asia, and Oceania	2	female	4	Post Neonatal	2008	44	Population	1	Number	11635053.78026304	12134129.08106376	11123117.728734896
4	Southeast Asia, East Asia, and Oceania	2	female	5	1 to 4	2008	44	Population	1	Number	50452627.646401204	52630281.427709535	48198111.333495185
4	Southeast Asia, East Asia, and Oceania	2	female	6	5 to 9	2008	44	Population	1	Number	64556665.59635142	67445041.67519033	61625554.123673216
4	Southeast Asia, East Asia, and Oceania	2	female	7	10 to 14	2008	44	Population	1	Number	70018115.51848786	73215691.16686633	66720507.22616143
4	Southeast Asia, East Asia, and Oceania	2	female	8	15 to 19	2008	44	Population	1	Number	88543409.08861758	93216178.71743141	83884752.15769179
4	Southeast Asia, East Asia, and Oceania	2	female	9	20 to 24	2008	44	Population	1	Number	90795736.65853226	95710376.17970847	85906016.27128679
4	Southeast Asia, East Asia, and Oceania	2	female	10	25 to 29	2008	44	Population	1	Number	77752047.91176276	81711589.69451013	73772505.98407273
4	Southeast Asia, East Asia, and Oceania	2	female	11	30 to 34	2008	44	Population	1	Number	79298264.3670389	83533657.76318999	75050863.21125571
4	Southeast Asia, East Asia, and Oceania	2	female	12	35 to 39	2008	44	Population	1	Number	86910426.98827922	91844069.54258752	81999628.3250383
4	Southeast Asia, East Asia, and Oceania	2	female	13	40 to 44	2008	44	Population	1	Number	85722515.41119689	90735826.04326704	80740549.95943248
4	Southeast Asia, East Asia, and Oceania	2	female	14	45 to 49	2008	44	Population	1	Number	63980489.014757104	67490090.48756152	60496407.51858987
4	Southeast Asia, East Asia, and Oceania	2	female	15	50 to 54	2008	44	Population	1	Number	58838075.49884714	62227809.61118755	55459725.3834076
4	Southeast Asia, East Asia, and Oceania	2	female	16	55 to 59	2008	44	Population	1	Number	48562912.6999986	51462119.685064815	45684697.404521674
4	Southeast Asia, East Asia, and Oceania	2	female	17	60 to 64	2008	44	Population	1	Number	35176009.941383086	37226296.57741582	33126871.623423245
4	Southeast Asia, East Asia, and Oceania	2	female	18	65 to 69	2008	44	Population	1	Number	26933931.441071555	28480182.9187568	25391368.80719459
4	Southeast Asia, East Asia, and Oceania	2	female	19	70 to 74	2008	44	Population	1	Number	22524903.54832539	23840666.414788708	21212107.273197446
4	Southeast Asia, East Asia, and Oceania	2	female	20	75 to 79	2008	44	Population	1	Number	15855957.483375158	16797340.964190844	14924111.265994301
4	Southeast Asia, East Asia, and Oceania	2	female	21	80 plus	2008	44	Population	1	Number	14674491.748150302	15547389.477404794	13816063.562211556
4	Southeast Asia, East Asia, and Oceania	2	female	22	All Ages	2008	44	Population	1	Number	993201890.4888873	1046065833.781745	940406027.4159636
4	Southeast Asia, East Asia, and Oceania	2	female	23	5-14 years	2008	44	Population	1	Number	134574781.1148393	140655377.8370154	128349895.5190323
4	Southeast Asia, East Asia, and Oceania	2	female	24	15-49 years	2008	44	Population	1	Number	573002889.4401847	604282997.6121159	541995599.3431221
4	Southeast Asia, East Asia, and Oceania	2	female	25	50-69 years	2008	44	Population	1	Number	169510929.58130038	179419008.35111654	159659413.71334508
4	Southeast Asia, East Asia, and Oceania	2	female	26	70+ years	2008	44	Population	1	Number	53055352.77985085	56186128.558419414	49950521.455542356
4	Southeast Asia, East Asia, and Oceania	2	female	28	<1 year	2008	44	Population	1	Number	12605309.92631084	13145890.586888397	12050765.030535854
4	Southeast Asia, East Asia, and Oceania	2	female	30	80 to 84	2008	44	Population	1	Number	9155917.39955444	9703513.376874764	8618029.081731413
4	Southeast Asia, East Asia, and Oceania	2	female	31	85 to 89	2008	44	Population	1	Number	4027605.1321224784	4268607.984553797	3791306.678290099
4	Southeast Asia, East Asia, and Oceania	2	female	32	90 to 94	2008	44	Population	1	Number	1243022.278555146	1314403.1245199512	1172141.4713807106
4	Southeast Asia, East Asia, and Oceania	2	female	39	0 to 14	2008	44	Population	1	Number	197632718.68755132	206429410.8629357	188638528.81273395
4	Southeast Asia, East Asia, and Oceania	2	female	42	Neonatal	2008	44	Population	1	Number	970256.1460477983	1011761.5058246363	927647.4127099296
4	Southeast Asia, East Asia, and Oceania	2	female	157	25 plus	2008	44	Population	1	Number	616230026.0541861	650814333.409454	581840488.1565412
4	Southeast Asia, East Asia, and Oceania	2	female	158	<20 years	2008	44	Population	1	Number	286176127.7761689	299433826.0379886	272480203.3519707
4	Southeast Asia, East Asia, and Oceania	2	female	159	10 to 24	2008	44	Population	1	Number	249357261.2656377	262125049.76483387	236660068.603562
4	Southeast Asia, East Asia, and Oceania	2	female	162	10 to 19	2008	44	Population	1	Number	158561524.60710543	166406528.5349978	150676361.9986603
4	Southeast Asia, East Asia, and Oceania	2	female	164	Birth	2008	44	Population	1	Number	12851908.3147895	13184621.2635526	12535480.1728181
4	Southeast Asia, East Asia, and Oceania	2	female	235	95 plus	2008	44	Population	1	Number	247946.93791823814	259514.07210155608	236243.50222829852
4	Southeast Asia, East Asia, and Oceania	3	both	1	Under 5	2008	44	Population	1	Number	134484873.6175514	140489854.93885398	128385044.8295865
4	Southeast Asia, East Asia, and Oceania	3	both	2	Early Neonatal	2008	44	Population	1	Number	520043.733387016	542919.2811228831	496803.1895891863
4	Southeast Asia, East Asia, and Oceania	3	both	3	Late Neonatal	2008	44	Population	1	Number	1550930.8285660734	1619321.801709526	1481568.70704452
4	Southeast Asia, East Asia, and Oceania	3	both	4	Post Neonatal	2008	44	Population	1	Number	24826311.94468832	25924147.93576276	23713740.415551625
4	Southeast Asia, East Asia, and Oceania	3	both	5	1 to 4	2008	44	Population	1	Number	107587587.11090998	112399251.95017523	102692932.51740117
4	Southeast Asia, East Asia, and Oceania	3	both	6	5 to 9	2008	44	Population	1	Number	137155600.7529397	143362193.4481519	130823847.66221966
4	Southeast Asia, East Asia, and Oceania	3	both	7	10 to 14	2008	44	Population	1	Number	147550547.42134517	154377718.56953305	140496348.4694398
4	Southeast Asia, East Asia, and Oceania	3	both	8	15 to 19	2008	44	Population	1	Number	181732377.71557835	191367925.4096514	172131571.62642387
4	Southeast Asia, East Asia, and Oceania	3	both	9	20 to 24	2008	44	Population	1	Number	182689194.7445172	192588500.1711815	172849554.80339292
4	Southeast Asia, East Asia, and Oceania	3	both	10	25 to 29	2008	44	Population	1	Number	156087472.65101436	164055204.9820051	148086812.7079798
4	Southeast Asia, East Asia, and Oceania	3	both	11	30 to 34	2008	44	Population	1	Number	160433409.888523	169057555.8435075	151817087.66219056
4	Southeast Asia, East Asia, and Oceania	3	both	12	35 to 39	2008	44	Population	1	Number	177592667.73006558	187777213.79582143	167475865.26807943
4	Southeast Asia, East Asia, and Oceania	3	both	13	40 to 44	2008	44	Population	1	Number	173618972.0792117	183839074.7236551	163466205.2551335
4	Southeast Asia, East Asia, and Oceania	3	both	14	45 to 49	2008	44	Population	1	Number	129910313.97462596	137120904.59968233	122762785.54419823
4	Southeast Asia, East Asia, and Oceania	3	both	15	50 to 54	2008	44	Population	1	Number	119248170.19375372	126204592.56502925	112355299.89965425
4	Southeast Asia, East Asia, and Oceania	3	both	16	55 to 59	2008	44	Population	1	Number	98008056.97899596	103914258.1449318	92152178.31272016
4	Southeast Asia, East Asia, and Oceania	3	both	17	60 to 64	2008	44	Population	1	Number	70474788.99747334	74649318.8912573	66289342.302382015
4	Southeast Asia, East Asia, and Oceania	3	both	18	65 to 69	2008	44	Population	1	Number	53528076.96425201	56677752.878606565	50371565.73077078
4	Southeast Asia, East Asia, and Oceania	3	both	19	70 to 74	2008	44	Population	1	Number	43455808.806193404	46057263.795763575	40852818.67039954
4	Southeast Asia, East Asia, and Oceania	3	both	20	75 to 79	2008	44	Population	1	Number	29304036.92443691	31067888.291380193	27549798.825015027
4	Southeast Asia, East Asia, and Oceania	3	both	21	80 plus	2008	44	Population	1	Number	23834777.178066183	25233169.594188027	22450864.474632964
4	Southeast Asia, East Asia, and Oceania	3	both	22	All Ages	2008	44	Population	1	Number	2019109146.618544	2127701835.285266	1911306150.8858988
4	Southeast Asia, East Asia, and Oceania	3	both	23	5-14 years	2008	44	Population	1	Number	284706148.1742849	297856132.9372375	271286794.1574572
4	Southeast Asia, East Asia, and Oceania	3	both	24	15-49 years	2008	44	Population	1	Number	1162064408.7835362	1225777377.4017363	1098934707.342492
4	Southeast Asia, East Asia, and Oceania	3	both	25	50-69 years	2008	44	Population	1	Number	341259093.13447505	361465346.4237383	321198148.59471196
4	Southeast Asia, East Asia, and Oceania	3	both	26	70+ years	2008	44	Population	1	Number	96594622.9086965	102345308.39506656	90845454.26699318
4	Southeast Asia, East Asia, and Oceania	3	both	28	<1 year	2008	44	Population	1	Number	26897286.50664141	28086205.358698983	25692112.312185332
4	Southeast Asia, East Asia, and Oceania	3	both	30	80 to 84	2008	44	Population	1	Number	15734644.71800787	16673759.09120833	14804395.802604599
4	Southeast Asia, East Asia, and Oceania	3	both	31	85 to 89	2008	44	Population	1	Number	6133618.923703196	6488950.491390098	5781121.717835807
4	Southeast Asia, East Asia, and Oceania	3	both	32	90 to 94	2008	44	Population	1	Number	1642450.950986102	1730393.640754849	1555715.8166130297
4	Southeast Asia, East Asia, and Oceania	3	both	39	0 to 14	2008	44	Population	1	Number	419191021.79183626	438312726.84633255	399746579.84386814
4	Southeast Asia, East Asia, and Oceania	3	both	42	Neonatal	2008	44	Population	1	Number	2070974.5619530894	2162241.0828324095	1978371.896633706
4	Southeast Asia, East Asia, and Oceania	3	both	157	25 plus	2008	44	Population	1	Number	1235496552.3666122	1305567757.113912	1165822045.2294438
4	Southeast Asia, East Asia, and Oceania	3	both	158	<20 years	2008	44	Population	1	Number	600923399.5074146	629186425.1394908	571786960.4222316
4	Southeast Asia, East Asia, and Oceania	3	both	159	10 to 24	2008	44	Population	1	Number	511972119.88144076	538325937.6304519	485735351.0063273
4	Southeast Asia, East Asia, and Oceania	3	both	162	10 to 19	2008	44	Population	1	Number	329282925.1369235	345745135.7080507	312829486.7214618
4	Southeast Asia, East Asia, and Oceania	3	both	164	Birth	2008	44	Population	1	Number	27454714.6620105	28162216.5837154	26779228.7406846
4	Southeast Asia, East Asia, and Oceania	3	both	235	95 plus	2008	44	Population	1	Number	324062.58536901354	337666.14674914855	310392.12884920626
5	East Asia	1	male	1	Under 5	2008	44	Population	1	Number	40129385.376701884	43216316.65476076	37189409.47374353
5	East Asia	1	male	2	Early Neonatal	2008	44	Population	1	Number	152208.66579248532	163904.54953553702	141082.29956685175
5	East Asia	1	male	3	Late Neonatal	2008	44	Population	1	Number	454777.0083908258	489723.7168436377	421531.961861292
5	East Asia	1	male	4	Post Neonatal	2008	44	Population	1	Number	7311813.259670465	7873422.042775226	6777427.774831304
5	East Asia	1	male	5	1 to 4	2008	44	Population	1	Number	32210586.442848105	34689266.34560637	29849367.437484078
5	East Asia	1	male	6	5 to 9	2008	44	Population	1	Number	42003228.37810856	45237828.669791296	38921589.57374975
5	East Asia	1	male	7	10 to 14	2008	44	Population	1	Number	46933433.59173619	50544913.44862946	43496658.64332462
5	East Asia	1	male	8	15 to 19	2008	44	Population	1	Number	63422566.23085806	68346034.63769227	58716368.75412489
5	East Asia	1	male	9	20 to 24	2008	44	Population	1	Number	64023899.39664747	68997430.86474365	59260316.499943115
5	East Asia	1	male	10	25 to 29	2008	44	Population	1	Number	51805654.66820954	55796961.57077217	47995530.775834255
5	East Asia	1	male	11	30 to 34	2008	44	Population	1	Number	56701399.038221985	61086591.439509526	52504851.212283425
5	East Asia	1	male	12	35 to 39	2008	44	Population	1	Number	67863277.00899069	73130692.22486739	62827862.23188553
5	East Asia	1	male	13	40 to 44	2008	44	Population	1	Number	67366518.55847594	72591508.5302354	62364093.943021335
5	East Asia	1	male	14	45 to 49	2008	44	Population	1	Number	48204138.471045464	51908800.43204792	44663588.99314671
5	East Asia	1	male	15	50 to 54	2008	44	Population	1	Number	46240145.4656451	49802312.16097786	42827214.57060354
5	East Asia	1	male	16	55 to 59	2008	44	Population	1	Number	39000445.85539071	42010026.8114488	36107992.46910592
5	East Asia	1	male	17	60 to 64	2008	44	Population	1	Number	27820054.04882863	29973526.497161366	25762725.3733747
5	East Asia	1	male	18	65 to 69	2008	44	Population	1	Number	21089825.47609209	22715981.57589989	19538423.793931223
5	East Asia	1	male	19	70 to 74	2008	44	Population	1	Number	16875786.353764106	18178096.845782984	15627533.161177061
5	East Asia	1	male	20	75 to 79	2008	44	Population	1	Number	10836998.89466314	11668208.279220479	10035199.419102984
5	East Asia	1	male	21	80 plus	2008	44	Population	1	Number	7053293.758786439	7582300.104664843	6544273.702456259
5	East Asia	1	male	22	All Ages	2008	44	Population	1	Number	717370050.572166	772823891.276145	664384202.5977023
5	East Asia	1	male	23	5-14 years	2008	44	Population	1	Number	88936661.96984476	95782742.11842075	82418248.21707436
5	East Asia	1	male	24	15-49 years	2008	44	Population	1	Number	419387453.37244916	451858019.6998683	388332612.4102393
5	East Asia	1	male	25	50-69 years	2008	44	Population	1	Number	134150470.84595653	144501847.04548794	124236356.20701535
5	East Asia	1	male	26	70+ years	2008	44	Population	1	Number	34766079.00721368	37428605.229668304	32207576.289630473
5	East Asia	1	male	28	<1 year	2008	44	Population	1	Number	7918798.933853776	8527050.3091544	7340042.036259448
5	East Asia	1	male	30	80 to 84	2008	44	Population	1	Number	5218346.909879622	5613746.883978067	4836806.921090608
5	East Asia	1	male	31	85 to 89	2008	44	Population	1	Number	1569773.266537124	1686134.3167519888	1458015.3774848168
5	East Asia	1	male	32	90 to 94	2008	44	Population	1	Number	234115.1619451257	250053.1218717789	219181.473496208
5	East Asia	1	male	39	0 to 14	2008	44	Population	1	Number	129066047.34654664	138999058.77318153	119607657.69081789
5	East Asia	1	male	42	Neonatal	2008	44	Population	1	Number	606985.6741833112	653628.2663791747	562614.2614281438
5	East Asia	1	male	157	25 plus	2008	44	Population	1	Number	460857537.59811383	496445006.4725889	426799859.6528171
5	East Asia	1	male	158	<20 years	2008	44	Population	1	Number	192488613.57740468	207361077.09429267	178324026.44494277
5	East Asia	1	male	159	10 to 24	2008	44	Population	1	Number	174379899.2192417	187895473.25345674	161473343.8973926
5	East Asia	1	male	162	10 to 19	2008	44	Population	1	Number	110355999.82259426	118898042.38871308	102213027.39744952
5	East Asia	1	male	164	Birth	2008	44	Population	1	Number	8031425.63990262	8254265.89071883	7816411.09065755
5	East Asia	1	male	235	95 plus	2008	44	Population	1	Number	31058.420424567143	32610.034042030376	29548.337956858704
5	East Asia	2	female	1	Under 5	2008	44	Population	1	Number	33500532.16485641	36061588.271484695	31062645.675384194
5	East Asia	2	female	2	Early Neonatal	2008	44	Population	1	Number	126716.48583206719	136391.9054362639	117517.43523752087
5	East Asia	2	female	3	Late Neonatal	2008	44	Population	1	Number	378872.28669921623	407801.5034254945	351367.3041111519
5	East Asia	2	female	4	Post Neonatal	2008	44	Population	1	Number	6087924.168315892	6552513.756640994	5646101.867730618
5	East Asia	2	female	5	1 to 4	2008	44	Population	1	Number	26907019.224009234	28964881.105981946	24947659.068304904
5	East Asia	2	female	6	5 to 9	2008	44	Population	1	Number	35642011.75402447	38371908.12829567	33042502.372777145
5	East Asia	2	female	7	10 to 14	2008	44	Population	1	Number	40899846.92329519	44034554.960974365	37918224.30689371
5	East Asia	2	female	8	15 to 19	2008	44	Population	1	Number	59642090.06311252	64272705.5346939	55216788.52841893
5	East Asia	2	female	9	20 to 24	2008	44	Population	1	Number	63113041.04654171	68017314.6152343	58413408.28241212
5	East Asia	2	female	10	25 to 29	2008	44	Population	1	Number	51216727.109110944	55158150.458553605	47452322.214277
5	East Asia	2	female	11	30 to 34	2008	44	Population	1	Number	54932772.5027885	59171751.17284556	50876791.101496
5	East Asia	2	female	12	35 to 39	2008	44	Population	1	Number	64122420.82028521	69085656.29010096	59381730.58209926
5	East Asia	2	female	13	40 to 44	2008	44	Population	1	Number	64953964.85486894	69980944.14420913	60144772.65094271
5	East Asia	2	female	14	45 to 49	2008	44	Population	1	Number	45923570.46561806	49444327.60687566	42564142.14468587
5	East Asia	2	female	15	50 to 54	2008	44	Population	1	Number	44286797.76098219	47692125.44625586	41029704.86641314
5	East Asia	2	female	16	55 to 59	2008	44	Population	1	Number	37659155.610056914	40560797.70908025	34876104.5100904
5	East Asia	2	female	17	60 to 64	2008	44	Population	1	Number	26911454.305091787	28987503.077004954	24937080.788191896
5	East Asia	2	female	18	65 to 69	2008	44	Population	1	Number	20465887.416212894	22028875.015528083	18980149.05476003
5	East Asia	2	female	19	70 to 74	2008	44	Population	1	Number	17423398.90803072	18756797.644055717	16157238.378164979
5	East Asia	2	female	20	75 to 79	2008	44	Population	1	Number	12338994.024287451	13284405.362411795	11440057.381214892
5	East Asia	2	female	21	80 plus	2008	44	Population	1	Number	11442286.85813584	12312087.08659949	10612950.23245556
5	East Asia	2	female	22	All Ages	2008	44	Population	1	Number	684474952.5872997	737286697.3780392	634106613.0706776
5	East Asia	2	female	23	5-14 years	2008	44	Population	1	Number	76541858.67731966	82406463.08927006	70960726.67967084
5	East Asia	2	female	24	15-49 years	2008	44	Population	1	Number	403904586.8623259	435130849.82251316	374049955.504332
5	East Asia	2	female	25	50-69 years	2008	44	Population	1	Number	129323295.09234379	139277882.30094203	119823039.2194555
5	East Asia	2	female	26	70+ years	2008	44	Population	1	Number	41204679.79045401	44357025.28206285	38210245.99183543
5	East Asia	2	female	28	<1 year	2008	44	Population	1	Number	6593512.940847176	7096707.165502752	6114986.607079292
5	East Asia	2	female	30	80 to 84	2008	44	Population	1	Number	7163994.767248671	7710889.290109845	6642969.362442907
5	East Asia	2	female	31	85 to 89	2008	44	Population	1	Number	3156785.103848296	3396392.485614307	2928103.5184190026
5	East Asia	2	female	32	90 to 94	2008	44	Population	1	Number	957963.427609065	1029766.5833734387	889280.5762311099
5	East Asia	2	female	39	0 to 14	2008	44	Population	1	Number	110042390.84217608	118468051.36075474	102023372.35505502
5	East Asia	2	female	42	Neonatal	2008	44	Population	1	Number	505588.7725312834	544193.4088617584	468884.73934867274
5	East Asia	2	female	157	25 plus	2008	44	Population	1	Number	451677430.63546944	486475737.2555897	418453043.90479183
5	East Asia	2	female	158	<20 years	2008	44	Population	1	Number	169684480.90528858	182755099.38350534	157240160.88347393
5	East Asia	2	female	159	10 to 24	2008	44	Population	1	Number	163654978.03294942	176336558.68824312	151548421.11772475
5	East Asia	2	female	162	10 to 19	2008	44	Population	1	Number	100541936.98640771	108319244.0730088	93135012.83531262
5	East Asia	2	female	164	Birth	2008	44	Population	1	Number	6676489.68150558	6861008.68532687	6496629.84832583
5	East Asia	2	female	235	95 plus	2008	44	Population	1	Number	163543.55942980843	175242.801686319	152601.25210742376
5	East Asia	3	both	1	Under 5	2008	44	Population	1	Number	73629917.5415583	79277904.92624547	68252055.14912772
5	East Asia	3	both	2	Early Neonatal	2008	44	Population	1	Number	278925.1516245525	300296.4549718009	258599.73480437265
5	East Asia	3	both	3	Late Neonatal	2008	44	Population	1	Number	833649.295090042	897525.2202691322	772899.2659724439
5	East Asia	3	both	4	Post Neonatal	2008	44	Population	1	Number	13399737.427986357	14425935.799416218	12423529.642561924
5	East Asia	3	both	5	1 to 4	2008	44	Population	1	Number	59117605.66685734	63654147.45158832	54797026.50578898
5	East Asia	3	both	6	5 to 9	2008	44	Population	1	Number	77645240.13213302	83609736.79808697	71964091.9465269
5	East Asia	3	both	7	10 to 14	2008	44	Population	1	Number	87833280.51503138	94579468.40960383	81414882.95021832
5	East Asia	3	both	8	15 to 19	2008	44	Population	1	Number	123064656.29397057	132618740.17238618	113933157.28254382
5	East Asia	3	both	9	20 to 24	2008	44	Population	1	Number	127136940.44318917	137014745.47997797	117673724.78235523
5	East Asia	3	both	10	25 to 29	2008	44	Population	1	Number	103022381.77732047	110955112.02932577	95447852.99011126
5	East Asia	3	both	11	30 to 34	2008	44	Population	1	Number	111634171.54101048	120258342.61235508	103381642.31377943
5	East Asia	3	both	12	35 to 39	2008	44	Population	1	Number	131985697.8292759	142216348.51496837	122209592.8139848
5	East Asia	3	both	13	40 to 44	2008	44	Population	1	Number	132320483.41334487	142572452.67444453	122508866.59396404
5	East Asia	3	both	14	45 to 49	2008	44	Population	1	Number	94127708.93666352	101353128.03892358	87227731.13783257
5	East Asia	3	both	15	50 to 54	2008	44	Population	1	Number	90526943.22662729	97494437.60723372	83856919.4370167
5	East Asia	3	both	16	55 to 59	2008	44	Population	1	Number	76659601.46544762	82570824.52052905	70984096.97919632
5	East Asia	3	both	17	60 to 64	2008	44	Population	1	Number	54731508.35392042	58961585.08162217	50699806.16156661
5	East Asia	3	both	18	65 to 69	2008	44	Population	1	Number	41555712.89230499	44750738.10610304	38518572.84869125
5	East Asia	3	both	19	70 to 74	2008	44	Population	1	Number	34299185.26179482	36938629.67883455	31784771.539342046
5	East Asia	3	both	20	75 to 79	2008	44	Population	1	Number	23175992.91895059	24952613.641632274	21475826.807212047
5	East Asia	3	both	21	80 plus	2008	44	Population	1	Number	18495580.616922278	19894387.19126433	17157223.934911817
5	East Asia	3	both	22	All Ages	2008	44	Population	1	Number	1401845003.1594658	1510110588.6541834	1298490815.6683807
5	East Asia	3	both	23	5-14 years	2008	44	Population	1	Number	165478520.6471644	178189205.20769078	153378974.8967452
5	East Asia	3	both	24	15-49 years	2008	44	Population	1	Number	823292040.2347751	886988869.5223813	762382567.9145712
5	East Asia	3	both	25	50-69 years	2008	44	Population	1	Number	263473765.9383003	283779729.34642994	244059395.42647088
5	East Asia	3	both	26	70+ years	2008	44	Population	1	Number	75970758.7976677	81785630.51173118	70417822.2814659
5	East Asia	3	both	28	<1 year	2008	44	Population	1	Number	14512311.874700952	15623757.474657152	13455028.643338742
5	East Asia	3	both	30	80 to 84	2008	44	Population	1	Number	12382341.677128293	13324636.174087912	11480337.767023714
5	East Asia	3	both	31	85 to 89	2008	44	Population	1	Number	4726558.3703854205	5082526.802366295	4386118.895903819
5	East Asia	3	both	32	90 to 94	2008	44	Population	1	Number	1192078.5895541906	1279717.621478976	1108531.047290203
5	East Asia	3	both	39	0 to 14	2008	44	Population	1	Number	239108438.1887227	257467110.13393626	221631030.0458729
5	East Asia	3	both	42	Neonatal	2008	44	Population	1	Number	1112574.4467145945	1197821.675240933	1031499.0007768165
5	East Asia	3	both	157	25 plus	2008	44	Population	1	Number	912534968.2335833	982920743.7281783	845252903.5576093
5	East Asia	3	both	158	<20 years	2008	44	Population	1	Number	362173094.48269325	390116176.477798	335564187.3284168
5	East Asia	3	both	159	10 to 24	2008	44	Population	1	Number	338034877.2521911	364232031.9416998	313021765.0151174
5	East Asia	3	both	162	10 to 19	2008	44	Population	1	Number	210897936.80900195	227217286.4617219	195348040.23276216
5	East Asia	3	both	164	Birth	2008	44	Population	1	Number	14707915.3214082	15115278.541892	14316213.805334
5	East Asia	3	both	235	95 plus	2008	44	Population	1	Number	194601.97985437556	207817.28081444374	182134.10493590726
6	China	1	male	1	Under 5	2008	44	Population	1	Number	38528591.36844428	41573952.08538018	35547043.788749605
6	China	1	male	2	Early Neonatal	2008	44	Population	1	Number	146077.66498956413	157607.07856341833	134783.23677482756
6	China	1	male	3	Late Neonatal	2008	44	Population	1	Number	436464.4901315324	470913.239859193	402717.8042170492
6	China	1	male	4	Post Neonatal	2008	44	Population	1	Number	7014011.929273056	7567780.363126845	6471439.851365797
6	China	1	male	5	1 to 4	2008	44	Population	1	Number	30932037.28405013	33377651.403830733	28538160.72224012
6	China	1	male	6	5 to 9	2008	44	Population	1	Number	40334012.14731963	43523744.72232164	37212317.15992283
6	China	1	male	7	10 to 14	2008	44	Population	1	Number	45044722.6441546	48602022.180162586	41559988.885621615
6	China	1	male	8	15 to 19	2008	44	Population	1	Number	61492834.483123444	66354153.830437355	56734400.10651194
6	China	1	male	9	20 to 24	2008	44	Population	1	Number	62205472.718478724	67123189.72819896	57392012.79788628
6	China	1	male	10	25 to 29	2008	44	Population	1	Number	49876772.784082025	53815047.10853805	46018540.54853822
6	China	1	male	11	30 to 34	2008	44	Population	1	Number	54854941.75955389	59189123.83415193	50610630.20169079
6	China	1	male	12	35 to 39	2008	44	Population	1	Number	65792454.09295318	70993867.1397448	60700932.03482223
6	China	1	male	13	40 to 44	2008	44	Population	1	Number	65378752.26253012	70544086.99242634	60320209.9730424
6	China	1	male	14	45 to 49	2008	44	Population	1	Number	46460680.82620962	50120303.28248498	42880414.31339393
6	China	1	male	15	50 to 54	2008	44	Population	1	Number	44731482.03379947	48255681.198236756	41282185.344112955
6	China	1	male	16	55 to 59	2008	44	Population	1	Number	37863148.670937	40847239.36010104	34942024.25391579
6	China	1	male	17	60 to 64	2008	44	Population	1	Number	26930708.182831023	29056461.6369704	24848157.141670566
6	China	1	male	18	65 to 69	2008	44	Population	1	Number	20340724.066208296	21944640.766886763	18770313.283144496
6	China	1	male	19	70 to 74	2008	44	Population	1	Number	16361066.8118009	17650033.315728605	15099819.389414571
6	China	1	male	20	75 to 79	2008	44	Population	1	Number	10506591.278018178	11333846.267074041	9698831.429625351
6	China	1	male	21	80 plus	2008	44	Population	1	Number	6726829.799764294	7255382.945050604	6214688.492692017
6	China	1	male	22	All Ages	2008	44	Population	1	Number	693429785.9302087	748177874.696619	639788196.5149064
6	China	1	male	23	5-14 years	2008	44	Population	1	Number	85378734.79147422	92125766.90248424	78772306.04554445
6	China	1	male	24	15-49 years	2008	44	Population	1	Number	406061908.926931	438139012.7507657	374646091.81986105
6	China	1	male	25	50-69 years	2008	44	Population	1	Number	129866062.9537758	140104022.96219495	119842680.02284381
6	China	1	male	26	70+ years	2008	44	Population	1	Number	33594487.88958337	36239262.527853265	31013339.311731946
6	China	1	male	28	<1 year	2008	44	Population	1	Number	7596554.084394152	8196300.681549457	7008940.892357675
6	China	1	male	30	80 to 84	2008	44	Population	1	Number	5009729.554675035	5403896.79925423	4625864.844321004
6	China	1	male	31	85 to 89	2008	44	Population	1	Number	1486115.5254504732	1602689.6561517662	1373772.288720204
6	China	1	male	32	90 to 94	2008	44	Population	1	Number	208374.30783810402	224480.42877787518	193355.70075879226
6	China	1	male	39	0 to 14	2008	44	Population	1	Number	123907326.15991852	133699718.98786443	114319349.83429405
6	China	1	male	42	Neonatal	2008	44	Population	1	Number	582542.1551210966	628520.3184226113	537501.0409918769
6	China	1	male	157	25 plus	2008	44	Population	1	Number	445824152.568688	481000812.15011823	411369378.6746993
6	China	1	male	158	<20 years	2008	44	Population	1	Number	185400160.64304194	200053872.81830174	171053749.940806
6	China	1	male	159	10 to 24	2008	44	Population	1	Number	168743029.84575677	182079365.7387989	155686401.79001984
6	China	1	male	162	10 to 19	2008	44	Population	1	Number	106537557.12727804	114956176.01059996	98294388.99213356
6	China	1	male	164	Birth	2008	44	Population	1	Number	7700075.00050558	7913374.87460979	7492737.60527716
6	China	1	male	235	95 plus	2008	44	Population	1	Number	22610.41180068163	24192.428742974353	21097.68581194156
6	China	2	female	1	Under 5	2008	44	Population	1	Number	32000613.547160152	34528895.50031585	29524566.36090599
6	China	2	female	2	Early Neonatal	2008	44	Population	1	Number	120981.84557470589	130525.76385391527	111634.83772533768
6	China	2	female	3	Late Neonatal	2008	44	Population	1	Number	361726.4120374697	390262.1731604471	333779.3077882615
6	China	2	female	4	Post Neonatal	2008	44	Population	1	Number	5809106.017162934	6267523.809957279	5360067.684997324
6	China	2	female	5	1 to 4	2008	44	Population	1	Number	25708799.272385042	27740583.753344215	23719415.471778397
6	China	2	female	6	5 to 9	2008	44	Population	1	Number	34072775.408239715	36766180.68031391	31436010.750506222
6	China	2	female	7	10 to 14	2008	44	Population	1	Number	39125739.55518447	42214157.5988946	36100003.23939804
6	China	2	female	8	15 to 19	2008	44	Population	1	Number	57831522.801181465	62402921.15258964	53356589.14416238
6	China	2	female	9	20 to 24	2008	44	Population	1	Number	61384989.30899663	66235923.547844455	56635655.90876222
6	China	2	female	10	25 to 29	2008	44	Population	1	Number	49352393.2370629	53243102.33791304	45543184.76175785
6	China	2	female	11	30 to 34	2008	44	Population	1	Number	53120321.74358986	57309914.34846279	49017607.115804315
6	China	2	female	12	35 to 39	2008	44	Population	1	Number	62078068.465353	66976674.53452479	57279731.902131625
6	China	2	female	13	40 to 44	2008	44	Population	1	Number	62976605.983507	67943814.18431073	58112199.19308807
6	China	2	female	14	45 to 49	2008	44	Population	1	Number	44160771.59066529	47637835.577151805	40763996.45153074
6	China	2	female	15	50 to 54	2008	44	Population	1	Number	42731075.27301244	46096952.666938476	39438232.35404932
6	China	2	female	16	55 to 59	2008	44	Population	1	Number	36448338.02324748	39321341.65332634	33635761.33515503
6	China	2	female	17	60 to 64	2008	44	Population	1	Number	25893743.07677379	27936746.016658872	23892735.89483823
6	China	2	female	18	65 to 69	2008	44	Population	1	Number	19521630.729961496	21061633.074794013	18013455.829675995
6	China	2	female	19	70 to 74	2008	44	Population	1	Number	16654757.334357323	17966837.415331878	15370868.897743843
6	China	2	female	20	75 to 79	2008	44	Population	1	Number	11833316.412102228	12764993.6368145	10923646.096259331
6	China	2	female	21	80 plus	2008	44	Population	1	Number	10968859.35410413	11830998.799863908	10132282.617047679
6	China	2	female	22	All Ages	2008	44	Population	1	Number	660155521.8444993	712229190.8545622	609157525.1629
6	China	2	female	23	5-14 years	2008	44	Population	1	Number	73198514.96342419	78980338.27920853	67535355.89951399
6	China	2	female	24	15-49 years	2008	44	Population	1	Number	390904673.13035613	421746647.8508649	360695885.2192146
6	China	2	female	25	50-69 years	2008	44	Population	1	Number	124594787.1029952	134415949.6318495	114980185.41371857
6	China	2	female	26	70+ years	2008	44	Population	1	Number	39456933.10056368	42562829.85201027	36426797.61105086
6	China	2	female	28	<1 year	2008	44	Population	1	Number	6291814.27477511	6788311.746971642	5805481.830510923
6	China	2	female	30	80 to 84	2008	44	Population	1	Number	6871303.6761635775	7411904.184602868	6344884.530457491
6	China	2	female	31	85 to 89	2008	44	Population	1	Number	3027578.9083174393	3265447.5076686363	2797095.868243661
6	China	2	female	32	90 to 94	2008	44	Population	1	Number	917782.6248564743	989671.8293071428	848706.1413955097
6	China	2	female	39	0 to 14	2008	44	Population	1	Number	105199128.51058434	113509233.77952436	97059922.26041996
6	China	2	female	42	Neonatal	2008	44	Population	1	Number	482708.25761217554	520787.93701436237	445414.14551359916
6	China	2	female	157	25 plus	2008	44	Population	1	Number	435739881.22373694	470081112.3746037	402123702.4490819
6	China	2	female	158	<20 years	2008	44	Population	1	Number	163030651.31176582	175912154.932114	150416511.40458232
6	China	2	female	159	10 to 24	2008	44	Population	1	Number	158342251.66536257	170853002.29932868	146091590.20193234
6	China	2	female	162	10 to 19	2008	44	Population	1	Number	96957262.35636593	104617078.75148426	89455934.29317012
6	China	2	female	164	Birth	2008	44	Population	1	Number	6367106.54056294	6543390.24167632	6195733.29354746
6	China	2	female	235	95 plus	2008	44	Population	1	Number	152194.14476663867	163968.15386976264	141165.45964323968
6	China	3	both	1	Under 5	2008	44	Population	1	Number	70529204.91560443	76102847.58569603	65071610.1496556
6	China	3	both	2	Early Neonatal	2008	44	Population	1	Number	267059.51056427	288132.84241733357	246418.07450016524
6	China	3	both	3	Late Neonatal	2008	44	Population	1	Number	798190.9021690021	861175.4130196401	736497.1120053107
6	China	3	both	4	Post Neonatal	2008	44	Population	1	Number	12823117.94643599	13835304.173084123	11831507.53636312
6	China	3	both	5	1 to 4	2008	44	Population	1	Number	56640836.55643517	61118235.157174945	52257576.19401851
6	China	3	both	6	5 to 9	2008	44	Population	1	Number	74406787.55555934	80289925.40263556	68648327.91042906
6	China	3	both	7	10 to 14	2008	44	Population	1	Number	84170462.19933908	90816179.7790572	77659334.03462937
6	China	3	both	8	15 to 19	2008	44	Population	1	Number	119324357.2843049	128757074.98302701	110090989.25067434
6	China	3	both	9	20 to 24	2008	44	Population	1	Number	123590462.02747536	133359113.27604342	114027668.7066485
6	China	3	both	10	25 to 29	2008	44	Population	1	Number	99229166.02114493	107058149.44645107	91560957.80283047
6	China	3	both	11	30 to 34	2008	44	Population	1	Number	107975263.50314374	116499038.18261473	99624239.36149915
6	China	3	both	12	35 to 39	2008	44	Population	1	Number	127870522.55830619	137970541.67426962	117977537.75226365
6	China	3	both	13	40 to 44	2008	44	Population	1	Number	128355358.24603713	138487901.1767371	118428159.61184284
6	China	3	both	14	45 to 49	2008	44	Population	1	Number	90621452.41687492	97758138.85963678	83644410.76492466
6	China	3	both	15	50 to 54	2008	44	Population	1	Number	87462557.3068119	94352314.64501557	80720417.69816227
6	China	3	both	16	55 to 59	2008	44	Population	1	Number	74311486.69418448	80168581.01342736	68577785.58907083
6	China	3	both	17	60 to 64	2008	44	Population	1	Number	52824451.25960481	56993207.65362928	48740893.0365088
6	China	3	both	18	65 to 69	2008	44	Population	1	Number	39862354.796169795	43006273.84168077	36783769.1128205
6	China	3	both	19	70 to 74	2008	44	Population	1	Number	33015824.146158226	35616870.73106048	30470688.287158415
6	China	3	both	20	75 to 79	2008	44	Population	1	Number	22339907.690120406	24098839.903888535	20622477.52588468
6	China	3	both	21	80 plus	2008	44	Population	1	Number	17695689.153868422	19086381.744914517	16346971.109739697
6	China	3	both	22	All Ages	2008	44	Population	1	Number	1353585307.774708	1460407065.5511804	1248944828.8783908
6	China	3	both	23	5-14 years	2008	44	Population	1	Number	158577249.75489843	171106105.18169275	146307661.9450584
6	China	3	both	24	15-49 years	2008	44	Population	1	Number	796966582.0572871	859885660.6016307	735319297.0845842
6	China	3	both	25	50-69 years	2008	44	Population	1	Number	254460850.05677098	274519972.59404445	234822865.43656236
6	China	3	both	26	70+ years	2008	44	Population	1	Number	73051420.99014705	78802092.37986355	67440136.9227828
6	China	3	both	28	<1 year	2008	44	Population	1	Number	13888368.359169262	14984612.428521099	12814422.722868595
6	China	3	both	30	80 to 84	2008	44	Population	1	Number	11881033.230838612	12815800.983857099	10970749.374778494
6	China	3	both	31	85 to 89	2008	44	Population	1	Number	4513694.433767912	4868137.163820402	4170969.66898653
6	China	3	both	32	90 to 94	2008	44	Population	1	Number	1126156.9326945783	1214159.9653282415	1042055.131518422
6	China	3	both	39	0 to 14	2008	44	Population	1	Number	229106454.67050284	247208952.76738876	211379272.09471402
6	China	3	both	42	Neonatal	2008	44	Population	1	Number	1065250.4127332722	1149308.2554369736	982915.186505476
6	China	3	both	157	25 plus	2008	44	Population	1	Number	881564033.7924249	951081924.5247221	813493081.1237812
6	China	3	both	158	<20 years	2008	44	Population	1	Number	348430811.95480776	375966027.75041574	321470261.3453883
6	China	3	both	159	10 to 24	2008	44	Population	1	Number	327085281.51111937	352932368.03812766	301777991.9919522
6	China	3	both	162	10 to 19	2008	44	Population	1	Number	203494819.48364398	219573254.76208422	187750323.28530368
6	China	3	both	164	Birth	2008	44	Population	1	Number	14067181.5410685	14456765.1162861	13688470.8988246
6	China	3	both	235	95 plus	2008	44	Population	1	Number	174804.5565673203	188180.17331824248	162292.7772741396
7	Democratic People's Republic of Korea	1	male	1	Under 5	2008	44	Population	1	Number	1060098.7307946591	1127252.6077826847	984011.9707607994
7	Democratic People's Republic of Korea	1	male	2	Early Neonatal	2008	44	Population	1	Number	4183.1605725354575	4448.150466730151	3882.9214293124287
7	Democratic People's Republic of Korea	1	male	3	Late Neonatal	2008	44	Population	1	Number	12467.38683533006	13257.15606868655	11572.561624400903
7	Democratic People's Republic of Korea	1	male	4	Post Neonatal	2008	44	Population	1	Number	202061.57393822283	214861.53085363455	187558.9525863635
7	Democratic People's Republic of Korea	1	male	5	1 to 4	2008	44	Population	1	Number	841386.6094485709	894685.7703936335	780997.5351207225
7	Democratic People's Republic of Korea	1	male	6	5 to 9	2008	44	Population	1	Number	981562.2801672047	1043741.1232349853	911112.3385722488
7	Democratic People's Republic of Korea	1	male	7	10 to 14	2008	44	Population	1	Number	1075398.6258427782	1143521.702434713	998213.7422009438
7	Democratic People's Republic of Korea	1	male	8	15 to 19	2008	44	Population	1	Number	1090223.7481678417	1159285.9490243662	1011974.8169122776
7	Democratic People's Republic of Korea	1	male	9	20 to 24	2008	44	Population	1	Number	975935.444513822	1037757.8454707665	905889.3593538117
7	Democratic People's Republic of Korea	1	male	10	25 to 29	2008	44	Population	1	Number	919836.5443922051	978105.2587645926	853816.861139607
7	Democratic People's Republic of Korea	1	male	11	30 to 34	2008	44	Population	1	Number	885090.1000889353	941157.7379212503	821564.2830140196
7	Democratic People's Republic of Korea	1	male	12	35 to 39	2008	44	Population	1	Number	1157019.8251743058	1230313.3446884921	1073976.7205698271
7	Democratic People's Republic of Korea	1	male	13	40 to 44	2008	44	Population	1	Number	1041453.5976943763	1107426.3649062368	966705.0599664116
7	Democratic People's Republic of Korea	1	male	14	45 to 49	2008	44	Population	1	Number	791485.5481319915	841623.6358337031	734678.0365091407
7	Democratic People's Republic of Korea	1	male	15	50 to 54	2008	44	Population	1	Number	653800.9643538997	695217.1723536607	606875.5265247159
7	Democratic People's Republic of Korea	1	male	16	55 to 59	2008	44	Population	1	Number	434328.51201026933	461841.83942088333	403155.3313345253
7	Democratic People's Republic of Korea	1	male	17	60 to 64	2008	44	Population	1	Number	485185.68002047524	515920.6469872056	450362.3137290069
7	Democratic People's Republic of Korea	1	male	18	65 to 69	2008	44	Population	1	Number	387953.5391168446	412529.1597511534	360108.842224374
7	Democratic People's Republic of Korea	1	male	19	70 to 74	2008	44	Population	1	Number	232708.9019191529	247450.26941591705	216006.62140157036
7	Democratic People's Republic of Korea	1	male	20	75 to 79	2008	44	Population	1	Number	81524.52644370115	86688.84544652034	75673.24401102983
7	Democratic People's Republic of Korea	1	male	21	80 plus	2008	44	Population	1	Number	51598.84628634422	54867.468798173635	47895.42799013502
7	Democratic People's Republic of Korea	1	male	22	All Ages	2008	44	Population	1	Number	12305205.415118806	13084700.972235302	11422020.496214442
7	Democratic People's Republic of Korea	1	male	23	5-14 years	2008	44	Population	1	Number	2056960.9060099828	2187262.8256696984	1909326.0807731922
7	Democratic People's Republic of Korea	1	male	24	15-49 years	2008	44	Population	1	Number	6861044.808163478	7295670.136609408	6368605.137465095
7	Democratic People's Republic of Korea	1	male	25	50-69 years	2008	44	Population	1	Number	1961268.6955014889	2085508.8185129033	1820502.0138126228
7	Democratic People's Republic of Korea	1	male	26	70+ years	2008	44	Population	1	Number	365832.2746491983	389006.583660611	339575.29340273526
7	Democratic People's Republic of Korea	1	male	28	<1 year	2008	44	Population	1	Number	218712.12134608836	232566.83738905127	203014.43564007687
7	Democratic People's Republic of Korea	1	male	30	80 to 84	2008	44	Population	1	Number	35671.58122942707	37931.2622461694	33111.31494272261
7	Democratic People's Republic of Korea	1	male	31	85 to 89	2008	44	Population	1	Number	12760.669571828399	13569.017332106394	11844.794497763101
7	Democratic People's Republic of Korea	1	male	32	90 to 94	2008	44	Population	1	Number	2759.6521357988054	2934.467306003053	2561.5828581608116
7	Democratic People's Republic of Korea	1	male	39	0 to 14	2008	44	Population	1	Number	3117059.636804642	3314515.4334523827	2893338.051533992
7	Democratic People's Republic of Korea	1	male	42	Neonatal	2008	44	Population	1	Number	16650.547407865517	17705.3065354167	15455.483053713333
7	Democratic People's Republic of Korea	1	male	157	25 plus	2008	44	Population	1	Number	7121986.585632501	7573141.744287788	6610818.268414366
7	Democratic People's Republic of Korea	1	male	158	<20 years	2008	44	Population	1	Number	4207283.384972484	4473801.382476749	3905312.86844627
7	Democratic People's Republic of Korea	1	male	159	10 to 24	2008	44	Population	1	Number	3141557.8185244417	3340565.496929846	2916077.9184670337
7	Democratic People's Republic of Korea	1	male	162	10 to 19	2008	44	Population	1	Number	2165622.3740106197	2302807.6514590792	2010188.5591132212
7	Democratic People's Republic of Korea	1	male	164	Birth	2008	44	Population	1	Number	228513.567095162	258050.637443666	200919.648324661
7	Democratic People's Republic of Korea	1	male	235	95 plus	2008	44	Population	1	Number	406.9433492899424	432.72191389479457	377.73569148849504
7	Democratic People's Republic of Korea	2	female	1	Under 5	2008	44	Population	1	Number	1005794.2690944715	1069508.1314546315	933605.1182418364
7	Democratic People's Republic of Korea	2	female	2	Early Neonatal	2008	44	Population	1	Number	3948.0175947422044	4198.11193048878	3664.6554336391246
7	Democratic People's Republic of Korea	2	female	3	Late Neonatal	2008	44	Population	1	Number	11783.88341519636	12530.354884615197	10938.115484687727
7	Democratic People's Republic of Korea	2	female	4	Post Neonatal	2008	44	Population	1	Number	191068.38153256968	203171.95473477617	177354.77762623449
7	Democratic People's Republic of Korea	2	female	5	1 to 4	2008	44	Population	1	Number	798993.9865519633	849607.7099047515	741647.5696972751
7	Democratic People's Republic of Korea	2	female	6	5 to 9	2008	44	Population	1	Number	939861.1624134433	999398.3725365264	872404.2467013651
7	Democratic People's Republic of Korea	2	female	7	10 to 14	2008	44	Population	1	Number	1023548.2558082351	1088386.776660279	950084.8431463045
7	Democratic People's Republic of Korea	2	female	8	15 to 19	2008	44	Population	1	Number	1039834.4603143368	1105704.6603319473	965202.1333823275
7	Democratic People's Republic of Korea	2	female	9	20 to 24	2008	44	Population	1	Number	933017.9668070773	992121.6822917784	866052.2096699897
7	Democratic People's Republic of Korea	2	female	10	25 to 29	2008	44	Population	1	Number	878892.4732372984	934567.5111549804	815811.480152207
7	Democratic People's Republic of Korea	2	female	11	30 to 34	2008	44	Population	1	Number	855988.0349413458	910212.1496693989	794550.968454514
7	Democratic People's Republic of Korea	2	female	12	35 to 39	2008	44	Population	1	Number	1132339.5915944565	1204069.6969456857	1051067.868235347
7	Democratic People's Republic of Korea	2	female	13	40 to 44	2008	44	Population	1	Number	1044005.1018300441	1110139.4986994865	969073.4342885474
7	Democratic People's Republic of Korea	2	female	14	45 to 49	2008	44	Population	1	Number	817543.3159685722	869332.0802394074	758865.5529523313
7	Democratic People's Republic of Korea	2	female	15	50 to 54	2008	44	Population	1	Number	693303.8309775782	737222.4197168506	643543.1429531676
7	Democratic People's Republic of Korea	2	female	16	55 to 59	2008	44	Population	1	Number	490453.07134878106	521521.7107735887	455251.64711953857
7	Democratic People's Republic of Korea	2	female	17	60 to 64	2008	44	Population	1	Number	590387.1218042442	627786.2649229584	548013.1032728497
7	Democratic People's Republic of Korea	2	female	18	65 to 69	2008	44	Population	1	Number	544684.7734084824	579188.8183697523	505590.96219585865
7	Democratic People's Republic of Korea	2	female	19	70 to 74	2008	44	Population	1	Number	441998.9314210512	469998.15546241787	410275.21960692003
7	Democratic People's Republic of Korea	2	female	20	75 to 79	2008	44	Population	1	Number	260920.72237362486	277449.21880977345	242193.58704706738
7	Democratic People's Republic of Korea	2	female	21	80 plus	2008	44	Population	1	Number	202817.0830487751	215664.89905919335	188260.23633211895
7	Democratic People's Republic of Korea	2	female	22	All Ages	2008	44	Population	1	Number	12895390.166391818	13712272.047098653	11969845.753752295
7	Democratic People's Republic of Korea	2	female	23	5-14 years	2008	44	Population	1	Number	1963409.4182216786	2087785.149196805	1822489.0898476697
7	Democratic People's Republic of Korea	2	female	24	15-49 years	2008	44	Population	1	Number	6701620.944693131	7126147.279332683	6220623.647135265
7	Democratic People's Republic of Korea	2	female	25	50-69 years	2008	44	Population	1	Number	2318828.797539086	2465719.21378315	2152398.8555414146
7	Democratic People's Republic of Korea	2	female	26	70+ years	2008	44	Population	1	Number	905736.7368434512	963112.2733313846	840729.0429861062
7	Democratic People's Republic of Korea	2	female	28	<1 year	2008	44	Population	1	Number	206800.28254250824	219900.42154988015	191957.54854456132
7	Democratic People's Republic of Korea	2	female	30	80 to 84	2008	44	Population	1	Number	135305.90777323255	143877.10592903607	125594.5593517621
7	Democratic People's Republic of Korea	2	female	31	85 to 89	2008	44	Population	1	Number	52584.60099342471	55915.66792520925	48810.43185140168
7	Democratic People's Republic of Korea	2	female	32	90 to 94	2008	44	Population	1	Number	12866.178004235162	13681.209387542993	11942.730244206867
7	Democratic People's Republic of Korea	2	female	39	0 to 14	2008	44	Population	1	Number	2969203.68731615	3157293.280651438	2756094.2080895063
7	Democratic People's Republic of Korea	2	female	42	Neonatal	2008	44	Population	1	Number	15731.901009938565	16728.46681510398	14602.770918326853
7	Democratic People's Republic of Korea	2	female	157	25 plus	2008	44	Population	1	Number	7953334.0519542545	8457152.42382349	7382497.202610468
7	Democratic People's Republic of Korea	2	female	158	<20 years	2008	44	Population	1	Number	4009038.1476304866	4262997.940983386	3721296.3414718336
7	Democratic People's Republic of Korea	2	female	159	10 to 24	2008	44	Population	1	Number	2996400.6829296495	3186213.119284004	2781339.1861986225
7	Democratic People's Republic of Korea	2	female	162	10 to 19	2008	44	Population	1	Number	2063382.716122572	2194091.4369922257	1915286.9765286322
7	Democratic People's Republic of Korea	2	female	164	Birth	2008	44	Population	1	Number	215101.846230166	242905.352363119	189127.445901505
7	Democratic People's Republic of Korea	2	female	235	95 plus	2008	44	Population	1	Number	2060.3962778826653	2190.915817404989	1912.514884748272
7	Democratic People's Republic of Korea	3	both	1	Under 5	2008	44	Population	1	Number	2065892.9998891307	2196760.7392373164	1917617.0890026358
7	Democratic People's Republic of Korea	3	both	2	Early Neonatal	2008	44	Population	1	Number	8131.178167277662	8646.26239721893	7547.576862951553
7	Democratic People's Republic of Korea	3	both	3	Late Neonatal	2008	44	Population	1	Number	24251.27025052642	25787.510953301746	22510.677109088632
7	Democratic People's Republic of Korea	3	both	4	Post Neonatal	2008	44	Population	1	Number	393129.95547079254	418033.4855884107	364913.73021259805
7	Democratic People's Republic of Korea	3	both	5	1 to 4	2008	44	Population	1	Number	1640380.596000534	1744293.480298385	1522645.104817998
7	Democratic People's Republic of Korea	3	both	6	5 to 9	2008	44	Population	1	Number	1921423.442580648	2043139.4957715115	1783516.585273614
7	Democratic People's Republic of Korea	3	both	7	10 to 14	2008	44	Population	1	Number	2098946.881651013	2231908.479094992	1948298.585347248
7	Democratic People's Republic of Korea	3	both	8	15 to 19	2008	44	Population	1	Number	2130058.2084821784	2264990.6093563135	1977176.9502946052
7	Democratic People's Republic of Korea	3	both	9	20 to 24	2008	44	Population	1	Number	1908953.4113208994	2029879.5277625448	1771941.5690238012
7	Democratic People's Republic of Korea	3	both	10	25 to 29	2008	44	Population	1	Number	1798729.0176295035	1912672.7699195733	1669628.3412918143
7	Democratic People's Republic of Korea	3	both	11	30 to 34	2008	44	Population	1	Number	1741078.135030281	1851369.8875906488	1616115.2514685334
7	Democratic People's Republic of Korea	3	both	12	35 to 39	2008	44	Population	1	Number	2289359.4167687623	2434383.041634178	2125044.5888051745
7	Democratic People's Republic of Korea	3	both	13	40 to 44	2008	44	Population	1	Number	2085458.6995244203	2217565.863605723	1935778.4942549593
7	Democratic People's Republic of Korea	3	both	14	45 to 49	2008	44	Population	1	Number	1609028.8641005636	1710955.7160731105	1493543.5894614717
7	Democratic People's Republic of Korea	3	both	15	50 to 54	2008	44	Population	1	Number	1347104.795331478	1432439.5920705113	1250418.6694778835
7	Democratic People's Republic of Korea	3	both	16	55 to 59	2008	44	Population	1	Number	924781.5833590504	983363.5501944721	858406.978454064
7	Democratic People's Republic of Korea	3	both	17	60 to 64	2008	44	Population	1	Number	1075572.8018247194	1143706.9119101642	998375.4170018567
7	Democratic People's Republic of Korea	3	both	18	65 to 69	2008	44	Population	1	Number	932638.3125253271	991717.9781209056	865699.8044202327
7	Democratic People's Republic of Korea	3	both	19	70 to 74	2008	44	Population	1	Number	674707.8333402041	717448.4248783349	626281.8410084903
7	Democratic People's Republic of Korea	3	both	20	75 to 79	2008	44	Population	1	Number	342445.248817326	364138.0642562938	317866.83105809725
7	Democratic People's Republic of Korea	3	both	21	80 plus	2008	44	Population	1	Number	254415.92933511932	270532.3678573669	236155.664322254
7	Democratic People's Republic of Korea	3	both	22	All Ages	2008	44	Population	1	Number	25200595.581510626	26796973.01933395	23391866.249966722
7	Democratic People's Republic of Korea	3	both	23	5-14 years	2008	44	Population	1	Number	4020370.3242316614	4275047.974866503	3731815.1706208624
7	Democratic People's Republic of Korea	3	both	24	15-49 years	2008	44	Population	1	Number	13562665.752856608	14421817.415942091	12589228.78460036
7	Democratic People's Republic of Korea	3	both	25	50-69 years	2008	44	Population	1	Number	4280097.493040575	4551228.032296053	3972900.869354037
7	Democratic People's Republic of Korea	3	both	26	70+ years	2008	44	Population	1	Number	1271569.0114926493	1352118.8569919951	1180304.3363888417
7	Democratic People's Republic of Korea	3	both	28	<1 year	2008	44	Population	1	Number	425512.40388859663	452467.25893893134	394971.9841846382
7	Democratic People's Republic of Korea	3	both	30	80 to 84	2008	44	Population	1	Number	170977.48900265963	181808.36817520545	158705.87429448473
7	Democratic People's Republic of Korea	3	both	31	85 to 89	2008	44	Population	1	Number	65345.27056525311	69484.68525731565	60655.22634916479
7	Democratic People's Republic of Korea	3	both	32	90 to 94	2008	44	Population	1	Number	15625.830140033968	16615.67669354605	14504.313102367678
7	Democratic People's Republic of Korea	3	both	39	0 to 14	2008	44	Population	1	Number	6086263.324120792	6471808.71410382	5649432.259623498
7	Democratic People's Republic of Korea	3	both	42	Neonatal	2008	44	Population	1	Number	32382.448417804084	34433.77335052068	30058.253972040184
7	Democratic People's Republic of Korea	3	both	157	25 plus	2008	44	Population	1	Number	15075320.637586756	16030294.168111285	13993315.47102483
7	Democratic People's Republic of Korea	3	both	158	<20 years	2008	44	Population	1	Number	8216321.5326029705	8736799.323460132	7626609.209918102
7	Democratic People's Republic of Korea	3	both	159	10 to 24	2008	44	Population	1	Number	6137958.501454091	6526778.61621385	5697417.104665655
7	Democratic People's Republic of Korea	3	both	162	10 to 19	2008	44	Population	1	Number	4229005.090133192	4496899.0884513045	3925475.535641853
7	Democratic People's Republic of Korea	3	both	164	Birth	2008	44	Population	1	Number	443615.413325328	500955.989806785	390047.094226166
7	Democratic People's Republic of Korea	3	both	235	95 plus	2008	44	Population	1	Number	2467.339627172608	2623.637731299784	2290.250576236767
8	Taiwan (Province of China)	1	male	1	Under 5	2008	44	Population	1	Number	540695.2774629414	545138.2135013404	536707.2781906989
8	Taiwan (Province of China)	1	male	2	Early Neonatal	2008	44	Population	1	Number	1947.8402303857297	1963.8457882615655	1933.4735700041706
8	Taiwan (Province of China)	1	male	3	Late Neonatal	2008	44	Population	1	Number	5845.131423963305	5893.161333110208	5802.019562557181
8	Taiwan (Province of China)	1	male	4	Post Neonatal	2008	44	Population	1	Number	95739.75645918657	96526.45764192293	95033.60995671398
8	Taiwan (Province of China)	1	male	5	1 to 4	2008	44	Population	1	Number	437162.5493494058	440754.74873804563	433938.1751014236
8	Taiwan (Province of China)	1	male	6	5 to 9	2008	44	Population	1	Number	687653.9506217261	693304.4577493274	682582.0301353815
8	Taiwan (Province of China)	1	male	7	10 to 14	2008	44	Population	1	Number	813312.3217388135	819995.3736820127	807313.5844048767
8	Taiwan (Province of China)	1	male	8	15 to 19	2008	44	Population	1	Number	839507.9995667703	846406.3034752136	833316.0511054791
8	Taiwan (Province of China)	1	male	9	20 to 24	2008	44	Population	1	Number	842491.2336549216	849414.0510348037	836277.281791958
8	Taiwan (Province of China)	1	male	10	25 to 29	2008	44	Population	1	Number	1009045.3397353077	1017336.7454330316	1001602.9368731893
8	Taiwan (Province of China)	1	male	11	30 to 34	2008	44	Population	1	Number	961367.1785791654	969266.8090399401	954276.434923106
8	Taiwan (Province of China)	1	male	12	35 to 39	2008	44	Population	1	Number	913803.0908632054	921311.8834375492	907063.1650431851
8	Taiwan (Province of China)	1	male	13	40 to 44	2008	44	Population	1	Number	946312.6982514436	954088.6248516978	939332.9917342191
8	Taiwan (Province of China)	1	male	14	45 to 49	2008	44	Population	1	Number	951972.0967038467	959794.5270306692	944950.6482335291
8	Taiwan (Province of China)	1	male	15	50 to 54	2008	44	Population	1	Number	854862.4674917271	861886.9402826034	848557.2692769006
8	Taiwan (Province of China)	1	male	16	55 to 59	2008	44	Population	1	Number	702968.6724434424	708745.0218565895	697783.7953583898
8	Taiwan (Province of China)	1	male	17	60 to 64	2008	44	Population	1	Number	404160.1859771336	407481.2023248062	401179.22684039193
8	Taiwan (Province of China)	1	male	18	65 to 69	2008	44	Population	1	Number	361147.87076694943	364115.4515043853	358484.1570157428
8	Taiwan (Province of China)	1	male	19	70 to 74	2008	44	Population	1	Number	282010.6400440497	284327.9438713419	279930.6177576753
8	Taiwan (Province of China)	1	male	20	75 to 79	2008	44	Population	1	Number	248883.0902012612	250928.18232041525	247047.4063623837
8	Taiwan (Province of China)	1	male	21	80 plus	2008	44	Population	1	Number	274865.1127358011	277123.70119768416	272837.793624196
8	Taiwan (Province of China)	1	male	22	All Ages	2008	44	Population	1	Number	11635059.226838507	11730665.432593413	11549242.66867131
8	Taiwan (Province of China)	1	male	23	5-14 years	2008	44	Population	1	Number	1500966.2723605398	1513299.8314313402	1489895.6145402584
8	Taiwan (Province of China)	1	male	24	15-49 years	2008	44	Population	1	Number	6464499.637354661	6517618.944302904	6416819.509704668
8	Taiwan (Province of China)	1	male	25	50-69 years	2008	44	Population	1	Number	2323139.196679252	2342228.615968385	2306004.448491425
8	Taiwan (Province of China)	1	male	26	70+ years	2008	44	Population	1	Number	805758.842981112	812379.8273894414	799815.8177442547
8	Taiwan (Province of China)	1	male	28	<1 year	2008	44	Population	1	Number	103532.7281135356	104383.4647632947	102769.1030892753
8	Taiwan (Province of China)	1	male	30	80 to 84	2008	44	Population	1	Number	172945.77397516018	174366.88313573666	171670.18003251174
8	Taiwan (Province of China)	1	male	31	85 to 89	2008	44	Population	1	Number	70897.07151482247	71479.63838229756	70374.15688732304
8	Taiwan (Province of China)	1	male	32	90 to 94	2008	44	Population	1	Number	22981.201971222854	23170.04033304981	22811.69981250874
8	Taiwan (Province of China)	1	male	39	0 to 14	2008	44	Population	1	Number	2041661.5498234811	2058438.0449326804	2026602.8927309576
8	Taiwan (Province of China)	1	male	42	Neonatal	2008	44	Population	1	Number	7792.971654349035	7857.007121371774	7735.493132561352
8	Taiwan (Province of China)	1	male	157	25 plus	2008	44	Population	1	Number	7911398.443793333	7976407.033150715	7853046.443042905
8	Taiwan (Province of China)	1	male	158	<20 years	2008	44	Population	1	Number	2881169.5493902513	2904844.348407894	2859918.9438364366
8	Taiwan (Province of China)	1	male	159	10 to 24	2008	44	Population	1	Number	2495311.5549605056	2515815.72819203	2476906.9173023137
8	Taiwan (Province of China)	1	male	162	10 to 19	2008	44	Population	1	Number	1652820.321305584	1666401.677157226	1640629.6355103557
8	Taiwan (Province of China)	1	male	164	Birth	2008	44	Population	1	Number	102837.072301878	103318.832722357	102350.356308867
8	Taiwan (Province of China)	1	male	235	95 plus	2008	44	Population	1	Number	8041.065274595566	8107.139346600139	7981.756891852498
8	Taiwan (Province of China)	2	female	1	Under 5	2008	44	Population	1	Number	494124.34860178625	498184.60761894356	490479.84193646535
8	Taiwan (Province of China)	2	female	2	Early Neonatal	2008	44	Population	1	Number	1786.6226626190883	1801.3034829362489	1773.4450925990038
8	Taiwan (Province of China)	2	female	3	Late Neonatal	2008	44	Population	1	Number	5361.991246550193	5406.05115448699	5322.442875997837
8	Taiwan (Province of China)	2	female	4	Post Neonatal	2008	44	Population	1	Number	87749.76962038835	88470.81644668388	87102.55476209037
8	Taiwan (Province of China)	2	female	5	1 to 4	2008	44	Population	1	Number	399225.96507222863	402506.4365348365	396281.39920577814
8	Taiwan (Province of China)	2	female	6	5 to 9	2008	44	Population	1	Number	629375.1833713079	634546.8092397547	624733.1088463935
8	Taiwan (Province of China)	2	female	7	10 to 14	2008	44	Population	1	Number	750559.1123024884	756726.516139719	745023.2230162305
8	Taiwan (Province of China)	2	female	8	15 to 19	2008	44	Population	1	Number	770732.801616713	777065.974261288	765048.1175070916
8	Taiwan (Province of China)	2	female	9	20 to 24	2008	44	Population	1	Number	795033.7707379998	801566.6263758932	789169.8502799028
8	Taiwan (Province of China)	2	female	10	25 to 29	2008	44	Population	1	Number	985441.3988107456	993538.8490512031	978173.0912351089
8	Taiwan (Province of China)	2	female	11	30 to 34	2008	44	Population	1	Number	956462.724257295	964322.0544273818	949408.1543225194
8	Taiwan (Province of China)	2	female	12	35 to 39	2008	44	Population	1	Number	912012.7633377562	919506.8446486307	905286.0424136657
8	Taiwan (Province of China)	2	female	13	40 to 44	2008	44	Population	1	Number	933353.7695318972	941023.2115856296	926469.6440201978
8	Taiwan (Province of China)	2	female	14	45 to 49	2008	44	Population	1	Number	945255.5589841972	953022.7989871317	938283.6495956037
8	Taiwan (Province of China)	2	female	15	50 to 54	2008	44	Population	1	Number	862418.6569921823	869505.2195923168	856057.7266866852
8	Taiwan (Province of China)	2	female	16	55 to 59	2008	44	Population	1	Number	720364.5154606536	726283.8078974981	715051.3320777946
8	Taiwan (Province of China)	2	female	17	60 to 64	2008	44	Population	1	Number	427324.1065137554	430835.4626362189	424172.29754330375
8	Taiwan (Province of China)	2	female	18	65 to 69	2008	44	Population	1	Number	399571.9128429149	402855.2269858306	396624.79537389777
8	Taiwan (Province of China)	2	female	19	70 to 74	2008	44	Population	1	Number	326642.6422523429	329326.69078657526	324233.4282756682
8	Taiwan (Province of China)	2	female	20	75 to 79	2008	44	Population	1	Number	244756.88981159803	246768.07661443623	242951.63953638755
8	Taiwan (Province of China)	2	female	21	80 plus	2008	44	Population	1	Number	270610.4209829359	272834.04830476653	268614.483147109
8	Taiwan (Province of China)	2	female	22	All Ages	2008	44	Population	1	Number	11424040.576408569	11517912.825153222	11339780.425814023
8	Taiwan (Province of China)	2	female	23	5-14 years	2008	44	Population	1	Number	1379934.2956737964	1391273.3253794736	1369756.3318626243
8	Taiwan (Province of China)	2	female	24	15-49 years	2008	44	Population	1	Number	6298292.787276604	6350046.359337158	6251838.549374091
8	Taiwan (Province of China)	2	female	25	50-69 years	2008	44	Population	1	Number	2409679.191809506	2429479.7171118646	2391906.151681681
8	Taiwan (Province of China)	2	female	26	70+ years	2008	44	Population	1	Number	842009.9530468768	848928.815705778	835799.5509591647
8	Taiwan (Province of China)	2	female	28	<1 year	2008	44	Population	1	Number	94898.38352955763	95678.17108410712	94198.44273068724
8	Taiwan (Province of China)	2	female	30	80 to 84	2008	44	Population	1	Number	157385.18331186083	158678.4298630927	156224.35941960392
8	Taiwan (Province of China)	2	female	31	85 to 89	2008	44	Population	1	Number	76621.59453743242	77251.20026524145	76056.45761837678
8	Taiwan (Province of China)	2	female	32	90 to 94	2008	44	Population	1	Number	27314.624748355498	27539.071189314353	27113.160618450114
8	Taiwan (Province of China)	2	female	39	0 to 14	2008	44	Population	1	Number	1874058.6442755826	1889457.9329984179	1860236.1737990896
8	Taiwan (Province of China)	2	female	42	Neonatal	2008	44	Population	1	Number	7148.613909169281	7207.354637423238	7095.88796859684
8	Taiwan (Province of China)	2	female	157	25 plus	2008	44	Population	1	Number	7984215.359778274	8049822.291517619	7925326.284227942
8	Taiwan (Province of China)	2	female	158	<20 years	2008	44	Population	1	Number	2644791.445892296	2666523.907259706	2625284.291306182
8	Taiwan (Province of China)	2	female	159	10 to 24	2008	44	Population	1	Number	2316325.684657201	2335359.1167769	2299241.190803225
8	Taiwan (Province of China)	2	female	162	10 to 19	2008	44	Population	1	Number	1521291.9139192016	1533792.490401007	1510071.3405233223
8	Taiwan (Province of China)	2	female	164	Birth	2008	44	Population	1	Number	94281.294712472	94722.973915967	93835.072227223
8	Taiwan (Province of China)	2	female	235	95 plus	2008	44	Population	1	Number	9289.018385287083	9365.346987118031	9220.50549067814
8	Taiwan (Province of China)	3	both	1	Under 5	2008	44	Population	1	Number	1034819.6260647277	1043322.821120284	1027187.1201271644
8	Taiwan (Province of China)	3	both	2	Early Neonatal	2008	44	Population	1	Number	3734.462893004818	3765.1492711978144	3706.918662603174
8	Taiwan (Province of China)	3	both	3	Late Neonatal	2008	44	Population	1	Number	11207.122670513498	11299.212487597197	11124.46243855502
8	Taiwan (Province of China)	3	both	4	Post Neonatal	2008	44	Population	1	Number	183489.52607957492	184997.2740886068	182136.16471880436
8	Taiwan (Province of China)	3	both	5	1 to 4	2008	44	Population	1	Number	836388.5144216345	843261.1852728821	830219.5743072017
8	Taiwan (Province of China)	3	both	6	5 to 9	2008	44	Population	1	Number	1317029.133993034	1327851.266989082	1307315.1389817747
8	Taiwan (Province of China)	3	both	7	10 to 14	2008	44	Population	1	Number	1563871.434041302	1576721.889821732	1552336.807421107
8	Taiwan (Province of China)	3	both	8	15 to 19	2008	44	Population	1	Number	1610240.8011834833	1623472.2777365013	1598364.168612571
8	Taiwan (Province of China)	3	both	9	20 to 24	2008	44	Population	1	Number	1637525.0043929215	1650980.6774106969	1625447.1320718606
8	Taiwan (Province of China)	3	both	10	25 to 29	2008	44	Population	1	Number	1994486.7385460534	2010875.5944842347	1979776.028108298
8	Taiwan (Province of China)	3	both	11	30 to 34	2008	44	Population	1	Number	1917829.9028364604	1933588.863467322	1903684.5892456258
8	Taiwan (Province of China)	3	both	12	35 to 39	2008	44	Population	1	Number	1825815.8542009615	1840818.7280861798	1812349.207456851
8	Taiwan (Province of China)	3	both	13	40 to 44	2008	44	Population	1	Number	1879666.4677833407	1895111.8364373276	1865802.635754417
8	Taiwan (Province of China)	3	both	14	45 to 49	2008	44	Population	1	Number	1897227.655688044	1912817.3260178007	1883234.2978291325
8	Taiwan (Province of China)	3	both	15	50 to 54	2008	44	Population	1	Number	1717281.1244839095	1731392.1598749198	1704614.995963586
8	Taiwan (Province of China)	3	both	16	55 to 59	2008	44	Population	1	Number	1423333.187904096	1435028.8297540874	1412835.1274361843
8	Taiwan (Province of China)	3	both	17	60 to 64	2008	44	Population	1	Number	831484.292490889	838316.6649610251	825351.5243836956
8	Taiwan (Province of China)	3	both	18	65 to 69	2008	44	Population	1	Number	760719.7836098643	766970.6784902158	755108.9523896405
8	Taiwan (Province of China)	3	both	19	70 to 74	2008	44	Population	1	Number	608653.2822963926	613654.6346579171	604164.0460333434
8	Taiwan (Province of China)	3	both	20	75 to 79	2008	44	Population	1	Number	493639.9800128592	497696.25893485144	489999.04589877126
8	Taiwan (Province of China)	3	both	21	80 plus	2008	44	Population	1	Number	545475.533718737	549957.7495024508	541452.2767713049
8	Taiwan (Province of China)	3	both	22	All Ages	2008	44	Population	1	Number	23059099.803247076	23248578.25774664	22889023.094485346
8	Taiwan (Province of China)	3	both	23	5-14 years	2008	44	Population	1	Number	2880900.568034336	2904573.1568108136	2859651.946402882
8	Taiwan (Province of China)	3	both	24	15-49 years	2008	44	Population	1	Number	12762792.424631264	12867665.303640064	12668658.059078753
8	Taiwan (Province of China)	3	both	25	50-69 years	2008	44	Population	1	Number	4732818.388488758	4771708.333080248	4697910.600173105
8	Taiwan (Province of China)	3	both	26	70+ years	2008	44	Population	1	Number	1647768.796027989	1661308.6430952197	1635615.368703419
8	Taiwan (Province of China)	3	both	28	<1 year	2008	44	Population	1	Number	198431.11164309323	200061.6358474018	196967.5458199625
8	Taiwan (Province of China)	3	both	30	80 to 84	2008	44	Population	1	Number	330330.95728702104	333045.3129988294	327894.53945211566
8	Taiwan (Province of China)	3	both	31	85 to 89	2008	44	Population	1	Number	147518.6660522549	148730.838647539	146430.61450569984
8	Taiwan (Province of China)	3	both	32	90 to 94	2008	44	Population	1	Number	50295.826719578356	50709.111522364154	49924.86043095886
8	Taiwan (Province of China)	3	both	39	0 to 14	2008	44	Population	1	Number	3915720.194099064	3947895.9779310976	3886839.0665300465
8	Taiwan (Province of China)	3	both	42	Neonatal	2008	44	Population	1	Number	14941.585563518316	15064.361758795012	14831.381101158193
8	Taiwan (Province of China)	3	both	157	25 plus	2008	44	Population	1	Number	15895613.803571608	16026229.324668325	15778372.727270849
8	Taiwan (Province of China)	3	both	158	<20 years	2008	44	Population	1	Number	5525960.995282548	5571368.255667598	5485203.2351426175
8	Taiwan (Province of China)	3	both	159	10 to 24	2008	44	Population	1	Number	4811637.239617707	4851174.84496893	4776148.108105538
8	Taiwan (Province of China)	3	both	162	10 to 19	2008	44	Population	1	Number	3174112.2352247853	3200194.167558233	3150700.9760336783
8	Taiwan (Province of China)	3	both	164	Birth	2008	44	Population	1	Number	197118.36701435	198041.806638324	196185.42853609
8	Taiwan (Province of China)	3	both	235	95 plus	2008	44	Population	1	Number	17330.08365988265	17472.48633371817	17202.262382530636
9	Southeast Asia	1	male	1	Under 5	2008	44	Population	1	Number	30545177.58497114	31714053.91417875	29404449.289742664
9	Southeast Asia	1	male	2	Early Neonatal	2008	44	Population	1	Number	121021.81128851244	125664.8489822599	116510.7583941053
9	Southeast Asia	1	male	3	Late Neonatal	2008	44	Population	1	Number	359651.02096926974	373450.2304562222	346288.52756197716
9	Southeast Asia	1	male	4	Post Neonatal	2008	44	Population	1	Number	5726892.786213189	5946784.557586938	5514385.2611387735
9	Southeast Asia	1	male	5	1 to 4	2008	44	Population	1	Number	24337611.966500167	25269518.522559203	23427195.863793448
9	Southeast Asia	1	male	6	5 to 9	2008	44	Population	1	Number	29947804.610840026	31096560.005255833	28827707.65524481
9	Southeast Asia	1	male	7	10 to 14	2008	44	Population	1	Number	29970109.504945803	31114899.86221238	28883455.203351017
9	Southeast Asia	1	male	8	15 to 19	2008	44	Population	1	Number	29210106.41646188	30307875.786105547	28151993.581036147
9	Southeast Asia	1	male	9	20 to 24	2008	44	Population	1	Number	27392047.89943346	28419210.423345402	26385992.05236185
9	Southeast Asia	1	male	10	25 to 29	2008	44	Population	1	Number	26109921.997368082	27127633.859744716	25138616.23625492
9	Southeast Asia	1	male	11	30 to 34	2008	44	Population	1	Number	24066329.482877962	25020595.355043598	23161420.19484545
9	Southeast Asia	1	male	12	35 to 39	2008	44	Population	1	Number	22493673.239450242	23384662.848931037	21642446.20291212
9	Southeast Asia	1	male	13	40 to 44	2008	44	Population	1	Number	20244173.171329513	21032842.63075114	19473664.254124418
9	Southeast Asia	1	male	14	45 to 49	2008	44	Population	1	Number	17493251.753174122	18173333.87277617	16827762.09600651
9	Southeast Asia	1	male	15	50 to 54	2008	44	Population	1	Number	13994075.403571151	14542119.277178345	13467363.55110598
9	Southeast Asia	1	male	16	55 to 59	2008	44	Population	1	Number	10311069.687696926	10716433.299393326	9927313.508874608
9	Southeast Asia	1	male	17	60 to 64	2008	44	Population	1	Number	7375012.759747626	7666526.149192322	7098550.655845095
9	Southeast Asia	1	male	18	65 to 69	2008	44	Population	1	Number	5437056.6281110775	5653133.634796078	5232455.649525927
9	Southeast Asia	1	male	19	70 to 74	2008	44	Population	1	Number	4012618.2418901576	4167946.3983726962	3862491.0025652642
9	Southeast Asia	1	male	20	75 to 79	2008	44	Population	1	Number	2584898.328439876	2681450.003483234	2489127.8917011674
9	Southeast Asia	1	male	21	80 plus	2008	44	Population	1	Number	2086893.9897171683	2164823.4278359767	2010000.5466262628
9	Southeast Asia	1	male	22	All Ages	2008	44	Population	1	Number	303274220.7000262	314828976.5082694	292065202.0261781
9	Southeast Asia	1	male	23	5-14 years	2008	44	Population	1	Number	59917914.11578583	62206102.56088941	57710916.855326846
9	Southeast Asia	1	male	24	15-49 years	2008	44	Population	1	Number	167009503.96009526	173442742.0758028	160790192.0037233
9	Southeast Asia	1	male	25	50-69 years	2008	44	Population	1	Number	37117214.47912678	38580920.02296377	35731284.23997722
9	Southeast Asia	1	male	26	70+ years	2008	44	Population	1	Number	8684410.560047202	9011379.062391434	8359778.810482959
9	Southeast Asia	1	male	28	<1 year	2008	44	Population	1	Number	6207565.6184709715	6445893.162525941	5977184.547094856
9	Southeast Asia	1	male	30	80 to 84	2008	44	Population	1	Number	1346718.3162550987	1397247.1058710045	1297490.1961397503
9	Southeast Asia	1	male	31	85 to 89	2008	44	Population	1	Number	531190.1527407356	551033.3436244093	511501.97191971686
9	Southeast Asia	1	male	32	90 to 94	2008	44	Population	1	Number	164121.82251935708	170196.25013209292	158064.47456765623
9	Southeast Asia	1	male	39	0 to 14	2008	44	Population	1	Number	90463091.70075697	93927767.75093794	87115191.42406607
9	Southeast Asia	1	male	42	Neonatal	2008	44	Population	1	Number	480672.8322577822	499108.6049390029	462799.2859560825
9	Southeast Asia	1	male	157	25 plus	2008	44	Population	1	Number	156208974.6833739	162304486.29871666	150272557.6153289
9	Southeast Asia	1	male	158	<20 years	2008	44	Population	1	Number	119673198.11721885	124236260.39734305	115311469.60187784
9	Southeast Asia	1	male	159	10 to 24	2008	44	Population	1	Number	86572263.82084115	89838826.13355218	83434166.02059661
9	Southeast Asia	1	male	162	10 to 19	2008	44	Population	1	Number	59180215.921407685	61419957.47335368	57051031.30623316
9	Southeast Asia	1	male	164	Birth	2008	44	Population	1	Number	6394996.78346874	6602142.69437336	6181108.75782576
9	Southeast Asia	1	male	235	95 plus	2008	44	Population	1	Number	44863.69820197684	46529.81337820121	43162.584969492804
9	Southeast Asia	2	female	1	Under 5	2008	44	Population	1	Number	28858703.660223465	29971712.513168182	27771822.848354828
9	Southeast Asia	2	female	2	Early Neonatal	2008	44	Population	1	Number	113732.26236612252	118091.94304637318	109496.32677326268
9	Southeast Asia	2	female	3	Late Neonatal	2008	44	Population	1	Number	338746.00807560957	351737.80325303157	326128.413314526
9	Southeast Asia	2	female	4	Post Neonatal	2008	44	Population	1	Number	5404541.373477919	5612217.382639428	5203306.151454925
9	Southeast Asia	2	female	5	1 to 4	2008	44	Population	1	Number	23001684.016303815	23887112.565321326	22133798.681974594
9	Southeast Asia	2	female	6	5 to 9	2008	44	Population	1	Number	28327987.678015556	29417569.499797374	27259827.380531687
9	Southeast Asia	2	female	7	10 to 14	2008	44	Population	1	Number	28559091.359890625	29652580.244125046	27525321.55759152
9	Southeast Asia	2	female	8	15 to 19	2008	44	Population	1	Number	28391400.95819916	29463846.675407596	27364973.28081942
9	Southeast Asia	2	female	9	20 to 24	2008	44	Population	1	Number	27224187.702814706	28258452.186133508	26220062.595288794
9	Southeast Asia	2	female	10	25 to 29	2008	44	Population	1	Number	26118234.239169903	27137695.602929488	25132293.799952317
9	Southeast Asia	2	female	11	30 to 34	2008	44	Population	1	Number	23991277.018021718	24940400.809568163	23075963.146657176
9	Southeast Asia	2	female	12	35 to 39	2008	44	Population	1	Number	22469963.586715087	23356111.184487317	21608102.971815154
9	Southeast Asia	2	female	13	40 to 44	2008	44	Population	1	Number	20494555.239486367	21285803.77612389	19717713.431269176
9	Southeast Asia	2	female	14	45 to 49	2008	44	Population	1	Number	17843998.90759182	18521484.451624773	17176510.9609927
9	Southeast Asia	2	female	15	50 to 54	2008	44	Population	1	Number	14392519.979557142	14937233.988836395	13868971.145261364
9	Southeast Asia	2	female	16	55 to 59	2008	44	Population	1	Number	10789124.134199543	11197913.40146054	10394514.931978293
9	Southeast Asia	2	female	17	60 to 64	2008	44	Population	1	Number	8171425.170786681	8487423.02235256	7862656.127838015
9	Southeast Asia	2	female	18	65 to 69	2008	44	Population	1	Number	6408535.606422535	6656233.302812519	6169628.196581459
9	Southeast Asia	2	female	19	70 to 74	2008	44	Population	1	Number	5061382.351789892	5251710.23477973	4875933.304100012
9	Southeast Asia	2	female	20	75 to 79	2008	44	Population	1	Number	3489576.4348684833	3618270.2112086155	3361704.03624545
9	Southeast Asia	2	female	21	80 plus	2008	44	Population	1	Number	3205568.558858007	3321854.6469457266	3089865.521211901
9	Southeast Asia	2	female	22	All Ages	2008	44	Population	1	Number	303797532.5866107	315451918.8436687	292567006.48721313
9	Southeast Asia	2	female	23	5-14 years	2008	44	Population	1	Number	56887079.03790618	59067021.4675166	54771281.498071484
9	Southeast Asia	2	female	24	15-49 years	2008	44	Population	1	Number	166533617.65199876	172956233.34685236	160333491.63293952
9	Southeast Asia	2	female	25	50-69 years	2008	44	Population	1	Number	39761604.8909659	41291945.58755906	38296697.43095283
9	Southeast Asia	2	female	26	70+ years	2008	44	Population	1	Number	11756527.345516382	12188456.767975854	11324854.05048267
9	Southeast Asia	2	female	28	<1 year	2008	44	Population	1	Number	5857019.643919651	6082047.128938832	5638930.891542714
9	Southeast Asia	2	female	30	80 to 84	2008	44	Population	1	Number	1975245.1709118728	2047039.2004325737	1904718.5731618926
9	Southeast Asia	2	female	31	85 to 89	2008	44	Population	1	Number	863463.7305392775	894588.8533677501	832762.8765274353
9	Southeast Asia	2	female	32	90 to 94	2008	44	Population	1	Number	282920.43396349985	293125.0995023826	272733.4872845779
9	Southeast Asia	2	female	39	0 to 14	2008	44	Population	1	Number	85745782.69812964	89036647.91000709	82542820.5775028
9	Southeast Asia	2	female	42	Neonatal	2008	44	Population	1	Number	452478.2704417321	469829.74629940477	435624.74008778867
9	Southeast Asia	2	female	157	25 plus	2008	44	Population	1	Number	162436161.22746718	168680062.7464306	156311079.33770669
9	Southeast Asia	2	female	158	<20 years	2008	44	Population	1	Number	114137183.6563288	118496093.22317001	109930009.68931897
9	Southeast Asia	2	female	159	10 to 24	2008	44	Population	1	Number	84174680.0209045	87353943.94583492	81133588.67037717
9	Southeast Asia	2	female	162	10 to 19	2008	44	Population	1	Number	56950492.31808978	59103132.2157912	54905859.80348108
9	Southeast Asia	2	female	164	Birth	2008	44	Population	1	Number	6010841.42105696	6206130.51167719	5809516.10654473
9	Southeast Asia	2	female	235	95 plus	2008	44	Population	1	Number	83939.22344335714	87046.577759894	80715.24674426694
9	Southeast Asia	3	both	1	Under 5	2008	44	Population	1	Number	59403881.24519461	61685766.42734694	57176272.1380975
9	Southeast Asia	3	both	2	Early Neonatal	2008	44	Population	1	Number	234754.07365463497	243756.79202863306	225992.8347344282
9	Southeast Asia	3	both	3	Late Neonatal	2008	44	Population	1	Number	698397.0290448794	725188.7209311597	672358.7641763682
9	Southeast Asia	3	both	4	Post Neonatal	2008	44	Population	1	Number	11131434.159691108	11557807.398956183	10716856.005969753
9	Southeast Asia	3	both	5	1 to 4	2008	44	Population	1	Number	47339295.982803985	49159005.51360162	45560994.545768045
9	Southeast Asia	3	both	6	5 to 9	2008	44	Population	1	Number	58275792.28885558	60518944.64634311	56087535.03577649
9	Southeast Asia	3	both	7	10 to 14	2008	44	Population	1	Number	58529200.864836425	60769813.25712589	56404351.23516546
9	Southeast Asia	3	both	8	15 to 19	2008	44	Population	1	Number	57601507.374661036	59771722.46151313	55516966.86185557
9	Southeast Asia	3	both	9	20 to 24	2008	44	Population	1	Number	54616235.60224817	56681948.079987906	52607918.4997942
9	Southeast Asia	3	both	10	25 to 29	2008	44	Population	1	Number	52228156.236537986	54266286.57269493	50270910.036207244
9	Southeast Asia	3	both	11	30 to 34	2008	44	Population	1	Number	48057606.50089968	49961028.757559665	46239006.554858655
9	Southeast Asia	3	both	12	35 to 39	2008	44	Population	1	Number	44963636.826165326	46746018.78661151	43255198.27229042
9	Southeast Asia	3	both	13	40 to 44	2008	44	Population	1	Number	40738728.41081588	42317188.19728371	39179943.04335384
9	Southeast Asia	3	both	14	45 to 49	2008	44	Population	1	Number	35337250.66076594	36683299.262887225	33998524.95577506
9	Southeast Asia	3	both	15	50 to 54	2008	44	Population	1	Number	28386595.383128293	29478882.415040646	27331532.116334535
9	Southeast Asia	3	both	16	55 to 59	2008	44	Population	1	Number	21100193.821896467	21913525.42548599	20323766.96614587
9	Southeast Asia	3	both	17	60 to 64	2008	44	Population	1	Number	15546437.930534307	16155489.786831535	14960068.928670732
9	Southeast Asia	3	both	18	65 to 69	2008	44	Population	1	Number	11845592.234533612	12311923.940834267	11403286.54715343
9	Southeast Asia	3	both	19	70 to 74	2008	44	Population	1	Number	9074000.59368005	9418278.961013358	8738459.311939767
9	Southeast Asia	3	both	20	75 to 79	2008	44	Population	1	Number	6074474.763308359	6297774.243622536	5849329.662082686
9	Southeast Asia	3	both	21	80 plus	2008	44	Population	1	Number	5292462.548575176	5487499.270400955	5101596.185181914
9	Southeast Asia	3	both	22	All Ages	2008	44	Population	1	Number	607071753.286637	630259089.2435842	584632208.5133909
9	Southeast Asia	3	both	23	5-14 years	2008	44	Population	1	Number	116804993.153692	121273124.02840602	112482198.35339831
9	Southeast Asia	3	both	24	15-49 years	2008	44	Population	1	Number	333543121.612094	346373149.94024	321122991.98364544
9	Southeast Asia	3	both	25	50-69 years	2008	44	Population	1	Number	76878819.37009268	79837166.090379	74047621.9744185
9	Southeast Asia	3	both	26	70+ years	2008	44	Population	1	Number	20440937.905563585	21198200.755223148	19691797.48885906
9	Southeast Asia	3	both	28	<1 year	2008	44	Population	1	Number	12064585.262390623	12526667.00634973	11615190.595655194
9	Southeast Asia	3	both	30	80 to 84	2008	44	Population	1	Number	3321963.4871669714	3444440.693016886	3201051.1939248363
9	Southeast Asia	3	both	31	85 to 89	2008	44	Population	1	Number	1394653.8832800132	1445769.7054279025	1344542.8929531234
9	Southeast Asia	3	both	32	90 to 94	2008	44	Population	1	Number	447042.256482857	463400.1013674654	430675.456038842
9	Southeast Asia	3	both	39	0 to 14	2008	44	Population	1	Number	176208874.39888662	182967029.52625716	169658012.00156882
9	Southeast Asia	3	both	42	Neonatal	2008	44	Population	1	Number	933151.1026995142	968945.5129597927	898334.5896854405
9	Southeast Asia	3	both	157	25 plus	2008	44	Population	1	Number	318645135.91084105	331012564.2164506	306564838.6460372
9	Southeast Asia	3	both	158	<20 years	2008	44	Population	1	Number	233810381.77354765	242738663.98097786	225241479.29119682
9	Southeast Asia	3	both	159	10 to 24	2008	44	Population	1	Number	170746943.84174564	177183486.638011	164567754.6909738
9	Southeast Asia	3	both	162	10 to 19	2008	44	Population	1	Number	116130708.23949747	120523089.68914486	111960247.94604535
9	Southeast Asia	3	both	164	Birth	2008	44	Population	1	Number	12405838.2045257	12808277.8380183	11990624.8643705
9	Southeast Asia	3	both	235	95 plus	2008	44	Population	1	Number	128802.92164533399	133509.1999569485	123919.6798481556
10	Cambodia	1	male	1	Under 5	2008	44	Population	1	Number	847899.897011047	905349.1585434909	790630.3116086534
10	Cambodia	1	male	2	Early Neonatal	2008	44	Population	1	Number	3529.551532074794	3768.6954802851815	3291.155521400821
10	Cambodia	1	male	3	Late Neonatal	2008	44	Population	1	Number	10440.568017101083	11147.966289793518	9735.382176399087
10	Cambodia	1	male	4	Post Neonatal	2008	44	Population	1	Number	164393.0589637675	175531.47267489086	153289.48133264115
10	Cambodia	1	male	5	1 to 4	2008	44	Population	1	Number	669536.7184981036	714901.0240985213	624314.2925782123
10	Cambodia	1	male	6	5 to 9	2008	44	Population	1	Number	801595.5703526187	855907.492935428	747453.5116776292
10	Cambodia	1	male	7	10 to 14	2008	44	Population	1	Number	865664.8414401519	924317.7626760756	807195.3608546857
10	Cambodia	1	male	8	15 to 19	2008	44	Population	1	Number	840964.2689144373	897943.6085683451	784163.1356807469
10	Cambodia	1	male	9	20 to 24	2008	44	Population	1	Number	723124.3980532652	772119.5244953099	674282.5069092138
10	Cambodia	1	male	10	25 to 29	2008	44	Population	1	Number	576001.0004303377	615027.8150735771	537096.2445714282
10	Cambodia	1	male	11	30 to 34	2008	44	Population	1	Number	435796.8656668967	465324.1815670078	406361.89827937196
10	Cambodia	1	male	12	35 to 39	2008	44	Population	1	Number	387149.4826251812	413380.70633199875	361000.29869809974
10	Cambodia	1	male	13	40 to 44	2008	44	Population	1	Number	366239.58383546077	391054.0621830417	341502.7143085988
10	Cambodia	1	male	14	45 to 49	2008	44	Population	1	Number	294361.560628307	314305.9601278786	274479.53847567894
10	Cambodia	1	male	15	50 to 54	2008	44	Population	1	Number	218478.52090694284	233281.48259033237	203721.85640471117
10	Cambodia	1	male	16	55 to 59	2008	44	Population	1	Number	162736.94189542736	173763.14577739188	151745.22315025676
10	Cambodia	1	male	17	60 to 64	2008	44	Population	1	Number	123738.79660413864	132122.6901661972	115381.12418939863
10	Cambodia	1	male	18	65 to 69	2008	44	Population	1	Number	91296.68197672776	97482.46756110442	85130.24282058142
10	Cambodia	1	male	19	70 to 74	2008	44	Population	1	Number	66077.30062263836	70554.35285275368	61614.250651164526
10	Cambodia	1	male	20	75 to 79	2008	44	Population	1	Number	42596.80750609756	45482.94435254782	39719.69723171338
10	Cambodia	1	male	21	80 plus	2008	44	Population	1	Number	35008.86881479616	37380.886629146764	32644.269633338725
10	Cambodia	1	male	22	All Ages	2008	44	Population	1	Number	6878731.387284472	7344798.242431629	6414122.185145273
10	Cambodia	1	male	23	5-14 years	2008	44	Population	1	Number	1667260.4117927707	1780225.2556115035	1554648.8725323149
10	Cambodia	1	male	24	15-49 years	2008	44	Population	1	Number	3623637.160153886	3869155.8583471593	3378886.3369231373
10	Cambodia	1	male	25	50-69 years	2008	44	Population	1	Number	596250.9413832366	636649.786095026	555978.4465649481
10	Cambodia	1	male	26	70+ years	2008	44	Population	1	Number	143682.9769435321	153418.18383444825	133978.2175162166
10	Cambodia	1	male	28	<1 year	2008	44	Population	1	Number	178363.17851294338	190448.13444496956	166316.01903044104
10	Cambodia	1	male	30	80 to 84	2008	44	Population	1	Number	23098.292962330706	24663.312462891692	21538.168157363933
10	Cambodia	1	male	31	85 to 89	2008	44	Population	1	Number	9428.647793537748	10067.483645384998	8791.809940455589
10	Cambodia	1	male	32	90 to 94	2008	44	Population	1	Number	2121.0347688566176	2264.7449893496187	1977.7740109951294
10	Cambodia	1	male	39	0 to 14	2008	44	Population	1	Number	2515160.3088038177	2685574.4141549948	2345279.1841409686
10	Cambodia	1	male	42	Neonatal	2008	44	Population	1	Number	13970.119549175877	14916.661770078701	13026.53769779991
10	Cambodia	1	male	157	25 plus	2008	44	Population	1	Number	2799482.4115129523	2989160.695212978	2610397.358414343
10	Cambodia	1	male	158	<20 years	2008	44	Population	1	Number	3356124.5777182546	3583518.0227233404	3129442.319821716
10	Cambodia	1	male	159	10 to 24	2008	44	Population	1	Number	2429753.5084078545	2594380.89573973	2265641.0034446465
10	Cambodia	1	male	162	10 to 19	2008	44	Population	1	Number	1706629.1103545893	1822261.3712444208	1591358.4965354325
10	Cambodia	1	male	164	Birth	2008	44	Population	1	Number	188692.26570885401	199241.26896631	178466.301440318
10	Cambodia	1	male	235	95 plus	2008	44	Population	1	Number	360.89329007109046	385.34553152044646	336.51752452407817
10	Cambodia	2	female	1	Under 5	2008	44	Population	1	Number	813169.7903631728	868265.9215474507	758245.9757477745
10	Cambodia	2	female	2	Early Neonatal	2008	44	Population	1	Number	3369.031570377651	3597.2995256869604	3141.4775372621248
10	Cambodia	2	female	3	Late Neonatal	2008	44	Population	1	Number	9991.433762581168	10668.401047674652	9316.583734676227
10	Cambodia	2	female	4	Post Neonatal	2008	44	Population	1	Number	158027.35462494788	168734.4615100081	147353.7348810244
10	Cambodia	2	female	5	1 to 4	2008	44	Population	1	Number	641781.970405266	685265.759464081	598434.1795948115
10	Cambodia	2	female	6	5 to 9	2008	44	Population	1	Number	759582.6137077045	811047.9581242078	708278.2303491817
10	Cambodia	2	female	7	10 to 14	2008	44	Population	1	Number	816883.9572358715	872231.7409380905	761709.2771613963
10	Cambodia	2	female	8	15 to 19	2008	44	Population	1	Number	811368.3919226461	866342.4697719741	756566.2489128194
10	Cambodia	2	female	9	20 to 24	2008	44	Population	1	Number	733431.1600597395	783124.6187791557	683893.1207158446
10	Cambodia	2	female	10	25 to 29	2008	44	Population	1	Number	601540.0275451189	642297.2330672499	560910.2927121584
10	Cambodia	2	female	11	30 to 34	2008	44	Population	1	Number	460047.31781559787	491217.7174956242	428974.40549462935
10	Cambodia	2	female	12	35 to 39	2008	44	Population	1	Number	419226.4245233985	447631.0140140401	390910.67214883486
10	Cambodia	2	female	13	40 to 44	2008	44	Population	1	Number	411630.45392407314	439520.3801825434	383827.75514048827
10	Cambodia	2	female	14	45 to 49	2008	44	Population	1	Number	360884.1153882637	385335.7352091055	336508.96952558396
10	Cambodia	2	female	15	50 to 54	2008	44	Population	1	Number	301892.713355813	322347.38436763326	281502.01559675223
10	Cambodia	2	female	16	55 to 59	2008	44	Population	1	Number	233775.10291888114	249614.4809807301	217985.26349472115
10	Cambodia	2	female	17	60 to 64	2008	44	Population	1	Number	171125.4445580005	182720.00949889023	159567.14233838214
10	Cambodia	2	female	18	65 to 69	2008	44	Population	1	Number	128090.08326492763	136768.79724890098	119438.51249743535
10	Cambodia	2	female	19	70 to 74	2008	44	Population	1	Number	96524.4364689894	103064.42735060933	90004.8998146446
10	Cambodia	2	female	20	75 to 79	2008	44	Population	1	Number	64813.627149131986	69205.05947514425	60435.929300198586
10	Cambodia	2	female	21	80 plus	2008	44	Population	1	Number	57434.271347850896	61325.717127263524	53554.996306569534
10	Cambodia	2	female	22	All Ages	2008	44	Population	1	Number	7241419.931549181	7732060.665178611	6752313.707257413
10	Cambodia	2	female	23	5-14 years	2008	44	Population	1	Number	1576466.570943576	1683279.6990622985	1469987.507510578
10	Cambodia	2	female	24	15-49 years	2008	44	Population	1	Number	3798127.891178838	4055469.1685196934	3541591.4646503585
10	Cambodia	2	female	25	50-69 years	2008	44	Population	1	Number	834883.3440976223	891450.6720961547	778492.9339272908
10	Cambodia	2	female	26	70+ years	2008	44	Population	1	Number	218772.3349659723	233595.20395301707	203995.82542141262
10	Cambodia	2	female	28	<1 year	2008	44	Population	1	Number	171387.8199579067	183000.16208336974	159811.79615296275
10	Cambodia	2	female	30	80 to 84	2008	44	Population	1	Number	36288.71138290785	38747.44463462906	33837.667971990704
10	Cambodia	2	female	31	85 to 89	2008	44	Population	1	Number	15760.641386819623	16828.500000958204	14696.122566755177
10	Cambodia	2	female	32	90 to 94	2008	44	Population	1	Number	4396.961745259191	4694.876871964596	4099.978366597573
10	Cambodia	2	female	39	0 to 14	2008	44	Population	1	Number	2389636.361306749	2551545.6206097496	2228233.4832583526
10	Cambodia	2	female	42	Neonatal	2008	44	Population	1	Number	13360.465332958818	14265.700573361612	12458.061271938352
10	Cambodia	2	female	157	25 plus	2008	44	Population	1	Number	3306984.018260047	3531047.956017735	3083620.854370397
10	Cambodia	2	female	158	<20 years	2008	44	Population	1	Number	3201004.753229395	3417888.090381724	2984799.732171172
10	Cambodia	2	female	159	10 to 24	2008	44	Population	1	Number	2361683.509218257	2521698.8294892204	2202168.64679006
10	Cambodia	2	female	162	10 to 19	2008	44	Population	1	Number	1628252.3491585176	1738574.210710065	1518275.526074216
10	Cambodia	2	female	164	Birth	2008	44	Population	1	Number	180227.198765908	190302.955181897	170459.989241579
10	Cambodia	2	female	235	95 plus	2008	44	Population	1	Number	987.9568328642315	1054.8956197116638	921.2274012260776
10	Cambodia	3	both	1	Under 5	2008	44	Population	1	Number	1661069.6873742198	1773615.0800909412	1548876.2873564276
10	Cambodia	3	both	2	Early Neonatal	2008	44	Population	1	Number	6898.583102452445	7365.995005972141	6432.633058662946
10	Cambodia	3	both	3	Late Neonatal	2008	44	Population	1	Number	20432.00177968225	21816.367337468175	19051.965911075313
10	Cambodia	3	both	4	Post Neonatal	2008	44	Population	1	Number	322420.41358871537	344265.934184899	300643.2162136656
10	Cambodia	3	both	5	1 to 4	2008	44	Population	1	Number	1311318.6889033697	1400166.7835626025	1222748.472173024
10	Cambodia	3	both	6	5 to 9	2008	44	Population	1	Number	1561178.1840603233	1666955.4510596357	1455731.742026811
10	Cambodia	3	both	7	10 to 14	2008	44	Population	1	Number	1682548.7986760235	1796549.503614166	1568904.6380160819
10	Cambodia	3	both	8	15 to 19	2008	44	Population	1	Number	1652332.6608370834	1764286.0783403192	1540729.3845935664
10	Cambodia	3	both	9	20 to 24	2008	44	Population	1	Number	1456555.5581130048	1555244.1432744658	1358175.6276250584
10	Cambodia	3	both	10	25 to 29	2008	44	Population	1	Number	1177541.0279754568	1257325.048140827	1098006.5372835866
10	Cambodia	3	both	11	30 to 34	2008	44	Population	1	Number	895844.1834824946	956541.8990626321	835336.3037740013
10	Cambodia	3	both	12	35 to 39	2008	44	Population	1	Number	806375.9071485797	861011.7203460388	751910.9708469346
10	Cambodia	3	both	13	40 to 44	2008	44	Population	1	Number	777870.037759534	830574.4423655851	725330.469449087
10	Cambodia	3	both	14	45 to 49	2008	44	Population	1	Number	655245.6760165707	699641.6953369841	610988.508001263
10	Cambodia	3	both	15	50 to 54	2008	44	Population	1	Number	520371.23426275584	555628.8669579657	485223.8720014634
10	Cambodia	3	both	16	55 to 59	2008	44	Population	1	Number	396512.04481430846	423377.62675812206	369730.48664497794
10	Cambodia	3	both	17	60 to 64	2008	44	Population	1	Number	294864.24116213917	314842.6996650874	274948.26652778074
10	Cambodia	3	both	18	65 to 69	2008	44	Population	1	Number	219386.7652416554	234251.26481000538	204568.75531801677
10	Cambodia	3	both	19	70 to 74	2008	44	Population	1	Number	162601.73709162776	173618.780203363	151619.15046580913
10	Cambodia	3	both	20	75 to 79	2008	44	Population	1	Number	107410.43465522955	114688.00382769208	100155.62653191197
10	Cambodia	3	both	21	80 plus	2008	44	Population	1	Number	92443.14016264706	98706.60375641027	86199.26593990828
10	Cambodia	3	both	22	All Ages	2008	44	Population	1	Number	14120151.318833653	15076858.907610236	13166435.892402679
10	Cambodia	3	both	23	5-14 years	2008	44	Population	1	Number	3243726.982736347	3463504.9546738015	3024636.3800428933
10	Cambodia	3	both	24	15-49 years	2008	44	Population	1	Number	7421765.051332723	7924625.026866851	6920477.801573496
10	Cambodia	3	both	25	50-69 years	2008	44	Population	1	Number	1431134.2854808588	1528100.4581911804	1334471.380492239
10	Cambodia	3	both	26	70+ years	2008	44	Population	1	Number	362455.31190950435	387013.3877874654	337974.0429376293
10	Cambodia	3	both	28	<1 year	2008	44	Population	1	Number	349750.99847085006	373448.29652833927	326127.81518340384
10	Cambodia	3	both	30	80 to 84	2008	44	Population	1	Number	59387.00434523856	63410.75709752075	55375.83612935464
10	Cambodia	3	both	31	85 to 89	2008	44	Population	1	Number	25189.289180357373	26895.9836463432	23487.932507210764
10	Cambodia	3	both	32	90 to 94	2008	44	Population	1	Number	6517.996514115809	6959.621861314215	6077.752377592702
10	Cambodia	3	both	39	0 to 14	2008	44	Population	1	Number	4904796.670110567	5237120.034764744	4573512.66739932
10	Cambodia	3	both	42	Neonatal	2008	44	Population	1	Number	27330.584882134695	29182.362343440316	25484.598969738257
10	Cambodia	3	both	157	25 plus	2008	44	Population	1	Number	6106466.429772999	6520208.651230717	5694018.212784739
10	Cambodia	3	both	158	<20 years	2008	44	Population	1	Number	6557129.33094765	7001406.113105063	6114242.051992886
10	Cambodia	3	both	159	10 to 24	2008	44	Population	1	Number	4791437.017626111	5116079.725228953	4467809.650234707
10	Cambodia	3	both	162	10 to 19	2008	44	Population	1	Number	3334881.459513107	3560835.5819544857	3109634.0226096483
10	Cambodia	3	both	164	Birth	2008	44	Population	1	Number	368919.464474762	389544.224148207	348926.290681897
10	Cambodia	3	both	235	95 plus	2008	44	Population	1	Number	1348.850122935322	1440.24115123211	1257.7449257501557
11	Indonesia	1	male	1	Under 5	2008	44	Population	1	Number	12013668.671227923	12964110.422049653	11043531.838940231
11	Indonesia	1	male	2	Early Neonatal	2008	44	Population	1	Number	46379.29966385716	50048.52211211505	42634.043481840534
11	Indonesia	1	male	3	Late Neonatal	2008	44	Population	1	Number	137573.89816782548	148457.83214505858	126464.42699573914
11	Indonesia	1	male	4	Post Neonatal	2008	44	Population	1	Number	2195519.9042665293	2369214.8711314467	2018225.6252715688
11	Indonesia	1	male	5	1 to 4	2008	44	Population	1	Number	9634195.56912971	10396389.19666103	8856207.743191084
11	Indonesia	1	male	6	5 to 9	2008	44	Population	1	Number	12056442.944555623	13010268.71206237	11082851.971891236
11	Indonesia	1	male	7	10 to 14	2008	44	Population	1	Number	11503210.83057627	12413268.544092929	10574294.874783386
11	Indonesia	1	male	8	15 to 19	2008	44	Population	1	Number	10729601.004176766	11578455.841371642	9863156.172479993
11	Indonesia	1	male	9	20 to 24	2008	44	Population	1	Number	10422951.534610305	11247546.30048814	9581269.492130484
11	Indonesia	1	male	10	25 to 29	2008	44	Population	1	Number	10381932.659801418	11203282.284477426	9543563.00443332
11	Indonesia	1	male	11	30 to 34	2008	44	Population	1	Number	9867968.057225	10648656.21286091	9071102.45903518
11	Indonesia	1	male	12	35 to 39	2008	44	Population	1	Number	9060495.13734689	9777301.393397197	8328835.201314603
11	Indonesia	1	male	13	40 to 44	2008	44	Population	1	Number	8032872.6665305495	8668380.251286086	7384196.075212355
11	Indonesia	1	male	14	45 to 49	2008	44	Population	1	Number	6808491.840831073	7347134.538806655	6258687.37327992
11	Indonesia	1	male	15	50 to 54	2008	44	Population	1	Number	5426671.74680921	5855994.007753916	4988453.05754878
11	Indonesia	1	male	16	55 to 59	2008	44	Population	1	Number	4032409.26591282	4351426.730736262	3706781.1119510587
11	Indonesia	1	male	17	60 to 64	2008	44	Population	1	Number	2895254.8329964373	3124308.184462551	2661455.0313525237
11	Indonesia	1	male	18	65 to 69	2008	44	Population	1	Number	2159232.2694190713	2330056.399394655	1984868.3168785467
11	Indonesia	1	male	19	70 to 74	2008	44	Population	1	Number	1482572.0509429153	1599863.3142846671	1362850.2746478303
11	Indonesia	1	male	20	75 to 79	2008	44	Population	1	Number	883015.3054634914	952873.6173492748	811709.3876171372
11	Indonesia	1	male	21	80 plus	2008	44	Population	1	Number	694010.4672952382	748915.9704913135	637967.210672989
11	Indonesia	1	male	22	All Ages	2008	44	Population	1	Number	118450801.285721	127821842.72536567	108885572.8541696
11	Indonesia	1	male	23	5-14 years	2008	44	Population	1	Number	23559653.775131892	25423537.2561553	21657146.846674625
11	Indonesia	1	male	24	15-49 years	2008	44	Population	1	Number	65304312.900522	70470756.82268804	60030809.777885854
11	Indonesia	1	male	25	50-69 years	2008	44	Population	1	Number	14513568.115137538	15661785.322347386	13341557.51773091
11	Indonesia	1	male	26	70+ years	2008	44	Population	1	Number	3059597.823701645	3301652.9021252557	2812526.872937956
11	Indonesia	1	male	28	<1 year	2008	44	Population	1	Number	2379473.102098212	2567721.2253886205	2187324.0957491486
11	Indonesia	1	male	30	80 to 84	2008	44	Population	1	Number	450330.70114079805	485957.87813013064	413965.2567588552
11	Indonesia	1	male	31	85 to 89	2008	44	Population	1	Number	182746.3355552236	197204.0130453095	167989.0656537883
11	Indonesia	1	male	32	90 to 94	2008	44	Population	1	Number	50671.35526978169	54680.13667845015	46579.503776750156
11	Indonesia	1	male	39	0 to 14	2008	44	Population	1	Number	35573322.44635981	38387647.67820495	32700678.685614858
11	Indonesia	1	male	42	Neonatal	2008	44	Population	1	Number	183953.19783168263	198506.35425717363	169098.47047757969
11	Indonesia	1	male	157	25 plus	2008	44	Population	1	Number	61724926.30057412	66608192.90530095	56740468.50394424
11	Indonesia	1	male	158	<20 years	2008	44	Population	1	Number	46302923.45053658	49966103.51957659	42563834.85809485
11	Indonesia	1	male	159	10 to 24	2008	44	Population	1	Number	32655763.36936334	35239270.68595271	30018720.539393865
11	Indonesia	1	male	162	10 to 19	2008	44	Population	1	Number	22232811.834753036	23991724.385464568	20437451.04726338
11	Indonesia	1	male	164	Birth	2008	44	Population	1	Number	2431159.86112162	2538266.51046436	2319167.23019658
11	Indonesia	1	male	235	95 plus	2008	44	Population	1	Number	10262.0753294349	11073.94263742315	9433.384483595379
11	Indonesia	2	female	1	Under 5	2008	44	Population	1	Number	11382824.785300355	12283358.353713814	10463630.334221127
11	Indonesia	2	female	2	Early Neonatal	2008	44	Population	1	Number	43793.43609505475	47258.08217576185	40256.99551799768
11	Indonesia	2	female	3	Late Neonatal	2008	44	Population	1	Number	130317.72142397947	140627.59484423968	119794.20650834072
11	Indonesia	2	female	4	Post Neonatal	2008	44	Population	1	Number	2083688.4799867528	2248536.0865991013	1915424.8964995546
11	Indonesia	2	female	5	1 to 4	2008	44	Population	1	Number	9125025.147794569	9846936.590094712	8388154.235695234
11	Indonesia	2	female	6	5 to 9	2008	44	Population	1	Number	11367459.89075704	12266777.890665106	10449506.197228946
11	Indonesia	2	female	7	10 to 14	2008	44	Population	1	Number	10905893.897907987	11768695.859096438	10025212.929510621
11	Indonesia	2	female	8	15 to 19	2008	44	Population	1	Number	10433649.131224781	11259090.219964858	9591103.228355877
11	Indonesia	2	female	9	20 to 24	2008	44	Population	1	Number	10476860.74970316	11305720.45497465	9630825.38963214
11	Indonesia	2	female	10	25 to 29	2008	44	Population	1	Number	10524655.740354896	11357296.668152055	9674760.803155607
11	Indonesia	2	female	11	30 to 34	2008	44	Population	1	Number	9861826.771421932	10642029.069274453	9065457.098974545
11	Indonesia	2	female	12	35 to 39	2008	44	Population	1	Number	8978056.766267104	9688341.04540193	8253053.955744679
11	Indonesia	2	female	13	40 to 44	2008	44	Population	1	Number	7995676.574244504	8628241.450986063	7350003.669820913
11	Indonesia	2	female	14	45 to 49	2008	44	Population	1	Number	6697910.77997776	7227805.038158525	6157036.037644032
11	Indonesia	2	female	15	50 to 54	2008	44	Population	1	Number	5226956.863681173	5640479.008243448	4804865.701272101
11	Indonesia	2	female	16	55 to 59	2008	44	Population	1	Number	3891080.4187573446	4198916.882954911	3576864.958440003
11	Indonesia	2	female	17	60 to 64	2008	44	Population	1	Number	3049982.213537512	3291276.5686875144	2803687.749777122
11	Indonesia	2	female	18	65 to 69	2008	44	Population	1	Number	2442429.235403304	2635658.0302271936	2245196.3479011036
11	Indonesia	2	female	19	70 to 74	2008	44	Population	1	Number	1788081.454561548	1929542.5947672431	1643688.9525146773
11	Indonesia	2	female	20	75 to 79	2008	44	Population	1	Number	1137342.6922573391	1227321.699444565	1045499.1374792209
11	Indonesia	2	female	21	80 plus	2008	44	Population	1	Number	936527.8812474777	1010619.7530566276	860900.6755265074
11	Indonesia	2	female	22	All Ages	2008	44	Population	1	Number	117097215.84660521	126361170.58776939	107641293.16719925
11	Indonesia	2	female	23	5-14 years	2008	44	Population	1	Number	22273353.788665026	24035473.74976154	20474719.126739573
11	Indonesia	2	female	24	15-49 years	2008	44	Population	1	Number	64968636.51319414	70108523.94691253	59722240.18332779
11	Indonesia	2	female	25	50-69 years	2008	44	Population	1	Number	14610448.731379334	15766330.490113067	13430614.75739033
11	Indonesia	2	female	26	70+ years	2008	44	Population	1	Number	3861952.028066365	4167484.0472684354	3550088.765520406
11	Indonesia	2	female	28	<1 year	2008	44	Population	1	Number	2257799.637505787	2436421.763619103	2075476.098525893
11	Indonesia	2	female	30	80 to 84	2008	44	Population	1	Number	594359.0662014803	641380.811761204	546362.9346694761
11	Indonesia	2	female	31	85 to 89	2008	44	Population	1	Number	245570.201818808	264998.086751684	225739.7316921172
11	Indonesia	2	female	32	90 to 94	2008	44	Population	1	Number	76747.48233472301	82819.23389351794	70549.9117644125
11	Indonesia	2	female	39	0 to 14	2008	44	Population	1	Number	33656178.57396538	36318832.10347535	30938349.4609607
11	Indonesia	2	female	42	Neonatal	2008	44	Population	1	Number	174111.15751903423	187885.67702000152	160051.20202633837
11	Indonesia	2	female	157	25 plus	2008	44	Population	1	Number	62530527.39171189	67477527.80935453	57481015.088250495
11	Indonesia	2	female	158	<20 years	2008	44	Population	1	Number	44089827.70519016	47577922.3234402	40529452.68931657
11	Indonesia	2	female	159	10 to 24	2008	44	Population	1	Number	31816403.778835926	34333506.53403594	29247141.547498643
11	Indonesia	2	female	162	10 to 19	2008	44	Population	1	Number	21339543.02913277	23027786.079061296	19616316.157866497
11	Indonesia	2	female	164	Birth	2008	44	Population	1	Number	2301453.67182386	2402846.01354049	2195436.02330084
11	Indonesia	2	female	235	95 plus	2008	44	Population	1	Number	19851.130892466306	21421.62065022142	18248.097400501596
11	Indonesia	3	both	1	Under 5	2008	44	Population	1	Number	23396493.456528276	25247468.775763467	21507162.17316136
11	Indonesia	3	both	2	Early Neonatal	2008	44	Population	1	Number	90172.7357589119	97306.60428787691	82891.0389998382
11	Indonesia	3	both	3	Late Neonatal	2008	44	Population	1	Number	267891.619591805	289085.42698929826	246258.6335040799
11	Indonesia	3	both	4	Post Neonatal	2008	44	Population	1	Number	4279208.384253282	4617750.957730548	3933650.521771123
11	Indonesia	3	both	5	1 to 4	2008	44	Population	1	Number	18759220.71692428	20243325.78675574	17244361.978886317
11	Indonesia	3	both	6	5 to 9	2008	44	Population	1	Number	23423902.83531266	25277046.60272748	21532358.169120185
11	Indonesia	3	both	7	10 to 14	2008	44	Population	1	Number	22409104.728484258	24181964.40318937	20599507.80429401
11	Indonesia	3	both	8	15 to 19	2008	44	Population	1	Number	21163250.135401547	22837546.061336495	19454259.400835868
11	Indonesia	3	both	9	20 to 24	2008	44	Population	1	Number	20899812.284313463	22553266.755462795	19212094.881762624
11	Indonesia	3	both	10	25 to 29	2008	44	Population	1	Number	20906588.40015631	22560578.952629477	19218323.807588927
11	Indonesia	3	both	11	30 to 34	2008	44	Population	1	Number	19729794.82864693	21290685.282135364	18136559.558009725
11	Indonesia	3	both	12	35 to 39	2008	44	Population	1	Number	18038551.903613992	19465642.438799124	16581889.157059282
11	Indonesia	3	both	13	40 to 44	2008	44	Population	1	Number	16028549.240775052	17296621.702272147	14734199.74503327
11	Indonesia	3	both	14	45 to 49	2008	44	Population	1	Number	13506402.620808834	14574939.57696518	12415723.410923952
11	Indonesia	3	both	15	50 to 54	2008	44	Population	1	Number	10653628.610490382	11496473.015997363	9793318.758820882
11	Indonesia	3	both	16	55 to 59	2008	44	Population	1	Number	7923489.684670165	8550343.613691173	7283646.070391064
11	Indonesia	3	both	17	60 to 64	2008	44	Population	1	Number	5945237.04653395	6415584.753150065	5465142.781129645
11	Indonesia	3	both	18	65 to 69	2008	44	Population	1	Number	4601661.504822375	4965714.429621849	4230064.664779651
11	Indonesia	3	both	19	70 to 74	2008	44	Population	1	Number	3270653.5055044633	3529405.9090519105	3006539.2271625074
11	Indonesia	3	both	20	75 to 79	2008	44	Population	1	Number	2020357.9977208306	2180195.31679384	1857208.525096358
11	Indonesia	3	both	21	80 plus	2008	44	Population	1	Number	1630538.348542716	1759535.7235479406	1498867.8861994967
11	Indonesia	3	both	22	All Ages	2008	44	Population	1	Number	235548017.13232622	254183013.313135	216526866.02136892
11	Indonesia	3	both	23	5-14 years	2008	44	Population	1	Number	45833007.56379692	49459011.00591684	42131865.97341418
11	Indonesia	3	both	24	15-49 years	2008	44	Population	1	Number	130272949.41371614	140579280.76960057	119753049.96121365
11	Indonesia	3	both	25	50-69 years	2008	44	Population	1	Number	29124016.846516874	31428115.812460456	26772172.275121234
11	Indonesia	3	both	26	70+ years	2008	44	Population	1	Number	6921549.851768009	7469136.9493936915	6362615.638458364
11	Indonesia	3	both	28	<1 year	2008	44	Population	1	Number	4637272.739603999	5004142.989007724	4262800.194275041
11	Indonesia	3	both	30	80 to 84	2008	44	Population	1	Number	1044689.7673422784	1127338.6898913346	960328.1914283314
11	Indonesia	3	both	31	85 to 89	2008	44	Population	1	Number	428316.5373740316	462202.0997969935	393728.7973459055
11	Indonesia	3	both	32	90 to 94	2008	44	Population	1	Number	127418.8376045047	137499.3705719681	117129.41554116266
11	Indonesia	3	both	39	0 to 14	2008	44	Population	1	Number	69229501.0203252	74706479.78168032	63639028.14657556
11	Indonesia	3	both	42	Neonatal	2008	44	Population	1	Number	358064.35535071685	386392.0312771752	329149.6725039181
11	Indonesia	3	both	157	25 plus	2008	44	Population	1	Number	124255453.69228601	134085720.71465546	114221483.59219475
11	Indonesia	3	both	158	<20 years	2008	44	Population	1	Number	90392751.15572675	97544025.8430168	83093287.54741143
11	Indonesia	3	both	159	10 to 24	2008	44	Population	1	Number	64472167.14819927	69572777.21998866	59265862.08689249
11	Indonesia	3	both	162	10 to 19	2008	44	Population	1	Number	43572354.863885805	47019510.46452587	40053767.20512988
11	Indonesia	3	both	164	Birth	2008	44	Population	1	Number	4732613.53294548	4941112.52400485	4514603.25349743
11	Indonesia	3	both	235	95 plus	2008	44	Population	1	Number	30113.206221901204	32495.56328764457	27681.48188409697
12	Lao People's Democratic Republic	1	male	1	Under 5	2008	44	Population	1	Number	401395.2820300358	436584.22793993977	366788.6603087855
12	Lao People's Democratic Republic	1	male	2	Early Neonatal	2008	44	Population	1	Number	1667.2071168748973	1813.3654393135948	1523.467495091429
12	Lao People's Democratic Republic	1	male	3	Late Neonatal	2008	44	Population	1	Number	4916.8659918447565	5347.910747922196	4492.954378899791
12	Lao People's Democratic Republic	1	male	4	Post Neonatal	2008	44	Population	1	Number	77218.37968675818	83987.8498516926	70560.93408293178
12	Lao People's Democratic Republic	1	male	5	1 to 4	2008	44	Population	1	Number	317592.8292345579	345435.1019010114	290211.30435186246
12	Lao People's Democratic Republic	1	male	6	5 to 9	2008	44	Population	1	Number	390267.1249348169	424480.5035283337	356619.9263565125
12	Lao People's Democratic Republic	1	male	7	10 to 14	2008	44	Population	1	Number	390671.1484911904	424919.9464424026	356989.11669234786
12	Lao People's Democratic Republic	1	male	8	15 to 19	2008	44	Population	1	Number	362628.30217892915	394418.6800982686	331364.00725384237
12	Lao People's Democratic Republic	1	male	9	20 to 24	2008	44	Population	1	Number	301739.9235106401	328192.4263740892	275725.16982863157
12	Lao People's Democratic Republic	1	male	10	25 to 29	2008	44	Population	1	Number	247938.2242797616	269674.11693662975	226562.02799142012
12	Lao People's Democratic Republic	1	male	11	30 to 34	2008	44	Population	1	Number	207001.2165918171	225148.3023699422	189154.43782002386
12	Lao People's Democratic Republic	1	male	12	35 to 39	2008	44	Population	1	Number	177032.1719159254	192551.9744665597	161769.19878131006
12	Lao People's Democratic Republic	1	male	13	40 to 44	2008	44	Population	1	Number	150036.66051417578	163189.8592877999	137101.12741953117
12	Lao People's Democratic Republic	1	male	14	45 to 49	2008	44	Population	1	Number	128490.6318837962	139754.96432044395	117412.70722599162
12	Lao People's Democratic Republic	1	male	15	50 to 54	2008	44	Population	1	Number	100770.65836319285	109604.87591680742	92082.63383799326
12	Lao People's Democratic Republic	1	male	16	55 to 59	2008	44	Population	1	Number	74646.54444297064	81190.5506442403	68210.8317129364
12	Lao People's Democratic Republic	1	male	17	60 to 64	2008	44	Population	1	Number	55822.496015198034	60716.26253607021	51009.713978090265
12	Lao People's Democratic Republic	1	male	18	65 to 69	2008	44	Population	1	Number	41274.963084548894	44893.39735231091	37716.40846775928
12	Lao People's Democratic Republic	1	male	19	70 to 74	2008	44	Population	1	Number	29263.53807285466	31828.97195929741	26740.55826304985
12	Lao People's Democratic Republic	1	male	20	75 to 79	2008	44	Population	1	Number	19297.389384318507	20989.125240835943	17633.649214645036
12	Lao People's Democratic Republic	1	male	21	80 plus	2008	44	Population	1	Number	14828.794517054508	16128.784007540515	13550.317899595273
12	Lao People's Democratic Republic	1	male	22	All Ages	2008	44	Population	1	Number	3093105.0702112266	3364266.9694215115	2826430.4930524677
12	Lao People's Democratic Republic	1	male	23	5-14 years	2008	44	Population	1	Number	780938.2734260072	849400.4499707364	713609.0430488603
12	Lao People's Democratic Republic	1	male	24	15-49 years	2008	44	Population	1	Number	1574867.1308750454	1712930.3238537337	1439088.6763207514
12	Lao People's Democratic Republic	1	male	25	50-69 years	2008	44	Population	1	Number	272514.6619059104	296405.0864494288	249019.58799677918
12	Lao People's Democratic Republic	1	male	26	70+ years	2008	44	Population	1	Number	63389.72197422767	68946.88120767388	57924.525377290156
12	Lao People's Democratic Republic	1	male	28	<1 year	2008	44	Population	1	Number	83802.45279547783	91149.12603892839	76577.355956923
12	Lao People's Democratic Republic	1	male	30	80 to 84	2008	44	Population	1	Number	10155.315198767228	11045.596807011707	9279.766413623553
12	Lao People's Democratic Republic	1	male	31	85 to 89	2008	44	Population	1	Number	3647.093411992432	3966.821566628205	3332.6562779719034
12	Lao People's Democratic Republic	1	male	32	90 to 94	2008	44	Population	1	Number	894.8135769563908	973.2588102927657	817.6664943794423
12	Lao People's Democratic Republic	1	male	39	0 to 14	2008	44	Population	1	Number	1182333.555456043	1285984.677910676	1080397.703357646
12	Lao People's Democratic Republic	1	male	42	Neonatal	2008	44	Population	1	Number	6584.073108719654	7161.2761872357905	6016.42187399122
12	Lao People's Democratic Republic	1	male	157	25 plus	2008	44	Population	1	Number	1246403.289065614	1355671.185038479	1138943.6126123457
12	Lao People's Democratic Republic	1	male	158	<20 years	2008	44	Population	1	Number	1544961.8576349723	1680403.3580089447	1411761.7106114887
12	Lao People's Democratic Republic	1	male	159	10 to 24	2008	44	Population	1	Number	1055039.3741807595	1147531.0529147605	964078.2937748218
12	Lao People's Democratic Republic	1	male	162	10 to 19	2008	44	Population	1	Number	753299.4506701195	819338.6265406715	688353.1239461901
12	Lao People's Democratic Republic	1	male	164	Birth	2008	44	Population	1	Number	89933.149320639	93066.5389640019	86867.6452538369
12	Lao People's Democratic Republic	1	male	235	95 plus	2008	44	Population	1	Number	131.5723293384572	143.1068236078358	120.2287136203755
12	Lao People's Democratic Republic	2	female	1	Under 5	2008	44	Population	1	Number	388968.6264145157	423068.17010204174	355433.3789455278
12	Lao People's Democratic Republic	2	female	2	Early Neonatal	2008	44	Population	1	Number	1593.134106776458	1732.7987028002478	1455.7807499915887
12	Lao People's Democratic Republic	2	female	3	Late Neonatal	2008	44	Population	1	Number	4713.522918145915	5126.741285269916	4307.142694198705
12	Lao People's Democratic Republic	2	female	4	Post Neonatal	2008	44	Population	1	Number	74404.15197693177	80926.90846312437	67989.33731111459
12	Lao People's Democratic Republic	2	female	5	1 to 4	2008	44	Population	1	Number	308257.8174126616	335281.72165084723	281681.1181902229
12	Lao People's Democratic Republic	2	female	6	5 to 9	2008	44	Population	1	Number	380176.36729125737	413505.12381569203	347399.1516158046
12	Lao People's Democratic Republic	2	female	7	10 to 14	2008	44	Population	1	Number	380344.2846924004	413687.76195873396	347552.5918812116
12	Lao People's Democratic Republic	2	female	8	15 to 19	2008	44	Population	1	Number	356092.4873715611	387309.89285193593	325391.6830523798
12	Lao People's Democratic Republic	2	female	9	20 to 24	2008	44	Population	1	Number	303648.97133731266	330268.83386770275	277469.6275394181
12	Lao People's Democratic Republic	2	female	10	25 to 29	2008	44	Population	1	Number	249838.35406428349	271740.82457396336	228298.33653633585
12	Lao People's Democratic Republic	2	female	11	30 to 34	2008	44	Population	1	Number	207748.3711367764	225960.95738799116	189837.17582631842
12	Lao People's Democratic Republic	2	female	12	35 to 39	2008	44	Population	1	Number	179727.68187968482	195483.79053196192	164232.31315439407
12	Lao People's Democratic Republic	2	female	13	40 to 44	2008	44	Population	1	Number	151794.2059825321	165101.48273163065	138707.14467142787
12	Lao People's Democratic Republic	2	female	14	45 to 49	2008	44	Population	1	Number	129587.90440161365	140948.43095166158	118415.3774984683
12	Lao People's Democratic Republic	2	female	15	50 to 54	2008	44	Population	1	Number	103219.3788106924	112268.26727658015	94320.23585430662
12	Lao People's Democratic Republic	2	female	16	55 to 59	2008	44	Population	1	Number	80667.56406811596	87739.41238262663	73712.7442188106
12	Lao People's Democratic Republic	2	female	17	60 to 64	2008	44	Population	1	Number	54664.474888133154	59456.72167365438	49951.53258727459
12	Lao People's Democratic Republic	2	female	18	65 to 69	2008	44	Population	1	Number	45647.286649939015	49649.02750931064	41711.76858976982
12	Lao People's Democratic Republic	2	female	19	70 to 74	2008	44	Population	1	Number	33240.0915186902	36154.13618950903	30374.2699092549
12	Lao People's Democratic Republic	2	female	20	75 to 79	2008	44	Population	1	Number	21527.072986543157	23414.277547321573	19671.098826001584
12	Lao People's Democratic Republic	2	female	21	80 plus	2008	44	Population	1	Number	20168.638303148226	21936.75356034947	18429.78269712358
12	Lao People's Democratic Republic	2	female	22	All Ages	2008	44	Population	1	Number	3087061.7617972	3357693.8649126687	2820908.213403828
12	Lao People's Democratic Republic	2	female	23	5-14 years	2008	44	Population	1	Number	760520.6519836577	827192.8857744259	694951.7434970163
12	Lao People's Democratic Republic	2	female	24	15-49 years	2008	44	Population	1	Number	1578437.976173764	1716814.2128968476	1442351.6582787426
12	Lao People's Democratic Republic	2	female	25	50-69 years	2008	44	Population	1	Number	284198.7044168805	309113.4288421718	259696.2812501616
12	Lao People's Democratic Republic	2	female	26	70+ years	2008	44	Population	1	Number	74935.80280838157	81505.16729718007	68475.15143238008
12	Lao People's Democratic Republic	2	female	28	<1 year	2008	44	Population	1	Number	80710.80900185414	87786.44845119456	73752.2607553049
12	Lao People's Democratic Republic	2	female	30	80 to 84	2008	44	Population	1	Number	12506.674346981521	13603.091536747557	11428.401214502432
12	Lao People's Democratic Republic	2	female	31	85 to 89	2008	44	Population	1	Number	5564.351761499196	6052.159371416302	5084.616634667869
12	Lao People's Democratic Republic	2	female	32	90 to 94	2008	44	Population	1	Number	1735.5964869661332	1887.7502706189784	1585.9606198443234
12	Lao People's Democratic Republic	2	female	39	0 to 14	2008	44	Population	1	Number	1149489.2783981736	1250261.0558764676	1050385.122442544
12	Lao People's Democratic Republic	2	female	42	Neonatal	2008	44	Population	1	Number	6306.657024922373	6859.539988070164	5762.9234441902945
12	Lao People's Democratic Republic	2	female	157	25 plus	2008	44	Population	1	Number	1277831.0246901526	1389854.0823165611	1167661.780369487
12	Lao People's Democratic Republic	2	female	158	<20 years	2008	44	Population	1	Number	1505581.7657697347	1637570.9487284035	1375776.8054949236
12	Lao People's Democratic Republic	2	female	159	10 to 24	2008	44	Population	1	Number	1040085.7434012742	1131266.4886783727	950413.9024730095
12	Lao People's Democratic Republic	2	female	162	10 to 19	2008	44	Population	1	Number	736436.7720639616	800997.6548106698	672944.2749335915
12	Lao People's Democratic Republic	2	female	164	Birth	2008	44	Population	1	Number	85902.3216463367	88895.2719324188	82974.2142872169
12	Lao People's Democratic Republic	2	female	235	95 plus	2008	44	Population	1	Number	362.0157077013742	393.75238156662914	330.80422810895914
12	Lao People's Democratic Republic	3	both	1	Under 5	2008	44	Population	1	Number	790363.9084445515	859652.3980419817	722222.0392543133
12	Lao People's Democratic Republic	3	both	2	Early Neonatal	2008	44	Population	1	Number	3260.3412236513554	3546.1641421138424	2979.248245083018
12	Lao People's Democratic Republic	3	both	3	Late Neonatal	2008	44	Population	1	Number	9630.388909990672	10474.652033192113	8800.097073098497
12	Lao People's Democratic Republic	3	both	4	Post Neonatal	2008	44	Population	1	Number	151622.53166368994	164914.758314817	138550.2713940464
12	Lao People's Democratic Republic	3	both	5	1 to 4	2008	44	Population	1	Number	625850.6466472195	680716.8235518587	571892.4225420854
12	Lao People's Democratic Republic	3	both	6	5 to 9	2008	44	Population	1	Number	770443.4922260742	837985.6273440256	704019.0779723171
12	Lao People's Democratic Republic	3	both	7	10 to 14	2008	44	Population	1	Number	771015.4331835908	838607.7084011368	704541.7085735595
12	Lao People's Democratic Republic	3	both	8	15 to 19	2008	44	Population	1	Number	718720.7895504903	781728.5729502045	656755.6903062221
12	Lao People's Democratic Republic	3	both	9	20 to 24	2008	44	Population	1	Number	605388.8948479528	658461.2602417918	553194.7973680496
12	Lao People's Democratic Republic	3	both	10	25 to 29	2008	44	Population	1	Number	497776.5783440451	541414.941510593	454860.36452775594
12	Lao People's Democratic Republic	3	both	11	30 to 34	2008	44	Population	1	Number	414749.5877285935	451109.2597579333	378991.6136463423
12	Lao People's Democratic Republic	3	both	12	35 to 39	2008	44	Population	1	Number	356759.8537956102	388035.7649985217	326001.51193570415
12	Lao People's Democratic Republic	3	both	13	40 to 44	2008	44	Population	1	Number	301830.8664967079	328291.34201943054	275808.2720909591
12	Lao People's Democratic Republic	3	both	14	45 to 49	2008	44	Population	1	Number	258078.53628540985	280703.3952721055	235828.0847244599
12	Lao People's Democratic Republic	3	both	15	50 to 54	2008	44	Population	1	Number	203990.03717388524	221873.14319338757	186402.8696922999
12	Lao People's Democratic Republic	3	both	16	55 to 59	2008	44	Population	1	Number	155314.10851108658	168929.96302686693	141923.575931747
12	Lao People's Democratic Republic	3	both	17	60 to 64	2008	44	Population	1	Number	110486.97090333118	120172.98420972459	100961.24656536485
12	Lao People's Democratic Republic	3	both	18	65 to 69	2008	44	Population	1	Number	86922.24973448791	94542.42486162153	79428.17705752909
12	Lao People's Democratic Republic	3	both	19	70 to 74	2008	44	Population	1	Number	62503.62959154486	67983.10814880644	57114.828172304755
12	Lao People's Democratic Republic	3	both	20	75 to 79	2008	44	Population	1	Number	40824.462370861664	44403.402788157524	37304.74804064661
12	Lao People's Democratic Republic	3	both	21	80 plus	2008	44	Population	1	Number	34997.43282020273	38065.53756788998	31980.10059671886
12	Lao People's Democratic Republic	3	both	22	All Ages	2008	44	Population	1	Number	6180166.832008426	6721960.834334176	5647338.706456291
12	Lao People's Democratic Republic	3	both	23	5-14 years	2008	44	Population	1	Number	1541458.925409665	1676593.3357451623	1408560.7865458769
12	Lao People's Democratic Republic	3	both	24	15-49 years	2008	44	Population	1	Number	3153305.1070488095	3429744.5367505816	2881440.3345994935
12	Lao People's Democratic Republic	3	both	25	50-69 years	2008	44	Population	1	Number	556713.366322791	605518.5152916007	508715.8692469408
12	Lao People's Democratic Republic	3	both	26	70+ years	2008	44	Population	1	Number	138325.52478260925	150452.0485048539	126399.67680967021
12	Lao People's Democratic Republic	3	both	28	<1 year	2008	44	Population	1	Number	164513.26179733197	178935.57449012293	150329.61671222793
12	Lao People's Democratic Republic	3	both	30	80 to 84	2008	44	Population	1	Number	22661.98954574875	24648.688343759262	20708.167628125986
12	Lao People's Democratic Republic	3	both	31	85 to 89	2008	44	Population	1	Number	9211.445173491627	10018.980938044506	8417.272912639772
12	Lao People's Democratic Republic	3	both	32	90 to 94	2008	44	Population	1	Number	2630.410063922524	2861.0090809117432	2403.6271142237647
12	Lao People's Democratic Republic	3	both	39	0 to 14	2008	44	Population	1	Number	2331822.8338542166	2536245.733787144	2130782.82580019
12	Lao People's Democratic Republic	3	both	42	Neonatal	2008	44	Population	1	Number	12890.730133642026	14020.816175305954	11779.345318181515
12	Lao People's Democratic Republic	3	both	157	25 plus	2008	44	Population	1	Number	2524234.313755767	2745525.26735504	2306605.392981833
12	Lao People's Democratic Republic	3	both	158	<20 years	2008	44	Population	1	Number	3050543.623404707	3317974.306737349	2787538.5161064123
12	Lao People's Democratic Republic	3	both	159	10 to 24	2008	44	Population	1	Number	2095125.1175820339	2278797.541593133	1914492.1962478315
12	Lao People's Democratic Republic	3	both	162	10 to 19	2008	44	Population	1	Number	1489736.222734081	1620336.2813513412	1361297.3988797818
12	Lao People's Democratic Republic	3	both	164	Birth	2008	44	Population	1	Number	175835.470966976	181961.810896421	169841.859541054
12	Lao People's Democratic Republic	3	both	235	95 plus	2008	44	Population	1	Number	493.5880370398314	536.859205174465	451.0329417293346
13	Malaysia	1	male	1	Under 5	2008	44	Population	1	Number	1283067.1903423017	1388805.6162330299	1179980.8369160045
13	Malaysia	1	male	2	Early Neonatal	2008	44	Population	1	Number	4895.79240915738	5299.257938264994	4502.446378340757
13	Malaysia	1	male	3	Late Neonatal	2008	44	Population	1	Number	14644.601104171574	15851.472482543899	13467.99980333945
13	Malaysia	1	male	4	Post Neonatal	2008	44	Population	1	Number	233084.67118150863	252293.33493310492	214357.78846443206
13	Malaysia	1	male	5	1 to 4	2008	44	Population	1	Number	1030442.1256474641	1115361.550879116	947652.6022698923
13	Malaysia	1	male	6	5 to 9	2008	44	Population	1	Number	1408216.0309471607	1524268.056552084	1295074.757785879
13	Malaysia	1	male	7	10 to 14	2008	44	Population	1	Number	1412777.1215760524	1529205.0297123613	1299269.3935602484
13	Malaysia	1	male	8	15 to 19	2008	44	Population	1	Number	1414101.50030533	1530638.5513791023	1300487.3668145952
13	Malaysia	1	male	9	20 to 24	2008	44	Population	1	Number	1433199.6839022017	1551310.6290682752	1318051.131856549
13	Malaysia	1	male	10	25 to 29	2008	44	Population	1	Number	1267939.9151082905	1372431.6921225607	1166068.942803799
13	Malaysia	1	male	11	30 to 34	2008	44	Population	1	Number	1086555.576058206	1176099.3482939661	999257.6909794302
13	Malaysia	1	male	12	35 to 39	2008	44	Population	1	Number	959865.1305633849	1038968.2583941991	882746.0234459797
13	Malaysia	1	male	13	40 to 44	2008	44	Population	1	Number	890385.9900063718	963763.2953626986	818849.0934646302
13	Malaysia	1	male	14	45 to 49	2008	44	Population	1	Number	788758.855995992	853761.0012212449	725387.0584710062
13	Malaysia	1	male	15	50 to 54	2008	44	Population	1	Number	662525.0303661012	717124.1615350846	609295.3242773128
13	Malaysia	1	male	16	55 to 59	2008	44	Population	1	Number	489416.54927631345	529749.6946601832	450095.01744140073
13	Malaysia	1	male	17	60 to 64	2008	44	Population	1	Number	382725.43811588845	414266.09762251715	351975.8639113425
13	Malaysia	1	male	18	65 to 69	2008	44	Population	1	Number	245561.2617089011	265798.1296362254	225831.96366210288
13	Malaysia	1	male	19	70 to 74	2008	44	Population	1	Number	177903.31720822802	192564.44864696296	163609.9081245265
13	Malaysia	1	male	20	75 to 79	2008	44	Population	1	Number	100372.81434462099	108644.60515254512	92308.49199906926
13	Malaysia	1	male	21	80 plus	2008	44	Population	1	Number	86812.19233367057	93966.44320578314	79837.3804080122
13	Malaysia	1	male	22	All Ages	2008	44	Population	1	Number	14090183.598159015	15251365.058798818	12958126.245921893
13	Malaysia	1	male	23	5-14 years	2008	44	Population	1	Number	2820993.152523213	3053473.086264445	2594344.1513461275
13	Malaysia	1	male	24	15-49 years	2008	44	Population	1	Number	7840806.651939777	8486972.77584205	7210847.30783599
13	Malaysia	1	male	25	50-69 years	2008	44	Population	1	Number	1780228.2794672041	1926938.0834540103	1637198.1692921587
13	Malaysia	1	male	26	70+ years	2008	44	Population	1	Number	365088.32388651953	395175.4970052913	335755.780531608
13	Malaysia	1	male	28	<1 year	2008	44	Population	1	Number	252625.0646948376	273444.0653539138	232328.23464611228
13	Malaysia	1	male	30	80 to 84	2008	44	Population	1	Number	57868.692028333484	62637.68966890044	53219.30773758654
13	Malaysia	1	male	31	85 to 89	2008	44	Population	1	Number	19051.663599486546	20621.723947668277	17520.98263284782
13	Malaysia	1	male	32	90 to 94	2008	44	Population	1	Number	7228.737431606841	7824.46252141416	6647.953987598953
13	Malaysia	1	male	39	0 to 14	2008	44	Population	1	Number	4104060.3428655146	4442278.702497475	3774324.988262132
13	Malaysia	1	male	42	Neonatal	2008	44	Population	1	Number	19540.393513328952	21150.73042080889	17970.446181680207
13	Malaysia	1	male	157	25 plus	2008	44	Population	1	Number	7138822.071085969	7727137.175853968	6565262.7589886105
13	Malaysia	1	male	158	<20 years	2008	44	Population	1	Number	5518161.843170845	5972917.253876579	5074812.355076727
13	Malaysia	1	male	159	10 to 24	2008	44	Population	1	Number	4260078.305783584	4611154.210159739	3917807.892231393
13	Malaysia	1	male	162	10 to 19	2008	44	Population	1	Number	2826878.6218813825	3059843.581091464	2599756.7603748436
13	Malaysia	1	male	164	Birth	2008	44	Population	1	Number	254003.027371603	255289.982769891	252789.340022562
13	Malaysia	1	male	235	95 plus	2008	44	Population	1	Number	2663.0992742436833	2882.567067800265	2449.1360499788966
13	Malaysia	2	female	1	Under 5	2008	44	Population	1	Number	1206674.6518199926	1306117.517482896	1109725.956876835
13	Malaysia	2	female	2	Early Neonatal	2008	44	Population	1	Number	4593.977347442656	4972.570095314773	4224.880252578486
13	Malaysia	2	female	3	Late Neonatal	2008	44	Population	1	Number	13748.698639845334	14881.73809652055	12644.077449461194
13	Malaysia	2	female	4	Post Neonatal	2008	44	Population	1	Number	218883.2001969408	236921.5112199006	201297.3160714484
13	Malaysia	2	female	5	1 to 4	2008	44	Population	1	Number	969448.7756357638	1049341.69807116	891559.6831033472
13	Malaysia	2	female	6	5 to 9	2008	44	Population	1	Number	1327704.716580624	1437121.7508837744	1221032.019554775
13	Malaysia	2	female	7	10 to 14	2008	44	Population	1	Number	1331905.7294889085	1441668.9720774961	1224895.5075815322
13	Malaysia	2	female	8	15 to 19	2008	44	Population	1	Number	1343739.9492684305	1454478.457829486	1235778.922467983
13	Malaysia	2	female	9	20 to 24	2008	44	Population	1	Number	1346874.9114506512	1457871.7743433197	1238662.0102184305
13	Malaysia	2	female	10	25 to 29	2008	44	Population	1	Number	1163405.4224279297	1259282.4419372885	1069933.1370657887
13	Malaysia	2	female	11	30 to 34	2008	44	Population	1	Number	1002025.7520120193	1084603.364873788	921519.3049672585
13	Malaysia	2	female	12	35 to 39	2008	44	Population	1	Number	910264.1103427528	985279.584900082	837130.1322499664
13	Malaysia	2	female	13	40 to 44	2008	44	Population	1	Number	845822.1605721485	915526.9309190026	777865.6865567284
13	Malaysia	2	female	14	45 to 49	2008	44	Population	1	Number	740811.5955598212	801862.3749622595	681292.057894919
13	Malaysia	2	female	15	50 to 54	2008	44	Population	1	Number	617145.1335353025	668004.4770344818	567561.4158392971
13	Malaysia	2	female	16	55 to 59	2008	44	Population	1	Number	481300.5259776203	520964.82444953104	442631.06540794024
13	Malaysia	2	female	17	60 to 64	2008	44	Population	1	Number	352971.54426494427	382060.16546555154	324612.5077036442
13	Malaysia	2	female	18	65 to 69	2008	44	Population	1	Number	243018.71139922156	263046.04605384043	223493.69122797082
13	Malaysia	2	female	19	70 to 74	2008	44	Population	1	Number	187203.18920881394	202630.72932336022	172162.59408599624
13	Malaysia	2	female	20	75 to 79	2008	44	Population	1	Number	114620.51333914229	124066.46655694276	105411.47827307519
13	Malaysia	2	female	21	80 plus	2008	44	Population	1	Number	106188.664292495	114939.74318707094	97657.07509785418
13	Malaysia	2	female	22	All Ages	2008	44	Population	1	Number	13321677.281540819	14419525.622280173	12251364.563069994
13	Malaysia	2	female	23	5-14 years	2008	44	Population	1	Number	2659610.4460695325	2878790.72296127	2445927.527136307
13	Malaysia	2	female	24	15-49 years	2008	44	Population	1	Number	7352943.901633753	7958904.929765224	6762181.251421075
13	Malaysia	2	female	25	50-69 years	2008	44	Population	1	Number	1694435.9151770887	1834075.5130034052	1558298.6801788528
13	Malaysia	2	female	26	70+ years	2008	44	Population	1	Number	408012.3668404512	441636.939067374	375231.14745692554
13	Malaysia	2	female	28	<1 year	2008	44	Population	1	Number	237225.87618422878	256775.81941173595	218166.2737734881
13	Malaysia	2	female	30	80 to 84	2008	44	Population	1	Number	67950.62378774701	73550.48017226932	62491.21989054948
13	Malaysia	2	female	31	85 to 89	2008	44	Population	1	Number	24250.5910250406	26249.098461914207	22302.20904160216
13	Malaysia	2	female	32	90 to 94	2008	44	Population	1	Number	9984.911402070615	10807.774633443292	9182.686769197328
13	Malaysia	2	female	39	0 to 14	2008	44	Population	1	Number	3866285.0978895254	4184908.2404441666	3555653.4840131416
13	Malaysia	2	female	42	Neonatal	2008	44	Population	1	Number	18342.67598728799	19854.308191835324	16868.95770203968
13	Malaysia	2	female	157	25 plus	2008	44	Population	1	Number	6764777.322932212	7322267.149663196	6221270.14637044
13	Malaysia	2	female	158	<20 years	2008	44	Population	1	Number	5210025.047157955	5639386.698273653	4791432.406481124
13	Malaysia	2	female	159	10 to 24	2008	44	Population	1	Number	4022520.5902079903	4354019.204250302	3699336.440267946
13	Malaysia	2	female	162	10 to 19	2008	44	Population	1	Number	2675645.6787573393	2896147.429906982	2460674.4300495153
13	Malaysia	2	female	164	Birth	2008	44	Population	1	Number	238246.471612727	239453.59337792	237108.072863932
13	Malaysia	2	female	235	95 plus	2008	44	Population	1	Number	4002.538077636773	4332.389919444141	3680.9593965051954
13	Malaysia	3	both	1	Under 5	2008	44	Population	1	Number	2489741.8421622943	2694923.1337159257	2289706.7937928396
13	Malaysia	3	both	2	Early Neonatal	2008	44	Population	1	Number	9489.769756600035	10271.828033579766	8727.326630919244
13	Malaysia	3	both	3	Late Neonatal	2008	44	Population	1	Number	28393.299744016906	30733.210579064445	26112.077252800646
13	Malaysia	3	both	4	Post Neonatal	2008	44	Population	1	Number	451967.87137844943	489214.84615300555	415655.10453588044
13	Malaysia	3	both	5	1 to 4	2008	44	Population	1	Number	1999890.9012832278	2164703.248950276	1839212.2853732395
13	Malaysia	3	both	6	5 to 9	2008	44	Population	1	Number	2735920.7475277847	2961389.8074358585	2516106.777340654
13	Malaysia	3	both	7	10 to 14	2008	44	Population	1	Number	2744682.851064961	2970874.0017898576	2524164.9011417804
13	Malaysia	3	both	8	15 to 19	2008	44	Population	1	Number	2757841.4495737604	2985117.009208588	2536266.289282578
13	Malaysia	3	both	9	20 to 24	2008	44	Population	1	Number	2780074.5953528527	3009182.4034115947	2556713.1420749794
13	Malaysia	3	both	10	25 to 29	2008	44	Population	1	Number	2431345.3375362204	2631714.1340598487	2236002.079869588
13	Malaysia	3	both	11	30 to 34	2008	44	Population	1	Number	2088581.3280702252	2260702.7131677545	1920776.9959466886
13	Malaysia	3	both	12	35 to 39	2008	44	Population	1	Number	1870129.2409061375	2024247.843294281	1719876.1556959462
13	Malaysia	3	both	13	40 to 44	2008	44	Population	1	Number	1736208.1505785203	1879290.2262817011	1596714.7800213587
13	Malaysia	3	both	14	45 to 49	2008	44	Population	1	Number	1529570.4515558132	1655623.3761835045	1406679.1163659252
13	Malaysia	3	both	15	50 to 54	2008	44	Population	1	Number	1279670.1639014035	1385128.6385695664	1176856.74011661
13	Malaysia	3	both	16	55 to 59	2008	44	Population	1	Number	970717.0752539337	1050714.5191097143	892726.082849341
13	Malaysia	3	both	17	60 to 64	2008	44	Population	1	Number	735696.9823808328	796326.2630880687	676588.3716149868
13	Malaysia	3	both	18	65 to 69	2008	44	Population	1	Number	488579.97310812265	528844.175690066	449325.65489007364
13	Malaysia	3	both	19	70 to 74	2008	44	Population	1	Number	365106.50641704194	395195.17797032325	335772.50221052277
13	Malaysia	3	both	20	75 to 79	2008	44	Population	1	Number	214993.32768376326	232711.07170948788	197719.97027214445
13	Malaysia	3	both	21	80 plus	2008	44	Population	1	Number	193000.85662616557	208906.18639285414	177494.45550586635
13	Malaysia	3	both	22	All Ages	2008	44	Population	1	Number	27411860.879699834	29670890.681078993	25209490.808991887
13	Malaysia	3	both	23	5-14 years	2008	44	Population	1	Number	5480603.598592746	5932263.809225717	5040271.678482435
13	Malaysia	3	both	24	15-49 years	2008	44	Population	1	Number	15193750.55357353	16445877.705607275	13973028.55925706
13	Malaysia	3	both	25	50-69 years	2008	44	Population	1	Number	3474664.194644293	3761013.596457415	3195496.8494710107
13	Malaysia	3	both	26	70+ years	2008	44	Population	1	Number	773100.6907269708	836812.4360726649	710986.9279885336
13	Malaysia	3	both	28	<1 year	2008	44	Population	1	Number	489850.94087906636	530219.8847656498	450494.5084196004
13	Malaysia	3	both	30	80 to 84	2008	44	Population	1	Number	125819.3158160805	136188.1698411698	115710.52762813601
13	Malaysia	3	both	31	85 to 89	2008	44	Population	1	Number	43302.25462452715	46870.822409582484	39823.191674449976
13	Malaysia	3	both	32	90 to 94	2008	44	Population	1	Number	17213.648833677456	18632.237154857452	15830.640756796281
13	Malaysia	3	both	39	0 to 14	2008	44	Population	1	Number	7970345.440755039	8627186.94294164	7329978.472275275
13	Malaysia	3	both	42	Neonatal	2008	44	Population	1	Number	37883.06950061694	41005.03861264421	34839.40388371988
13	Malaysia	3	both	157	25 plus	2008	44	Population	1	Number	13903599.39401818	15049404.325517174	12786532.905359045
13	Malaysia	3	both	158	<20 years	2008	44	Population	1	Number	10728186.8903288	11612303.952150228	9866244.761557851
13	Malaysia	3	both	159	10 to 24	2008	44	Population	1	Number	8282598.895991574	8965173.414410042	7617144.332499339
13	Malaysia	3	both	162	10 to 19	2008	44	Population	1	Number	5502524.300638721	5955991.0109984465	5060431.190424359
13	Malaysia	3	both	164	Birth	2008	44	Population	1	Number	492249.49898433	494743.576147811	489897.412886495
13	Malaysia	3	both	235	95 plus	2008	44	Population	1	Number	6665.637351880457	7214.956987244405	6130.095446484092
14	Maldives	1	male	1	Under 5	2008	44	Population	1	Number	18814.36791574738	20331.793932288147	17300.32047571617
14	Maldives	1	male	2	Early Neonatal	2008	44	Population	1	Number	82.45585095298067	89.10612238449316	75.82038647126059
14	Maldives	1	male	3	Late Neonatal	2008	44	Population	1	Number	245.47074499668142	265.2685769741163	225.716993250724
14	Maldives	1	male	4	Post Neonatal	2008	44	Population	1	Number	3863.077562420245	4174.644468275476	3552.204365924021
14	Maldives	1	male	5	1 to 4	2008	44	Population	1	Number	14623.363757377474	15802.774764654057	13446.578730070161
14	Maldives	1	male	6	5 to 9	2008	44	Population	1	Number	15920.17584149577	17204.177999738342	14639.03253731446
14	Maldives	1	male	7	10 to 14	2008	44	Population	1	Number	18517.396227510715	20010.870731679428	17027.246971375444
14	Maldives	1	male	8	15 to 19	2008	44	Population	1	Number	21428.812856845503	23157.100422931875	19704.373354327883
14	Maldives	1	male	9	20 to 24	2008	44	Population	1	Number	20853.2524284078	22535.11960066995	19175.129963866777
14	Maldives	1	male	10	25 to 29	2008	44	Population	1	Number	16648.386710922565	17991.120904370586	15308.642139475945
14	Maldives	1	male	11	30 to 34	2008	44	Population	1	Number	12704.957077923189	13729.64376925435	11682.551870069467
14	Maldives	1	male	12	35 to 39	2008	44	Population	1	Number	10697.27952990972	11560.041985581041	9836.438030472362
14	Maldives	1	male	13	40 to 44	2008	44	Population	1	Number	9137.873827867897	9874.866297897568	8402.522284921202
14	Maldives	1	male	14	45 to 49	2008	44	Population	1	Number	7724.945268652421	8347.981502423287	7103.2962363405195
14	Maldives	1	male	15	50 to 54	2008	44	Population	1	Number	5745.853220092674	6209.270710514742	5283.467537106479
14	Maldives	1	male	16	55 to 59	2008	44	Population	1	Number	3753.2785763164156	4055.9899182297786	3451.2412266885513
14	Maldives	1	male	17	60 to 64	2008	44	Population	1	Number	2932.7664313391233	3169.3014083992125	2696.758103689595
14	Maldives	1	male	18	65 to 69	2008	44	Population	1	Number	2911.9660021588716	3146.8233723743056	2677.631546131974
14	Maldives	1	male	19	70 to 74	2008	44	Population	1	Number	2506.311840560578	2708.4521840183884	2304.6215662386553
14	Maldives	1	male	20	75 to 79	2008	44	Population	1	Number	1686.913958845815	1822.9678055804652	1551.1630384651357
14	Maldives	1	male	21	80 plus	2008	44	Population	1	Number	1239.7922988064827	1339.7846609065782	1140.022571511671
14	Maldives	1	male	22	All Ages	2008	44	Population	1	Number	173224.3300134029	187195.30720685804	159284.45945371233
14	Maldives	1	male	23	5-14 years	2008	44	Population	1	Number	34437.572069006485	37215.048731417766	31666.279508689906
14	Maldives	1	male	24	15-49 years	2008	44	Population	1	Number	99195.5077005291	107195.87448312865	91212.95387947417
14	Maldives	1	male	25	50-69 years	2008	44	Population	1	Number	15343.864229907083	16581.38540951804	14109.098413616599
14	Maldives	1	male	26	70+ years	2008	44	Population	1	Number	5433.018098212876	5871.204650505432	4995.807176215462
14	Maldives	1	male	28	<1 year	2008	44	Population	1	Number	4191.004158369908	4529.0191676340855	3853.7417456460057
14	Maldives	1	male	30	80 to 84	2008	44	Population	1	Number	833.3336039209798	900.5440516336017	766.2728014875103
14	Maldives	1	male	31	85 to 89	2008	44	Population	1	Number	301.9334058597221	326.28509321727756	277.6359379751276
14	Maldives	1	male	32	90 to 94	2008	44	Population	1	Number	84.81097663915052	91.65119487113068	77.98598827695434
14	Maldives	1	male	39	0 to 14	2008	44	Population	1	Number	53251.939984753866	57546.842663705895	48966.59998440608
14	Maldives	1	male	42	Neonatal	2008	44	Population	1	Number	327.9265959496621	354.37469935860946	301.5373797219845
14	Maldives	1	male	157	25 plus	2008	44	Population	1	Number	77690.32474339574	83956.24451955031	71438.35615111157
14	Maldives	1	male	158	<20 years	2008	44	Population	1	Number	74680.75284159937	80703.94308663778	68670.97333873395
14	Maldives	1	male	159	10 to 24	2008	44	Population	1	Number	60799.46151276402	65703.09075528124	55906.75028957011
14	Maldives	1	male	162	10 to 19	2008	44	Population	1	Number	39946.20908435622	43167.9711546113	36731.62032570333
14	Maldives	1	male	164	Birth	2008	44	Population	1	Number	4416.54234959598	4885.03414772506	3976.6901389803
14	Maldives	1	male	235	95 plus	2008	44	Population	1	Number	19.714312386630187	21.304321184568384	18.127843772078947
14	Maldives	2	female	1	Under 5	2008	44	Population	1	Number	17877.15987999974	19318.997715065423	16438.532322988503
14	Maldives	2	female	2	Early Neonatal	2008	44	Population	1	Number	78.07901318167828	84.37628165640298	71.7957656892691
14	Maldives	2	female	3	Late Neonatal	2008	44	Population	1	Number	232.5955987339964	251.35501783499262	213.87794781940042
14	Maldives	2	female	4	Post Neonatal	2008	44	Population	1	Number	3662.2252988654554	3957.592965311531	3367.515273878442
14	Maldives	2	female	5	1 to 4	2008	44	Population	1	Number	13904.259969218612	15025.673450262493	12785.34333560139
14	Maldives	2	female	6	5 to 9	2008	44	Population	1	Number	14950.649880600107	16156.457335551933	13747.527177786395
14	Maldives	2	female	7	10 to 14	2008	44	Population	1	Number	17110.555284143218	18490.56453355767	15733.618650317403
14	Maldives	2	female	8	15 to 19	2008	44	Population	1	Number	19592.955850645867	21173.17693922255	18016.25315294397
14	Maldives	2	female	9	20 to 24	2008	44	Population	1	Number	19280.800950044217	20835.845962045558	17729.21827392718
14	Maldives	2	female	10	25 to 29	2008	44	Population	1	Number	15825.751510015743	17102.13810881864	14552.20680909308
14	Maldives	2	female	11	30 to 34	2008	44	Population	1	Number	12281.074448111862	13271.573940951115	11292.780320333404
14	Maldives	2	female	12	35 to 39	2008	44	Population	1	Number	10418.705151669932	11258.999884217328	9580.28135056403
14	Maldives	2	female	13	40 to 44	2008	44	Population	1	Number	8921.58479779691	9641.133014435141	8203.638668295529
14	Maldives	2	female	14	45 to 49	2008	44	Population	1	Number	7442.9296941084585	8043.22066363239	6843.975283300682
14	Maldives	2	female	15	50 to 54	2008	44	Population	1	Number	5257.156934635447	5681.159842486344	4834.09807693845
14	Maldives	2	female	16	55 to 59	2008	44	Population	1	Number	3333.45295929817	3602.3043109888176	3065.200210011515
14	Maldives	2	female	17	60 to 64	2008	44	Population	1	Number	2767.0372861041737	2990.2057914441	2544.365669483429
14	Maldives	2	female	18	65 to 69	2008	44	Population	1	Number	2660.8456382488803	2875.4495205349504	2446.7195753936403
14	Maldives	2	female	19	70 to 74	2008	44	Population	1	Number	2052.7772475562806	2218.3388872326086	1887.5842338693553
14	Maldives	2	female	20	75 to 79	2008	44	Population	1	Number	1235.301016081356	1334.9311449517593	1135.89271549739
14	Maldives	2	female	21	80 plus	2008	44	Population	1	Number	841.1623356014334	909.0041901825525	773.4715321382952
14	Maldives	2	female	22	All Ages	2008	44	Population	1	Number	161849.9008646618	174903.50178531898	148825.3640228822
14	Maldives	2	female	23	5-14 years	2008	44	Population	1	Number	32061.205164743325	34647.02186910961	29481.145828103796
14	Maldives	2	female	24	15-49 years	2008	44	Population	1	Number	93763.80240239299	101326.08851332273	86218.35385845786
14	Maldives	2	female	25	50-69 years	2008	44	Population	1	Number	14018.492818286672	15149.119465454214	12890.383531827038
14	Maldives	2	female	26	70+ years	2008	44	Population	1	Number	4129.24059923907	4462.274222366922	3796.9484815050414
14	Maldives	2	female	28	<1 year	2008	44	Population	1	Number	3972.8999107811305	4293.324264802926	3653.1889873871114
14	Maldives	2	female	30	80 to 84	2008	44	Population	1	Number	595.7442528657211	643.792522812991	547.8029632617424
14	Maldives	2	female	31	85 to 89	2008	44	Population	1	Number	183.33626804308167	198.12279843038283	168.58266013350246
14	Maldives	2	female	32	90 to 94	2008	44	Population	1	Number	52.11580021852788	56.319070372410884	47.9218887217724
14	Maldives	2	female	39	0 to 14	2008	44	Population	1	Number	49938.36504474307	53966.01958417502	45919.6781510923
14	Maldives	2	female	42	Neonatal	2008	44	Population	1	Number	310.6746119156747	335.7312994913956	285.67371350866955
14	Maldives	2	female	157	25 plus	2008	44	Population	1	Number	73037.77901922865	78928.45929987569	67160.2144449188
14	Maldives	2	female	158	<20 years	2008	44	Population	1	Number	69531.32089538893	75139.19652339758	63935.931304036276
14	Maldives	2	female	159	10 to 24	2008	44	Population	1	Number	55984.3120848333	60499.587434825786	51479.09007718855
14	Maldives	2	female	162	10 to 19	2008	44	Population	1	Number	36703.511134789085	39663.741472780224	33749.87180326137
14	Maldives	2	female	164	Birth	2008	44	Population	1	Number	4169.73279181186	4612.04387109595	3754.46083448013
14	Maldives	2	female	235	95 plus	2008	44	Population	1	Number	9.966014474102671	10.769798566767708	9.164020021278143
14	Maldives	3	both	1	Under 5	2008	44	Population	1	Number	36691.527795747126	39650.791647353566	33738.85279870466
14	Maldives	3	both	2	Early Neonatal	2008	44	Population	1	Number	160.53486413465893	173.4824040408961	147.61615216052968
14	Maldives	3	both	3	Late Neonatal	2008	44	Population	1	Number	478.06634373067783	516.6235948091089	439.59494107012443
14	Maldives	3	both	4	Post Neonatal	2008	44	Population	1	Number	7525.302861285701	8132.237433587007	6919.7196398024635
14	Maldives	3	both	5	1 to 4	2008	44	Population	1	Number	28527.623726596084	30828.448214916556	26231.922065671555
14	Maldives	3	both	6	5 to 9	2008	44	Population	1	Number	30870.825722095877	33360.63533529027	28386.559715100855
14	Maldives	3	both	7	10 to 14	2008	44	Population	1	Number	35627.95151165393	38501.435265237094	32760.865621692847
14	Maldives	3	both	8	15 to 19	2008	44	Population	1	Number	41021.76870749137	44330.27736215443	37720.62650727185
14	Maldives	3	both	9	20 to 24	2008	44	Population	1	Number	40134.053378452016	43370.9655627155	36904.34823779396
14	Maldives	3	both	10	25 to 29	2008	44	Population	1	Number	32474.138220938305	35093.25901318922	29860.848948569022
14	Maldives	3	both	11	30 to 34	2008	44	Population	1	Number	24986.03152603505	27001.21771020547	22975.332190402874
14	Maldives	3	both	12	35 to 39	2008	44	Population	1	Number	21115.98468157965	22819.041869798362	19416.719381036386
14	Maldives	3	both	13	40 to 44	2008	44	Population	1	Number	18059.458625664807	19515.99931233271	16606.16095321673
14	Maldives	3	both	14	45 to 49	2008	44	Population	1	Number	15167.87496276088	16391.20216605568	13947.2715196412
14	Maldives	3	both	15	50 to 54	2008	44	Population	1	Number	11003.010154728121	11890.430553001088	10117.565614044928
14	Maldives	3	both	16	55 to 59	2008	44	Population	1	Number	7086.7315356145855	7658.294229218595	6516.441436700066
14	Maldives	3	both	17	60 to 64	2008	44	Population	1	Number	5699.803717443297	6159.507199843313	5241.123773173023
14	Maldives	3	both	18	65 to 69	2008	44	Population	1	Number	5572.811640407752	6022.2728929092555	5124.351121525615
14	Maldives	3	both	19	70 to 74	2008	44	Population	1	Number	4559.089088116859	4926.7910712509965	4192.20580010801
14	Maldives	3	both	20	75 to 79	2008	44	Population	1	Number	2922.214974927171	3157.898950532225	2687.0557539625265
14	Maldives	3	both	21	80 plus	2008	44	Population	1	Number	2080.954634407916	2248.7888510891307	1913.494103649966
14	Maldives	3	both	22	All Ages	2008	44	Population	1	Number	335074.2308780647	362098.8089921768	308109.82347659464
14	Maldives	3	both	23	5-14 years	2008	44	Population	1	Number	66498.7772337498	71862.07060052737	61147.425336793705
14	Maldives	3	both	24	15-49 years	2008	44	Population	1	Number	192959.31010292209	208521.9629964514	177431.30773793205
14	Maldives	3	both	25	50-69 years	2008	44	Population	1	Number	29362.357048193757	31730.504874972255	26999.481945443626
14	Maldives	3	both	26	70+ years	2008	44	Population	1	Number	9562.258697451945	10333.47887287235	8792.7556577205
14	Maldives	3	both	28	<1 year	2008	44	Population	1	Number	8163.904069151038	8822.34343243701	7506.930733033117
14	Maldives	3	both	30	80 to 84	2008	44	Population	1	Number	1429.077856786701	1544.3365744465927	1314.0757647492528
14	Maldives	3	both	31	85 to 89	2008	44	Population	1	Number	485.2696739028038	524.4078916476604	446.21859810863003
14	Maldives	3	both	32	90 to 94	2008	44	Population	1	Number	136.9267768576784	147.97026524354158	125.90787699872676
14	Maldives	3	both	39	0 to 14	2008	44	Population	1	Number	103190.30502949693	111512.86224788093	94886.27813549837
14	Maldives	3	both	42	Neonatal	2008	44	Population	1	Number	638.6012078653368	690.105998850005	587.2110932306541
14	Maldives	3	both	157	25 plus	2008	44	Population	1	Number	150728.1037626244	162884.70381942598	138598.57059603042
14	Maldives	3	both	158	<20 years	2008	44	Population	1	Number	144212.0737369883	155843.13961003534	132606.90464277024
14	Maldives	3	both	159	10 to 24	2008	44	Population	1	Number	116783.77359759732	126202.67819010704	107385.84036675865
14	Maldives	3	both	162	10 to 19	2008	44	Population	1	Number	76649.7202191453	82831.71262739152	70481.4921289647
14	Maldives	3	both	164	Birth	2008	44	Population	1	Number	8586.27514140784	9497.07801882101	7731.15097346043
14	Maldives	3	both	235	95 plus	2008	44	Population	1	Number	29.68032686073286	32.07411975133609	27.291863793357088
15	Myanmar	1	male	1	Under 5	2008	44	Population	1	Number	2724858.1184693603	3007212.0749092167	2431699.379109436
15	Myanmar	1	male	2	Early Neonatal	2008	44	Population	1	Number	11203.351362066547	12364.259726808225	9998.01874689367
15	Myanmar	1	male	3	Late Neonatal	2008	44	Population	1	Number	33048.961677919644	36473.545520557156	29493.329963745935
15	Myanmar	1	male	4	Post Neonatal	2008	44	Population	1	Number	521234.8605117686	575246.012175895	465156.87480588857
15	Myanmar	1	male	5	1 to 4	2008	44	Population	1	Number	2159370.9449176057	2383128.257485957	1927051.1555929084
15	Myanmar	1	male	6	5 to 9	2008	44	Population	1	Number	2625247.6280623525	2897279.7934780465	2342805.661659086
15	Myanmar	1	male	7	10 to 14	2008	44	Population	1	Number	2568016.231580637	2834117.9923563018	2291731.607437015
15	Myanmar	1	male	8	15 to 19	2008	44	Population	1	Number	2383200.9132324397	2630151.8286879025	2126799.9760133303
15	Myanmar	1	male	9	20 to 24	2008	44	Population	1	Number	2200678.4835276473	2428716.1462831446	1963914.5487030793
15	Myanmar	1	male	10	25 to 29	2008	44	Population	1	Number	2012232.4221325023	2220743.016432665	1795742.794223766
15	Myanmar	1	male	11	30 to 34	2008	44	Population	1	Number	1831144.425841916	2020890.4056214748	1634137.4742405917
15	Myanmar	1	male	12	35 to 39	2008	44	Population	1	Number	1684974.0051187018	1859573.5828430736	1503693.059939686
15	Myanmar	1	male	13	40 to 44	2008	44	Population	1	Number	1502672.5313222317	1658381.7521350426	1341004.8166007525
15	Myanmar	1	male	14	45 to 49	2008	44	Population	1	Number	1265339.9843639403	1396456.4444853198	1129206.1166357335
15	Myanmar	1	male	15	50 to 54	2008	44	Population	1	Number	1027124.5348332463	1133556.7465513095	916619.5027523442
15	Myanmar	1	male	16	55 to 59	2008	44	Population	1	Number	774702.2381367403	854978.0662681492	691354.5107919294
15	Myanmar	1	male	17	60 to 64	2008	44	Population	1	Number	547708.4608265384	604462.847354681	488782.26543150365
15	Myanmar	1	male	18	65 to 69	2008	44	Population	1	Number	412612.3371093275	455367.85713770887	368220.7000653886
15	Myanmar	1	male	19	70 to 74	2008	44	Population	1	Number	317900.3934200217	350841.71731043817	283698.51041358156
15	Myanmar	1	male	20	75 to 79	2008	44	Population	1	Number	221921.252597761	244917.07144952015	198045.45730120435
15	Myanmar	1	male	21	80 plus	2008	44	Population	1	Number	171618.52260009883	189401.89580623142	153154.63657416546
15	Myanmar	1	male	22	All Ages	2008	44	Population	1	Number	24271952.483175464	26787049.23911024	21660611.0178926
15	Myanmar	1	male	23	5-14 years	2008	44	Population	1	Number	5193263.859642989	5731397.78583435	4634537.269096102
15	Myanmar	1	male	24	15-49 years	2008	44	Population	1	Number	12880242.76553938	14214913.17648862	11494498.786356939
15	Myanmar	1	male	25	50-69 years	2008	44	Population	1	Number	2762147.5709058526	3048365.5173118487	2464976.9790411657
15	Myanmar	1	male	26	70+ years	2008	44	Population	1	Number	711440.1686178815	785160.6845661897	634898.6042889516
15	Myanmar	1	male	28	<1 year	2008	44	Population	1	Number	565487.1735517548	624083.8174232603	504648.2235165281
15	Myanmar	1	male	30	80 to 84	2008	44	Population	1	Number	118973.77149299077	131302.01525215115	106173.76527197952
15	Myanmar	1	male	31	85 to 89	2008	44	Population	1	Number	41633.718848033874	45947.868329200406	37154.4806632541
15	Myanmar	1	male	32	90 to 94	2008	44	Population	1	Number	9453.894140326798	10433.521078034773	8436.780012646193
15	Myanmar	1	male	39	0 to 14	2008	44	Population	1	Number	7918121.978112349	8738609.860743565	7066236.648205538
15	Myanmar	1	male	42	Neonatal	2008	44	Population	1	Number	44252.31303998619	48837.80524736537	39491.3487106396
15	Myanmar	1	male	157	25 plus	2008	44	Population	1	Number	11769951.108303025	12989571.403395616	10503659.84497065
15	Myanmar	1	male	158	<20 years	2008	44	Population	1	Number	10301322.89134479	11368761.689431468	9193036.624218868
15	Myanmar	1	male	159	10 to 24	2008	44	Population	1	Number	7151895.628340724	7892985.967327349	6382446.132153425
15	Myanmar	1	male	162	10 to 19	2008	44	Population	1	Number	4951217.144813077	5464269.821044203	4418531.583450346
15	Myanmar	1	male	164	Birth	2008	44	Population	1	Number	602026.508475462	636332.98460309	566891.398786368
15	Myanmar	1	male	235	95 plus	2008	44	Population	1	Number	1557.138118747411	1718.491146845116	1389.6106262856385
15	Myanmar	2	female	1	Under 5	2008	44	Population	1	Number	2631786.5936419927	2904496.3366496805	2348641.1209192406
15	Myanmar	2	female	2	Early Neonatal	2008	44	Population	1	Number	10671.873296922755	11777.709093504938	9523.7207009659
15	Myanmar	2	female	3	Late Neonatal	2008	44	Population	1	Number	31560.9098078649	34831.29944492165	28165.372818392847
15	Myanmar	2	female	4	Post Neonatal	2008	44	Population	1	Number	499461.58026755677	551216.5514061884	445726.11190041766
15	Myanmar	2	female	5	1 to 4	2008	44	Population	1	Number	2090092.2302696484	2306670.7767050653	1865225.9154994644
15	Myanmar	2	female	6	5 to 9	2008	44	Population	1	Number	2560701.069156861	2826044.8216390475	2285203.4598599323
15	Myanmar	2	female	7	10 to 14	2008	44	Population	1	Number	2551531.9072096697	2815925.53713851	2277020.7786176284
15	Myanmar	2	female	8	15 to 19	2008	44	Population	1	Number	2446117.0731569957	2699587.4571155305	2182947.188225038
15	Myanmar	2	female	9	20 to 24	2008	44	Population	1	Number	2286680.250925745	2523629.5480599576	2040663.661974982
15	Myanmar	2	female	10	25 to 29	2008	44	Population	1	Number	2101028.947079781	2318740.772800777	1874985.986050086
15	Myanmar	2	female	11	30 to 34	2008	44	Population	1	Number	1933819.730201005	2134205.0817034263	1725766.2721466348
15	Myanmar	2	female	12	35 to 39	2008	44	Population	1	Number	1809727.4227755573	1997254.140014479	1615024.6577949033
15	Myanmar	2	female	13	40 to 44	2008	44	Population	1	Number	1650850.0664839516	1821913.6696129763	1473240.4063396875
15	Myanmar	2	female	14	45 to 49	2008	44	Population	1	Number	1417797.2831983238	1564711.6012787085	1265261.024009965
15	Myanmar	2	female	15	50 to 54	2008	44	Population	1	Number	1165477.5939217329	1286246.1607528965	1040087.6002664819
15	Myanmar	2	female	16	55 to 59	2008	44	Population	1	Number	894427.0807849588	987108.9798147867	798198.5418841565
15	Myanmar	2	female	17	60 to 64	2008	44	Population	1	Number	649312.5477493714	716595.304814926	579455.0947471164
15	Myanmar	2	female	18	65 to 69	2008	44	Population	1	Number	507789.821526101	560407.7777330548	453158.34441197745
15	Myanmar	2	female	19	70 to 74	2008	44	Population	1	Number	406800.09070265974	448953.33688874374	363033.774594838
15	Myanmar	2	female	20	75 to 79	2008	44	Population	1	Number	298747.69698598416	329704.3892443949	266606.39111707953
15	Myanmar	2	female	21	80 plus	2008	44	Population	1	Number	274133.824893441	302539.9901642161	244640.6465231782
15	Myanmar	2	female	22	All Ages	2008	44	Population	1	Number	25586729.000394132	28238064.905426096	22833934.94948292
15	Myanmar	2	female	23	5-14 years	2008	44	Population	1	Number	5112232.976366531	5641970.3587775575	4562224.238477562
15	Myanmar	2	female	24	15-49 years	2008	44	Population	1	Number	13646020.77382136	15060042.270585857	12177889.196541293
15	Myanmar	2	female	25	50-69 years	2008	44	Population	1	Number	3217007.043982164	3550358.223115665	2870899.5813097325
15	Myanmar	2	female	26	70+ years	2008	44	Population	1	Number	979681.612582085	1081197.7162973545	874280.8122350955
15	Myanmar	2	female	28	<1 year	2008	44	Population	1	Number	541694.3633723444	597825.559944615	483415.2054197764
15	Myanmar	2	female	30	80 to 84	2008	44	Population	1	Number	172707.01917153146	190603.18405346983	154126.02529307688
15	Myanmar	2	female	31	85 to 89	2008	44	Population	1	Number	74592.07159543101	82321.41588358274	66566.9500204973
15	Myanmar	2	female	32	90 to 94	2008	44	Population	1	Number	22061.22559343091	24347.243455423853	19687.729138746483
15	Myanmar	2	female	39	0 to 14	2008	44	Population	1	Number	7744019.570008524	8546466.695427239	6910865.359396802
15	Myanmar	2	female	42	Neonatal	2008	44	Population	1	Number	42232.78310478765	46609.008538426584	37689.09351935874
15	Myanmar	2	female	157	25 plus	2008	44	Population	1	Number	13109912.106302869	14468381.204823392	11699458.73988611
15	Myanmar	2	female	158	<20 years	2008	44	Population	1	Number	10190136.64316552	11246054.152542774	9093812.54762184
15	Myanmar	2	female	159	10 to 24	2008	44	Population	1	Number	7284329.23129241	8039142.542313998	6500631.628817649
15	Myanmar	2	female	162	10 to 19	2008	44	Population	1	Number	4997648.980366665	5515512.99425404	4459967.966842667
15	Myanmar	2	female	164	Birth	2008	44	Population	1	Number	571653.416109874	604229.081793953	538290.92260435
15	Myanmar	2	female	235	95 plus	2008	44	Population	1	Number	4773.5085330476	5268.146771739645	4259.942070857578
15	Myanmar	3	both	1	Under 5	2008	44	Population	1	Number	5356644.712111353	5911708.411558897	4780340.500028676
15	Myanmar	3	both	2	Early Neonatal	2008	44	Population	1	Number	21875.2246589893	24141.968820313166	19521.739447859567
15	Myanmar	3	both	3	Late Neonatal	2008	44	Population	1	Number	64609.87148578455	71304.8449654788	57658.70278213878
15	Myanmar	3	both	4	Post Neonatal	2008	44	Population	1	Number	1020696.4407793253	1126462.5635820832	910882.9867063062
15	Myanmar	3	both	5	1 to 4	2008	44	Population	1	Number	4249463.175187254	4689799.034191021	3792277.0710923723
15	Myanmar	3	both	6	5 to 9	2008	44	Population	1	Number	5185948.6972192135	5723324.6151170945	4628009.12151902
15	Myanmar	3	both	7	10 to 14	2008	44	Population	1	Number	5119548.138790307	5650043.52949481	4568752.386054643
15	Myanmar	3	both	8	15 to 19	2008	44	Population	1	Number	4829317.986389435	5329739.285803433	4309747.164238368
15	Myanmar	3	both	9	20 to 24	2008	44	Population	1	Number	4487358.734453392	4952345.694343102	4004578.210678061
15	Myanmar	3	both	10	25 to 29	2008	44	Population	1	Number	4113261.3692122833	4539483.7892334415	3670728.7802738524
15	Myanmar	3	both	11	30 to 34	2008	44	Population	1	Number	3764964.156042921	4155095.487324902	3359903.746387227
15	Myanmar	3	both	12	35 to 39	2008	44	Population	1	Number	3494701.427894259	3856827.722857552	3118717.717734589
15	Myanmar	3	both	13	40 to 44	2008	44	Population	1	Number	3153522.597806183	3480295.4217480193	2814245.2229404394
15	Myanmar	3	both	14	45 to 49	2008	44	Population	1	Number	2683137.267562264	2961168.045764029	2394467.1406456986
15	Myanmar	3	both	15	50 to 54	2008	44	Population	1	Number	2192602.128754979	2419802.907304206	1956707.103018826
15	Myanmar	3	both	16	55 to 59	2008	44	Population	1	Number	1669129.318921699	1842087.0460829358	1489553.052676086
15	Myanmar	3	both	17	60 to 64	2008	44	Population	1	Number	1197021.0085759098	1321058.152169607	1068237.36017862
15	Myanmar	3	both	18	65 to 69	2008	44	Population	1	Number	920402.1586354285	1015775.6348707636	821379.0444773659
15	Myanmar	3	both	19	70 to 74	2008	44	Population	1	Number	724700.4841226814	799795.0541991818	646732.2850084197
15	Myanmar	3	both	20	75 to 79	2008	44	Population	1	Number	520668.94958374515	574621.4606939149	464651.8484182839
15	Myanmar	3	both	21	80 plus	2008	44	Population	1	Number	445752.34749353986	491941.8859704476	397795.28309734375
15	Myanmar	3	both	22	All Ages	2008	44	Population	1	Number	49858681.48356959	55025114.144536324	44494545.967375524
15	Myanmar	3	both	23	5-14 years	2008	44	Population	1	Number	10305496.83600952	11373368.144611904	9196761.507573664
15	Myanmar	3	both	24	15-49 years	2008	44	Population	1	Number	26526263.53936074	29274955.44707448	23672387.98289823
15	Myanmar	3	both	25	50-69 years	2008	44	Population	1	Number	5979154.614888016	6598723.740427513	5335876.560350899
15	Myanmar	3	both	26	70+ years	2008	44	Population	1	Number	1691121.7811999663	1866358.4008635443	1509179.4165240473
15	Myanmar	3	both	28	<1 year	2008	44	Population	1	Number	1107181.5369240993	1221909.3773678753	988063.4289363046
15	Myanmar	3	both	30	80 to 84	2008	44	Population	1	Number	291680.7906645222	321905.19930562103	260299.7905650564
15	Myanmar	3	both	31	85 to 89	2008	44	Population	1	Number	116225.7904434649	128269.28421278312	103721.4306837514
15	Myanmar	3	both	32	90 to 94	2008	44	Population	1	Number	31515.11973375771	34780.76453345863	28124.509151392678
15	Myanmar	3	both	39	0 to 14	2008	44	Population	1	Number	15662141.548120873	17285076.5561708	13977102.00760234
15	Myanmar	3	both	42	Neonatal	2008	44	Population	1	Number	86485.09614477385	95446.81378579196	77180.44222999834
15	Myanmar	3	both	157	25 plus	2008	44	Population	1	Number	24879863.214605894	27457952.608219016	22203118.58485676
15	Myanmar	3	both	158	<20 years	2008	44	Population	1	Number	20491459.534510307	22614815.841974232	18286849.17184071
15	Myanmar	3	both	159	10 to 24	2008	44	Population	1	Number	14436224.859633133	15932128.509641346	12883077.760971073
15	Myanmar	3	both	162	10 to 19	2008	44	Population	1	Number	9948866.125179742	10979782.815298242	8878499.550293012
15	Myanmar	3	both	164	Birth	2008	44	Population	1	Number	1173679.92458534	1240562.06639704	1105182.32139072
15	Myanmar	3	both	235	95 plus	2008	44	Population	1	Number	6330.646651795012	6986.637918584762	5649.5526971432155
16	Philippines	1	male	1	Under 5	2008	44	Population	1	Number	5999515.337098932	6427506.477069082	5563403.272386225
16	Philippines	1	male	2	Early Neonatal	2008	44	Population	1	Number	24730.13892288335	26494.32815393265	22932.475055004
16	Philippines	1	male	3	Late Neonatal	2008	44	Population	1	Number	73594.24785292783	78844.28627503995	68244.5924926602
16	Philippines	1	male	4	Post Neonatal	2008	44	Population	1	Number	1166967.1441315548	1250215.8017749712	1082138.883499889
16	Philippines	1	male	5	1 to 4	2008	44	Population	1	Number	4734223.8061915655	5071952.060865138	4390087.321338671
16	Philippines	1	male	6	5 to 9	2008	44	Population	1	Number	5614289.472164822	6014799.516110495	5206179.943973404
16	Philippines	1	male	7	10 to 14	2008	44	Population	1	Number	5412017.922565105	5798098.39574839	5018611.759257697
16	Philippines	1	male	8	15 to 19	2008	44	Population	1	Number	4988081.74582146	5343919.621500719	4625492.018668956
16	Philippines	1	male	9	20 to 24	2008	44	Population	1	Number	4172147.6830031	4469778.765289118	3868869.1949776574
16	Philippines	1	male	10	25 to 29	2008	44	Population	1	Number	3802143.806256312	4073379.6929132766	3525761.3499222845
16	Philippines	1	male	11	30 to 34	2008	44	Population	1	Number	3329922.7596417465	3567471.521138998	3087866.625363504
16	Philippines	1	male	12	35 to 39	2008	44	Population	1	Number	3129044.7082764413	3352263.307857582	2901590.6438011816
16	Philippines	1	male	13	40 to 44	2008	44	Population	1	Number	2690660.6243223175	2882605.947097899	2495073.231944419
16	Philippines	1	male	14	45 to 49	2008	44	Population	1	Number	2298354.1032156637	2462313.2128136735	2131283.9488656647
16	Philippines	1	male	15	50 to 54	2008	44	Population	1	Number	1856724.4816560945	1989178.7855230363	1721756.921478272
16	Philippines	1	male	16	55 to 59	2008	44	Population	1	Number	1378837.014336934	1477199.9640822145	1278607.675225759
16	Philippines	1	male	17	60 to 64	2008	44	Population	1	Number	945930.8500962385	1013411.3047859981	877169.9864378088
16	Philippines	1	male	18	65 to 69	2008	44	Population	1	Number	672598.4741250089	720580.047886956	623706.4732229639
16	Philippines	1	male	19	70 to 74	2008	44	Population	1	Number	476329.38056024385	510309.5844821549	441704.4187145921
16	Philippines	1	male	20	75 to 79	2008	44	Population	1	Number	271589.31534736074	290963.8504802998	251847.15778712666
16	Philippines	1	male	21	80 plus	2008	44	Population	1	Number	262385.3598916462	281103.30675596837	243312.2490446515
16	Philippines	1	male	22	All Ages	2008	44	Population	1	Number	47300573.03837943	50674883.30153588	43862236.87107215
16	Philippines	1	male	23	5-14 years	2008	44	Population	1	Number	11026307.394729927	11812897.911858883	10224791.7032311
16	Philippines	1	male	24	15-49 years	2008	44	Population	1	Number	24410355.43053704	26151732.06861126	22635937.013543673
16	Philippines	1	male	25	50-69 years	2008	44	Population	1	Number	4854090.820214276	5200370.102278205	4501241.056364803
16	Philippines	1	male	26	70+ years	2008	44	Population	1	Number	1010304.0557992508	1082376.7417184226	936863.8255463701
16	Philippines	1	male	28	<1 year	2008	44	Population	1	Number	1265291.5309073657	1355554.4162039438	1173315.9510475532
16	Philippines	1	male	30	80 to 84	2008	44	Population	1	Number	157966.68704571985	169235.65439845563	146483.8964914003
16	Philippines	1	male	31	85 to 89	2008	44	Population	1	Number	68233.39215634578	73100.99989666468	63273.423914970306
16	Philippines	1	male	32	90 to 94	2008	44	Population	1	Number	27335.268297284623	29285.301255380524	25348.23440758227
16	Philippines	1	male	39	0 to 14	2008	44	Population	1	Number	17025822.731828857	18240404.388927966	15788194.975617325
16	Philippines	1	male	42	Neonatal	2008	44	Population	1	Number	98324.38677581117	105338.61442897258	91177.0675476642
16	Philippines	1	male	157	25 plus	2008	44	Population	1	Number	21114520.877726007	22620780.525818057	19579680.681808226
16	Philippines	1	male	158	<20 years	2008	44	Population	1	Number	22013904.47765032	23584324.010428693	20413686.99428628
16	Philippines	1	male	159	10 to 24	2008	44	Population	1	Number	14572247.351389665	15611796.782538226	13512972.97290431
16	Philippines	1	male	162	10 to 19	2008	44	Population	1	Number	10400099.668386566	11142018.01724911	9644103.777926654
16	Philippines	1	male	164	Birth	2008	44	Population	1	Number	1318383.8813713	1376271.69898085	1261888.98837667
16	Philippines	1	male	235	95 plus	2008	44	Population	1	Number	8850.01239229592	9481.35120546749	8206.694230698631
16	Philippines	2	female	1	Under 5	2008	44	Population	1	Number	5605197.218271964	6005058.642472566	5197748.617071364
16	Philippines	2	female	2	Early Neonatal	2008	44	Population	1	Number	22982.43947068459	24621.951983891962	21311.818001027394
16	Philippines	2	female	3	Late Neonatal	2008	44	Population	1	Number	68504.591288016	73391.5457286933	63524.9092520062
16	Philippines	2	female	4	Post Neonatal	2008	44	Population	1	Number	1089133.5493484752	1166829.7436531957	1009963.1073600859
16	Philippines	2	female	5	1 to 4	2008	44	Population	1	Number	4424576.6381647885	4740215.401106785	4102948.7824582444
16	Philippines	2	female	6	5 to 9	2008	44	Population	1	Number	5259330.967388131	5634519.11671974	4877023.804505834
16	Philippines	2	female	7	10 to 14	2008	44	Population	1	Number	5149820.200028986	5517196.111950145	4775473.507981049
16	Philippines	2	female	8	15 to 19	2008	44	Population	1	Number	4811780.934359327	5155041.929901495	4462006.727557583
16	Philippines	2	female	9	20 to 24	2008	44	Population	1	Number	4065323.2907030024	4355333.775179323	3769809.9976424924
16	Philippines	2	female	10	25 to 29	2008	44	Population	1	Number	3732185.7766557042	3998431.0240432452	3460888.6545558763
16	Philippines	2	female	11	30 to 34	2008	44	Population	1	Number	3221181.3357436405	3450972.7429612335	2987029.7477881233
16	Philippines	2	female	12	35 to 39	2008	44	Population	1	Number	3005926.3084352636	3220361.9345029457	2787421.8701451123
16	Philippines	2	female	13	40 to 44	2008	44	Population	1	Number	2603156.8312271233	2788859.8417400885	2413930.195965881
16	Philippines	2	female	14	45 to 49	2008	44	Population	1	Number	2226013.4581391816	2384811.9583524615	2064201.8332393647
16	Philippines	2	female	15	50 to 54	2008	44	Population	1	Number	1839743.6501323837	1970986.5819078938	1706010.4472451492
16	Philippines	2	female	16	55 to 59	2008	44	Population	1	Number	1394592.5680663262	1494079.4815024412	1293217.9385972568
16	Philippines	2	female	17	60 to 64	2008	44	Population	1	Number	1037903.9411486783	1111945.5371764225	962457.4416708252
16	Philippines	2	female	18	65 to 69	2008	44	Population	1	Number	795169.8538073596	851895.3779670284	737367.9902806773
16	Philippines	2	female	19	70 to 74	2008	44	Population	1	Number	611857.3281411518	655505.773166521	567380.6749963216
16	Philippines	2	female	20	75 to 79	2008	44	Population	1	Number	386799.4698185774	414392.82306893397	358682.5460448764
16	Philippines	2	female	21	80 plus	2008	44	Population	1	Number	367809.1253310705	394047.7526195854	341072.63278867904
16	Philippines	2	female	22	All Ages	2008	44	Population	1	Number	46113792.25739787	49403440.40523207	42761724.62807646
16	Philippines	2	female	23	5-14 years	2008	44	Population	1	Number	10409151.167417116	11151715.228669886	9652497.312486883
16	Philippines	2	female	24	15-49 years	2008	44	Population	1	Number	23665567.935263243	25353813.20668079	21945289.026894428
16	Philippines	2	female	25	50-69 years	2008	44	Population	1	Number	5067410.013154748	5428906.978553786	4699053.8177939085
16	Philippines	2	female	26	70+ years	2008	44	Population	1	Number	1366465.9232907996	1463946.3488550405	1267135.8538298775
16	Philippines	2	female	28	<1 year	2008	44	Population	1	Number	1180620.5801071757	1264843.241365781	1094799.8346131197
16	Philippines	2	female	30	80 to 84	2008	44	Population	1	Number	234366.85487973236	251086.02830544757	217330.44322997946
16	Philippines	2	female	31	85 to 89	2008	44	Population	1	Number	102975.78713255923	110321.83461270435	95490.35195680511
16	Philippines	2	female	32	90 to 94	2008	44	Population	1	Number	26606.96457470658	28505.042079243893	24672.871968148786
16	Philippines	2	female	39	0 to 14	2008	44	Population	1	Number	16014348.38568908	17156773.87114245	14850245.929558244
16	Philippines	2	female	42	Neonatal	2008	44	Population	1	Number	91487.03075870058	98013.49771258526	84836.72725303359
16	Philippines	2	female	157	25 plus	2008	44	Population	1	Number	21222339.646646462	22736290.829008803	19679661.97331814
16	Philippines	2	female	158	<20 years	2008	44	Population	1	Number	20826129.320048407	22311815.801043943	19312252.65711583
16	Philippines	2	female	159	10 to 24	2008	44	Population	1	Number	14026924.425091315	15027571.817030963	13007290.23318112
16	Philippines	2	female	162	10 to 19	2008	44	Population	1	Number	9961601.134388313	10672238.04185164	9237480.23553863
16	Philippines	2	female	164	Birth	2008	44	Population	1	Number	1223904.34874492	1277643.74340286	1171458.05734603
16	Philippines	2	female	235	95 plus	2008	44	Population	1	Number	3859.5187440723075	4134.847622189721	3578.9656337457873
16	Philippines	3	both	1	Under 5	2008	44	Population	1	Number	11604712.555370895	12432565.119541649	10761151.889457589
16	Philippines	3	both	2	Early Neonatal	2008	44	Population	1	Number	47712.578393567936	51116.28013782461	44244.29305603139
16	Philippines	3	both	3	Late Neonatal	2008	44	Population	1	Number	142098.83914094383	152235.83200373323	131769.50174466637
16	Philippines	3	both	4	Post Neonatal	2008	44	Population	1	Number	2256100.6934800297	2417045.5454281666	2092101.990859975
16	Philippines	3	both	5	1 to 4	2008	44	Population	1	Number	9158800.444356354	9812167.461971924	8493036.103796916
16	Philippines	3	both	6	5 to 9	2008	44	Population	1	Number	10873620.439552952	11649318.632830234	10083203.748479238
16	Philippines	3	both	7	10 to 14	2008	44	Population	1	Number	10561838.12259409	11315294.507698536	9794085.267238745
16	Philippines	3	both	8	15 to 19	2008	44	Population	1	Number	9799862.680180788	10498961.551402213	9087498.746226538
16	Philippines	3	both	9	20 to 24	2008	44	Population	1	Number	8237470.973706103	8825112.54046844	7638679.19262015
16	Philippines	3	both	10	25 to 29	2008	44	Population	1	Number	7534329.582912017	8071810.71695652	6986650.00447816
16	Philippines	3	both	11	30 to 34	2008	44	Population	1	Number	6551104.095385387	7018444.26410023	6074896.373151626
16	Philippines	3	both	12	35 to 39	2008	44	Population	1	Number	6134971.016711705	6572625.242360528	5689012.513946295
16	Philippines	3	both	13	40 to 44	2008	44	Population	1	Number	5293817.455549441	5671465.788837987	4909003.427910301
16	Philippines	3	both	14	45 to 49	2008	44	Population	1	Number	4524367.561354846	4847125.171166137	4195485.782105029
16	Philippines	3	both	15	50 to 54	2008	44	Population	1	Number	3696468.1317884782	3960165.3674309305	3427767.368723421
16	Philippines	3	both	16	55 to 59	2008	44	Population	1	Number	2773429.5824032603	2971279.4455846557	2571825.6138230157
16	Philippines	3	both	17	60 to 64	2008	44	Population	1	Number	1983834.7912449169	2125356.8419624204	1839627.428108634
16	Philippines	3	both	18	65 to 69	2008	44	Population	1	Number	1467768.3279323685	1572475.4258539844	1361074.463503641
16	Philippines	3	both	19	70 to 74	2008	44	Population	1	Number	1088186.7087013957	1165815.3576486758	1009085.0937109139
16	Philippines	3	both	20	75 to 79	2008	44	Population	1	Number	658388.7851659381	705356.6735492336	610529.7038320032
16	Philippines	3	both	21	80 plus	2008	44	Population	1	Number	630194.4852227167	675151.0593755539	584384.8818333307
16	Philippines	3	both	22	All Ages	2008	44	Population	1	Number	93414365.29577729	100078323.70676787	86623961.49914859
16	Philippines	3	both	23	5-14 years	2008	44	Population	1	Number	21435458.562147044	22964613.140528772	19877289.015717987
16	Philippines	3	both	24	15-49 years	2008	44	Population	1	Number	48075923.365800284	51505545.27529206	44581226.04043809
16	Philippines	3	both	25	50-69 years	2008	44	Population	1	Number	9921500.833369024	10629277.080831993	9200294.874158712
16	Philippines	3	both	26	70+ years	2008	44	Population	1	Number	2376769.9790900503	2546323.090573463	2203999.679376248
16	Philippines	3	both	28	<1 year	2008	44	Population	1	Number	2445912.1110145417	2620397.657569725	2268115.7856606725
16	Philippines	3	both	30	80 to 84	2008	44	Population	1	Number	392333.54192545224	420321.6827039032	363814.3397213797
16	Philippines	3	both	31	85 to 89	2008	44	Population	1	Number	171209.17928890503	183422.834509369	158763.77587177546
16	Philippines	3	both	32	90 to 94	2008	44	Population	1	Number	53942.232871991204	57790.34333462441	50021.10637573105
16	Philippines	3	both	39	0 to 14	2008	44	Population	1	Number	33040171.11751794	35397178.26007042	30638440.905175574
16	Philippines	3	both	42	Neonatal	2008	44	Population	1	Number	189811.41753451177	203352.11214155785	176013.79480069777
16	Philippines	3	both	157	25 plus	2008	44	Population	1	Number	42336860.524372466	45357071.354826845	39259342.655126385
16	Philippines	3	both	158	<20 years	2008	44	Population	1	Number	42840033.79769873	45896139.81147263	39725939.65140212
16	Philippines	3	both	159	10 to 24	2008	44	Population	1	Number	28599171.77648098	30639368.599569198	26520263.20608543
16	Philippines	3	both	162	10 to 19	2008	44	Population	1	Number	20361700.80277488	21814256.059100755	18881584.01346528
16	Philippines	3	both	164	Birth	2008	44	Population	1	Number	2542288.23011622	2653915.4423837	2433347.0457227
16	Philippines	3	both	235	95 plus	2008	44	Population	1	Number	12709.531136368227	13616.198827657212	11785.659864444417
17	Sri Lanka	1	male	1	Under 5	2008	44	Population	1	Number	923721.7410866233	1005028.9971046714	839267.2751881117
17	Sri Lanka	1	male	2	Early Neonatal	2008	44	Population	1	Number	3579.6799068610285	3894.768247541881	3252.3952483166204
17	Sri Lanka	1	male	3	Late Neonatal	2008	44	Population	1	Number	10704.279520029948	11646.484901490388	9725.603616365437
17	Sri Lanka	1	male	4	Post Neonatal	2008	44	Population	1	Number	171890.81494960462	187020.8805057295	156175.10065630273
17	Sri Lanka	1	male	5	1 to 4	2008	44	Population	1	Number	737546.9667101277	802466.8634499095	670114.1756671269
17	Sri Lanka	1	male	6	5 to 9	2008	44	Population	1	Number	869292.8538821636	945809.2045118591	789814.7378884356
17	Sri Lanka	1	male	7	10 to 14	2008	44	Population	1	Number	848720.7881349843	923426.3572899917	771123.544646285
17	Sri Lanka	1	male	8	15 to 19	2008	44	Population	1	Number	828470.4847950517	901393.5944442711	752724.695566642
17	Sri Lanka	1	male	9	20 to 24	2008	44	Population	1	Number	795273.1476273364	865274.1820756001	722562.5401588083
17	Sri Lanka	1	male	10	25 to 29	2008	44	Population	1	Number	831886.5815336956	905110.3807085124	755828.4638056009
17	Sri Lanka	1	male	11	30 to 34	2008	44	Population	1	Number	753728.1050072996	820072.2877584122	684815.8972398315
17	Sri Lanka	1	male	12	35 to 39	2008	44	Population	1	Number	696925.945479099	758270.3241531693	633207.0722749087
17	Sri Lanka	1	male	13	40 to 44	2008	44	Population	1	Number	661768.6030832077	720018.3842048438	601264.1119189629
17	Sri Lanka	1	male	14	45 to 49	2008	44	Population	1	Number	623566.3400338325	678453.5055061168	566554.6233474885
17	Sri Lanka	1	male	15	50 to 54	2008	44	Population	1	Number	548837.460402703	597146.8872792035	498658.09087862994
17	Sri Lanka	1	male	16	55 to 59	2008	44	Population	1	Number	476970.15575666894	518953.7237968186	433361.503970934
17	Sri Lanka	1	male	17	60 to 64	2008	44	Population	1	Number	352326.520957555	383338.78511379915	320113.8460514214
17	Sri Lanka	1	male	18	65 to 69	2008	44	Population	1	Number	238092.83907482357	259050.09769682802	216324.37497580776
17	Sri Lanka	1	male	19	70 to 74	2008	44	Population	1	Number	163265.99306896803	177636.88996036703	148338.83304801883
17	Sri Lanka	1	male	20	75 to 79	2008	44	Population	1	Number	107049.30653462413	116471.93348581654	97261.95217664122
17	Sri Lanka	1	male	21	80 plus	2008	44	Population	1	Number	98005.27144648675	106631.83001080502	89044.79938320605
17	Sri Lanka	1	male	22	All Ages	2008	44	Population	1	Number	9817902.137905123	10682087.365101082	8920266.362519737
17	Sri Lanka	1	male	23	5-14 years	2008	44	Population	1	Number	1718013.642017148	1869235.5618018506	1560938.2825347206
17	Sri Lanka	1	male	24	15-49 years	2008	44	Population	1	Number	5191619.207559522	5648592.658850926	4716957.404312243
17	Sri Lanka	1	male	25	50-69 years	2008	44	Population	1	Number	1616226.9761917505	1758489.4938866491	1468457.8158767929
17	Sri Lanka	1	male	26	70+ years	2008	44	Population	1	Number	368320.5710500789	400740.6534569886	334645.584607866
17	Sri Lanka	1	male	28	<1 year	2008	44	Population	1	Number	186174.7743764956	202562.1336547618	169153.0995209848
17	Sri Lanka	1	male	30	80 to 84	2008	44	Population	1	Number	60816.585279727115	66169.74462364963	55256.217910297644
17	Sri Lanka	1	male	31	85 to 89	2008	44	Population	1	Number	26861.5153692362	29225.902835736688	24405.608105361625
17	Sri Lanka	1	male	32	90 to 94	2008	44	Population	1	Number	8520.731230140394	9270.737692882116	7741.693806749498
17	Sri Lanka	1	male	39	0 to 14	2008	44	Population	1	Number	2641735.383103771	2874264.558906523	2400205.557722832
17	Sri Lanka	1	male	42	Neonatal	2008	44	Population	1	Number	14283.959426890977	15541.253149032269	12977.998864682058
17	Sri Lanka	1	male	157	25 plus	2008	44	Population	1	Number	5552423.122378964	6041155.029674693	5044773.569071449
17	Sri Lanka	1	male	158	<20 years	2008	44	Population	1	Number	3470205.867898823	3775658.153350794	3152930.253289474
17	Sri Lanka	1	male	159	10 to 24	2008	44	Population	1	Number	2472464.4205573727	2690094.133809863	2246410.7803717353
17	Sri Lanka	1	male	162	10 to 19	2008	44	Population	1	Number	1677191.272930036	1824819.9517342632	1523848.240212927
17	Sri Lanka	1	male	164	Birth	2008	44	Population	1	Number	187676.719458891	198169.010157117	177660.925144998
17	Sri Lanka	1	male	235	95 plus	2008	44	Population	1	Number	1806.4395673830327	1965.4448585365844	1641.2795607972769
17	Sri Lanka	2	female	1	Under 5	2008	44	Population	1	Number	891365.6376143978	969824.86497647	809869.4407657076
17	Sri Lanka	2	female	2	Early Neonatal	2008	44	Population	1	Number	3418.683484591066	3719.600699118609	3106.1184826809017
17	Sri Lanka	2	female	3	Late Neonatal	2008	44	Population	1	Number	10229.505896862367	11129.92105209722	9294.237819368704
17	Sri Lanka	2	female	4	Post Neonatal	2008	44	Population	1	Number	164368.8887276446	178836.86400931262	149340.89264356915
17	Sri Lanka	2	female	5	1 to 4	2008	44	Population	1	Number	713348.5595052998	776138.4792159415	648128.1918200889
17	Sri Lanka	2	female	6	5 to 9	2008	44	Population	1	Number	849519.4191334167	924295.284885511	771849.1580340859
17	Sri Lanka	2	female	7	10 to 14	2008	44	Population	1	Number	835801.4757946404	909369.8693378692	759385.4252723384
17	Sri Lanka	2	female	8	15 to 19	2008	44	Population	1	Number	846824.0696031247	921362.6869885632	769400.2401886461
17	Sri Lanka	2	female	9	20 to 24	2008	44	Population	1	Number	846524.3932051844	921036.6326625884	769127.962745396
17	Sri Lanka	2	female	10	25 to 29	2008	44	Population	1	Number	881352.3309302119	958930.1732886132	800771.6353956904
17	Sri Lanka	2	female	11	30 to 34	2008	44	Population	1	Number	788789.6232484721	858219.9689783438	716671.7944969555
17	Sri Lanka	2	female	12	35 to 39	2008	44	Population	1	Number	727811.9194501846	791874.9239628973	661269.1888878087
17	Sri Lanka	2	female	13	40 to 44	2008	44	Population	1	Number	699208.459215867	760753.7478831802	635280.8992719686
17	Sri Lanka	2	female	14	45 to 49	2008	44	Population	1	Number	666388.7383889408	725045.1901641219	605461.8353204732
17	Sri Lanka	2	female	15	50 to 54	2008	44	Population	1	Number	596763.1288601022	649291.0388812323	542201.9887742174
17	Sri Lanka	2	female	16	55 to 59	2008	44	Population	1	Number	528602.6260677533	575130.9550415248	480273.296496505
17	Sri Lanka	2	female	17	60 to 64	2008	44	Population	1	Number	406151.16061152867	441901.143457036	369017.3812299187
17	Sri Lanka	2	female	18	65 to 69	2008	44	Population	1	Number	282529.2475237196	307397.85983328236	256698.03056843253
17	Sri Lanka	2	female	19	70 to 74	2008	44	Population	1	Number	205739.12570370027	223848.56604970963	186928.71213121802
17	Sri Lanka	2	female	20	75 to 79	2008	44	Population	1	Number	142274.0827669052	154797.24288940462	129266.18099645979
17	Sri Lanka	2	female	21	80 plus	2008	44	Population	1	Number	140607.94026999924	152984.4442421312	127752.37135957886
17	Sri Lanka	2	female	22	All Ages	2008	44	Population	1	Number	10336253.37838815	11246064.593522476	9391225.54193539
17	Sri Lanka	2	female	23	5-14 years	2008	44	Population	1	Number	1685320.894928057	1833665.1542233801	1531234.5833064246
17	Sri Lanka	2	female	24	15-49 years	2008	44	Population	1	Number	5456899.534041986	5937223.323928309	4957983.55630694
17	Sri Lanka	2	female	25	50-69 years	2008	44	Population	1	Number	1814046.1630631038	1973720.9972130752	1648190.6970690736
17	Sri Lanka	2	female	26	70+ years	2008	44	Population	1	Number	488621.1487406047	531630.2531812455	443947.26448725676
17	Sri Lanka	2	female	28	<1 year	2008	44	Population	1	Number	178017.07810909802	193686.38576052847	161741.24894561878
17	Sri Lanka	2	female	30	80 to 84	2008	44	Population	1	Number	84062.86947415303	91462.19867247464	76377.12989744417
17	Sri Lanka	2	female	31	85 to 89	2008	44	Population	1	Number	39269.386156445	42725.93144695392	35679.04624509505
17	Sri Lanka	2	female	32	90 to 94	2008	44	Population	1	Number	13946.867127781297	15174.48952289159	12671.726398876639
17	Sri Lanka	2	female	39	0 to 14	2008	44	Population	1	Number	2576686.532542455	2803490.0191998505	2341104.0240721325
17	Sri Lanka	2	female	42	Neonatal	2008	44	Population	1	Number	13648.189381453434	14849.521751215829	12400.356302049606
17	Sri Lanka	2	female	157	25 plus	2008	44	Population	1	Number	6066218.383037385	6600175.254671475	5511593.314929225
17	Sri Lanka	2	female	158	<20 years	2008	44	Population	1	Number	3423510.6021455796	3724852.7061884133	3110504.264260778
17	Sri Lanka	2	female	159	10 to 24	2008	44	Population	1	Number	2529149.9386029495	2751769.188989021	2297913.62820638
17	Sri Lanka	2	female	162	10 to 19	2008	44	Population	1	Number	1682625.5453977652	1830732.5563264326	1528785.6654609847
17	Sri Lanka	2	female	164	Birth	2008	44	Population	1	Number	178590.323472734	188574.628373037	169059.445314208
17	Sri Lanka	2	female	235	95 plus	2008	44	Population	1	Number	3328.8175116198995	3621.8245998110388	3024.468818162973
17	Sri Lanka	3	both	1	Under 5	2008	44	Population	1	Number	1815087.3787010212	1974853.8620811417	1649136.7159538195
17	Sri Lanka	3	both	2	Early Neonatal	2008	44	Population	1	Number	6998.363391452095	7614.36894666049	6358.5137309975225
17	Sri Lanka	3	both	3	Late Neonatal	2008	44	Population	1	Number	20933.785416892315	22776.40595358761	19019.841435734143
17	Sri Lanka	3	both	4	Post Neonatal	2008	44	Population	1	Number	336259.7036772492	365857.7445150421	305515.9932998719
17	Sri Lanka	3	both	5	1 to 4	2008	44	Population	1	Number	1450895.5262154276	1578605.3426658511	1318242.3674872157
17	Sri Lanka	3	both	6	5 to 9	2008	44	Population	1	Number	1718812.2730155804	1870104.4893973703	1561663.8959225216
17	Sri Lanka	3	both	7	10 to 14	2008	44	Population	1	Number	1684522.2639296248	1832796.2266278611	1530508.9699186236
17	Sri Lanka	3	both	8	15 to 19	2008	44	Population	1	Number	1675294.5543981765	1822756.2814328342	1522124.9357552882
17	Sri Lanka	3	both	9	20 to 24	2008	44	Population	1	Number	1641797.540832521	1786310.8147381884	1491690.5029042042
17	Sri Lanka	3	both	10	25 to 29	2008	44	Population	1	Number	1713238.9124639074	1864040.553997126	1556600.0992012916
17	Sri Lanka	3	both	11	30 to 34	2008	44	Population	1	Number	1542517.7282557716	1678292.2567367558	1401487.6917367869
17	Sri Lanka	3	both	12	35 to 39	2008	44	Population	1	Number	1424737.8649292835	1550145.2481160664	1294476.2611627174
17	Sri Lanka	3	both	13	40 to 44	2008	44	Population	1	Number	1360977.0622990748	1480772.132088024	1236545.0111909313
17	Sri Lanka	3	both	14	45 to 49	2008	44	Population	1	Number	1289955.0784227734	1403498.6956702385	1172016.4586679614
17	Sri Lanka	3	both	15	50 to 54	2008	44	Population	1	Number	1145600.5892628052	1246437.9261604357	1040860.0796528475
17	Sri Lanka	3	both	16	55 to 59	2008	44	Population	1	Number	1005572.7818244223	1094084.6788383434	913634.8004674391
17	Sri Lanka	3	both	17	60 to 64	2008	44	Population	1	Number	758477.6815690837	825239.928570835	689131.2272813402
17	Sri Lanka	3	both	18	65 to 69	2008	44	Population	1	Number	520622.0865985432	566447.9575301105	473022.4055442403
17	Sri Lanka	3	both	19	70 to 74	2008	44	Population	1	Number	369005.1187726683	401485.4560100767	335267.5451792369
17	Sri Lanka	3	both	20	75 to 79	2008	44	Population	1	Number	249323.38930152933	271269.1763752211	226528.133173101
17	Sri Lanka	3	both	21	80 plus	2008	44	Population	1	Number	238613.21171648597	259616.27425293621	216797.17074278486
17	Sri Lanka	3	both	22	All Ages	2008	44	Population	1	Number	20154155.516293272	21928151.958623562	18311491.904455144
17	Sri Lanka	3	both	23	5-14 years	2008	44	Population	1	Number	3403334.536945205	3702900.716025232	3092172.865841144
17	Sri Lanka	3	both	24	15-49 years	2008	44	Population	1	Number	10648518.741601508	11585815.982779235	9674940.960619183
17	Sri Lanka	3	both	25	50-69 years	2008	44	Population	1	Number	3430273.1392548545	3732210.4910997245	3116648.5129458676
17	Sri Lanka	3	both	26	70+ years	2008	44	Population	1	Number	856941.7197906836	932370.9066382343	778592.8490951229
17	Sri Lanka	3	both	28	<1 year	2008	44	Population	1	Number	364191.85248559364	396248.51941529027	330894.3484666036
17	Sri Lanka	3	both	30	80 to 84	2008	44	Population	1	Number	144879.45475388016	157631.94329612426	131633.3478077418
17	Sri Lanka	3	both	31	85 to 89	2008	44	Population	1	Number	66130.9015256812	71951.8342826906	60084.65435045668
17	Sri Lanka	3	both	32	90 to 94	2008	44	Population	1	Number	22467.59835792169	24445.227215773706	20413.420205626135
17	Sri Lanka	3	both	39	0 to 14	2008	44	Population	1	Number	5218421.915646226	5677754.578106373	4741309.581794965
17	Sri Lanka	3	both	42	Neonatal	2008	44	Population	1	Number	27932.14880834441	30390.7749002481	25378.355166731664
17	Sri Lanka	3	both	157	25 plus	2008	44	Population	1	Number	11618641.505416349	12641330.284346165	10556366.884000681
17	Sri Lanka	3	both	158	<20 years	2008	44	Population	1	Number	6893716.470044402	7500510.859539207	6263434.517550253
17	Sri Lanka	3	both	159	10 to 24	2008	44	Population	1	Number	5001614.359160322	5441863.3227988845	4544324.408578116
17	Sri Lanka	3	both	162	10 to 19	2008	44	Population	1	Number	3359816.8183278013	3655552.5080606956	3052633.905673912
17	Sri Lanka	3	both	164	Birth	2008	44	Population	1	Number	366267.042931626	386743.638530154	346720.370459205
17	Sri Lanka	3	both	235	95 plus	2008	44	Population	1	Number	5135.257079002932	5587.269458347622	4665.748378960249
18	Thailand	1	male	1	Under 5	2008	44	Population	1	Number	2179843.224595914	2362988.6309027113	2003143.786659031
18	Thailand	1	male	2	Early Neonatal	2008	44	Population	1	Number	8137.508386209639	8821.203095490213	7477.876931146413
18	Thailand	1	male	3	Late Neonatal	2008	44	Population	1	Number	24351.6157713104	26397.582432738724	22377.65875867104
18	Thailand	1	male	4	Post Neonatal	2008	44	Population	1	Number	392114.18083438004	425058.7110452083	360329.16318781965
18	Thailand	1	male	5	1 to 4	2008	44	Population	1	Number	1755239.9196040141	1902711.1343292738	1612959.0877813937
18	Thailand	1	male	6	5 to 9	2008	44	Population	1	Number	2375519.816882651	2575105.519718446	2182958.7135359165
18	Thailand	1	male	7	10 to 14	2008	44	Population	1	Number	2753298.496730011	2984624.29400655	2530114.42029954
18	Thailand	1	male	8	15 to 19	2008	44	Population	1	Number	2685411.032644955	2911033.0815726644	2467729.955976778
18	Thailand	1	male	9	20 to 24	2008	44	Population	1	Number	2856605.5829866533	3096611.003675262	2625047.370347452
18	Thailand	1	male	10	25 to 29	2008	44	Population	1	Number	2899956.292631765	3143603.9400833165	2664884.0446977196
18	Thailand	1	male	11	30 to 34	2008	44	Population	1	Number	2890923.118630355	3133811.8196108663	2656583.105359254
18	Thailand	1	male	12	35 to 39	2008	44	Population	1	Number	2929016.344934502	3175105.551038634	2691588.4712149086
18	Thailand	1	male	13	40 to 44	2008	44	Population	1	Number	2821144.1677317214	3058170.201998501	2592460.479312102
18	Thailand	1	male	14	45 to 49	2008	44	Population	1	Number	2541024.15932703	2754515.15576399	2335047.171775386
18	Thailand	1	male	15	50 to 54	2008	44	Population	1	Number	2068454.2362881247	2242240.9963897504	1900784.058531176
18	Thailand	1	male	16	55 to 59	2008	44	Population	1	Number	1580651.7284893282	1713454.4455734356	1452523.1232545173
18	Thailand	1	male	17	60 to 64	2008	44	Population	1	Number	1192765.945374573	1292979.3924838405	1096079.6012559442
18	Thailand	1	male	18	65 to 69	2008	44	Population	1	Number	881860.5658772872	955952.4591938249	810376.40381875
18	Thailand	1	male	19	70 to 74	2008	44	Population	1	Number	680124.9093017268	737267.4374652046	624993.5641460372
18	Thailand	1	male	20	75 to 79	2008	44	Population	1	Number	452562.9532325112	490586.25005218823	415877.92076552514
18	Thailand	1	male	21	80 plus	2008	44	Population	1	Number	384679.0828868706	416998.93329542567	353496.7588714424
18	Thailand	1	male	22	All Ages	2008	44	Population	1	Number	34173841.65854598	37045049.11282462	31403688.949821483
18	Thailand	1	male	23	5-14 years	2008	44	Population	1	Number	5128818.313612662	5559729.813724996	4713073.133835456
18	Thailand	1	male	24	15-49 years	2008	44	Population	1	Number	19624080.698886983	21272850.753743235	18033340.598683603
18	Thailand	1	male	25	50-69 years	2008	44	Population	1	Number	5723732.476029313	6204627.29364085	5259763.186860386
18	Thailand	1	male	26	70+ years	2008	44	Population	1	Number	1517366.9454211085	1644852.6208128182	1394368.2437830043
18	Thailand	1	male	28	<1 year	2008	44	Population	1	Number	424603.30499190005	460277.49657343724	390184.69887763704
18	Thailand	1	male	30	80 to 84	2008	44	Population	1	Number	235140.13261768644	254896.06489822164	216079.52825809928
18	Thailand	1	male	31	85 to 89	2008	44	Population	1	Number	97289.25935928294	105463.2788179283	89402.93191513029
18	Thailand	1	male	32	90 to 94	2008	44	Population	1	Number	37638.83850834308	40801.16701607522	34587.81101518277
18	Thailand	1	male	39	0 to 14	2008	44	Population	1	Number	7308661.538208576	7922718.444627706	6716216.9204944875
18	Thailand	1	male	42	Neonatal	2008	44	Population	1	Number	32489.124157520037	35218.78552822893	29855.535689817454
18	Thailand	1	male	157	25 plus	2008	44	Population	1	Number	21323163.504705794	23114686.58294897	19594694.70300276
18	Thailand	1	male	158	<20 years	2008	44	Population	1	Number	9994072.570853531	10833751.526200373	9183946.876471266
18	Thailand	1	male	159	10 to 24	2008	44	Population	1	Number	8295315.112361619	8992268.379254479	7622891.746623769
18	Thailand	1	male	162	10 to 19	2008	44	Population	1	Number	5438709.5293749655	5895657.375579216	4997844.376276318
18	Thailand	1	male	164	Birth	2008	44	Population	1	Number	425784.05741719	459565.987174562	394840.227259679
18	Thailand	1	male	235	95 plus	2008	44	Population	1	Number	14610.852401558188	15838.42256320046	13426.48768303001
18	Thailand	2	female	1	Under 5	2008	44	Population	1	Number	2054307.8882591648	2226906.1047865152	1887784.4222094493
18	Thailand	2	female	2	Early Neonatal	2008	44	Population	1	Number	7675.605006041681	8320.491657347799	7053.415724220961
18	Thailand	2	female	3	Late Neonatal	2008	44	Population	1	Number	22981.015355648877	24911.82732742876	21118.16005911039
18	Thailand	2	female	4	Post Neonatal	2008	44	Population	1	Number	370238.63698530826	401345.2343938071	340226.86443228484
18	Thailand	2	female	5	1 to 4	2008	44	Population	1	Number	1653412.630912166	1792328.5514079314	1519385.981993833
18	Thailand	2	female	6	5 to 9	2008	44	Population	1	Number	2232750.588134938	2420341.149250413	2051762.446636907
18	Thailand	2	female	7	10 to 14	2008	44	Population	1	Number	2602219.8936188025	2820852.4146822346	2391282.342054352
18	Thailand	2	female	8	15 to 19	2008	44	Population	1	Number	2569496.0011098515	2785379.1361064934	2361211.068480651
18	Thailand	2	female	9	20 to 24	2008	44	Population	1	Number	2742291.8766304706	2972692.9230407784	2520000.003622351
18	Thailand	2	female	10	25 to 29	2008	44	Population	1	Number	2813417.8715710933	3049794.7602325287	2585360.4814895894
18	Thailand	2	female	11	30 to 34	2008	44	Population	1	Number	2944558.7113310513	3191953.751256876	2705870.9637932437
18	Thailand	2	female	12	35 to 39	2008	44	Population	1	Number	3038048.945129086	3293298.8191372254	2791782.8215051894
18	Thailand	2	female	13	40 to 44	2008	44	Population	1	Number	2970301.794394028	3219859.708857783	2729527.296645625
18	Thailand	2	female	14	45 to 49	2008	44	Population	1	Number	2679855.82747312	2905011.1408591014	2462625.059166761
18	Thailand	2	female	15	50 to 54	2008	44	Population	1	Number	2221667.810311085	2408327.2219637656	2041578.0456275688
18	Thailand	2	female	16	55 to 59	2008	44	Population	1	Number	1705211.2216246605	1848479.140390356	1566985.746955216
18	Thailand	2	female	17	60 to 64	2008	44	Population	1	Number	1340166.2723926557	1452763.9554308555	1231531.5667396158
18	Thailand	2	female	18	65 to 69	2008	44	Population	1	Number	1008587.5608210177	1093326.7643280902	926830.8302927283
18	Thailand	2	female	19	70 to 74	2008	44	Population	1	Number	839242.423237874	909753.6383837679	771212.9141403058
18	Thailand	2	female	20	75 to 79	2008	44	Population	1	Number	594893.8027828761	644875.4097125498	546671.3437556424
18	Thailand	2	female	21	80 plus	2008	44	Population	1	Number	576279.851638996	624697.55727212	529566.2509864366
18	Thailand	2	female	22	All Ages	2008	44	Population	1	Number	34933298.34046077	37868313.59569146	32101583.604101617
18	Thailand	2	female	23	5-14 years	2008	44	Population	1	Number	4834970.48175374	5241193.563932647	4443044.788691259
18	Thailand	2	female	24	15-49 years	2008	44	Population	1	Number	19757971.0276387	21417990.23949079	18156377.694703408
18	Thailand	2	female	25	50-69 years	2008	44	Population	1	Number	6275632.865149419	6802897.082113069	5766926.189615129
18	Thailand	2	female	26	70+ years	2008	44	Population	1	Number	2010416.0776597462	2179326.605368438	1847450.5088823845
18	Thailand	2	female	28	<1 year	2008	44	Population	1	Number	400895.25734699884	434577.5533785837	368398.4402156162
18	Thailand	2	female	30	80 to 84	2008	44	Population	1	Number	333093.50454741373	361079.25349493255	306092.7393685944
18	Thailand	2	female	31	85 to 89	2008	44	Population	1	Number	153833.9983198497	166758.77649113804	141364.11941663644
18	Thailand	2	female	32	90 to 94	2008	44	Population	1	Number	64233.546287877405	69630.30088044703	59026.735358681006
18	Thailand	2	female	39	0 to 14	2008	44	Population	1	Number	6889278.370012905	7468099.668719162	6330829.210900706
18	Thailand	2	female	42	Neonatal	2008	44	Population	1	Number	30656.62036169056	33232.31898477655	28171.57578333135
18	Thailand	2	female	157	25 plus	2008	44	Population	1	Number	22732232.09270754	24642141.867825016	20889543.32109792
18	Thailand	2	female	158	<20 years	2008	44	Population	1	Number	9458774.371122757	10253478.804825656	8692040.279381357
18	Thailand	2	female	159	10 to 24	2008	44	Population	1	Number	7914007.771359125	8578924.473829508	7272493.414157354
18	Thailand	2	female	162	10 to 19	2008	44	Population	1	Number	5171715.894728654	5606231.5507887285	4752493.410535002
18	Thailand	2	female	164	Birth	2008	44	Population	1	Number	401640.1952128	433506.538318085	372451.01875447
18	Thailand	2	female	235	95 plus	2008	44	Population	1	Number	25118.80248385524	27229.22640560248	23082.656842524735
18	Thailand	3	both	1	Under 5	2008	44	Population	1	Number	4234151.112855079	4589894.735689227	3890928.2088684803
18	Thailand	3	both	2	Early Neonatal	2008	44	Population	1	Number	15813.11339225132	17141.694752838015	14531.292655367373
18	Thailand	3	both	3	Late Neonatal	2008	44	Population	1	Number	47332.63112695928	51309.40976016748	43495.81881778143
18	Thailand	3	both	4	Post Neonatal	2008	44	Population	1	Number	762352.8178196882	826403.9454390155	700556.0276201045
18	Thailand	3	both	5	1 to 4	2008	44	Population	1	Number	3408652.55051618	3695039.685737206	3132345.069775226
18	Thailand	3	both	6	5 to 9	2008	44	Population	1	Number	4608270.405017589	4995446.66896886	4234721.160172824
18	Thailand	3	both	7	10 to 14	2008	44	Population	1	Number	5355518.3903488135	5805476.708688785	4921396.762353892
18	Thailand	3	both	8	15 to 19	2008	44	Population	1	Number	5254907.033754807	5696412.217679159	4828941.024457429
18	Thailand	3	both	9	20 to 24	2008	44	Population	1	Number	5598897.459617124	6069303.92671604	5145047.373969804
18	Thailand	3	both	10	25 to 29	2008	44	Population	1	Number	5713374.164202859	6193398.700315845	5250244.526187308
18	Thailand	3	both	11	30 to 34	2008	44	Population	1	Number	5835481.829961406	6325765.570867742	5362454.069152499
18	Thailand	3	both	12	35 to 39	2008	44	Population	1	Number	5967065.290063588	6468404.370175858	5483371.292720096
18	Thailand	3	both	13	40 to 44	2008	44	Population	1	Number	5791445.962125749	6278029.910856283	5321987.775957727
18	Thailand	3	both	14	45 to 49	2008	44	Population	1	Number	5220879.98680015	5659526.296623092	4797672.230942146
18	Thailand	3	both	15	50 to 54	2008	44	Population	1	Number	4290122.046599209	4650568.218353516	3942362.1041587456
18	Thailand	3	both	16	55 to 59	2008	44	Population	1	Number	3285862.950113989	3561933.5859637917	3019508.870209733
18	Thailand	3	both	17	60 to 64	2008	44	Population	1	Number	2532932.217767229	2745743.3479146957	2327611.16799556
18	Thailand	3	both	18	65 to 69	2008	44	Population	1	Number	1890448.126698305	2049279.2235219153	1737207.234111478
18	Thailand	3	both	19	70 to 74	2008	44	Population	1	Number	1519367.3325396008	1647021.0758489727	1396206.4782863432
18	Thailand	3	both	20	75 to 79	2008	44	Population	1	Number	1047456.7560153871	1135461.659764738	962549.2645211675
18	Thailand	3	both	21	80 plus	2008	44	Population	1	Number	960958.9345258668	1041696.4905675455	883063.0098578789
18	Thailand	3	both	22	All Ages	2008	44	Population	1	Number	69107139.99900675	74913362.70851608	63505272.55392313
18	Thailand	3	both	23	5-14 years	2008	44	Population	1	Number	9963788.795366403	10800923.377657644	9156117.922526715
18	Thailand	3	both	24	15-49 years	2008	44	Population	1	Number	39382051.72652568	42690840.99323402	36189718.29338701
18	Thailand	3	both	25	50-69 years	2008	44	Population	1	Number	11999365.341178732	13007524.375753919	11026689.376475517
18	Thailand	3	both	26	70+ years	2008	44	Population	1	Number	3527783.0230808547	3824179.2261812557	3241818.75266539
18	Thailand	3	both	28	<1 year	2008	44	Population	1	Number	825498.5623388989	894855.049952021	758583.1390932533
18	Thailand	3	both	30	80 to 84	2008	44	Population	1	Number	568233.6371651002	615975.3183931541	522172.2676266936
18	Thailand	3	both	31	85 to 89	2008	44	Population	1	Number	251123.25767913263	272222.0553090663	230767.05133176674
18	Thailand	3	both	32	90 to 94	2008	44	Population	1	Number	101872.38479622049	110431.46789652226	93614.54637386379
18	Thailand	3	both	39	0 to 14	2008	44	Population	1	Number	14197939.908221481	15390818.11334687	13047046.131395197
18	Thailand	3	both	42	Neonatal	2008	44	Population	1	Number	63145.744519210595	68451.10451300548	58027.111473148805
18	Thailand	3	both	157	25 plus	2008	44	Population	1	Number	44055395.59741334	47756828.450773984	40484238.02410068
18	Thailand	3	both	158	<20 years	2008	44	Population	1	Number	19452846.941976286	21087230.33102603	17875987.15585262
18	Thailand	3	both	159	10 to 24	2008	44	Population	1	Number	16209322.883720744	17571192.853083987	14895385.160781123
18	Thailand	3	both	162	10 to 19	2008	44	Population	1	Number	10610425.42410362	11501888.926367946	9750337.78681132
18	Thailand	3	both	164	Birth	2008	44	Population	1	Number	827424.25262999	893072.525492647	767291.24601415
18	Thailand	3	both	235	95 plus	2008	44	Population	1	Number	39729.65488541343	43067.64896880294	36509.144525554744
19	Timor-Leste	1	male	1	Under 5	2008	44	Population	1	Number	83690.96539929428	90151.12391118407	76708.8718182534
19	Timor-Leste	1	male	2	Early Neonatal	2008	44	Population	1	Number	339.12125975939557	365.2982441249735	310.8293603929135
19	Timor-Leste	1	male	3	Late Neonatal	2008	44	Population	1	Number	1006.3672647715097	1084.049389963672	922.4089738615322
19	Timor-Leste	1	male	4	Post Neonatal	2008	44	Population	1	Number	16025.85319299296	17262.89892930469	14688.862919602674
19	Timor-Leste	1	male	5	1 to 4	2008	44	Population	1	Number	66319.6236817704	71438.87734779072	60786.77056439628
19	Timor-Leste	1	male	6	5 to 9	2008	44	Population	1	Number	77895.21308652911	83907.99381447914	71396.64224688803
19	Timor-Leste	1	male	7	10 to 14	2008	44	Population	1	Number	67172.62060889704	72357.71764681661	61568.60444135229
19	Timor-Leste	1	male	8	15 to 19	2008	44	Population	1	Number	57279.64609631774	61701.098179248096	52500.9719894378
19	Timor-Leste	1	male	9	20 to 24	2008	44	Population	1	Number	46302.22158939431	49876.31933689926	42439.36204888328
19	Timor-Leste	1	male	10	25 to 29	2008	44	Population	1	Number	36940.71257722834	39792.18952760736	33858.8564780189
19	Timor-Leste	1	male	11	30 to 34	2008	44	Population	1	Number	30574.820660590733	32934.91039067867	28024.05238999809
19	Timor-Leste	1	male	12	35 to 39	2008	44	Population	1	Number	27772.03604975003	29915.777064366353	25455.09593906718
19	Timor-Leste	1	male	13	40 to 44	2008	44	Population	1	Number	24564.974225569837	26461.160111113542	22515.58994567203
19	Timor-Leste	1	male	14	45 to 49	2008	44	Population	1	Number	19719.152941250777	21241.286819297213	18074.041422728
19	Timor-Leste	1	male	15	50 to 54	2008	44	Population	1	Number	15539.907291390487	16739.442556439553	14243.458069762766
19	Timor-Leste	1	male	16	55 to 59	2008	44	Population	1	Number	14143.069370516232	15234.781833650975	12963.154269800596
19	Timor-Leste	1	male	17	60 to 64	2008	44	Population	1	Number	14709.660779310118	15845.108791375622	13482.476606962455
19	Timor-Leste	1	male	18	65 to 69	2008	44	Population	1	Number	8930.030340794228	9619.345026582312	8185.023908815785
19	Timor-Leste	1	male	19	70 to 74	2008	44	Population	1	Number	5906.278462132369	6362.187829394341	5413.534845882458
19	Timor-Leste	1	male	20	75 to 79	2008	44	Population	1	Number	3929.562730535758	4232.88816119078	3601.730752660133
19	Timor-Leste	1	male	21	80 plus	2008	44	Population	1	Number	2769.809689888532	2983.613050371682	2538.7325316288825
19	Timor-Leste	1	male	22	All Ages	2008	44	Population	1	Number	537840.68189939	579356.9440506959	492970.1997058121
19	Timor-Leste	1	male	23	5-14 years	2008	44	Population	1	Number	145067.83369542615	156265.71146129575	132965.24668824032
19	Timor-Leste	1	male	24	15-49 years	2008	44	Population	1	Number	243153.56414010175	261922.74142921052	222867.97021380527
19	Timor-Leste	1	male	25	50-69 years	2008	44	Population	1	Number	53322.66778201106	57438.67820804848	48874.11285534159
19	Timor-Leste	1	male	26	70+ years	2008	44	Population	1	Number	12605.65088255666	13578.6890409568	11553.998130171472
19	Timor-Leste	1	male	28	<1 year	2008	44	Population	1	Number	17371.341717523865	18712.246563393335	15922.101253857121
19	Timor-Leste	1	male	30	80 to 84	2008	44	Population	1	Number	1910.7971362909993	2058.292774865734	1751.3848944042404
19	Timor-Leste	1	male	31	85 to 89	2008	44	Population	1	Number	671.4302066011076	723.2583285927633	615.4147393011442
19	Timor-Leste	1	male	32	90 to 94	2008	44	Population	1	Number	156.14776620546357	168.20091096430406	143.12081268765613
19	Timor-Leste	1	male	39	0 to 14	2008	44	Population	1	Number	228758.79909472042	246416.83537247984	209674.11850649372
19	Timor-Leste	1	male	42	Neonatal	2008	44	Population	1	Number	1345.4885245309054	1449.3476340886457	1233.2383342544456
19	Timor-Leste	1	male	157	25 plus	2008	44	Population	1	Number	205500.01511895744	221362.69116206846	188355.74716099727
19	Timor-Leste	1	male	158	<20 years	2008	44	Population	1	Number	286038.4451910382	308117.93355172797	262175.09049593145
19	Timor-Leste	1	male	159	10 to 24	2008	44	Population	1	Number	170754.4882946091	183935.13516296397	156508.93847967335
19	Timor-Leste	1	male	162	10 to 19	2008	44	Population	1	Number	124452.26670521477	134058.81582606467	114069.5764307901
19	Timor-Leste	1	male	164	Birth	2008	44	Population	1	Number	18387.120692237	19518.9015107458	17156.5590588737
19	Timor-Leste	1	male	235	95 plus	2008	44	Population	1	Number	31.43458079096146	33.861035948881394	28.812085235842275
19	Timor-Leste	2	female	1	Under 5	2008	44	Population	1	Number	80146.04011904195	86332.56360815508	73459.68933325302
19	Timor-Leste	2	female	2	Early Neonatal	2008	44	Population	1	Number	324.1362856801751	349.1565704260693	297.09453907309074
19	Timor-Leste	2	female	3	Late Neonatal	2008	44	Population	1	Number	964.418407439181	1038.862473822169	883.9597875643583
19	Timor-Leste	2	female	4	Post Neonatal	2008	44	Population	1	Number	15386.92369580754	16574.65006042787	14103.237450154918
19	Timor-Leste	2	female	5	1 to 4	2008	44	Population	1	Number	63470.561730115056	68369.89450347896	58175.39755646064
19	Timor-Leste	2	female	6	5 to 9	2008	44	Population	1	Number	72874.25745167083	78499.46744092052	66794.57032237502
19	Timor-Leste	2	female	7	10 to 14	2008	44	Population	1	Number	63525.4835639061	68429.05578833097	58225.73742156078
19	Timor-Leste	2	female	8	15 to 19	2008	44	Population	1	Number	55443.94093725922	59723.69377879558	50818.41436723221
19	Timor-Leste	2	female	9	20 to 24	2008	44	Population	1	Number	45942.839500729344	49489.196317680646	42109.96216155197
19	Timor-Leste	2	female	10	25 to 29	2008	44	Population	1	Number	36822.87345284476	39665.25432673824	33750.84832869969
19	Timor-Leste	2	female	11	30 to 34	2008	44	Population	1	Number	29813.610761158892	32114.94221802477	27326.348016249827
19	Timor-Leste	2	female	12	35 to 39	2008	44	Population	1	Number	26089.37745484361	28103.232989078308	23912.8166517542
19	Timor-Leste	2	female	13	40 to 44	2008	44	Population	1	Number	22732.47306715179	24487.207030135858	20835.969023661768
19	Timor-Leste	2	female	14	45 to 49	2008	44	Population	1	Number	18578.916570338155	20013.034882284075	17028.93165249724
19	Timor-Leste	2	female	15	50 to 54	2008	44	Population	1	Number	14702.595840714568	15837.498505704838	13476.001075624705
19	Timor-Leste	2	female	16	55 to 59	2008	44	Population	1	Number	13801.445303277516	14866.787588755577	12650.030903869556
19	Timor-Leste	2	female	17	60 to 64	2008	44	Population	1	Number	15882.592033833029	17108.579350728098	14557.553621853478
19	Timor-Leste	2	female	18	65 to 69	2008	44	Population	1	Number	8660.96715048479	9329.51267856486	7938.40787710932
19	Timor-Leste	2	female	19	70 to 74	2008	44	Population	1	Number	5992.3240337559355	6454.875313072359	5492.401885983017
19	Timor-Leste	2	female	20	75 to 79	2008	44	Population	1	Number	3880.1414733957854	4179.652045977922	3556.432567115734
19	Timor-Leste	2	female	21	80 plus	2008	44	Population	1	Number	2274.8962224752186	2450.4968996232587	2085.1082538850956
19	Timor-Leste	2	female	22	All Ages	2008	44	Population	1	Number	517164.7749368815	557085.0507625705	474019.22346427664
19	Timor-Leste	2	female	23	5-14 years	2008	44	Population	1	Number	136399.74101557693	146928.5232292515	125020.3077439358
19	Timor-Leste	2	female	24	15-49 years	2008	44	Population	1	Number	235424.03174432577	253596.5615427376	215783.29020164695
19	Timor-Leste	2	female	25	50-69 years	2008	44	Population	1	Number	53047.600328309905	57142.378123753384	48621.99347845706
19	Timor-Leste	2	female	26	70+ years	2008	44	Population	1	Number	12147.36172962694	13085.02425867354	11133.942706983844
19	Timor-Leste	2	female	28	<1 year	2008	44	Population	1	Number	16675.4783889269	17962.669104676108	15284.29177679237
19	Timor-Leste	2	female	30	80 to 84	2008	44	Population	1	Number	1535.1215591670111	1653.6185625164542	1407.0508369183249
19	Timor-Leste	2	female	31	85 to 89	2008	44	Population	1	Number	549.8760660044842	592.321347061229	504.0015067554605
19	Timor-Leste	2	female	32	90 to 94	2008	44	Population	1	Number	151.09822645116614	162.76159404506157	138.49254133356752
19	Timor-Leste	2	female	39	0 to 14	2008	44	Population	1	Number	216545.78113461888	233261.0868374066	198479.99707718877
19	Timor-Leste	2	female	42	Neonatal	2008	44	Population	1	Number	1288.5546931193562	1388.0190442482383	1181.054326637449
19	Timor-Leste	2	female	157	25 plus	2008	44	Population	1	Number	199232.21336427404	214611.07382868812	182610.84985830355
19	Timor-Leste	2	female	158	<20 years	2008	44	Population	1	Number	271989.7220718781	292984.78061620216	249298.41144442096
19	Timor-Leste	2	female	159	10 to 24	2008	44	Population	1	Number	164912.26400189465	177641.94588480718	151154.11395034497
19	Timor-Leste	2	female	162	10 to 19	2008	44	Population	1	Number	118969.42450116531	128152.74956712654	109044.15178879298
19	Timor-Leste	2	female	164	Birth	2008	44	Population	1	Number	17516.3784885232	18594.5625889528	16344.0914467273
19	Timor-Leste	2	female	235	95 plus	2008	44	Population	1	Number	38.80037085255739	41.79539600051372	35.5633688777429
19	Timor-Leste	3	both	1	Under 5	2008	44	Population	1	Number	163837.00551833623	176483.68751933912	150168.5611515064
19	Timor-Leste	3	both	2	Early Neonatal	2008	44	Population	1	Number	663.2575454395707	714.4548145510428	607.9238994660042
19	Timor-Leste	3	both	3	Late Neonatal	2008	44	Population	1	Number	1970.7856722106908	2122.911863785841	1806.3687614258906
19	Timor-Leste	3	both	4	Post Neonatal	2008	44	Population	1	Number	31412.7768888005	33837.54898973256	28792.100369757594
19	Timor-Leste	3	both	5	1 to 4	2008	44	Population	1	Number	129790.18541188547	139808.7718512697	118962.16812085695
19	Timor-Leste	3	both	6	5 to 9	2008	44	Population	1	Number	150769.47053819994	162407.46125539966	138191.21256926307
19	Timor-Leste	3	both	7	10 to 14	2008	44	Population	1	Number	130698.10417280314	140786.77343514757	119794.34186291306
19	Timor-Leste	3	both	8	15 to 19	2008	44	Population	1	Number	112723.58703357696	121424.79195804369	103319.38635667002
19	Timor-Leste	3	both	9	20 to 24	2008	44	Population	1	Number	92245.06109012365	99365.51565457993	84549.32421043524
19	Timor-Leste	3	both	10	25 to 29	2008	44	Population	1	Number	73763.5860300731	79457.4438543456	67609.70480671858
19	Timor-Leste	3	both	11	30 to 34	2008	44	Population	1	Number	60388.43142174963	65049.85260870344	55350.40040624792
19	Timor-Leste	3	both	12	35 to 39	2008	44	Population	1	Number	53861.413504593635	58019.01005344467	49367.91259082138
19	Timor-Leste	3	both	13	40 to 44	2008	44	Population	1	Number	47297.44729272163	50948.36714124939	43351.5589693338
19	Timor-Leste	3	both	14	45 to 49	2008	44	Population	1	Number	38298.06951158893	41254.32170158129	35102.973075225236
19	Timor-Leste	3	both	15	50 to 54	2008	44	Population	1	Number	30242.503132105056	32576.94106214439	27719.45914538747
19	Timor-Leste	3	both	16	55 to 59	2008	44	Population	1	Number	27944.514673793747	30101.569422406556	25613.185173670154
19	Timor-Leste	3	both	17	60 to 64	2008	44	Population	1	Number	30592.252813143146	32953.68814210373	28040.030228815933
19	Timor-Leste	3	both	18	65 to 69	2008	44	Population	1	Number	17590.997491279017	18948.85770514717	16123.431785925104
19	Timor-Leste	3	both	19	70 to 74	2008	44	Population	1	Number	11898.602495888304	12817.063142466699	10905.936731865475
19	Timor-Leste	3	both	20	75 to 79	2008	44	Population	1	Number	7809.704203931544	8412.540207168702	7158.163319775867
19	Timor-Leste	3	both	21	80 plus	2008	44	Population	1	Number	5044.705912363751	5434.109949994943	4623.840785513979
19	Timor-Leste	3	both	22	All Ages	2008	44	Population	1	Number	1055005.4568362713	1136441.9948132662	966989.4231700884
19	Timor-Leste	3	both	23	5-14 years	2008	44	Population	1	Number	281467.5747110031	303194.2346905473	257985.55443217617
19	Timor-Leste	3	both	24	15-49 years	2008	44	Population	1	Number	478577.59588442754	515519.30297194794	438651.2604154521
19	Timor-Leste	3	both	25	50-69 years	2008	44	Population	1	Number	106370.26811032096	114581.05633180182	97496.10633379867
19	Timor-Leste	3	both	26	70+ years	2008	44	Population	1	Number	24753.0126121836	26663.71329963034	22687.940837155318
19	Timor-Leste	3	both	28	<1 year	2008	44	Population	1	Number	34046.82010645076	36674.91566806944	31206.393030649488
19	Timor-Leste	3	both	30	80 to 84	2008	44	Population	1	Number	3445.9186954580105	3711.9113373821883	3158.4357313225655
19	Timor-Leste	3	both	31	85 to 89	2008	44	Population	1	Number	1221.3062726055916	1315.5796756539924	1119.4162460566047
19	Timor-Leste	3	both	32	90 to 94	2008	44	Population	1	Number	307.2459926566297	330.9625050093656	281.6133540212236
19	Timor-Leste	3	both	39	0 to 14	2008	44	Population	1	Number	445304.5802293393	479677.92220988637	408154.1155836825
19	Timor-Leste	3	both	42	Neonatal	2008	44	Population	1	Number	2634.0432176502613	2837.3666783368835	2414.2926608918947
19	Timor-Leste	3	both	157	25 plus	2008	44	Population	1	Number	404732.2284832315	435973.7649907565	370966.59701930097
19	Timor-Leste	3	both	158	<20 years	2008	44	Population	1	Number	558028.1672629162	601102.71416793	511473.5019403525
19	Timor-Leste	3	both	159	10 to 24	2008	44	Population	1	Number	335666.75229650375	361577.0810477711	307663.0524300183
19	Timor-Leste	3	both	162	10 to 19	2008	44	Population	1	Number	243421.69120638008	262211.56539319124	223113.72821958305
19	Timor-Leste	3	both	164	Birth	2008	44	Population	1	Number	35903.4991807602	38113.4640996985	33500.650505601
19	Timor-Leste	3	both	235	95 plus	2008	44	Population	1	Number	70.23495164351885	75.65643194939513	64.37545411358519
20	Viet Nam	1	male	1	Under 5	2008	44	Population	1	Number	3979373.9947905396	4260588.55416396	3680859.5219683265
20	Viet Nam	1	male	2	Early Neonatal	2008	44	Population	1	Number	16145.069762812323	17286.01019347957	14933.940325058265
20	Viet Nam	1	male	3	Late Neonatal	2008	44	Population	1	Number	48132.95820329306	51534.42000361594	44522.24338678183
20	Viet Nam	1	male	4	Post Neonatal	2008	44	Population	1	Number	768615.495930524	822932.0462971508	710957.4698512835
20	Viet Nam	1	male	5	1 to 4	2008	44	Population	1	Number	3146480.47089391	3368836.077669713	2910445.8684052024
20	Viet Nam	1	male	6	5 to 9	2008	44	Population	1	Number	3619680.624685403	3875476.3587068766	3348148.7066306337
20	Viet Nam	1	male	7	10 to 14	2008	44	Population	1	Number	4034942.5601093867	4320084.041061831	3732259.5871654553
20	Viet Nam	1	male	8	15 to 19	2008	44	Population	1	Number	4802085.667783117	5141439.648310429	4441855.120606101
20	Viet Nam	1	male	9	20 to 24	2008	44	Population	1	Number	4331100.556987927	4637170.943015928	4006201.162962184
20	Viet Nam	1	male	10	25 to 29	2008	44	Population	1	Number	3942681.786502271	4221303.379444355	3646919.7956604376
20	Viet Nam	1	male	11	30 to 34	2008	44	Population	1	Number	3533130.0227636867	3782809.3954140544	3268090.7357958495
20	Viet Nam	1	male	12	35 to 39	2008	44	Population	1	Number	3350187.8594379677	3586939.068030921	3098872.0585042713
20	Viet Nam	1	male	13	40 to 44	2008	44	Population	1	Number	3012268.3903910816	3225139.492536105	2786301.765556679
20	Viet Nam	1	male	14	45 to 49	2008	44	Population	1	Number	2641541.294121157	2828213.839115781	2443384.923826489
20	Viet Nam	1	male	15	50 to 54	2008	44	Population	1	Number	2000799.8986272716	2142192.505259227	1850709.023091735
20	Viet Nam	1	male	16	55 to 59	2008	44	Population	1	Number	1274413.571897952	1364473.8807681291	1178812.8829276212
20	Viet Nam	1	male	17	60 to 64	2008	44	Population	1	Number	828030.3194556072	886545.5989288042	765915.2645206639
20	Viet Nam	1	male	18	65 to 69	2008	44	Population	1	Number	660100.5091256018	706748.5180986053	610582.7820285095
20	Viet Nam	1	male	19	70 to 74	2008	44	Population	1	Number	594442.4044017791	636450.4838247139	549850.0486178119
20	Viet Nam	1	male	20	75 to 79	2008	44	Population	1	Number	469542.13591798546	502723.75821141375	434319.2281553911
20	Viet Nam	1	male	21	80 plus	2008	44	Population	1	Number	325299.03157504107	348287.2764469056	300896.58308758464
20	Viet Nam	1	male	22	All Ages	2008	44	Population	1	Number	43399620.628573775	46466586.74133806	40143979.19110575
20	Viet Nam	1	male	23	5-14 years	2008	44	Population	1	Number	7654623.18479479	8195560.399768708	7080408.2937960895
20	Viet Nam	1	male	24	15-49 years	2008	44	Population	1	Number	25612995.57798721	27423015.765867572	23691625.56291202
20	Viet Nam	1	male	25	50-69 years	2008	44	Population	1	Number	4763344.299106432	5099960.503054765	4406019.952568529
20	Viet Nam	1	male	26	70+ years	2008	44	Population	1	Number	1389283.5718948056	1487461.518483033	1285065.8598607876
20	Viet Nam	1	male	28	<1 year	2008	44	Population	1	Number	832893.5238966293	891752.4764942463	770413.6535631235
20	Viet Nam	1	male	30	80 to 84	2008	44	Population	1	Number	223348.77831634728	239132.39864533552	206594.17246581093
20	Viet Nam	1	male	31	85 to 89	2008	44	Population	1	Number	78464.6322341809	84009.57397854037	72578.57368395703
20	Viet Nam	1	male	32	90 to 94	2008	44	Population	1	Number	19125.717944069387	20477.294938687835	17690.993885236425
20	Viet Nam	1	male	39	0 to 14	2008	44	Population	1	Number	11633997.17958533	12456148.953932665	10761267.815764416
20	Viet Nam	1	male	42	Neonatal	2008	44	Population	1	Number	64278.02796610539	68820.43019709553	59456.183711840094
20	Viet Nam	1	male	157	25 plus	2008	44	Population	1	Number	22632437.2242174	24231827.196079012	20934655.091773044
20	Viet Nam	1	male	158	<20 years	2008	44	Population	1	Number	16436082.847368447	17597588.602243096	15203122.936370516
20	Viet Nam	1	male	159	10 to 24	2008	44	Population	1	Number	13168128.784880431	14098694.63238819	12180315.87073374
20	Viet Nam	1	male	162	10 to 19	2008	44	Population	1	Number	8837028.227892503	9461523.68937226	8174114.7077715555
20	Viet Nam	1	male	164	Birth	2008	44	Population	1	Number	857067.765622784	897463.781380555	818074.712138413
20	Viet Nam	1	male	235	95 plus	2008	44	Population	1	Number	4359.903080443494	4668.008884341996	4032.843052580232
20	Viet Nam	2	female	1	Under 5	2008	44	Population	1	Number	3700603.9650848405	3962118.392936863	3423001.547416319
20	Viet Nam	2	female	2	Early Neonatal	2008	44	Population	1	Number	14914.127697798796	15968.079865769416	13795.337914998818
20	Viet Nam	2	female	3	Late Neonatal	2008	44	Population	1	Number	44553.126611354004	47701.60873068281	41210.95442035597
20	Viet Nam	2	female	4	Post Neonatal	2008	44	Population	1	Number	711994.0163461166	762309.2377466181	658583.4752106586
20	Viet Nam	2	female	5	1 to 4	2008	44	Population	1	Number	2929142.6944295713	3136139.466593792	2709411.779870306
20	Viet Nam	2	female	6	5 to 9	2008	44	Population	1	Number	3412895.9189065224	3654078.5831343816	3156876.0455889627
20	Viet Nam	2	female	7	10 to 14	2008	44	Population	1	Number	3811756.5866973433	4081125.952424237	3525816.006723168
20	Viet Nam	2	female	8	15 to 19	2008	44	Population	1	Number	4603025.194023921	4928311.961092499	4257727.254956059
20	Viet Nam	2	female	9	20 to 24	2008	44	Population	1	Number	4270870.1397799635	4572684.160294648	3950488.9567251513
20	Viet Nam	2	female	10	25 to 29	2008	44	Population	1	Number	3905472.0133057996	4181464.064519076	3612501.329801281
20	Viet Nam	2	female	11	30 to 34	2008	44	Population	1	Number	3443273.4079320175	3686602.7897597696	3184974.7540489775
20	Viet Nam	2	female	12	35 to 39	2008	44	Population	1	Number	3285578.0940988623	3517763.4572309866	3039109.0228429046
20	Viet Nam	2	female	13	40 to 44	2008	44	Population	1	Number	3052912.8216719767	3268656.186099611	2823897.237128621
20	Viet Nam	2	female	14	45 to 49	2008	44	Population	1	Number	2823314.7117826077	3022832.827869666	2611522.5294186706
20	Viet Nam	2	female	15	50 to 54	2008	44	Population	1	Number	2236699.813106074	2394763.0042554005	2068912.8027760617
20	Viet Nam	2	female	16	55 to 59	2008	44	Population	1	Number	1511772.4753389899	1618606.4726164173	1398366.204881944
20	Viet Nam	2	female	17	60 to 64	2008	44	Population	1	Number	1053248.5357110538	1127679.5450277023	974238.6382246268
20	Viet Nam	2	female	18	65 to 69	2008	44	Population	1	Number	916748.5958987643	981533.4220521658	847978.3008288663
20	Viet Nam	2	female	19	70 to 74	2008	44	Population	1	Number	863264.6858196596	924269.9088932419	798506.5095510192
20	Viet Nam	2	female	20	75 to 79	2008	44	Population	1	Number	707489.3519972464	757486.2375987879	654416.7302192312
20	Viet Nam	2	female	21	80 plus	2008	44	Population	1	Number	705298.8938741507	755140.9840941277	652390.5902659559
20	Viet Nam	2	female	22	All Ages	2008	44	Population	1	Number	44304225.20502979	47435117.94989956	40980724.46139781
20	Viet Nam	2	female	23	5-14 years	2008	44	Population	1	Number	7224652.505603866	7735204.535558619	6682692.052312131
[truncated: 93,176 more rows]
