# Supplementary material for: Hematological malignancy burden in mainland China and Taiwan from 1990 to 2021 and decadal projections: Insights from the global burden of disease study 2021
Source: PLoS One. 2025 Jul 21;20(7):e0328526. doi: 10.1371/journal.pone.0328526 (PMC12279097; doi:10.1371/journal.pone.0328526)
Supplement: S1 Data — (ZIP) [file pone.0328526.s021.zip › The raw data used in this study/GBD_Population/IHME_GBD_2019_POP_2009_Y2020M10D15.CSV]

location_id	location_name	sex_id	sex_name	age_group_id	age_group_name	year_id	measure_id	measure_name	metric_id	metric_name	val	upper	lower
1	Global	1	male	1	Under 5	2009	44	Population	1	Number	334932403.29767287	341682243.1140486	328073592.034272
1	Global	1	male	2	Early Neonatal	2009	44	Population	1	Number	1350375.2738583786	1377018.1409174833	1322760.3227822122
1	Global	1	male	3	Late Neonatal	2009	44	Population	1	Number	3998517.715923396	4077135.326935791	3917048.6939329104
1	Global	1	male	4	Post Neonatal	2009	44	Population	1	Number	63584829.173966974	64844821.7404208	62286199.50529214
1	Global	1	male	5	1 to 4	2009	44	Population	1	Number	265998681.13392413	271374712.9564742	260534754.20266736
1	Global	1	male	6	5 to 9	2009	44	Population	1	Number	319741975.1638389	326369475.2093673	313047794.69278777
1	Global	1	male	7	10 to 14	2009	44	Population	1	Number	314793712.02266145	321553166.9999609	308000657.79897493
1	Global	1	male	8	15 to 19	2009	44	Population	1	Number	317751307.3336584	325110533.8582775	310812038.5938685
1	Global	1	male	9	20 to 24	2009	44	Population	1	Number	308065299.522671	315316256.48484856	301073557.24898064
1	Global	1	male	10	25 to 29	2009	44	Population	1	Number	273442112.1274859	279423630.6218748	267569513.85154155
1	Global	1	male	11	30 to 34	2009	44	Population	1	Number	254281508.24646202	260048671.0036071	248671843.0661421
1	Global	1	male	12	35 to 39	2009	44	Population	1	Number	250708398.89740336	256612426.56564212	244789210.0533355
1	Global	1	male	13	40 to 44	2009	44	Population	1	Number	234078057.710875	239877080.57145116	228312206.07420394
1	Global	1	male	14	45 to 49	2009	44	Population	1	Number	201191106.92406785	205815911.8060983	196604117.6072429
1	Global	1	male	15	50 to 54	2009	44	Population	1	Number	170126079.28380737	174037146.96128175	166312247.88479447
1	Global	1	male	16	55 to 59	2009	44	Population	1	Number	143980971.42171225	147401440.12111616	140651358.9084648
1	Global	1	male	17	60 to 64	2009	44	Population	1	Number	112678385.59055184	115222189.97867079	110109672.18970148
1	Global	1	male	18	65 to 69	2009	44	Population	1	Number	84740298.08219662	86565950.78004695	82863887.48927385
1	Global	1	male	19	70 to 74	2009	44	Population	1	Number	66283675.19429183	67700127.98576339	64835443.649173945
1	Global	1	male	20	75 to 79	2009	44	Population	1	Number	45070708.04340373	46007552.04989895	44119391.509521686
1	Global	1	male	21	80 plus	2009	44	Population	1	Number	38904613.55863062	39604238.97233712	38191979.301051214
1	Global	1	male	22	All Ages	2009	44	Population	1	Number	3470770612.421391	3548385535.4391904	3395321481.2276816
1	Global	1	male	23	5-14 years	2009	44	Population	1	Number	634535687.1865004	647923700.5170947	621035271.2364434
1	Global	1	male	24	15-49 years	2009	44	Population	1	Number	1839517790.7626235	1882073024.3906276	1798069498.96349
1	Global	1	male	25	50-69 years	2009	44	Population	1	Number	511525734.3782681	523244618.9700582	500005696.5106329
1	Global	1	male	26	70+ years	2009	44	Population	1	Number	150258996.7963262	153240690.7885844	147164397.55521137
1	Global	1	male	28	<1 year	2009	44	Population	1	Number	68933722.16374874	70298835.04780954	67526008.52200726
1	Global	1	male	30	80 to 84	2009	44	Population	1	Number	25233924.40626462	25707587.587054156	24741951.15615124
1	Global	1	male	31	85 to 89	2009	44	Population	1	Number	10087942.60515539	10258003.015920708	9911643.727673147
1	Global	1	male	32	90 to 94	2009	44	Population	1	Number	2817863.383627662	2863453.7245429857	2772023.954841992
1	Global	1	male	39	0 to 14	2009	44	Population	1	Number	969468090.4841733	989454093.4630362	949302797.4125509
1	Global	1	male	42	Neonatal	2009	44	Population	1	Number	5348892.989781775	5454049.958919802	5239809.016715121
1	Global	1	male	157	25 plus	2009	44	Population	1	Number	1875485915.0808883	1916807740.435593	1833478265.8124306
1	Global	1	male	158	<20 years	2009	44	Population	1	Number	1287219397.8178318	1313964644.3617802	1260059678.8889313
1	Global	1	male	159	10 to 24	2009	44	Population	1	Number	940610318.8789909	962219821.4011321	920197640.4194982
1	Global	1	male	162	10 to 19	2009	44	Population	1	Number	632545019.3563199	646302806.0962487	618959019.649592
1	Global	1	male	164	Birth	2009	44	Population	1	Number	71437064.5486227	73517346.0816496	69329381.6264472
1	Global	1	male	235	95 plus	2009	44	Population	1	Number	764883.1635829528	779033.660567216	751008.8025487866
1	Global	2	female	1	Under 5	2009	44	Population	1	Number	312897113.59882486	319006766.7065508	306540167.0730031
1	Global	2	female	2	Early Neonatal	2009	44	Population	1	Number	1257639.2776685834	1281697.5144929204	1232435.92388259
1	Global	2	female	3	Late Neonatal	2009	44	Population	1	Number	3732764.1269629905	3804180.900843624	3658275.286199012
1	Global	2	female	4	Post Neonatal	2009	44	Population	1	Number	59340407.61362706	60488688.102062754	58154961.804571755
1	Global	2	female	5	1 to 4	2009	44	Population	1	Number	248566302.5805662	253450899.7046121	243502783.1670888
1	Global	2	female	6	5 to 9	2009	44	Population	1	Number	298410610.0176941	304501487.49101746	292215308.2268743
1	Global	2	female	7	10 to 14	2009	44	Population	1	Number	293799391.07200295	299864217.69458586	287694253.9938611
1	Global	2	female	8	15 to 19	2009	44	Population	1	Number	302431261.14967513	309129817.1690225	296005148.44987655
1	Global	2	female	9	20 to 24	2009	44	Population	1	Number	302812528.44297665	309704229.80675894	296069283.3775691
1	Global	2	female	10	25 to 29	2009	44	Population	1	Number	273154103.3288723	279097249.4748169	267350048.20420778
1	Global	2	female	11	30 to 34	2009	44	Population	1	Number	252156325.64225945	257728294.08576596	246672701.8635749
1	Global	2	female	12	35 to 39	2009	44	Population	1	Number	246070750.67869902	251714791.8918088	240405516.43871394
1	Global	2	female	13	40 to 44	2009	44	Population	1	Number	229684950.18420574	235216416.35387674	224146503.3504487
1	Global	2	female	14	45 to 49	2009	44	Population	1	Number	198029172.40234926	202426340.92688856	193654705.4363986
1	Global	2	female	15	50 to 54	2009	44	Population	1	Number	169233657.3212444	172970980.41024542	165587223.1198871
1	Global	2	female	16	55 to 59	2009	44	Population	1	Number	147135154.95735586	150523470.9971183	143855709.38788056
1	Global	2	female	17	60 to 64	2009	44	Population	1	Number	116407735.76617663	118912204.9893966	113893108.63741109
1	Global	2	female	18	65 to 69	2009	44	Population	1	Number	91602700.30226575	93458531.74221405	89712385.73421599
1	Global	2	female	19	70 to 74	2009	44	Population	1	Number	77092737.70101666	78616861.30822952	75520933.26781678
1	Global	2	female	20	75 to 79	2009	44	Population	1	Number	56850413.29807445	57918687.21578066	55721624.13015342
1	Global	2	female	21	80 plus	2009	44	Population	1	Number	64940883.67747876	66058589.132190615	63784327.37193421
1	Global	2	female	22	All Ages	2009	44	Population	1	Number	3432709489.541172	3506200410.5630465	3361064402.0350494
1	Global	2	female	23	5-14 years	2009	44	Population	1	Number	592210001.0896971	604310493.5205747	579968431.0412089
1	Global	2	female	24	15-49 years	2009	44	Population	1	Number	1804339091.8290374	1844500167.1369948	1764763751.5190623
1	Global	2	female	25	50-69 years	2009	44	Population	1	Number	524379248.3470426	535793534.57465404	513059468.94945204
1	Global	2	female	26	70+ years	2009	44	Population	1	Number	198884034.67656988	202557119.9279365	195133864.0465085
1	Global	2	female	28	<1 year	2009	44	Population	1	Number	64330811.01825864	65574567.699236654	63045673.01465336
1	Global	2	female	30	80 to 84	2009	44	Population	1	Number	37267091.932673156	37935620.31174575	36595120.12910571
1	Global	2	female	31	85 to 89	2009	44	Population	1	Number	18901203.948331553	19221243.85947643	18563177.32142966
1	Global	2	female	32	90 to 94	2009	44	Population	1	Number	6623498.850863866	6743481.45130617	6500100.393868888
1	Global	2	female	39	0 to 14	2009	44	Population	1	Number	905107114.688522	923426129.5732625	886511674.4996228
1	Global	2	female	42	Neonatal	2009	44	Population	1	Number	4990403.404631574	5085879.597173898	4890711.2100816015
1	Global	2	female	157	25 plus	2009	44	Population	1	Number	1922358585.2599983	1964083073.1217256	1880770186.9558458
1	Global	2	female	158	<20 years	2009	44	Population	1	Number	1207538375.838197	1232126565.1459627	1183232763.4217858
1	Global	2	female	159	10 to 24	2009	44	Population	1	Number	899043180.6646547	918874473.9700578	880218336.6846293
1	Global	2	female	162	10 to 19	2009	44	Population	1	Number	596230652.2216781	608785497.8073617	583919980.2626983
1	Global	2	female	164	Birth	2009	44	Population	1	Number	66417561.055104	68375678.4831599	64431829.7737672
1	Global	2	female	235	95 plus	2009	44	Population	1	Number	2149088.945610188	2190692.0130011076	2105311.5739099327
1	Global	3	both	1	Under 5	2009	44	Population	1	Number	647829516.8964977	660758882.6193533	634613759.1072751
1	Global	3	both	2	Early Neonatal	2009	44	Population	1	Number	2608014.5515269623	2658449.689652272	2555160.5382164605
1	Global	3	both	3	Late Neonatal	2009	44	Population	1	Number	7731281.842886386	7881130.307421999	7574963.139282632
1	Global	3	both	4	Post Neonatal	2009	44	Population	1	Number	122925236.78759404	125338713.46859266	120441417.40617336
1	Global	3	both	5	1 to 4	2009	44	Population	1	Number	514564983.71449035	524867373.3268773	504037537.36975616
1	Global	3	both	6	5 to 9	2009	44	Population	1	Number	618152585.1815331	630891823.9981754	605259474.0157781
1	Global	3	both	7	10 to 14	2009	44	Population	1	Number	608593103.0946645	621425419.7126734	595684457.7966925
1	Global	3	both	8	15 to 19	2009	44	Population	1	Number	620182568.4833336	634270507.1647732	606911714.9675486
1	Global	3	both	9	20 to 24	2009	44	Population	1	Number	610877827.9656476	625020486.2916075	597067578.0867732
1	Global	3	both	10	25 to 29	2009	44	Population	1	Number	546596215.4563582	558505271.0963897	534922972.5832697
1	Global	3	both	11	30 to 34	2009	44	Population	1	Number	506437833.88872147	517785005.93280756	495277724.17424935
1	Global	3	both	12	35 to 39	2009	44	Population	1	Number	496779149.5761024	508371538.16520405	485216706.20627016
1	Global	3	both	13	40 to 44	2009	44	Population	1	Number	463763007.89508075	475093496.92532784	452442257.8986115
1	Global	3	both	14	45 to 49	2009	44	Population	1	Number	399220279.3264171	408242252.73298687	390258823.0436415
1	Global	3	both	15	50 to 54	2009	44	Population	1	Number	339359736.60505176	347022092.84573716	331899471.0046815
1	Global	3	both	16	55 to 59	2009	44	Population	1	Number	291116126.37906814	297924911.1182344	284516902.0890134
1	Global	3	both	17	60 to 64	2009	44	Population	1	Number	229086121.35672846	234123803.3690506	224014988.1520885
1	Global	3	both	18	65 to 69	2009	44	Population	1	Number	176342998.3844624	180034295.2517679	172556675.1635139
1	Global	3	both	19	70 to 74	2009	44	Population	1	Number	143376412.8953085	146308105.67647445	140387976.70552608
1	Global	3	both	20	75 to 79	2009	44	Population	1	Number	101921121.34147817	103943381.2954015	99850295.86007147
1	Global	3	both	21	80 plus	2009	44	Population	1	Number	103845497.23610939	105631318.63653798	101956576.25825804
1	Global	3	both	22	All Ages	2009	44	Population	1	Number	6903480101.962563	7054569550.688761	6756232288.134656
1	Global	3	both	23	5-14 years	2009	44	Population	1	Number	1226745688.2761974	1252205866.9366477	1201124166.8539274
1	Global	3	both	24	15-49 years	2009	44	Population	1	Number	3643856882.591661	3726565116.6589246	3563220276.3329654
1	Global	3	both	25	50-69 years	2009	44	Population	1	Number	1035904982.7253107	1059033859.0592848	1012999530.2113802
1	Global	3	both	26	70+ years	2009	44	Population	1	Number	349143031.47289604	355788448.4278652	342307048.40206057
1	Global	3	both	28	<1 year	2009	44	Population	1	Number	133264533.18200739	135878056.27116418	130571979.60394642
1	Global	3	both	30	80 to 84	2009	44	Population	1	Number	62501016.338937774	63634261.539036185	61340778.80490396
1	Global	3	both	31	85 to 89	2009	44	Population	1	Number	28989146.553486943	29475273.05391374	28467163.55489042
1	Global	3	both	32	90 to 94	2009	44	Population	1	Number	9441362.234491527	9603338.514983809	9271803.765369162
1	Global	3	both	39	0 to 14	2009	44	Population	1	Number	1874575205.1726952	1912900961.355781	1836033318.452894
1	Global	3	both	42	Neonatal	2009	44	Population	1	Number	10339296.394413348	10539580.13549237	10130123.677499091
1	Global	3	both	157	25 plus	2009	44	Population	1	Number	3797844500.3408866	3880946786.0247774	3714462297.394215
1	Global	3	both	158	<20 years	2009	44	Population	1	Number	2494757773.6560287	2546214947.353333	2443311694.8153906
1	Global	3	both	159	10 to 24	2009	44	Population	1	Number	1839653499.5436456	1881054368.956718	1800450147.9890156
1	Global	3	both	162	10 to 19	2009	44	Population	1	Number	1228775671.577998	1254957944.6574137	1202880923.8115067
1	Global	3	both	164	Birth	2009	44	Population	1	Number	137854625.603727	141879901.428715	133763071.89533
1	Global	3	both	235	95 plus	2009	44	Population	1	Number	2913972.1091931406	2969171.3352749883	2857322.978861415
4	Southeast Asia, East Asia, and Oceania	1	male	1	Under 5	2009	44	Population	1	Number	71047711.2039454	73917876.74695194	68056651.04038206
4	Southeast Asia, East Asia, and Oceania	1	male	2	Early Neonatal	2009	44	Population	1	Number	272065.0203978526	282954.8083451939	260883.03307309723
4	Southeast Asia, East Asia, and Oceania	1	male	3	Late Neonatal	2009	44	Population	1	Number	811898.3338728821	844355.2212490719	778450.6856515764
4	Southeast Asia, East Asia, and Oceania	1	male	4	Post Neonatal	2009	44	Population	1	Number	13160047.827426672	13688035.679362291	12611433.696914222
4	Southeast Asia, East Asia, and Oceania	1	male	5	1 to 4	2009	44	Population	1	Number	56803700.022248	59102589.96998346	54409672.498119414
4	Southeast Asia, East Asia, and Oceania	1	male	6	5 to 9	2009	44	Population	1	Number	72167788.13756762	75174692.69855952	69066537.25812946
4	Southeast Asia, East Asia, and Oceania	1	male	7	10 to 14	2009	44	Population	1	Number	75520254.6553032	78717065.88914093	72207815.43180114
4	Southeast Asia, East Asia, and Oceania	1	male	8	15 to 19	2009	44	Population	1	Number	89248636.24848746	93430803.34747417	84948666.83814847
4	Southeast Asia, East Asia, and Oceania	1	male	9	20 to 24	2009	44	Population	1	Number	94529911.40095572	99161878.54521072	89643087.97101662
4	Southeast Asia, East Asia, and Oceania	1	male	10	25 to 29	2009	44	Population	1	Number	79426458.55845985	83058568.43777871	75629531.22258554
4	Southeast Asia, East Asia, and Oceania	1	male	11	30 to 34	2009	44	Population	1	Number	79380755.25055973	83112176.2922882	75402589.10852727
4	Southeast Asia, East Asia, and Oceania	1	male	12	35 to 39	2009	44	Population	1	Number	89457359.27086678	93971916.8829367	84652863.21096323
4	Southeast Asia, East Asia, and Oceania	1	male	13	40 to 44	2009	44	Population	1	Number	88770841.45611902	93368999.07488406	83872404.03423926
4	Southeast Asia, East Asia, and Oceania	1	male	14	45 to 49	2009	44	Population	1	Number	70770316.56352302	74331315.69912934	67003893.18420645
4	Southeast Asia, East Asia, and Oceania	1	male	15	50 to 54	2009	44	Population	1	Number	59396785.494997986	62408216.31010511	56209893.84583262
4	Southeast Asia, East Asia, and Oceania	1	male	16	55 to 59	2009	44	Population	1	Number	51520396.94359664	54258371.19565245	48609182.33649687
4	Southeast Asia, East Asia, and Oceania	1	male	17	60 to 64	2009	44	Population	1	Number	38031893.09695467	40073916.38031968	35860673.87121602
4	Southeast Asia, East Asia, and Oceania	1	male	18	65 to 69	2009	44	Population	1	Number	27007103.144886527	28436513.79438877	25474520.122522898
4	Southeast Asia, East Asia, and Oceania	1	male	19	70 to 74	2009	44	Population	1	Number	21253759.103747427	22404949.084356487	20027436.1680203
4	Southeast Asia, East Asia, and Oceania	1	male	20	75 to 79	2009	44	Population	1	Number	14019241.043070046	14787458.078236079	13207547.038441878
4	Southeast Asia, East Asia, and Oceania	1	male	21	80 plus	2009	44	Population	1	Number	9649211.719195144	10142364.648984611	9127789.236972567
4	Southeast Asia, East Asia, and Oceania	1	male	22	All Ages	2009	44	Population	1	Number	1031198423.2922362	1080652672.1394253	978950043.5206006
4	Southeast Asia, East Asia, and Oceania	1	male	23	5-14 years	2009	44	Population	1	Number	147688042.79287082	153890696.18634012	141274987.3741806
4	Southeast Asia, East Asia, and Oceania	1	male	24	15-49 years	2009	44	Population	1	Number	591584278.7489716	620438496.3237711	561061191.8207824
4	Southeast Asia, East Asia, and Oceania	1	male	25	50-69 years	2009	44	Population	1	Number	175956178.68043584	185151797.49831146	166129203.28988883
4	Southeast Asia, East Asia, and Oceania	1	male	26	70+ years	2009	44	Population	1	Number	44922211.86601262	47334436.44178068	42356335.344485976
4	Southeast Asia, East Asia, and Oceania	1	male	28	<1 year	2009	44	Population	1	Number	14244011.181697408	14815235.211417215	13650985.954588827
4	Southeast Asia, East Asia, and Oceania	1	male	30	80 to 84	2009	44	Population	1	Number	6945200.122198741	7314378.7280498305	6554183.28624848
4	Southeast Asia, East Asia, and Oceania	1	male	31	85 to 89	2009	44	Population	1	Number	2215832.702409653	2325619.1232874426	2102064.68748069
4	Southeast Asia, East Asia, and Oceania	1	male	32	90 to 94	2009	44	Population	1	Number	407552.9211078515	422473.117668639	392136.6472165078
4	Southeast Asia, East Asia, and Oceania	1	male	39	0 to 14	2009	44	Population	1	Number	218735753.99681622	227847772.69796675	209357646.06400633
4	Southeast Asia, East Asia, and Oceania	1	male	42	Neonatal	2009	44	Population	1	Number	1083963.3542707346	1127310.0295942656	1039333.7187246736
4	Southeast Asia, East Asia, and Oceania	1	male	157	25 plus	2009	44	Population	1	Number	628684121.6459769	660328838.4652216	595106964.9890798
4	Southeast Asia, East Asia, and Oceania	1	male	158	<20 years	2009	44	Population	1	Number	307984390.2453037	321145031.8847946	294375129.76219654
4	Southeast Asia, East Asia, and Oceania	1	male	159	10 to 24	2009	44	Population	1	Number	259298802.30474636	271279686.4353346	246870115.75338745
4	Southeast Asia, East Asia, and Oceania	1	male	162	10 to 19	2009	44	Population	1	Number	164768890.90379065	172118469.16998187	157155454.52672094
4	Southeast Asia, East Asia, and Oceania	1	male	164	Birth	2009	44	Population	1	Number	14522775.1992277	14944626.8138571	14108178.5646439
4	Southeast Asia, East Asia, and Oceania	1	male	235	95 plus	2009	44	Population	1	Number	80625.97347889845	82849.56675716788	78240.69889605873
4	Southeast Asia, East Asia, and Oceania	2	female	1	Under 5	2009	44	Population	1	Number	62723654.78092768	65185428.252213515	60193510.400280096
4	Southeast Asia, East Asia, and Oceania	2	female	2	Early Neonatal	2009	44	Population	1	Number	240174.57269252717	249487.88059600387	230630.25573171178
4	Southeast Asia, East Asia, and Oceania	2	female	3	Late Neonatal	2009	44	Population	1	Number	717543.3503632414	745381.7609259299	688954.6780125737
4	Southeast Asia, East Asia, and Oceania	2	female	4	Post Neonatal	2009	44	Population	1	Number	11622750.485544208	12075773.500064734	11156952.192707967
4	Southeast Asia, East Asia, and Oceania	2	female	5	1 to 4	2009	44	Population	1	Number	50143186.37232771	52114785.11062685	48114631.57023426
4	Southeast Asia, East Asia, and Oceania	2	female	6	5 to 9	2009	44	Population	1	Number	64113105.00807456	66680715.89142181	61431809.379088365
4	Southeast Asia, East Asia, and Oceania	2	female	7	10 to 14	2009	44	Population	1	Number	68031520.6385264	70799697.3399223	65141368.68488601
4	Southeast Asia, East Asia, and Oceania	2	female	8	15 to 19	2009	44	Population	1	Number	84420897.50916786	88320832.04670286	80402655.30203629
4	Southeast Asia, East Asia, and Oceania	2	female	9	20 to 24	2009	44	Population	1	Number	93502658.70670722	98077311.87202299	88661649.54676947
4	Southeast Asia, East Asia, and Oceania	2	female	10	25 to 29	2009	44	Population	1	Number	78808115.7534543	82394959.76360646	75057403.00726676
4	Southeast Asia, East Asia, and Oceania	2	female	11	30 to 34	2009	44	Population	1	Number	77399237.06879395	80991782.2020171	73583347.99071291
4	Southeast Asia, East Asia, and Oceania	2	female	12	35 to 39	2009	44	Population	1	Number	86010948.70683326	90279842.73375946	81457779.96122532
4	Southeast Asia, East Asia, and Oceania	2	female	13	40 to 44	2009	44	Population	1	Number	86511919.70844516	90929716.26290041	81781348.97518751
4	Southeast Asia, East Asia, and Oceania	2	female	14	45 to 49	2009	44	Population	1	Number	68952331.42272373	72358506.48371685	65339847.24944036
4	Southeast Asia, East Asia, and Oceania	2	female	15	50 to 54	2009	44	Population	1	Number	57766724.763332516	60639817.21140705	54719702.87681276
4	Southeast Asia, East Asia, and Oceania	2	female	16	55 to 59	2009	44	Population	1	Number	51154430.52822789	53835566.6129497	48302314.896397874
4	Southeast Asia, East Asia, and Oceania	2	female	17	60 to 64	2009	44	Population	1	Number	37665181.45764834	39611033.054397136	35571659.864186205
4	Southeast Asia, East Asia, and Oceania	2	female	18	65 to 69	2009	44	Population	1	Number	27569457.087103248	28956787.998401053	26069403.68987608
4	Southeast Asia, East Asia, and Oceania	2	female	19	70 to 74	2009	44	Population	1	Number	22700692.51751792	23861899.371003695	21454705.766065266
4	Southeast Asia, East Asia, and Oceania	2	female	20	75 to 79	2009	44	Population	1	Number	16497756.66652237	17352043.088625535	15582207.687872246
4	Southeast Asia, East Asia, and Oceania	2	female	21	80 plus	2009	44	Population	1	Number	15399838.740219321	16197238.9314365	14550560.551467735
4	Southeast Asia, East Asia, and Oceania	2	female	22	All Ages	2009	44	Population	1	Number	999228471.0642257	1046349253.4069091	949377910.8295331
4	Southeast Asia, East Asia, and Oceania	2	female	23	5-14 years	2009	44	Population	1	Number	132144625.64660095	137447069.87961182	126590157.19897932
4	Southeast Asia, East Asia, and Oceania	2	female	24	15-49 years	2009	44	Population	1	Number	575606108.8761255	603352951.3647261	546133324.4701705
4	Southeast Asia, East Asia, and Oceania	2	female	25	50-69 years	2009	44	Population	1	Number	174155793.836312	183043204.87715495	164639721.81106186
4	Southeast Asia, East Asia, and Oceania	2	female	26	70+ years	2009	44	Population	1	Number	54598287.92425961	57397136.88256826	51587449.04477195
4	Southeast Asia, East Asia, and Oceania	2	female	28	<1 year	2009	44	Population	1	Number	12580468.408599976	13070643.141586667	12076444.56569257
4	Southeast Asia, East Asia, and Oceania	2	female	30	80 to 84	2009	44	Population	1	Number	9591121.73742117	10089203.050642505	9060911.108934304
4	Southeast Asia, East Asia, and Oceania	2	female	31	85 to 89	2009	44	Population	1	Number	4234248.497597958	4455178.052973424	4000109.633118137
4	Southeast Asia, East Asia, and Oceania	2	female	32	90 to 94	2009	44	Population	1	Number	1307150.884763204	1373616.8738811696	1236299.6394064212
4	Southeast Asia, East Asia, and Oceania	2	female	39	0 to 14	2009	44	Population	1	Number	194868280.42752865	202665099.2841953	186766233.90672103
4	Southeast Asia, East Asia, and Oceania	2	female	42	Neonatal	2009	44	Population	1	Number	957717.9230557686	994869.6415219338	919584.9337442855
4	Southeast Asia, East Asia, and Oceania	2	female	157	25 plus	2009	44	Population	1	Number	626436634.420822	657430820.861012	593472066.8080704
4	Southeast Asia, East Asia, and Oceania	2	female	158	<20 years	2009	44	Population	1	Number	279289177.93669647	290933458.0067163	267321147.0106763
4	Southeast Asia, East Asia, and Oceania	2	female	159	10 to 24	2009	44	Population	1	Number	245955076.8544015	257172930.95136687	234273452.1326268
4	Southeast Asia, East Asia, and Oceania	2	female	162	10 to 19	2009	44	Population	1	Number	152452418.14769426	159091384.0438568	145552838.80581307
4	Southeast Asia, East Asia, and Oceania	2	female	164	Birth	2009	44	Population	1	Number	12805524.549283	13182975.3570813	12432499.1811257
4	Southeast Asia, East Asia, and Oceania	2	female	235	95 plus	2009	44	Population	1	Number	267317.62043698964	279103.1896393833	255452.26848104477
4	Southeast Asia, East Asia, and Oceania	3	both	1	Under 5	2009	44	Population	1	Number	133771365.98487309	139103304.37022936	128242761.93795359
4	Southeast Asia, East Asia, and Oceania	3	both	2	Early Neonatal	2009	44	Population	1	Number	512239.5930903797	532404.7995372899	491573.35374695144
4	Southeast Asia, East Asia, and Oceania	3	both	3	Late Neonatal	2009	44	Population	1	Number	1529441.6842361235	1589686.6676206773	1467706.401998183
4	Southeast Asia, East Asia, and Oceania	3	both	4	Post Neonatal	2009	44	Population	1	Number	24782798.31297088	25765626.10818398	23773239.98545574
4	Southeast Asia, East Asia, and Oceania	3	both	5	1 to 4	2009	44	Population	1	Number	106946886.3945757	111217358.70107962	102510186.17876068
4	Southeast Asia, East Asia, and Oceania	3	both	6	5 to 9	2009	44	Population	1	Number	136280893.14564216	141799830.65844685	130488086.60958642
4	Southeast Asia, East Asia, and Oceania	3	both	7	10 to 14	2009	44	Population	1	Number	143551775.2938296	149551468.13152534	137354535.82867908
4	Southeast Asia, East Asia, and Oceania	3	both	8	15 to 19	2009	44	Population	1	Number	173669533.75765532	181751635.39417702	165351191.03686345
4	Southeast Asia, East Asia, and Oceania	3	both	9	20 to 24	2009	44	Population	1	Number	188032570.10766295	197242028.46130282	178304737.51778612
4	Southeast Asia, East Asia, and Oceania	3	both	10	25 to 29	2009	44	Population	1	Number	158234574.31191415	165453528.20138517	150686934.2298523
4	Southeast Asia, East Asia, and Oceania	3	both	11	30 to 34	2009	44	Population	1	Number	156779992.3193537	164103958.49430528	148984431.61716405
4	Southeast Asia, East Asia, and Oceania	3	both	12	35 to 39	2009	44	Population	1	Number	175468307.97770002	184251759.61669618	166108670.41576588
4	Southeast Asia, East Asia, and Oceania	3	both	13	40 to 44	2009	44	Population	1	Number	175282761.1645642	184298715.33778447	165653753.0094268
4	Southeast Asia, East Asia, and Oceania	3	both	14	45 to 49	2009	44	Population	1	Number	139722647.98624673	146689822.1828462	132343740.4336468
4	Southeast Asia, East Asia, and Oceania	3	both	15	50 to 54	2009	44	Population	1	Number	117163510.2583305	123048033.52151217	110929596.7226454
4	Southeast Asia, East Asia, and Oceania	3	both	16	55 to 59	2009	44	Population	1	Number	102674827.47182453	108093067.29324019	96911497.23289473
4	Southeast Asia, East Asia, and Oceania	3	both	17	60 to 64	2009	44	Population	1	Number	75697074.55460301	79678764.58060801	71432333.73540223
4	Southeast Asia, East Asia, and Oceania	3	both	18	65 to 69	2009	44	Population	1	Number	54576560.23198978	57386936.42215353	51543923.81239897
4	Southeast Asia, East Asia, and Oceania	3	both	19	70 to 74	2009	44	Population	1	Number	43954451.62126535	46263187.894792296	41482141.93408557
4	Southeast Asia, East Asia, and Oceania	3	both	20	75 to 79	2009	44	Population	1	Number	30516997.709592417	32131996.904236425	28789729.76568083
4	Southeast Asia, East Asia, and Oceania	3	both	21	80 plus	2009	44	Population	1	Number	25049050.459414463	26331455.176501434	23671912.68949154
4	Southeast Asia, East Asia, and Oceania	3	both	22	All Ages	2009	44	Population	1	Number	2030426894.356462	2127001925.5463345	1928178697.245587
4	Southeast Asia, East Asia, and Oceania	3	both	23	5-14 years	2009	44	Population	1	Number	279832668.4394718	291354911.1392125	267867827.7290222
4	Southeast Asia, East Asia, and Oceania	3	both	24	15-49 years	2009	44	Population	1	Number	1167190387.625097	1223791447.6884973	1107194516.290953
4	Southeast Asia, East Asia, and Oceania	3	both	25	50-69 years	2009	44	Population	1	Number	350111972.51674783	368195002.3754664	330768925.1009507
4	Southeast Asia, East Asia, and Oceania	3	both	26	70+ years	2009	44	Population	1	Number	99520499.79027224	104714774.11046243	93943784.38925794
4	Southeast Asia, East Asia, and Oceania	3	both	28	<1 year	2009	44	Population	1	Number	26824479.590297382	27887555.672632195	25732749.306689497
4	Southeast Asia, East Asia, and Oceania	3	both	30	80 to 84	2009	44	Population	1	Number	16536321.85961991	17400711.532430004	15615071.046091575
4	Southeast Asia, East Asia, and Oceania	3	both	31	85 to 89	2009	44	Population	1	Number	6450081.200007611	6777286.950754932	6098666.88437758
4	Southeast Asia, East Asia, and Oceania	3	both	32	90 to 94	2009	44	Population	1	Number	1714703.8058710555	1795849.6863610311	1629999.14251027
4	Southeast Asia, East Asia, and Oceania	3	both	39	0 to 14	2009	44	Population	1	Number	413604034.42434484	430308139.6047304	396091696.54893017
4	Southeast Asia, East Asia, and Oceania	3	both	42	Neonatal	2009	44	Population	1	Number	2041681.2773265033	2122091.4671579674	1959279.558471674
4	Southeast Asia, East Asia, and Oceania	3	both	157	25 plus	2009	44	Population	1	Number	1255120756.066799	1317759659.3262331	1188579031.7971509
4	Southeast Asia, East Asia, and Oceania	3	both	158	<20 years	2009	44	Population	1	Number	587273568.1820002	612105115.6616657	561570792.4976538
4	Southeast Asia, East Asia, and Oceania	3	both	159	10 to 24	2009	44	Population	1	Number	505253879.15914786	528452617.3867014	481165452.9599682
4	Southeast Asia, East Asia, and Oceania	3	both	162	10 to 19	2009	44	Population	1	Number	317221309.0514849	331239414.4093035	302708293.332534
4	Southeast Asia, East Asia, and Oceania	3	both	164	Birth	2009	44	Population	1	Number	27328299.7485106	28121311.8679075	26533939.2082914
4	Southeast Asia, East Asia, and Oceania	3	both	235	95 plus	2009	44	Population	1	Number	347943.59391588805	361515.9778366193	334191.626569912
5	East Asia	1	male	1	Under 5	2009	44	Population	1	Number	39820951.56359127	42587997.02884966	37048683.795040436
5	East Asia	1	male	2	Early Neonatal	2009	44	Population	1	Number	148857.06397981982	159189.03867525246	138521.65009311377
5	East Asia	1	male	3	Late Neonatal	2009	44	Population	1	Number	445620.3151099741	476553.628189125	414676.3845929118
5	East Asia	1	male	4	Post Neonatal	2009	44	Population	1	Number	7313918.630774117	7821839.270600038	6805620.385303914
5	East Asia	1	male	5	1 to 4	2009	44	Population	1	Number	31912555.55372736	34130415.091385245	29689865.375050496
5	East Asia	1	male	6	5 to 9	2009	44	Population	1	Number	41678445.074797526	44578410.65460729	38770398.18669214
5	East Asia	1	male	7	10 to 14	2009	44	Population	1	Number	45074974.38268648	48203884.75845893	41941906.87442502
5	East Asia	1	male	8	15 to 19	2009	44	Population	1	Number	59517340.52445404	63689760.07533487	55335812.311355114
5	East Asia	1	male	9	20 to 24	2009	44	Population	1	Number	66750597.04232634	71461463.5231421	62027001.746411666
5	East Asia	1	male	10	25 to 29	2009	44	Population	1	Number	52810890.404011466	56498655.371774085	49118971.25154792
5	East Asia	1	male	11	30 to 34	2009	44	Population	1	Number	54633906.0306221	58459985.97967916	50801643.48244054
5	East Asia	1	male	12	35 to 39	2009	44	Population	1	Number	66420427.582609646	71089944.23392369	61739699.83501169
5	East Asia	1	male	13	40 to 44	2009	44	Population	1	Number	67879535.30140345	72656133.95517312	63092655.83826673
5	East Asia	1	male	14	45 to 49	2009	44	Population	1	Number	52627809.80221375	56314924.64028207	48942357.24197782
5	East Asia	1	male	15	50 to 54	2009	44	Population	1	Number	44649265.624250546	47773913.70063779	41529033.752898686
5	East Asia	1	male	16	55 to 59	2009	44	Population	1	Number	40560182.52535802	43414636.29539674	37703208.50254366
5	East Asia	1	male	17	60 to 64	2009	44	Population	1	Number	30218390.728324596	32344068.923872728	28091005.374264535
5	East Asia	1	male	18	65 to 69	2009	44	Population	1	Number	21411577.37754651	22908505.970734626	19914513.261723995
5	East Asia	1	male	19	70 to 74	2009	44	Population	1	Number	17135235.477801487	18338674.39484721	15932837.049757395
5	East Asia	1	male	20	75 to 79	2009	44	Population	1	Number	11353105.56673197	12148246.188568076	10554354.18455931
5	East Asia	1	male	21	80 plus	2009	44	Population	1	Number	7447548.787544661	7956375.383798254	6937292.713130987
5	East Asia	1	male	22	All Ages	2009	44	Population	1	Number	719990183.7962738	770441213.4634662	669481375.4020478
5	East Asia	1	male	23	5-14 years	2009	44	Population	1	Number	86753419.457484	92782295.41306622	80712305.06111717
5	East Asia	1	male	24	15-49 years	2009	44	Population	1	Number	420640506.6876408	450170867.779309	391058141.70701134
5	East Asia	1	male	25	50-69 years	2009	44	Population	1	Number	136839416.25547966	146444812.6797641	127237760.89143088
5	East Asia	1	male	26	70+ years	2009	44	Population	1	Number	35935889.83207812	38446055.60043265	33424483.94744769
5	East Asia	1	male	28	<1 year	2009	44	Population	1	Number	7908396.009863911	8457581.937464414	7358818.41998994
5	East Asia	1	male	30	80 to 84	2009	44	Population	1	Number	5518234.571666084	5899272.149120585	5135567.64894328
5	East Asia	1	male	31	85 to 89	2009	44	Population	1	Number	1658326.122332997	1770243.9357425442	1546313.358690056
5	East Asia	1	male	32	90 to 94	2009	44	Population	1	Number	237015.72329516563	251337.80192317467	222925.05197525836
5	East Asia	1	male	39	0 to 14	2009	44	Population	1	Number	126574371.02107528	135370292.4419159	117760988.8561576
5	East Asia	1	male	42	Neonatal	2009	44	Population	1	Number	594477.3790897939	635742.6668643774	553198.0346860257
5	East Asia	1	male	157	25 plus	2009	44	Population	1	Number	467147875.2084182	499919697.4230729	434357572.4881233
5	East Asia	1	male	158	<20 years	2009	44	Population	1	Number	186091711.54552934	199060052.51725078	173096801.16751274
5	East Asia	1	male	159	10 to 24	2009	44	Population	1	Number	171342911.94946685	183355108.3569359	159304720.93219182
5	East Asia	1	male	162	10 to 19	2009	44	Population	1	Number	104592314.90714052	111893644.83379379	97277719.18578014
5	East Asia	1	male	164	Birth	2009	44	Population	1	Number	7997375.50659582	8282312.4671079	7733655.4831867
5	East Asia	1	male	235	95 plus	2009	44	Population	1	Number	33972.37025041489	35557.186143907544	32461.388137738486
5	East Asia	2	female	1	Under 5	2009	44	Population	1	Number	33243537.93717287	35539377.2089412	30944513.02993635
5	East Asia	2	female	2	Early Neonatal	2009	44	Population	1	Number	124461.79609776767	133048.1398929088	115877.328309816
5	East Asia	2	female	3	Late Neonatal	2009	44	Population	1	Number	372800.16076005396	398521.32108620624	347084.2549175045
5	East Asia	2	female	4	Post Neonatal	2009	44	Population	1	Number	6109357.333037947	6531031.216835446	5687594.391208139
5	East Asia	2	female	5	1 to 4	2009	44	Population	1	Number	26636918.647277102	28476776.531126633	24793957.05550089
5	East Asia	2	female	6	5 to 9	2009	44	Population	1	Number	35315113.80291617	37759238.76556702	32865299.865710378
5	East Asia	2	female	7	10 to 14	2009	44	Population	1	Number	39079526.87762463	41780399.98482231	36376421.097050235
5	East Asia	2	female	8	15 to 19	2009	44	Population	1	Number	55514231.55775399	59404627.41091729	51615774.7375905
5	East Asia	2	female	9	20 to 24	2009	44	Population	1	Number	65916799.25106016	70575068.235487	61247123.178701624
5	East Asia	2	female	10	25 to 29	2009	44	Population	1	Number	52161237.2246016	55807490.209353454	48516232.80741164
5	East Asia	2	female	11	30 to 34	2009	44	Population	1	Number	52741027.506726615	56432480.46828668	49050290.62896582
5	East Asia	2	female	12	35 to 39	2009	44	Population	1	Number	63037309.06438898	67462392.23943087	58609367.30303518
5	East Asia	2	female	13	40 to 44	2009	44	Population	1	Number	65426608.52404092	70024161.3927497	60826449.38567097
5	East Asia	2	female	14	45 to 49	2009	44	Population	1	Number	50450031.441696	53976115.9772412	46929834.66363396
5	East Asia	2	female	15	50 to 54	2009	44	Population	1	Number	42599496.64329423	45570118.75152262	39634730.57387905
5	East Asia	2	female	16	55 to 59	2009	44	Population	1	Number	39703390.328695	42492463.622097306	36915223.68227891
5	East Asia	2	female	17	60 to 64	2009	44	Population	1	Number	29083888.004094854	31116303.437577695	27051091.14411222
5	East Asia	2	female	18	65 to 69	2009	44	Population	1	Number	21000384.220576253	22449438.437526755	19550797.933780614
5	East Asia	2	female	19	70 to 74	2009	44	Population	1	Number	17497039.009828515	18704149.93901104	16291191.891757393
5	East Asia	2	female	20	75 to 79	2009	44	Population	1	Number	12876466.968366304	13770024.051898802	11985204.893092565
5	East Asia	2	female	21	80 plus	2009	44	Population	1	Number	12012026.682513768	12844967.927026497	11185396.525267614
5	East Asia	2	female	22	All Ages	2009	44	Population	1	Number	687658115.0453508	735708818.0594575	639594943.3418751
5	East Asia	2	female	23	5-14 years	2009	44	Population	1	Number	74394640.6805408	79539638.75038932	69241720.96276061
5	East Asia	2	female	24	15-49 years	2009	44	Population	1	Number	405247244.5702683	433682335.9334663	376795072.70500964
5	East Asia	2	female	25	50-69 years	2009	44	Population	1	Number	132387159.19666034	141628324.24872437	123151843.3340508
5	East Asia	2	female	26	70+ years	2009	44	Population	1	Number	42385532.66070859	45319141.917936355	39461793.31011758
5	East Asia	2	female	28	<1 year	2009	44	Population	1	Number	6606619.289895769	7062600.677814561	6150555.974435458
5	East Asia	2	female	30	80 to 84	2009	44	Population	1	Number	7496751.037269143	8016985.364262212	6979028.915245133
5	East Asia	2	female	31	85 to 89	2009	44	Population	1	Number	3323648.038461067	3553844.654316432	3095083.3349912195
5	East Asia	2	female	32	90 to 94	2009	44	Population	1	Number	1010438.5042687912	1079501.3330194508	941685.7865319011
5	East Asia	2	female	39	0 to 14	2009	44	Population	1	Number	107638178.61771367	115079015.95933051	100186233.99269694
5	East Asia	2	female	42	Neonatal	2009	44	Population	1	Number	497261.9568578216	531569.460979115	462961.58322732046
5	East Asia	2	female	157	25 plus	2009	44	Population	1	Number	458588905.61882305	490650106.45372254	426545811.432886
5	East Asia	2	female	158	<20 years	2009	44	Population	1	Number	163152410.17546767	174483643.3702478	151802008.73028743
5	East Asia	2	female	159	10 to 24	2009	44	Population	1	Number	160510557.68643877	171760095.6312266	149239319.01334232
5	East Asia	2	female	162	10 to 19	2009	44	Population	1	Number	94593758.43537861	101185027.3957396	87992195.83464073
5	East Asia	2	female	164	Birth	2009	44	Population	1	Number	6676363.34572836	6914279.44980152	6457597.79082927
5	East Asia	2	female	235	95 plus	2009	44	Population	1	Number	181189.1025147656	192865.93835038564	169606.37441557573
5	East Asia	3	both	1	Under 5	2009	44	Population	1	Number	73064489.50076415	78127374.23779087	67993196.82497679
5	East Asia	3	both	2	Early Neonatal	2009	44	Population	1	Number	273318.8600775875	292237.17856816127	254398.97840292976
5	East Asia	3	both	3	Late Neonatal	2009	44	Population	1	Number	818420.475870028	875074.9492753312	761760.6395104163
5	East Asia	3	both	4	Post Neonatal	2009	44	Population	1	Number	13423275.963812064	14352870.487435484	12493214.776512053
5	East Asia	3	both	5	1 to 4	2009	44	Population	1	Number	58549474.20100446	62607191.622511886	54483822.43055139
5	East Asia	3	both	6	5 to 9	2009	44	Population	1	Number	76993558.8777137	82337649.42017432	71635698.05240253
5	East Asia	3	both	7	10 to 14	2009	44	Population	1	Number	84154501.26031111	89984284.74328123	78318327.97147523
5	East Asia	3	both	8	15 to 19	2009	44	Population	1	Number	115031572.08220802	123094387.48625216	106951587.04894562
5	East Asia	3	both	9	20 to 24	2009	44	Population	1	Number	132667396.2933865	142036531.75862908	123274124.92511329
5	East Asia	3	both	10	25 to 29	2009	44	Population	1	Number	104972127.62861305	112306145.58112752	97635204.05895954
5	East Asia	3	both	11	30 to 34	2009	44	Population	1	Number	107374933.53734872	114892466.44796583	99851934.11140637
5	East Asia	3	both	12	35 to 39	2009	44	Population	1	Number	129457736.64699863	138552336.47335458	120349067.13804688
5	East Asia	3	both	13	40 to 44	2009	44	Population	1	Number	133306143.82544437	142680295.34792286	123919105.22393769
5	East Asia	3	both	14	45 to 49	2009	44	Population	1	Number	103077841.24390976	110291040.61752328	95872191.90561177
5	East Asia	3	both	15	50 to 54	2009	44	Population	1	Number	87248762.26754478	93344032.45216042	81163764.32677774
5	East Asia	3	both	16	55 to 59	2009	44	Population	1	Number	80263572.85405302	85909252.25581847	74618432.18482256
5	East Asia	3	both	17	60 to 64	2009	44	Population	1	Number	59302278.732419446	63460372.36145043	55142096.51837676
5	East Asia	3	both	18	65 to 69	2009	44	Population	1	Number	42411961.59812277	45357944.40826138	39465311.195504606
5	East Asia	3	both	19	70 to 74	2009	44	Population	1	Number	34632274.48763	37042824.33385825	32224028.941514794
5	East Asia	3	both	20	75 to 79	2009	44	Population	1	Number	24229572.535098277	25923886.04705542	22539559.077651873
5	East Asia	3	both	21	80 plus	2009	44	Population	1	Number	19459575.47005843	20801856.60487743	18122689.2383986
5	East Asia	3	both	22	All Ages	2009	44	Population	1	Number	1407648298.8416247	1506150031.5229235	1309076318.7439227
5	East Asia	3	both	23	5-14 years	2009	44	Population	1	Number	161148060.1380248	172321934.16345555	149954026.02387777
5	East Asia	3	both	24	15-49 years	2009	44	Population	1	Number	825887751.25790906	883853203.7127752	767853214.412021
5	East Asia	3	both	25	50-69 years	2009	44	Population	1	Number	269226575.45214003	288073136.9284885	250389604.2254816
5	East Asia	3	both	26	70+ years	2009	44	Population	1	Number	78321422.4927867	83774382.48041329	72886277.25756526
5	East Asia	3	both	28	<1 year	2009	44	Population	1	Number	14515015.29975968	15520182.615278976	13509374.394425398
5	East Asia	3	both	30	80 to 84	2009	44	Population	1	Number	13014985.608935228	13918541.444513492	12114596.564188413
5	East Asia	3	both	31	85 to 89	2009	44	Population	1	Number	4981974.1607940635	5324088.590058976	4641396.693681275
5	East Asia	3	both	32	90 to 94	2009	44	Population	1	Number	1247454.2275639568	1330839.7508290883	1164606.4139259772
5	East Asia	3	both	39	0 to 14	2009	44	Population	1	Number	234212549.63878894	250449308.4012464	217947222.8488546
5	East Asia	3	both	42	Neonatal	2009	44	Population	1	Number	1091739.3359476156	1167312.1278434924	1016159.617913346
5	East Asia	3	both	157	25 plus	2009	44	Population	1	Number	925736780.8272413	990569803.8767956	860903383.9210093
5	East Asia	3	both	158	<20 years	2009	44	Population	1	Number	349244121.720997	373543695.88749856	324898809.8978002
5	East Asia	3	both	159	10 to 24	2009	44	Population	1	Number	331853469.6359056	355115203.9881625	308544039.9455341
5	East Asia	3	both	162	10 to 19	2009	44	Population	1	Number	199186073.34251913	213078672.2295334	185269915.02042082
5	East Asia	3	both	164	Birth	2009	44	Population	1	Number	14673738.8523242	15197444.2076691	14192059.7756119
5	East Asia	3	both	235	95 plus	2009	44	Population	1	Number	215161.4727651805	228386.33645910322	202113.12316813914
6	China	1	male	1	Under 5	2009	44	Population	1	Number	38264060.57327237	41016170.22168747	35449687.35391747
6	China	1	male	2	Early Neonatal	2009	44	Population	1	Number	142970.48718074715	153235.39935832072	132481.42594403875
6	China	1	male	3	Late Neonatal	2009	44	Population	1	Number	428029.94309438707	458761.7990800599	396626.7522717854
6	China	1	male	4	Post Neonatal	2009	44	Population	1	Number	7027003.133786317	7531756.201640894	6511080.571822293
6	China	1	male	5	1 to 4	2009	44	Population	1	Number	30666057.009210914	32872416.8216082	28410382.665044878
6	China	1	male	6	5 to 9	2009	44	Population	1	Number	40063491.68020576	42948274.835914135	37116077.126959994
6	China	1	male	7	10 to 14	2009	44	Population	1	Number	43237270.19255986	46345917.07231125	40057877.353910245
6	China	1	male	8	15 to 19	2009	44	Population	1	Number	57569871.663827635	61711874.937727384	53335639.48199436
6	China	1	male	9	20 to 24	2009	44	Population	1	Number	64925961.790731415	69599237.92027332	60150469.73110074
6	China	1	male	10	25 to 29	2009	44	Population	1	Number	50880617.1492046	54538051.232942834	47140279.18951808
6	China	1	male	11	30 to 34	2009	44	Population	1	Number	52759793.81531796	56554242.87000324	48879518.91707663
6	China	1	male	12	35 to 39	2009	44	Population	1	Number	64396765.87996342	69030885.10387602	59659965.66611639
6	China	1	male	13	40 to 44	2009	44	Population	1	Number	65857854.557043344	70595877.629456	61013790.737519525
6	China	1	male	14	45 to 49	2009	44	Population	1	Number	50851384.69034209	54500201.443445645	47124117.73517451
6	China	1	male	15	50 to 54	2009	44	Population	1	Number	43095555.39072279	46184784.75741657	39941778.37118749
6	China	1	male	16	55 to 59	2009	44	Population	1	Number	39368014.12905106	42192905.35663584	36482367.16593364
6	China	1	male	17	60 to 64	2009	44	Population	1	Number	29308755.13317022	31414292.56744698	27156407.452156678
6	China	1	male	18	65 to 69	2009	44	Population	1	Number	20659273.20934344	22142525.609943215	19143702.169811103
6	China	1	male	19	70 to 74	2009	44	Population	1	Number	16594675.167604465	17784822.24306051	15379450.835347418
6	China	1	male	20	75 to 79	2009	44	Population	1	Number	11022544.901054177	11811809.327812696	10217453.950041339
6	China	1	male	21	80 plus	2009	44	Population	1	Number	7097940.706170499	7602812.580764126	6585129.105822742
6	China	1	male	22	All Ages	2009	44	Population	1	Number	695953830.6295851	745974685.7107168	644805110.4812876
6	China	1	male	23	5-14 years	2009	44	Population	1	Number	83300761.87276563	89294191.90822539	77173605.51147671
6	China	1	male	24	15-49 years	2009	44	Population	1	Number	407242249.54643047	436530371.13772434	377291914.115435
6	China	1	male	25	50-69 years	2009	44	Population	1	Number	132431597.8622875	141934508.2914426	122724255.15908891
6	China	1	male	26	70+ years	2009	44	Population	1	Number	34715160.77482914	37199444.15163733	32182007.74853214
6	China	1	male	28	<1 year	2009	44	Population	1	Number	7598003.564061452	8143753.400079275	7040188.750038116
6	China	1	male	30	80 to 84	2009	44	Population	1	Number	5296869.174052066	5675215.484087571	4911529.146419632
6	China	1	male	31	85 to 89	2009	44	Population	1	Number	1567231.816324753	1678166.867974739	1454631.9578580337
6	China	1	male	32	90 to 94	2009	44	Population	1	Number	209087.6560460103	223344.35729237585	194833.37395870892
6	China	1	male	39	0 to 14	2009	44	Population	1	Number	121564822.446038	130310362.12991287	112623292.86539419
6	China	1	male	42	Neonatal	2009	44	Population	1	Number	571000.4302751343	611997.1984383805	529108.1782158243
6	China	1	male	157	25 plus	2009	44	Population	1	Number	451893174.72898805	484353210.72280383	418713625.79395556
6	China	1	male	158	<20 years	2009	44	Population	1	Number	179134694.10986564	192022237.06764022	165958932.3473885
6	China	1	male	159	10 to 24	2009	44	Population	1	Number	165733103.64711893	177657029.93031195	153543637.59761178
6	China	1	male	162	10 to 19	2009	44	Population	1	Number	100807141.8563875	108057792.01003863	93393167.86651105
6	China	1	male	164	Birth	2009	44	Population	1	Number	7682311.8632121	7962474.83050134	7424038.75438444
6	China	1	male	235	95 plus	2009	44	Population	1	Number	24752.05974767037	26354.77555126272	23211.2251758447
6	China	2	female	1	Under 5	2009	44	Population	1	Number	31784064.99266786	34069073.261423476	29447218.51674179
6	China	2	female	2	Early Neonatal	2009	44	Population	1	Number	118950.5771733424	127486.55739760103	110230.92428888628
6	China	2	female	3	Late Neonatal	2009	44	Population	1	Number	356315.43791336863	381885.3412660844	330195.05082604365
6	China	2	female	4	Post Neonatal	2009	44	Population	1	Number	5840480.750860579	6259800.178208441	5412010.331559884
6	China	2	female	5	1 to 4	2009	44	Population	1	Number	25468318.22672057	27299901.18455134	23595165.08621489
6	China	2	female	6	5 to 9	2009	44	Population	1	Number	33798331.19283719	36230986.5500951	31312060.2565572
6	China	2	female	7	10 to 14	2009	44	Population	1	Number	37351377.79146877	40035579.45423215	34606879.39112941
6	China	2	female	8	15 to 19	2009	44	Population	1	Number	53685932.81776034	57547973.18101306	49737526.490676485
6	China	2	female	9	20 to 24	2009	44	Population	1	Number	64192306.816387616	68811276.15128566	59471223.2967543
6	China	2	female	10	25 to 29	2009	44	Population	1	Number	50307228.916496895	53917536.275427334	46618903.583189145
6	China	2	female	11	30 to 34	2009	44	Population	1	Number	50913554.35967356	54568056.13356647	47179784.11936088
6	China	2	female	12	35 to 39	2009	44	Population	1	Number	61047127.32919268	65431904.72838842	56565342.82964654
6	China	2	female	13	40 to 44	2009	44	Population	1	Number	63414098.5820337	67968414.30942026	58759275.14157329
6	China	2	female	14	45 to 49	2009	44	Population	1	Number	48654845.52413905	52141503.18110734	45096066.73699339
6	China	2	female	15	50 to 54	2009	44	Population	1	Number	40994708.83252507	43931808.791975036	37997269.72276011
6	China	2	female	16	55 to 59	2009	44	Population	1	Number	38434021.37804846	41192355.54433189	35616089.45773584
6	China	2	female	17	60 to 64	2009	44	Population	1	Number	28057638.5923131	30072150.720482066	25999106.204875175
6	China	2	female	18	65 to 69	2009	44	Population	1	Number	20046961.02539463	21486952.832526635	18575145.708697997
6	China	2	female	19	70 to 74	2009	44	Population	1	Number	16702185.507470582	17900074.926612653	15479016.317376643
6	China	2	female	20	75 to 79	2009	44	Population	1	Number	12348808.830517389	13232967.32518614	11446943.985316275
6	China	2	female	21	80 plus	2009	44	Population	1	Number	11508326.077140287	12327926.849892907	10675097.448800243
6	China	2	female	22	All Ages	2009	44	Population	1	Number	663241518.5660672	710866540.2169667	614570948.6976067
6	China	2	female	23	5-14 years	2009	44	Population	1	Number	71149708.98430596	76266566.00432725	65916854.34432611
6	China	2	female	24	15-49 years	2009	44	Population	1	Number	392215094.3456838	420386663.9602085	363419504.6953703
6	China	2	female	25	50-69 years	2009	44	Population	1	Number	127533329.82828125	136683267.8893156	118187611.09406914
6	China	2	female	26	70+ years	2009	44	Population	1	Number	40559320.41512826	43460969.1016917	37601043.13692143
6	China	2	female	28	<1 year	2009	44	Population	1	Number	6315746.765947291	6769172.076872126	5852436.306674813
6	China	2	female	30	80 to 84	2009	44	Population	1	Number	7187243.441872016	7700621.634743661	6664354.226440334
6	China	2	female	31	85 to 89	2009	44	Population	1	Number	3185171.5677964957	3411741.7585222707	2955011.8235197766
6	China	2	female	32	90 to 94	2009	44	Population	1	Number	966987.5616048086	1035124.424380708	897838.4104495595
6	China	2	female	39	0 to 14	2009	44	Population	1	Number	102933773.97697383	110335639.26575072	95363407.92668414
6	China	2	female	42	Neonatal	2009	44	Population	1	Number	475266.01508671104	509371.8986636854	440425.97511492996
6	China	2	female	157	25 plus	2009	44	Population	1	Number	442429504.9549454	474171651.61891717	410008026.641754
6	China	2	female	158	<20 years	2009	44	Population	1	Number	156619706.79473418	167883612.44676384	145100934.41736066
6	China	2	female	159	10 to 24	2009	44	Population	1	Number	155229617.42561674	166394828.78653088	143813543.8751997
6	China	2	female	162	10 to 19	2009	44	Population	1	Number	91037310.6092291	97583552.63524522	84342320.5784454
6	China	2	female	164	Birth	2009	44	Population	1	Number	6381879.70029884	6614500.64468697	6167448.98211799
6	China	2	female	235	95 plus	2009	44	Population	1	Number	168923.50586696767	180533.07258962063	157254.6894092541
6	China	3	both	1	Under 5	2009	44	Population	1	Number	70048125.56594023	75085243.48311095	64896240.93627551
6	China	3	both	2	Early Neonatal	2009	44	Population	1	Number	261921.06435408955	280721.95675592177	242712.35023292503
6	China	3	both	3	Late Neonatal	2009	44	Population	1	Number	784345.3810077558	840647.1403461443	726821.8030978291
6	China	3	both	4	Post Neonatal	2009	44	Population	1	Number	12867483.884646896	13791556.379849335	11923090.903382175
6	China	3	both	5	1 to 4	2009	44	Population	1	Number	56134375.235931486	60172318.006159544	52005547.75125977
6	China	3	both	6	5 to 9	2009	44	Population	1	Number	73861822.87304296	79179261.38600925	68428137.38351719
6	China	3	both	7	10 to 14	2009	44	Population	1	Number	80588647.98402864	86381496.52654341	74664756.74503966
6	China	3	both	8	15 to 19	2009	44	Population	1	Number	111255804.48158798	119259848.11874044	103073165.97267084
6	China	3	both	9	20 to 24	2009	44	Population	1	Number	129118268.60711904	138410514.07155895	119621693.02785505
6	China	3	both	10	25 to 29	2009	44	Population	1	Number	101187846.0657015	108455587.50837016	93759182.77270725
6	China	3	both	11	30 to 34	2009	44	Population	1	Number	103673348.17499152	111122299.00356969	96058031.55247015
6	China	3	both	12	35 to 39	2009	44	Population	1	Number	125443893.2091561	134462789.83226445	116219914.2151406
6	China	3	both	13	40 to 44	2009	44	Population	1	Number	129271953.13907704	138564291.93887627	119769422.28461161
6	China	3	both	14	45 to 49	2009	44	Population	1	Number	99506230.21448113	106641704.62455297	92220184.47216791
6	China	3	both	15	50 to 54	2009	44	Population	1	Number	84090264.22324786	90116593.54939161	77939048.09394759
6	China	3	both	16	55 to 59	2009	44	Population	1	Number	77802035.50709952	83385260.90096775	72098456.62366948
6	China	3	both	17	60 to 64	2009	44	Population	1	Number	57366393.72548332	61486443.28792904	53155513.65703186
6	China	3	both	18	65 to 69	2009	44	Population	1	Number	40706234.234738074	43629478.44246985	37718847.878509104
6	China	3	both	19	70 to 74	2009	44	Population	1	Number	33296860.675075047	35684897.16967317	30858467.152724065
6	China	3	both	20	75 to 79	2009	44	Population	1	Number	23371353.731571566	25044776.652998835	21664397.93535761
6	China	3	both	21	80 plus	2009	44	Population	1	Number	18606266.783310786	19930739.430657037	17260226.554622978
6	China	3	both	22	All Ages	2009	44	Population	1	Number	1359195349.1956522	1456841225.9276838	1259376059.1788948
6	China	3	both	23	5-14 years	2009	44	Population	1	Number	154450470.8570716	165560757.91255265	143090459.8558028
6	China	3	both	24	15-49 years	2009	44	Population	1	Number	799457343.8921143	856917035.097933	740701348.5446082
6	China	3	both	25	50-69 years	2009	44	Population	1	Number	259964927.69056877	278617776.18075824	240911866.25315806
6	China	3	both	26	70+ years	2009	44	Population	1	Number	75274481.1899574	80660413.25332904	69783050.88545357
6	China	3	both	28	<1 year	2009	44	Population	1	Number	13913750.330008741	14912925.476951402	12892625.05671293
6	China	3	both	30	80 to 84	2009	44	Population	1	Number	12484112.61592408	13375837.11883123	11575883.372859966
6	China	3	both	31	85 to 89	2009	44	Population	1	Number	4752403.3841212485	5089908.626497012	4409745.191760092
6	China	3	both	32	90 to 94	2009	44	Population	1	Number	1176075.2176508189	1258447.1935266769	1092671.7844082685
6	China	3	both	39	0 to 14	2009	44	Population	1	Number	224498596.4230118	240646001.39566356	207986700.79207835
6	China	3	both	42	Neonatal	2009	44	Population	1	Number	1046266.4453618453	1121369.0971020658	969534.1533307541
6	China	3	both	157	25 plus	2009	44	Population	1	Number	894322679.6839335	958524862.3417208	828721652.4357088
6	China	3	both	158	<20 years	2009	44	Population	1	Number	335754400.9045998	359905849.51440406	311059866.76474917
6	China	3	both	159	10 to 24	2009	44	Population	1	Number	320962721.07273567	344051858.7168429	297357181.4728115
6	China	3	both	162	10 to 19	2009	44	Population	1	Number	191844452.4656166	205641344.64528388	177735488.44495642
6	China	3	both	164	Birth	2009	44	Population	1	Number	14064191.5635109	14576975.4751883	13591487.7365024
6	China	3	both	235	95 plus	2009	44	Population	1	Number	193675.56561463804	206867.2691893975	180495.0376634716
7	Democratic People's Republic of Korea	1	male	1	Under 5	2009	44	Population	1	Number	1031536.0550496565	1106040.0267875025	951260.3818748813
7	Democratic People's Republic of Korea	1	male	2	Early Neonatal	2009	44	Population	1	Number	4070.7396056817365	4364.753825591134	3753.948582657739
7	Democratic People's Republic of Korea	1	male	3	Late Neonatal	2009	44	Population	1	Number	12135.287067917365	13011.773236590585	11190.900942219301
7	Democratic People's Republic of Korea	1	male	4	Post Neonatal	2009	44	Population	1	Number	196479.04844212683	210669.99155124227	181188.75606580096
7	Democratic People's Republic of Korea	1	male	5	1 to 4	2009	44	Population	1	Number	818850.9799339306	877993.5081740785	755126.7762842033
7	Democratic People's Republic of Korea	1	male	6	5 to 9	2009	44	Population	1	Number	961487.1198682673	1030931.7203301678	886662.7592281679
7	Democratic People's Republic of Korea	1	male	7	10 to 14	2009	44	Population	1	Number	1045358.105414105	1120860.391893031	964006.7796799937
7	Democratic People's Republic of Korea	1	male	8	15 to 19	2009	44	Population	1	Number	1105472.3174309027	1185316.4274759733	1019442.8141252015
7	Democratic People's Republic of Korea	1	male	9	20 to 24	2009	44	Population	1	Number	1003133.0936988769	1075585.6263043818	925067.7813073525
7	Democratic People's Republic of Korea	1	male	10	25 to 29	2009	44	Population	1	Number	943826.8933418285	1011995.9620260769	870376.8778502956
7	Democratic People's Republic of Korea	1	male	11	30 to 34	2009	44	Population	1	Number	883368.3616436949	947170.7378455048	814623.3191945173
7	Democratic People's Republic of Korea	1	male	12	35 to 39	2009	44	Population	1	Number	1125422.2243191595	1206707.241147565	1037840.1895266634
7	Democratic People's Republic of Korea	1	male	13	40 to 44	2009	44	Population	1	Number	1084902.4392095068	1163260.8642723074	1000473.7144837326
7	Democratic People's Republic of Korea	1	male	14	45 to 49	2009	44	Population	1	Number	822993.0602535919	882434.7553852517	758946.5137401547
7	Democratic People's Republic of Korea	1	male	15	50 to 54	2009	44	Population	1	Number	683154.6106722951	732496.3002399543	629990.5007163616
7	Democratic People's Republic of Korea	1	male	16	55 to 59	2009	44	Population	1	Number	455567.0766986984	488470.9741833278	420114.1678263159
7	Democratic People's Republic of Korea	1	male	17	60 to 64	2009	44	Population	1	Number	463863.90092760825	497367.04683873575	427765.32082839066
7	Democratic People's Republic of Korea	1	male	18	65 to 69	2009	44	Population	1	Number	388059.47115565033	416087.5480513166	357860.10475796537
7	Democratic People's Republic of Korea	1	male	19	70 to 74	2009	44	Population	1	Number	251106.73361630904	269243.22908144497	231565.23336424294
7	Democratic People's Republic of Korea	1	male	20	75 to 79	2009	44	Population	1	Number	87266.85605523408	93569.81303416086	80475.61925707596
7	Democratic People's Republic of Korea	1	male	21	80 plus	2009	44	Population	1	Number	54266.083742449635	58185.51898630684	50043.016229046865
7	Democratic People's Republic of Korea	1	male	22	All Ages	2009	44	Population	1	Number	12390784.403097834	13285724.183883006	11426515.09399036
7	Democratic People's Republic of Korea	1	male	23	5-14 years	2009	44	Population	1	Number	2006845.2252823722	2151792.112223199	1850669.5389081612
7	Democratic People's Republic of Korea	1	male	24	15-49 years	2009	44	Population	1	Number	6969118.389897562	7472471.614457062	6426771.210227919
7	Democratic People's Republic of Korea	1	male	25	50-69 years	2009	44	Population	1	Number	1990645.059454252	2134421.869313334	1835730.0941290339
7	Democratic People's Republic of Korea	1	male	26	70+ years	2009	44	Population	1	Number	392639.67341399274	420998.5611019126	362083.86885036575
7	Democratic People's Republic of Korea	1	male	28	<1 year	2009	44	Population	1	Number	212685.07511572592	228046.51861342398	196133.60559067802
7	Democratic People's Republic of Korea	1	male	30	80 to 84	2009	44	Population	1	Number	37510.396757951254	40219.63171512903	34591.28177786218
7	Democratic People's Republic of Korea	1	male	31	85 to 89	2009	44	Population	1	Number	13337.255984821906	14300.555850191859	12299.330846631428
7	Democratic People's Republic of Korea	1	male	32	90 to 94	2009	44	Population	1	Number	2978.3247658426412	3193.437968230691	2746.5470937576715
7	Democratic People's Republic of Korea	1	male	39	0 to 14	2009	44	Population	1	Number	3038381.280332029	3257832.139010702	2801929.9207830434
7	Democratic People's Republic of Korea	1	male	42	Neonatal	2009	44	Population	1	Number	16206.0266735991	17376.527062181718	14944.84952487704
7	Democratic People's Republic of Korea	1	male	157	25 plus	2009	44	Population	1	Number	7243797.711636026	7766989.991091954	6680074.577774763
7	Democratic People's Republic of Korea	1	male	158	<20 years	2009	44	Population	1	Number	4143853.5977629316	4443148.566486675	3821372.7349082446
7	Democratic People's Republic of Korea	1	male	159	10 to 24	2009	44	Population	1	Number	3153963.5165438843	3381762.4456733866	2908517.3751125475
7	Democratic People's Republic of Korea	1	male	162	10 to 19	2009	44	Population	1	Number	2150830.422845008	2306176.8193690046	1983449.5938051953
7	Democratic People's Republic of Korea	1	male	164	Birth	2009	44	Population	1	Number	221906.429726115	250370.002505455	194790.176889874
7	Democratic People's Republic of Korea	1	male	235	95 plus	2009	44	Population	1	Number	440.10623383383444	471.8934527552587	405.8565107955783
7	Democratic People's Republic of Korea	2	female	1	Under 5	2009	44	Population	1	Number	978633.1587633053	1049316.1531630598	902474.4678224452
7	Democratic People's Republic of Korea	2	female	2	Early Neonatal	2009	44	Population	1	Number	3841.126290763722	4118.5564040473355	3542.2041181155337
7	Democratic People's Republic of Korea	2	female	3	Late Neonatal	2009	44	Population	1	Number	11467.07352827645	12295.297144779495	10574.68877611893
7	Democratic People's Republic of Korea	2	female	4	Post Neonatal	2009	44	Population	1	Number	185784.41800435135	199202.92815779627	171326.39770765396
7	Democratic People's Republic of Korea	2	female	5	1 to 4	2009	44	Population	1	Number	777540.5409399138	833699.3714564372	717031.1772205568
7	Democratic People's Republic of Korea	2	female	6	5 to 9	2009	44	Population	1	Number	919572.2805029209	985989.5296743015	848009.7951308691
7	Democratic People's Republic of Korea	2	female	7	10 to 14	2009	44	Population	1	Number	997932.2330033338	1070009.1269907057	920271.6593423454
7	Democratic People's Republic of Korea	2	female	8	15 to 19	2009	44	Population	1	Number	1054747.254281505	1130927.6836895463	972665.250989223
7	Democratic People's Republic of Korea	2	female	9	20 to 24	2009	44	Population	1	Number	952812.3111451266	1021630.3627813448	878663.0370485404
7	Democratic People's Republic of Korea	2	female	10	25 to 29	2009	44	Population	1	Number	888802.3529066972	952997.2058711956	819634.4291587732
7	Democratic People's Republic of Korea	2	female	11	30 to 34	2009	44	Population	1	Number	837459.820059249	897946.394871481	772287.4487369049
7	Democratic People's Republic of Korea	2	female	12	35 to 39	2009	44	Population	1	Number	1086104.411518703	1164549.6505232125	1001582.1475164432
7	Democratic People's Republic of Korea	2	female	13	40 to 44	2009	44	Population	1	Number	1082246.3993336195	1160412.9886201723	998024.3715894698
7	Democratic People's Republic of Korea	2	female	14	45 to 49	2009	44	Population	1	Number	844659.2093422163	905665.7689800317	778926.5708161149
7	Democratic People's Republic of Korea	2	female	15	50 to 54	2009	44	Population	1	Number	721069.0458206328	773149.1525196369	664954.3780149035
7	Democratic People's Republic of Korea	2	female	16	55 to 59	2009	44	Population	1	Number	508870.14900592173	545623.927038378	469269.11560526956
7	Democratic People's Republic of Korea	2	female	17	60 to 64	2009	44	Population	1	Number	559335.566096893	599734.2715075817	515807.2387260572
7	Democratic People's Republic of Korea	2	female	18	65 to 69	2009	44	Population	1	Number	554377.9629780848	594418.5993510089	511235.44367061957
7	Democratic People's Republic of Korea	2	female	19	70 to 74	2009	44	Population	1	Number	457112.6513771375	490128.1799110137	421539.46357980004
7	Democratic People's Republic of Korea	2	female	20	75 to 79	2009	44	Population	1	Number	274411.05877957516	294230.73805087473	253055.98121122707
7	Democratic People's Republic of Korea	2	female	21	80 plus	2009	44	Population	1	Number	215421.33769161638	230980.41114962805	198656.9281348679
7	Democratic People's Republic of Korea	2	female	22	All Ages	2009	44	Population	1	Number	12933567.202606538	13867710.144693173	11927057.72709387
7	Democratic People's Republic of Korea	2	female	23	5-14 years	2009	44	Population	1	Number	1917504.5135062546	2055998.656665007	1768281.4544732145
7	Democratic People's Republic of Korea	2	female	24	15-49 years	2009	44	Population	1	Number	6746831.758587116	7234130.055336985	6221783.255855468
7	Democratic People's Republic of Korea	2	female	25	50-69 years	2009	44	Population	1	Number	2343652.7239015326	2512925.9504166055	2161266.17601685
7	Democratic People's Republic of Korea	2	female	26	70+ years	2009	44	Population	1	Number	946945.047848329	1015339.3291115164	873252.3729258951
7	Democratic People's Republic of Korea	2	female	28	<1 year	2009	44	Population	1	Number	201092.61782339154	215616.78170662312	185443.29060188844
7	Democratic People's Republic of Korea	2	female	30	80 to 84	2009	44	Population	1	Number	142926.01043808184	153249.01891670388	131803.2952930939
7	Democratic People's Republic of Korea	2	female	31	85 to 89	2009	44	Population	1	Number	56156.98556405394	60212.99353863267	51786.7652527498
7	Democratic People's Republic of Korea	2	female	32	90 to 94	2009	44	Population	1	Number	14054.82727144812	15069.954613518457	12961.059666285379
7	Democratic People's Republic of Korea	2	female	39	0 to 14	2009	44	Population	1	Number	2896137.67226956	3105314.8098280677	2670755.92229566
7	Democratic People's Republic of Korea	2	female	42	Neonatal	2009	44	Population	1	Number	15308.199819040174	16413.853548826828	14116.892894234461
7	Democratic People's Republic of Korea	2	female	157	25 plus	2009	44	Population	1	Number	8029869.964910346	8609837.288394216	7404973.516760452
7	Democratic People's Republic of Korea	2	female	158	<20 years	2009	44	Population	1	Number	3950884.926551065	4236242.493517613	3643421.1732848827
7	Democratic People's Republic of Korea	2	female	159	10 to 24	2009	44	Population	1	Number	3005491.7984299655	3222567.1734615974	2771599.947380109
7	Democratic People's Republic of Korea	2	female	162	10 to 19	2009	44	Population	1	Number	2052679.487284839	2200936.8106802525	1892936.9103315687
7	Democratic People's Republic of Korea	2	female	164	Birth	2009	44	Population	1	Number	208856.04972911	235645.671729731	183334.511404046
7	Democratic People's Republic of Korea	2	female	235	95 plus	2009	44	Population	1	Number	2283.514418032482	2448.4440807730302	2105.80792273888
7	Democratic People's Republic of Korea	3	both	1	Under 5	2009	44	Population	1	Number	2010169.2138129617	2155356.1799505632	1853734.8496973268
7	Democratic People's Republic of Korea	3	both	2	Early Neonatal	2009	44	Population	1	Number	7911.865896445459	8483.310229638468	7296.152700773273
7	Democratic People's Republic of Korea	3	both	3	Late Neonatal	2009	44	Population	1	Number	23602.360596193816	25307.070381370082	21765.589718338233
7	Democratic People's Republic of Korea	3	both	4	Post Neonatal	2009	44	Population	1	Number	382263.4664464782	409872.9197090386	352515.1537734549
7	Democratic People's Republic of Korea	3	both	5	1 to 4	2009	44	Population	1	Number	1596391.5208738444	1711692.8796305154	1472157.9535047603
7	Democratic People's Republic of Korea	3	both	6	5 to 9	2009	44	Population	1	Number	1881059.400371188	2016921.2500044694	1734672.554359037
7	Democratic People's Republic of Korea	3	both	7	10 to 14	2009	44	Population	1	Number	2043290.3384174388	2190869.5188837373	1884278.439022339
7	Democratic People's Republic of Korea	3	both	8	15 to 19	2009	44	Population	1	Number	2160219.5717124077	2316244.11116552	1992108.0651144246
7	Democratic People's Republic of Korea	3	both	9	20 to 24	2009	44	Population	1	Number	1955945.4048440035	2097215.9890857264	1803730.8183558928
7	Democratic People's Republic of Korea	3	both	10	25 to 29	2009	44	Population	1	Number	1832629.2462485258	1964993.1678972724	1690011.3070090688
7	Democratic People's Republic of Korea	3	both	11	30 to 34	2009	44	Population	1	Number	1720828.181702944	1845117.132716986	1586910.7679314222
7	Democratic People's Republic of Korea	3	both	12	35 to 39	2009	44	Population	1	Number	2211526.6358378627	2371256.8916707775	2039422.3370431063
7	Democratic People's Republic of Korea	3	both	13	40 to 44	2009	44	Population	1	Number	2167148.8385431264	2323673.8528924794	1998498.0860732023
7	Democratic People's Republic of Korea	3	both	14	45 to 49	2009	44	Population	1	Number	1667652.2695958081	1788100.5243652838	1537873.0845562697
7	Democratic People's Republic of Korea	3	both	15	50 to 54	2009	44	Population	1	Number	1404223.656492928	1505645.4527595912	1294944.8787312652
7	Democratic People's Republic of Korea	3	both	16	55 to 59	2009	44	Population	1	Number	964437.2257046201	1034094.9012217057	889383.2834315855
7	Democratic People's Republic of Korea	3	both	17	60 to 64	2009	44	Population	1	Number	1023199.4670245013	1097101.3183463172	943572.5595544479
7	Democratic People's Republic of Korea	3	both	18	65 to 69	2009	44	Population	1	Number	942437.4341337351	1010506.1474023253	869095.548428585
7	Democratic People's Republic of Korea	3	both	19	70 to 74	2009	44	Population	1	Number	708219.3849934465	759371.4089924586	653104.696944043
7	Democratic People's Republic of Korea	3	both	20	75 to 79	2009	44	Population	1	Number	361677.9148348092	387800.5510850356	333531.600468303
7	Democratic People's Republic of Korea	3	both	21	80 plus	2009	44	Population	1	Number	269687.421434066	289165.9301359349	248699.94436391475
7	Democratic People's Republic of Korea	3	both	22	All Ages	2009	44	Population	1	Number	25324351.605704375	27153434.32857618	23353572.821084246
7	Democratic People's Republic of Korea	3	both	23	5-14 years	2009	44	Population	1	Number	3924349.738788627	4207790.768888206	3618950.9933813764
7	Democratic People's Republic of Korea	3	both	24	15-49 years	2009	44	Population	1	Number	13715950.148484677	14706601.669794045	12648554.466083385
7	Democratic People's Republic of Korea	3	both	25	50-69 years	2009	44	Population	1	Number	4334297.783355785	4647347.81972994	3996996.270145883
7	Democratic People's Republic of Korea	3	both	26	70+ years	2009	44	Population	1	Number	1339584.7212623218	1436337.8902134292	1235336.2417762605
7	Democratic People's Republic of Korea	3	both	28	<1 year	2009	44	Population	1	Number	413777.69293911743	443663.3003200471	381576.89619256643
7	Democratic People's Republic of Korea	3	both	30	80 to 84	2009	44	Population	1	Number	180436.40719603308	193468.65063183283	166394.57707095603
7	Democratic People's Republic of Korea	3	both	31	85 to 89	2009	44	Population	1	Number	69494.24154887584	74513.54938882454	64086.09609938122
7	Democratic People's Republic of Korea	3	both	32	90 to 94	2009	44	Population	1	Number	17033.15203729076	18263.392581749147	15707.606760043052
7	Democratic People's Republic of Korea	3	both	39	0 to 14	2009	44	Population	1	Number	5934518.952601588	6363146.9488387685	5472685.843078703
7	Democratic People's Republic of Korea	3	both	42	Neonatal	2009	44	Population	1	Number	31514.226492639275	33790.38061100855	29061.742419111506
7	Democratic People's Republic of Korea	3	both	157	25 plus	2009	44	Population	1	Number	15273667.676546372	16376827.279486166	14085048.09453521
7	Democratic People's Republic of Korea	3	both	158	<20 years	2009	44	Population	1	Number	8094738.524313997	8679391.06000429	7464793.908193126
7	Democratic People's Republic of Korea	3	both	159	10 to 24	2009	44	Population	1	Number	6159455.31497385	6604329.619134985	5680117.322492656
7	Democratic People's Republic of Korea	3	both	162	10 to 19	2009	44	Population	1	Number	4203509.910129846	4507113.630049258	3876386.5041367644
7	Democratic People's Republic of Korea	3	both	164	Birth	2009	44	Population	1	Number	430762.479455225	486015.674235186	378124.68829392
7	Democratic People's Republic of Korea	3	both	235	95 plus	2009	44	Population	1	Number	2723.620651866316	2920.337533528289	2511.664433534458
8	Taiwan (Province of China)	1	male	1	Under 5	2009	44	Population	1	Number	525354.9352692474	529151.7826051346	521197.856682025
8	Taiwan (Province of China)	1	male	2	Early Neonatal	2009	44	Population	1	Number	1815.8371933909345	1828.9606193783534	1801.4686638354663
8	Taiwan (Province of China)	1	male	3	Late Neonatal	2009	44	Population	1	Number	5455.0849476696785	5494.509959904471	5411.919431739359
8	Taiwan (Province of China)	1	male	4	Post Neonatal	2009	44	Population	1	Number	90436.44854567306	91090.05121631658	89720.83439890393
8	Taiwan (Province of China)	1	male	5	1 to 4	2009	44	Population	1	Number	427647.5645825137	430738.2608095352	424263.6341875463
8	Taiwan (Province of China)	1	male	6	5 to 9	2009	44	Population	1	Number	653466.2747234933	658189.0088556177	648295.4645230852
8	Taiwan (Province of China)	1	male	7	10 to 14	2009	44	Population	1	Number	792346.0847125156	798072.5315751486	786076.3331192622
8	Taiwan (Province of China)	1	male	8	15 to 19	2009	44	Population	1	Number	841996.5431955048	848081.8240546627	835333.9127237088
8	Taiwan (Province of China)	1	male	9	20 to 24	2009	44	Population	1	Number	821502.1578960483	827439.3216499864	815001.6973489396
8	Taiwan (Province of China)	1	male	10	25 to 29	2009	44	Population	1	Number	986446.3614650349	993575.6106413173	978640.7147081655
8	Taiwan (Province of China)	1	male	11	30 to 34	2009	44	Population	1	Number	990743.8536604514	997904.1616898972	982904.2012978763
8	Taiwan (Province of China)	1	male	12	35 to 39	2009	44	Population	1	Number	898239.4783270687	904731.238356937	891131.8033993791
8	Taiwan (Province of China)	1	male	13	40 to 44	2009	44	Population	1	Number	936778.3051505954	943548.5931472335	929365.676522066
8	Taiwan (Province of China)	1	male	14	45 to 49	2009	44	Population	1	Number	953432.051618074	960322.6996392643	945887.6436377404
8	Taiwan (Province of China)	1	male	15	50 to 54	2009	44	Population	1	Number	870555.6228554614	876847.3060118904	863667.0073770442
8	Taiwan (Province of China)	1	male	16	55 to 59	2009	44	Population	1	Number	736601.3196082613	741924.8876766422	730772.6705036442
8	Taiwan (Province of China)	1	male	17	60 to 64	2009	44	Population	1	Number	445771.69422676694	448993.3772376469	442244.349491897
8	Taiwan (Province of China)	1	male	18	65 to 69	2009	44	Population	1	Number	364244.69704742025	366877.1678109941	361362.4669036622
8	Taiwan (Province of China)	1	male	19	70 to 74	2009	44	Population	1	Number	289453.5765807117	291545.5166526942	287163.1607410244
8	Taiwan (Province of China)	1	male	20	75 to 79	2009	44	Population	1	Number	243293.80962255877	245052.14363807504	241368.65118492584
8	Taiwan (Province of China)	1	male	21	80 plus	2009	44	Population	1	Number	295341.9976317121	297476.4945243868	293004.987332888
8	Taiwan (Province of China)	1	male	22	All Ages	2009	44	Population	1	Number	11645568.763590926	11729733.665767528	11553418.597497337
8	Taiwan (Province of China)	1	male	23	5-14 years	2009	44	Population	1	Number	1445812.3594360088	1456261.540430766	1434371.7976423472
8	Taiwan (Province of China)	1	male	24	15-49 years	2009	44	Population	1	Number	6429138.751312777	6475603.449179299	6378265.649637878
8	Taiwan (Province of China)	1	male	25	50-69 years	2009	44	Population	1	Number	2417173.33373791	2434642.7387371734	2398046.4942762484
8	Taiwan (Province of China)	1	male	26	70+ years	2009	44	Population	1	Number	828089.3838349825	834074.154815156	821536.7992588385
8	Taiwan (Province of China)	1	male	28	<1 year	2009	44	Population	1	Number	97707.37068673367	98413.5217955994	96934.22249447876
8	Taiwan (Province of China)	1	male	30	80 to 84	2009	44	Population	1	Number	183855.0008560667	185183.7584698733	182400.17548772632
8	Taiwan (Province of China)	1	male	31	85 to 89	2009	44	Population	1	Number	77757.05002342204	78319.01609323078	77141.76662936335
8	Taiwan (Province of China)	1	male	32	90 to 94	2009	44	Population	1	Number	24949.74248331268	25130.059364185392	24752.317783797986
8	Taiwan (Province of China)	1	male	39	0 to 14	2009	44	Population	1	Number	1971167.2947052564	1985413.3230359007	1955569.6543243728
8	Taiwan (Province of China)	1	male	42	Neonatal	2009	44	Population	1	Number	7270.922141060613	7323.4705792828245	7213.3880955748255
8	Taiwan (Province of China)	1	male	157	25 plus	2009	44	Population	1	Number	8010902.767794117	8068799.197026975	7947513.333100315
8	Taiwan (Province of China)	1	male	158	<20 years	2009	44	Population	1	Number	2813163.837900761	2833495.147090563	2790903.5670480817
8	Taiwan (Province of China)	1	male	159	10 to 24	2009	44	Population	1	Number	2455844.7858040687	2473593.677279798	2436411.9431919106
8	Taiwan (Province of China)	1	male	162	10 to 19	2009	44	Population	1	Number	1634342.6279080203	1646154.355629811	1621410.245842971
8	Taiwan (Province of China)	1	male	164	Birth	2009	44	Population	1	Number	93157.2136576111	93613.0864426186	92690.648505742
8	Taiwan (Province of China)	1	male	235	95 plus	2009	44	Population	1	Number	8780.204268910684	8843.660597097405	8710.727432000374
8	Taiwan (Province of China)	2	female	1	Under 5	2009	44	Population	1	Number	480839.78574170364	484314.9130069425	477034.9508710329
8	Taiwan (Province of China)	2	female	2	Early Neonatal	2009	44	Population	1	Number	1670.0926336615357	1682.1627339710587	1656.8773655447264
8	Taiwan (Province of China)	2	female	3	Late Neonatal	2009	44	Population	1	Number	5017.649318408832	5053.9128940755445	4977.945184804267
8	Taiwan (Province of China)	2	female	4	Post Neonatal	2009	44	Population	1	Number	83092.1641730165	83692.68820161771	82434.66457938924
8	Taiwan (Province of China)	2	female	5	1 to 4	2009	44	Population	1	Number	391059.87961661676	393886.14917727816	387965.46374129463
8	Taiwan (Province of China)	2	female	6	5 to 9	2009	44	Population	1	Number	597210.3295760541	601526.4905114284	592484.6667784329
8	Taiwan (Province of China)	2	female	7	10 to 14	2009	44	Population	1	Number	730216.8531525227	735494.2793788342	724438.7236623837
8	Taiwan (Province of China)	2	female	8	15 to 19	2009	44	Population	1	Number	773551.4857121432	779142.1001720463	767430.4538125952
8	Taiwan (Province of China)	2	female	9	20 to 24	2009	44	Population	1	Number	771680.1235274152	777257.2132708866	765573.8995208645
8	Taiwan (Province of China)	2	female	10	25 to 29	2009	44	Population	1	Number	965205.9551980025	972181.6956232787	957568.381551613
8	Taiwan (Province of China)	2	female	11	30 to 34	2009	44	Population	1	Number	990013.3269938066	997168.3553579407	982179.4552122434
8	Taiwan (Province of China)	2	female	12	35 to 39	2009	44	Population	1	Number	904077.3236775978	910611.275007249	896923.4544909929
8	Taiwan (Province of China)	2	female	13	40 to 44	2009	44	Population	1	Number	930263.5426735987	936986.7471522301	922902.4646783192
8	Taiwan (Province of China)	2	female	14	45 to 49	2009	44	Population	1	Number	950526.7082147404	957396.3587262086	943005.2899125074
8	Taiwan (Province of China)	2	female	15	50 to 54	2009	44	Population	1	Number	883718.7649485299	890105.5808193064	876725.9909051846
8	Taiwan (Province of China)	2	female	16	55 to 59	2009	44	Population	1	Number	760498.8016406157	765995.0816888362	754481.0542632388
8	Taiwan (Province of China)	2	female	17	60 to 64	2009	44	Population	1	Number	466913.8456848609	470288.3273391902	463219.205319525
8	Taiwan (Province of China)	2	female	18	65 to 69	2009	44	Population	1	Number	399045.232203537	401929.2135370596	395887.62906942674
8	Taiwan (Province of China)	2	female	19	70 to 74	2009	44	Population	1	Number	337740.8509807972	340181.77303972776	335068.34299546166
8	Taiwan (Province of China)	2	female	20	75 to 79	2009	44	Population	1	Number	253247.07906934142	255077.34739449355	251243.16145288994
8	Taiwan (Province of China)	2	female	21	80 plus	2009	44	Population	1	Number	288279.2676818638	290362.7207837718	285998.1440255185
8	Taiwan (Province of China)	2	female	22	All Ages	2009	44	Population	1	Number	11483029.276677132	11566019.472809436	11392165.268522229
8	Taiwan (Province of China)	2	female	23	5-14 years	2009	44	Population	1	Number	1327427.182728577	1337020.7698902625	1316923.3904408165
8	Taiwan (Province of China)	2	female	24	15-49 years	2009	44	Population	1	Number	6285318.465997305	6330743.745309841	6235583.399179135
8	Taiwan (Province of China)	2	female	25	50-69 years	2009	44	Population	1	Number	2510176.6444775434	2528318.2033843924	2490313.879557375
8	Taiwan (Province of China)	2	female	26	70+ years	2009	44	Population	1	Number	879267.1977320024	885621.8412179932	872309.6484738699
8	Taiwan (Province of China)	2	female	28	<1 year	2009	44	Population	1	Number	89779.90612508687	90428.76382966433	89069.48712973822
8	Taiwan (Province of China)	2	female	30	80 to 84	2009	44	Population	1	Number	166581.58495904677	167785.5040708668	165263.44232181448
8	Taiwan (Province of China)	2	female	31	85 to 89	2009	44	Population	1	Number	82319.48510051705	82914.42481976672	81668.09963547494
8	Taiwan (Province of China)	2	female	32	90 to 94	2009	44	Population	1	Number	29396.115392534513	29608.56711787402	29163.507009816658
8	Taiwan (Province of China)	2	female	39	0 to 14	2009	44	Population	1	Number	1808266.9684702805	1821335.6828972043	1793958.3413118497
8	Taiwan (Province of China)	2	female	42	Neonatal	2009	44	Population	1	Number	6687.741952070368	6736.075628046603	6634.822550348993
8	Taiwan (Province of China)	2	female	157	25 plus	2009	44	Population	1	Number	8129530.698967292	8188284.476469296	8065202.573876924
8	Taiwan (Province of China)	2	female	158	<20 years	2009	44	Population	1	Number	2581818.4541824237	2600477.783069251	2561388.7951244446
8	Taiwan (Province of China)	2	female	159	10 to 24	2009	44	Population	1	Number	2275448.462392081	2291893.5928217666	2257443.0769958436
8	Taiwan (Province of China)	2	female	162	10 to 19	2009	44	Population	1	Number	1503768.338864666	1514636.3795508805	1491869.177474979
8	Taiwan (Province of China)	2	female	164	Birth	2009	44	Population	1	Number	85627.5957004179	86046.621656571	85198.7416093221
8	Taiwan (Province of China)	2	female	235	95 plus	2009	44	Population	1	Number	9982.082229765443	10054.224775264263	9903.095058412451
8	Taiwan (Province of China)	3	both	1	Under 5	2009	44	Population	1	Number	1006194.7210109511	1013466.6956120771	998232.807553058
8	Taiwan (Province of China)	3	both	2	Early Neonatal	2009	44	Population	1	Number	3485.9298270524705	3511.123353349412	3458.3460293801927
8	Taiwan (Province of China)	3	both	3	Late Neonatal	2009	44	Population	1	Number	10472.73426607851	10548.422853980015	10389.864616543626
8	Taiwan (Province of China)	3	both	4	Post Neonatal	2009	44	Population	1	Number	173528.61271868958	174782.7394179343	172155.49897829315
8	Taiwan (Province of China)	3	both	5	1 to 4	2009	44	Population	1	Number	818707.4441991305	824624.4099868134	812229.0979288409
8	Taiwan (Province of China)	3	both	6	5 to 9	2009	44	Population	1	Number	1250676.6042995474	1259715.499367046	1240780.131301518
8	Taiwan (Province of China)	3	both	7	10 to 14	2009	44	Population	1	Number	1522562.9378650382	1533566.8109539826	1510515.056781646
8	Taiwan (Province of China)	3	both	8	15 to 19	2009	44	Population	1	Number	1615548.028907648	1627223.924226709	1602764.3665363041
8	Taiwan (Province of China)	3	both	9	20 to 24	2009	44	Population	1	Number	1593182.2814234635	1604696.534920873	1580575.596869804
8	Taiwan (Province of China)	3	both	10	25 to 29	2009	44	Population	1	Number	1951652.3166630375	1965757.3062645963	1936209.0962597786
8	Taiwan (Province of China)	3	both	11	30 to 34	2009	44	Population	1	Number	1980757.180654258	1995072.5170478378	1965083.6565101198
8	Taiwan (Province of China)	3	both	12	35 to 39	2009	44	Population	1	Number	1802316.8020046665	1815342.5133641858	1788055.257890372
8	Taiwan (Province of China)	3	both	13	40 to 44	2009	44	Population	1	Number	1867041.8478241942	1880535.3402994636	1852268.1412003848
8	Taiwan (Province of China)	3	both	14	45 to 49	2009	44	Population	1	Number	1903958.7598328143	1917719.058365473	1888892.933550248
8	Taiwan (Province of China)	3	both	15	50 to 54	2009	44	Population	1	Number	1754274.3878039913	1766952.8868311965	1740392.9982822288
8	Taiwan (Province of China)	3	both	16	55 to 59	2009	44	Population	1	Number	1497100.121248877	1507919.9693654783	1485253.724766883
8	Taiwan (Province of China)	3	both	17	60 to 64	2009	44	Population	1	Number	912685.5399116279	919281.7045768369	905463.554811422
8	Taiwan (Province of China)	3	both	18	65 to 69	2009	44	Population	1	Number	763289.9292509572	768806.3813480536	757250.0959730888
8	Taiwan (Province of China)	3	both	19	70 to 74	2009	44	Population	1	Number	627194.427561509	631727.2896924219	622231.5037364861
8	Taiwan (Province of China)	3	both	20	75 to 79	2009	44	Population	1	Number	496540.8886919002	500129.49103256856	492611.8126378158
8	Taiwan (Province of China)	3	both	21	80 plus	2009	44	Population	1	Number	583621.2653135759	587839.2153081587	579003.1313584063
8	Taiwan (Province of China)	3	both	22	All Ages	2009	44	Population	1	Number	23128598.040268056	23295753.138576966	22945583.866019554
8	Taiwan (Province of China)	3	both	23	5-14 years	2009	44	Population	1	Number	2773239.5421645856	2793282.3103210283	2751295.188083164
8	Taiwan (Province of China)	3	both	24	15-49 years	2009	44	Population	1	Number	12714457.217310082	12806347.194489138	12613849.048817014
8	Taiwan (Province of China)	3	both	25	50-69 years	2009	44	Population	1	Number	4927349.978215453	4962960.942121566	4888360.373833625
8	Taiwan (Province of China)	3	both	26	70+ years	2009	44	Population	1	Number	1707356.581566985	1719695.996033149	1693846.4477327082
8	Taiwan (Province of China)	3	both	28	<1 year	2009	44	Population	1	Number	187487.27681182054	188842.2856252637	186003.70962421698
8	Taiwan (Province of China)	3	both	30	80 to 84	2009	44	Population	1	Number	350436.58581511345	352969.26254074014	347663.6178095407
8	Taiwan (Province of China)	3	both	31	85 to 89	2009	44	Population	1	Number	160076.5351239391	161233.44091299747	158809.8662648383
8	Taiwan (Province of China)	3	both	32	90 to 94	2009	44	Population	1	Number	54345.85787584719	54738.626482059415	53915.82479361465
8	Taiwan (Province of China)	3	both	39	0 to 14	2009	44	Population	1	Number	3779434.263175537	3806749.0059331055	3749527.9956362215
8	Taiwan (Province of China)	3	both	42	Neonatal	2009	44	Population	1	Number	13958.664093130981	14059.546207329426	13848.210645923818
8	Taiwan (Province of China)	3	both	157	25 plus	2009	44	Population	1	Number	16140433.466761408	16257083.673496267	16012715.906977238
8	Taiwan (Province of China)	3	both	158	<20 years	2009	44	Population	1	Number	5394982.292083185	5433972.930159814	5352292.362172525
8	Taiwan (Province of China)	3	both	159	10 to 24	2009	44	Population	1	Number	4731293.248196149	4765487.270101565	4693855.020187753
8	Taiwan (Province of China)	3	both	162	10 to 19	2009	44	Population	1	Number	3138110.966772686	3160790.7351806914	3113279.4233179498
8	Taiwan (Province of China)	3	both	164	Birth	2009	44	Population	1	Number	178784.809358029	179659.70809919	177889.390115064
8	Taiwan (Province of China)	3	both	235	95 plus	2009	44	Population	1	Number	18762.286498676127	18897.885372361667	18613.82249041283
9	Southeast Asia	1	male	1	Under 5	2009	44	Population	1	Number	30456128.467477027	31582519.184152298	29405705.844175693
9	Southeast Asia	1	male	2	Early Neonatal	2009	44	Population	1	Number	119836.77892817564	124236.7173949228	115608.4522992775
9	Southeast Asia	1	male	3	Late Neonatal	2009	44	Population	1	Number	356288.79928130517	369358.70601431275	343750.83619842364
9	Southeast Asia	1	male	4	Post Neonatal	2009	44	Population	1	Number	5689976.677976677	5898296.875711008	5491464.689174493
9	Southeast Asia	1	male	5	1 to 4	2009	44	Population	1	Number	24290026.21129087	25185275.28336134	23453354.12095646
9	Southeast Asia	1	male	6	5 to 9	2009	44	Population	1	Number	29835460.360551007	30939429.285191007	28797835.177161854
9	Southeast Asia	1	male	7	10 to 14	2009	44	Population	1	Number	29805324.167817082	30913575.488403313	28761609.5689391
9	Southeast Asia	1	male	8	15 to 19	2009	44	Population	1	Number	29159382.477617305	30219120.02946668	28179982.149262164
9	Southeast Asia	1	male	9	20 to 24	2009	44	Population	1	Number	27290087.773668073	28287432.617000442	26352592.134727336
9	Southeast Asia	1	male	10	25 to 29	2009	44	Population	1	Number	26184949.44828588	27156132.459190123	25275952.967240013
9	Southeast Asia	1	male	11	30 to 34	2009	44	Population	1	Number	24369435.64474162	25297634.453823466	23507601.826394033
9	Southeast Asia	1	male	12	35 to 39	2009	44	Population	1	Number	22704229.319152027	23558424.460754618	21891886.60560439
9	Southeast Asia	1	male	13	40 to 44	2009	44	Population	1	Number	20597593.739963137	21372126.22660501	19866454.02236018
9	Southeast Asia	1	male	14	45 to 49	2009	44	Population	1	Number	17900850.392959643	18568404.492765915	17263934.6711919
9	Southeast Asia	1	male	15	50 to 54	2009	44	Population	1	Number	14564010.792370575	15109149.841236385	14042706.667991463
9	Southeast Asia	1	male	16	55 to 59	2009	44	Population	1	Number	10821085.554737419	11227513.541351115	10442562.255482886
9	Southeast Asia	1	male	17	60 to 64	2009	44	Population	1	Number	7706750.635661345	7996081.583529318	7435013.190112961
9	Southeast Asia	1	male	18	65 to 69	2009	44	Population	1	Number	5525615.237966429	5734933.305529151	5329106.141108446
9	Southeast Asia	1	male	19	70 to 74	2009	44	Population	1	Number	4074398.787762574	4224527.374811022	3927977.4601523345
9	Southeast Asia	1	male	20	75 to 79	2009	44	Population	1	Number	2639658.6719993204	2734366.6344090276	2547703.386724108
9	Southeast Asia	1	male	21	80 plus	2009	44	Population	1	Number	2181001.823869747	2260066.9934293916	2104945.9624015447
9	Southeast Asia	1	male	22	All Ages	2009	44	Population	1	Number	305815963.2966002	317202339.814814	295230960.77368814
9	Southeast Asia	1	male	23	5-14 years	2009	44	Population	1	Number	59640784.528368086	61840813.36424835	57559444.746100955
9	Southeast Asia	1	male	24	15-49 years	2009	44	Population	1	Number	168206528.7963877	174436128.8031056	162416439.29415765
9	Southeast Asia	1	male	25	50-69 years	2009	44	Population	1	Number	38617462.220735766	40061730.681758225	37264566.74217145
9	Southeast Asia	1	male	26	70+ years	2009	44	Population	1	Number	8895059.283631641	9220651.698492935	8583223.439415269
9	Southeast Asia	1	male	28	<1 year	2009	44	Population	1	Number	6166102.2561861575	6391893.061875071	5950823.977672194
9	Southeast Asia	1	male	30	80 to 84	2009	44	Population	1	Number	1412998.365064513	1463882.7744411558	1363944.3976696385
9	Southeast Asia	1	male	31	85 to 89	2009	44	Population	1	Number	552272.159701273	572357.3922834051	533147.7373642392
9	Southeast Asia	1	male	32	90 to 94	2009	44	Population	1	Number	169282.3438775578	175393.4822981556	163412.03729864262
9	Southeast Asia	1	male	39	0 to 14	2009	44	Population	1	Number	90096912.99584512	93392877.6568049	86964778.77710265
9	Southeast Asia	1	male	42	Neonatal	2009	44	Population	1	Number	476125.5782094808	493595.42340923555	459359.2884977011
9	Southeast Asia	1	male	157	25 plus	2009	44	Population	1	Number	159269580.0494697	165184753.81786078	153632843.27852947
9	Southeast Asia	1	male	158	<20 years	2009	44	Population	1	Number	119256295.47346242	123652340.71951947	115178947.18618464
9	Southeast Asia	1	male	159	10 to 24	2009	44	Population	1	Number	86254794.41910246	89420466.55757675	83344614.94067906
9	Southeast Asia	1	male	162	10 to 19	2009	44	Population	1	Number	58964706.64543439	61113188.617397286	56970035.980973884
9	Southeast Asia	1	male	164	Birth	2009	44	Population	1	Number	6345102.65380651	6565945.27529466	6118066.44501371
9	Southeast Asia	1	male	235	95 plus	2009	44	Population	1	Number	46448.95522640357	48146.84445843882	44700.95672629323
9	Southeast Asia	2	female	1	Under 5	2009	44	Population	1	Number	28764240.947097626	29820743.471690953	27764798.906971727
9	Southeast Asia	2	female	2	Early Neonatal	2009	44	Population	1	Number	112573.73511285192	116708.02190493979	108606.47917408697
9	Southeast Asia	2	female	3	Late Neonatal	2009	44	Population	1	Number	335413.26368870673	347719.9293255878	323620.59411102004
9	Southeast Asia	2	female	4	Post Neonatal	2009	44	Population	1	Number	5367442.672872621	5564563.220747273	5180189.839880464
9	Southeast Asia	2	female	5	1 to 4	2009	44	Population	1	Number	22948811.27542345	23788863.5072613	22152134.598611426
9	Southeast Asia	2	female	6	5 to 9	2009	44	Population	1	Number	28205236.613810074	29243719.085250806	27216290.29080576
9	Southeast Asia	2	female	7	10 to 14	2009	44	Population	1	Number	28383556.283436727	29427859.34036764	27389064.51002061
9	Southeast Asia	2	female	8	15 to 19	2009	44	Population	1	Number	28384135.73946367	29413018.223728523	27439879.40872802
9	Southeast Asia	2	female	9	20 to 24	2009	44	Population	1	Number	27114805.471545946	28111965.799066097	26184428.020268623
9	Southeast Asia	2	female	10	25 to 29	2009	44	Population	1	Number	26218945.06729331	27204417.38619214	25299668.612006713
9	Southeast Asia	2	female	11	30 to 34	2009	44	Population	1	Number	24274615.91733948	25204594.17422258	23406121.034989193
9	Southeast Asia	2	female	12	35 to 39	2009	44	Population	1	Number	22645680.652799215	23498344.785239942	21828005.68949248
9	Southeast Asia	2	female	13	40 to 44	2009	44	Population	1	Number	20804745.39735742	21571562.152124338	20054235.9276682
9	Southeast Asia	2	female	14	45 to 49	2009	44	Population	1	Number	18280372.814631257	18950219.933142256	17632500.417080536
9	Southeast Asia	2	female	15	50 to 54	2009	44	Population	1	Number	15002099.519360794	15547710.303488325	14477575.188083863
9	Southeast Asia	2	female	16	55 to 59	2009	44	Population	1	Number	11330991.530659435	11742587.383080823	10937770.31952208
9	Southeast Asia	2	female	17	60 to 64	2009	44	Population	1	Number	8486268.598036364	8797434.041117301	8191842.188038515
9	Southeast Asia	2	female	18	65 to 69	2009	44	Population	1	Number	6507492.173923316	6750032.287825916	6277385.242938779
9	Southeast Asia	2	female	19	70 to 74	2009	44	Population	1	Number	5162087.451085069	5349475.551840468	4980635.887260733
9	Southeast Asia	2	female	20	75 to 79	2009	44	Population	1	Number	3593888.7818785463	3723124.0122305104	3469416.1914198394
9	Southeast Asia	2	female	21	80 plus	2009	44	Population	1	Number	3360453.898206417	3479352.95485868	3245175.301510086
9	Southeast Asia	2	female	22	All Ages	2009	44	Population	1	Number	306519616.85792464	317850958.2655618	295816942.3548822
9	Southeast Asia	2	female	23	5-14 years	2009	44	Population	1	Number	56588792.8972468	58656056.7973315	54591826.72340457
9	Southeast Asia	2	female	24	15-49 years	2009	44	Population	1	Number	167723301.0604303	173946910.67360815	161927823.5328397
9	Southeast Asia	2	female	25	50-69 years	2009	44	Population	1	Number	41326851.82197991	42834521.030956835	39878066.52465824
9	Southeast Asia	2	female	26	70+ years	2009	44	Population	1	Number	12116430.131170033	12551574.870976463	11701190.59206299
9	Southeast Asia	2	female	28	<1 year	2009	44	Population	1	Number	5815429.671674179	6028983.54320022	5612416.91316557
9	Southeast Asia	2	female	30	80 to 84	2009	44	Population	1	Number	2077411.9368003109	2151833.7307873317	2006252.3556433318
9	Southeast Asia	2	female	31	85 to 89	2009	44	Population	1	Number	902969.2596593709	934711.4227385815	872653.1390373806
9	Southeast Asia	2	female	32	90 to 94	2009	44	Population	1	Number	294438.9028462165	304644.946123635	284360.88289688685
9	Southeast Asia	2	female	39	0 to 14	2009	44	Population	1	Number	85353033.84434442	88459655.26379234	82356551.21033478
9	Southeast Asia	2	female	42	Neonatal	2009	44	Population	1	Number	447986.9988015586	464426.8249144307	432227.07328510704
9	Southeast Asia	2	female	157	25 plus	2009	44	Population	1	Number	165667641.8025706	171764977.58229584	159746626.39321697
9	Southeast Asia	2	female	158	<20 years	2009	44	Population	1	Number	113737169.5838081	117890335.89999384	109797328.88983177
9	Southeast Asia	2	female	159	10 to 24	2009	44	Population	1	Number	83882497.49444634	86940377.91369444	81049342.944732
9	Southeast Asia	2	female	162	10 to 19	2009	44	Population	1	Number	56767692.022900395	58828969.11192148	54845342.19926577
9	Southeast Asia	2	female	164	Birth	2009	44	Population	1	Number	5960960.29762761	6168341.69240272	5747278.12812703
9	Southeast Asia	2	female	235	95 plus	2009	44	Population	1	Number	85633.79890051842	88707.57687788075	82496.04234530163
9	Southeast Asia	3	both	1	Under 5	2009	44	Population	1	Number	59220369.41457465	61403262.65584325	57170504.751147434
9	Southeast Asia	3	both	2	Early Neonatal	2009	44	Population	1	Number	232410.51404102758	240944.16014597722	224214.9314733645
9	Southeast Asia	3	both	3	Late Neonatal	2009	44	Population	1	Number	691702.0629700118	717079.7651264833	667371.4303094435
9	Southeast Asia	3	both	4	Post Neonatal	2009	44	Population	1	Number	11057419.350849297	11462311.4007063	10671654.529054957
9	Southeast Asia	3	both	5	1 to 4	2009	44	Population	1	Number	47238837.48671432	48974262.01627078	45605398.32131476
9	Southeast Asia	3	both	6	5 to 9	2009	44	Population	1	Number	58040696.974361084	60182674.38653977	56014125.467967615
9	Southeast Asia	3	both	7	10 to 14	2009	44	Population	1	Number	58188880.45125381	60341866.91482318	56144991.145244785
9	Southeast Asia	3	both	8	15 to 19	2009	44	Population	1	Number	57543518.21708097	59629342.543078624	55623866.377082005
9	Southeast Asia	3	both	9	20 to 24	2009	44	Population	1	Number	54404893.24521402	56395996.71132086	52533050.86247946
9	Southeast Asia	3	both	10	25 to 29	2009	44	Population	1	Number	52403894.515579194	54358323.485022835	50575458.17672343
9	Southeast Asia	3	both	11	30 to 34	2009	44	Population	1	Number	48644051.562081106	50505750.6413612	46913722.86138323
9	Southeast Asia	3	both	12	35 to 39	2009	44	Population	1	Number	45349909.971951246	47056307.147958584	43719857.16195588
9	Southeast Asia	3	both	13	40 to 44	2009	44	Population	1	Number	41402339.137320556	42933640.84199967	39913712.19223072
9	Southeast Asia	3	both	14	45 to 49	2009	44	Population	1	Number	36181223.2075909	37516833.84165997	34895797.44963515
9	Southeast Asia	3	both	15	50 to 54	2009	44	Population	1	Number	29566110.31173137	30658975.514798418	28521939.753501035
9	Southeast Asia	3	both	16	55 to 59	2009	44	Population	1	Number	22152077.085396856	22964989.288147613	21376709.991438307
9	Southeast Asia	3	both	17	60 to 64	2009	44	Population	1	Number	16193019.233697709	16794456.24986545	15621935.906301577
9	Southeast Asia	3	both	18	65 to 69	2009	44	Population	1	Number	12033107.411889745	12483823.105436655	11610156.031327628
9	Southeast Asia	3	both	19	70 to 74	2009	44	Population	1	Number	9236486.238847643	9573958.180542102	8911306.724288726
9	Southeast Asia	3	both	20	75 to 79	2009	44	Population	1	Number	6233547.453877866	6457502.785789655	6018117.085320446
9	Southeast Asia	3	both	21	80 plus	2009	44	Population	1	Number	5541455.722076164	5737776.717725907	5349341.3850019025
9	Southeast Asia	3	both	22	All Ages	2009	44	Population	1	Number	612335580.1545249	635042137.8732303	590940169.6308771
9	Southeast Asia	3	both	23	5-14 years	2009	44	Population	1	Number	116229577.4256149	120496870.16157985	112151271.46950553
9	Southeast Asia	3	both	24	15-49 years	2009	44	Population	1	Number	335929829.85681796	348383783.94437563	324366608.10653365
9	Southeast Asia	3	both	25	50-69 years	2009	44	Population	1	Number	79944314.04271568	82910373.60880643	77145269.39262372
9	Southeast Asia	3	both	26	70+ years	2009	44	Population	1	Number	21011489.414801672	21774834.040396996	20289570.689580407
9	Southeast Asia	3	both	28	<1 year	2009	44	Population	1	Number	11981531.927860336	12420337.755717717	11563240.890837764
9	Southeast Asia	3	both	30	80 to 84	2009	44	Population	1	Number	3490410.301864824	3614743.372333019	3370877.6336050434
9	Southeast Asia	3	both	31	85 to 89	2009	44	Population	1	Number	1455241.419360644	1506645.8683672533	1405160.6180785773
9	Southeast Asia	3	both	32	90 to 94	2009	44	Population	1	Number	463721.24672377435	480298.8470334841	447529.6406667763
9	Southeast Asia	3	both	39	0 to 14	2009	44	Population	1	Number	175449946.84018955	181852532.92059726	169321329.9874375
9	Southeast Asia	3	both	42	Neonatal	2009	44	Population	1	Number	924112.5770110395	958023.9252724604	891586.3617828081
9	Southeast Asia	3	both	157	25 plus	2009	44	Population	1	Number	324937221.85204035	336881140.528765	313305666.4533045
9	Southeast Asia	3	both	158	<20 years	2009	44	Population	1	Number	232993465.05727053	241542721.50869966	224976250.14539844
9	Southeast Asia	3	both	159	10 to 24	2009	44	Population	1	Number	170137291.9135488	176361194.66944638	164393957.88541105
9	Southeast Asia	3	both	162	10 to 19	2009	44	Population	1	Number	115732398.66833478	119942014.74063598	111809793.45300919
9	Southeast Asia	3	both	164	Birth	2009	44	Population	1	Number	12306062.9514341	12734286.9676974	11865340.0789719
9	Southeast Asia	3	both	235	95 plus	2009	44	Population	1	Number	132082.754126922	136786.47694022013	127219.18497881331
10	Cambodia	1	male	1	Under 5	2009	44	Population	1	Number	854874.6308104672	916404.986830329	793017.5232353174
10	Cambodia	1	male	2	Early Neonatal	2009	44	Population	1	Number	3552.644579697493	3808.349308698024	3295.58195317613
10	Cambodia	1	male	3	Late Neonatal	2009	44	Population	1	Number	10514.487427458469	11271.27693958205	9753.679051052159
10	Cambodia	1	male	4	Post Neonatal	2009	44	Population	1	Number	165741.99780079463	177671.42436765585	153749.22106116416
10	Cambodia	1	male	5	1 to 4	2009	44	Population	1	Number	675065.5010025166	723653.9362143931	626219.0411699251
10	Cambodia	1	male	6	5 to 9	2009	44	Population	1	Number	796532.3779902238	853863.4988735522	738896.8052212446
10	Cambodia	1	male	7	10 to 14	2009	44	Population	1	Number	848784.5746343646	909876.593486189	787368.1319783117
10	Cambodia	1	male	8	15 to 19	2009	44	Population	1	Number	842954.6185850264	903627.0212049878	781960.0204960073
10	Cambodia	1	male	9	20 to 24	2009	44	Population	1	Number	740436.1911359268	793729.7394628801	686859.6320980162
10	Cambodia	1	male	10	25 to 29	2009	44	Population	1	Number	602602.6731249283	645975.5323484438	558999.4861392266
10	Cambodia	1	male	11	30 to 34	2009	44	Population	1	Number	456147.92909184616	488979.578860345	423141.92972879834
10	Cambodia	1	male	12	35 to 39	2009	44	Population	1	Number	388562.5468340598	416529.6790672593	360446.89759973675
10	Cambodia	1	male	13	40 to 44	2009	44	Population	1	Number	370839.7894301627	397531.3105580454	344006.52532197424
10	Cambodia	1	male	14	45 to 49	2009	44	Population	1	Number	308343.41178583185	330536.7009767558	286032.2670805054
10	Cambodia	1	male	15	50 to 54	2009	44	Population	1	Number	232907.42877739665	249671.14651546706	216054.68878758518
10	Cambodia	1	male	16	55 to 59	2009	44	Population	1	Number	169005.07101359105	181169.36015475963	156776.18448256562
10	Cambodia	1	male	17	60 to 64	2009	44	Population	1	Number	129784.05387700119	139125.3756953618	120393.12578898713
10	Cambodia	1	male	18	65 to 69	2009	44	Population	1	Number	93544.12995326701	100277.05126377067	86775.45405507452
10	Cambodia	1	male	19	70 to 74	2009	44	Population	1	Number	68055.4743033167	72953.82712847153	63131.10920539931
10	Cambodia	1	male	20	75 to 79	2009	44	Population	1	Number	43916.509956906644	47077.43951945132	40738.79455534646
10	Cambodia	1	male	21	80 plus	2009	44	Population	1	Number	36564.29073714303	39196.03783266415	33918.56797965258
10	Cambodia	1	male	22	All Ages	2009	44	Population	1	Number	6983855.70204146	7486524.879778733	6478517.143753747
10	Cambodia	1	male	23	5-14 years	2009	44	Population	1	Number	1645316.9526245885	1763740.0923597415	1526264.9371995563
10	Cambodia	1	male	24	15-49 years	2009	44	Population	1	Number	3709887.159987782	3976909.5624787183	3441446.758464265
10	Cambodia	1	male	25	50-69 years	2009	44	Population	1	Number	625240.6836212559	670242.9336293591	579999.4531142125
10	Cambodia	1	male	26	70+ years	2009	44	Population	1	Number	148536.2749973664	159227.30448058704	137788.47174039838
10	Cambodia	1	male	28	<1 year	2009	44	Population	1	Number	179809.1298079506	192751.0506159359	166798.48206539243
10	Cambodia	1	male	30	80 to 84	2009	44	Population	1	Number	23991.913754342517	25718.752920809497	22255.9043600421
10	Cambodia	1	male	31	85 to 89	2009	44	Population	1	Number	9960.625849728103	10677.550685985516	9239.893847050334
10	Cambodia	1	male	32	90 to 94	2009	44	Population	1	Number	2232.100498997956	2392.7579023475532	2070.5899386083433
10	Cambodia	1	male	39	0 to 14	2009	44	Population	1	Number	2500191.583435056	2680145.0791900707	2319282.460434874
10	Cambodia	1	male	42	Neonatal	2009	44	Population	1	Number	14067.132007155962	15079.626248280074	13049.261004228287
10	Cambodia	1	male	157	25 plus	2009	44	Population	1	Number	2900273.308885451	3109023.0399207957	2690415.030724852
10	Cambodia	1	male	158	<20 years	2009	44	Population	1	Number	3343146.202020082	3583772.1003950583	3101242.480930881
10	Cambodia	1	male	159	10 to 24	2009	44	Population	1	Number	2432175.384355318	2607233.3541540564	2256187.7845723354
10	Cambodia	1	male	162	10 to 19	2009	44	Population	1	Number	1691739.193219391	1813503.6146911767	1569328.1524743189
10	Cambodia	1	male	164	Birth	2009	44	Population	1	Number	189711.017307109	201356.515031161	178599.227169892
10	Cambodia	1	male	235	95 plus	2009	44	Population	1	Number	379.65063407444893	406.9763235215911	352.1798339518008
10	Cambodia	2	female	1	Under 5	2009	44	Population	1	Number	819585.4186885796	878575.8025215705	760281.7715996727
10	Cambodia	2	female	2	Early Neonatal	2009	44	Population	1	Number	3391.4719155759153	3635.5760998337996	3146.071437471905
10	Cambodia	2	female	3	Late Neonatal	2009	44	Population	1	Number	10061.488448650838	10785.672959481726	9333.458219534932
10	Cambodia	2	female	4	Post Neonatal	2009	44	Population	1	Number	159289.50435714962	170754.50701377395	147763.61781017008
10	Cambodia	2	female	5	1 to 4	2009	44	Population	1	Number	646842.9539672033	693400.046448481	600038.6241324958
10	Cambodia	2	female	6	5 to 9	2009	44	Population	1	Number	754758.8622446647	809083.2974651037	700145.9418788987
10	Cambodia	2	female	7	10 to 14	2009	44	Population	1	Number	800465.2116428933	858079.4016992841	742545.0664868521
10	Cambodia	2	female	8	15 to 19	2009	44	Population	1	Number	811245.6981318864	869635.8232176118	752545.4974116394
10	Cambodia	2	female	9	20 to 24	2009	44	Population	1	Number	746935.539378435	800696.8840311251	692888.6998234572
10	Cambodia	2	female	10	25 to 29	2009	44	Population	1	Number	626221.3702842679	671294.2060804438	580909.1791495192
10	Cambodia	2	female	11	30 to 34	2009	44	Population	1	Number	479491.2822698297	514003.09048492677	444796.2021262161
10	Cambodia	2	female	12	35 to 39	2009	44	Population	1	Number	418615.574627556	448745.80005941034	388325.3452779956
10	Cambodia	2	female	13	40 to 44	2009	44	Population	1	Number	415149.9402503398	445030.7235893077	385110.47763400717
10	Cambodia	2	female	14	45 to 49	2009	44	Population	1	Number	370409.51732473314	397070.069238092	343607.3868903641
10	Cambodia	2	female	15	50 to 54	2009	44	Population	1	Number	314935.38585143606	337603.13819346076	292147.25840008754
10	Cambodia	2	female	16	55 to 59	2009	44	Population	1	Number	244750.37319778992	262366.4973124765	227040.70020211267
10	Cambodia	2	female	17	60 to 64	2009	44	Population	1	Number	181183.51771430272	194224.36130481007	168073.4218684682
10	Cambodia	2	female	18	65 to 69	2009	44	Population	1	Number	131287.2161113193	140736.72935810676	121787.52205379348
10	Cambodia	2	female	19	70 to 74	2009	44	Population	1	Number	99964.2462221164	107159.26106712664	92731.02288225906
10	Cambodia	2	female	20	75 to 79	2009	44	Population	1	Number	67230.6928458615	72069.68129770736	62366.007370547275
10	Cambodia	2	female	21	80 plus	2009	44	Population	1	Number	60655.96753945132	65021.73433486237	56267.01672264498
10	Cambodia	2	female	22	All Ages	2009	44	Population	1	Number	7342885.814325463	7871396.501255424	6811568.517778533
10	Cambodia	2	female	23	5-14 years	2009	44	Population	1	Number	1555224.073887558	1667162.6991643878	1442691.0083657505
10	Cambodia	2	female	24	15-49 years	2009	44	Population	1	Number	3868068.9222670477	4146476.5967009165	3588182.788313199
10	Cambodia	2	female	25	50-69 years	2009	44	Population	1	Number	872156.4928748481	934930.726168854	809048.9025244619
10	Cambodia	2	female	26	70+ years	2009	44	Population	1	Number	227850.90660742924	244250.67669969628	211364.0469754513
10	Cambodia	2	female	28	<1 year	2009	44	Population	1	Number	172742.46472137637	185175.7560730895	160243.14746717695
10	Cambodia	2	female	30	80 to 84	2009	44	Population	1	Number	38193.3649031517	40942.36604950627	35429.76542748193
10	Cambodia	2	female	31	85 to 89	2009	44	Population	1	Number	16737.669621706827	17942.37816451394	15526.563579917201
10	Cambodia	2	female	32	90 to 94	2009	44	Population	1	Number	4679.125549645666	5015.909740630929	4340.5528957728275
10	Cambodia	2	female	39	0 to 14	2009	44	Population	1	Number	2374809.4925761377	2545738.501685958	2202972.7799654235
10	Cambodia	2	female	42	Neonatal	2009	44	Population	1	Number	13452.960364226754	14421.249059315525	12479.529657006839
10	Cambodia	2	female	157	25 plus	2009	44	Population	1	Number	3409895.0842390037	3655325.2923207306	3163161.5405780175
10	Cambodia	2	female	158	<20 years	2009	44	Population	1	Number	3186055.190708024	3415374.32490357	2955518.2773770634
10	Cambodia	2	female	159	10 to 24	2009	44	Population	1	Number	2358646.4491532147	2528412.1089480207	2187979.263721949
10	Cambodia	2	female	162	10 to 19	2009	44	Population	1	Number	1611710.9097747796	1727715.2249168959	1495090.5638984917
10	Cambodia	2	female	164	Birth	2009	44	Population	1	Number	181193.358725911	192315.996075117	170580.466522816
10	Cambodia	2	female	235	95 plus	2009	44	Population	1	Number	1045.807464947125	1121.080380211226	970.1348194730177
10	Cambodia	3	both	1	Under 5	2009	44	Population	1	Number	1674460.0494990468	1794980.7893518996	1553299.2948349903
10	Cambodia	3	both	2	Early Neonatal	2009	44	Population	1	Number	6944.116495273409	7443.9254085318225	6441.6533906480345
10	Cambodia	3	both	3	Late Neonatal	2009	44	Population	1	Number	20575.975876109307	22056.94989906378	19087.137270587093
10	Cambodia	3	both	4	Post Neonatal	2009	44	Population	1	Number	325031.50215794425	348425.93138142984	301512.8388713343
10	Cambodia	3	both	5	1 to 4	2009	44	Population	1	Number	1321908.4549697198	1417053.982662874	1226257.6653024212
10	Cambodia	3	both	6	5 to 9	2009	44	Population	1	Number	1551291.2402348884	1662946.796338656	1439042.747100143
10	Cambodia	3	both	7	10 to 14	2009	44	Population	1	Number	1649249.7862772578	1767955.9951854732	1529913.1984651638
10	Cambodia	3	both	8	15 to 19	2009	44	Population	1	Number	1654200.316716913	1773262.8444225993	1534505.5179076467
10	Cambodia	3	both	9	20 to 24	2009	44	Population	1	Number	1487371.7305143618	1594426.623494005	1379748.3319214734
10	Cambodia	3	both	10	25 to 29	2009	44	Population	1	Number	1228824.0434091962	1317269.7384288874	1139908.665288746
10	Cambodia	3	both	11	30 to 34	2009	44	Population	1	Number	935639.2113616759	1002982.6693452717	867938.1318550144
10	Cambodia	3	both	12	35 to 39	2009	44	Population	1	Number	807178.1214616158	865275.4791266696	748772.2428777323
10	Cambodia	3	both	13	40 to 44	2009	44	Population	1	Number	785989.7296805024	842562.034147353	729117.0029559814
10	Cambodia	3	both	14	45 to 49	2009	44	Population	1	Number	678752.929110565	727606.7702148478	629639.6539708695
10	Cambodia	3	both	15	50 to 54	2009	44	Population	1	Number	547842.8146288327	587274.2847089277	508201.9471876726
10	Cambodia	3	both	16	55 to 59	2009	44	Population	1	Number	413755.44421138096	443535.8574672361	383816.8846846782
10	Cambodia	3	both	17	60 to 64	2009	44	Population	1	Number	310967.5715913039	333349.73700017197	288466.5476574553
10	Cambodia	3	both	18	65 to 69	2009	44	Population	1	Number	224831.3460645863	241013.7806218774	208562.976108868
10	Cambodia	3	both	19	70 to 74	2009	44	Population	1	Number	168019.7205254331	180113.08819559816	155862.1320876584
10	Cambodia	3	both	20	75 to 79	2009	44	Population	1	Number	111147.20280276815	119147.12081715868	103104.80192589373
10	Cambodia	3	both	21	80 plus	2009	44	Population	1	Number	97220.25827659434	104217.77216752655	90185.58470229756
10	Cambodia	3	both	22	All Ages	2009	44	Population	1	Number	14326741.516366923	15357921.381034167	13290085.661532277
10	Cambodia	3	both	23	5-14 years	2009	44	Population	1	Number	3200541.0265121465	3430902.7915241295	2968955.9455653075
10	Cambodia	3	both	24	15-49 years	2009	44	Population	1	Number	7577956.08225483	8123386.159179633	7029629.5467774635
10	Cambodia	3	both	25	50-69 years	2009	44	Population	1	Number	1497397.1764961039	1605173.6597982137	1389048.3556386738
10	Cambodia	3	both	26	70+ years	2009	44	Population	1	Number	376387.1816047956	403477.9811802834	349152.5187158496
10	Cambodia	3	both	28	<1 year	2009	44	Population	1	Number	352551.59452932695	377926.8066890254	327041.6295325694
10	Cambodia	3	both	30	80 to 84	2009	44	Population	1	Number	62185.278657494215	66661.11897031577	57685.66978752403
10	Cambodia	3	both	31	85 to 89	2009	44	Population	1	Number	26698.295471434933	28619.92885049946	24766.457426967536
10	Cambodia	3	both	32	90 to 94	2009	44	Population	1	Number	6911.226048643622	7408.667642978483	6411.142834381171
10	Cambodia	3	both	39	0 to 14	2009	44	Population	1	Number	4875001.076011193	5225883.580876029	4522255.240400298
10	Cambodia	3	both	42	Neonatal	2009	44	Population	1	Number	27520.092371382718	29500.8753075956	25528.790661235125
10	Cambodia	3	both	157	25 plus	2009	44	Population	1	Number	6310168.393124455	6764348.332241521	5853576.5713028675
10	Cambodia	3	both	158	<20 years	2009	44	Population	1	Number	6529201.392728106	6999146.42529863	6056760.758307942
10	Cambodia	3	both	159	10 to 24	2009	44	Population	1	Number	4790821.8335085325	5135645.463102079	4444167.048294284
10	Cambodia	3	both	162	10 to 19	2009	44	Population	1	Number	3303450.1029941705	3541218.839608073	3064418.716372811
10	Cambodia	3	both	164	Birth	2009	44	Population	1	Number	370904.37603302	393672.511106278	349179.693692708
10	Cambodia	3	both	235	95 plus	2009	44	Population	1	Number	1425.458099021574	1528.0567037328171	1322.3146534248185
11	Indonesia	1	male	1	Under 5	2009	44	Population	1	Number	11959471.427187448	12811948.889251608	11048926.07962059
11	Indonesia	1	male	2	Early Neonatal	2009	44	Population	1	Number	45823.97618413754	49090.33349407168	42335.12564625941
11	Indonesia	1	male	3	Late Neonatal	2009	44	Population	1	Number	135978.29995753817	145670.905249448	125625.46712958225
11	Indonesia	1	male	4	Post Neonatal	2009	44	Population	1	Number	2174588.5240583066	2329594.346624082	2009024.2283861497
11	Indonesia	1	male	5	1 to 4	2009	44	Population	1	Number	9603080.626987467	10287593.303884009	8871941.2584586
11	Indonesia	1	male	6	5 to 9	2009	44	Population	1	Number	12116575.156871557	12980251.056055395	11194068.572470764
11	Indonesia	1	male	7	10 to 14	2009	44	Population	1	Number	11598806.921010809	12425576.025916047	10715721.097063456
11	Indonesia	1	male	8	15 to 19	2009	44	Population	1	Number	10764378.852505706	11531669.482426066	9944822.97637271
11	Indonesia	1	male	9	20 to 24	2009	44	Population	1	Number	10375813.113449872	11115406.571543528	9585841.046942178
11	Indonesia	1	male	10	25 to 29	2009	44	Population	1	Number	10420188.726784589	11162945.30211661	9626838.082175568
11	Indonesia	1	male	11	30 to 34	2009	44	Population	1	Number	10010484.488859542	10724037.128961677	9248327.052912988
11	Indonesia	1	male	12	35 to 39	2009	44	Population	1	Number	9232568.52999716	9890670.908242183	8529638.440464087
11	Indonesia	1	male	13	40 to 44	2009	44	Population	1	Number	8217027.483788418	8802741.558004718	7591416.545065507
11	Indonesia	1	male	14	45 to 49	2009	44	Population	1	Number	6977808.59307311	7475190.487951	6446546.723406269
11	Indonesia	1	male	15	50 to 54	2009	44	Population	1	Number	5630918.617861399	6032293.481430367	5202203.454215818
11	Indonesia	1	male	16	55 to 59	2009	44	Population	1	Number	4225484.7502100365	4526679.542787671	3903773.5856369976
11	Indonesia	1	male	17	60 to 64	2009	44	Population	1	Number	2988731.1121258293	3201769.4498792235	2761181.322334284
11	Indonesia	1	male	18	65 to 69	2009	44	Population	1	Number	2188687.5017676097	2344698.306937215	2022049.767470944
11	Indonesia	1	male	19	70 to 74	2009	44	Population	1	Number	1509167.6744694274	1616741.9461915288	1394265.8066859948
11	Indonesia	1	male	20	75 to 79	2009	44	Population	1	Number	894563.0254406997	958327.9520285522	826454.6474175146
11	Indonesia	1	male	21	80 plus	2009	44	Population	1	Number	714399.8215241333	765322.6194470851	660008.334596657
11	Indonesia	1	male	22	All Ages	2009	44	Population	1	Number	119825075.79692735	128366270.70917054	110702083.53485236
11	Indonesia	1	male	23	5-14 years	2009	44	Population	1	Number	23715382.077882368	25405827.081971444	21909789.669534218
11	Indonesia	1	male	24	15-49 years	2009	44	Population	1	Number	65998269.7884584	70702661.43924575	60973430.8673393
11	Indonesia	1	male	25	50-69 years	2009	44	Population	1	Number	15033821.981964875	16105440.781034475	13889208.129658042
11	Indonesia	1	male	26	70+ years	2009	44	Population	1	Number	3118130.5214342605	3340392.517667165	2880728.7887001657
11	Indonesia	1	male	28	<1 year	2009	44	Population	1	Number	2356390.8001999822	2524355.5853676014	2176984.8211619915
11	Indonesia	1	male	30	80 to 84	2009	44	Population	1	Number	466885.835663135	500165.70548706537	431339.05350840645
11	Indonesia	1	male	31	85 to 89	2009	44	Population	1	Number	185664.58835293548	198898.8586162927	171528.84429752792
11	Indonesia	1	male	32	90 to 94	2009	44	Population	1	Number	51493.268874417925	55163.736372142	47572.78152762577
11	Indonesia	1	male	39	0 to 14	2009	44	Population	1	Number	35674853.505069815	38217775.97122304	32958715.749154802
11	Indonesia	1	male	42	Neonatal	2009	44	Population	1	Number	181802.2761416757	194761.2387435197	167960.59277584165
11	Indonesia	1	male	157	25 plus	2009	44	Population	1	Number	63010030.325901955	67501418.68397786	58212703.76238265
11	Indonesia	1	male	158	<20 years	2009	44	Population	1	Number	46439232.35757552	49749445.45364911	42903538.72552752
11	Indonesia	1	male	159	10 to 24	2009	44	Population	1	Number	32738998.88696639	35072652.07988565	30246385.12037835
11	Indonesia	1	male	162	10 to 19	2009	44	Population	1	Number	22363185.773516517	23957245.508342117	20660544.073436167
11	Indonesia	1	male	164	Birth	2009	44	Population	1	Number	2402387.69351511	2519963.60690117	2280873.29925727
11	Indonesia	1	male	235	95 plus	2009	44	Population	1	Number	10356.128633644965	11094.318971584995	9567.655263096767
11	Indonesia	2	female	1	Under 5	2009	44	Population	1	Number	11329830.878928185	12137427.228991648	10467223.793127107
11	Indonesia	2	female	2	Early Neonatal	2009	44	Population	1	Number	43261.685230797826	46345.401083517776	39967.91706933413
11	Indonesia	2	female	3	Late Neonatal	2009	44	Population	1	Number	128784.38125471846	137964.20020858542	118979.26403823477
11	Indonesia	2	female	4	Post Neonatal	2009	44	Population	1	Number	2063402.988676292	2210483.4473497104	1906303.905917197
11	Indonesia	2	female	5	1 to 4	2009	44	Population	1	Number	9094381.823766377	9742634.180349834	8401972.706102343
11	Indonesia	2	female	6	5 to 9	2009	44	Population	1	Number	11421295.5143265	12235411.512079054	10551724.684455639
11	Indonesia	2	female	7	10 to 14	2009	44	Population	1	Number	10995606.273217669	11779378.916241055	10158445.684916496
11	Indonesia	2	female	8	15 to 19	2009	44	Population	1	Number	10457039.73441998	11202423.069107948	9660883.404479476
11	Indonesia	2	female	9	20 to 24	2009	44	Population	1	Number	10399812.634349259	11141116.791012796	9608013.342262924
11	Indonesia	2	female	10	25 to 29	2009	44	Population	1	Number	10521503.456599845	11271481.799571719	9720439.12193061
11	Indonesia	2	female	11	30 to 34	2009	44	Population	1	Number	9986518.156646112	10698362.463885488	9226185.419427091
11	Indonesia	2	female	12	35 to 39	2009	44	Population	1	Number	9126379.396100396	9776912.556599112	8431534.113861736
11	Indonesia	2	female	13	40 to 44	2009	44	Population	1	Number	8150038.983443892	8730978.08185053	7529528.275755485
11	Indonesia	2	female	14	45 to 49	2009	44	Population	1	Number	6893079.919682111	7384422.309812973	6368268.945427444
11	Indonesia	2	female	15	50 to 54	2009	44	Population	1	Number	5443562.33186357	5831582.340064422	5029111.711228219
11	Indonesia	2	female	16	55 to 59	2009	44	Population	1	Number	4063096.4646250247	4352716.134137457	3753748.8814058118
11	Indonesia	2	female	17	60 to 64	2009	44	Population	1	Number	3107613.386131674	3329125.715385941	2871012.385158829
11	Indonesia	2	female	18	65 to 69	2009	44	Population	1	Number	2472758.6683956874	2649018.2168853534	2284492.9147734293
11	Indonesia	2	female	19	70 to 74	2009	44	Population	1	Number	1826538.1043541906	1956734.7085304947	1687472.9472359195
11	Indonesia	2	female	20	75 to 79	2009	44	Population	1	Number	1165759.883486015	1248855.8658545336	1077003.6834523564
11	Indonesia	2	female	21	80 plus	2009	44	Population	1	Number	975823.2594131399	1045380.4585479285	901528.0588003215
11	Indonesia	2	female	22	All Ages	2009	44	Population	1	Number	118336257.04598325	126771328.16855845	109326617.36769891
11	Indonesia	2	female	23	5-14 years	2009	44	Population	1	Number	22416901.78754417	24014790.42832011	20710170.369372137
11	Indonesia	2	female	24	15-49 years	2009	44	Population	1	Number	65534372.281241596	70205697.07184057	60544852.62314477
11	Indonesia	2	female	25	50-69 years	2009	44	Population	1	Number	15087030.851015955	16162442.406473175	13938365.89256629
11	Indonesia	2	female	26	70+ years	2009	44	Population	1	Number	3968121.2472533453	4250971.032932957	3666004.689488598
11	Indonesia	2	female	28	<1 year	2009	44	Population	1	Number	2235449.055161808	2394793.048641814	2065251.087024766
11	Indonesia	2	female	30	80 to 84	2009	44	Population	1	Number	625798.5885336885	670405.8436088397	578152.8379022776
11	Indonesia	2	female	31	85 to 89	2009	44	Population	1	Number	252185.05050536993	270160.9345679901	232984.70993333016
11	Indonesia	2	female	32	90 to 94	2009	44	Population	1	Number	77995.67651471695	83555.24967579269	72057.40400717461
11	Indonesia	2	female	39	0 to 14	2009	44	Population	1	Number	33746732.66647235	36152217.65731176	31177394.162499245
11	Indonesia	2	female	42	Neonatal	2009	44	Population	1	Number	172046.0664855163	184309.6012921032	158947.1811075689
11	Indonesia	2	female	157	25 plus	2009	44	Population	1	Number	63732672.01074166	68275570.65112595	58880326.45845724
11	Indonesia	2	female	158	<20 years	2009	44	Population	1	Number	44203772.40089233	47354640.72641972	40838277.56697872
11	Indonesia	2	female	159	10 to 24	2009	44	Population	1	Number	31852458.641986907	34122918.77636179	29427342.431658898
11	Indonesia	2	female	162	10 to 19	2009	44	Population	1	Number	21452646.00763765	22981801.985349	19819329.089395974
11	Indonesia	2	female	164	Birth	2009	44	Population	1	Number	2273783.86633875	2385065.7446338	2158774.34063345
11	Indonesia	2	female	235	95 plus	2009	44	Population	1	Number	19843.94385936455	21258.430695306022	18333.106957539065
11	Indonesia	3	both	1	Under 5	2009	44	Population	1	Number	23289302.306115635	24949376.118243255	21516149.872747697
11	Indonesia	3	both	2	Early Neonatal	2009	44	Population	1	Number	89085.66141493537	95435.73457758946	82303.04271559352
11	Indonesia	3	both	3	Late Neonatal	2009	44	Population	1	Number	264762.68121225666	283635.1054580334	244604.73116781702
11	Indonesia	3	both	4	Post Neonatal	2009	44	Population	1	Number	4237991.5127345985	4540077.793973792	3915328.1343033467
11	Indonesia	3	both	5	1 to 4	2009	44	Population	1	Number	18697462.45075384	20030227.48423384	17273913.96456094
11	Indonesia	3	both	6	5 to 9	2009	44	Population	1	Number	23537870.67119806	25215662.568134446	21745793.256926406
11	Indonesia	3	both	7	10 to 14	2009	44	Population	1	Number	22594413.194228478	24204954.942157105	20874166.781979952
11	Indonesia	3	both	8	15 to 19	2009	44	Population	1	Number	21221418.586925685	22734092.551534012	19605706.38085218
11	Indonesia	3	both	9	20 to 24	2009	44	Population	1	Number	20775625.74779913	22256523.36255632	19193854.389205106
11	Indonesia	3	both	10	25 to 29	2009	44	Population	1	Number	20941692.183384433	22434427.10168833	19347277.204106174
11	Indonesia	3	both	11	30 to 34	2009	44	Population	1	Number	19997002.645505656	21422399.59284716	18474512.47234008
11	Indonesia	3	both	12	35 to 39	2009	44	Population	1	Number	18358947.926097557	19667583.464841295	16961172.554325823
11	Indonesia	3	both	13	40 to 44	2009	44	Population	1	Number	16367066.46723231	17533719.63985525	15120944.820820991
11	Indonesia	3	both	14	45 to 49	2009	44	Population	1	Number	13870888.51275522	14859612.797763973	12814815.668833716
11	Indonesia	3	both	15	50 to 54	2009	44	Population	1	Number	11074480.949724969	11863875.821494788	10231315.165444039
11	Indonesia	3	both	16	55 to 59	2009	44	Population	1	Number	8288581.214835062	8879395.676925128	7657522.4670428075
11	Indonesia	3	both	17	60 to 64	2009	44	Population	1	Number	6096344.498257503	6530895.1652651625	5632193.707493112
11	Indonesia	3	both	18	65 to 69	2009	44	Population	1	Number	4661446.170163297	4993716.523822568	4306542.682244373
11	Indonesia	3	both	19	70 to 74	2009	44	Population	1	Number	3335705.7788236183	3573476.654722024	3081738.7539219144
11	Indonesia	3	both	20	75 to 79	2009	44	Population	1	Number	2060322.9089267147	2207183.8178830855	1903458.3308698707
11	Indonesia	3	both	21	80 plus	2009	44	Population	1	Number	1690223.080937273	1810703.0779950137	1561536.3933969783
11	Indonesia	3	both	22	All Ages	2009	44	Population	1	Number	238161332.8429106	255137598.87772897	220028700.9025513
11	Indonesia	3	both	23	5-14 years	2009	44	Population	1	Number	46132283.86542654	49420617.510291554	42619960.038906366
11	Indonesia	3	both	24	15-49 years	2009	44	Population	1	Number	131532642.06969999	140908358.51108634	121518283.49048407
11	Indonesia	3	both	25	50-69 years	2009	44	Population	1	Number	30120852.83298083	32267883.187507637	27827574.02222433
11	Indonesia	3	both	26	70+ years	2009	44	Population	1	Number	7086251.768687606	7591363.550600123	6546733.478188762
11	Indonesia	3	both	28	<1 year	2009	44	Population	1	Number	4591839.85536179	4919148.634009414	4242235.908186757
11	Indonesia	3	both	30	80 to 84	2009	44	Population	1	Number	1092684.4241968235	1170571.5490959052	1009491.8914106839
11	Indonesia	3	both	31	85 to 89	2009	44	Population	1	Number	437849.6388583054	469059.7931842829	404513.5542308581
11	Indonesia	3	both	32	90 to 94	2009	44	Population	1	Number	129488.94538913487	138718.98604793468	119630.18553480039
11	Indonesia	3	both	39	0 to 14	2009	44	Population	1	Number	69421586.17154217	74369993.6285348	64136109.911654055
11	Indonesia	3	both	42	Neonatal	2009	44	Population	1	Number	353848.342627192	379070.8400356229	326907.77388341055
11	Indonesia	3	both	157	25 plus	2009	44	Population	1	Number	126742702.3366436	135776989.33510372	117093030.22083987
11	Indonesia	3	both	158	<20 years	2009	44	Population	1	Number	90643004.75846785	97104086.1800688	83741816.29250625
11	Indonesia	3	both	159	10 to 24	2009	44	Population	1	Number	64591457.5289533	69195570.85624745	59673727.55203723
11	Indonesia	3	both	162	10 to 19	2009	44	Population	1	Number	43815831.78115416	46939047.493691124	40479873.16283213
11	Indonesia	3	both	164	Birth	2009	44	Population	1	Number	4676171.55985386	4905029.35153497	4439647.63989072
11	Indonesia	3	both	235	95 plus	2009	44	Population	1	Number	30200.072493009517	32352.749666891017	27900.76222063583
12	Lao People's Democratic Republic	1	male	1	Under 5	2009	44	Population	1	Number	399950.79622628045	439677.69031162525	366384.1053659305
12	Lao People's Democratic Republic	1	male	2	Early Neonatal	2009	44	Population	1	Number	1656.5671984275268	1821.1131132203886	1517.5363987299738
12	Lao People's Democratic Republic	1	male	3	Late Neonatal	2009	44	Population	1	Number	4889.275677729877	5374.924759656782	4478.933188718968
12	Lao People's Democratic Republic	1	male	4	Post Neonatal	2009	44	Population	1	Number	76902.72604714394	84541.43181139173	70448.50703845816
12	Lao People's Democratic Republic	1	male	5	1 to 4	2009	44	Population	1	Number	316502.2273029791	347940.2206273564	289939.12874002336
12	Lao People's Democratic Republic	1	male	6	5 to 9	2009	44	Population	1	Number	386774.87734668655	425193.014608078	354314.00250172
12	Lao People's Democratic Republic	1	male	7	10 to 14	2009	44	Population	1	Number	389563.1151147942	428258.20651040296	356868.2316965474
12	Lao People's Democratic Republic	1	male	8	15 to 19	2009	44	Population	1	Number	366227.2751987604	402604.43036450265	335490.9000065728
12	Lao People's Democratic Republic	1	male	9	20 to 24	2009	44	Population	1	Number	310783.11302686576	341653.0298547018	284700.00285926426
12	Lao People's Democratic Republic	1	male	10	25 to 29	2009	44	Population	1	Number	256426.20876084754	281896.88398456975	234905.11326814815
12	Lao People's Democratic Republic	1	male	11	30 to 34	2009	44	Population	1	Number	214761.1989264649	236093.3114860466	196736.92483779864
12	Lao People's Democratic Republic	1	male	12	35 to 39	2009	44	Population	1	Number	181195.15491786474	199193.17066409934	165987.97991556744
12	Lao People's Democratic Republic	1	male	13	40 to 44	2009	44	Population	1	Number	153643.9162994609	168905.2825657076	140749.03550497527
12	Lao People's Democratic Republic	1	male	14	45 to 49	2009	44	Population	1	Number	131952.85100581718	145059.65560685514	120878.43735382345
12	Lao People's Democratic Republic	1	male	15	50 to 54	2009	44	Population	1	Number	105369.25284970003	115835.52316922114	96525.92219511907
12	Lao People's Democratic Republic	1	male	16	55 to 59	2009	44	Population	1	Number	78614.58778335922	86423.33183862943	72016.69726748465
12	Lao People's Democratic Republic	1	male	17	60 to 64	2009	44	Population	1	Number	57075.26893358247	62744.52421501005	52285.10992867083
12	Lao People's Democratic Republic	1	male	18	65 to 69	2009	44	Population	1	Number	41915.31147215005	46078.73646122357	38397.48298980613
12	Lao People's Democratic Republic	1	male	19	70 to 74	2009	44	Population	1	Number	29884.971937760587	32853.42987337928	27376.814374705013
12	Lao People's Democratic Republic	1	male	20	75 to 79	2009	44	Population	1	Number	19523.95021223603	21463.25352036151	17885.362647639184
12	Lao People's Democratic Republic	1	male	21	80 plus	2009	44	Population	1	Number	15266.089195281187	16782.461494775842	13984.851349277216
12	Lao People's Democratic Republic	1	male	22	All Ages	2009	44	Population	1	Number	3138927.939207912	3450715.936529191	2875486.974063049
12	Lao People's Democratic Republic	1	male	23	5-14 years	2009	44	Population	1	Number	776337.9924614808	853451.2211184809	711182.2341982673
12	Lao People's Democratic Republic	1	male	24	15-49 years	2009	44	Population	1	Number	1614989.7181360815	1775405.7645264824	1479448.3937461504
12	Lao People's Democratic Republic	1	male	25	50-69 years	2009	44	Population	1	Number	282974.42103879177	311082.11568408425	259225.2123810807
12	Lao People's Democratic Republic	1	male	26	70+ years	2009	44	Population	1	Number	64675.01134527781	71099.14488851663	59247.02837162141
12	Lao People's Democratic Republic	1	male	28	<1 year	2009	44	Population	1	Number	83448.56892330134	91737.46968426887	76444.97662590712
12	Lao People's Democratic Republic	1	male	30	80 to 84	2009	44	Population	1	Number	10338.647315652119	11365.57950523644	9470.95513543118
12	Lao People's Democratic Republic	1	male	31	85 to 89	2009	44	Population	1	Number	3828.912697255537	4209.236503636567	3507.563346153532
12	Lao People's Democratic Republic	1	male	32	90 to 94	2009	44	Population	1	Number	953.0329034482836	1047.6971410804495	873.0476623845522
12	Lao People's Democratic Republic	1	male	39	0 to 14	2009	44	Population	1	Number	1176288.7886877612	1293128.9114301063	1077566.339564198
12	Lao People's Democratic Republic	1	male	42	Neonatal	2009	44	Population	1	Number	6545.842876157404	7196.03787287717	5996.469587448942
12	Lao People's Democratic Republic	1	male	157	25 plus	2009	44	Population	1	Number	1285628.7622945248	1413329.5648798791	1177729.7316330154
12	Lao People's Democratic Republic	1	male	158	<20 years	2009	44	Population	1	Number	1542516.0638865216	1695733.341794609	1413057.2395707706
12	Lao People's Democratic Republic	1	male	159	10 to 24	2009	44	Population	1	Number	1066573.5033404203	1172515.6667296076	977059.1345623845
12	Lao People's Democratic Republic	1	male	162	10 to 19	2009	44	Population	1	Number	755790.3903135546	830862.6368749057	692359.1317031201
12	Lao People's Democratic Republic	1	male	164	Birth	2009	44	Population	1	Number	89334.3568825987	92520.021052081793	86160.0947730581
12	Lao People's Democratic Republic	1	male	235	95 plus	2009	44	Population	1	Number	145.49627892524762	159.94834482238582	133.28520530795217
12	Lao People's Democratic Republic	2	female	1	Under 5	2009	44	Population	1	Number	387262.6582468716	425729.2465185907	354760.8453894331
12	Lao People's Democratic Republic	2	female	2	Early Neonatal	2009	44	Population	1	Number	1583.1606009811965	1740.415078553701	1450.2906005290513
12	Lao People's Democratic Republic	2	female	3	Late Neonatal	2009	44	Population	1	Number	4686.7099465743195	5152.238285092617	4293.368202006866
12	Lao People's Democratic Republic	2	female	4	Post Neonatal	2009	44	Population	1	Number	74076.35516358005	81434.31905208538	67859.3451280991
12	Lao People's Democratic Republic	2	female	5	1 to 4	2009	44	Population	1	Number	306916.43253573606	337402.27410285897	281157.8414587981
12	Lao People's Democratic Republic	2	female	6	5 to 9	2009	44	Population	1	Number	376560.980894658	413964.5774015941	344957.3282578225
12	Lao People's Democratic Republic	2	female	7	10 to 14	2009	44	Population	1	Number	379612.639072843	417319.35511941585	347752.8697645442
12	Lao People's Democratic Republic	2	female	8	15 to 19	2009	44	Population	1	Number	359391.7025011581	395089.88396530366	329229.0167671709
12	Lao People's Democratic Republic	2	female	9	20 to 24	2009	44	Population	1	Number	311874.9064599504	342853.27053301875	285700.16528924176
12	Lao People's Democratic Republic	2	female	10	25 to 29	2009	44	Population	1	Number	257633.1935241074	283223.7578849563	236010.79935966196
12	Lao People's Democratic Republic	2	female	11	30 to 34	2009	44	Population	1	Number	213845.8190004635	235087.00737209202	195898.3700495037
12	Lao People's Democratic Republic	2	female	12	35 to 39	2009	44	Population	1	Number	183228.85908513019	201428.8815552323	167851.00128952906
12	Lao People's Democratic Republic	2	female	13	40 to 44	2009	44	Population	1	Number	155779.56790426205	171253.0672776501	142705.44816868627
12	Lao People's Democratic Republic	2	female	14	45 to 49	2009	44	Population	1	Number	133396.17912604022	146646.34872073118	122200.63120133421
12	Lao People's Democratic Republic	2	female	15	50 to 54	2009	44	Population	1	Number	107969.01219334788	118693.5151881555	98907.49140382302
12	Lao People's Democratic Republic	2	female	16	55 to 59	2009	44	Population	1	Number	83981.13646483723	92322.93686874963	76932.84734423959
12	Lao People's Democratic Republic	2	female	17	60 to 64	2009	44	Population	1	Number	55918.7687312328	61473.149479387954	51225.67137775051
12	Lao People's Democratic Republic	2	female	18	65 to 69	2009	44	Population	1	Number	46202.63891313146	50791.92179463606	42324.98768212347
12	Lao People's Democratic Republic	2	female	19	70 to 74	2009	44	Population	1	Number	33903.871021628765	37271.52400761608	31058.419110318355
12	Lao People's Democratic Republic	2	female	20	75 to 79	2009	44	Population	1	Number	22264.708267798065	24476.249576233135	20396.096962175794
12	Lao People's Democratic Republic	2	female	21	80 plus	2009	44	Population	1	Number	20700.349139861468	22756.503510769802	18963.029882504812
12	Lao People's Democratic Republic	2	female	22	All Ages	2009	44	Population	1	Number	3129526.990547322	3440381.1967741344	2866875.0192998624
12	Lao People's Democratic Republic	2	female	23	5-14 years	2009	44	Population	1	Number	756173.619967501	831283.9325210098	692710.1980223666
12	Lao People's Democratic Republic	2	female	24	15-49 years	2009	44	Population	1	Number	1615150.2276011119	1775582.2173089844	1479595.4321251279
12	Lao People's Democratic Republic	2	female	25	50-69 years	2009	44	Population	1	Number	294071.5563025494	323281.52333092917	269390.99780793657
12	Lao People's Democratic Republic	2	female	26	70+ years	2009	44	Population	1	Number	76868.9284292883	84504.27709461901	70417.54595499898
12	Lao People's Democratic Republic	2	female	28	<1 year	2009	44	Population	1	Number	80346.22571113556	88326.97241573171	73603.00393063502
12	Lao People's Democratic Republic	2	female	30	80 to 84	2009	44	Population	1	Number	12703.205762102365	13965.008250351098	11637.0631646248
12	Lao People's Democratic Republic	2	female	31	85 to 89	2009	44	Population	1	Number	5759.624163483212	6331.72448500535	5276.235892746875
12	Lao People's Democratic Republic	2	female	32	90 to 94	2009	44	Population	1	Number	1847.2004788335914	2030.6818932211302	1692.1703900948323
12	Lao People's Democratic Republic	2	female	39	0 to 14	2009	44	Population	1	Number	1143436.2782143727	1257013.1790396008	1047471.0434117998
12	Lao People's Democratic Republic	2	female	42	Neonatal	2009	44	Population	1	Number	6269.870547555516	6892.653363646318	5743.658802535918
12	Lao People's Democratic Republic	2	female	157	25 plus	2009	44	Population	1	Number	1314824.1033718411	1445424.8632362094	1204474.79383165
12	Lao People's Democratic Republic	2	female	158	<20 years	2009	44	Population	1	Number	1502827.9807155307	1652103.0630049044	1376700.0601789707
12	Lao People's Democratic Republic	2	female	159	10 to 24	2009	44	Population	1	Number	1050879.2480339515	1155262.509617738	962682.0518209569
12	Lao People's Democratic Republic	2	female	162	10 to 19	2009	44	Population	1	Number	739004.3415740011	812409.2390847196	676981.886531715
12	Lao People's Democratic Republic	2	female	164	Birth	2009	44	Population	1	Number	85319.6944566828	88362.195718981	82288.0828487619
12	Lao People's Democratic Republic	2	female	235	95 plus	2009	44	Population	1	Number	390.3187354422988	429.088882192223	357.5604350383116
12	Lao People's Democratic Republic	3	both	1	Under 5	2009	44	Population	1	Number	787213.45447315206	865406.936830216	721144.9507553638
12	Lao People's Democratic Republic	3	both	2	Early Neonatal	2009	44	Population	1	Number	3239.7277994087235	3561.5281917740895	2967.8269992590253
12	Lao People's Democratic Republic	3	both	3	Late Neonatal	2009	44	Population	1	Number	9575.985624304198	10527.163044749399	8772.301390725834
12	Lao People's Democratic Republic	3	both	4	Post Neonatal	2009	44	Population	1	Number	150979.081210724	165975.7508634771	138307.85216655728
12	Lao People's Democratic Republic	3	both	5	1 to 4	2009	44	Population	1	Number	623418.6598387152	685342.4947302155	571096.9701988215
12	Lao People's Democratic Republic	3	both	6	5 to 9	2009	44	Population	1	Number	763335.8582413446	839157.5920096722	699271.3307595425
12	Lao People's Democratic Republic	3	both	7	10 to 14	2009	44	Population	1	Number	769175.7541876371	845577.5616298188	704621.1014610917
12	Lao People's Democratic Republic	3	both	8	15 to 19	2009	44	Population	1	Number	725618.9776999184	797694.3143298065	664719.9167737438
12	Lao People's Democratic Republic	3	both	9	20 to 24	2009	44	Population	1	Number	622658.0194868161	684506.3003877205	570400.1681485061
12	Lao People's Democratic Republic	3	both	10	25 to 29	2009	44	Population	1	Number	514059.40228495497	565120.641869526	470915.9126278102
12	Lao People's Democratic Republic	3	both	11	30 to 34	2009	44	Population	1	Number	428607.0179269284	471180.3188581386	392635.2948873023
12	Lao People's Democratic Republic	3	both	12	35 to 39	2009	44	Population	1	Number	364424.0140029949	400622.05221933173	333838.98120509647
12	Lao People's Democratic Republic	3	both	13	40 to 44	2009	44	Population	1	Number	309423.4842037229	340158.34984335763	283454.48367366154
12	Lao People's Democratic Republic	3	both	14	45 to 49	2009	44	Population	1	Number	265349.03013185743	291706.0043275863	243079.0685551576
12	Lao People's Democratic Republic	3	both	15	50 to 54	2009	44	Population	1	Number	213338.26504304793	234529.03835737664	195433.4135989421
12	Lao People's Democratic Republic	3	both	16	55 to 59	2009	44	Population	1	Number	162595.72424819643	178746.2687073791	148949.5446117242
12	Lao People's Democratic Republic	3	both	17	60 to 64	2009	44	Population	1	Number	112994.03766481527	124217.673694398	103510.78130642133
12	Lao People's Democratic Republic	3	both	18	65 to 69	2009	44	Population	1	Number	88117.95038528151	96870.65825585963	80722.47067192961
12	Lao People's Democratic Republic	3	both	19	70 to 74	2009	44	Population	1	Number	63788.84295938935	70124.95388099535	58435.233485023375
12	Lao People's Democratic Republic	3	both	20	75 to 79	2009	44	Population	1	Number	41788.65848003409	45939.50309659464	38281.45960981498
12	Lao People's Democratic Republic	3	both	21	80 plus	2009	44	Population	1	Number	35966.43833514265	39538.965005545644	32947.88123178204
12	Lao People's Democratic Republic	3	both	22	All Ages	2009	44	Population	1	Number	6268454.929755234	6891097.13330332	5742361.993362917
12	Lao People's Democratic Republic	3	both	23	5-14 years	2009	44	Population	1	Number	1532511.6124289818	1684735.153639491	1403892.4322206338
12	Lao People's Democratic Republic	3	both	24	15-49 years	2009	44	Population	1	Number	3230139.9457371933	3550987.9818354673	2959043.825871278
12	Lao People's Democratic Republic	3	both	25	50-69 years	2009	44	Population	1	Number	577045.9773413412	634363.6390150132	528616.2101890172
12	Lao People's Democratic Republic	3	both	26	70+ years	2009	44	Population	1	Number	141543.9397745661	155603.42198313566	129664.5743266204
12	Lao People's Democratic Republic	3	both	28	<1 year	2009	44	Population	1	Number	163794.7946344369	180064.4421000006	150047.98055654214
12	Lao People's Democratic Republic	3	both	30	80 to 84	2009	44	Population	1	Number	23041.853077754484	25330.587755587534	21108.018300055985
12	Lao People's Democratic Republic	3	both	31	85 to 89	2009	44	Population	1	Number	9588.536860738748	10540.960988641917	8783.799238900405
12	Lao People's Democratic Republic	3	both	32	90 to 94	2009	44	Population	1	Number	2800.233382281875	3078.37903430158	2565.2180524793844
12	Lao People's Democratic Republic	3	both	39	0 to 14	2009	44	Population	1	Number	2319725.0669021336	2550142.090469707	2125037.3829759974
12	Lao People's Democratic Republic	3	both	42	Neonatal	2009	44	Population	1	Number	12815.71342371292	14088.691236523488	11740.12838998486
12	Lao People's Democratic Republic	3	both	157	25 plus	2009	44	Population	1	Number	2600452.8656663657	2858754.4281160906	2382204.5254646656
12	Lao People's Democratic Republic	3	both	158	<20 years	2009	44	Population	1	Number	3045344.0446020523	3347836.404799513	2789757.299749742
12	Lao People's Democratic Republic	3	both	159	10 to 24	2009	44	Population	1	Number	2117452.751374372	2327778.1763473456	1939741.186383342
12	Lao People's Democratic Republic	3	both	162	10 to 19	2009	44	Population	1	Number	1494794.7318875557	1643271.875959625	1369341.0182348355
12	Lao People's Democratic Republic	3	both	164	Birth	2009	44	Population	1	Number	174654.051339281	180882.216771063	168448.17762182
12	Lao People's Democratic Republic	3	both	235	95 plus	2009	44	Population	1	Number	535.8150143675465	589.0372270146088	490.8456403462638
13	Malaysia	1	male	1	Under 5	2009	44	Population	1	Number	1281358.8541254061	1371974.4207418072	1192541.0814607672
13	Malaysia	1	male	2	Early Neonatal	2009	44	Population	1	Number	4827.489385286721	5168.881404059635	4492.870512998981
13	Malaysia	1	male	3	Late Neonatal	2009	44	Population	1	Number	14453.889677860881	15476.044711755963	13452.013986757742
13	Malaysia	1	male	4	Post Neonatal	2009	44	Population	1	Number	233406.36558667567	249912.47548822057	217227.7334646799
13	Malaysia	1	male	5	1 to 4	2009	44	Population	1	Number	1028671.1094755827	1101417.0191377713	957368.4634963307
13	Malaysia	1	male	6	5 to 9	2009	44	Population	1	Number	1393226.2023554482	1491752.8417467428	1296654.310950612
13	Malaysia	1	male	7	10 to 14	2009	44	Population	1	Number	1410828.3523599484	1510599.7865182902	1313036.362656751
13	Malaysia	1	male	8	15 to 19	2009	44	Population	1	Number	1429837.720179881	1530953.4652082627	1330728.090454067
13	Malaysia	1	male	9	20 to 24	2009	44	Population	1	Number	1453113.1337894765	1555874.877349553	1352390.1617997084
13	Malaysia	1	male	10	25 to 29	2009	44	Population	1	Number	1314240.0331006898	1407180.9019962053	1223143.0916694175
13	Malaysia	1	male	11	30 to 34	2009	44	Population	1	Number	1119259.2947764704	1198411.450209204	1041677.5016073014
13	Malaysia	1	male	12	35 to 39	2009	44	Population	1	Number	971540.7743333266	1040246.5217308748	904198.1346416051
13	Malaysia	1	male	13	40 to 44	2009	44	Population	1	Number	893667.26785749	956865.9304200639	831722.4535856349
13	Malaysia	1	male	14	45 to 49	2009	44	Population	1	Number	799306.8446927331	855832.495098167	743902.6514078901
13	Malaysia	1	male	15	50 to 54	2009	44	Population	1	Number	676793.5399045048	724655.2531968569	629881.3930265224
13	Malaysia	1	male	16	55 to 59	2009	44	Population	1	Number	507153.15952454705	543018.1873141137	471999.6864098282
13	Malaysia	1	male	17	60 to 64	2009	44	Population	1	Number	402847.389487653	431336.0867334202	374923.90205642954
13	Malaysia	1	male	18	65 to 69	2009	44	Population	1	Number	258852.45189543391	277158.0666910327	240910.01668135385
13	Malaysia	1	male	19	70 to 74	2009	44	Population	1	Number	185576.81970939197	198700.50369120223	172713.50688199076
13	Malaysia	1	male	20	75 to 79	2009	44	Population	1	Number	104434.35724743886	111819.78126486263	97195.45850294015
13	Malaysia	1	male	21	80 plus	2009	44	Population	1	Number	92743.55115259912	99302.22081071464	86315.00413326686
13	Malaysia	1	male	22	All Ages	2009	44	Population	1	Number	14294779.74649244	15305682.790721381	13303932.80792608
13	Malaysia	1	male	23	5-14 years	2009	44	Population	1	Number	2804054.554715397	3002352.6282650325	2609690.6736073634
13	Malaysia	1	male	24	15-49 years	2009	44	Population	1	Number	7980965.068730067	8545365.642012332	7427762.085165624
13	Malaysia	1	male	25	50-69 years	2009	44	Population	1	Number	1845646.5408121387	1976167.5939354238	1717714.998174134
13	Malaysia	1	male	26	70+ years	2009	44	Population	1	Number	382754.72810942994	409822.50576677953	356223.96951819776
13	Malaysia	1	male	28	<1 year	2009	44	Population	1	Number	252687.74464982326	270557.40160403616	235172.61796443665
13	Malaysia	1	male	30	80 to 84	2009	44	Population	1	Number	62500.69686608793	66920.6421782122	58168.44234756535
13	Malaysia	1	male	31	85 to 89	2009	44	Population	1	Number	20231.267550850618	21661.98913722437	18828.931182499375
13	Malaysia	1	male	32	90 to 94	2009	44	Population	1	Number	7219.468186098393	7730.016966595104	6719.048586976691
13	Malaysia	1	male	39	0 to 14	2009	44	Population	1	Number	4085413.408840803	4374327.049006841	3802231.755068131
13	Malaysia	1	male	42	Neonatal	2009	44	Population	1	Number	19281.3790631476	20644.9261158156	17944.884499756725
13	Malaysia	1	male	157	25 plus	2009	44	Population	1	Number	7326415.483682279	7844527.399156717	6818582.800604181
13	Malaysia	1	male	158	<20 years	2009	44	Population	1	Number	5515251.1290206835	5905280.514215103	5132959.845522198
13	Malaysia	1	male	159	10 to 24	2009	44	Population	1	Number	4293779.206329306	4597428.129076105	3996154.614910526
13	Malaysia	1	male	162	10 to 19	2009	44	Population	1	Number	2840666.0725398296	3041553.251726553	2643764.453110818
13	Malaysia	1	male	164	Birth	2009	44	Population	1	Number	249634.735146637	250396.532497249	248803.154445067
13	Malaysia	1	male	235	95 plus	2009	44	Population	1	Number	2792.1185495621726	2989.572528682981	2598.5820162254595
13	Malaysia	2	female	1	Under 5	2009	44	Population	1	Number	1204791.1304057445	1289991.9549715118	1121280.6724382236
13	Malaysia	2	female	2	Early Neonatal	2009	44	Population	1	Number	4529.598053605804	4849.923692946077	4215.6276081743035
13	Malaysia	2	female	3	Late Neonatal	2009	44	Population	1	Number	13569.43834617322	14529.046453180901	12628.8686639667
13	Malaysia	2	female	4	Post Neonatal	2009	44	Population	1	Number	219169.14847937354	234668.4260707773	203977.37332437208
13	Malaysia	2	female	5	1 to 4	2009	44	Population	1	Number	967522.945526592	1035944.5587546076	900458.8028417106
13	Malaysia	2	female	6	5 to 9	2009	44	Population	1	Number	1314684.0324662966	1407656.3002583524	1223556.3150860455
13	Malaysia	2	female	7	10 to 14	2009	44	Population	1	Number	1330334.6358715612	1424413.6883015747	1238122.0922298473
13	Malaysia	2	female	8	15 to 19	2009	44	Population	1	Number	1356745.7369761223	1452692.5385412413	1262702.4999527882
13	Malaysia	2	female	9	20 to 24	2009	44	Population	1	Number	1360168.3938166231	1456357.2399798944	1265887.9143095077
13	Malaysia	2	female	10	25 to 29	2009	44	Population	1	Number	1196692.9111501798	1281321.043121625	1113743.7836752944
13	Malaysia	2	female	11	30 to 34	2009	44	Population	1	Number	1021742.1132533705	1093998.0158291466	950919.7527220843
13	Malaysia	2	female	12	35 to 39	2009	44	Population	1	Number	916446.4935158535	981256.0650236225	852922.7303964626
13	Malaysia	2	female	13	40 to 44	2009	44	Population	1	Number	849067.5672290206	909112.213154991	790214.1945611915
13	Malaysia	2	female	14	45 to 49	2009	44	Population	1	Number	752101.3167473379	805288.6707431232	699969.1887672843
13	Malaysia	2	female	15	50 to 54	2009	44	Population	1	Number	634213.3087672492	679063.8189460182	590252.623360798
13	Malaysia	2	female	16	55 to 59	2009	44	Population	1	Number	500685.9020478536	536093.5761469862	465980.70882169163
13	Malaysia	2	female	17	60 to 64	2009	44	Population	1	Number	372134.26447850186	398450.9806150706	346339.6665040461
13	Malaysia	2	female	18	65 to 69	2009	44	Population	1	Number	254738.29112784434	272752.9593178878	237081.03019931668
13	Malaysia	2	female	19	70 to 74	2009	44	Population	1	Number	193733.76364905175	207434.2931371546	180305.04980995238
13	Malaysia	2	female	20	75 to 79	2009	44	Population	1	Number	118378.83999202582	126750.39463242471	110173.37525054104
13	Malaysia	2	female	21	80 plus	2009	44	Population	1	Number	111507.13839043942	119392.73772468671	103777.98770313541
13	Malaysia	2	female	22	All Ages	2009	44	Population	1	Number	13488165.839885077	14442026.49044531	12553229.585788207
13	Malaysia	2	female	23	5-14 years	2009	44	Population	1	Number	2645018.668337858	2832069.988559927	2461678.407315893
13	Malaysia	2	female	24	15-49 years	2009	44	Population	1	Number	7452964.532688508	7980025.786393645	6936360.064384612
13	Malaysia	2	female	25	50-69 years	2009	44	Population	1	Number	1761771.7664214491	1886361.3350259627	1639654.0288858525
13	Malaysia	2	female	26	70+ years	2009	44	Population	1	Number	423619.742031517	453577.42549426615	394256.41276362876
13	Malaysia	2	female	28	<1 year	2009	44	Population	1	Number	237268.18487915257	254047.39621690425	220821.8695965131
13	Malaysia	2	female	30	80 to 84	2009	44	Population	1	Number	72876.08512317944	78029.76063333103	67824.6574608035
13	Malaysia	2	female	31	85 to 89	2009	44	Population	1	Number	25244.439423569933	27029.684185344006	23494.613545713677
13	Malaysia	2	female	32	90 to 94	2009	44	Population	1	Number	9380.7305183401	10044.120175701431	8730.502373489253
13	Malaysia	2	female	39	0 to 14	2009	44	Population	1	Number	3849809.7987436024	4122061.9435314382	3582959.0797541165
13	Malaysia	2	female	42	Neonatal	2009	44	Population	1	Number	18099.036399779023	19378.97014612698	16844.496272141005
13	Malaysia	2	female	157	25 plus	2009	44	Population	1	Number	6921441.910348728	7410914.768392737	6441680.091771797
13	Malaysia	2	female	158	<20 years	2009	44	Population	1	Number	5206555.535719724	5574754.48207268	4845661.5797069045
13	Malaysia	2	female	159	10 to 24	2009	44	Population	1	Number	4047248.7666643066	4333463.46682271	3766712.506492143
13	Malaysia	2	female	162	10 to 19	2009	44	Population	1	Number	2687080.3728476837	2877106.226842816	2500824.592182636
13	Malaysia	2	female	164	Birth	2009	44	Population	1	Number	234124.356542704	234838.821676826	233344.44385726
13	Malaysia	2	female	235	95 plus	2009	44	Population	1	Number	4005.8833253499533	4289.172730310239	3728.2143231289892
13	Malaysia	3	both	1	Under 5	2009	44	Population	1	Number	2486149.9845311507	2661966.3757133195	2313821.753898991
13	Malaysia	3	both	2	Early Neonatal	2009	44	Population	1	Number	9357.087438892524	10018.805097005712	8708.498121173285
13	Malaysia	3	both	3	Late Neonatal	2009	44	Population	1	Number	28023.3280240341	30005.091164936868	26080.882650724445
13	Malaysia	3	both	4	Post Neonatal	2009	44	Population	1	Number	452575.5140660492	484580.9015589978	421205.106789052
13	Malaysia	3	both	5	1 to 4	2009	44	Population	1	Number	1996194.0550021748	2137361.577892379	1857827.2663380413
13	Malaysia	3	both	6	5 to 9	2009	44	Population	1	Number	2707910.2348217447	2899409.142005095	2520210.6260366575
13	Malaysia	3	both	7	10 to 14	2009	44	Population	1	Number	2741162.98823151	2935013.474819865	2551158.454886598
13	Malaysia	3	both	8	15 to 19	2009	44	Population	1	Number	2786583.457156003	2983646.0037495038	2593430.5904068556
13	Malaysia	3	both	9	20 to 24	2009	44	Population	1	Number	2813281.5276061	3012232.1173294475	2618278.076109216
13	Malaysia	3	both	10	25 to 29	2009	44	Population	1	Number	2510932.9442508696	2688501.9451178303	2336886.875344712
13	Malaysia	3	both	11	30 to 34	2009	44	Population	1	Number	2141001.408029841	2292409.4660383505	1992597.2543293857
13	Malaysia	3	both	12	35 to 39	2009	44	Population	1	Number	1887987.2678491801	2021502.5867544974	1757120.8650380676
13	Malaysia	3	both	13	40 to 44	2009	44	Population	1	Number	1742734.8350865107	1865978.143575055	1621936.6481468265
13	Malaysia	3	both	14	45 to 49	2009	44	Population	1	Number	1551408.1614400712	1661121.1658412905	1443871.8401751744
13	Malaysia	3	both	15	50 to 54	2009	44	Population	1	Number	1311006.8486717541	1403719.072142875	1220134.0163873204
13	Malaysia	3	both	16	55 to 59	2009	44	Population	1	Number	1007839.0615724006	1079111.7634611	937980.3952315197
13	Malaysia	3	both	17	60 to 64	2009	44	Population	1	Number	774981.6539661548	829787.0673484906	721263.5685604757
13	Malaysia	3	both	18	65 to 69	2009	44	Population	1	Number	513590.74302327825	549911.0260089204	477991.04688067053
13	Malaysia	3	both	19	70 to 74	2009	44	Population	1	Number	379310.5833584437	406134.7968283569	353018.5566919432
13	Malaysia	3	both	20	75 to 79	2009	44	Population	1	Number	222813.1972394647	238570.17589728735	207368.8337534812
13	Malaysia	3	both	21	80 plus	2009	44	Population	1	Number	204250.68954303852	218694.95853540135	190092.9918364023
13	Malaysia	3	both	22	All Ages	2009	44	Population	1	Number	27782945.586377516	29747709.281166684	25857162.393714298
13	Malaysia	3	both	23	5-14 years	2009	44	Population	1	Number	5449073.223053254	5834422.61682496	5071369.0809232555
13	Malaysia	3	both	24	15-49 years	2009	44	Population	1	Number	15433929.601418575	16525391.428405978	14364122.149550239
13	Malaysia	3	both	25	50-69 years	2009	44	Population	1	Number	3607418.307233588	3862528.928961386	3357369.0270599853
13	Malaysia	3	both	26	70+ years	2009	44	Population	1	Number	806374.4701409469	863399.9312610457	750480.3822818265
13	Malaysia	3	both	28	<1 year	2009	44	Population	1	Number	489955.92952897586	524604.7978209405	455994.48756094975
13	Malaysia	3	both	30	80 to 84	2009	44	Population	1	Number	135376.78198926736	144950.4028115432	125993.09980836886
13	Malaysia	3	both	31	85 to 89	2009	44	Population	1	Number	45475.70697442055	48691.67332256837	42323.54472821305
13	Malaysia	3	both	32	90 to 94	2009	44	Population	1	Number	16600.198704438495	17774.13714229653	15449.550960465944
13	Malaysia	3	both	39	0 to 14	2009	44	Population	1	Number	7935223.207584405	8496388.992538279	7385190.834822248
13	Malaysia	3	both	42	Neonatal	2009	44	Population	1	Number	37380.41546292663	40023.89626194258	34789.380771897726
13	Malaysia	3	both	157	25 plus	2009	44	Population	1	Number	14247857.394031007	15255442.167549465	13260262.89237598
13	Malaysia	3	both	158	<20 years	2009	44	Population	1	Number	10721806.664740408	11480034.996287785	9978621.425229102
13	Malaysia	3	both	159	10 to 24	2009	44	Population	1	Number	8341027.972993613	8930891.595898816	7762867.121402671
13	Malaysia	3	both	162	10 to 19	2009	44	Population	1	Number	5527746.445387513	5918659.478569367	5144589.045293453
13	Malaysia	3	both	164	Birth	2009	44	Population	1	Number	483759.091689341	485235.354174075	482147.598302326
13	Malaysia	3	both	235	95 plus	2009	44	Population	1	Number	6798.0018749121255	7278.745258993221	6326.796339354449
14	Maldives	1	male	1	Under 5	2009	44	Population	1	Number	19298.536445040543	20959.449306717168	17573.14240394275
14	Maldives	1	male	2	Early Neonatal	2009	44	Population	1	Number	84.0723285069225	91.30794516240908	76.55580542548759
14	Maldives	1	male	3	Late Neonatal	2009	44	Population	1	Number	250.408033356227	271.95919732417593	228.0201942666528
14	Maldives	1	male	4	Post Neonatal	2009	44	Population	1	Number	3964.599988478582	4305.81006578262	3610.1432028597305
14	Maldives	1	male	5	1 to 4	2009	44	Population	1	Number	14999.456094698811	16290.37209844796	13658.423201390879
14	Maldives	1	male	6	5 to 9	2009	44	Population	1	Number	15757.86196633315	17114.04955532172	14349.023466347322
14	Maldives	1	male	7	10 to 14	2009	44	Population	1	Number	17787.982786912926	19318.89107512452	16197.640452348123
14	Maldives	1	male	8	15 to 19	2009	44	Population	1	Number	21616.840416502502	23477.276226172766	19684.17740093065
14	Maldives	1	male	9	20 to 24	2009	44	Population	1	Number	22560.24361214254	24501.872651457328	20543.235223710653
14	Maldives	1	male	10	25 to 29	2009	44	Population	1	Number	18769.217029424926	20384.574445597438	17091.147020807082
14	Maldives	1	male	11	30 to 34	2009	44	Population	1	Number	14213.422418324852	15436.689072263543	12942.665207589023
14	Maldives	1	male	12	35 to 39	2009	44	Population	1	Number	11520.22036376517	12511.698770742696	10490.250053613387
14	Maldives	1	male	13	40 to 44	2009	44	Population	1	Number	9689.913349961345	10523.867870674174	8823.582434122709
14	Maldives	1	male	14	45 to 49	2009	44	Population	1	Number	8287.18201963814	9000.411607937283	7546.262908238323
14	Maldives	1	male	15	50 to 54	2009	44	Population	1	Number	6199.526216333661	6733.083403861016	5645.254879657218
14	Maldives	1	male	16	55 to 59	2009	44	Population	1	Number	3962.636001213049	4303.677049548554	3608.3548067295355
14	Maldives	1	male	17	60 to 64	2009	44	Population	1	Number	3024.2723877324256	3284.553933967975	2753.886000074978
14	Maldives	1	male	18	65 to 69	2009	44	Population	1	Number	2896.3648602611074	3145.638149052505	2637.4141007062917
14	Maldives	1	male	19	70 to 74	2009	44	Population	1	Number	2531.7165682821887	2749.606698052124	2305.3673478061874
14	Maldives	1	male	20	75 to 79	2009	44	Population	1	Number	1750.8094716883047	1901.4914665718943	1594.2775896903365
14	Maldives	1	male	21	80 plus	2009	44	Population	1	Number	1348.2700282668523	1464.3077929615424	1227.72736021597
14	Maldives	1	male	22	All Ages	2009	44	Population	1	Number	181215.0159418237	196811.1390760243	165013.4086565306
14	Maldives	1	male	23	5-14 years	2009	44	Population	1	Number	33545.84475324608	36432.94063044624	30546.663918695445
14	Maldives	1	male	24	15-49 years	2009	44	Population	1	Number	106657.03920975947	115836.39064484528	97121.32024901186
14	Maldives	1	male	25	50-69 years	2009	44	Population	1	Number	16082.799465540244	17466.952536430046	14644.909787168022
14	Maldives	1	male	26	70+ years	2009	44	Population	1	Number	5630.796068237346	6115.405957585561	5127.372297712495
14	Maldives	1	male	28	<1 year	2009	44	Population	1	Number	4299.080350341732	4669.077208269205	3914.719202551871
14	Maldives	1	male	30	80 to 84	2009	44	Population	1	Number	904.1501721776838	981.9651222457222	823.3142329459386
14	Maldives	1	male	31	85 to 89	2009	44	Population	1	Number	332.19373358910593	360.7837174077139	302.4938084130718
14	Maldives	1	male	32	90 to 94	2009	44	Population	1	Number	89.75175715216218	97.47616922022924	81.72746228351203
14	Maldives	1	male	39	0 to 14	2009	44	Population	1	Number	52844.38119828662	57392.38993716341	48119.80632263819
14	Maldives	1	male	42	Neonatal	2009	44	Population	1	Number	334.48036186314954	363.267142486585	304.5759996921404
14	Maldives	1	male	157	25 plus	2009	44	Population	1	Number	84193.55071489202	91439.60026123076	76666.18970925099
14	Maldives	1	male	158	<20 years	2009	44	Population	1	Number	74461.22161478912	80869.66616333618	67803.98372356885
14	Maldives	1	male	159	10 to 24	2009	44	Population	1	Number	61965.06681555797	67298.03995275463	56425.053076989425
14	Maldives	1	male	162	10 to 19	2009	44	Population	1	Number	39404.82320341543	42796.16730129729	35881.81785327877
14	Maldives	1	male	164	Birth	2009	44	Population	1	Number	4517.50517496074	4968.07941082346	4074.46292951331
14	Maldives	1	male	235	95 plus	2009	44	Population	1	Number	22.174365347900444	24.082784087877435	20.191856573447502
14	Maldives	2	female	1	Under 5	2009	44	Population	1	Number	18309.629048443127	19885.432398385878	16672.648703075363
14	Maldives	2	female	2	Early Neonatal	2009	44	Population	1	Number	79.56076353824982	86.40809601974746	72.44759888428642
14	Maldives	2	female	3	Late Neonatal	2009	44	Population	1	Number	237.15236240919046	257.56268782553286	215.94965234366967
14	Maldives	2	female	4	Post Neonatal	2009	44	Population	1	Number	3754.787131340832	4077.9398355400417	3419.088755432588
14	Maldives	2	female	5	1 to 4	2009	44	Population	1	Number	14238.128791154855	15463.521779000554	12965.162696414818
14	Maldives	2	female	6	5 to 9	2009	44	Population	1	Number	14841.295513996576	16118.599555851795	13514.403036168198
14	Maldives	2	female	7	10 to 14	2009	44	Population	1	Number	16383.538701845877	17793.57465079814	14918.761301302402
14	Maldives	2	female	8	15 to 19	2009	44	Population	1	Number	19183.04706197035	20834.02042371263	17467.978399376094
14	Maldives	2	female	9	20 to 24	2009	44	Population	1	Number	19721.718493062053	21419.052173923137	17958.48967697833
14	Maldives	2	female	10	25 to 29	2009	44	Population	1	Number	16774.69393858975	18218.39434523134	15274.945134046597
14	Maldives	2	female	11	30 to 34	2009	44	Population	1	Number	12980.285123013411	14097.422817389355	11819.777088283494
14	Maldives	2	female	12	35 to 39	2009	44	Population	1	Number	10733.171435329452	11656.913115652582	9773.567576801743
14	Maldives	2	female	13	40 to 44	2009	44	Population	1	Number	9231.852234695238	10026.38409763575	8406.474472013551
14	Maldives	2	female	14	45 to 49	2009	44	Population	1	Number	7833.552147092189	8507.740448923936	7133.190011667401
14	Maldives	2	female	15	50 to 54	2009	44	Population	1	Number	5617.861378526566	6101.358054312519	5115.594039558789
14	Maldives	2	female	16	55 to 59	2009	44	Population	1	Number	3506.7039137186825	3808.505537327497	3193.1855257385714
14	Maldives	2	female	17	60 to 64	2009	44	Population	1	Number	2889.270025901746	3137.9327035376036	2630.9535830973773
14	Maldives	2	female	18	65 to 69	2009	44	Population	1	Number	2661.2706343459545	2890.3107295664095	2423.338576268614
14	Maldives	2	female	19	70 to 74	2009	44	Population	1	Number	2090.3551560258115	2270.2598743966987	1903.4660444988158
14	Maldives	2	female	20	75 to 79	2009	44	Population	1	Number	1346.543342831778	1462.4325017471988	1226.155049842912
14	Maldives	2	female	21	80 plus	2009	44	Population	1	Number	930.2504198003458	1010.3116664770873	847.0809765825564
14	Maldives	2	female	22	All Ages	2009	44	Population	1	Number	165035.0385691889	179238.6450948695	150280.00919530072
14	Maldives	2	female	23	5-14 years	2009	44	Population	1	Number	31224.834215842453	33912.174206649936	28433.1643374706
14	Maldives	2	female	24	15-49 years	2009	44	Population	1	Number	96458.32043375244	104759.92742246875	87834.4223591672
14	Maldives	2	female	25	50-69 years	2009	44	Population	1	Number	14675.10595249295	15938.107024744028	13363.07172466335
14	Maldives	2	female	26	70+ years	2009	44	Population	1	Number	4367.148918657936	4743.0040426209835	3976.702070924284
14	Maldives	2	female	28	<1 year	2009	44	Population	1	Number	4071.5002572882718	4421.910619385322	3707.4860066605443
14	Maldives	2	female	30	80 to 84	2009	44	Population	1	Number	652.9373985917144	709.1319253776744	594.5612465996521
14	Maldives	2	female	31	85 to 89	2009	44	Population	1	Number	209.13155303488224	227.13029025556443	190.4340556137945
14	Maldives	2	female	32	90 to 94	2009	44	Population	1	Number	56.28053439745848	61.124272870009584	51.24874875113663
14	Maldives	2	female	39	0 to 14	2009	44	Population	1	Number	49534.46326428558	53797.606605035806	45105.81304054596
14	Maldives	2	female	42	Neonatal	2009	44	Population	1	Number	316.7131259474403	343.9707838452803	288.3972512279561
14	Maldives	2	female	157	25 plus	2009	44	Population	1	Number	76595.80974987092	83187.96589219799	69747.72807840043
14	Maldives	2	female	158	<20 years	2009	44	Population	1	Number	68717.51032625593	74631.62702874844	62573.79143992206
14	Maldives	2	female	159	10 to 24	2009	44	Population	1	Number	55288.30425687828	60046.64724843392	50345.22937765682
14	Maldives	2	female	162	10 to 19	2009	44	Population	1	Number	35566.58576381622	38627.59507451078	32386.73970067849
14	Maldives	2	female	164	Birth	2009	44	Population	1	Number	4263.24156811502	4688.4556492186	3845.13554630201
14	Maldives	2	female	235	95 plus	2009	44	Population	1	Number	11.900933776290593	12.925177973838668	10.836925617973067
14	Maldives	3	both	1	Under 5	2009	44	Population	1	Number	37608.16549348367	40844.88170510305	34245.791107018114
14	Maldives	3	both	2	Early Neonatal	2009	44	Population	1	Number	163.63309204517233	177.71604118215654	149.00340430977403
14	Maldives	3	both	3	Late Neonatal	2009	44	Population	1	Number	487.56039576541747	529.5218851497087	443.9698466103224
14	Maldives	3	both	4	Post Neonatal	2009	44	Population	1	Number	7719.387119819414	8383.749901322662	7029.231958292318
14	Maldives	3	both	5	1 to 4	2009	44	Population	1	Number	29237.584885853666	31753.893877448514	26623.585897805697
14	Maldives	3	both	6	5 to 9	2009	44	Population	1	Number	30599.157480329726	33232.64911117352	27863.42650251552
14	Maldives	3	both	7	10 to 14	2009	44	Population	1	Number	34171.5214887588	37112.46572592266	31116.401753650523
14	Maldives	3	both	8	15 to 19	2009	44	Population	1	Number	40799.88747847285	44311.29664988539	37152.15580030673
14	Maldives	3	both	9	20 to 24	2009	44	Population	1	Number	42281.9621052046	45920.924825380476	38501.724900688976
14	Maldives	3	both	10	25 to 29	2009	44	Population	1	Number	35543.91096801467	38602.96879082879	32366.092154853675
14	Maldives	3	both	11	30 to 34	2009	44	Population	1	Number	27193.707541338263	29534.111889652897	24762.44229587252
14	Maldives	3	both	12	35 to 39	2009	44	Population	1	Number	22253.39179909462	24168.611886395272	20263.817630415135
14	Maldives	3	both	13	40 to 44	2009	44	Population	1	Number	18921.765584656583	20550.251968309924	17230.056906136266
14	Maldives	3	both	14	45 to 49	2009	44	Population	1	Number	16120.73416673033	17508.152056861218	14679.452919905723
14	Maldives	3	both	15	50 to 54	2009	44	Population	1	Number	11817.387594860227	12834.441458173533	10760.848919216007
14	Maldives	3	both	16	55 to 59	2009	44	Population	1	Number	7469.339914931732	8112.182586876052	6801.540332468108
14	Maldives	3	both	17	60 to 64	2009	44	Population	1	Number	5913.542413634172	6422.486637505578	5384.839583172355
14	Maldives	3	both	18	65 to 69	2009	44	Population	1	Number	5557.635494607062	6035.948878618915	5060.752676974906
14	Maldives	3	both	19	70 to 74	2009	44	Population	1	Number	4622.071724308001	5019.866572448822	4208.833392305002
14	Maldives	3	both	20	75 to 79	2009	44	Population	1	Number	3097.352814520083	3363.9239683190926	2820.432639533248
14	Maldives	3	both	21	80 plus	2009	44	Population	1	Number	2278.5204480671982	2474.61945943863	2074.808336798526
14	Maldives	3	both	22	All Ages	2009	44	Population	1	Number	346250.05451101257	376049.78417089366	315293.41785183124
14	Maldives	3	both	23	5-14 years	2009	44	Population	1	Number	64770.67896908853	70345.11483709617	58979.828256166045
14	Maldives	3	both	24	15-49 years	2009	44	Population	1	Number	203115.3596435119	220596.31806731402	184955.74260817902
14	Maldives	3	both	25	50-69 years	2009	44	Population	1	Number	30757.90541803319	33405.05956117409	28007.981511831378
14	Maldives	3	both	26	70+ years	2009	44	Population	1	Number	9997.944986895282	10858.410000206546	9104.074368636777
14	Maldives	3	both	28	<1 year	2009	44	Population	1	Number	8370.580607630003	9090.987827654526	7622.205209212415
14	Maldives	3	both	30	80 to 84	2009	44	Population	1	Number	1557.0875707693983	1691.0970476233967	1417.8754795455907
14	Maldives	3	both	31	85 to 89	2009	44	Population	1	Number	541.3252866239882	587.9140076632782	492.9278640268663
14	Maldives	3	both	32	90 to 94	2009	44	Population	1	Number	146.03229154962068	158.60044209023883	132.97621103464866
14	Maldives	3	both	39	0 to 14	2009	44	Population	1	Number	102378.84446257219	111189.9965421992	93225.61936318415
14	Maldives	3	both	42	Neonatal	2009	44	Population	1	Number	651.1934878105898	707.2379263318652	592.9732509200965
14	Maldives	3	both	157	25 plus	2009	44	Population	1	Number	160789.36046476295	174627.56615342875	146413.9177876515
14	Maldives	3	both	158	<20 years	2009	44	Population	1	Number	143178.73194104506	155501.29319208462	130377.77516349092
14	Maldives	3	both	159	10 to 24	2009	44	Population	1	Number	117253.37107243625	127344.68720118853	106770.28245464627
14	Maldives	3	both	162	10 to 19	2009	44	Population	1	Number	74971.40896723165	81423.76237580806	68268.55755395726
14	Maldives	3	both	164	Birth	2009	44	Population	1	Number	8780.74674307576	9656.53506004205	7919.59847581533
14	Maldives	3	both	235	95 plus	2009	44	Population	1	Number	34.07529912419104	37.0079620617161	31.028782191420568
15	Myanmar	1	male	1	Under 5	2009	44	Population	1	Number	2709210.513174776	2981892.1041835384	2444278.96344829
15	Myanmar	1	male	2	Early Neonatal	2009	44	Population	1	Number	11102.10379419931	12219.528708736172	10016.437859744194
15	Myanmar	1	male	3	Late Neonatal	2009	44	Population	1	Number	32767.92779479326	36066.01431914895	29563.578095947938
15	Myanmar	1	male	4	Post Neonatal	2009	44	Population	1	Number	517790.0361065336	569905.5177818794	467155.7586919356
15	Myanmar	1	male	5	1 to 4	2009	44	Population	1	Number	2147550.4454792496	2363701.0433737743	1937543.1888006623
15	Myanmar	1	male	6	5 to 9	2009	44	Population	1	Number	2615463.9598870366	2878709.97577981	2359699.8113363767
15	Myanmar	1	male	7	10 to 14	2009	44	Population	1	Number	2569293.1017231033	2827892.028361958	2318043.96481369
15	Myanmar	1	male	8	15 to 19	2009	44	Population	1	Number	2383035.8116040337	2622887.9727332806	2150000.627534068
15	Myanmar	1	male	9	20 to 24	2009	44	Population	1	Number	2198225.8766897386	2419476.9483718607	1983263.1097404046
15	Myanmar	1	male	10	25 to 29	2009	44	Population	1	Number	2024827.8437203823	2228626.432002657	1826821.5330415
15	Myanmar	1	male	11	30 to 34	2009	44	Population	1	Number	1844580.3218170658	2030237.0267687659	1664200.2735050179
15	Myanmar	1	male	12	35 to 39	2009	44	Population	1	Number	1695094.4543259596	1865705.4313866093	1529332.5105665242
15	Myanmar	1	male	13	40 to 44	2009	44	Population	1	Number	1517306.9497521028	1670023.643820374	1368930.7052137887
15	Myanmar	1	male	14	45 to 49	2009	44	Population	1	Number	1291588.9302431124	1421587.142901487	1165285.4720087443
15	Myanmar	1	male	15	50 to 54	2009	44	Population	1	Number	1053230.0641945535	1159237.4963251345	950235.5306325954
15	Myanmar	1	male	16	55 to 59	2009	44	Population	1	Number	807531.5490349192	888809.4661660517	728563.6786171475
15	Myanmar	1	male	17	60 to 64	2009	44	Population	1	Number	570591.0217438716	628020.9139090646	514793.3777750838
15	Myanmar	1	male	18	65 to 69	2009	44	Population	1	Number	416856.26135398017	458812.77525911975	376092.21780821594
15	Myanmar	1	male	19	70 to 74	2009	44	Population	1	Number	314029.8673356143	345636.92165381147	283321.13539727055
15	Myanmar	1	male	20	75 to 79	2009	44	Population	1	Number	218368.37076066856	240347.11123707137	197014.30078510309
15	Myanmar	1	male	21	80 plus	2009	44	Population	1	Number	183366.17050652433	201821.9453042937	165434.9379635143
15	Myanmar	1	male	22	All Ages	2009	44	Population	1	Number	24412601.067867443	26869725.336164877	22025312.150187317
15	Myanmar	1	male	23	5-14 years	2009	44	Population	1	Number	5184757.06161014	5706602.004141766	4677743.776150067
15	Myanmar	1	male	24	15-49 years	2009	44	Population	1	Number	12954660.188152395	14258544.597985031	11687834.231610049
15	Myanmar	1	male	25	50-69 years	2009	44	Population	1	Number	2848208.896327324	3134880.6516593713	2569684.804833043
15	Myanmar	1	male	26	70+ years	2009	44	Population	1	Number	715764.4086028072	787805.9781951767	645770.3741458877
15	Myanmar	1	male	28	<1 year	2009	44	Population	1	Number	561660.0676955262	618191.0608097645	506735.7746476277
15	Myanmar	1	male	30	80 to 84	2009	44	Population	1	Number	128635.51682959529	141582.6603678153	116056.35154959786
15	Myanmar	1	male	31	85 to 89	2009	44	Population	1	Number	43000.447638557845	47328.43559635983	38795.4679308474
15	Myanmar	1	male	32	90 to 94	2009	44	Population	1	Number	10113.288456995097	11131.18927104161	9124.317990981759
15	Myanmar	1	male	39	0 to 14	2009	44	Population	1	Number	7893967.574784916	8688494.108325304	7122022.739598355
15	Myanmar	1	male	42	Neonatal	2009	44	Population	1	Number	43870.03158899257	48285.54302788512	39580.01595569213
15	Myanmar	1	male	157	25 plus	2009	44	Population	1	Number	11937371.804788755	13138866.306734439	10770025.673314508
15	Myanmar	1	male	158	<20 years	2009	44	Population	1	Number	10277003.38638895	11311382.081058588	9272023.367132427
15	Myanmar	1	male	159	10 to 24	2009	44	Population	1	Number	7150554.790016876	7870256.949467098	6451307.702088161
15	Myanmar	1	male	162	10 to 19	2009	44	Population	1	Number	4952328.913327137	5450780.001095237	4468044.592347757
15	Myanmar	1	male	164	Birth	2009	44	Population	1	Number	596283.160000916	631545.417868861	562021.645717328
15	Myanmar	1	male	235	95 plus	2009	44	Population	1	Number	1616.9175813760926	1779.6600690770586	1458.8004920872343
15	Myanmar	2	female	1	Under 5	2009	44	Population	1	Number	2615530.488581767	2878783.2005766844	2359759.834242756
15	Myanmar	2	female	2	Early Neonatal	2009	44	Population	1	Number	10572.917008516539	11637.079360414185	9538.999830588069
15	Myanmar	2	female	3	Late Neonatal	2009	44	Population	1	Number	31287.469382869273	34436.54801240742	28227.892539241104
15	Myanmar	2	female	4	Post Neonatal	2009	44	Population	1	Number	495953.72141838464	545871.3816243479	447454.79991744255
15	Myanmar	2	female	5	1 to 4	2009	44	Population	1	Number	2077716.3807719965	2286838.191579515	1874538.1419554844
15	Myanmar	2	female	6	5 to 9	2009	44	Population	1	Number	2548937.051503851	2805487.1450478053	2299678.5166184115
15	Myanmar	2	female	7	10 to 14	2009	44	Population	1	Number	2547488.702778378	2803893.0202621575	2298371.8007673565
15	Myanmar	2	female	8	15 to 19	2009	44	Population	1	Number	2449017.4851741446	2695510.6908582635	2209530.005519369
15	Myanmar	2	female	9	20 to 24	2009	44	Population	1	Number	2296153.0652611484	2527260.4923105673	2071614.0761236837
15	Myanmar	2	female	10	25 to 29	2009	44	Population	1	Number	2121490.777154688	2335018.4737333693	1914031.8747959328
15	Myanmar	2	female	11	30 to 34	2009	44	Population	1	Number	1953632.4570955716	2150265.241464518	1762588.2868705823
15	Myanmar	2	female	12	35 to 39	2009	44	Population	1	Number	1825952.960818116	2009734.8249596287	1647394.4673807323
15	Myanmar	2	female	13	40 to 44	2009	44	Population	1	Number	1672280.755205767	1840595.5372152615	1508749.74500927
15	Myanmar	2	female	14	45 to 49	2009	44	Population	1	Number	1454460.8087599443	1600852.0491098107	1312230.23855975
15	Myanmar	2	female	15	50 to 54	2009	44	Population	1	Number	1199782.8709625546	1320540.8189064933	1082457.0545323952
15	Myanmar	2	female	16	55 to 59	2009	44	Population	1	Number	935955.6817889995	1030159.4666860395	844429.317172507
15	Myanmar	2	female	17	60 to 64	2009	44	Population	1	Number	681001.9902574669	749544.7281807492	614407.3451502069
15	Myanmar	2	female	18	65 to 69	2009	44	Population	1	Number	516922.760571179	568950.9511070311	466373.2933440891
15	Myanmar	2	female	19	70 to 74	2009	44	Population	1	Number	406304.4848540018	447198.96419593896	366572.2911725845
15	Myanmar	2	female	20	75 to 79	2009	44	Population	1	Number	298784.88228323683	328857.5313720244	269566.9453554109
15	Myanmar	2	female	21	80 plus	2009	44	Population	1	Number	289701.4026507686	318859.8010137332	261371.7319998658
15	Myanmar	2	female	22	All Ages	2009	44	Population	1	Number	25813398.625701584	28411512.93700008	23289126.824614905
15	Myanmar	2	female	23	5-14 years	2009	44	Population	1	Number	5096425.754282229	5609380.165309963	4598050.317385767
15	Myanmar	2	female	24	15-49 years	2009	44	Population	1	Number	13772988.30946938	15159237.309651421	12426138.694259318
15	Myanmar	2	female	25	50-69 years	2009	44	Population	1	Number	3333663.3035802003	3669195.9648803133	3007667.010199198
15	Myanmar	2	female	26	70+ years	2009	44	Population	1	Number	994790.7697880073	1094916.2965816967	897510.9685278609
15	Myanmar	2	female	28	<1 year	2009	44	Population	1	Number	537814.1078097705	591945.0089971694	485221.6922872717
15	Myanmar	2	female	30	80 to 84	2009	44	Population	1	Number	183929.773539128	202442.27488910902	165943.42670207098
15	Myanmar	2	female	31	85 to 89	2009	44	Population	1	Number	77125.50331313736	84888.172492408	69583.46144639427
15	Myanmar	2	female	32	90 to 94	2009	44	Population	1	Number	23605.33376840487	25981.20671624703	21296.986880386205
15	Myanmar	2	female	39	0 to 14	2009	44	Population	1	Number	7711956.242863996	8488163.36588665	6957810.151628525
15	Myanmar	2	female	42	Neonatal	2009	44	Population	1	Number	41860.386391385815	46073.627372821604	37766.89236982918
15	Myanmar	2	female	157	25 plus	2009	44	Population	1	Number	13356271.832402295	14700578.387944598	12050172.591343332
15	Myanmar	2	female	158	<20 years	2009	44	Population	1	Number	10160973.728038142	11183674.056744913	9167340.157147892
15	Myanmar	2	female	159	10 to 24	2009	44	Population	1	Number	7292659.253213671	8026664.203430987	6579515.88241041
15	Myanmar	2	female	162	10 to 19	2009	44	Population	1	Number	4996506.187952523	5499403.71112042	4507901.806286727
15	Myanmar	2	female	164	Birth	2009	44	Population	1	Number	566038.482378529	599512.167814793	533514.780805198
15	Myanmar	2	female	235	95 plus	2009	44	Population	1	Number	5040.792030098382	5548.146915969093	4547.856971014352
15	Myanmar	3	both	1	Under 5	2009	44	Population	1	Number	5324741.001756542	5860675.304760223	4804038.797691046
15	Myanmar	3	both	2	Early Neonatal	2009	44	Population	1	Number	21675.02080271585	23856.608069150356	19555.437690332263
15	Myanmar	3	both	3	Late Neonatal	2009	44	Population	1	Number	64055.39717766253	70502.56233155636	57791.47063518904
15	Myanmar	3	both	4	Post Neonatal	2009	44	Population	1	Number	1013743.7575249183	1115776.8994062273	914610.5586093783
15	Myanmar	3	both	5	1 to 4	2009	44	Population	1	Number	4225266.826251246	4650539.234953289	3812081.3307561465
15	Myanmar	3	both	6	5 to 9	2009	44	Population	1	Number	5164401.011390887	5684197.120827615	4659378.327954788
15	Myanmar	3	both	7	10 to 14	2009	44	Population	1	Number	5116781.804501481	5631785.048624114	4616415.765581046
15	Myanmar	3	both	8	15 to 19	2009	44	Population	1	Number	4832053.296778179	5318398.663591542	4359530.633053437
15	Myanmar	3	both	9	20 to 24	2009	44	Population	1	Number	4494378.941950887	4946737.440682428	4054877.185864088
15	Myanmar	3	both	10	25 to 29	2009	44	Population	1	Number	4146318.6208750703	4563644.905736026	3740853.407837433
15	Myanmar	3	both	11	30 to 34	2009	44	Population	1	Number	3798212.7789126374	4180502.2682332834	3426788.5603756
15	Myanmar	3	both	12	35 to 39	2009	44	Population	1	Number	3521047.4151440756	3875440.2563462383	3176726.977947257
15	Myanmar	3	both	13	40 to 44	2009	44	Population	1	Number	3189587.70495787	3510619.181035636	2877680.450223058
15	Myanmar	3	both	14	45 to 49	2009	44	Population	1	Number	2746049.7390030567	3022439.192011298	2477515.710568494
15	Myanmar	3	both	15	50 to 54	2009	44	Population	1	Number	2253012.935157108	2479778.315231628	2032692.5851649903
15	Myanmar	3	both	16	55 to 59	2009	44	Population	1	Number	1743487.2308239187	1918968.9328520908	1572992.9957896543
15	Myanmar	3	both	17	60 to 64	2009	44	Population	1	Number	1251593.0120013384	1377565.642089814	1129200.7229252907
15	Myanmar	3	both	18	65 to 69	2009	44	Population	1	Number	933779.0219251591	1027763.7263661508	842465.51115230494
15	Myanmar	3	both	19	70 to 74	2009	44	Population	1	Number	720334.3521896161	792835.8858497505	649893.426569855
15	Myanmar	3	both	20	75 to 79	2009	44	Population	1	Number	517153.2530439054	569204.6426090957	466581.2461405139
15	Myanmar	3	both	21	80 plus	2009	44	Population	1	Number	473067.5731572929	520681.746318027	426806.6699633801
15	Myanmar	3	both	22	All Ages	2009	44	Population	1	Number	50225999.69356903	55281238.27316495	45314438.97480224
15	Myanmar	3	both	23	5-14 years	2009	44	Population	1	Number	10281182.815892369	11315982.16945173	9275794.093535833
15	Myanmar	3	both	24	15-49 years	2009	44	Population	1	Number	26727648.497621775	29417781.907636452	24113972.92586938
15	Myanmar	3	both	25	50-69 years	2009	44	Population	1	Number	6181872.1999075245	6804076.616539684	5577351.81503224
15	Myanmar	3	both	26	70+ years	2009	44	Population	1	Number	1710555.1783908145	1882722.2747768736	1543281.342673749
15	Myanmar	3	both	28	<1 year	2009	44	Population	1	Number	1099474.1755052966	1210136.069806934	991957.4669348996
15	Myanmar	3	both	30	80 to 84	2009	44	Population	1	Number	312565.2903687233	344024.9352569244	281999.77825166885
15	Myanmar	3	both	31	85 to 89	2009	44	Population	1	Number	120125.95095169521	132216.60808876788	108378.92937724167
15	Myanmar	3	both	32	90 to 94	2009	44	Population	1	Number	33718.622225399966	37112.39598728864	30421.30487136796
15	Myanmar	3	both	39	0 to 14	2009	44	Population	1	Number	15605923.817648912	17176657.474211954	14079832.891226882
15	Myanmar	3	both	42	Neonatal	2009	44	Population	1	Number	85730.41798037838	94359.17040070672	77346.9083255213
15	Myanmar	3	both	157	25 plus	2009	44	Population	1	Number	25293643.63719105	27839444.694679037	22820198.264657836
15	Myanmar	3	both	158	<20 years	2009	44	Population	1	Number	20437977.11442709	22495056.137803495	18439363.524280317
15	Myanmar	3	both	159	10 to 24	2009	44	Population	1	Number	14443214.043230547	15896921.152898084	13030823.584498571
15	Myanmar	3	both	162	10 to 19	2009	44	Population	1	Number	9948835.101279661	10950183.71221566	8975946.398634484
15	Myanmar	3	both	164	Birth	2009	44	Population	1	Number	1162321.64237944	1231057.58568365	1095536.42652253
15	Myanmar	3	both	235	95 plus	2009	44	Population	1	Number	6657.709611474475	7327.8069850461525	6006.6574631015865
16	Philippines	1	male	1	Under 5	2009	44	Population	1	Number	6058902.790476588	6536495.219107161	5609297.207698679
16	Philippines	1	male	2	Early Neonatal	2009	44	Population	1	Number	24986.460871192372	26956.016241698147	23132.321154805504
16	Philippines	1	male	3	Late Neonatal	2009	44	Population	1	Number	74385.53031505736	80248.9625744396	68865.69432097064
16	Philippines	1	male	4	Post Neonatal	2009	44	Population	1	Number	1179030.5264036232	1271967.4940373949	1091539.6513610566
16	Philippines	1	male	5	1 to 4	2009	44	Population	1	Number	4780500.272886715	5157322.746253629	4425759.540861847
16	Philippines	1	male	6	5 to 9	2009	44	Population	1	Number	5593772.548090274	6034701.13018415	5178682.315851481
16	Philippines	1	male	7	10 to 14	2009	44	Population	1	Number	5442177.456098467	5871156.569673614	5038336.455286259
16	Philippines	1	male	8	15 to 19	2009	44	Population	1	Number	5063952.341119235	5463117.896451471	4688177.828435664
16	Philippines	1	male	9	20 to 24	2009	44	Population	1	Number	4289965.246253227	4628121.343413133	3971625.04649456
16	Philippines	1	male	10	25 to 29	2009	44	Population	1	Number	3842132.8183228625	4144988.567503765	3557024.3713599266
16	Philippines	1	male	11	30 to 34	2009	44	Population	1	Number	3440568.4989915504	3711770.979395428	3185258.4439255027
16	Philippines	1	male	12	35 to 39	2009	44	Population	1	Number	3147767.7896604086	3395890.282365191	2914185.2384195635
16	Philippines	1	male	13	40 to 44	2009	44	Population	1	Number	2775021.6869119927	2993762.5039850064	2569099.049445934
16	Philippines	1	male	14	45 to 49	2009	44	Population	1	Number	2365550.4131239243	2552014.696496764	2190012.909245364
16	Philippines	1	male	15	50 to 54	2009	44	Population	1	Number	1925502.8965257986	2077280.4768052516	1782619.4600571082
16	Philippines	1	male	16	55 to 59	2009	44	Population	1	Number	1440164.0750878972	1553684.8695341854	1333295.5824470422
16	Philippines	1	male	17	60 to 64	2009	44	Population	1	Number	1004679.506718888	1083873.2720262692	930126.4843740887
16	Philippines	1	male	18	65 to 69	2009	44	Population	1	Number	680015.7791913435	733617.957460581	629554.6806600946
16	Philippines	1	male	19	70 to 74	2009	44	Population	1	Number	490071.7243004354	528701.5807456827	453705.5717433418
16	Philippines	1	male	20	75 to 79	2009	44	Population	1	Number	280435.6377738484	302540.9498989239	259625.69367783365
16	Philippines	1	male	21	80 plus	2009	44	Population	1	Number	268361.595420755	289515.17232078855	248447.61500601604
16	Philippines	1	male	22	All Ages	2009	44	Population	1	Number	48109042.80406749	51901233.467367366	44539073.9541285
16	Philippines	1	male	23	5-14 years	2009	44	Population	1	Number	11035950.00418874	11905857.699857764	10217018.77113774
16	Philippines	1	male	24	15-49 years	2009	44	Population	1	Number	24924958.7943832	26889666.269610763	23075382.887326512
16	Philippines	1	male	25	50-69 years	2009	44	Population	1	Number	5050362.257523927	5448456.575826286	4675596.207538334
16	Philippines	1	male	26	70+ years	2009	44	Population	1	Number	1038868.9574950387	1120757.7029653946	961778.8804271913
16	Philippines	1	male	28	<1 year	2009	44	Population	1	Number	1278402.517589873	1379172.4728535328	1183537.6668368327
16	Philippines	1	male	30	80 to 84	2009	44	Population	1	Number	160586.41093658537	173244.61930474412	148669.97171117953
16	Philippines	1	male	31	85 to 89	2009	44	Population	1	Number	71373.44862303555	76999.45383328482	66077.12648803316
16	Philippines	1	male	32	90 to 94	2009	44	Population	1	Number	26911.101816267517	29032.366823812703	24914.142625188157
16	Philippines	1	male	39	0 to 14	2009	44	Population	1	Number	17094852.79466533	18442352.91896493	15826315.978836419
16	Philippines	1	male	42	Neonatal	2009	44	Population	1	Number	99371.99118624974	107204.97881613775	91998.01547577615
16	Philippines	1	male	157	25 plus	2009	44	Population	1	Number	21660272.422029704	23367641.30853785	20052955.10036181
16	Philippines	1	male	158	<20 years	2009	44	Population	1	Number	22158805.135784563	23905470.815416403	20514493.807272088
16	Philippines	1	male	159	10 to 24	2009	44	Population	1	Number	14796095.043470928	15962395.809538215	13698139.330216484
16	Philippines	1	male	162	10 to 19	2009	44	Population	1	Number	10506129.797217702	11334274.466125082	9726514.283721922
16	Philippines	1	male	164	Birth	2009	44	Population	1	Number	1330877.21980836	1389209.55329449	1270597.63178355
16	Philippines	1	male	235	95 plus	2009	44	Population	1	Number	9490.634044866547	10238.732358946825	8786.374181615229
16	Philippines	2	female	1	Under 5	2009	44	Population	1	Number	5660856.6469104495	6107073.126629681	5240788.387066959
16	Philippines	2	female	2	Early Neonatal	2009	44	Population	1	Number	23204.32266013296	25033.401157876713	21482.427892490534
16	Philippines	2	female	3	Late Neonatal	2009	44	Population	1	Number	69159.14254617787	74610.60529328678	64027.13471172822
16	Philippines	2	female	4	Post Neonatal	2009	44	Population	1	Number	1099661.3085733333	1186342.005259557	1018060.0879238532
16	Philippines	2	female	5	1 to 4	2009	44	Population	1	Number	4468831.873130806	4821087.11491896	4137218.736538887
16	Philippines	2	female	6	5 to 9	2009	44	Population	1	Number	5235531.572634977	5648221.844358268	4847024.889945398
16	Philippines	2	female	7	10 to 14	2009	44	Population	1	Number	5156958.612697597	5563455.378425022	4774282.4974663295
16	Philippines	2	female	8	15 to 19	2009	44	Population	1	Number	4890477.779657563	5275969.219398387	4527576.081409257
16	Philippines	2	female	9	20 to 24	2009	44	Population	1	Number	4173914.299873032	4502922.692367053	3864185.750636505
16	Philippines	2	female	10	25 to 29	2009	44	Population	1	Number	3765549.0130350864	4062368.051143706	3486123.5267662685
16	Philippines	2	female	11	30 to 34	2009	44	Population	1	Number	3321860.432602088	3583705.761111386	3075359.2017101734
16	Philippines	2	female	12	35 to 39	2009	44	Population	1	Number	3025320.8598557366	3263791.485117507	2800824.578049801
16	Philippines	2	female	13	40 to 44	2009	44	Population	1	Number	2683158.0476576784	2894657.7222183426	2484052.22282112
16	Philippines	2	female	14	45 to 49	2009	44	Population	1	Number	2295612.2040839526	2476563.6148683797	2125264.5192735055
16	Philippines	2	female	15	50 to 54	2009	44	Population	1	Number	1908206.229495132	2058620.4016625793	1766606.3056242445
16	Philippines	2	female	16	55 to 59	2009	44	Population	1	Number	1457416.1426220583	1572296.8296293374	1349267.4469236445
16	Philippines	2	female	17	60 to 64	2009	44	Population	1	Number	1103088.9185009133	1190039.7962093975	1021233.3493972133
16	Philippines	2	female	18	65 to 69	2009	44	Population	1	Number	807305.1969377584	870940.9512953983	747398.4883965104
16	Philippines	2	female	19	70 to 74	2009	44	Population	1	Number	635753.938299315	685867.1812252573	588577.3240150098
16	Philippines	2	female	20	75 to 79	2009	44	Population	1	Number	404455.9353861495	436337.13552006474	374442.968876256
16	Philippines	2	female	21	80 plus	2009	44	Population	1	Number	381944.56391869404	412051.3073658565	353602.07119551714
16	Philippines	2	female	22	All Ages	2009	44	Population	1	Number	46907410.39416818	50604882.498545624	43426609.60957373
16	Philippines	2	female	23	5-14 years	2009	44	Population	1	Number	10392490.185332574	11211677.222783292	9621307.387411729
16	Philippines	2	female	24	15-49 years	2009	44	Population	1	Number	24155892.636765137	26059978.546224765	22363385.880666632
16	Philippines	2	female	25	50-69 years	2009	44	Population	1	Number	5276016.487555862	5691897.978796712	4884505.590341613
16	Philippines	2	female	26	70+ years	2009	44	Population	1	Number	1422154.4376041587	1534255.624111178	1316622.364086784
16	Philippines	2	female	28	<1 year	2009	44	Population	1	Number	1192024.7737796442	1285986.0117107204	1103569.650528072
16	Philippines	2	female	30	80 to 84	2009	44	Population	1	Number	241728.93201743337	260783.1917909922	223791.2490552958
16	Philippines	2	female	31	85 to 89	2009	44	Population	1	Number	108625.22972462462	117187.60299066886	100564.61026865833
16	Philippines	2	female	32	90 to 94	2009	44	Population	1	Number	27797.894015073383	29989.06033223919	25735.129720803772
16	Philippines	2	female	39	0 to 14	2009	44	Population	1	Number	16053346.832243023	17318750.34941297	14862095.774478687
16	Philippines	2	female	42	Neonatal	2009	44	Population	1	Number	92363.46520631084	99644.00645116348	85509.56260421875
16	Philippines	2	female	157	25 plus	2009	44	Population	1	Number	21789671.48239456	23507240.237367205	20172752.00304926
16	Philippines	2	female	158	<20 years	2009	44	Population	1	Number	20943824.611900587	22594719.568811357	19389671.855887942
16	Philippines	2	female	159	10 to 24	2009	44	Population	1	Number	14221350.69222819	15342347.290190462	13166044.329512093
16	Philippines	2	female	162	10 to 19	2009	44	Population	1	Number	10047436.392355159	10839424.59782341	9301858.578875588
16	Philippines	2	female	164	Birth	2009	44	Population	1	Number	1234306.39083501	1288406.02597987	1178400.79741999
16	Philippines	2	female	235	95 plus	2009	44	Population	1	Number	3792.508161562665	4091.452251956219	3511.082150759274
16	Philippines	3	both	1	Under 5	2009	44	Population	1	Number	11719759.437387038	12643568.345736844	10850085.594765639
16	Philippines	3	both	2	Early Neonatal	2009	44	Population	1	Number	48190.78353132533	51989.41739957486	44614.749047296034
16	Philippines	3	both	3	Late Neonatal	2009	44	Population	1	Number	143544.67286123525	154859.56786772638	132892.82903269888
16	Philippines	3	both	4	Post Neonatal	2009	44	Population	1	Number	2278691.8349769567	2458309.4992969516	2109599.7392849103
16	Philippines	3	both	5	1 to 4	2009	44	Population	1	Number	9249332.14601752	9978409.86117259	8562978.277400734
16	Philippines	3	both	6	5 to 9	2009	44	Population	1	Number	10829304.120725252	11682922.974542418	10025707.205796879
16	Philippines	3	both	7	10 to 14	2009	44	Population	1	Number	10599136.068796065	11434611.948098635	9812618.952752588
16	Philippines	3	both	8	15 to 19	2009	44	Population	1	Number	9954430.120776799	10739087.115849856	9215753.909844922
16	Philippines	3	both	9	20 to 24	2009	44	Population	1	Number	8463879.546126258	9131044.035780188	7835810.797131064
16	Philippines	3	both	10	25 to 29	2009	44	Population	1	Number	7607681.831357949	8207356.618647469	7043147.898126195
16	Philippines	3	both	11	30 to 34	2009	44	Population	1	Number	6762428.931593639	7295476.740506813	6260617.645635675
16	Philippines	3	both	12	35 to 39	2009	44	Population	1	Number	6173088.649516145	6659681.767482698	5715009.816469364
16	Philippines	3	both	13	40 to 44	2009	44	Population	1	Number	5458179.734569672	5888420.226203349	5053151.272267055
16	Philippines	3	both	14	45 to 49	2009	44	Population	1	Number	4661162.617207877	5028578.311365144	4315277.42851887
16	Philippines	3	both	15	50 to 54	2009	44	Population	1	Number	3833709.1260209307	4135900.878467831	3549225.765681352
16	Philippines	3	both	16	55 to 59	2009	44	Population	1	Number	2897580.2177099553	3125981.6991635226	2682563.029370687
16	Philippines	3	both	17	60 to 64	2009	44	Population	1	Number	2107768.4252198013	2273913.0682356665	1951359.833771302
16	Philippines	3	both	18	65 to 69	2009	44	Population	1	Number	1487320.9761291018	1604558.908755979	1376953.1690566048
16	Philippines	3	both	19	70 to 74	2009	44	Population	1	Number	1125825.6625997506	1214568.7619709398	1042282.8957583517
16	Philippines	3	both	20	75 to 79	2009	44	Population	1	Number	684891.5731599978	738878.0854189887	634068.6625540897
16	Philippines	3	both	21	80 plus	2009	44	Population	1	Number	650306.159339449	701566.479686645	602049.6862015332
16	Philippines	3	both	22	All Ages	2009	44	Population	1	Number	95016453.19823568	102506115.96591304	87965683.56370217
16	Philippines	3	both	23	5-14 years	2009	44	Population	1	Number	21428440.189521316	23117534.92264105	19838326.15854947
16	Philippines	3	both	24	15-49 years	2009	44	Population	1	Number	49080851.431148335	52949644.81583552	45438768.76799314
16	Philippines	3	both	25	50-69 years	2009	44	Population	1	Number	10326378.74507979	11140354.554622998	9560101.797879945
16	Philippines	3	both	26	70+ years	2009	44	Population	1	Number	2461023.3950991975	2655013.327076574	2278401.244513975
16	Philippines	3	both	28	<1 year	2009	44	Population	1	Number	2470427.2913695173	2665158.484564253	2287107.3173649046
16	Philippines	3	both	30	80 to 84	2009	44	Population	1	Number	402315.34295401874	434027.81109573634	372461.2207664753
16	Philippines	3	both	31	85 to 89	2009	44	Population	1	Number	179998.67834766017	194187.0568239537	166641.7367566915
16	Philippines	3	both	32	90 to 94	2009	44	Population	1	Number	54708.9958313409	59021.427156051905	50649.27234599192
16	Philippines	3	both	39	0 to 14	2009	44	Population	1	Number	33148199.626908354	35761103.26837791	30688411.75331511
16	Philippines	3	both	42	Neonatal	2009	44	Population	1	Number	191735.45639256056	206848.98526730126	177507.5780799949
16	Philippines	3	both	157	25 plus	2009	44	Population	1	Number	43449943.904424265	46874881.545905024	40225707.10341111
16	Philippines	3	both	158	<20 years	2009	44	Population	1	Number	43102629.74768515	46500190.38422776	39904165.663160026
16	Philippines	3	both	159	10 to 24	2009	44	Population	1	Number	29017445.73569912	31304743.09972868	26864183.659728575
16	Philippines	3	both	162	10 to 19	2009	44	Population	1	Number	20553566.189572863	22173699.063948493	19028372.862597514
16	Philippines	3	both	164	Birth	2009	44	Population	1	Number	2565183.61064337	2677615.57927436	2448998.42920354
16	Philippines	3	both	235	95 plus	2009	44	Population	1	Number	13283.142206429213	14330.184610903045	12297.456332374502
17	Sri Lanka	1	male	1	Under 5	2009	44	Population	1	Number	924252.7509686849	1004019.017775468	853124.1531686815
17	Sri Lanka	1	male	2	Early Neonatal	2009	44	Population	1	Number	3545.665995220995	3851.6694552984627	3272.798805761293
17	Sri Lanka	1	male	3	Late Neonatal	2009	44	Population	1	Number	10602.399571785078	11517.423987074899	9786.460626441349
17	Sri Lanka	1	male	4	Post Neonatal	2009	44	Population	1	Number	170716.92039979185	185450.3917438263	157578.89602708063
17	Sri Lanka	1	male	5	1 to 4	2009	44	Population	1	Number	739387.765001887	803199.5325892682	682485.9977093984
17	Sri Lanka	1	male	6	5 to 9	2009	44	Population	1	Number	882435.9690004657	958593.3002817857	814525.5050526912
17	Sri Lanka	1	male	7	10 to 14	2009	44	Population	1	Number	844572.9441945251	917462.5631151113	779576.3410495352
17	Sri Lanka	1	male	8	15 to 19	2009	44	Population	1	Number	833607.253834485	905550.4950655669	769454.5477494725
17	Sri Lanka	1	male	9	20 to 24	2009	44	Population	1	Number	779887.0979960626	847194.1006235607	719868.5850247627
17	Sri Lanka	1	male	10	25 to 29	2009	44	Population	1	Number	821695.6679077701	892610.897331339	758459.6530672829
17	Sri Lanka	1	male	11	30 to 34	2009	44	Population	1	Number	771696.4154858612	838296.5333724122	712308.2406567687
17	Sri Lanka	1	male	12	35 to 39	2009	44	Population	1	Number	696206.2650094004	756291.317100498	642627.6574718029
17	Sri Lanka	1	male	13	40 to 44	2009	44	Population	1	Number	665932.7311205851	723405.0706405506	614683.9127166476
17	Sri Lanka	1	male	14	45 to 49	2009	44	Population	1	Number	627631.2547903621	681798.0420392109	579330.0395200733
17	Sri Lanka	1	male	15	50 to 54	2009	44	Population	1	Number	559571.9388466232	607864.9674849993	516508.4290689411
17	Sri Lanka	1	male	16	55 to 59	2009	44	Population	1	Number	487437.6697078283	529505.2569266286	449925.4654705334
17	Sri Lanka	1	male	17	60 to 64	2009	44	Population	1	Number	369569.14441108215	401464.26286840095	341127.860352629
17	Sri Lanka	1	male	18	65 to 69	2009	44	Population	1	Number	250073.9357436027	271656.19693681	230828.75808291617
17	Sri Lanka	1	male	19	70 to 74	2009	44	Population	1	Number	168048.20852078675	182551.36063282753	155115.56274574474
17	Sri Lanka	1	male	20	75 to 79	2009	44	Population	1	Number	109345.82846483374	118782.75848034439	100930.79757005762
17	Sri Lanka	1	male	21	80 plus	2009	44	Population	1	Number	99072.33225362866	107622.62337197337	91447.92857553196
17	Sri Lanka	1	male	22	All Ages	2009	44	Population	1	Number	9891037.408256589	10744668.764047476	9129843.437344074
17	Sri Lanka	1	male	23	5-14 years	2009	44	Population	1	Number	1727008.913194991	1876055.863396897	1594101.8461022263
17	Sri Lanka	1	male	24	15-49 years	2009	44	Population	1	Number	5196656.686144527	5645146.45617314	4796732.636206811
17	Sri Lanka	1	male	25	50-69 years	2009	44	Population	1	Number	1666652.6887091363	1810490.6842168393	1538390.5129750194
17	Sri Lanka	1	male	26	70+ years	2009	44	Population	1	Number	376466.36923924915	408956.7424851452	347494.2888913342
17	Sri Lanka	1	male	28	<1 year	2009	44	Population	1	Number	184864.98596679792	200819.4851861997	170638.15545928327
17	Sri Lanka	1	male	30	80 to 84	2009	44	Population	1	Number	61364.70805430989	66660.69843145543	56642.205866748096
17	Sri Lanka	1	male	31	85 to 89	2009	44	Population	1	Number	27224.950507719608	29574.559598657335	25129.77410412328
17	Sri Lanka	1	male	32	90 to 94	2009	44	Population	1	Number	8665.712041610797	9413.59350375134	7998.816600063701
17	Sri Lanka	1	male	39	0 to 14	2009	44	Population	1	Number	2651261.6641636756	2880074.8811723646	2447225.9992709076
17	Sri Lanka	1	male	42	Neonatal	2009	44	Population	1	Number	14148.065567006073	15369.093442373363	13059.259432202642
17	Sri Lanka	1	male	157	25 plus	2009	44	Population	1	Number	5626281.392262365	6111849.287185997	5193294.305298928
17	Sri Lanka	1	male	158	<20 years	2009	44	Population	1	Number	3484868.9179981607	3785625.3762379317	3216680.5470203804
17	Sri Lanka	1	male	159	10 to 24	2009	44	Population	1	Number	2458067.2960250727	2670207.158804239	2268899.473823771
17	Sri Lanka	1	male	162	10 to 19	2009	44	Population	1	Number	1678180.19802901	1823013.0581806784	1549030.8887990075
17	Sri Lanka	1	male	164	Birth	2009	44	Population	1	Number	186121.583596726	197601.067039655	175262.708472199
17	Sri Lanka	1	male	235	95 plus	2009	44	Population	1	Number	1816.9616499883598	1973.771838109266	1677.1320045968785
17	Sri Lanka	2	female	1	Under 5	2009	44	Population	1	Number	891122.4952559571	968029.5043393645	822543.5340473864
17	Sri Lanka	2	female	2	Early Neonatal	2009	44	Population	1	Number	3382.9064859014916	3674.863227230096	3122.5649347635363
17	Sri Lanka	2	female	3	Late Neonatal	2009	44	Population	1	Number	10122.642862661593	10996.262584676573	9343.62501056788
17	Sri Lanka	2	female	4	Post Neonatal	2009	44	Population	1	Number	163099.03164690285	177175.05236811744	150547.26438256542
17	Sri Lanka	2	female	5	1 to 4	2009	44	Population	1	Number	714517.9142604911	776183.3261593403	659530.0797194894
17	Sri Lanka	2	female	6	5 to 9	2009	44	Population	1	Number	862787.5502798088	937249.1538412372	796389.188374601
17	Sri Lanka	2	female	7	10 to 14	2009	44	Population	1	Number	829799.8007471694	901414.4453703443	765940.1084497882
17	Sri Lanka	2	female	8	15 to 19	2009	44	Population	1	Number	849064.2333134562	922341.4662993416	783721.9897611109
17	Sri Lanka	2	female	9	20 to 24	2009	44	Population	1	Number	832412.732276459	904252.8820910382	768351.9541228216
17	Sri Lanka	2	female	10	25 to 29	2009	44	Population	1	Number	876287.311487893	951913.991975761	808850.035622884
17	Sri Lanka	2	female	11	30 to 34	2009	44	Population	1	Number	808938.2442823516	878752.4631267193	746684.0146224501
17	Sri Lanka	2	female	12	35 to 39	2009	44	Population	1	Number	728048.9921429314	790882.1837074866	672019.8335750423
17	Sri Lanka	2	female	13	40 to 44	2009	44	Population	1	Number	703459.9828222475	764171.0563017526	649323.144025588
17	Sri Lanka	2	female	14	45 to 49	2009	44	Population	1	Number	672560.6501496332	730605.002419456	620801.7606786914
17	Sri Lanka	2	female	15	50 to 54	2009	44	Population	1	Number	609917.5548035568	662555.5873716088	562979.5495865687
17	Sri Lanka	2	female	16	55 to 59	2009	44	Population	1	Number	540834.8549544386	587510.8072775335	499213.31275836815
17	Sri Lanka	2	female	17	60 to 64	2009	44	Population	1	Number	428186.68558210664	465140.7042414589	395234.3156701257
17	Sri Lanka	2	female	18	65 to 69	2009	44	Population	1	Number	297896.4210653558	323605.9311301954	274970.9229288228
17	Sri Lanka	2	female	19	70 to 74	2009	44	Population	1	Number	213112.10498274997	231504.4300345205	196711.4340778021
17	Sri Lanka	2	female	20	75 to 79	2009	44	Population	1	Number	147996.05092903881	160768.63123500315	136606.57811276906
17	Sri Lanka	2	female	21	80 plus	2009	44	Population	1	Number	145184.57140264742	157714.5111259476	134011.46428964013
17	Sri Lanka	2	female	22	All Ages	2009	44	Population	1	Number	10437610.236477802	11338412.751888774	9634353.14070446
17	Sri Lanka	2	female	23	5-14 years	2009	44	Population	1	Number	1692587.351026978	1838663.5992115815	1562329.2968243894
17	Sri Lanka	2	female	24	15-49 years	2009	44	Population	1	Number	5470772.146474971	5942919.045921556	5049752.732408587
17	Sri Lanka	2	female	25	50-69 years	2009	44	Population	1	Number	1876835.5164054579	2038813.0300207965	1732398.1009438855
17	Sri Lanka	2	female	26	70+ years	2009	44	Population	1	Number	506292.72731443617	549987.5723954713	467329.4764802112
17	Sri Lanka	2	female	28	<1 year	2009	44	Population	1	Number	176604.58099546592	191846.1781800241	163013.45432789685
17	Sri Lanka	2	female	30	80 to 84	2009	44	Population	1	Number	86365.12667070034	93818.74120373419	79718.64349554265
17	Sri Lanka	2	female	31	85 to 89	2009	44	Population	1	Number	40482.018738146064	43975.759497002146	37366.60552899961
17	Sri Lanka	2	female	32	90 to 94	2009	44	Population	1	Number	14732.941945996225	16004.446712286066	13599.12492355377
17	Sri Lanka	2	female	39	0 to 14	2009	44	Population	1	Number	2583709.8462829352	2806693.1035509463	2384872.8308717753
17	Sri Lanka	2	female	42	Neonatal	2009	44	Population	1	Number	13505.549348563085	14671.125811906668	12466.189945331416
17	Sri Lanka	2	female	157	25 plus	2009	44	Population	1	Number	6172423.4246049505	6705125.299947439	5697406.3659487525
17	Sri Lanka	2	female	158	<20 years	2009	44	Population	1	Number	3432774.0795963914	3729034.5698502883	3168594.820632887
17	Sri Lanka	2	female	159	10 to 24	2009	44	Population	1	Number	2511276.7663370846	2728008.7937607244	2318014.0523337205
17	Sri Lanka	2	female	162	10 to 19	2009	44	Population	1	Number	1678864.0340606256	1823755.9116696857	1549662.098210899
17	Sri Lanka	2	female	164	Birth	2009	44	Population	1	Number	176980.862963859	187896.571109298	166655.284096447
17	Sri Lanka	2	female	235	95 plus	2009	44	Population	1	Number	3604.484047804776	3915.563712925222	3327.090341544095
17	Sri Lanka	3	both	1	Under 5	2009	44	Population	1	Number	1815375.246224642	1972048.5221148322	1675667.6872160677
17	Sri Lanka	3	both	2	Early Neonatal	2009	44	Population	1	Number	6928.572481122486	7526.532682528559	6395.363740524829
17	Sri Lanka	3	both	3	Late Neonatal	2009	44	Population	1	Number	20725.04243444667	22513.686571751474	19130.08563700923
17	Sri Lanka	3	both	4	Post Neonatal	2009	44	Population	1	Number	333815.9520466947	362625.44411194377	308126.16040964605
17	Sri Lanka	3	both	5	1 to 4	2009	44	Population	1	Number	1453905.679262378	1579382.8587486087	1342016.0774288878
17	Sri Lanka	3	both	6	5 to 9	2009	44	Population	1	Number	1745223.5192802744	1895842.4541230232	1610914.6934272922
17	Sri Lanka	3	both	7	10 to 14	2009	44	Population	1	Number	1674372.7449416947	1818877.0084854555	1545516.449499323
17	Sri Lanka	3	both	8	15 to 19	2009	44	Population	1	Number	1682671.4871479413	1827891.9613649088	1553176.5375105832
17	Sri Lanka	3	both	9	20 to 24	2009	44	Population	1	Number	1612299.8302725216	1751446.9827145992	1488220.5391475845
17	Sri Lanka	3	both	10	25 to 29	2009	44	Population	1	Number	1697982.9793956631	1844524.8893071003	1567309.6886901672
17	Sri Lanka	3	both	11	30 to 34	2009	44	Population	1	Number	1580634.6597682128	1717048.9964991314	1458992.2552792185
17	Sri Lanka	3	both	12	35 to 39	2009	44	Population	1	Number	1424255.2571523318	1547173.5008079847	1314647.491046845
17	Sri Lanka	3	both	13	40 to 44	2009	44	Population	1	Number	1369392.7139428325	1487576.1269423033	1264007.0567422358
17	Sri Lanka	3	both	14	45 to 49	2009	44	Population	1	Number	1300191.9049399954	1412403.0444586668	1200131.8001987648
17	Sri Lanka	3	both	15	50 to 54	2009	44	Population	1	Number	1169489.49365018	1270420.5548566082	1079487.9786555097
17	Sri Lanka	3	both	16	55 to 59	2009	44	Population	1	Number	1028272.524662267	1117016.0642041622	949138.7782289016
17	Sri Lanka	3	both	17	60 to 64	2009	44	Population	1	Number	797755.8299931888	866604.9671098599	736362.1760227546
17	Sri Lanka	3	both	18	65 to 69	2009	44	Population	1	Number	547970.3568089586	595262.1280670052	505799.68101173895
17	Sri Lanka	3	both	19	70 to 74	2009	44	Population	1	Number	381160.31350353674	414055.790667348	351826.9968235469
17	Sri Lanka	3	both	20	75 to 79	2009	44	Population	1	Number	257341.87939387254	279551.3897153475	237537.37568282668
17	Sri Lanka	3	both	21	80 plus	2009	44	Population	1	Number	244256.90365627606	265337.134497921	225459.39286517206
17	Sri Lanka	3	both	22	All Ages	2009	44	Population	1	Number	20328647.64473439	22083081.515936255	18764196.57804853
17	Sri Lanka	3	both	23	5-14 years	2009	44	Population	1	Number	3419596.264221969	3714719.4626084785	3156431.1429266157
17	Sri Lanka	3	both	24	15-49 years	2009	44	Population	1	Number	10667428.832619498	11588065.502094692	9846485.368615402
17	Sri Lanka	3	both	25	50-69 years	2009	44	Population	1	Number	3543488.205114594	3849303.714237635	3270788.613918904
17	Sri Lanka	3	both	26	70+ years	2009	44	Population	1	Number	882759.0965536854	958944.3148806164	814823.7653715457
17	Sri Lanka	3	both	28	<1 year	2009	44	Population	1	Number	361469.56696226384	392665.6633662238	333651.6097871801
17	Sri Lanka	3	both	30	80 to 84	2009	44	Population	1	Number	147729.83472501024	160479.4396351896	136360.84936229076
17	Sri Lanka	3	both	31	85 to 89	2009	44	Population	1	Number	67706.96924586566	73550.31909565948	62496.37963312288
17	Sri Lanka	3	both	32	90 to 94	2009	44	Population	1	Number	23398.653987607024	25418.04021603741	21597.941523617472
17	Sri Lanka	3	both	39	0 to 14	2009	44	Population	1	Number	5234971.510446611	5686767.98472331	4832098.830142682
17	Sri Lanka	3	both	42	Neonatal	2009	44	Population	1	Number	27653.614915569156	30040.21925428003	25525.44937753406
17	Sri Lanka	3	both	157	25 plus	2009	44	Population	1	Number	11798704.816867314	12816974.58713344	10890700.671247687
17	Sri Lanka	3	both	158	<20 years	2009	44	Population	1	Number	6917642.997594552	7514659.946088218	6385275.367653265
17	Sri Lanka	3	both	159	10 to 24	2009	44	Population	1	Number	4969344.062362158	5398215.952564963	4586913.526157491
17	Sri Lanka	3	both	162	10 to 19	2009	44	Population	1	Number	3357044.232089636	3646768.9698503637	3098692.987009906
17	Sri Lanka	3	both	164	Birth	2009	44	Population	1	Number	363102.446560585	385497.638148952	341917.992568646
17	Sri Lanka	3	both	235	95 plus	2009	44	Population	1	Number	5421.445697793136	5889.335551034487	5004.222346140973
18	Thailand	1	male	1	Under 5	2009	44	Population	1	Number	2069020.5148509678	2228202.9514991487	1906087.4167976882
18	Thailand	1	male	2	Early Neonatal	2009	44	Population	1	Number	7456.651454627177	8030.33737956797	6869.448324505765
18	Thailand	1	male	3	Late Neonatal	2009	44	Population	1	Number	22351.37964029754	24071.00834772356	20591.232989059044
18	Thailand	1	male	4	Post Neonatal	2009	44	Population	1	Number	366594.9827854514	394799.38298541226	337726.0296516905
18	Thailand	1	male	5	1 to 4	2009	44	Population	1	Number	1672617.5009705916	1801302.222786444	1540900.7058324327
18	Thailand	1	male	6	5 to 9	2009	44	Population	1	Number	2259401.8200188745	2433231.458002838	2081476.4028272466
18	Thailand	1	male	7	10 to 14	2009	44	Population	1	Number	2656702.8537435713	2861099.2967336667	2447490.4155582446
18	Thailand	1	male	8	15 to 19	2009	44	Population	1	Number	2579316.989485073	2777759.6633625035	2376198.603301003
18	Thailand	1	male	9	20 to 24	2009	44	Population	1	Number	2577792.70797997	2776118.1095334287	2374794.3572939294
18	Thailand	1	male	10	25 to 29	2009	44	Population	1	Number	2722939.7694076784	2932432.224523219	2508511.2467044936
18	Thailand	1	male	11	30 to 34	2009	44	Population	1	Number	2800649.598405844	3016120.747228214	2580101.511833195
18	Thailand	1	male	12	35 to 39	2009	44	Population	1	Number	2866974.377522689	3087548.298344752	2641203.287281569
18	Thailand	1	male	13	40 to 44	2009	44	Population	1	Number	2825825.7091939906	3043233.8106138897	2603295.0314879036
18	Thailand	1	male	14	45 to 49	2009	44	Population	1	Number	2574484.856570602	2772555.764829464	2371746.9955578917
18	Thailand	1	male	15	50 to 54	2009	44	Population	1	Number	2164383.671545089	2330902.9806602523	1993940.8294130114
18	Thailand	1	male	16	55 to 59	2009	44	Population	1	Number	1645583.8072235847	1772188.6611931007	1515995.8858411026
18	Thailand	1	male	17	60 to 64	2009	44	Population	1	Number	1257242.9852444176	1353970.3982466294	1158236.4780003931
18	Thailand	1	male	18	65 to 69	2009	44	Population	1	Number	896741.9923879139	965733.8532072997	826124.5432493017
18	Thailand	1	male	19	70 to 74	2009	44	Population	1	Number	705265.7140966038	759526.1305828091	649726.8120297987
18	Thailand	1	male	20	75 to 79	2009	44	Population	1	Number	471234.0692623681	507488.99609291437	434124.90274513717
18	Thailand	1	male	21	80 plus	2009	44	Population	1	Number	415032.1662317386	446963.13599928556	382348.83798510116
18	Thailand	1	male	22	All Ages	2009	44	Population	1	Number	33488593.603170976	36065076.48065343	30851403.557907034
18	Thailand	1	male	23	5-14 years	2009	44	Population	1	Number	4916104.673762445	5294330.754736505	4528966.818385491
18	Thailand	1	male	24	15-49 years	2009	44	Population	1	Number	18947984.008565847	20405768.61843547	17455851.033459984
18	Thailand	1	male	25	50-69 years	2009	44	Population	1	Number	5963952.456401005	6422795.893307281	5494297.736503809
18	Thailand	1	male	26	70+ years	2009	44	Population	1	Number	1591531.9495907105	1713978.2626750087	1466200.5527600367
18	Thailand	1	male	28	<1 year	2009	44	Population	1	Number	396403.0138803761	426900.72871270386	365186.7109652554
18	Thailand	1	male	30	80 to 84	2009	44	Population	1	Number	255554.33151713698	275215.6934489808	235429.70797853408
18	Thailand	1	male	31	85 to 89	2009	44	Population	1	Number	103704.65075989335	111683.28552026326	95538.023165067425
18	Thailand	1	male	32	90 to 94	2009	44	Population	1	Number	40616.52594613377	43741.404371399316	37418.01904054049
18	Thailand	1	male	39	0 to 14	2009	44	Population	1	Number	6985125.188613413	7522533.706235654	6435054.23518318
18	Thailand	1	male	42	Neonatal	2009	44	Population	1	Number	29808.031094924714	32101.34572729153	27460.681313564808
18	Thailand	1	male	157	25 plus	2009	44	Population	1	Number	21346358.71709252	22988665.001521826	19665356.36212891
18	Thailand	1	male	158	<20 years	2009	44	Population	1	Number	9564442.178098487	10300293.369598158	8811252.838484187
18	Thailand	1	male	159	10 to 24	2009	44	Population	1	Number	7813812.551208614	8414977.069629598	7198483.376153178
18	Thailand	1	male	162	10 to 19	2009	44	Population	1	Number	5236019.843228645	5638858.960096171	4823689.018859249
18	Thailand	1	male	164	Birth	2009	44	Population	1	Number	404720.723209382	435131.142902354	375553.367565799
18	Thailand	1	male	235	95 plus	2009	44	Population	1	Number	15156.658008574506	16322.752658642212	13963.08780095915
18	Thailand	2	female	1	Under 5	2009	44	Population	1	Number	1953076.7995020498	2103338.9750939435	1799274.1419668852
18	Thailand	2	female	2	Early Neonatal	2009	44	Population	1	Number	7041.450060035848	7583.1919954335835	6486.94358470893
18	Thailand	2	female	3	Late Neonatal	2009	44	Population	1	Number	21116.386977993996	22741.000126213607	19453.494645452614
18	Thailand	2	female	4	Post Neonatal	2009	44	Population	1	Number	346479.72034832084	373136.53005047044	319194.8220866657
18	Thailand	2	female	5	1 to 4	2009	44	Population	1	Number	1578439.2421156992	1699878.2529218257	1454138.8816500579
18	Thailand	2	female	6	5 to 9	2009	44	Population	1	Number	2126361.599237691	2289955.63715672	1958912.9536304828
18	Thailand	2	female	7	10 to 14	2009	44	Population	1	Number	2519047.635655838	2712853.418536351	2320675.3950351314
18	Thailand	2	female	8	15 to 19	2009	44	Population	1	Number	2522214.9487964273	2716264.4125006576	2323593.2857370367
18	Thailand	2	female	9	20 to 24	2009	44	Population	1	Number	2516001.9269359773	2709573.384766609	2317869.532539091
18	Thailand	2	female	10	25 to 29	2009	44	Population	1	Number	2709261.5588184283	2917701.6653105714	2495910.180208854
18	Thailand	2	female	11	30 to 34	2009	44	Population	1	Number	2853903.3850119323	3073471.6742211925	2629161.621106208
18	Thailand	2	female	12	35 to 39	2009	44	Population	1	Number	2980272.772294126	3209563.4334378014	2745579.557631295
18	Thailand	2	female	13	40 to 44	2009	44	Population	1	Number	2979100.994990336	3208301.504120009	2744500.0565059986
18	Thailand	2	female	14	45 to 49	2009	44	Population	1	Number	2724039.7839468564	2933616.869926826	2509524.6363042444
18	Thailand	2	female	15	50 to 54	2009	44	Population	1	Number	2321984.995380802	2500629.540841896	2139131.221715887
18	Thailand	2	female	16	55 to 59	2009	44	Population	1	Number	1784460.7852046317	1921750.2967648683	1643936.4540048894
18	Thailand	2	female	17	60 to 64	2009	44	Population	1	Number	1410287.9180423461	1518790.0162855044	1299229.2900662478
18	Thailand	2	female	18	65 to 69	2009	44	Population	1	Number	1024142.8333000309	1102936.4221070576	943492.7075613516
18	Thailand	2	female	19	70 to 74	2009	44	Population	1	Number	866229.9857843382	932874.3708182884	798015.3237268878
18	Thailand	2	female	20	75 to 79	2009	44	Population	1	Number	621526.5200924152	669344.3668462939	572581.9877815669
18	Thailand	2	female	21	80 plus	2009	44	Population	1	Number	618334.4026766899	665906.6602618508	569641.246114009
18	Thailand	2	female	22	All Ages	2009	44	Population	1	Number	34530248.845670916	37186872.648996435	31811029.591636077
18	Thailand	2	female	23	5-14 years	2009	44	Population	1	Number	4645409.234893529	5002809.05569307	4279588.348665614
18	Thailand	2	female	24	15-49 years	2009	44	Population	1	Number	19284795.370794084	20768492.94428367	17766138.870032728
18	Thailand	2	female	25	50-69 years	2009	44	Population	1	Number	6540876.531927811	7044106.275999326	6025789.673348375
18	Thailand	2	female	26	70+ years	2009	44	Population	1	Number	2106090.9085534434	2268125.397926432	1940238.5576224632
18	Thailand	2	female	28	<1 year	2009	44	Population	1	Number	374637.5573863507	403460.7221721176	345135.2603168273
18	Thailand	2	female	30	80 to 84	2009	44	Population	1	Number	361101.27884785563	388883.01471330016	332664.94887849316
18	Thailand	2	female	31	85 to 89	2009	44	Population	1	Number	162987.74589793963	175527.39272579976	150152.63953081646
18	Thailand	2	female	32	90 to 94	2009	44	Population	1	Number	68275.3946448512	73528.23945942587	62898.7821412786
18	Thailand	2	female	39	0 to 14	2009	44	Population	1	Number	6598486.034395579	7106148.030787015	6078862.490632499
18	Thailand	2	female	42	Neonatal	2009	44	Population	1	Number	28157.837038029844	30324.19212164719	25940.43823016154
18	Thailand	2	female	157	25 plus	2009	44	Population	1	Number	22893545.935542934	24654886.82094217	21090704.282727446
18	Thailand	2	female	158	<20 years	2009	44	Population	1	Number	9120700.983192006	9822412.443287672	8402455.776369534
18	Thailand	2	female	159	10 to 24	2009	44	Population	1	Number	7557264.511388243	8138691.215803616	6962138.213311259
18	Thailand	2	female	162	10 to 19	2009	44	Population	1	Number	5041262.584452266	5429117.831037008	4644268.680772168
18	Thailand	2	female	164	Birth	2009	44	Population	1	Number	381962.87502125	410663.286614755	354435.628751168
18	Thailand	2	female	235	95 plus	2009	44	Population	1	Number	25969.983286043447	27968.013363325055	23924.87556342053
18	Thailand	3	both	1	Under 5	2009	44	Population	1	Number	4022097.3143530176	4331541.926593091	3705361.558764573
18	Thailand	3	both	2	Early Neonatal	2009	44	Population	1	Number	14498.101514663025	15613.529375001553	13356.391909214695
18	Thailand	3	both	3	Late Neonatal	2009	44	Population	1	Number	43467.766618291535	46812.00847393716	40044.72763451166
18	Thailand	3	both	4	Post Neonatal	2009	44	Population	1	Number	713074.7031337722	767935.9130358828	656920.8517383562
18	Thailand	3	both	5	1 to 4	2009	44	Population	1	Number	3251056.743086291	3501180.47570827	2995039.5874824906
18	Thailand	3	both	6	5 to 9	2009	44	Population	1	Number	4385763.419256565	4723187.095159558	4040389.35645773
18	Thailand	3	both	7	10 to 14	2009	44	Population	1	Number	5175750.489399409	5573952.715270017	4768165.810593376
18	Thailand	3	both	8	15 to 19	2009	44	Population	1	Number	5101531.938281501	5494024.07586316	4699791.88903804
18	Thailand	3	both	9	20 to 24	2009	44	Population	1	Number	5093794.634915947	5485691.494300037	4692663.88983302
18	Thailand	3	both	10	25 to 29	2009	44	Population	1	Number	5432201.328226107	5850133.88983379	5004421.426913348
18	Thailand	3	both	11	30 to 34	2009	44	Population	1	Number	5654552.983417776	6089592.421449406	5209263.132939403
18	Thailand	3	both	12	35 to 39	2009	44	Population	1	Number	5847247.149816815	6297111.731782554	5386782.844912865
18	Thailand	3	both	13	40 to 44	2009	44	Population	1	Number	5804926.704184326	6251535.314733898	5347795.087993901
18	Thailand	3	both	14	45 to 49	2009	44	Population	1	Number	5298524.640517458	5706172.63475629	4881271.631862136
18	Thailand	3	both	15	50 to 54	2009	44	Population	1	Number	4486368.666925891	4831532.521502149	4133072.0511288983
18	Thailand	3	both	16	55 to 59	2009	44	Population	1	Number	3430044.5924282162	3693938.9579579686	3159932.3398459917
18	Thailand	3	both	17	60 to 64	2009	44	Population	1	Number	2667530.9032867635	2872760.414532134	2457465.768066641
18	Thailand	3	both	18	65 to 69	2009	44	Population	1	Number	1920884.825687945	2068670.2753143578	1769617.2508106534
18	Thailand	3	both	19	70 to 74	2009	44	Population	1	Number	1571495.699880942	1692400.5014010973	1447742.1357566866
18	Thailand	3	both	20	75 to 79	2009	44	Population	1	Number	1092760.5893547833	1176833.3629392083	1006706.8905267039
18	Thailand	3	both	21	80 plus	2009	44	Population	1	Number	1033366.5689084285	1112869.7962611367	951990.0840991099
18	Thailand	3	both	22	All Ages	2009	44	Population	1	Number	68018842.4488419	73251949.12964983	62662433.149543114
18	Thailand	3	both	23	5-14 years	2009	44	Population	1	Number	9561513.908655975	10297139.810429579	8808555.167051103
18	Thailand	3	both	24	15-49 years	2009	44	Population	1	Number	38232779.37935993	41174261.562719144	35221989.90349271
18	Thailand	3	both	25	50-69 years	2009	44	Population	1	Number	12504828.988328816	13466902.169306612	11520087.409852186
18	Thailand	3	both	26	70+ years	2009	44	Population	1	Number	3697622.858144154	3982103.6606014427	3406439.110382501
18	Thailand	3	both	28	<1 year	2009	44	Population	1	Number	771040.5712667268	830361.4508848215	710321.9712820825
18	Thailand	3	both	30	80 to 84	2009	44	Population	1	Number	616655.6103649926	664098.7081622812	568094.6568570272
18	Thailand	3	both	31	85 to 89	2009	44	Population	1	Number	266692.39665783296	287210.678246063	245690.66269588392
18	Thailand	3	both	32	90 to 94	2009	44	Population	1	Number	108891.92059098497	117269.64383082518	100316.80118181909
18	Thailand	3	both	39	0 to 14	2009	44	Population	1	Number	13583611.223008992	14628681.737022666	12513916.725815678
18	Thailand	3	both	42	Neonatal	2009	44	Population	1	Number	57965.86813295456	62425.537848938715	53401.11954372635
18	Thailand	3	both	157	25 plus	2009	44	Population	1	Number	44239904.652635455	47643551.82246399	40756060.644856356
18	Thailand	3	both	158	<20 years	2009	44	Population	1	Number	18685143.161290493	20122705.812885825	17213708.61485372
18	Thailand	3	both	159	10 to 24	2009	44	Population	1	Number	15371077.062596858	16553668.28543322	14160621.589464435
18	Thailand	3	both	162	10 to 19	2009	44	Population	1	Number	10277282.42768091	11067976.79113318	9467957.699631413
18	Thailand	3	both	164	Birth	2009	44	Population	1	Number	786683.598230632	845794.429517108	729988.996316967
18	Thailand	3	both	235	95 plus	2009	44	Population	1	Number	41126.641294617955	44290.76602196727	37887.96336437968
19	Timor-Leste	1	male	1	Under 5	2009	44	Population	1	Number	83797.39579852787	90343.48610336184	77653.53277727749
19	Timor-Leste	1	male	2	Early Neonatal	2009	44	Population	1	Number	340.34148825721644	366.92830632456827	315.3883084552067
19	Timor-Leste	1	male	3	Late Neonatal	2009	44	Population	1	Number	1010.0707278331397	1088.9754973150245	936.0142952382437
19	Timor-Leste	1	male	4	Post Neonatal	2009	44	Population	1	Number	16061.160591242351	17315.827357778788	14883.587354096102
19	Timor-Leste	1	male	5	1 to 4	2009	44	Population	1	Number	66385.82299119516	71571.75494194347	61518.54281948793
19	Timor-Leste	1	male	6	5 to 9	2009	44	Population	1	Number	79441.2958928985	85647.09610771955	73616.81369335543
19	Timor-Leste	1	male	7	10 to 14	2009	44	Population	1	Number	69781.27665529418	75232.45487174399	64665.04838671072
19	Timor-Leste	1	male	8	15 to 19	2009	44	Population	1	Number	59138.3377359852	63758.110171733504	54802.429168755974
19	Timor-Leste	1	male	9	20 to 24	2009	44	Population	1	Number	47979.81438156885	51727.9045788592	44462.0271694923
19	Timor-Leste	1	male	10	25 to 29	2009	44	Population	1	Number	37798.57663561264	40751.32825388256	35027.258087649854
19	Timor-Leste	1	male	11	30 to 34	2009	44	Population	1	Number	30691.3243812059	33088.87121496867	28441.09582527023
19	Timor-Leste	1	male	12	35 to 39	2009	44	Population	1	Number	28217.375276777595	30421.6619967525	26148.53188531286
19	Timor-Leste	1	male	13	40 to 44	2009	44	Population	1	Number	25385.967893455927	27369.070551033947	23524.717816254917
19	Timor-Leste	1	male	14	45 to 49	2009	44	Population	1	Number	20206.53921414131	21785.03493209848	18725.0348322666
19	Timor-Leste	1	male	15	50 to 54	2009	44	Population	1	Number	15870.20892546861	17109.95891761007	14706.635895214402
19	Timor-Leste	1	male	16	55 to 59	2009	44	Population	1	Number	15664.252670108683	16887.91375836973	14515.779954240654
19	Timor-Leste	1	male	17	60 to 64	2009	44	Population	1	Number	14204.071941589435	15313.666538652513	13162.65685319065
19	Timor-Leste	1	male	18	65 to 69	2009	44	Population	1	Number	9564.505650676867	10311.666312578072	8863.25459121654
19	Timor-Leste	1	male	19	70 to 74	2009	44	Population	1	Number	6211.925889587068	6697.189512074097	5756.479495339427
19	Timor-Leste	1	male	20	75 to 79	2009	44	Population	1	Number	4052.5809680771827	4369.160746385171	3755.4535679577875
19	Timor-Leste	1	male	21	80 plus	2009	44	Population	1	Number	2962.875565998948	3194.3296682677915	2745.6432588008397
19	Timor-Leste	1	male	22	All Ages	2009	44	Population	1	Number	550968.3254769748	594008.9042360918	510572.3932583066
19	Timor-Leste	1	male	23	5-14 years	2009	44	Population	1	Number	149222.5725481927	160879.55097946356	138281.8620800662
19	Timor-Leste	1	male	24	15-49 years	2009	44	Population	1	Number	249417.93551874743	268901.98169932887	231131.09478500273
19	Timor-Leste	1	male	25	50-69 years	2009	44	Population	1	Number	55303.03918784359	59623.205527210375	51248.327293862254
19	Timor-Leste	1	male	26	70+ years	2009	44	Population	1	Number	13227.382423663199	14260.67992672706	12257.576322098059
19	Timor-Leste	1	male	28	<1 year	2009	44	Population	1	Number	17411.572807332708	18771.731161418378	16134.98995778955
19	Timor-Leste	1	male	30	80 to 84	2009	44	Population	1	Number	2029.4291908932632	2187.9642697493396	1880.635366916286
19	Timor-Leste	1	male	31	85 to 89	2009	44	Population	1	Number	728.8204195611838	785.7544595392889	675.3847157161626
19	Timor-Leste	1	male	32	90 to 94	2009	44	Population	1	Number	173.36623877918387	186.9092736676008	160.65536138951438
19	Timor-Leste	1	male	39	0 to 14	2009	44	Population	1	Number	233019.96834672056	251223.03708282538	215935.39485734358
19	Timor-Leste	1	male	42	Neonatal	2009	44	Population	1	Number	1350.4122160903562	1455.9038036395928	1251.4026036934504
19	Timor-Leste	1	male	157	25 plus	2009	44	Population	1	Number	210830.20501270017	227299.85240267354	195372.54206271464
19	Timor-Leste	1	male	158	<20 years	2009	44	Population	1	Number	292158.30608270573	314981.1472545589	270737.82402609964
19	Timor-Leste	1	male	159	10 to 24	2009	44	Population	1	Number	176899.42877284824	190718.4696223367	163929.50472495897
19	Timor-Leste	1	male	162	10 to 19	2009	44	Population	1	Number	128919.61439127938	138990.56504347752	119467.47755546668
19	Timor-Leste	1	male	164	Birth	2009	44	Population	1	Number	18393.1490394983	19535.6169673206	17162.3711428435
19	Timor-Leste	1	male	235	95 plus	2009	44	Population	1	Number	31.2597167653171	33.70166531156169	28.96781477887653
19	Timor-Leste	2	female	1	Under 5	2009	44	Population	1	Number	80189.4862074573	86453.73360094821	74310.14814082348
19	Timor-Leste	2	female	2	Early Neonatal	2009	44	Population	1	Number	325.22075634765105	350.62637211614873	301.37619937035026
19	Timor-Leste	2	female	3	Late Neonatal	2009	44	Population	1	Number	967.7896264760798	1043.3914781878634	896.8331624738826
19	Timor-Leste	2	female	4	Post Neonatal	2009	44	Population	1	Number	15412.817738940512	16616.8372172263	14282.779746026987
19	Timor-Leste	2	female	5	1 to 4	2009	44	Population	1	Number	63483.65808569306	68442.8785334179	58829.159032952266
19	Timor-Leste	2	female	6	5 to 9	2009	44	Population	1	Number	74243.08673581826	80042.81291645962	68799.72717991554
19	Timor-Leste	2	female	7	10 to 14	2009	44	Population	1	Number	65721.75647592534	70855.81283631732	60903.16437701485
19	Timor-Leste	2	female	8	15 to 19	2009	44	Population	1	Number	57245.54495357176	61717.456082128534	53048.41229306306
19	Timor-Leste	2	female	9	20 to 24	2009	44	Population	1	Number	47697.2161980742	51423.23037245822	44200.14853835248
19	Timor-Leste	2	female	10	25 to 29	2009	44	Population	1	Number	37801.40803157455	40754.38083301465	35029.88189113489
19	Timor-Leste	2	female	11	30 to 34	2009	44	Population	1	Number	30060.149064689198	32408.389704855756	27856.197062459276
19	Timor-Leste	2	female	12	35 to 39	2009	44	Population	1	Number	26355.47371421689	28414.312289281206	24423.14134496731
19	Timor-Leste	2	female	13	40 to 44	2009	44	Population	1	Number	23189.167483469657	25000.660346633056	21488.982564384452
19	Timor-Leste	2	female	14	45 to 49	2009	44	Population	1	Number	18701.97436339981	20162.936388470953	17330.78176701028
19	Timor-Leste	2	female	15	50 to 54	2009	44	Population	1	Number	14811.316478452687	15968.34784294206	13725.379394837484
19	Timor-Leste	2	female	16	55 to 59	2009	44	Population	1	Number	15538.510715451606	16752.34908568606	14399.257156552305
19	Timor-Leste	2	female	17	60 to 64	2009	44	Population	1	Number	15337.455042078811	16535.587332408802	14212.942496370631
19	Timor-Leste	2	female	18	65 to 69	2009	44	Population	1	Number	9579.307699210389	10327.624668482174	8876.971382174248
19	Timor-Leste	2	female	19	70 to 74	2009	44	Population	1	Number	6107.146263915448	6584.224704927362	5659.382109210096
19	Timor-Leste	2	female	20	75 to 79	2009	44	Population	1	Number	4161.362594866117	4486.440183227526	3856.259536221165
19	Timor-Leste	2	female	21	80 plus	2009	44	Population	1	Number	2457.8698257127344	2649.8738573812793	2277.66356286478
19	Timor-Leste	2	female	22	All Ages	2009	44	Population	1	Number	529198.2318478848	570538.1730456229	490398.44079735625
19	Timor-Leste	2	female	23	5-14 years	2009	44	Population	1	Number	139964.8432117436	150898.62575277692	129702.89155693041
19	Timor-Leste	2	female	24	15-49 years	2009	44	Population	1	Number	241050.93380899608	259881.3660168424	223377.54546137172
19	Timor-Leste	2	female	25	50-69 years	2009	44	Population	1	Number	55266.58993519349	59583.90892951909	51214.550429934665
19	Timor-Leste	2	female	26	70+ years	2009	44	Population	1	Number	12726.3786844943	13720.538745536165	11793.305208296044
19	Timor-Leste	2	female	28	<1 year	2009	44	Population	1	Number	16705.828121764243	18010.855067530316	15480.98910787122
19	Timor-Leste	2	female	30	80 to 84	2009	44	Population	1	Number	1663.894092951986	1793.8742777339917	1541.9005955222694
19	Timor-Leste	2	female	31	85 to 89	2009	44	Population	1	Number	589.5767380256624	635.6333312165124	546.3501116558613
19	Timor-Leste	2	female	32	90 to 94	2009	44	Population	1	Number	165.97972319796142	178.94573779151145	153.81041084743075
19	Timor-Leste	2	female	39	0 to 14	2009	44	Population	1	Number	220154.32941920092	237352.3593537251	204013.03969775388
19	Timor-Leste	2	female	42	Neonatal	2009	44	Population	1	Number	1293.0103828237309	1394.0178503040122	1198.2093618442325
19	Timor-Leste	2	female	157	25 plus	2009	44	Population	1	Number	204101.1412770379	220045.1272373108	189136.8402681869
19	Timor-Leste	2	female	158	<20 years	2009	44	Population	1	Number	277399.8743727727	299069.81543585367	257061.45199081692
19	Timor-Leste	2	female	159	10 to 24	2009	44	Population	1	Number	170664.5176275713	183996.49929090412	158151.72520843035
19	Timor-Leste	2	female	162	10 to 19	2009	44	Population	1	Number	122967.3014294971	132573.26891844586	113951.57667007792
19	Timor-Leste	2	female	164	Birth	2009	44	Population	1	Number	17518.3868817281	18606.5200293788	16346.1437104921
19	Timor-Leste	2	female	235	95 plus	2009	44	Population	1	Number	38.4192715371244	41.420510639263334	35.60244483921808
19	Timor-Leste	3	both	1	Under 5	2009	44	Population	1	Number	163986.8820059852	176797.21970431003	151963.680918101
19	Timor-Leste	3	both	2	Early Neonatal	2009	44	Population	1	Number	665.5622446048675	717.554678440717	616.764507825557
19	Timor-Leste	3	both	3	Late Neonatal	2009	44	Population	1	Number	1977.8603543092195	2132.366975502888	1832.8474577121265
19	Timor-Leste	3	both	4	Post Neonatal	2009	44	Population	1	Number	31473.97833018286	33932.664575005096	29166.367100123083
19	Timor-Leste	3	both	5	1 to 4	2009	44	Population	1	Number	129869.48107688823	140014.63347536136	120347.7018524402
19	Timor-Leste	3	both	6	5 to 9	2009	44	Population	1	Number	153684.38262871676	165689.90902417916	142416.54087327098
19	Timor-Leste	3	both	7	10 to 14	2009	44	Population	1	Number	135503.03313121953	146088.2677080613	125568.21276372558
19	Timor-Leste	3	both	8	15 to 19	2009	44	Population	1	Number	116383.88268955697	125475.56625386204	107850.84146181903
19	Timor-Leste	3	both	9	20 to 24	2009	44	Population	1	Number	95677.03057964306	103151.13495131742	88662.17570784478
19	Timor-Leste	3	both	10	25 to 29	2009	44	Population	1	Number	75599.9846671872	81505.7090868972	70057.13997878475
19	Timor-Leste	3	both	11	30 to 34	2009	44	Population	1	Number	60751.4734458951	65497.26091982443	56297.292887729505
19	Timor-Leste	3	both	12	35 to 39	2009	44	Population	1	Number	54572.848990994484	58835.9742860337	50571.673230280176
19	Timor-Leste	3	both	13	40 to 44	2009	44	Population	1	Number	48575.13537692558	52369.730897667	45013.70038063937
19	Timor-Leste	3	both	14	45 to 49	2009	44	Population	1	Number	38908.513577541125	41947.97132056943	36055.81659927688
19	Timor-Leste	3	both	15	50 to 54	2009	44	Population	1	Number	30681.525403921296	33078.30676055213	28432.01529005189
19	Timor-Leste	3	both	16	55 to 59	2009	44	Population	1	Number	31202.763385560287	33640.26284405578	28915.037110792957
19	Timor-Leste	3	both	17	60 to 64	2009	44	Population	1	Number	29541.526983668246	31849.25387106131	27375.599349561286
19	Timor-Leste	3	both	18	65 to 69	2009	44	Population	1	Number	19143.813349887256	20639.290981060247	17740.22597339079
19	Timor-Leste	3	both	19	70 to 74	2009	44	Population	1	Number	12319.072153502515	13281.414217001457	11415.861604549522
19	Timor-Leste	3	both	20	75 to 79	2009	44	Population	1	Number	8213.943562943301	8855.600929612698	7611.713104178953
19	Timor-Leste	3	both	21	80 plus	2009	44	Population	1	Number	5420.745391711683	5844.203525649071	5023.306821665619
19	Timor-Leste	3	both	22	All Ages	2009	44	Population	1	Number	1080166.5573248595	1164547.0772817144	1000970.8340556638
19	Timor-Leste	3	both	23	5-14 years	2009	44	Population	1	Number	289187.41575993627	311778.1767322405	267984.7536369965
19	Timor-Leste	3	both	24	15-49 years	2009	44	Population	1	Number	490468.8693277435	528783.3477161711	454508.64024637453
19	Timor-Leste	3	both	25	50-69 years	2009	44	Population	1	Number	110569.62912303708	119207.11445672953	102462.87772379693
19	Timor-Leste	3	both	26	70+ years	2009	44	Population	1	Number	25953.761108157498	27981.218672263225	24050.8815303941
19	Timor-Leste	3	both	28	<1 year	2009	44	Population	1	Number	34117.40092909695	36782.5862289487	31615.979065660773
19	Timor-Leste	3	both	30	80 to 84	2009	44	Population	1	Number	3693.3232838452495	3981.838547483331	3422.535962438556
19	Timor-Leste	3	both	31	85 to 89	2009	44	Population	1	Number	1318.3971575868463	1421.3877907558015	1221.734827372024
19	Timor-Leste	3	both	32	90 to 94	2009	44	Population	1	Number	339.3459619771453	365.85501145911223	314.46577223694516
19	Timor-Leste	3	both	39	0 to 14	2009	44	Population	1	Number	453174.29776592145	488575.39643655054	419948.43455509754
19	Timor-Leste	3	both	42	Neonatal	2009	44	Population	1	Number	2643.422598914087	2849.921653943605	2449.6119655376833
19	Timor-Leste	3	both	157	25 plus	2009	44	Population	1	Number	414931.3462897381	447344.9796399844	384509.38233090163
19	Timor-Leste	3	both	158	<20 years	2009	44	Population	1	Number	569558.1804554785	614050.9626904128	527799.2760169165
19	Timor-Leste	3	both	159	10 to 24	2009	44	Population	1	Number	347563.9464004196	374714.96891324077	322081.2299333893
19	Timor-Leste	3	both	162	10 to 19	2009	44	Population	1	Number	251886.91582077648	271563.8339619234	233419.0542255446
19	Timor-Leste	3	both	164	Birth	2009	44	Population	1	Number	35911.5359212263	38142.1369966993	33508.5148533356
19	Timor-Leste	3	both	235	95 plus	2009	44	Population	1	Number	69.67898830244151	75.12217595082504	64.57025961809461
20	Viet Nam	1	male	1	Under 5	2009	44	Population	1	Number	4008739.2751732906	4279159.266135686	3748231.6245797747
20	Viet Nam	1	male	2	Early Neonatal	2009	44	Population	1	Number	16136.202861608415	17224.712623025833	15087.592810310864
20	Viet Nam	1	male	3	Late Neonatal	2009	44	Population	1	Number	48117.71254454128	51363.6186756811	44990.78625014647
20	Viet Nam	1	male	4	Post Neonatal	2009	44	Population	1	Number	769604.1931499119	821519.8565718549	719591.5167241707
20	Viet Nam	1	male	5	1 to 4	2009	44	Population	1	Number	3174881.166617229	3389051.0782651235	2968561.7287951475
20	Viet Nam	1	male	6	5 to 9	2009	44	Population	1	Number	3603527.205244727	3846612.556369962	3369352.2336016684
20	Viet Nam	1	male	7	10 to 14	2009	44	Population	1	Number	3863192.606374829	4123794.366177906	3612143.2962064985
20	Viet Nam	1	male	8	15 to 19	2009	44	Population	1	Number	4718450.237730681	5036745.637620084	4411822.068249517
20	Viet Nam	1	male	9	20 to 24	2009	44	Population	1	Number	4405531.167398647	4702717.793091832	4119238.0225330666
20	Viet Nam	1	male	10	25 to 29	2009	44	Population	1	Number	4031826.542222467	4303803.945158608	3769818.5671416847
20	Viet Nam	1	male	11	30 to 34	2009	44	Population	1	Number	3577340.8684360804	3818659.7517326428	3344867.6141189453
20	Viet Nam	1	male	12	35 to 39	2009	44	Population	1	Number	3404289.46183877	3633934.70996083	3183061.9414718975
20	Viet Nam	1	male	13	40 to 44	2009	44	Population	1	Number	3061798.8648058926	3268340.514066354	2862828.0727166524
20	Viet Nam	1	male	14	45 to 49	2009	44	Population	1	Number	2718176.203685428	2901537.887740831	2541535.7069819644
20	Viet Nam	1	male	15	50 to 54	2009	44	Population	1	Number	2128869.7888087174	2272478.267567886	1990525.3296076139
20	Viet Nam	1	male	16	55 to 59	2009	44	Population	1	Number	1389832.6022191294	1483587.3949189098	1299514.424590397
20	Viet Nam	1	male	17	60 to 64	2009	44	Population	1	Number	874043.371637982	933004.2529611673	817243.7222638272
20	Viet Nam	1	male	18	65 to 69	2009	44	Population	1	Number	663149.509933511	707883.9943120653	620054.783894599
20	Viet Nam	1	male	19	70 to 74	2009	44	Population	1	Number	578893.9124114565	617944.7151244178	541274.530677363
20	Viet Nam	1	male	20	75 to 79	2009	44	Population	1	Number	480651.68651985895	513075.3029744715	449416.56918894034
20	Viet Nam	1	male	21	80 plus	2009	44	Population	1	Number	341149.78373459703	364162.9345288314	318980.18811844307
20	Viet Nam	1	male	22	All Ages	2009	44	Population	1	Number	43849463.088176064	46807443.290442474	40999908.69594285
20	Viet Nam	1	male	23	5-14 years	2009	44	Population	1	Number	7466719.811619556	7970406.922547868	6981495.529808167
20	Viet Nam	1	male	24	15-49 years	2009	44	Population	1	Number	25917413.346117966	27665740.23937118	24233171.99321373
20	Viet Nam	1	male	25	50-69 years	2009	44	Population	1	Number	5055895.27259934	5396953.909760027	4727338.260356437
20	Viet Nam	1	male	26	70+ years	2009	44	Population	1	Number	1400695.3826659124	1495182.9526277208	1309671.2879847463
20	Viet Nam	1	male	28	<1 year	2009	44	Population	1	Number	833858.1085560616	890108.1878705617	779669.8957846281
20	Viet Nam	1	male	30	80 to 84	2009	44	Population	1	Number	233621.3598953444	249380.89966456284	218439.49162775362
20	Viet Nam	1	male	31	85 to 89	2009	44	Population	1	Number	83282.34413728675	88900.37245067925	77870.24663783355
20	Viet Nam	1	male	32	90 to 94	2009	44	Population	1	Number	19836.519400134	21174.643690264522	18547.444528918233
20	Viet Nam	1	male	39	0 to 14	2009	44	Population	1	Number	11475459.086792847	12249566.188683553	10729727.15438794
20	Viet Nam	1	male	42	Neonatal	2009	44	Population	1	Number	64253.915406149696	68588.33129870694	60078.37906045734
20	Viet Nam	1	male	157	25 plus	2009	44	Population	1	Number	23250022.59625389	24818413.671047013	21739121.45077232
20	Viet Nam	1	male	158	<20 years	2009	44	Population	1	Number	16193909.324523527	17286311.82630364	15141549.222637456
20	Viet Nam	1	male	159	10 to 24	2009	44	Population	1	Number	12987174.011504157	13863257.796889821	12143203.386989081
20	Viet Nam	1	male	162	10 to 19	2009	44	Population	1	Number	8581642.84410551	9160540.003797991	8023965.364456016
20	Viet Nam	1	male	164	Birth	2009	44	Population	1	Number	856063.209197696	898817.978034971	814671.117339563
20	Viet Nam	1	male	235	95 plus	2009	44	Population	1	Number	4409.560301831887	4707.018723324755	4123.005323937746
20	Viet Nam	2	female	1	Under 5	2009	44	Population	1	Number	3719901.9137797044	3970837.6251978083	3478164.3395756097
20	Viet Nam	2	female	2	Early Neonatal	2009	44	Population	1	Number	14891.345145194793	15895.879773954706	13923.632088379905
20	Viet Nam	2	female	3	Late Neonatal	2009	44	Population	1	Number	44494.90588085763	47496.42611458597	41603.40743240822
20	Viet Nam	2	female	4	Post Neonatal	2009	44	Population	1	Number	712222.3287104619	760267.148408738	665938.6088632576
20	Viet Nam	2	female	5	1 to 4	2009	44	Population	1	Number	2948293.33404319	3147178.1709005293	2756698.6911915643
20	Viet Nam	2	female	6	5 to 9	2009	44	Population	1	Number	3386048.7549213762	3614463.5284574986	3166006.60565949
20	Viet Nam	2	female	7	10 to 14	2009	44	Population	1	Number	3651197.24667694	3897498.3051077398	3413924.440616435
20	Viet Nam	2	female	8	15 to 19	2009	44	Population	1	Number	4517979.834478242	4822751.979071026	4224379.220589994
20	Viet Nam	2	female	9	20 to 24	2009	44	Population	1	Number	4323903.041967897	4615583.2289964445	4042914.495311039
20	Viet Nam	2	female	10	25 to 29	2009	44	Population	1	Number	3999328.5374646266	4269113.702505094	3739432.4430244435
20	Viet Nam	2	female	11	30 to 34	2009	44	Population	1	Number	3503817.4302533213	3740176.5977579295	3276122.091592404
20	Viet Nam	2	female	12	35 to 39	2009	44	Population	1	Number	3325513.9084393517	3549845.1456028395	3109405.6120807296
20	Viet Nam	2	female	13	40 to 44	2009	44	Population	1	Number	3083807.8853950063	3291834.210694556	2883406.838591761
20	Viet Nam	2	female	14	45 to 49	2009	44	Population	1	Number	2880989.773033708	3075334.472179264	2693768.8475409886
20	Viet Nam	2	female	15	50 to 54	2009	44	Population	1	Number	2376064.4282489102	2536348.0678441445	2221656.0421272684
20	Viet Nam	2	female	16	55 to 59	2009	44	Population	1	Number	1648012.4361503476	1759183.4247076982	1540916.45948026
20	Viet Nam	2	female	17	60 to 64	2009	44	Population	1	Number	1089435.6981897198	1162926.4321676332	1018638.7930465583
20	Viet Nam	2	female	18	65 to 69	2009	44	Population	1	Number	915970.6237025157	977759.8174566409	856446.3346894558
20	Viet Nam	2	female	19	70 to 74	2009	44	Population	1	Number	856465.5916505823	914240.7178574968	800808.2331197176
20	Viet Nam	2	female	20	75 to 79	2009	44	Population	1	Number	725865.1482292012	774830.279995116	678694.8506785509
20	Viet Nam	2	female	21	80 plus	2009	44	Population	1	Number	734454.7907887518	783999.3593560841	686726.295897485
20	Viet Nam	2	female	22	All Ages	2009	44	Population	1	Number	44738757.0433702	47756726.89495502	41831411.94362219
20	Viet Nam	2	female	23	5-14 years	2009	44	Population	1	Number	7037246.001598316	7511961.833565238	6579931.046275924
[truncated: 93,176 more rows]
