# Supplementary material for: Hematological malignancy burden in mainland China and Taiwan from 1990 to 2021 and decadal projections: Insights from the global burden of disease study 2021
Source: PLoS One. 2025 Jul 21;20(7):e0328526. doi: 10.1371/journal.pone.0328526 (PMC12279097; doi:10.1371/journal.pone.0328526)
Supplement: S1 Data — (ZIP) [file pone.0328526.s021.zip › The raw data used in this study/GBD_Population/IHME_GBD_2019_POP_2010_Y2020M10D15.CSV]

location_id	location_name	sex_id	sex_name	age_group_id	age_group_name	year_id	measure_id	measure_name	metric_id	metric_name	val	upper	lower
1	Global	1	male	1	Under 5	2010	44	Population	1	Number	336538476.8	342899131.4	329991007
1	Global	1	male	2	Early Neonatal	2010	44	Population	1	Number	1348300.959	1373721.469	1322503.114
1	Global	1	male	3	Late Neonatal	2010	44	Population	1	Number	3993858.14	4069274.866	3917730.288
1	Global	1	male	4	Post Neonatal	2010	44	Population	1	Number	63600354.31	64789564.64	62377287.6
1	Global	1	male	5	1 to 4	2010	44	Population	1	Number	267595963.4	272648832.6	262364185.7
1	Global	1	male	6	5 to 9	2010	44	Population	1	Number	321708833	328049462	315294172.4
1	Global	1	male	7	10 to 14	2010	44	Population	1	Number	315179651.5	321577866.9	308676876.5
1	Global	1	male	8	15 to 19	2010	44	Population	1	Number	315102475.8	321822893.7	308576152.5
1	Global	1	male	9	20 to 24	2010	44	Population	1	Number	311734528.3	318537865.8	305031080
1	Global	1	male	10	25 to 29	2010	44	Population	1	Number	278886336.5	284575973.2	273191134
1	Global	1	male	11	30 to 34	2010	44	Population	1	Number	256591997.1	261881066.7	251302852.2
1	Global	1	male	12	35 to 39	2010	44	Population	1	Number	251251372.1	256778080.7	245660599.8
1	Global	1	male	13	40 to 44	2010	44	Population	1	Number	236751401.4	242127153	231374012.4
1	Global	1	male	14	45 to 49	2010	44	Population	1	Number	208280935.6	212796408.1	203735543
1	Global	1	male	15	50 to 54	2010	44	Population	1	Number	171953161.3	175537608	168389088.6
1	Global	1	male	16	55 to 59	2010	44	Population	1	Number	149992829.4	153300502.4	146703636.7
1	Global	1	male	17	60 to 64	2010	44	Population	1	Number	117207859.1	119685447	114693287.7
1	Global	1	male	18	65 to 69	2010	44	Population	1	Number	85918716.25	87674190.53	84118245.13
1	Global	1	male	19	70 to 74	2010	44	Population	1	Number	67624602.28	68993063.42	66257060.73
1	Global	1	male	20	75 to 79	2010	44	Population	1	Number	46217423.23	47115957.98	45301836.51
1	Global	1	male	21	80 plus	2010	44	Population	1	Number	40778163.13	41453226.18	40087397.92
1	Global	1	male	22	All Ages	2010	44	Population	1	Number	3511718763	3584585058	3439960808
1	Global	1	male	23	5-14 years	2010	44	Population	1	Number	636888484.5	649568616.4	623946203.7
1	Global	1	male	24	15-49 years	2010	44	Population	1	Number	1858599047	1898530730	1819272555
1	Global	1	male	25	50-69 years	2010	44	Population	1	Number	525072566	536383875.6	513855967.4
1	Global	1	male	26	70+ years	2010	44	Population	1	Number	154620188.6	157510835.2	151642145.9
1	Global	1	male	28	<1 year	2010	44	Population	1	Number	68942513.41	70233125.18	67618054.6
1	Global	1	male	30	80 to 84	2010	44	Population	1	Number	26332648.86	26795954	25853225.22
1	Global	1	male	31	85 to 89	2010	44	Population	1	Number	10660891.17	10826907.33	10489864.38
1	Global	1	male	32	90 to 94	2010	44	Population	1	Number	2978011.468	3021322.364	2933766.324
1	Global	1	male	39	0 to 14	2010	44	Population	1	Number	973426961.3	992529683.8	954120827.9
1	Global	1	male	42	Neonatal	2010	44	Population	1	Number	5342159.1	5443119.159	5240214.417
1	Global	1	male	157	25 plus	2010	44	Population	1	Number	1911454797	1951718334	1870769580
1	Global	1	male	158	<20 years	2010	44	Population	1	Number	1288529437	1314349415	1262652821
1	Global	1	male	159	10 to 24	2010	44	Population	1	Number	942016655.7	961820956.1	922491984.8
1	Global	1	male	162	10 to 19	2010	44	Population	1	Number	630282127.4	643493299.8	617322572.8
1	Global	1	male	164	Birth	2010	44	Population	1	Number	71279119.98	73473534.01	69017323.16
1	Global	1	male	235	95 plus	2010	44	Population	1	Number	806611.6269	819993.7462	793631.356
1	Global	2	female	1	Under 5	2010	44	Population	1	Number	314538955.4	320352872.7	308627670.1
1	Global	2	female	2	Early Neonatal	2010	44	Population	1	Number	1256791.623	1279853.961	1233637.307
1	Global	2	female	3	Late Neonatal	2010	44	Population	1	Number	3731319.449	3799444.775	3663007.625
1	Global	2	female	4	Post Neonatal	2010	44	Population	1	Number	59392872.59	60481899.17	58301657.27
1	Global	2	female	5	1 to 4	2010	44	Population	1	Number	250157971.7	254778876.6	245427146.7
1	Global	2	female	6	5 to 9	2010	44	Population	1	Number	300399102.9	306141330.1	294464336.2
1	Global	2	female	7	10 to 14	2010	44	Population	1	Number	294320442.3	300067895.6	288476244
1	Global	2	female	8	15 to 19	2010	44	Population	1	Number	299802839.9	305859309.3	293868639.4
1	Global	2	female	9	20 to 24	2010	44	Population	1	Number	306462581.1	312968536.4	300009820.4
1	Global	2	female	10	25 to 29	2010	44	Population	1	Number	278051430.1	283707524.7	272397681.9
1	Global	2	female	11	30 to 34	2010	44	Population	1	Number	254271948.1	259468437.1	249114161.8
1	Global	2	female	12	35 to 39	2010	44	Population	1	Number	247088534.8	252355790.6	241735708.6
1	Global	2	female	13	40 to 44	2010	44	Population	1	Number	232119464.4	237252943.1	226991694
1	Global	2	female	14	45 to 49	2010	44	Population	1	Number	205402389.3	209684674.2	201056778.8
1	Global	2	female	15	50 to 54	2010	44	Population	1	Number	171344267.9	174716330.5	167940466.2
1	Global	2	female	16	55 to 59	2010	44	Population	1	Number	153408150.6	156673150.4	150138008.6
1	Global	2	female	17	60 to 64	2010	44	Population	1	Number	121712759.1	124103754.6	119228292.3
1	Global	2	female	18	65 to 69	2010	44	Population	1	Number	92421659.33	94204171.22	90592721.02
1	Global	2	female	19	70 to 74	2010	44	Population	1	Number	78657927.64	80130268.2	77185538.01
1	Global	2	female	20	75 to 79	2010	44	Population	1	Number	58138312.75	59173931.37	57066472.52
1	Global	2	female	21	80 plus	2010	44	Population	1	Number	67459752.25	68549574.48	66345266.74
1	Global	2	female	22	All Ages	2010	44	Population	1	Number	3475600518	3545427063	3406494414
1	Global	2	female	23	5-14 years	2010	44	Population	1	Number	594719545.2	606241720.3	583039219.7
1	Global	2	female	24	15-49 years	2010	44	Population	1	Number	1823199188	1861213981	1785238766
1	Global	2	female	25	50-69 years	2010	44	Population	1	Number	538886836.9	549752709.7	527869877.9
1	Global	2	female	26	70+ years	2010	44	Population	1	Number	204255992.7	207769956.6	200595244.7
1	Global	2	female	28	<1 year	2010	44	Population	1	Number	64380983.66	65561170.35	63199718.1
1	Global	2	female	30	80 to 84	2010	44	Population	1	Number	38414608.68	39064713.12	37757177.94
1	Global	2	female	31	85 to 89	2010	44	Population	1	Number	19798135.07	20107732.16	19476514.69
1	Global	2	female	32	90 to 94	2010	44	Population	1	Number	6998918.098	7111991.576	6878948.525
1	Global	2	female	39	0 to 14	2010	44	Population	1	Number	909258500.6	926527197.4	891498656.7
1	Global	2	female	42	Neonatal	2010	44	Population	1	Number	4988111.073	5079300.612	4896644.932
1	Global	2	female	157	25 plus	2010	44	Population	1	Number	1960076596	1998935039	1920104804
1	Global	2	female	158	<20 years	2010	44	Population	1	Number	1209061340	1232245212	1185821304
1	Global	2	female	159	10 to 24	2010	44	Population	1	Number	900585863.2	918741389.5	882670910.5
1	Global	2	female	162	10 to 19	2010	44	Population	1	Number	594123282.2	605879330.5	582348184.8
1	Global	2	female	164	Birth	2010	44	Population	1	Number	66332415.08	68399249.18	64200632.72
1	Global	2	female	235	95 plus	2010	44	Population	1	Number	2248090.403	2286929.104	2206745.926
1	Global	3	both	1	Under 5	2010	44	Population	1	Number	651077432.2	663149003.3	638541944.3
1	Global	3	both	2	Early Neonatal	2010	44	Population	1	Number	2605092.583	2653380.365	2556661.754
1	Global	3	both	3	Late Neonatal	2010	44	Population	1	Number	7725177.59	7868488.14	7580866.336
1	Global	3	both	4	Post Neonatal	2010	44	Population	1	Number	122993226.9	125302488.7	120670215.2
1	Global	3	both	5	1 to 4	2010	44	Population	1	Number	517753935.1	527405636.8	507735884.9
1	Global	3	both	6	5 to 9	2010	44	Population	1	Number	622107935.9	634165601.2	609927038.5
1	Global	3	both	7	10 to 14	2010	44	Population	1	Number	609500093.8	621589021.5	597130678.4
1	Global	3	both	8	15 to 19	2010	44	Population	1	Number	614905315.7	627682461.7	602455449.2
1	Global	3	both	9	20 to 24	2010	44	Population	1	Number	618197109.4	631506402.2	605083502
1	Global	3	both	10	25 to 29	2010	44	Population	1	Number	556937766.6	568257932.8	545572491.3
1	Global	3	both	11	30 to 34	2010	44	Population	1	Number	510863945.2	521349257.2	500365347.5
1	Global	3	both	12	35 to 39	2010	44	Population	1	Number	498339906.9	509133871.4	487396308.4
1	Global	3	both	13	40 to 44	2010	44	Population	1	Number	468870865.8	479379365.3	458374062.7
1	Global	3	both	14	45 to 49	2010	44	Population	1	Number	413683324.9	422481082.2	404810524.7
1	Global	3	both	15	50 to 54	2010	44	Population	1	Number	343297429.2	350254856.2	336346121.6
1	Global	3	both	16	55 to 59	2010	44	Population	1	Number	303400980	309991896.1	296883670.6
1	Global	3	both	17	60 to 64	2010	44	Population	1	Number	238920618.2	243778960.8	233946625.7
1	Global	3	both	18	65 to 69	2010	44	Population	1	Number	178340375.6	181856998.6	174752479.8
1	Global	3	both	19	70 to 74	2010	44	Population	1	Number	146282529.9	149118993.2	143429274.7
1	Global	3	both	20	75 to 79	2010	44	Population	1	Number	104355736	106289478	102365029.7
1	Global	3	both	21	80 plus	2010	44	Population	1	Number	108237915.4	110007356.7	106451913.3
1	Global	3	both	22	All Ages	2010	44	Population	1	Number	6987319281	7130522362	6847191914
1	Global	3	both	23	5-14 years	2010	44	Population	1	Number	1231608030	1255888957	1207056624
1	Global	3	both	24	15-49 years	2010	44	Population	1	Number	3681798235	3759507267	3605005577
1	Global	3	both	25	50-69 years	2010	44	Population	1	Number	1063959403	1086139438	1041724288
1	Global	3	both	26	70+ years	2010	44	Population	1	Number	358876181.3	365249719.1	352329444.7
1	Global	3	both	28	<1 year	2010	44	Population	1	Number	133323497.1	135824373.3	130805323.1
1	Global	3	both	30	80 to 84	2010	44	Population	1	Number	64747257.54	65838316.29	63635088.46
1	Global	3	both	31	85 to 89	2010	44	Population	1	Number	30459026.24	30934283.51	29968737.83
1	Global	3	both	32	90 to 94	2010	44	Population	1	Number	9976929.566	10129577.88	9815867.086
1	Global	3	both	39	0 to 14	2010	44	Population	1	Number	1882685462	1918918550	1846066994
1	Global	3	both	42	Neonatal	2010	44	Population	1	Number	10330270.17	10521868.51	10137528.09
1	Global	3	both	157	25 plus	2010	44	Population	1	Number	3871531394	3950366014	3791195356
1	Global	3	both	158	<20 years	2010	44	Population	1	Number	2497590778	2546592819	2448487542
1	Global	3	both	159	10 to 24	2010	44	Population	1	Number	1842602519	1880353987	1805205285
1	Global	3	both	162	10 to 19	2010	44	Population	1	Number	1224405410	1249439160	1199697170
1	Global	3	both	164	Birth	2010	44	Population	1	Number	137611535.1	141868933.4	133217806
1	Global	3	both	235	95 plus	2010	44	Population	1	Number	3054702.03	3107491.721	3001176.597
4	Southeast Asia, East Asia, and Oceania	1	male	1	Under 5	2010	44	Population	1	Number	70712066.2	73424603.69	68031898.93
4	Southeast Asia, East Asia, and Oceania	1	male	2	Early Neonatal	2010	44	Population	1	Number	269436.3535	279558.6356	259429.0618
4	Southeast Asia, East Asia, and Oceania	1	male	3	Late Neonatal	2010	44	Population	1	Number	804411.8515	834728.306	774598.9618
4	Southeast Asia, East Asia, and Oceania	1	male	4	Post Neonatal	2010	44	Population	1	Number	13062617.4	13560997.79	12572612.48
4	Southeast Asia, East Asia, and Oceania	1	male	5	1 to 4	2010	44	Population	1	Number	56575600.59	58754972.57	54429777.54
4	Southeast Asia, East Asia, and Oceania	1	male	6	5 to 9	2010	44	Population	1	Number	71779636.07	74597933.69	68995983.01
4	Southeast Asia, East Asia, and Oceania	1	male	7	10 to 14	2010	44	Population	1	Number	74014079.94	76942908.39	71125625.68
4	Southeast Asia, East Asia, and Oceania	1	male	8	15 to 19	2010	44	Population	1	Number	85407119.11	89095749.67	81832369.9
4	Southeast Asia, East Asia, and Oceania	1	male	9	20 to 24	2010	44	Population	1	Number	95980708.16	100522799.5	91656389.67
4	Southeast Asia, East Asia, and Oceania	1	male	10	25 to 29	2010	44	Population	1	Number	81307501.14	84903667.79	77811069.18
4	Southeast Asia, East Asia, and Oceania	1	male	11	30 to 34	2010	44	Population	1	Number	78237351.94	81713086.67	74865040.67
4	Southeast Asia, East Asia, and Oceania	1	male	12	35 to 39	2010	44	Population	1	Number	87740365.19	91984255.05	83710137.01
4	Southeast Asia, East Asia, and Oceania	1	male	13	40 to 44	2010	44	Population	1	Number	89098476.78	93535675.65	84882466.04
4	Southeast Asia, East Asia, and Oceania	1	male	14	45 to 49	2010	44	Population	1	Number	75857294.44	79606263.71	72302113.03
4	Southeast Asia, East Asia, and Oceania	1	male	15	50 to 54	2010	44	Population	1	Number	58460836	61274157	55808692.07
4	Southeast Asia, East Asia, and Oceania	1	male	16	55 to 59	2010	44	Population	1	Number	54854878.37	57656088.85	52173383.03
4	Southeast Asia, East Asia, and Oceania	1	male	17	60 to 64	2010	44	Population	1	Number	39473165.28	41482689.31	37524148.84
4	Southeast Asia, East Asia, and Oceania	1	male	18	65 to 69	2010	44	Population	1	Number	27628314.11	29031503.17	26267668.47
4	Southeast Asia, East Asia, and Oceania	1	male	19	70 to 74	2010	44	Population	1	Number	21544848.35	22660535.09	20471610.49
4	Southeast Asia, East Asia, and Oceania	1	male	20	75 to 79	2010	44	Population	1	Number	14540639.64	15306451.47	13815320.23
4	Southeast Asia, East Asia, and Oceania	1	male	21	80 plus	2010	44	Population	1	Number	10133684.55	10633039.99	9663392.885
4	Southeast Asia, East Asia, and Oceania	1	male	22	All Ages	2010	44	Population	1	Number	1036770965	1084577415	991450477.3
4	Southeast Asia, East Asia, and Oceania	1	male	23	5-14 years	2010	44	Population	1	Number	145793716	151511163.5	140117547.9
4	Southeast Asia, East Asia, and Oceania	1	male	24	15-49 years	2010	44	Population	1	Number	593628816.8	621598986.6	567204844.1
4	Southeast Asia, East Asia, and Oceania	1	male	25	50-69 years	2010	44	Population	1	Number	180417193.8	189444426.7	171760322
4	Southeast Asia, East Asia, and Oceania	1	male	26	70+ years	2010	44	Population	1	Number	46219172.54	48594785.67	43946901.37
4	Southeast Asia, East Asia, and Oceania	1	male	28	<1 year	2010	44	Population	1	Number	14136465.61	14675284.73	13606449.56
4	Southeast Asia, East Asia, and Oceania	1	male	30	80 to 84	2010	44	Population	1	Number	7302262.215	7674123.49	6950101.496
4	Southeast Asia, East Asia, and Oceania	1	male	31	85 to 89	2010	44	Population	1	Number	2327411.396	2437907.122	2223743.447
4	Southeast Asia, East Asia, and Oceania	1	male	32	90 to 94	2010	44	Population	1	Number	419025.6185	433089.1613	404947.0381
4	Southeast Asia, East Asia, and Oceania	1	male	39	0 to 14	2010	44	Population	1	Number	216505782.2	224954582.8	208172015.9
4	Southeast Asia, East Asia, and Oceania	1	male	42	Neonatal	2010	44	Population	1	Number	1073848.205	1114286.942	1034028.024
4	Southeast Asia, East Asia, and Oceania	1	male	157	25 plus	2010	44	Population	1	Number	638877355.8	669912342.5	609509094.5
4	Southeast Asia, East Asia, and Oceania	1	male	158	<20 years	2010	44	Population	1	Number	301912901.3	314100523.5	290053079.1
4	Southeast Asia, East Asia, and Oceania	1	male	159	10 to 24	2010	44	Population	1	Number	255401907.2	266522989.9	244620413
4	Southeast Asia, East Asia, and Oceania	1	male	162	10 to 19	2010	44	Population	1	Number	159421199.1	166071018.4	152986028.2
4	Southeast Asia, East Asia, and Oceania	1	male	164	Birth	2010	44	Population	1	Number	14337458.86	14802379.68	13841574.93
4	Southeast Asia, East Asia, and Oceania	1	male	235	95 plus	2010	44	Population	1	Number	84985.32073	87112.73018	82720.00122
4	Southeast Asia, East Asia, and Oceania	2	female	1	Under 5	2010	44	Population	1	Number	62476019.1	64770110.45	60178392.36
4	Southeast Asia, East Asia, and Oceania	2	female	2	Early Neonatal	2010	44	Population	1	Number	238623.6677	247319.8464	229962.3027
4	Southeast Asia, East Asia, and Oceania	2	female	3	Late Neonatal	2010	44	Population	1	Number	713139.5294	739188.1295	687223.5455
4	Southeast Asia, East Asia, and Oceania	2	female	4	Post Neonatal	2010	44	Population	1	Number	11565706.9	11992352.29	11142228.9
4	Southeast Asia, East Asia, and Oceania	2	female	5	1 to 4	2010	44	Population	1	Number	49958549	51791240.42	48120373.48
4	Southeast Asia, East Asia, and Oceania	2	female	6	5 to 9	2010	44	Population	1	Number	63694799	66076746.87	61301820.36
4	Southeast Asia, East Asia, and Oceania	2	female	7	10 to 14	2010	44	Population	1	Number	66547010.95	69085781.94	64030648.75
4	Southeast Asia, East Asia, and Oceania	2	female	8	15 to 19	2010	44	Population	1	Number	80357445.94	83775021.76	77038294.19
4	Southeast Asia, East Asia, and Oceania	2	female	9	20 to 24	2010	44	Population	1	Number	94945909.44	99438759.62	90676985.13
4	Southeast Asia, East Asia, and Oceania	2	female	10	25 to 29	2010	44	Population	1	Number	80559893.6	84089318.64	77110687.27
4	Southeast Asia, East Asia, and Oceania	2	female	11	30 to 34	2010	44	Population	1	Number	76130444.9	79469783.36	72888151.74
4	Southeast Asia, East Asia, and Oceania	2	female	12	35 to 39	2010	44	Population	1	Number	84709252.34	88754558.95	80865744.82
4	Southeast Asia, East Asia, and Oceania	2	female	13	40 to 44	2010	44	Population	1	Number	86593142.17	90855735.57	82538561.64
4	Southeast Asia, East Asia, and Oceania	2	female	14	45 to 49	2010	44	Population	1	Number	74158627.17	77772289.58	70739413.94
4	Southeast Asia, East Asia, and Oceania	2	female	15	50 to 54	2010	44	Population	1	Number	56868579.77	59546551.58	54332613.32
4	Southeast Asia, East Asia, and Oceania	2	female	16	55 to 59	2010	44	Population	1	Number	54525593.54	57280202.77	51910058.8
4	Southeast Asia, East Asia, and Oceania	2	female	17	60 to 64	2010	44	Population	1	Number	39256796.17	41218046.91	37376159.39
4	Southeast Asia, East Asia, and Oceania	2	female	18	65 to 69	2010	44	Population	1	Number	28385022.54	29781592.55	27058857.82
4	Southeast Asia, East Asia, and Oceania	2	female	19	70 to 74	2010	44	Population	1	Number	23028717.74	24162088.13	21951757.91
4	Southeast Asia, East Asia, and Oceania	2	female	20	75 to 79	2010	44	Population	1	Number	17072202.48	17929281.52	16260196.14
4	Southeast Asia, East Asia, and Oceania	2	female	21	80 plus	2010	44	Population	1	Number	16127422.3	16938399.23	15370971.19
4	Southeast Asia, East Asia, and Oceania	2	female	22	All Ages	2010	44	Population	1	Number	1005436879	1050708732	962007423.5
4	Southeast Asia, East Asia, and Oceania	2	female	23	5-14 years	2010	44	Population	1	Number	130241810	135148878.9	125328642.7
4	Southeast Asia, East Asia, and Oceania	2	female	24	15-49 years	2010	44	Population	1	Number	577454715.6	604404018.7	551981083.2
4	Southeast Asia, East Asia, and Oceania	2	female	25	50-69 years	2010	44	Population	1	Number	179035992	187857775.5	170710504.6
4	Southeast Asia, East Asia, and Oceania	2	female	26	70+ years	2010	44	Population	1	Number	56228342.52	59019763.68	53571151.14
4	Southeast Asia, East Asia, and Oceania	2	female	28	<1 year	2010	44	Population	1	Number	12517470.1	12978857.43	12059392.17
4	Southeast Asia, East Asia, and Oceania	2	female	30	80 to 84	2010	44	Population	1	Number	10026797.66	10530879	9555082.489
4	Southeast Asia, East Asia, and Oceania	2	female	31	85 to 89	2010	44	Population	1	Number	4436057.939	4662003.175	4225457.809
4	Southeast Asia, East Asia, and Oceania	2	female	32	90 to 94	2010	44	Population	1	Number	1377692.121	1446177.793	1314137.398
4	Southeast Asia, East Asia, and Oceania	2	female	39	0 to 14	2010	44	Population	1	Number	192717829.1	199899320.8	185537408.5
4	Southeast Asia, East Asia, and Oceania	2	female	42	Neonatal	2010	44	Population	1	Number	951763.197	986504.3347	917185.8482
4	Southeast Asia, East Asia, and Oceania	2	female	157	25 plus	2010	44	Population	1	Number	637415694.7	668004152.8	608491805
4	Southeast Asia, East Asia, and Oceania	2	female	158	<20 years	2010	44	Population	1	Number	273075275	283713722.6	262599442.7
4	Southeast Asia, East Asia, and Oceania	2	female	159	10 to 24	2010	44	Population	1	Number	241850366.3	252236442.8	231744339.2
4	Southeast Asia, East Asia, and Oceania	2	female	162	10 to 19	2010	44	Population	1	Number	146904456.9	152852344.2	141093313.7
4	Southeast Asia, East Asia, and Oceania	2	female	164	Birth	2010	44	Population	1	Number	12684529.09	13099797.96	12249130.13
4	Southeast Asia, East Asia, and Oceania	2	female	235	95 plus	2010	44	Population	1	Number	286874.5798	299007.788	275414.0312
4	Southeast Asia, East Asia, and Oceania	3	both	1	Under 5	2010	44	Population	1	Number	133188085.3	138174327.8	128218349.2
4	Southeast Asia, East Asia, and Oceania	3	both	2	Early Neonatal	2010	44	Population	1	Number	508060.0212	527024.5149	489363.5828
4	Southeast Asia, East Asia, and Oceania	3	both	3	Late Neonatal	2010	44	Population	1	Number	1517551.381	1574247.09	1461740.681
4	Southeast Asia, East Asia, and Oceania	3	both	4	Post Neonatal	2010	44	Population	1	Number	24628324.3	25549897.02	23714835.57
4	Southeast Asia, East Asia, and Oceania	3	both	5	1 to 4	2010	44	Population	1	Number	106534149.6	110525190.7	102556793.5
4	Southeast Asia, East Asia, and Oceania	3	both	6	5 to 9	2010	44	Population	1	Number	135474435.1	140643989.1	130301437.9
4	Southeast Asia, East Asia, and Oceania	3	both	7	10 to 14	2010	44	Population	1	Number	140561090.9	146028661.5	135146218.5
4	Southeast Asia, East Asia, and Oceania	3	both	8	15 to 19	2010	44	Population	1	Number	165764565.1	172881643.8	158870664.1
4	Southeast Asia, East Asia, and Oceania	3	both	9	20 to 24	2010	44	Population	1	Number	190926617.6	199961559.1	182333374.8
4	Southeast Asia, East Asia, and Oceania	3	both	10	25 to 29	2010	44	Population	1	Number	161867394.7	169004020.7	154915622.9
4	Southeast Asia, East Asia, and Oceania	3	both	11	30 to 34	2010	44	Population	1	Number	154367796.8	161182740	147753192.4
4	Southeast Asia, East Asia, and Oceania	3	both	12	35 to 39	2010	44	Population	1	Number	172449617.5	180738125.3	164575005.2
4	Southeast Asia, East Asia, and Oceania	3	both	13	40 to 44	2010	44	Population	1	Number	175691619	184391411.2	167420633.2
4	Southeast Asia, East Asia, and Oceania	3	both	14	45 to 49	2010	44	Population	1	Number	150015921.6	157386192.3	143024113.3
4	Southeast Asia, East Asia, and Oceania	3	both	15	50 to 54	2010	44	Population	1	Number	115329415.8	120828250.9	110141502.3
4	Southeast Asia, East Asia, and Oceania	3	both	16	55 to 59	2010	44	Population	1	Number	109380471.9	114947370.3	104099566.1
4	Southeast Asia, East Asia, and Oceania	3	both	17	60 to 64	2010	44	Population	1	Number	78729961.45	82700724.63	74890369.71
4	Southeast Asia, East Asia, and Oceania	3	both	18	65 to 69	2010	44	Population	1	Number	56013336.65	58813095.72	53321274.58
4	Southeast Asia, East Asia, and Oceania	3	both	19	70 to 74	2010	44	Population	1	Number	44573566.09	46828203.55	42421880.99
4	Southeast Asia, East Asia, and Oceania	3	both	20	75 to 79	2010	44	Population	1	Number	31612842.12	33235732.99	30074399.66
4	Southeast Asia, East Asia, and Oceania	3	both	21	80 plus	2010	44	Population	1	Number	26261106.85	27571463.15	25030540.35
4	Southeast Asia, East Asia, and Oceania	3	both	22	All Ages	2010	44	Population	1	Number	2042207844	2135178047	1953521537
4	Southeast Asia, East Asia, and Oceania	3	both	23	5-14 years	2010	44	Population	1	Number	276035526	286682846.9	265462429.5
4	Southeast Asia, East Asia, and Oceania	3	both	24	15-49 years	2010	44	Population	1	Number	1171083532	1226005265	1119185927
4	Southeast Asia, East Asia, and Oceania	3	both	25	50-69 years	2010	44	Population	1	Number	359453185.8	377305885.5	342451441.2
4	Southeast Asia, East Asia, and Oceania	3	both	26	70+ years	2010	44	Population	1	Number	102447515.1	107612237.5	97542023.18
4	Southeast Asia, East Asia, and Oceania	3	both	28	<1 year	2010	44	Population	1	Number	26653935.71	27651290.24	25665784.3
4	Southeast Asia, East Asia, and Oceania	3	both	30	80 to 84	2010	44	Population	1	Number	17329059.88	18205002.49	16503050.74
4	Southeast Asia, East Asia, and Oceania	3	both	31	85 to 89	2010	44	Population	1	Number	6763469.335	7100279.181	6448289.202
4	Southeast Asia, East Asia, and Oceania	3	both	32	90 to 94	2010	44	Population	1	Number	1796717.739	1877745.002	1719398.782
4	Southeast Asia, East Asia, and Oceania	3	both	39	0 to 14	2010	44	Population	1	Number	409223611.3	424850965.4	393735298.2
4	Southeast Asia, East Asia, and Oceania	3	both	42	Neonatal	2010	44	Population	1	Number	2025611.402	2101272.107	1951112.384
4	Southeast Asia, East Asia, and Oceania	3	both	157	25 plus	2010	44	Population	1	Number	1276293051	1337933104	1218000899
4	Southeast Asia, East Asia, and Oceania	3	both	158	<20 years	2010	44	Population	1	Number	574988176.3	597807704.5	552650709
4	Southeast Asia, East Asia, and Oceania	3	both	159	10 to 24	2010	44	Population	1	Number	497252273.6	518759432.7	476370494.4
4	Southeast Asia, East Asia, and Oceania	3	both	162	10 to 19	2010	44	Population	1	Number	306325655.9	318962632.9	294079342
4	Southeast Asia, East Asia, and Oceania	3	both	164	Birth	2010	44	Population	1	Number	27021987.94	27902361.94	26089096.79
4	Southeast Asia, East Asia, and Oceania	3	both	235	95 plus	2010	44	Population	1	Number	371859.9005	385683.2343	358611.9243
5	East Asia	1	male	1	Under 5	2010	44	Population	1	Number	39547385.67	42064921.7	37211281.91
5	East Asia	1	male	2	Early Neonatal	2010	44	Population	1	Number	146925.9169	156259.0829	138272.9806
5	East Asia	1	male	3	Late Neonatal	2010	44	Population	1	Number	440082.351	468042.9704	414160.5467
5	East Asia	1	male	4	Post Neonatal	2010	44	Population	1	Number	7245344.582	7706286.722	6817965.603
5	East Asia	1	male	5	1 to 4	2010	44	Population	1	Number	31715032.82	33734332.92	29840882.78
5	East Asia	1	male	6	5 to 9	2010	44	Population	1	Number	41352272.33	43990370.82	38903461.27
5	East Asia	1	male	7	10 to 14	2010	44	Population	1	Number	43673588.44	46447809.71	41100477.54
5	East Asia	1	male	8	15 to 19	2010	44	Population	1	Number	55698778.8	59264424.6	52381602.22
5	East Asia	1	male	9	20 to 24	2010	44	Population	1	Number	68128344.44	72533342.52	63995179.95
5	East Asia	1	male	10	25 to 29	2010	44	Population	1	Number	54586079.85	58082382.86	51323674.97
5	East Asia	1	male	11	30 to 34	2010	44	Population	1	Number	53120380.6	56521099.5	49941825.33
5	East Asia	1	male	12	35 to 39	2010	44	Population	1	Number	64472634.53	68623782.15	60589553.9
5	East Asia	1	male	13	40 to 44	2010	44	Population	1	Number	67827393.68	72196073.53	63739274.42
5	East Asia	1	male	14	45 to 49	2010	44	Population	1	Number	57313975.01	61001185.3	53864577.2
5	East Asia	1	male	15	50 to 54	2010	44	Population	1	Number	43151583.61	45909534.55	40585613.85
5	East Asia	1	male	16	55 to 59	2010	44	Population	1	Number	43265632.83	46059240.11	40637663.41
5	East Asia	1	male	17	60 to 64	2010	44	Population	1	Number	31378674.45	33401751.13	29484776.92
5	East Asia	1	male	18	65 to 69	2010	44	Population	1	Number	21905097.03	23309532.19	20597181.44
5	East Asia	1	male	19	70 to 74	2010	44	Population	1	Number	17361103	18476327.07	16320268.68
5	East Asia	1	male	20	75 to 79	2010	44	Population	1	Number	11824836.41	12587249.51	11104203.12
5	East Asia	1	male	21	80 plus	2010	44	Population	1	Number	7838100.8	8330015.703	7374003.364
5	East Asia	1	male	22	All Ages	2010	44	Population	1	Number	722445861.5	768806247.5	679179156
5	East Asia	1	male	23	5-14 years	2010	44	Population	1	Number	85025860.77	90438183.51	80003938.81
5	East Asia	1	male	24	15-49 years	2010	44	Population	1	Number	421147586.9	448222290.5	395835688
5	East Asia	1	male	25	50-69 years	2010	44	Population	1	Number	139700987.9	148680058	131305235.6
5	East Asia	1	male	26	70+ years	2010	44	Population	1	Number	37024040.21	39400629.81	34798475.16
5	East Asia	1	male	28	<1 year	2010	44	Population	1	Number	7832352.849	8330588.775	7370399.131
5	East Asia	1	male	30	80 to 84	2010	44	Population	1	Number	5812168.856	6181156.968	5462631.514
5	East Asia	1	male	31	85 to 89	2010	44	Population	1	Number	1746655.721	1854770.28	1645165.756
5	East Asia	1	male	32	90 to 94	2010	44	Population	1	Number	242453.079	256059.0104	230260.8338
5	East Asia	1	male	39	0 to 14	2010	44	Population	1	Number	124573246.4	132503117.1	117215220.7
5	East Asia	1	male	42	Neonatal	2010	44	Population	1	Number	587008.268	624302.0533	552433.5273
5	East Asia	1	male	157	25 plus	2010	44	Population	1	Number	474045491.8	504505211.1	445562616.6
5	East Asia	1	male	158	<20 years	2010	44	Population	1	Number	180272025.2	191767693.9	169610265.4
5	East Asia	1	male	159	10 to 24	2010	44	Population	1	Number	167500711.7	178245579.8	157483950.7
5	East Asia	1	male	162	10 to 19	2010	44	Population	1	Number	99372367.24	105712237.3	93488770.76
5	East Asia	1	male	164	Birth	2010	44	Population	1	Number	7859336.326	8136493.443	7598231.396
5	East Asia	1	male	235	95 plus	2010	44	Population	1	Number	36823.14344	38369.53093	35364.97606
5	East Asia	2	female	1	Under 5	2010	44	Population	1	Number	33065130.7	35156696.28	31122489.7
5	East Asia	2	female	2	Early Neonatal	2010	44	Population	1	Number	123568.3071	131369.8358	116329.1924
5	East Asia	2	female	3	Late Neonatal	2010	44	Population	1	Number	370281.1602	393663.1731	348585.4164
5	East Asia	2	female	4	Post Neonatal	2010	44	Population	1	Number	6081672.845	6466218.077	5724814.526
5	East Asia	2	female	5	1 to 4	2010	44	Population	1	Number	26489608.38	28165445.2	24932760.56
5	East Asia	2	female	6	5 to 9	2010	44	Population	1	Number	34970307.68	37188858.74	32909300
5	East Asia	2	female	7	10 to 14	2010	44	Population	1	Number	37719848.67	40104089.27	35507130.14
5	East Asia	2	female	8	15 to 19	2010	44	Population	1	Number	51468588.73	54760338.53	48410338.63
5	East Asia	2	female	9	20 to 24	2010	44	Population	1	Number	67314468.37	71673675.86	63221916.73
5	East Asia	2	female	10	25 to 29	2010	44	Population	1	Number	53821575.91	57273074.82	50603758.87
5	East Asia	2	female	11	30 to 34	2010	44	Population	1	Number	51137331.29	54409477.08	48085902.96
5	East Asia	2	female	12	35 to 39	2010	44	Population	1	Number	61541198.07	65498923.31	57849086.31
5	East Asia	2	female	13	40 to 44	2010	44	Population	1	Number	65177290.76	69368512.48	61268640.44
5	East Asia	2	female	14	45 to 49	2010	44	Population	1	Number	55237202.96	58783260.1	51931009.87
5	East Asia	2	female	15	50 to 54	2010	44	Population	1	Number	41107327.71	43724358.66	38681213.96
5	East Asia	2	female	16	55 to 59	2010	44	Population	1	Number	42409330.11	45138933.05	39848440.41
5	East Asia	2	female	17	60 to 64	2010	44	Population	1	Number	30407738.59	32356961.23	28592032.86
5	East Asia	2	female	18	65 to 69	2010	44	Population	1	Number	21670113.1	23041045.63	20398097.76
5	East Asia	2	female	19	70 to 74	2010	44	Population	1	Number	17730462.4	18848706.33	16693784.2
5	East Asia	2	female	20	75 to 79	2010	44	Population	1	Number	13350807.47	14198438.2	12567337.44
5	East Asia	2	female	21	80 plus	2010	44	Population	1	Number	12579384.23	13377140.14	11845621.06
5	East Asia	2	female	22	All Ages	2010	44	Population	1	Number	690708106.7	734903539.1	649618521.3
5	East Asia	2	female	23	5-14 years	2010	44	Population	1	Number	72690156.35	77292948.02	68416430.13
5	East Asia	2	female	24	15-49 years	2010	44	Population	1	Number	405697656.1	431767262.2	381370653.8
5	East Asia	2	female	25	50-69 years	2010	44	Population	1	Number	135594509.5	144261420.4	127530823.9
5	East Asia	2	female	26	70+ years	2010	44	Population	1	Number	43660654.1	46424386.28	41106923.6
5	East Asia	2	female	28	<1 year	2010	44	Population	1	Number	6575522.313	6991251.086	6189729.135
5	East Asia	2	female	30	80 to 84	2010	44	Population	1	Number	7828522.231	8325538.357	7370181.188
5	East Asia	2	female	31	85 to 89	2010	44	Population	1	Number	3484500.674	3705506.484	3281269.144
5	East Asia	2	female	32	90 to 94	2010	44	Population	1	Number	1067423.265	1134460.96	1005913.281
5	East Asia	2	female	39	0 to 14	2010	44	Population	1	Number	105755287	112449644.3	99538919.83
5	East Asia	2	female	42	Neonatal	2010	44	Population	1	Number	493849.4673	525033.009	464914.6087
5	East Asia	2	female	157	25 plus	2010	44	Population	1	Number	466169762.6	496019054.4	438389194
5	East Asia	2	female	158	<20 years	2010	44	Population	1	Number	157223875.8	167210318.3	147957324.1
5	East Asia	2	female	159	10 to 24	2010	44	Population	1	Number	156502905.8	166538316.5	147156656.3
5	East Asia	2	female	162	10 to 19	2010	44	Population	1	Number	89188437.4	94864640.61	83925534.43
5	East Asia	2	female	164	Birth	2010	44	Population	1	Number	6600276.423	6831923.753	6382080.483
5	East Asia	2	female	235	95 plus	2010	44	Population	1	Number	198938.057	210906.4636	188065.1222
5	East Asia	3	both	1	Under 5	2010	44	Population	1	Number	72612516.36	77221617.98	68333771.61
5	East Asia	3	both	2	Early Neonatal	2010	44	Population	1	Number	270494.224	287628.9187	254602.173
5	East Asia	3	both	3	Late Neonatal	2010	44	Population	1	Number	810363.5113	861706.1436	762745.9631
5	East Asia	3	both	4	Post Neonatal	2010	44	Population	1	Number	13327017.43	14172504.8	12542780.13
5	East Asia	3	both	5	1 to 4	2010	44	Population	1	Number	58204641.2	61899778.12	54773643.34
5	East Asia	3	both	6	5 to 9	2010	44	Population	1	Number	76322580	81179244.45	71812761.27
5	East Asia	3	both	7	10 to 14	2010	44	Population	1	Number	81393437.11	86551898.98	76607607.68
5	East Asia	3	both	8	15 to 19	2010	44	Population	1	Number	107167367.5	114024763.1	100791940.9
5	East Asia	3	both	9	20 to 24	2010	44	Population	1	Number	135442812.8	144207018.4	127217096.7
5	East Asia	3	both	10	25 to 29	2010	44	Population	1	Number	108407655.8	115355457.7	101927433.8
5	East Asia	3	both	11	30 to 34	2010	44	Population	1	Number	104257711.9	110930576.6	98027728.29
5	East Asia	3	both	12	35 to 39	2010	44	Population	1	Number	126013832.6	134122705.5	118438640.2
5	East Asia	3	both	13	40 to 44	2010	44	Population	1	Number	133004684.4	141564586	125007914.9
5	East Asia	3	both	14	45 to 49	2010	44	Population	1	Number	112551178	119784445.4	105795587.1
5	East Asia	3	both	15	50 to 54	2010	44	Population	1	Number	84258911.33	89633893.21	79266827.81
5	East Asia	3	both	16	55 to 59	2010	44	Population	1	Number	85674962.93	91198173.15	80486103.82
5	East Asia	3	both	17	60 to 64	2010	44	Population	1	Number	61786413.05	65758712.36	58076809.77
5	East Asia	3	both	18	65 to 69	2010	44	Population	1	Number	43575210.13	46350699.61	41004222.67
5	East Asia	3	both	19	70 to 74	2010	44	Population	1	Number	35091565.39	37325135.01	33025034.59
5	East Asia	3	both	20	75 to 79	2010	44	Population	1	Number	25175643.89	26788229.67	23673612.98
5	East Asia	3	both	21	80 plus	2010	44	Population	1	Number	20417485.03	21711651.4	19219624.42
5	East Asia	3	both	22	All Ages	2010	44	Population	1	Number	1413153968	1503709787	1328797677
5	East Asia	3	both	23	5-14 years	2010	44	Population	1	Number	157716017.1	167731143.4	148420368.9
5	East Asia	3	both	24	15-49 years	2010	44	Population	1	Number	826845243	879989552.6	777206341.8
5	East Asia	3	both	25	50-69 years	2010	44	Population	1	Number	275295497.4	292941478.3	258836059.5
5	East Asia	3	both	26	70+ years	2010	44	Population	1	Number	80684694.31	85825016.09	75918446.84
5	East Asia	3	both	28	<1 year	2010	44	Population	1	Number	14407875.16	15321839.86	13560128.27
5	East Asia	3	both	30	80 to 84	2010	44	Population	1	Number	13640691.09	14509197.66	12832812.7
5	East Asia	3	both	31	85 to 89	2010	44	Population	1	Number	5231156.396	5561290.686	4926434.9
5	East Asia	3	both	32	90 to 94	2010	44	Population	1	Number	1309876.344	1390195.293	1236176.752
5	East Asia	3	both	39	0 to 14	2010	44	Population	1	Number	230328533.5	244952761.4	216754140.6
5	East Asia	3	both	42	Neonatal	2010	44	Population	1	Number	1080857.735	1149335.062	1017348.136
5	East Asia	3	both	157	25 plus	2010	44	Population	1	Number	940215254.4	1000524266	883951810.6
5	East Asia	3	both	158	<20 years	2010	44	Population	1	Number	337495901	358978301.9	317567589.5
5	East Asia	3	both	159	10 to 24	2010	44	Population	1	Number	324003617.5	344783896.3	304640607.1
5	East Asia	3	both	162	10 to 19	2010	44	Population	1	Number	188560804.6	200576877.9	177421056.6
5	East Asia	3	both	164	Birth	2010	44	Population	1	Number	14459612.75	14968417.2	13980302.96
5	East Asia	3	both	235	95 plus	2010	44	Population	1	Number	235761.2004	249430.589	223486.1166
6	China	1	male	1	Under 5	2010	44	Population	1	Number	38032572.22	40542119.1	35610540.33
6	China	1	male	2	Early Neonatal	2010	44	Population	1	Number	141135.2478	150431.6778	132151.2976
6	China	1	male	3	Late Neonatal	2010	44	Population	1	Number	422796.6356	450645.9919	395883.4835
6	China	1	male	4	Post Neonatal	2010	44	Population	1	Number	6968120.024	7427238.519	6524518.938
6	China	1	male	5	1 to 4	2010	44	Population	1	Number	30500520.32	32513849.97	28557986.61
6	China	1	male	6	5 to 9	2010	44	Population	1	Number	39801863.67	42432460.99	37266171.75
6	China	1	male	7	10 to 14	2010	44	Population	1	Number	41876418.94	44640205.13	39209565.97
6	China	1	male	8	15 to 19	2010	44	Population	1	Number	53751301.13	57299713.8	50328155.29
6	China	1	male	9	20 to 24	2010	44	Population	1	Number	66276218.5	70655010.58	62054842.84
6	China	1	male	10	25 to 29	2010	44	Population	1	Number	52668868.31	56144195.66	49315259.09
6	China	1	male	11	30 to 34	2010	44	Population	1	Number	51214575.67	54594596.79	47953141.46
6	China	1	male	12	35 to 39	2010	44	Population	1	Number	62501806.86	66629443.53	58520888.39
6	China	1	male	13	40 to 44	2010	44	Population	1	Number	65772332.84	70116174.47	61582949.47
6	China	1	male	14	45 to 49	2010	44	Population	1	Number	55504151.61	59162334.09	51970612.37
6	China	1	male	15	50 to 54	2010	44	Population	1	Number	41557758.5	44292141.98	38914651.26
6	China	1	male	16	55 to 59	2010	44	Population	1	Number	41999948.76	44767943.75	39326218.34
6	China	1	male	17	60 to 64	2010	44	Population	1	Number	30445668.59	32451123.89	28507671.25
6	China	1	male	18	65 to 69	2010	44	Population	1	Number	21163489.54	22558272.31	19816017.18
6	China	1	male	19	70 to 74	2010	44	Population	1	Number	16795301.57	17901179.22	15726168.43
6	China	1	male	20	75 to 79	2010	44	Population	1	Number	11494184.97	12250172.07	10763755.55
6	China	1	male	21	80 plus	2010	44	Population	1	Number	7468889.935	7957819.595	6999630.933
6	China	1	male	22	All Ages	2010	44	Population	1	Number	698325351.6	744390399.9	653859008
6	China	1	male	23	5-14 years	2010	44	Population	1	Number	81678282.61	87072666.12	76475737.71
6	China	1	male	24	15-49 years	2010	44	Population	1	Number	407689254.9	434601468.9	381725848.9
6	China	1	male	25	50-69 years	2010	44	Population	1	Number	135166865.4	144069463.9	126563586.7
6	China	1	male	26	70+ years	2010	44	Population	1	Number	35758376.47	38108908.26	33488817.58
6	China	1	male	28	<1 year	2010	44	Population	1	Number	7532051.907	8028316.189	7052553.719
6	China	1	male	30	80 to 84	2010	44	Population	1	Number	5583278.556	5949735.482	5230067.276
6	China	1	male	31	85 to 89	2010	44	Population	1	Number	1647226.455	1754937.066	1544509.435
6	China	1	male	32	90 to 94	2010	44	Population	1	Number	211506.8103	225158.6581	199334.2152
6	China	1	male	39	0 to 14	2010	44	Population	1	Number	119710854.8	127614785.2	112086278
6	China	1	male	42	Neonatal	2010	44	Population	1	Number	563931.8833	601077.6697	528034.7811
6	China	1	male	157	25 plus	2010	44	Population	1	Number	458586977.2	488820890.3	429389731.9
6	China	1	male	158	<20 years	2010	44	Population	1	Number	173462156	184914499	162414433.3
6	China	1	male	159	10 to 24	2010	44	Population	1	Number	161903938.6	172594929.5	151592564.1
6	China	1	male	162	10 to 19	2010	44	Population	1	Number	95627720.07	101939918.9	89537721.26
6	China	1	male	164	Birth	2010	44	Population	1	Number	7550000.413	7821686.127	7304534.672
6	China	1	male	235	95 plus	2010	44	Population	1	Number	26878.11361	28436.16698	25418.80925
6	China	2	female	1	Under 5	2010	44	Population	1	Number	31644349.52	33731379.66	29629390.65
6	China	2	female	2	Early Neonatal	2010	44	Population	1	Number	118144.3601	125923.4553	110624.908
6	China	2	female	3	Late Neonatal	2010	44	Population	1	Number	354074.9043	377388.8257	331539.2618
6	China	2	female	4	Post Neonatal	2010	44	Population	1	Number	5821685.666	6205126.04	5451116.725
6	China	2	female	5	1 to 4	2010	44	Population	1	Number	25350444.59	27023036.93	23736109.76
6	China	2	female	6	5 to 9	2010	44	Population	1	Number	33514717.87	35728856.78	31379787
6	China	2	female	7	10 to 14	2010	44	Population	1	Number	36029737.77	38406523.32	33735499.28
6	China	2	female	8	15 to 19	2010	44	Population	1	Number	49635923.65	52912068.11	46475047.08
6	China	2	female	9	20 to 24	2010	44	Population	1	Number	65574277.95	69905506.62	61397993.57
6	China	2	female	10	25 to 29	2010	44	Population	1	Number	51992348.95	55417795.78	48683031.84
6	China	2	female	11	30 to 34	2010	44	Population	1	Number	49290527.97	52537061.54	46153112.92
6	China	2	female	12	35 to 39	2010	44	Population	1	Number	59611414.62	63540380.61	55816353.58
6	China	2	female	13	40 to 44	2010	44	Population	1	Number	63133890.49	67295897.15	59114438.04
6	China	2	female	14	45 to 49	2010	44	Population	1	Number	53410014.14	56926552.32	50011049.1
6	China	2	female	15	50 to 54	2010	44	Population	1	Number	39464477.69	42059854.73	36957165.46
6	China	2	female	16	55 to 59	2010	44	Population	1	Number	41062942.36	43768718.47	38448953.02
6	China	2	female	17	60 to 64	2010	44	Population	1	Number	29368344.69	31302618.88	27498920.08
6	China	2	female	18	65 to 69	2010	44	Population	1	Number	20720969.36	22087230.52	19401530.41
6	China	2	female	19	70 to 74	2010	44	Population	1	Number	16910607.04	18024205.5	15834118.17
6	China	2	female	20	75 to 79	2010	44	Population	1	Number	12798796.27	13640533.39	11985581.06
6	China	2	female	21	80 plus	2010	44	Population	1	Number	12043784.52	12832625.01	11285317.89
6	China	2	female	22	All Ages	2010	44	Population	1	Number	666207124.9	710111413.6	623796031.2
6	China	2	female	23	5-14 years	2010	44	Population	1	Number	69544455.64	74135380.1	65115286.28
6	China	2	female	24	15-49 years	2010	44	Population	1	Number	392648397.8	418532668.4	367651026.1
6	China	2	female	25	50-69 years	2010	44	Population	1	Number	130616734.1	139218236.3	122303337.9
6	China	2	female	26	70+ years	2010	44	Population	1	Number	41753187.83	44497363.9	39104023.11
6	China	2	female	28	<1 year	2010	44	Population	1	Number	6293904.93	6708438.321	5893280.895
6	China	2	female	30	80 to 84	2010	44	Population	1	Number	7501949.203	7994416.99	7027194.127
6	China	2	female	31	85 to 89	2010	44	Population	1	Number	3336199.008	3554588.837	3126523.693
6	China	2	female	32	90 to 94	2010	44	Population	1	Number	1019854.234	1086457.991	956741.1558
6	China	2	female	39	0 to 14	2010	44	Population	1	Number	101188805.2	107866759.8	94744676.93
6	China	2	female	42	Neonatal	2010	44	Population	1	Number	472219.2644	503312.281	442164.1699
6	China	2	female	157	25 plus	2010	44	Population	1	Number	449808118.1	479433014.1	421178313.6
6	China	2	female	158	<20 years	2010	44	Population	1	Number	150824728.8	160778827.9	141219724
6	China	2	female	159	10 to 24	2010	44	Population	1	Number	151239939.4	161224098.1	141608539.9
6	China	2	female	162	10 to 19	2010	44	Population	1	Number	85665661.42	91318591.44	80210546.36
6	China	2	female	164	Birth	2010	44	Population	1	Number	6310996.535	6537988.962	6105900.38
6	China	2	female	235	95 plus	2010	44	Population	1	Number	185782.075	197819.0896	174872.5863
6	China	3	both	1	Under 5	2010	44	Population	1	Number	69676921.74	74273498.77	65239930.98
6	China	3	both	2	Early Neonatal	2010	44	Population	1	Number	259279.6079	276355.1331	242776.2056
6	China	3	both	3	Late Neonatal	2010	44	Population	1	Number	776871.5399	828034.8176	727422.7453
6	China	3	both	4	Post Neonatal	2010	44	Population	1	Number	12789805.69	13632364.56	11975635.66
6	China	3	both	5	1 to 4	2010	44	Population	1	Number	55850964.91	59536886.9	52294096.37
6	China	3	both	6	5 to 9	2010	44	Population	1	Number	73316581.54	78161317.76	68645958.75
6	China	3	both	7	10 to 14	2010	44	Population	1	Number	77906156.72	83046728.46	72945065.25
6	China	3	both	8	15 to 19	2010	44	Population	1	Number	103387224.8	110211781.9	96803202.37
6	China	3	both	9	20 to 24	2010	44	Population	1	Number	131850496.4	140560517.2	123452836.4
6	China	3	both	10	25 to 29	2010	44	Population	1	Number	104661217.3	111561463.3	97998290.94
6	China	3	both	11	30 to 34	2010	44	Population	1	Number	100505103.6	107130928.2	94106254.37
6	China	3	both	12	35 to 39	2010	44	Population	1	Number	122113221.5	130169824.1	114337242
6	China	3	both	13	40 to 44	2010	44	Population	1	Number	128906223.3	137412071.6	120697387.5
6	China	3	both	14	45 to 49	2010	44	Population	1	Number	108914165.8	116088886.1	101981661.5
6	China	3	both	15	50 to 54	2010	44	Population	1	Number	81022236.19	86351996.71	75871816.73
6	China	3	both	16	55 to 59	2010	44	Population	1	Number	83062891.12	88536662.22	77775171.37
6	China	3	both	17	60 to 64	2010	44	Population	1	Number	59814013.28	63753742.77	56006591.33
6	China	3	both	18	65 to 69	2010	44	Population	1	Number	41884458.9	44645502.83	39217547.58
6	China	3	both	19	70 to 74	2010	44	Population	1	Number	33705908.61	35925384.72	31560286.6
6	China	3	both	20	75 to 79	2010	44	Population	1	Number	24292981.24	25890705.45	22749336.61
6	China	3	both	21	80 plus	2010	44	Population	1	Number	19512674.45	20790247.93	18284948.82
6	China	3	both	22	All Ages	2010	44	Population	1	Number	1364532476	1454500269	1277655039
6	China	3	both	23	5-14 years	2010	44	Population	1	Number	151222738.3	161208046.2	141591024
6	China	3	both	24	15-49 years	2010	44	Population	1	Number	800337652.7	853134137.3	749376875
6	China	3	both	25	50-69 years	2010	44	Population	1	Number	265783599.5	283287700.2	248866924.6
6	China	3	both	26	70+ years	2010	44	Population	1	Number	77511564.3	82606272.16	72592840.69
6	China	3	both	28	<1 year	2010	44	Population	1	Number	13825956.84	14736754.51	12945834.61
6	China	3	both	30	80 to 84	2010	44	Population	1	Number	13085227.76	13944152.47	12257261.4
6	China	3	both	31	85 to 89	2010	44	Population	1	Number	4983425.463	5309525.903	4671033.127
6	China	3	both	32	90 to 94	2010	44	Population	1	Number	1231361.044	1311619.315	1156199.433
6	China	3	both	39	0 to 14	2010	44	Population	1	Number	220899660	235481545	206830955
6	China	3	both	42	Neonatal	2010	44	Population	1	Number	1036151.148	1104389.951	970198.951
6	China	3	both	157	25 plus	2010	44	Population	1	Number	908395095.3	968251399.5	850568045.5
6	China	3	both	158	<20 years	2010	44	Population	1	Number	324286884.8	345693326.9	303634157.4
6	China	3	both	159	10 to 24	2010	44	Population	1	Number	313143877.9	333819027.6	293201104
6	China	3	both	162	10 to 19	2010	44	Population	1	Number	181293381.5	193258510.4	169748267.6
6	China	3	both	164	Birth	2010	44	Population	1	Number	13860996.95	14359675.09	13410435.05
6	China	3	both	235	95 plus	2010	44	Population	1	Number	212660.1886	226388.5717	200397.643
7	Democratic People's Republic of Korea	1	male	1	Under 5	2010	44	Population	1	Number	1005299.84	1085935.167	927408.3664
7	Democratic People's Republic of Korea	1	male	2	Early Neonatal	2010	44	Population	1	Number	3969.682667	4288.091807	3662.108327
7	Democratic People's Republic of Korea	1	male	3	Late Neonatal	2010	44	Population	1	Number	11837.31328	12786.78684	10920.14832
7	Democratic People's Republic of Korea	1	male	4	Post Neonatal	2010	44	Population	1	Number	191503.8527	206864.4198	176665.9737
7	Democratic People's Republic of Korea	1	male	5	1 to 4	2010	44	Population	1	Number	797988.9919	861995.8685	736160.136
7	Democratic People's Republic of Korea	1	male	6	5 to 9	2010	44	Population	1	Number	941630.9902	1017159.424	868672.6319
7	Democratic People's Republic of Korea	1	male	7	10 to 14	2010	44	Population	1	Number	1016968.786	1098540.081	938173.1917
7	Democratic People's Republic of Korea	1	male	8	15 to 19	2010	44	Population	1	Number	1109958.556	1198988.581	1023958.037
7	Democratic People's Republic of Korea	1	male	9	20 to 24	2010	44	Population	1	Number	1031410.332	1114139.986	951495.7948
7	Democratic People's Republic of Korea	1	male	10	25 to 29	2010	44	Population	1	Number	965653.9362	1043109.256	890834.26
7	Democratic People's Republic of Korea	1	male	11	30 to 34	2010	44	Population	1	Number	895331.2897	967146.014	825960.2711
7	Democratic People's Republic of Korea	1	male	12	35 to 39	2010	44	Population	1	Number	1080778.961	1167468.485	997039.3015
7	Democratic People's Republic of Korea	1	male	13	40 to 44	2010	44	Population	1	Number	1123493.451	1213609.113	1036444.237
7	Democratic People's Republic of Korea	1	male	14	45 to 49	2010	44	Population	1	Number	857532.0569	926314.8962	791089.7545
7	Democratic People's Republic of Korea	1	male	15	50 to 54	2010	44	Population	1	Number	710344.353	767321.2335	655306.2773
7	Democratic People's Republic of Korea	1	male	16	55 to 59	2010	44	Population	1	Number	491704.5215	531144.2518	453606.8431
7	Democratic People's Republic of Korea	1	male	17	60 to 64	2010	44	Population	1	Number	432415.5844	467099.7358	398911.6626
7	Democratic People's Republic of Korea	1	male	18	65 to 69	2010	44	Population	1	Number	389430.984	420667.3309	359257.545
7	Democratic People's Republic of Korea	1	male	19	70 to 74	2010	44	Population	1	Number	266161.1471	287509.9926	245538.7584
7	Democratic People's Republic of Korea	1	male	20	75 to 79	2010	44	Population	1	Number	94819.71695	102425.2278	87473.00582
7	Democratic People's Republic of Korea	1	male	21	80 plus	2010	44	Population	1	Number	56968.43432	61537.88526	52554.47229
7	Democratic People's Republic of Korea	1	male	22	All Ages	2010	44	Population	1	Number	12469902.94	13470116.66	11503724.41
7	Democratic People's Republic of Korea	1	male	23	5-14 years	2010	44	Population	1	Number	1958599.776	2115699.504	1806845.824
7	Democratic People's Republic of Korea	1	male	24	15-49 years	2010	44	Population	1	Number	7064158.582	7630776.332	6516821.655
7	Democratic People's Republic of Korea	1	male	25	50-69 years	2010	44	Population	1	Number	2023895.443	2186232.552	1867082.328
7	Democratic People's Republic of Korea	1	male	26	70+ years	2010	44	Population	1	Number	417949.2984	451473.1057	385566.2365
7	Democratic People's Republic of Korea	1	male	28	<1 year	2010	44	Population	1	Number	207310.8486	223939.2984	191248.2303
7	Democratic People's Republic of Korea	1	male	30	80 to 84	2010	44	Population	1	Number	39330.70713	42485.432	36283.33098
7	Democratic People's Republic of Korea	1	male	31	85 to 89	2010	44	Population	1	Number	13962.01803	15081.91464	12880.22917
7	Democratic People's Republic of Korea	1	male	32	90 to 94	2010	44	Population	1	Number	3202.143884	3458.988566	2954.039092
7	Democratic People's Republic of Korea	1	male	39	0 to 14	2010	44	Population	1	Number	2963899.616	3201634.671	2734254.19
7	Democratic People's Republic of Korea	1	male	42	Neonatal	2010	44	Population	1	Number	15806.99594	17074.87865	14582.25665
7	Democratic People's Republic of Korea	1	male	157	25 plus	2010	44	Population	1	Number	7364634.436	7955353.422	6794016.388
7	Democratic People's Republic of Korea	1	male	158	<20 years	2010	44	Population	1	Number	4073858.172	4400623.253	3758212.227
7	Democratic People's Republic of Korea	1	male	159	10 to 24	2010	44	Population	1	Number	3158337.673	3411668.648	2913627.023
7	Democratic People's Republic of Korea	1	male	162	10 to 19	2010	44	Population	1	Number	2126927.341	2297528.662	1962131.228
7	Democratic People's Republic of Korea	1	male	164	Birth	2010	44	Population	1	Number	215984.2979	243596.3652	189688.5239
7	Democratic People's Republic of Korea	1	male	235	95 plus	2010	44	Population	1	Number	473.5652826	511.5500605	436.8730476
7	Democratic People's Republic of Korea	2	female	1	Under 5	2010	44	Population	1	Number	953611.6558	1030101.061	879725.0255
7	Democratic People's Republic of Korea	2	female	2	Early Neonatal	2010	44	Population	1	Number	3745.047316	4045.438404	3454.877912
7	Democratic People's Republic of Korea	2	female	3	Late Neonatal	2010	44	Population	1	Number	11182.54503	12079.49948	10316.11207
7	Democratic People's Republic of Korea	2	female	4	Post Neonatal	2010	44	Population	1	Number	181029.8046	195550.2459	167003.4636
7	Democratic People's Republic of Korea	2	female	5	1 to 4	2010	44	Population	1	Number	757654.2589	818425.8775	698950.5719
7	Democratic People's Republic of Korea	2	female	6	5 to 9	2010	44	Population	1	Number	899683.952	971847.8043	829975.6855
7	Democratic People's Republic of Korea	2	female	7	10 to 14	2010	44	Population	1	Number	972668.674	1050686.647	897305.49
7	Democratic People's Republic of Korea	2	female	8	15 to 19	2010	44	Population	1	Number	1060612.364	1145684.32	978435.2289
7	Democratic People's Republic of Korea	2	female	9	20 to 24	2010	44	Population	1	Number	975310.9917	1053540.906	899743.0787
7	Democratic People's Republic of Korea	2	female	10	25 to 29	2010	44	Population	1	Number	898241.0921	970289.2122	828644.6195
7	Democratic People's Republic of Korea	2	female	11	30 to 34	2010	44	Population	1	Number	832715.4899	899507.7867	768195.9959
7	Democratic People's Republic of Korea	2	female	12	35 to 39	2010	44	Population	1	Number	1027615.599	1110040.877	947995.081
7	Democratic People's Republic of Korea	2	female	13	40 to 44	2010	44	Population	1	Number	1113731.15	1203063.776	1027438.327
7	Democratic People's Republic of Korea	2	female	14	45 to 49	2010	44	Population	1	Number	874680.7324	944839.0708	806909.7362
7	Democratic People's Republic of Korea	2	female	15	50 to 54	2010	44	Population	1	Number	746487.5669	806363.5027	688649.0847
7	Democratic People's Republic of Korea	2	female	16	55 to 59	2010	44	Population	1	Number	547979.6171	591933.1855	505521.6971
7	Democratic People's Republic of Korea	2	female	17	60 to 64	2010	44	Population	1	Number	512922.3493	554063.9664	473180.6958
7	Democratic People's Republic of Korea	2	female	18	65 to 69	2010	44	Population	1	Number	563552.172	608754.8186	519887.6775
7	Democratic People's Republic of Korea	2	female	19	70 to 74	2010	44	Population	1	Number	469380.4114	507029.5199	433012.4238
7	Democratic People's Republic of Korea	2	female	20	75 to 79	2010	44	Population	1	Number	289213.8078	312411.7124	266805.2796
7	Democratic People's Republic of Korea	2	female	21	80 plus	2010	44	Population	1	Number	228394.2316	246713.7843	210698.0551
7	Democratic People's Republic of Korea	2	female	22	All Ages	2010	44	Population	1	Number	12966801.86	14006871.95	11962123.18
7	Democratic People's Republic of Korea	2	female	23	5-14 years	2010	44	Population	1	Number	1872352.626	2022534.452	1727281.175
7	Democratic People's Republic of Korea	2	female	24	15-49 years	2010	44	Population	1	Number	6782907.418	7326965.949	6257362.067
7	Democratic People's Republic of Korea	2	female	25	50-69 years	2010	44	Population	1	Number	2370941.705	2561115.473	2187239.155
7	Democratic People's Republic of Korea	2	female	26	70+ years	2010	44	Population	1	Number	986988.4508	1066155.017	910515.7585
7	Democratic People's Republic of Korea	2	female	28	<1 year	2010	44	Population	1	Number	195957.3969	211675.1838	180774.4536
7	Democratic People's Republic of Korea	2	female	30	80 to 84	2010	44	Population	1	Number	150701.718	162789.5368	139025.2226
7	Democratic People's Republic of Korea	2	female	31	85 to 89	2010	44	Population	1	Number	59884.42013	64687.76295	55244.52507
7	Democratic People's Republic of Korea	2	female	32	90 to 94	2010	44	Population	1	Number	15288.45296	16514.74321	14103.89081
7	Democratic People's Republic of Korea	2	female	39	0 to 14	2010	44	Population	1	Number	2825964.282	3052635.513	2607006.201
7	Democratic People's Republic of Korea	2	female	42	Neonatal	2010	44	Population	1	Number	14927.59234	16124.93788	13770.98998
7	Democratic People's Republic of Korea	2	female	157	25 plus	2010	44	Population	1	Number	8104914.219	8755011.213	7476938.673
7	Democratic People's Republic of Korea	2	female	158	<20 years	2010	44	Population	1	Number	3886576.645	4198319.833	3585441.43
7	Democratic People's Republic of Korea	2	female	159	10 to 24	2010	44	Population	1	Number	3008592.029	3249911.873	2775483.798
7	Democratic People's Republic of Korea	2	female	162	10 to 19	2010	44	Population	1	Number	2033281.038	2196370.967	1875740.719
7	Democratic People's Republic of Korea	2	female	164	Birth	2010	44	Population	1	Number	203259.8872	229245.2284	178513.2916
7	Democratic People's Republic of Korea	2	female	235	95 plus	2010	44	Population	1	Number	2519.640481	2721.741411	2324.416625
7	Democratic People's Republic of Korea	3	both	1	Under 5	2010	44	Population	1	Number	1958911.496	2116036.228	1807133.392
7	Democratic People's Republic of Korea	3	both	2	Early Neonatal	2010	44	Population	1	Number	7714.729983	8333.530212	7116.986239
7	Democratic People's Republic of Korea	3	both	3	Late Neonatal	2010	44	Population	1	Number	23019.8583	24866.28632	21236.26039
7	Democratic People's Republic of Korea	3	both	4	Post Neonatal	2010	44	Population	1	Number	372533.6572	402414.6657	343669.4373
7	Democratic People's Republic of Korea	3	both	5	1 to 4	2010	44	Population	1	Number	1555643.251	1680421.746	1435110.708
7	Democratic People's Republic of Korea	3	both	6	5 to 9	2010	44	Population	1	Number	1841314.942	1989007.228	1698648.317
7	Democratic People's Republic of Korea	3	both	7	10 to 14	2010	44	Population	1	Number	1989637.459	2149226.728	1835478.682
7	Democratic People's Republic of Korea	3	both	8	15 to 19	2010	44	Population	1	Number	2170570.919	2344672.901	2002393.265
7	Democratic People's Republic of Korea	3	both	9	20 to 24	2010	44	Population	1	Number	2006721.323	2167680.892	1851238.873
7	Democratic People's Republic of Korea	3	both	10	25 to 29	2010	44	Population	1	Number	1863895.028	2013398.468	1719478.879
7	Democratic People's Republic of Korea	3	both	11	30 to 34	2010	44	Population	1	Number	1728046.78	1866653.801	1594156.267
7	Democratic People's Republic of Korea	3	both	12	35 to 39	2010	44	Population	1	Number	2108394.56	2277509.362	1945034.383
7	Democratic People's Republic of Korea	3	both	13	40 to 44	2010	44	Population	1	Number	2237224.6	2416672.889	2063882.563
7	Democratic People's Republic of Korea	3	both	14	45 to 49	2010	44	Population	1	Number	1732212.789	1871153.967	1597999.491
7	Democratic People's Republic of Korea	3	both	15	50 to 54	2010	44	Population	1	Number	1456831.92	1573684.736	1343955.362
7	Democratic People's Republic of Korea	3	both	16	55 to 59	2010	44	Population	1	Number	1039684.139	1123077.437	959128.5403
7	Democratic People's Republic of Korea	3	both	17	60 to 64	2010	44	Population	1	Number	945337.9337	1021163.702	872092.3584
7	Democratic People's Republic of Korea	3	both	18	65 to 69	2010	44	Population	1	Number	952983.1561	1029422.149	879145.2225
7	Democratic People's Republic of Korea	3	both	19	70 to 74	2010	44	Population	1	Number	735541.5585	794539.5125	678551.1822
7	Democratic People's Republic of Korea	3	both	20	75 to 79	2010	44	Population	1	Number	384033.5247	414836.9402	354278.2854
7	Democratic People's Republic of Korea	3	both	21	80 plus	2010	44	Population	1	Number	285362.6659	308251.6696	263252.5274
7	Democratic People's Republic of Korea	3	both	22	All Ages	2010	44	Population	1	Number	25436704.8	27476988.61	23465847.59
7	Democratic People's Republic of Korea	3	both	23	5-14 years	2010	44	Population	1	Number	3830952.402	4138233.956	3534126.999
7	Democratic People's Republic of Korea	3	both	24	15-49 years	2010	44	Population	1	Number	13847066	14957742.28	12774183.72
7	Democratic People's Republic of Korea	3	both	25	50-69 years	2010	44	Population	1	Number	4394837.148	4747348.025	4054321.483
7	Democratic People's Republic of Korea	3	both	26	70+ years	2010	44	Population	1	Number	1404937.749	1517628.122	1296081.995
7	Democratic People's Republic of Korea	3	both	28	<1 year	2010	44	Population	1	Number	403268.2455	435614.4822	372022.6839
7	Democratic People's Republic of Korea	3	both	30	80 to 84	2010	44	Population	1	Number	190032.4252	205274.9688	175308.5536
7	Democratic People's Republic of Korea	3	both	31	85 to 89	2010	44	Population	1	Number	73846.43816	79769.67759	68124.75425
7	Democratic People's Republic of Korea	3	both	32	90 to 94	2010	44	Population	1	Number	18490.59684	19973.73178	17057.92991
7	Democratic People's Republic of Korea	3	both	39	0 to 14	2010	44	Population	1	Number	5789863.898	6254270.184	5341260.391
7	Democratic People's Republic of Korea	3	both	42	Neonatal	2010	44	Population	1	Number	30734.58829	33199.81653	28353.24663
7	Democratic People's Republic of Korea	3	both	157	25 plus	2010	44	Population	1	Number	15469548.66	16710364.63	14270955.06
7	Democratic People's Republic of Korea	3	both	158	<20 years	2010	44	Population	1	Number	7960434.817	8598943.085	7343653.656
7	Democratic People's Republic of Korea	3	both	159	10 to 24	2010	44	Population	1	Number	6166929.702	6661580.521	5689110.821
7	Democratic People's Republic of Korea	3	both	162	10 to 19	2010	44	Population	1	Number	4160208.379	4493899.629	3837871.947
7	Democratic People's Republic of Korea	3	both	164	Birth	2010	44	Population	1	Number	419244.1851	472841.5935	368201.8155
7	Democratic People's Republic of Korea	3	both	235	95 plus	2010	44	Population	1	Number	2993.205764	3233.291471	2761.289673
8	Taiwan (Province of China)	1	male	1	Under 5	2010	44	Population	1	Number	509513.6051	513534.6399	505587.8792
8	Taiwan (Province of China)	1	male	2	Early Neonatal	2010	44	Population	1	Number	1820.986495	1835.357554	1806.956067
8	Taiwan (Province of China)	1	male	3	Late Neonatal	2010	44	Population	1	Number	5448.402174	5491.400466	5406.423052
8	Taiwan (Province of China)	1	male	4	Post Neonatal	2010	44	Population	1	Number	85720.70476	86397.20473	85060.23958
8	Taiwan (Province of China)	1	male	5	1 to 4	2010	44	Population	1	Number	416523.5117	419810.6772	413314.2605
8	Taiwan (Province of China)	1	male	6	5 to 9	2010	44	Population	1	Number	608777.67	613582.0877	604087.1294
8	Taiwan (Province of China)	1	male	7	10 to 14	2010	44	Population	1	Number	780200.7086	786357.9813	774189.3791
8	Taiwan (Province of China)	1	male	8	15 to 19	2010	44	Population	1	Number	837519.1172	844128.7416	831066.158
8	Taiwan (Province of China)	1	male	9	20 to 24	2010	44	Population	1	Number	820715.6156	827192.6283	814392.1249
8	Taiwan (Province of China)	1	male	10	25 to 29	2010	44	Population	1	Number	951557.6051	959067.2107	944225.9964
8	Taiwan (Province of China)	1	male	11	30 to 34	2010	44	Population	1	Number	1010473.64	1018448.206	1002688.092
8	Taiwan (Province of China)	1	male	12	35 to 39	2010	44	Population	1	Number	890048.7151	897072.8982	883191.0232
8	Taiwan (Province of China)	1	male	13	40 to 44	2010	44	Population	1	Number	931567.3797	938919.2244	924389.7928
8	Taiwan (Province of China)	1	male	14	45 to 49	2010	44	Population	1	Number	952291.3496	959806.7459	944954.0876
8	Taiwan (Province of China)	1	male	15	50 to 54	2010	44	Population	1	Number	883480.756	890453.1053	876673.6692
8	Taiwan (Province of China)	1	male	16	55 to 59	2010	44	Population	1	Number	773979.5467	780087.7226	768016.1504
8	Taiwan (Province of China)	1	male	17	60 to 64	2010	44	Population	1	Number	500590.2803	504540.893	496733.3073
8	Taiwan (Province of China)	1	male	18	65 to 69	2010	44	Population	1	Number	352176.51	354955.8548	349463.0428
8	Taiwan (Province of China)	1	male	19	70 to 74	2010	44	Population	1	Number	299640.2799	302005.0136	297331.5965
8	Taiwan (Province of China)	1	male	20	75 to 79	2010	44	Population	1	Number	235831.7277	237692.8901	234014.6796
8	Taiwan (Province of China)	1	male	21	80 plus	2010	44	Population	1	Number	312242.4306	314706.6193	309836.6495
8	Taiwan (Province of China)	1	male	22	All Ages	2010	44	Population	1	Number	11650606.94	11742552.46	11560840.76
8	Taiwan (Province of China)	1	male	23	5-14 years	2010	44	Population	1	Number	1388978.379	1399940.069	1378276.508
8	Taiwan (Province of China)	1	male	24	15-49 years	2010	44	Population	1	Number	6394173.423	6444635.655	6344907.275
8	Taiwan (Province of China)	1	male	25	50-69 years	2010	44	Population	1	Number	2510227.093	2530037.576	2490886.17
8	Taiwan (Province of China)	1	male	26	70+ years	2010	44	Population	1	Number	847714.4382	854404.5231	841182.9256
8	Taiwan (Province of China)	1	male	28	<1 year	2010	44	Population	1	Number	92990.09343	93723.96275	92273.6187
8	Taiwan (Province of China)	1	male	30	80 to 84	2010	44	Population	1	Number	189559.5929	191055.5799	188099.0647
8	Taiwan (Province of China)	1	male	31	85 to 89	2010	44	Population	1	Number	85467.24836	86141.74807	84808.73603
8	Taiwan (Province of China)	1	male	32	90 to 94	2010	44	Population	1	Number	27744.12476	27963.07886	27530.36044
8	Taiwan (Province of China)	1	male	39	0 to 14	2010	44	Population	1	Number	1898491.984	1913474.709	1883864.388
8	Taiwan (Province of China)	1	male	42	Neonatal	2010	44	Population	1	Number	7269.388669	7326.75802	7213.379119
8	Taiwan (Province of China)	1	male	157	25 plus	2010	44	Population	1	Number	8093880.221	8157756.384	8031518.088
8	Taiwan (Province of China)	1	male	158	<20 years	2010	44	Population	1	Number	2736011.101	2757603.451	2714930.546
8	Taiwan (Province of China)	1	male	159	10 to 24	2010	44	Population	1	Number	2438435.441	2457679.351	2419647.662
8	Taiwan (Province of China)	1	male	162	10 to 19	2010	44	Population	1	Number	1617719.826	1630486.723	1605255.537
8	Taiwan (Province of China)	1	male	164	Birth	2010	44	Population	1	Number	93351.61511	93820.83676	92929.70256
8	Taiwan (Province of China)	1	male	235	95 plus	2010	44	Population	1	Number	9471.464548	9546.21248	9398.488334
8	Taiwan (Province of China)	2	female	1	Under 5	2010	44	Population	1	Number	467169.5201	470856.3793	463570.049
8	Taiwan (Province of China)	2	female	2	Early Neonatal	2010	44	Population	1	Number	1678.899653	1692.149375	1665.963983
8	Taiwan (Province of China)	2	female	3	Late Neonatal	2010	44	Population	1	Number	5023.710896	5063.357563	4985.003957
8	Taiwan (Province of China)	2	female	4	Post Neonatal	2010	44	Population	1	Number	78957.37519	79580.49958	78349.02046
8	Taiwan (Province of China)	2	female	5	1 to 4	2010	44	Population	1	Number	381509.5344	384520.3728	378570.0606
8	Taiwan (Province of China)	2	female	6	5 to 9	2010	44	Population	1	Number	555905.8556	560293.0138	551622.6844
8	Taiwan (Province of China)	2	female	7	10 to 14	2010	44	Population	1	Number	717442.2282	723104.2167	711914.4434
8	Taiwan (Province of China)	2	female	8	15 to 19	2010	44	Population	1	Number	772052.7158	778145.6853	766104.1654
8	Taiwan (Province of China)	2	female	9	20 to 24	2010	44	Population	1	Number	764879.4225	770915.781	758986.1413
8	Taiwan (Province of China)	2	female	10	25 to 29	2010	44	Population	1	Number	930985.8681	938333.1235	923812.7616
8	Taiwan (Province of China)	2	female	11	30 to 34	2010	44	Population	1	Number	1014087.826	1022090.914	1006274.431
8	Taiwan (Province of China)	2	female	12	35 to 39	2010	44	Population	1	Number	902167.8497	909287.6759	895216.7817
8	Taiwan (Province of China)	2	female	13	40 to 44	2010	44	Population	1	Number	929669.1216	937005.9853	922506.1604
8	Taiwan (Province of China)	2	female	14	45 to 49	2010	44	Population	1	Number	952508.0802	960025.1869	945169.1482
8	Taiwan (Province of China)	2	female	15	50 to 54	2010	44	Population	1	Number	896362.4557	903436.4663	889456.1174
8	Taiwan (Province of China)	2	female	16	55 to 59	2010	44	Population	1	Number	798408.1303	804709.0943	792256.5154
8	Taiwan (Province of China)	2	female	17	60 to 64	2010	44	Population	1	Number	526471.554	530626.4194	522415.1696
8	Taiwan (Province of China)	2	female	18	65 to 69	2010	44	Population	1	Number	385591.5649	388634.6183	382620.6397
8	Taiwan (Province of China)	2	female	19	70 to 74	2010	44	Population	1	Number	350474.9475	353240.8638	347774.5906
8	Taiwan (Province of China)	2	female	20	75 to 79	2010	44	Population	1	Number	262797.3985	264871.3716	260772.584
8	Taiwan (Province of China)	2	female	21	80 plus	2010	44	Population	1	Number	307205.4766	309629.9142	304838.5045
8	Taiwan (Province of China)	2	female	22	All Ages	2010	44	Population	1	Number	11534180.02	11625206.71	11445310.89
8	Taiwan (Province of China)	2	female	23	5-14 years	2010	44	Population	1	Number	1273348.084	1283397.231	1263537.128
8	Taiwan (Province of China)	2	female	24	15-49 years	2010	44	Population	1	Number	6266350.884	6315804.352	6218069.59
8	Taiwan (Province of China)	2	female	25	50-69 years	2010	44	Population	1	Number	2606833.705	2627406.598	2586748.442
8	Taiwan (Province of China)	2	female	26	70+ years	2010	44	Population	1	Number	920477.8227	927742.1495	913385.6791
8	Taiwan (Province of China)	2	female	28	<1 year	2010	44	Population	1	Number	85659.98574	86336.00652	84999.9884
8	Taiwan (Province of China)	2	female	30	80 to 84	2010	44	Population	1	Number	175871.3102	177259.2705	174516.2481
8	Taiwan (Province of China)	2	female	31	85 to 89	2010	44	Population	1	Number	88417.24652	89115.02735	87736.0049
8	Taiwan (Province of China)	2	female	32	90 to 94	2010	44	Population	1	Number	32280.57838	32535.33375	32031.86136
8	Taiwan (Province of China)	2	female	39	0 to 14	2010	44	Population	1	Number	1740517.604	1754253.61	1727107.177
8	Taiwan (Province of China)	2	female	42	Neonatal	2010	44	Population	1	Number	6702.610548	6755.506938	6650.967939
8	Taiwan (Province of China)	2	female	157	25 plus	2010	44	Population	1	Number	8256730.273	8321891.634	8193113.404
8	Taiwan (Province of China)	2	female	158	<20 years	2010	44	Population	1	Number	2512570.32	2532399.295	2493211.342
8	Taiwan (Province of China)	2	female	159	10 to 24	2010	44	Population	1	Number	2254374.367	2272165.683	2237004.75
8	Taiwan (Province of China)	2	female	162	10 to 19	2010	44	Population	1	Number	1489494.944	1501249.902	1478018.609
8	Taiwan (Province of China)	2	female	164	Birth	2010	44	Population	1	Number	86020.00051	86452.3706	85631.22397
8	Taiwan (Province of China)	2	female	235	95 plus	2010	44	Population	1	Number	10636.34155	10720.28258	10554.39013
8	Taiwan (Province of China)	3	both	1	Under 5	2010	44	Population	1	Number	976683.1253	984391.0192	969157.9282
8	Taiwan (Province of China)	3	both	2	Early Neonatal	2010	44	Population	1	Number	3499.886148	3527.506929	3472.92005
8	Taiwan (Province of China)	3	both	3	Late Neonatal	2010	44	Population	1	Number	10472.11307	10554.75803	10391.42701
8	Taiwan (Province of China)	3	both	4	Post Neonatal	2010	44	Population	1	Number	164678.08	165977.7043	163409.26
8	Taiwan (Province of China)	3	both	5	1 to 4	2010	44	Population	1	Number	798033.0461	804331.05	791884.3211
8	Taiwan (Province of China)	3	both	6	5 to 9	2010	44	Population	1	Number	1164683.526	1173875.102	1155709.814
8	Taiwan (Province of China)	3	both	7	10 to 14	2010	44	Population	1	Number	1497642.937	1509462.198	1486103.823
8	Taiwan (Province of China)	3	both	8	15 to 19	2010	44	Population	1	Number	1609571.833	1622274.427	1597170.323
8	Taiwan (Province of China)	3	both	9	20 to 24	2010	44	Population	1	Number	1585595.038	1598108.409	1573378.266
8	Taiwan (Province of China)	3	both	10	25 to 29	2010	44	Population	1	Number	1882543.473	1897400.334	1868038.758
8	Taiwan (Province of China)	3	both	11	30 to 34	2010	44	Population	1	Number	2024561.466	2040539.12	2008962.524
8	Taiwan (Province of China)	3	both	12	35 to 39	2010	44	Population	1	Number	1792216.565	1806360.574	1778407.805
8	Taiwan (Province of China)	3	both	13	40 to 44	2010	44	Population	1	Number	1861236.501	1875925.21	1846895.953
8	Taiwan (Province of China)	3	both	14	45 to 49	2010	44	Population	1	Number	1904799.43	1919831.933	1890123.236
8	Taiwan (Province of China)	3	both	15	50 to 54	2010	44	Population	1	Number	1779843.212	1793889.572	1766129.787
8	Taiwan (Province of China)	3	both	16	55 to 59	2010	44	Population	1	Number	1572387.677	1584796.817	1560272.666
8	Taiwan (Province of China)	3	both	17	60 to 64	2010	44	Population	1	Number	1027061.834	1035167.312	1019148.477
8	Taiwan (Province of China)	3	both	18	65 to 69	2010	44	Population	1	Number	737768.0749	743590.4731	732083.6825
8	Taiwan (Province of China)	3	both	19	70 to 74	2010	44	Population	1	Number	650115.2275	655245.8774	645106.1871
8	Taiwan (Province of China)	3	both	20	75 to 79	2010	44	Population	1	Number	498629.1262	502564.2617	494787.2636
8	Taiwan (Province of China)	3	both	21	80 plus	2010	44	Population	1	Number	619447.9072	624336.5335	614675.154
8	Taiwan (Province of China)	3	both	22	All Ages	2010	44	Population	1	Number	23184786.95	23367759.17	23006151.65
8	Taiwan (Province of China)	3	both	23	5-14 years	2010	44	Population	1	Number	2662326.462	2683337.3	2641813.636
8	Taiwan (Province of China)	3	both	24	15-49 years	2010	44	Population	1	Number	12660524.31	12760440.01	12562976.87
8	Taiwan (Province of China)	3	both	25	50-69 years	2010	44	Population	1	Number	5117060.798	5157444.174	5077634.612
8	Taiwan (Province of China)	3	both	26	70+ years	2010	44	Population	1	Number	1768192.261	1782146.673	1754568.605
8	Taiwan (Province of China)	3	both	28	<1 year	2010	44	Population	1	Number	178650.0792	180059.9693	177273.6071
8	Taiwan (Province of China)	3	both	30	80 to 84	2010	44	Population	1	Number	365430.9031	368314.8504	362615.3128
8	Taiwan (Province of China)	3	both	31	85 to 89	2010	44	Population	1	Number	173884.4949	175256.7754	172544.7409
8	Taiwan (Province of China)	3	both	32	90 to 94	2010	44	Population	1	Number	60024.70314	60498.41261	59562.2218
8	Taiwan (Province of China)	3	both	39	0 to 14	2010	44	Population	1	Number	3639009.588	3667728.319	3610971.565
8	Taiwan (Province of China)	3	both	42	Neonatal	2010	44	Population	1	Number	13971.99922	14082.26496	13864.34706
8	Taiwan (Province of China)	3	both	157	25 plus	2010	44	Population	1	Number	16350610.49	16479648.02	16224631.49
8	Taiwan (Province of China)	3	both	158	<20 years	2010	44	Population	1	Number	5248581.421	5290002.746	5208141.888
8	Taiwan (Province of China)	3	both	159	10 to 24	2010	44	Population	1	Number	4692809.808	4729845.034	4656652.412
8	Taiwan (Province of China)	3	both	162	10 to 19	2010	44	Population	1	Number	3107214.77	3131736.625	3083274.146
8	Taiwan (Province of China)	3	both	164	Birth	2010	44	Population	1	Number	179371.6156	180273.2074	178560.9265
8	Taiwan (Province of China)	3	both	235	95 plus	2010	44	Population	1	Number	20107.8061	20266.49506	19952.87847
9	Southeast Asia	1	male	1	Under 5	2010	44	Population	1	Number	30374587.99	31399454.68	29435370.9
9	Southeast Asia	1	male	2	Early Neonatal	2010	44	Population	1	Number	119065.6871	123039.8222	115349.1011
9	Southeast Asia	1	male	3	Late Neonatal	2010	44	Population	1	Number	354120.1535	365958.2605	343107.2897
9	Southeast Asia	1	male	4	Post Neonatal	2010	44	Population	1	Number	5657558.731	5846763.559	5482259.783
9	Southeast Asia	1	male	5	1 to 4	2010	44	Population	1	Number	24243843.41	25065525.48	23495112.83
9	Southeast Asia	1	male	6	5 to 9	2010	44	Population	1	Number	29766173.45	30779515.25	28817510.05
9	Southeast Asia	1	male	7	10 to 14	2010	44	Population	1	Number	29691108.61	30695127.89	28781551.53
9	Southeast Asia	1	male	8	15 to 19	2010	44	Population	1	Number	29120845.14	30067269.11	28238927.67
9	Southeast Asia	1	male	9	20 to 24	2010	44	Population	1	Number	27350707.56	28229139	26500465.09
9	Southeast Asia	1	male	10	25 to 29	2010	44	Population	1	Number	26279873.54	27159719.58	25458133.99
9	Southeast Asia	1	male	11	30 to 34	2010	44	Population	1	Number	24729402.7	25584863.72	23942429.63
9	Southeast Asia	1	male	12	35 to 39	2010	44	Population	1	Number	22927471.96	23723300.81	22186528.02
9	Southeast Asia	1	male	13	40 to 44	2010	44	Population	1	Number	20969494.3	21690032.02	20303006.51
9	Southeast Asia	1	male	14	45 to 49	2010	44	Population	1	Number	18292659.72	18906099.61	17716573.73
9	Southeast Asia	1	male	15	50 to 54	2010	44	Population	1	Number	15117647.87	15621003.79	14637901.44
9	Southeast Asia	1	male	16	55 to 59	2010	44	Population	1	Number	11442770.83	11825175.12	11074591.73
9	Southeast Asia	1	male	17	60 to 64	2010	44	Population	1	Number	7986449.106	8260644.965	7734401.952
9	Southeast Asia	1	male	18	65 to 69	2010	44	Population	1	Number	5650230.919	5844992.926	5468805.686
9	Southeast Asia	1	male	19	70 to 74	2010	44	Population	1	Number	4137737.223	4273785.827	4005779.848
9	Southeast Asia	1	male	20	75 to 79	2010	44	Population	1	Number	2689064.126	2776896.436	2602826.561
9	Southeast Asia	1	male	21	80 plus	2010	44	Population	1	Number	2274352.084	2347616.675	2202437.447
9	Southeast Asia	1	male	22	All Ages	2010	44	Population	1	Number	308800577.1	319143337.6	299238028
9	Southeast Asia	1	male	23	5-14 years	2010	44	Population	1	Number	59457282.07	61493621.68	57591277.86
9	Southeast Asia	1	male	24	15-49 years	2010	44	Population	1	Number	169670454.9	175305893	164326225.2
9	Southeast Asia	1	male	25	50-69 years	2010	44	Population	1	Number	40197098.73	41545464.89	38912881.08
9	Southeast Asia	1	male	26	70+ years	2010	44	Population	1	Number	9101153.433	9399856.18	8812013.392
9	Southeast Asia	1	male	28	<1 year	2010	44	Population	1	Number	6130744.572	6335761.642	5940716.174
9	Southeast Asia	1	male	30	80 to 84	2010	44	Population	1	Number	1475823.372	1523887.274	1429298.516
9	Southeast Asia	1	male	31	85 to 89	2010	44	Population	1	Number	575335.8111	593920.652	557151.0236
9	Southeast Asia	1	male	32	90 to 94	2010	44	Population	1	Number	175246.1082	180886.2122	169723.0012
9	Southeast Asia	1	male	39	0 to 14	2010	44	Population	1	Number	89831870.05	92898011.74	87043841.98
9	Southeast Asia	1	male	42	Neonatal	2010	44	Population	1	Number	473185.8406	488998.0827	458456.3908
9	Southeast Asia	1	male	157	25 plus	2010	44	Population	1	Number	162497154.4	167961316.3	157332314.8
9	Southeast Asia	1	male	158	<20 years	2010	44	Population	1	Number	118952715.2	123031914.7	115306344.9
9	Southeast Asia	1	male	159	10 to 24	2010	44	Population	1	Number	86162661.31	88992108.09	83537973.71
9	Southeast Asia	1	male	162	10 to 19	2010	44	Population	1	Number	58811953.75	60771645.49	57019894.96
9	Southeast Asia	1	male	164	Birth	2010	44	Population	1	Number	6294014.978	6530733.951	6046864.826
9	Southeast Asia	1	male	235	95 plus	2010	44	Population	1	Number	47946.79315	49485.02266	46388.55768
9	Southeast Asia	2	female	1	Under 5	2010	44	Population	1	Number	28676722.68	29641218.33	27780839.36
9	Southeast Asia	2	female	2	Early Neonatal	2010	44	Population	1	Number	111847.5074	115560.7946	108329.6083
9	Southeast Asia	2	female	3	Late Neonatal	2010	44	Population	1	Number	333323.2776	344401.8718	322871.5162
9	Southeast Asia	2	female	4	Post Neonatal	2010	44	Population	1	Number	5334759.337	5512109.811	5168007.978
9	Southeast Asia	2	female	5	1 to 4	2010	44	Population	1	Number	22896792.56	23669963.27	22181512.55
9	Southeast Asia	2	female	6	5 to 9	2010	44	Population	1	Number	28124283.83	29084228.5	27233459.14
9	Southeast Asia	2	female	7	10 to 14	2010	44	Population	1	Number	28250517.24	29208128.38	27387862.55
9	Southeast Asia	2	female	8	15 to 19	2010	44	Population	1	Number	28354249.78	29271330.97	27494440.7
9	Southeast Asia	2	female	9	20 to 24	2010	44	Population	1	Number	27147321.73	28032153.44	26305558.8
9	Southeast Asia	2	female	10	25 to 29	2010	44	Population	1	Number	26299214.24	27190822.03	25469593.56
9	Southeast Asia	2	female	11	30 to 34	2010	44	Population	1	Number	24600523.97	25458132.99	23810405.53
9	Southeast Asia	2	female	12	35 to 39	2010	44	Population	1	Number	22829306.97	23614739.69	22098094.53
9	Southeast Asia	2	female	13	40 to 44	2010	44	Population	1	Number	21129153.89	21845667.1	20452059.93
9	Southeast Asia	2	female	14	45 to 49	2010	44	Population	1	Number	18690044.76	19314230.76	18094369.81
9	Southeast Asia	2	female	15	50 to 54	2010	44	Population	1	Number	15589666.5	16103452.67	15099820.45
9	Southeast Asia	2	female	16	55 to 59	2010	44	Population	1	Number	11987446.91	12378284.43	11608677.06
9	Southeast Asia	2	female	17	60 to 64	2010	44	Population	1	Number	8754979.335	9043707.38	8488140.141
9	Southeast Asia	2	female	18	65 to 69	2010	44	Population	1	Number	6651127.917	6871954.799	6443374.141
9	Southeast Asia	2	female	19	70 to 74	2010	44	Population	1	Number	5255051.399	5429288.416	5088286.58
9	Southeast Asia	2	female	20	75 to 79	2010	44	Population	1	Number	3693883.016	3812670.712	3576625.084
9	Southeast Asia	2	female	21	80 plus	2010	44	Population	1	Number	3520033.197	3632793.2	3410863.27
9	Southeast Asia	2	female	22	All Ages	2010	44	Population	1	Number	309553527.4	319837663	299982325.6
9	Southeast Asia	2	female	23	5-14 years	2010	44	Population	1	Number	56374801.07	58292317.27	54620321.37
9	Southeast Asia	2	female	24	15-49 years	2010	44	Population	1	Number	169049815.3	174699624	163719064.9
9	Southeast Asia	2	female	25	50-69 years	2010	44	Population	1	Number	42983220.66	44396681.11	41626610.18
9	Southeast Asia	2	female	26	70+ years	2010	44	Population	1	Number	12468967.61	12871086.73	12070272.5
9	Southeast Asia	2	female	28	<1 year	2010	44	Population	1	Number	5779930.122	5972072.478	5599209.102
9	Southeast Asia	2	female	30	80 to 84	2010	44	Population	1	Number	2181082.384	2251011.725	2112105.535
9	Southeast Asia	2	female	31	85 to 89	2010	44	Population	1	Number	943687.987	974075.911	914946.5511
9	Southeast Asia	2	female	32	90 to 94	2010	44	Population	1	Number	307855.3889	317736.1243	298250.1608
9	Southeast Asia	2	female	39	0 to 14	2010	44	Population	1	Number	85051523.75	87940331.62	82411275.42
9	Southeast Asia	2	female	42	Neonatal	2010	44	Population	1	Number	445170.785	459962.6663	431201.1244
9	Southeast Asia	2	female	157	25 plus	2010	44	Population	1	Number	169000432.1	174622969.6	163624404.4
9	Southeast Asia	2	female	158	<20 years	2010	44	Population	1	Number	113405773.5	117262366.9	109944420.3
9	Southeast Asia	2	female	159	10 to 24	2010	44	Population	1	Number	83752088.75	86495467.71	81225231.67
9	Southeast Asia	2	female	162	10 to 19	2010	44	Population	1	Number	56604767.02	58493394.99	54885017.82
9	Southeast Asia	2	female	164	Birth	2010	44	Population	1	Number	5912516.752	6134681.923	5679807.841
9	Southeast Asia	2	female	235	95 plus	2010	44	Population	1	Number	87407.43703	90245.8737	84490.55363
9	Southeast Asia	3	both	1	Under 5	2010	44	Population	1	Number	59051310.67	61040749.03	57216859.45
9	Southeast Asia	3	both	2	Early Neonatal	2010	44	Population	1	Number	230913.1945	238600.6168	223678.7093
9	Southeast Asia	3	both	3	Late Neonatal	2010	44	Population	1	Number	687443.4311	710360.1323	665978.8059
9	Southeast Asia	3	both	4	Post Neonatal	2010	44	Population	1	Number	10992318.07	11358873.37	10650267.76
9	Southeast Asia	3	both	5	1 to 4	2010	44	Population	1	Number	47140635.97	48735582.18	45676625.38
9	Southeast Asia	3	both	6	5 to 9	2010	44	Population	1	Number	57890457.29	59863758.59	56050969.2
9	Southeast Asia	3	both	7	10 to 14	2010	44	Population	1	Number	57941625.85	59902679.28	56175587.07
9	Southeast Asia	3	both	8	15 to 19	2010	44	Population	1	Number	57475094.92	59338600.08	55740124.81
9	Southeast Asia	3	both	9	20 to 24	2010	44	Population	1	Number	54498029.3	56261059.73	52805911.6
9	Southeast Asia	3	both	10	25 to 29	2010	44	Population	1	Number	52579087.77	54347869.12	50924321.17
9	Southeast Asia	3	both	11	30 to 34	2010	44	Population	1	Number	49329926.67	51038220.12	47754418.89
9	Southeast Asia	3	both	12	35 to 39	2010	44	Population	1	Number	45756778.93	47334021.72	44283628.45
9	Southeast Asia	3	both	13	40 to 44	2010	44	Population	1	Number	42098648.19	43535752.47	40755168.46
9	Southeast Asia	3	both	14	45 to 49	2010	44	Population	1	Number	36982704.48	38212617.51	35807661.35
9	Southeast Asia	3	both	15	50 to 54	2010	44	Population	1	Number	30707314.37	31721295.15	29734333.32
9	Southeast Asia	3	both	16	55 to 59	2010	44	Population	1	Number	23430217.74	24201154.74	22693154.74
9	Southeast Asia	3	both	17	60 to 64	2010	44	Population	1	Number	16741428.44	17304559.59	16221099.11
9	Southeast Asia	3	both	18	65 to 69	2010	44	Population	1	Number	12301358.84	12709883.97	11914134.18
9	Southeast Asia	3	both	19	70 to 74	2010	44	Population	1	Number	9392788.623	9702354.771	9094105.596
9	Southeast Asia	3	both	20	75 to 79	2010	44	Population	1	Number	6382947.142	6590348.987	6178821.308
9	Southeast Asia	3	both	21	80 plus	2010	44	Population	1	Number	5794385.282	5980342.268	5612774.67
9	Southeast Asia	3	both	22	All Ages	2010	44	Population	1	Number	618354104.5	639063701.2	599245337.8
9	Southeast Asia	3	both	23	5-14 years	2010	44	Population	1	Number	115832083.1	119781498	112211598.5
9	Southeast Asia	3	both	24	15-49 years	2010	44	Population	1	Number	338720270.3	350017524.9	328069749.2
9	Southeast Asia	3	both	25	50-69 years	2010	44	Population	1	Number	83180319.39	85937227.64	80568110.46
9	Southeast Asia	3	both	26	70+ years	2010	44	Population	1	Number	21570121.05	22276304.1	20886338.17
9	Southeast Asia	3	both	28	<1 year	2010	44	Population	1	Number	11910674.69	12307834.12	11539925.28
9	Southeast Asia	3	both	30	80 to 84	2010	44	Population	1	Number	3656905.756	3774400.702	3542351.657
9	Southeast Asia	3	both	31	85 to 89	2010	44	Population	1	Number	1519023.798	1567530.833	1471476.717
9	Southeast Asia	3	both	32	90 to 94	2010	44	Population	1	Number	483101.4971	498511.6445	468221.6177
9	Southeast Asia	3	both	39	0 to 14	2010	44	Population	1	Number	174883393.8	180838347.8	169469572.1
9	Southeast Asia	3	both	42	Neonatal	2010	44	Population	1	Number	918356.6256	948960.749	889657.5152
9	Southeast Asia	3	both	157	25 plus	2010	44	Population	1	Number	331497586.5	342592976.2	321049358.5
9	Southeast Asia	3	both	158	<20 years	2010	44	Population	1	Number	232358488.7	240297863.6	225253641.2
9	Southeast Asia	3	both	159	10 to 24	2010	44	Population	1	Number	169914750.1	175487575.8	164763205.4
9	Southeast Asia	3	both	162	10 to 19	2010	44	Population	1	Number	115416720.8	119265040.5	111904912.8
9	Southeast Asia	3	both	164	Birth	2010	44	Population	1	Number	12206531.73	12666096.17	11726668.43
9	Southeast Asia	3	both	235	95 plus	2010	44	Population	1	Number	135354.2302	139657.1854	130961.607
10	Cambodia	1	male	1	Under 5	2010	44	Population	1	Number	862948.0029	933844.599	790463.5473
10	Cambodia	1	male	2	Early Neonatal	2010	44	Population	1	Number	3574.877838	3868.576496	3274.601259
10	Cambodia	1	male	3	Late Neonatal	2010	44	Population	1	Number	10585.40748	11455.06516	9696.27222
10	Cambodia	1	male	4	Post Neonatal	2010	44	Population	1	Number	167052.8933	180777.3373	153021.0652
10	Cambodia	1	male	5	1 to 4	2010	44	Population	1	Number	681734.8243	737743.6201	624471.6086
10	Cambodia	1	male	6	5 to 9	2010	44	Population	1	Number	794750.727	860044.4887	727994.5915
10	Cambodia	1	male	7	10 to 14	2010	44	Population	1	Number	831884.2485	900228.7622	762009.034
10	Cambodia	1	male	8	15 to 19	2010	44	Population	1	Number	842028.2188	911206.1233	771300.9481
10	Cambodia	1	male	9	20 to 24	2010	44	Population	1	Number	754591.1915	816585.5953	691208.3092
10	Cambodia	1	male	10	25 to 29	2010	44	Population	1	Number	627757.9805	679332.2397	575028.621
10	Cambodia	1	male	11	30 to 34	2010	44	Population	1	Number	481012.2331	520530.4079	440608.9762
10	Cambodia	1	male	12	35 to 39	2010	44	Population	1	Number	391965.5747	424168.0074	359041.9093
10	Cambodia	1	male	13	40 to 44	2010	44	Population	1	Number	373023.4483	403669.6664	341690.8518
10	Cambodia	1	male	14	45 to 49	2010	44	Population	1	Number	321819.0435	348258.4983	294787.4285
10	Cambodia	1	male	15	50 to 54	2010	44	Population	1	Number	248254.7179	268650.4015	227402.2355
10	Cambodia	1	male	16	55 to 59	2010	44	Population	1	Number	176024.6684	190486.2	161239.2443
10	Cambodia	1	male	17	60 to 64	2010	44	Population	1	Number	136167.173	147354.1611	124729.6317
10	Cambodia	1	male	18	65 to 69	2010	44	Population	1	Number	95944.1235	103826.5356	87885.17031
10	Cambodia	1	male	19	70 to 74	2010	44	Population	1	Number	70050.65223	75805.7531	64166.65531
10	Cambodia	1	male	20	75 to 79	2010	44	Population	1	Number	45174.06021	48885.39286	41379.60544
10	Cambodia	1	male	21	80 plus	2010	44	Population	1	Number	38071.45171	41199.26049	34873.58992
10	Cambodia	1	male	22	All Ages	2010	44	Population	1	Number	7091467.516	7674076.093	6495810.349
10	Cambodia	1	male	23	5-14 years	2010	44	Population	1	Number	1626634.976	1760273.251	1490003.625
10	Cambodia	1	male	24	15-49 years	2010	44	Population	1	Number	3792197.69	4103750.538	3473667.044
10	Cambodia	1	male	25	50-69 years	2010	44	Population	1	Number	656390.6828	710317.2983	601256.2818
10	Cambodia	1	male	26	70+ years	2010	44	Population	1	Number	153296.1642	165890.4064	140419.8507
10	Cambodia	1	male	28	<1 year	2010	44	Population	1	Number	181213.1786	196100.9789	165991.9387
10	Cambodia	1	male	30	80 to 84	2010	44	Population	1	Number	24900.5749	26946.31345	22809.01827
10	Cambodia	1	male	31	85 to 89	2010	44	Population	1	Number	10400.90717	11255.40699	9527.269253
10	Cambodia	1	male	32	90 to 94	2010	44	Population	1	Number	2371.586881	2566.427633	2172.382313
10	Cambodia	1	male	39	0 to 14	2010	44	Population	1	Number	2489582.978	2694117.85	2280467.173
10	Cambodia	1	male	42	Neonatal	2010	44	Population	1	Number	14160.28532	15323.64166	12970.87348
10	Cambodia	1	male	157	25 plus	2010	44	Population	1	Number	3005265.127	3252166.524	2752833.919
10	Cambodia	1	male	158	<20 years	2010	44	Population	1	Number	3331611.197	3605323.973	3051768.121
10	Cambodia	1	male	159	10 to 24	2010	44	Population	1	Number	2428503.659	2628020.481	2224518.291
10	Cambodia	1	male	162	10 to 19	2010	44	Population	1	Number	1673912.467	1811434.886	1533309.982
10	Cambodia	1	male	164	Birth	2010	44	Population	1	Number	190684.006	203664.8885	178738.8217
10	Cambodia	1	male	235	95 plus	2010	44	Population	1	Number	398.3827678	431.1124133	364.9200819
10	Cambodia	2	female	1	Under 5	2010	44	Population	1	Number	827085.7679	895036.0562	757613.608
10	Cambodia	2	female	2	Early Neonatal	2010	44	Population	1	Number	3413.123211	3693.53271	3126.433425
10	Cambodia	2	female	3	Late Neonatal	2010	44	Population	1	Number	10129.00258	10961.16374	9278.203653
10	Cambodia	2	female	4	Post Neonatal	2010	44	Population	1	Number	160521.7855	173709.6579	147038.5464
10	Cambodia	2	female	5	1 to 4	2010	44	Population	1	Number	653021.8566	706671.7018	598170.4245
10	Cambodia	2	female	6	5 to 9	2010	44	Population	1	Number	753135.9719	815010.8202	689875.3226
10	Cambodia	2	female	7	10 to 14	2010	44	Population	1	Number	784183.2368	848608.8129	718314.7316
10	Cambodia	2	female	8	15 to 19	2010	44	Population	1	Number	808701.2553	875141.1406	740773.3268
10	Cambodia	2	female	9	20 to 24	2010	44	Population	1	Number	757293.9748	819510.4292	693684.0686
10	Cambodia	2	female	10	25 to 29	2010	44	Population	1	Number	648569.3509	701853.3948	594091.9129
10	Cambodia	2	female	11	30 to 34	2010	44	Population	1	Number	504132.4607	545550.1074	461787.1898
10	Cambodia	2	female	12	35 to 39	2010	44	Population	1	Number	420058.1267	454568.5389	384774.7903
10	Cambodia	2	female	13	40 to 44	2010	44	Population	1	Number	416176.9491	450368.4983	381219.6174
10	Cambodia	2	female	14	45 to 49	2010	44	Population	1	Number	379929.1053	411142.6666	348016.4591
10	Cambodia	2	female	15	50 to 54	2010	44	Population	1	Number	327560.7032	354471.8714	300046.8099
10	Cambodia	2	female	16	55 to 59	2010	44	Population	1	Number	256750.8091	277844.5	235184.6863
10	Cambodia	2	female	17	60 to 64	2010	44	Population	1	Number	191410.4141	207135.9813	175332.6439
10	Cambodia	2	female	18	65 to 69	2010	44	Population	1	Number	134983.5872	146073.3363	123645.4628
10	Cambodia	2	female	19	70 to 74	2010	44	Population	1	Number	103405.4349	111900.8406	94719.75904
10	Cambodia	2	female	20	75 to 79	2010	44	Population	1	Number	69573.69154	75289.60709	63729.75756
10	Cambodia	2	female	21	80 plus	2010	44	Population	1	Number	63846.88723	69092.30985	58483.98373
10	Cambodia	2	female	22	All Ages	2010	44	Population	1	Number	7446797.727	8058598.912	6821294.13
10	Cambodia	2	female	23	5-14 years	2010	44	Population	1	Number	1537319.209	1663619.633	1408190.054
10	Cambodia	2	female	24	15-49 years	2010	44	Population	1	Number	3934861.223	4258134.776	3604347.365
10	Cambodia	2	female	25	50-69 years	2010	44	Population	1	Number	910705.5135	985525.689	834209.6029
10	Cambodia	2	female	26	70+ years	2010	44	Population	1	Number	236826.0137	256282.7575	216933.5003
10	Cambodia	2	female	28	<1 year	2010	44	Population	1	Number	174063.9113	188364.3544	159443.1835
10	Cambodia	2	female	30	80 to 84	2010	44	Population	1	Number	40121.40605	43417.63144	36751.35563
10	Cambodia	2	female	31	85 to 89	2010	44	Population	1	Number	17621.15868	19068.8475	16141.04622
10	Cambodia	2	female	32	90 to 94	2010	44	Population	1	Number	4998.854696	5409.541993	4578.969303
10	Cambodia	2	female	39	0 to 14	2010	44	Population	1	Number	2364404.977	2558655.689	2165803.662
10	Cambodia	2	female	42	Neonatal	2010	44	Population	1	Number	13542.12579	14654.69645	12404.63708
10	Cambodia	2	female	157	25 plus	2010	44	Population	1	Number	3516397.52	3805291.653	3221033.073
10	Cambodia	2	female	158	<20 years	2010	44	Population	1	Number	3173106.232	3433796.83	2906576.989
10	Cambodia	2	female	159	10 to 24	2010	44	Population	1	Number	2350178.467	2543260.383	2152772.127
10	Cambodia	2	female	162	10 to 19	2010	44	Population	1	Number	1592884.492	1723749.953	1459088.058
10	Cambodia	2	female	164	Birth	2010	44	Population	1	Number	182119.532	194517.3848	170710.8595
10	Cambodia	2	female	235	95 plus	2010	44	Population	1	Number	1105.467802	1196.288922	1012.612576
10	Cambodia	3	both	1	Under 5	2010	44	Population	1	Number	1690033.771	1828880.655	1548077.155
10	Cambodia	3	both	2	Early Neonatal	2010	44	Population	1	Number	6988.001049	7562.109206	6401.034685
10	Cambodia	3	both	3	Late Neonatal	2010	44	Population	1	Number	20714.41007	22416.2289	18974.47587
10	Cambodia	3	both	4	Post Neonatal	2010	44	Population	1	Number	327574.6788	354486.9952	300059.6116
10	Cambodia	3	both	5	1 to 4	2010	44	Population	1	Number	1334756.681	1444415.322	1222642.033
10	Cambodia	3	both	6	5 to 9	2010	44	Population	1	Number	1547886.699	1675055.309	1417869.914
10	Cambodia	3	both	7	10 to 14	2010	44	Population	1	Number	1616067.485	1748837.575	1480323.766
10	Cambodia	3	both	8	15 to 19	2010	44	Population	1	Number	1650729.474	1786347.264	1512074.275
10	Cambodia	3	both	9	20 to 24	2010	44	Population	1	Number	1511885.166	1636096.024	1384892.378
10	Cambodia	3	both	10	25 to 29	2010	44	Population	1	Number	1276327.331	1381185.635	1169120.534
10	Cambodia	3	both	11	30 to 34	2010	44	Population	1	Number	985144.6938	1066080.515	902396.166
10	Cambodia	3	both	12	35 to 39	2010	44	Population	1	Number	812023.7013	878736.5464	743816.6996
10	Cambodia	3	both	13	40 to 44	2010	44	Population	1	Number	789200.3974	854038.1647	722910.4692
10	Cambodia	3	both	14	45 to 49	2010	44	Population	1	Number	701748.1488	759401.1649	642803.8875
10	Cambodia	3	both	15	50 to 54	2010	44	Population	1	Number	575815.4211	623122.2729	527449.0454
10	Cambodia	3	both	16	55 to 59	2010	44	Population	1	Number	432775.4775	468330.7	396423.9305
10	Cambodia	3	both	17	60 to 64	2010	44	Population	1	Number	327577.5871	354490.1424	300062.2756
10	Cambodia	3	both	18	65 to 69	2010	44	Population	1	Number	230927.7107	249899.8719	211530.6331
10	Cambodia	3	both	19	70 to 74	2010	44	Population	1	Number	173456.0872	187706.5937	158886.4144
10	Cambodia	3	both	20	75 to 79	2010	44	Population	1	Number	114747.7517	124174.9999	105109.363
10	Cambodia	3	both	21	80 plus	2010	44	Population	1	Number	101918.3389	110291.5703	93357.57365
10	Cambodia	3	both	22	All Ages	2010	44	Population	1	Number	14538265.24	15732675	13317104.48
10	Cambodia	3	both	23	5-14 years	2010	44	Population	1	Number	3163954.184	3423892.884	2898193.68
10	Cambodia	3	both	24	15-49 years	2010	44	Population	1	Number	7727058.913	8361885.314	7078014.409
10	Cambodia	3	both	25	50-69 years	2010	44	Population	1	Number	1567096.196	1695842.987	1435465.885
10	Cambodia	3	both	26	70+ years	2010	44	Population	1	Number	390122.1778	422173.164	357353.351
10	Cambodia	3	both	28	<1 year	2010	44	Population	1	Number	355277.0899	384465.3333	325435.1222
10	Cambodia	3	both	30	80 to 84	2010	44	Population	1	Number	65021.98094	70363.94489	59560.3739
10	Cambodia	3	both	31	85 to 89	2010	44	Population	1	Number	28022.06585	30324.25449	25668.31547
10	Cambodia	3	both	32	90 to 94	2010	44	Population	1	Number	7370.441578	7975.969625	6751.351617
10	Cambodia	3	both	39	0 to 14	2010	44	Population	1	Number	4853987.955	5252773.539	4446270.835
10	Cambodia	3	both	42	Neonatal	2010	44	Population	1	Number	27702.41111	29978.3381	25375.51056
10	Cambodia	3	both	157	25 plus	2010	44	Population	1	Number	6521662.647	7057458.177	5973866.992
10	Cambodia	3	both	158	<20 years	2010	44	Population	1	Number	6504717.429	7039120.803	5958345.11
10	Cambodia	3	both	159	10 to 24	2010	44	Population	1	Number	4778682.126	5171280.863	4377290.418
10	Cambodia	3	both	162	10 to 19	2010	44	Population	1	Number	3266796.959	3535184.839	2992398.04
10	Cambodia	3	both	164	Birth	2010	44	Population	1	Number	372803.5379	398182.2733	349449.6812
10	Cambodia	3	both	235	95 plus	2010	44	Population	1	Number	1503.85057	1627.401336	1377.532658
11	Indonesia	1	male	1	Under 5	2010	44	Population	1	Number	11875533.64	12665526.78	11099882.46
11	Indonesia	1	male	2	Early Neonatal	2010	44	Population	1	Number	45145.55465	48148.76105	42196.87007
11	Indonesia	1	male	3	Late Neonatal	2010	44	Population	1	Number	134027.0998	142942.9509	125273.1118
11	Indonesia	1	male	4	Post Neonatal	2010	44	Population	1	Number	2147673.057	2290542.173	2007397.664
11	Indonesia	1	male	5	1 to 4	2010	44	Population	1	Number	9548687.926	10183892.9	8925014.809
11	Indonesia	1	male	6	5 to 9	2010	44	Population	1	Number	12158765.39	12967599.89	11364614.91
11	Indonesia	1	male	7	10 to 14	2010	44	Population	1	Number	11698041.65	12476227.54	10933983.37
11	Indonesia	1	male	8	15 to 19	2010	44	Population	1	Number	10816054.28	11535567.95	10109603.06
11	Indonesia	1	male	9	20 to 24	2010	44	Population	1	Number	10345125.85	11033312.06	9669433.341
11	Indonesia	1	male	10	25 to 29	2010	44	Population	1	Number	10428317.06	11122037.38	9747190.911
11	Indonesia	1	male	11	30 to 34	2010	44	Population	1	Number	10138167.77	10812586.56	9475992.746
11	Indonesia	1	male	12	35 to 39	2010	44	Population	1	Number	9399942.348	10025252.35	8785984.558
11	Indonesia	1	male	13	40 to 44	2010	44	Population	1	Number	8401073.538	8959936.045	7852356.923
11	Indonesia	1	male	14	45 to 49	2010	44	Population	1	Number	7148729.587	7624282.731	6681809.891
11	Indonesia	1	male	15	50 to 54	2010	44	Population	1	Number	5831693.024	6219633.276	5450795.649
11	Indonesia	1	male	16	55 to 59	2010	44	Population	1	Number	4417746.032	4711626.642	4129200.688
11	Indonesia	1	male	17	60 to 64	2010	44	Population	1	Number	3106937.562	3313619.59	2904007.751
11	Indonesia	1	male	18	65 to 69	2010	44	Population	1	Number	2222464.713	2370309.176	2077304.299
11	Indonesia	1	male	19	70 to 74	2010	44	Population	1	Number	1535394.784	1637533.466	1435110.383
11	Indonesia	1	male	20	75 to 79	2010	44	Population	1	Number	904362.1178	964522.7721	845293.6526
11	Indonesia	1	male	21	80 plus	2010	44	Population	1	Number	734378.3513	783231.2181	686412.3859
11	Indonesia	1	male	22	All Ages	2010	44	Population	1	Number	121162727.7	129222805.4	113248977
11	Indonesia	1	male	23	5-14 years	2010	44	Population	1	Number	23856807.04	25443827.43	22298598.28
11	Indonesia	1	male	24	15-49 years	2010	44	Population	1	Number	66677410.43	71112975.08	62322371.43
11	Indonesia	1	male	25	50-69 years	2010	44	Population	1	Number	15578841.33	16615188.68	14561308.39
11	Indonesia	1	male	26	70+ years	2010	44	Population	1	Number	3174135.254	3385287.457	2966816.422
11	Indonesia	1	male	28	<1 year	2010	44	Population	1	Number	2326845.711	2481633.885	2174867.646
11	Indonesia	1	male	30	80 to 84	2010	44	Population	1	Number	484198.0765	516408.2637	452572.6505
11	Indonesia	1	male	31	85 to 89	2010	44	Population	1	Number	187559.912	200036.913	175309.4253
11	Indonesia	1	male	32	90 to 94	2010	44	Population	1	Number	52192.26116	55664.23386	48783.32054
11	Indonesia	1	male	39	0 to 14	2010	44	Population	1	Number	35732340.68	38109354.21	33398480.73
11	Indonesia	1	male	42	Neonatal	2010	44	Population	1	Number	179172.6544	191091.712	167469.9819
11	Indonesia	1	male	157	25 plus	2010	44	Population	1	Number	64269206.89	68544571.21	60071459.84
11	Indonesia	1	male	158	<20 years	2010	44	Population	1	Number	46548394.96	49644922.16	43508083.79
11	Indonesia	1	male	159	10 to 24	2010	44	Population	1	Number	32859221.78	35045107.55	30713019.77
11	Indonesia	1	male	162	10 to 19	2010	44	Population	1	Number	22514095.93	24011795.49	21043586.43
11	Indonesia	1	male	164	Birth	2010	44	Population	1	Number	2366659.447	2494756.494	2236201.895
11	Indonesia	1	male	235	95 plus	2010	44	Population	1	Number	10428.10164	11121.80762	9746.989561
11	Indonesia	2	female	1	Under 5	2010	44	Population	1	Number	11248717.37	11997012.98	10514006.73
11	Indonesia	2	female	2	Early Neonatal	2010	44	Population	1	Number	42622.44726	45457.80962	39838.55959
11	Indonesia	2	female	3	Late Neonatal	2010	44	Population	1	Number	126936.2857	135380.4364	118645.4347
11	Indonesia	2	female	4	Post Neonatal	2010	44	Population	1	Number	2037572.649	2173117.584	1904488.471
11	Indonesia	2	female	5	1 to 4	2010	44	Population	1	Number	9041585.99	9643057.146	8451034.266
11	Indonesia	2	female	6	5 to 9	2010	44	Population	1	Number	11459724.67	12222057.06	10711232.08
11	Indonesia	2	female	7	10 to 14	2010	44	Population	1	Number	11087154.71	11824702.72	10362996.55
11	Indonesia	2	female	8	15 to 19	2010	44	Population	1	Number	10497979.04	11196333.46	9812302.917
11	Indonesia	2	female	9	20 to 24	2010	44	Population	1	Number	10342905.26	11030943.75	9667357.792
11	Indonesia	2	female	10	25 to 29	2010	44	Population	1	Number	10489415.48	11187200.24	9804298.691
11	Indonesia	2	female	11	30 to 34	2010	44	Population	1	Number	10093564.51	10765016.17	9434302.744
11	Indonesia	2	female	12	35 to 39	2010	44	Population	1	Number	9273521.55	9890421.697	8667820.941
11	Indonesia	2	female	13	40 to 44	2010	44	Population	1	Number	8302668.71	8854985.058	7760379.412
11	Indonesia	2	female	14	45 to 49	2010	44	Population	1	Number	7082058.858	7553176.883	6619493.765
11	Indonesia	2	female	15	50 to 54	2010	44	Population	1	Number	5657242.863	6033578.211	5287739.711
11	Indonesia	2	female	16	55 to 59	2010	44	Population	1	Number	4237825.957	4519737.789	3961032.104
11	Indonesia	2	female	17	60 to 64	2010	44	Population	1	Number	3192873.883	3405272.631	2984331.136
11	Indonesia	2	female	18	65 to 69	2010	44	Population	1	Number	2508877.295	2675774.709	2345009.826
11	Indonesia	2	female	19	70 to 74	2010	44	Population	1	Number	1861562.659	1985398.925	1739974.584
11	Indonesia	2	female	20	75 to 79	2010	44	Population	1	Number	1193390.71	1272778.341	1115444.326
11	Indonesia	2	female	21	80 plus	2010	44	Population	1	Number	1016312.808	1083920.73	949932.2768
11	Indonesia	2	female	22	All Ages	2010	44	Population	1	Number	119545796.3	127498311.4	111737655.6
11	Indonesia	2	female	23	5-14 years	2010	44	Population	1	Number	22546879.38	24046759.78	21074228.62
11	Indonesia	2	female	24	15-49 years	2010	44	Population	1	Number	66082113.41	70478077.26	61765956.26
11	Indonesia	2	female	25	50-69 years	2010	44	Population	1	Number	15596820	16634363.34	14578112.78
11	Indonesia	2	female	26	70+ years	2010	44	Population	1	Number	4071266.177	4342097.996	3805351.186
11	Indonesia	2	female	28	<1 year	2010	44	Population	1	Number	2207131.382	2353955.83	2062972.466
11	Indonesia	2	female	30	80 to 84	2010	44	Population	1	Number	658984.1721	702821.6108	615942.5819
11	Indonesia	2	female	31	85 to 89	2010	44	Population	1	Number	258346.5451	275532.4675	241472.6252
11	Indonesia	2	female	32	90 to 94	2010	44	Population	1	Number	79195.0258	84463.29663	74022.39801
11	Indonesia	2	female	39	0 to 14	2010	44	Population	1	Number	33795596.76	36043772.76	31588235.35
11	Indonesia	2	female	42	Neonatal	2010	44	Population	1	Number	169558.733	180838.2461	158483.9943
11	Indonesia	2	female	157	25 plus	2010	44	Population	1	Number	64909315.28	69227261.38	60669759.52
11	Indonesia	2	female	158	<20 years	2010	44	Population	1	Number	44293575.79	47240106.22	41400538.27
11	Indonesia	2	female	159	10 to 24	2010	44	Population	1	Number	31928039.01	34051979.94	29842657.26
11	Indonesia	2	female	162	10 to 19	2010	44	Population	1	Number	21585133.75	23021036.19	20175299.46
11	Indonesia	2	female	164	Birth	2010	44	Population	1	Number	2239918.274	2361155.369	2116447.086
11	Indonesia	2	female	235	95 plus	2010	44	Population	1	Number	19787.0651	21103.35507	18494.67178
11	Indonesia	3	both	1	Under 5	2010	44	Population	1	Number	23124251.01	24662539.76	21613889.19
11	Indonesia	3	both	2	Early Neonatal	2010	44	Population	1	Number	87768.0019	93606.57067	82035.42967
11	Indonesia	3	both	3	Late Neonatal	2010	44	Population	1	Number	260963.3855	278323.3874	243918.5466
11	Indonesia	3	both	4	Post Neonatal	2010	44	Population	1	Number	4185245.706	4463659.756	3911886.135
11	Indonesia	3	both	5	1 to 4	2010	44	Population	1	Number	18590273.92	19826950.04	17376049.08
11	Indonesia	3	both	6	5 to 9	2010	44	Population	1	Number	23618490.06	25189656.95	22075846.99
11	Indonesia	3	both	7	10 to 14	2010	44	Population	1	Number	22785196.36	24300930.26	21296979.91
11	Indonesia	3	both	8	15 to 19	2010	44	Population	1	Number	21314033.32	22731901.41	19921905.98
11	Indonesia	3	both	9	20 to 24	2010	44	Population	1	Number	20688031.11	22064255.81	19336791.13
11	Indonesia	3	both	10	25 to 29	2010	44	Population	1	Number	20917732.54	22309237.61	19551489.6
11	Indonesia	3	both	11	30 to 34	2010	44	Population	1	Number	20231732.28	21577602.73	18910295.49
11	Indonesia	3	both	12	35 to 39	2010	44	Population	1	Number	18673463.9	19915674.05	17453805.5
11	Indonesia	3	both	13	40 to 44	2010	44	Population	1	Number	16703742.25	17814921.1	15612736.33
11	Indonesia	3	both	14	45 to 49	2010	44	Population	1	Number	14230788.45	15177459.61	13301303.66
11	Indonesia	3	both	15	50 to 54	2010	44	Population	1	Number	11488935.89	12253211.49	10738535.36
11	Indonesia	3	both	16	55 to 59	2010	44	Population	1	Number	8655571.988	9231364.432	8090232.792
11	Indonesia	3	both	17	60 to 64	2010	44	Population	1	Number	6299811.445	6718892.221	5888338.888
11	Indonesia	3	both	18	65 to 69	2010	44	Population	1	Number	4731342.008	5046083.885	4422314.125
11	Indonesia	3	both	19	70 to 74	2010	44	Population	1	Number	3396957.444	3622932.391	3175084.967
11	Indonesia	3	both	20	75 to 79	2010	44	Population	1	Number	2097752.828	2237301.113	1960737.978
11	Indonesia	3	both	21	80 plus	2010	44	Population	1	Number	1750691.159	1867151.948	1636344.663
11	Indonesia	3	both	22	All Ages	2010	44	Population	1	Number	240708524	256721116.8	224986632.6
11	Indonesia	3	both	23	5-14 years	2010	44	Population	1	Number	46403686.42	49490587.21	43372826.9
11	Indonesia	3	both	24	15-49 years	2010	44	Population	1	Number	132759523.8	141591052.3	124088327.7
11	Indonesia	3	both	25	50-69 years	2010	44	Population	1	Number	31175661.33	33249552.02	29139421.16
11	Indonesia	3	both	26	70+ years	2010	44	Population	1	Number	7245401.431	7727385.453	6772167.608
11	Indonesia	3	both	28	<1 year	2010	44	Population	1	Number	4533977.094	4835589.714	4237840.112
11	Indonesia	3	both	30	80 to 84	2010	44	Population	1	Number	1143182.249	1219229.874	1068515.232
11	Indonesia	3	both	31	85 to 89	2010	44	Population	1	Number	445906.4571	475569.3804	416782.0504
11	Indonesia	3	both	32	90 to 94	2010	44	Population	1	Number	131387.287	140127.5305	122805.7185
11	Indonesia	3	both	39	0 to 14	2010	44	Population	1	Number	69527937.43	74153126.97	64986716.09
11	Indonesia	3	both	42	Neonatal	2010	44	Population	1	Number	348731.3874	371929.958	325953.9762
11	Indonesia	3	both	157	25 plus	2010	44	Population	1	Number	129178522.2	137771832.6	120741219.4
11	Indonesia	3	both	158	<20 years	2010	44	Population	1	Number	90841970.76	96885028.38	84908622.06
11	Indonesia	3	both	159	10 to 24	2010	44	Population	1	Number	64787260.79	69097087.49	60555677.02
11	Indonesia	3	both	162	10 to 19	2010	44	Population	1	Number	44099229.69	47032831.68	41218885.89
11	Indonesia	3	both	164	Birth	2010	44	Population	1	Number	4606577.721	4855911.863	4352648.98
11	Indonesia	3	both	235	95 plus	2010	44	Population	1	Number	30215.16674	32225.16269	28241.66134
12	Lao People's Democratic Republic	1	male	1	Under 5	2010	44	Population	1	Number	398684.7618	435224.4103	358896.187
12	Lao People's Democratic Republic	1	male	2	Early Neonatal	2010	44	Population	1	Number	1650.635072	1801.916563	1485.902373
12	Lao People's Democratic Republic	1	male	3	Late Neonatal	2010	44	Population	1	Number	4874.772639	5321.547875	4388.27234
12	Lao People's Democratic Republic	1	male	4	Post Neonatal	2010	44	Population	1	Number	76637.23208	83661.07094	68988.86793
12	Lao People's Democratic Republic	1	male	5	1 to 4	2010	44	Population	1	Number	315522.122	344439.8749	284033.1444
12	Lao People's Democratic Republic	1	male	6	5 to 9	2010	44	Population	1	Number	383105.8725	418217.7084	344872.0645
12	Lao People's Democratic Republic	1	male	7	10 to 14	2010	44	Population	1	Number	387778.5334	423318.6208	349078.3957
12	Lao People's Democratic Republic	1	male	8	15 to 19	2010	44	Population	1	Number	368370.8774	402132.2439	331607.6158
12	Lao People's Democratic Republic	1	male	9	20 to 24	2010	44	Population	1	Number	319095.9115	348341.2039	287250.2712
12	Lao People's Democratic Republic	1	male	10	25 to 29	2010	44	Population	1	Number	265460.4144	289789.9879	238967.5745
12	Lao People's Democratic Republic	1	male	11	30 to 34	2010	44	Population	1	Number	222738.8717	243152.9955	200509.6242
12	Lao People's Democratic Republic	1	male	12	35 to 39	2010	44	Population	1	Number	185687.123	202705.4364	167155.6247
12	Lao People's Democratic Republic	1	male	13	40 to 44	2010	44	Population	1	Number	157629.5391	172076.3615	141898.1761
12	Lao People's Democratic Republic	1	male	14	45 to 49	2010	44	Population	1	Number	135114.574	147497.8892	121630.1953
12	Lao People's Democratic Republic	1	male	15	50 to 54	2010	44	Population	1	Number	109974.97	120054.2284	98999.51333
12	Lao People's Democratic Republic	1	male	16	55 to 59	2010	44	Population	1	Number	81979.28608	89492.72673	73797.78714
12	Lao People's Democratic Republic	1	male	17	60 to 64	2010	44	Population	1	Number	59461.26096	64910.91387	53527.05164
12	Lao People's Democratic Republic	1	male	18	65 to 69	2010	44	Population	1	Number	42585.78088	46488.788	38335.73751
12	Lao People's Democratic Republic	1	male	19	70 to 74	2010	44	Population	1	Number	30628.80615	33435.95083	27572.06393
12	Lao People's Democratic Republic	1	male	20	75 to 79	2010	44	Population	1	Number	19778.44509	21591.14901	17804.56443
12	Lao People's Democratic Republic	1	male	21	80 plus	2010	44	Population	1	Number	15679.064	17116.05769	14114.29988
12	Lao People's Democratic Republic	1	male	22	All Ages	2010	44	Population	1	Number	3183754.092	3475546.672	2866016.747
12	Lao People's Democratic Republic	1	male	23	5-14 years	2010	44	Population	1	Number	770884.4059	841536.3292	693950.4602
12	Lao People's Democratic Republic	1	male	24	15-49 years	2010	44	Population	1	Number	1654097.311	1805696.118	1489019.082
12	Lao People's Democratic Republic	1	male	25	50-69 years	2010	44	Population	1	Number	294001.2979	320946.657	264660.0896
12	Lao People's Democratic Republic	1	male	26	70+ years	2010	44	Population	1	Number	66086.31524	72143.15753	59490.92823
12	Lao People's Democratic Republic	1	male	28	<1 year	2010	44	Population	1	Number	83162.63979	90784.53538	74863.04264
12	Lao People's Democratic Republic	1	male	30	80 to 84	2010	44	Population	1	Number	10470.31345	11429.92267	9425.380484
12	Lao People's Democratic Republic	1	male	31	85 to 89	2010	44	Population	1	Number	4024.844768	4393.72371	3623.16692
12	Lao People's Democratic Republic	1	male	32	90 to 94	2010	44	Population	1	Number	1022.02758	1115.696895	920.0296492
12	Lao People's Democratic Republic	1	male	39	0 to 14	2010	44	Population	1	Number	1169569.168	1276760.74	1052846.647
12	Lao People's Democratic Republic	1	male	42	Neonatal	2010	44	Population	1	Number	6525.407711	7123.464438	5874.174713
12	Lao People's Democratic Republic	1	male	157	25 plus	2010	44	Population	1	Number	1326718.135	1448312.485	1194312.213
12	Lao People's Democratic Republic	1	male	158	<20 years	2010	44	Population	1	Number	1537940.045	1678892.983	1384454.263
12	Lao People's Democratic Republic	1	male	159	10 to 24	2010	44	Population	1	Number	1075245.322	1173792.069	967936.2826
12	Lao People's Democratic Republic	1	male	162	10 to 19	2010	44	Population	1	Number	756149.4108	825450.8648	680686.0115
12	Lao People's Democratic Republic	1	male	164	Birth	2010	44	Population	1	Number	88833.96804	92224.00391	85479.33474
12	Lao People's Democratic Republic	1	male	235	95 plus	2010	44	Population	1	Number	161.8782041	176.7144187	145.7228261
12	Lao People's Democratic Republic	2	female	1	Under 5	2010	44	Population	1	Number	385722.3347	421073.9706	347227.4048
12	Lao People's Democratic Republic	2	female	2	Early Neonatal	2010	44	Population	1	Number	1577.728587	1722.328164	1420.271925
12	Lao People's Democratic Republic	2	female	3	Late Neonatal	2010	44	Population	1	Number	4672.635076	5100.884308	4206.308022
12	Lao People's Democratic Republic	2	female	4	Post Neonatal	2010	44	Population	1	Number	73797.54986	80561.13049	66432.58483
12	Lao People's Democratic Republic	2	female	5	1 to 4	2010	44	Population	1	Number	305674.4212	333689.6276	275168.24
12	Lao People's Democratic Republic	2	female	6	5 to 9	2010	44	Population	1	Number	372730.2833	406891.1915	335531.9548
12	Lao People's Democratic Republic	2	female	7	10 to 14	2010	44	Population	1	Number	378086.8014	412738.637	340353.8946
12	Lao People's Democratic Republic	2	female	8	15 to 19	2010	44	Population	1	Number	361453.7428	394581.1507	325380.8084
12	Lao People's Democratic Republic	2	female	9	20 to 24	2010	44	Population	1	Number	319404.3841	348677.9482	287527.9583
12	Lao People's Democratic Republic	2	female	10	25 to 29	2010	44	Population	1	Number	266112.2697	290501.5861	239554.375
12	Lao People's Democratic Republic	2	female	11	30 to 34	2010	44	Population	1	Number	220369.1128	240566.0471	198376.3663
12	Lao People's Democratic Republic	2	female	12	35 to 39	2010	44	Population	1	Number	186825.3583	203947.9915	168180.2646
12	Lao People's Democratic Republic	2	female	13	40 to 44	2010	44	Population	1	Number	160042.101	174710.0358	144069.9653
12	Lao People's Democratic Republic	2	female	14	45 to 49	2010	44	Population	1	Number	137012.9726	149570.2769	123339.1345
12	Lao People's Democratic Republic	2	female	15	50 to 54	2010	44	Population	1	Number	112735.5996	123067.871	101484.6332
12	Lao People's Democratic Republic	2	female	16	55 to 59	2010	44	Population	1	Number	83448.39544	91096.48067	75120.28
12	Lao People's Democratic Republic	2	female	17	60 to 64	2010	44	Population	1	Number	61795.19434	67458.75336	55628.05944
12	Lao People's Democratic Republic	2	female	18	65 to 69	2010	44	Population	1	Number	46645.14299	50920.19258	41989.97696
12	Lao People's Democratic Republic	2	female	19	70 to 74	2010	44	Population	1	Number	34403.49719	37556.59411	30970.04236
12	Lao People's Democratic Republic	2	female	20	75 to 79	2010	44	Population	1	Number	23213.59384	25341.13078	20896.88675
12	Lao People's Democratic Republic	2	female	21	80 plus	2010	44	Population	1	Number	21218.05233	23162.69694	19100.49946
12	Lao People's Democratic Republic	2	female	22	All Ages	2010	44	Population	1	Number	3171218.836	3461862.555	2854732.505
12	Lao People's Democratic Republic	2	female	23	5-14 years	2010	44	Population	1	Number	750817.0847	819629.8285	675885.8494
12	Lao People's Democratic Republic	2	female	24	15-49 years	2010	44	Population	1	Number	1651219.941	1802555.036	1486428.872
12	Lao People's Democratic Republic	2	female	25	50-69 years	2010	44	Population	1	Number	304624.3323	332543.2976	274222.9496
12	Lao People's Democratic Republic	2	female	26	70+ years	2010	44	Population	1	Number	78835.14335	86060.42182	70967.42856
12	Lao People's Democratic Republic	2	female	28	<1 year	2010	44	Population	1	Number	80047.91352	87384.34296	72059.16477
12	Lao People's Democratic Republic	2	female	30	80 to 84	2010	44	Population	1	Number	12879.32012	14059.71595	11593.96928
12	Lao People's Democratic Republic	2	female	31	85 to 89	2010	44	Population	1	Number	5943.78888	6488.539965	5350.601202
12	Lao People's Democratic Republic	2	female	32	90 to 94	2010	44	Population	1	Number	1973.025295	2153.854004	1776.118184
12	Lao People's Democratic Republic	2	female	39	0 to 14	2010	44	Population	1	Number	1136539.419	1240703.799	1023113.254
12	Lao People's Democratic Republic	2	female	42	Neonatal	2010	44	Population	1	Number	6250.363663	6823.212472	5626.579947
12	Lao People's Democratic Republic	2	female	157	25 plus	2010	44	Population	1	Number	1353821.29	1477899.657	1218710.484
12	Lao People's Democratic Republic	2	female	158	<20 years	2010	44	Population	1	Number	1497993.162	1635284.95	1348494.063
12	Lao People's Democratic Republic	2	female	159	10 to 24	2010	44	Population	1	Number	1058944.928	1155997.736	953262.6613
12	Lao People's Democratic Republic	2	female	162	10 to 19	2010	44	Population	1	Number	739540.5442	807319.7877	665734.703
12	Lao People's Democratic Republic	2	female	164	Birth	2010	44	Population	1	Number	84833.6747	88071.05345	81630.10431
12	Lao People's Democratic Republic	2	female	235	95 plus	2010	44	Population	1	Number	421.9180332	460.5870221	379.8107876
12	Lao People's Democratic Republic	3	both	1	Under 5	2010	44	Population	1	Number	784407.0965	856298.3809	706123.5918
12	Lao People's Democratic Republic	3	both	2	Early Neonatal	2010	44	Population	1	Number	3228.363659	3524.244727	2906.174297
12	Lao People's Democratic Republic	3	both	3	Late Neonatal	2010	44	Population	1	Number	9547.407714	10422.43218	8594.580363
12	Lao People's Democratic Republic	3	both	4	Post Neonatal	2010	44	Population	1	Number	150434.7819	164222.2014	135421.4528
12	Lao People's Democratic Republic	3	both	5	1 to 4	2010	44	Population	1	Number	621196.5432	678129.5025	559201.3844
12	Lao People's Democratic Republic	3	both	6	5 to 9	2010	44	Population	1	Number	755836.1559	825108.8999	680404.0193
12	Lao People's Democratic Republic	3	both	7	10 to 14	2010	44	Population	1	Number	765865.3348	836057.2579	689432.2903
12	Lao People's Democratic Republic	3	both	8	15 to 19	2010	44	Population	1	Number	729824.6202	796713.3946	656988.4241
12	Lao People's Democratic Republic	3	both	9	20 to 24	2010	44	Population	1	Number	638500.2956	697019.1521	574778.2295
12	Lao People's Democratic Republic	3	both	10	25 to 29	2010	44	Population	1	Number	531572.6841	580291.574	478521.9495
12	Lao People's Democratic Republic	3	both	11	30 to 34	2010	44	Population	1	Number	443107.9846	483719.0426	398885.9905
12	Lao People's Democratic Republic	3	both	12	35 to 39	2010	44	Population	1	Number	372512.4813	406653.4278	335335.8893
12	Lao People's Democratic Republic	3	both	13	40 to 44	2010	44	Population	1	Number	317671.6401	346786.3973	285968.1414
12	Lao People's Democratic Republic	3	both	14	45 to 49	2010	44	Population	1	Number	272127.5467	297068.1661	244969.3298
12	Lao People's Democratic Republic	3	both	15	50 to 54	2010	44	Population	1	Number	222710.5695	243122.0994	200484.1466
12	Lao People's Democratic Republic	3	both	16	55 to 59	2010	44	Population	1	Number	165427.6815	180589.2074	148918.0671
12	Lao People's Democratic Republic	3	both	17	60 to 64	2010	44	Population	1	Number	121256.4553	132369.6672	109155.1111
12	Lao People's Democratic Republic	3	both	18	65 to 69	2010	44	Population	1	Number	89230.92387	97408.98058	80325.71447
12	Lao People's Democratic Republic	3	both	19	70 to 74	2010	44	Population	1	Number	65032.30333	70992.54494	58542.10629
12	Lao People's Democratic Republic	3	both	20	75 to 79	2010	44	Population	1	Number	42992.03892	46932.27979	38701.45117
12	Lao People's Democratic Republic	3	both	21	80 plus	2010	44	Population	1	Number	36897.11632	40278.75463	33214.79933
12	Lao People's Democratic Republic	3	both	22	All Ages	2010	44	Population	1	Number	6354972.928	6937409.227	5720749.252
12	Lao People's Democratic Republic	3	both	23	5-14 years	2010	44	Population	1	Number	1521701.491	1661166.158	1369836.31
12	Lao People's Democratic Republic	3	both	24	15-49 years	2010	44	Population	1	Number	3305317.252	3608251.155	2975447.954
12	Lao People's Democratic Republic	3	both	25	50-69 years	2010	44	Population	1	Number	598625.6302	653489.9546	538883.0393
12	Lao People's Democratic Republic	3	both	26	70+ years	2010	44	Population	1	Number	144921.4586	158203.5794	130458.3568
12	Lao People's Democratic Republic	3	both	28	<1 year	2010	44	Population	1	Number	163210.5533	178168.8783	146922.2074
12	Lao People's Democratic Republic	3	both	30	80 to 84	2010	44	Population	1	Number	23349.63356	25489.63861	21019.34977
12	Lao People's Democratic Republic	3	both	31	85 to 89	2010	44	Population	1	Number	9968.633648	10882.26367	8973.768122
12	Lao People's Democratic Republic	3	both	32	90 to 94	2010	44	Population	1	Number	2995.052875	3269.550899	2696.147833
12	Lao People's Democratic Republic	3	both	39	0 to 14	2010	44	Population	1	Number	2306108.587	2517464.539	2075959.901
12	Lao People's Democratic Republic	3	both	42	Neonatal	2010	44	Population	1	Number	12775.77137	13946.67691	11500.75466
12	Lao People's Democratic Republic	3	both	157	25 plus	2010	44	Population	1	Number	2680539.425	2926212.142	2413022.697
12	Lao People's Democratic Republic	3	both	158	<20 years	2010	44	Population	1	Number	3035933.207	3314177.933	2732948.326
12	Lao People's Democratic Republic	3	both	159	10 to 24	2010	44	Population	1	Number	2134190.251	2329789.805	1921198.944
12	Lao People's Democratic Republic	3	both	162	10 to 19	2010	44	Population	1	Number	1495689.955	1632770.652	1346420.714
12	Lao People's Democratic Republic	3	both	164	Birth	2010	44	Population	1	Number	173667.6427	180295.0574	167109.4391
12	Lao People's Democratic Republic	3	both	235	95 plus	2010	44	Population	1	Number	583.7962374	637.3014408	525.5336137
13	Malaysia	1	male	1	Under 5	2010	44	Population	1	Number	1278849.973	1371153.526	1196567.713
13	Malaysia	1	male	2	Early Neonatal	2010	44	Population	1	Number	4807.219987	5154.190697	4497.919495
13	Malaysia	1	male	3	Late Neonatal	2010	44	Population	1	Number	14388.46527	15426.98151	13462.69957
13	Malaysia	1	male	4	Post Neonatal	2010	44	Population	1	Number	230395.8974	247025.1818	215572.0357
13	Malaysia	1	male	5	1 to 4	2010	44	Population	1	Number	1029258.391	1103547.172	963035.0584
13	Malaysia	1	male	6	5 to 9	2010	44	Population	1	Number	1371435.147	1470421.22	1283195.881
13	Malaysia	1	male	7	10 to 14	2010	44	Population	1	Number	1412909.513	1514889.082	1322001.752
13	Malaysia	1	male	8	15 to 19	2010	44	Population	1	Number	1442631.623	1546756.444	1349811.517
13	Malaysia	1	male	9	20 to 24	2010	44	Population	1	Number	1464155.046	1569833.363	1369950.105
13	Malaysia	1	male	10	25 to 29	2010	44	Population	1	Number	1368420.981	1467189.5	1280375.648
13	Malaysia	1	male	11	30 to 34	2010	44	Population	1	Number	1149715.656	1232698.682	1075742.005
13	Malaysia	1	male	12	35 to 39	2010	44	Population	1	Number	987473.0822	1058745.926	923938.2511
13	Malaysia	1	male	13	40 to 44	2010	44	Population	1	Number	898957.031	963841.0515	841117.3955
13	Malaysia	1	male	14	45 to 49	2010	44	Population	1	Number	807002.1844	865249.1801	755078.9995
13	Malaysia	1	male	15	50 to 54	2010	44	Population	1	Number	687162.1349	736759.4355	642949.5574
13	Malaysia	1	male	16	55 to 59	2010	44	Population	1	Number	540146.4988	579132.652	505393.0284
13	Malaysia	1	male	17	60 to 64	2010	44	Population	1	Number	405161.3799	434404.7123	379092.9631
13	Malaysia	1	male	18	65 to 69	2010	44	Population	1	Number	278347.2044	298437.4702	260438.1161
13	Malaysia	1	male	19	70 to 74	2010	44	Population	1	Number	191509.2422	205331.8045	179187.3799
13	Malaysia	1	male	20	75 to 79	2010	44	Population	1	Number	109375.4987	117269.8939	102338.1891
13	Malaysia	1	male	21	80 plus	2010	44	Population	1	Number	98689.03635	105812.1148	92339.3025
13	Malaysia	1	male	22	All Ages	2010	44	Population	1	Number	14491941.23	15537926.06	13559517.8
13	Malaysia	1	male	23	5-14 years	2010	44	Population	1	Number	2784344.66	2985310.302	2605197.633
13	Malaysia	1	male	24	15-49 years	2010	44	Population	1	Number	8118355.605	8704314.147	7596013.921
13	Malaysia	1	male	25	50-69 years	2010	44	Population	1	Number	1910817.218	2048734.27	1787873.665
13	Malaysia	1	male	26	70+ years	2010	44	Population	1	Number	399573.7772	428413.8132	373864.8714
13	Malaysia	1	male	28	<1 year	2010	44	Population	1	Number	249591.5827	267606.3541	233532.6548
13	Malaysia	1	male	30	80 to 84	2010	44	Population	1	Number	66743.59758	71560.95014	62449.25956
13	Malaysia	1	male	31	85 to 89	2010	44	Population	1	Number	21904.80721	23485.83045	20495.43388
13	Malaysia	1	male	32	90 to 94	2010	44	Population	1	Number	7164.967039	7682.112856	6703.967161
13	Malaysia	1	male	39	0 to 14	2010	44	Population	1	Number	4063194.634	4356463.828	3801765.346
13	Malaysia	1	male	42	Neonatal	2010	44	Population	1	Number	19195.68526	20581.17221	17960.61906
13	Malaysia	1	male	157	25 plus	2010	44	Population	1	Number	7521959.93	8064872.423	7037990.836
13	Malaysia	1	male	158	<20 years	2010	44	Population	1	Number	5505826.257	5903220.272	5151576.863
13	Malaysia	1	male	159	10 to 24	2010	44	Population	1	Number	4319696.183	4631478.889	4041763.374
13	Malaysia	1	male	162	10 to 19	2010	44	Population	1	Number	2855541.137	3061645.526	2671813.269
13	Malaysia	1	male	164	Birth	2010	44	Population	1	Number	248025.8119	248858.3875	247208.7528
13	Malaysia	1	male	235	95 plus	2010	44	Population	1	Number	2875.664521	3083.221355	2690.641898
13	Malaysia	2	female	1	Under 5	2010	44	Population	1	Number	1202130.024	1288896.161	1124783.989
13	Malaysia	2	female	2	Early Neonatal	2010	44	Population	1	Number	4509.742688	4835.24238	4219.58213
13	Malaysia	2	female	3	Late Neonatal	2010	44	Population	1	Number	13504.65119	14479.37638	12635.75082
13	Malaysia	2	female	4	Post Neonatal	2010	44	Population	1	Number	216316.7402	231929.8333	202398.7431
13	Malaysia	2	female	5	1 to 4	2010	44	Population	1	Number	967798.8901	1037651.709	905529.9127
13	Malaysia	2	female	6	5 to 9	2010	44	Population	1	Number	1294914.837	1388377.904	1211598.95
13	Malaysia	2	female	7	10 to 14	2010	44	Population	1	Number	1332930.855	1429137.804	1247168.986
13	Malaysia	2	female	8	15 to 19	2010	44	Population	1	Number	1367505.331	1466207.762	1279518.913
13	Malaysia	2	female	9	20 to 24	2010	44	Population	1	Number	1366480.464	1465108.923	1278559.986
13	Malaysia	2	female	10	25 to 29	2010	44	Population	1	Number	1237736.323	1327072.417	1158099.349
13	Malaysia	2	female	11	30 to 34	2010	44	Population	1	Number	1038998.591	1113990.391	972148.5664
13	Malaysia	2	female	12	35 to 39	2010	44	Population	1	Number	925564.4296	992368.8923	866012.8522
13	Malaysia	2	female	13	40 to 44	2010	44	Population	1	Number	853826.4261	915453.0549	798890.5309
13	Malaysia	2	female	14	45 to 49	2010	44	Population	1	Number	760311.619	815188.6298	711392.5435
13	Malaysia	2	female	15	50 to 54	2010	44	Population	1	Number	648027.4226	694800.097	606332.8047
13	Malaysia	2	female	16	55 to 59	2010	44	Population	1	Number	516492.1031	553770.953	483260.5759
13	Malaysia	2	female	17	60 to 64	2010	44	Population	1	Number	391958.8212	420249.2325	366739.8679
13	Malaysia	2	female	18	65 to 69	2010	44	Population	1	Number	274459.5545	294269.2214	256800.6008
13	Malaysia	2	female	19	70 to 74	2010	44	Population	1	Number	198019.0707	212311.493	185278.3607
13	Malaysia	2	female	20	75 to 79	2010	44	Population	1	Number	122516.806	131359.7013	114633.9738
13	Malaysia	2	female	21	80 plus	2010	44	Population	1	Number	116790.8384	125220.4506	109276.4197
13	Malaysia	2	female	22	All Ages	2010	44	Population	1	Number	13648663.52	14633783.09	12770497.27
13	Malaysia	2	female	23	5-14 years	2010	44	Population	1	Number	2627845.692	2817515.708	2458767.937
13	Malaysia	2	female	24	15-49 years	2010	44	Population	1	Number	7550423.185	8095390.07	7064622.741
13	Malaysia	2	female	25	50-69 years	2010	44	Population	1	Number	1830937.901	1963089.504	1713133.849
13	Malaysia	2	female	26	70+ years	2010	44	Population	1	Number	437326.7151	468891.6449	409188.7542
13	Malaysia	2	female	28	<1 year	2010	44	Population	1	Number	234331.1341	251244.4521	219254.076
13	Malaysia	2	female	30	80 to 84	2010	44	Population	1	Number	77352.4222	82935.48788	72375.50368
13	Malaysia	2	female	31	85 to 89	2010	44	Population	1	Number	26827.04451	28763.34006	25100.97038
13	Malaysia	2	female	32	90 to 94	2010	44	Population	1	Number	8728.84467	9358.866481	8167.223617
13	Malaysia	2	female	39	0 to 14	2010	44	Population	1	Number	3829975.717	4106411.869	3583551.926
13	Malaysia	2	female	42	Neonatal	2010	44	Population	1	Number	18014.39388	19314.61876	16855.33295
13	Malaysia	2	female	157	25 plus	2010	44	Population	1	Number	7084702.006	7596054.534	6628866.446
13	Malaysia	2	female	158	<20 years	2010	44	Population	1	Number	5197481.048	5572619.631	4863070.838
13	Malaysia	2	female	159	10 to 24	2010	44	Population	1	Number	4066916.651	4360454.489	3805247.885
13	Malaysia	2	female	162	10 to 19	2010	44	Population	1	Number	2700436.187	2895345.566	2526687.899
13	Malaysia	2	female	164	Birth	2010	44	Population	1	Number	232585.9985	233366.7455	231819.802
13	Malaysia	2	female	235	95 plus	2010	44	Population	1	Number	3882.52706	4162.756211	3632.722073
13	Malaysia	3	both	1	Under 5	2010	44	Population	1	Number	2480979.998	2660049.688	2321351.702
13	Malaysia	3	both	2	Early Neonatal	2010	44	Population	1	Number	9316.962674	9989.433077	8717.501625
13	Malaysia	3	both	3	Late Neonatal	2010	44	Population	1	Number	27893.11646	29906.35789	26098.45039
13	Malaysia	3	both	4	Post Neonatal	2010	44	Population	1	Number	446712.6377	478955.0152	417970.7788
13	Malaysia	3	both	5	1 to 4	2010	44	Population	1	Number	1997057.281	2141198.882	1868564.971
13	Malaysia	3	both	6	5 to 9	2010	44	Population	1	Number	2666349.984	2858799.124	2494794.831
13	Malaysia	3	both	7	10 to 14	2010	44	Population	1	Number	2745840.369	2944026.885	2569170.739
13	Malaysia	3	both	8	15 to 19	2010	44	Population	1	Number	2810136.955	3012964.206	2629330.429
13	Malaysia	3	both	9	20 to 24	2010	44	Population	1	Number	2830635.51	3034942.286	2648510.091
13	Malaysia	3	both	10	25 to 29	2010	44	Population	1	Number	2606157.304	2794261.917	2438474.998
13	Malaysia	3	both	11	30 to 34	2010	44	Population	1	Number	2188714.248	2346689.073	2047890.571
13	Malaysia	3	both	12	35 to 39	2010	44	Population	1	Number	1913037.512	2051114.818	1789951.103
13	Malaysia	3	both	13	40 to 44	2010	44	Population	1	Number	1752783.457	1879294.106	1640007.926
13	Malaysia	3	both	14	45 to 49	2010	44	Population	1	Number	1567313.803	1680437.81	1466471.543
13	Malaysia	3	both	15	50 to 54	2010	44	Population	1	Number	1335189.558	1431559.533	1249282.362
13	Malaysia	3	both	16	55 to 59	2010	44	Population	1	Number	1056638.602	1132903.605	988653.6043
13	Malaysia	3	both	17	60 to 64	2010	44	Population	1	Number	797120.201	854653.9448	745832.831
13	Malaysia	3	both	18	65 to 69	2010	44	Population	1	Number	552806.7589	592706.6917	517238.7169
13	Malaysia	3	both	19	70 to 74	2010	44	Population	1	Number	389528.3129	417643.2975	364465.7406
13	Malaysia	3	both	20	75 to 79	2010	44	Population	1	Number	231892.3046	248629.5952	216972.1628
13	Malaysia	3	both	21	80 plus	2010	44	Population	1	Number	215479.8748	231032.5654	201615.7222
13	Malaysia	3	both	22	All Ages	2010	44	Population	1	Number	28140604.75	30171709.15	26330015.07
13	Malaysia	3	both	23	5-14 years	2010	44	Population	1	Number	5412190.353	5802826.009	5063965.57
13	Malaysia	3	both	24	15-49 years	2010	44	Population	1	Number	15668778.79	16799704.22	14660636.66
13	Malaysia	3	both	25	50-69 years	2010	44	Population	1	Number	3741755.119	4011823.774	3501007.514
13	Malaysia	3	both	26	70+ years	2010	44	Population	1	Number	836900.4923	897305.4581	783053.6256
13	Malaysia	3	both	28	<1 year	2010	44	Population	1	Number	483922.7168	518850.8061	452786.7308
13	Malaysia	3	both	30	80 to 84	2010	44	Population	1	Number	144096.0198	154496.438	134824.7632
13	Malaysia	3	both	31	85 to 89	2010	44	Population	1	Number	48731.85171	52249.17051	45596.40425
13	Malaysia	3	both	32	90 to 94	2010	44	Population	1	Number	15893.81171	17040.97934	14871.19078
13	Malaysia	3	both	39	0 to 14	2010	44	Population	1	Number	7893170.35	8462875.697	7385317.272
13	Malaysia	3	both	42	Neonatal	2010	44	Population	1	Number	37210.07914	39895.79097	34815.95201
13	Malaysia	3	both	157	25 plus	2010	44	Population	1	Number	14606661.94	15660926.96	13666857.28
13	Malaysia	3	both	158	<20 years	2010	44	Population	1	Number	10703307.31	11475839.9	10014647.7
13	Malaysia	3	both	159	10 to 24	2010	44	Population	1	Number	8386612.833	8991933.377	7847011.259
13	Malaysia	3	both	162	10 to 19	2010	44	Population	1	Number	5555977.323	5956991.091	5198501.168
13	Malaysia	3	both	164	Birth	2010	44	Population	1	Number	480611.8104	482225.133	479028.5548
13	Malaysia	3	both	235	95 plus	2010	44	Population	1	Number	6758.191581	7245.977566	6323.363971
14	Maldives	1	male	1	Under 5	2010	44	Population	1	Number	19798.62253	21638.40866	17956.15016
14	Maldives	1	male	2	Early Neonatal	2010	44	Population	1	Number	85.49149681	93.4357904	77.5356039
14	Maldives	1	male	3	Late Neonatal	2010	44	Population	1	Number	254.7426365	278.4145848	231.0361252
14	Maldives	1	male	4	Post Neonatal	2010	44	Population	1	Number	4052.425073	4428.996495	3675.303826
14	Maldives	1	male	5	1 to 4	2010	44	Population	1	Number	15405.96333	16837.56179	13972.27461
14	Maldives	1	male	6	5 to 9	2010	44	Population	1	Number	15738.42553	17200.91803	14273.79767
14	Maldives	1	male	7	10 to 14	2010	44	Population	1	Number	17096.20815	18684.87254	15505.22417
14	Maldives	1	male	8	15 to 19	2010	44	Population	1	Number	21607.27336	23615.12829	19596.4868
14	Maldives	1	male	9	20 to 24	2010	44	Population	1	Number	24236.65095	26488.84067	21981.17284
14	Maldives	1	male	10	25 to 29	2010	44	Population	1	Number	21212.04952	23183.17829	19238.04273
14	Maldives	1	male	11	30 to 34	2010	44	Population	1	Number	16078.5939	17572.69654	14582.30976
14	Maldives	1	male	12	35 to 39	2010	44	Population	1	Number	12499.1555	13660.63897	11335.97616
14	Maldives	1	male	13	40 to 44	2010	44	Population	1	Number	10401.38759	11367.93607	9433.427864
14	Maldives	1	male	14	45 to 49	2010	44	Population	1	Number	8906.052922	9733.647499	8077.249989
14	Maldives	1	male	15	50 to 54	2010	44	Population	1	Number	6619.911564	7235.066556	6003.858396
14	Maldives	1	male	16	55 to 59	2010	44	Population	1	Number	4343.978972	4747.643027	3939.725534
14	Maldives	1	male	17	60 to 64	2010	44	Population	1	Number	3175.888102	3471.007365	2880.337941
14	Maldives	1	male	18	65 to 69	2010	44	Population	1	Number	2828.24199	3091.056253	2565.043997
14	Maldives	1	male	19	70 to 74	2010	44	Population	1	Number	2485.08467	2716.011053	2253.821114
14	Maldives	1	male	20	75 to 79	2010	44	Population	1	Number	1819.345181	1988.407753	1650.035765
14	Maldives	1	male	21	80 plus	2010	44	Population	1	Number	1476.044287	1613.205637	1338.682669
14	Maldives	1	male	22	All Ages	2010	44	Population	1	Number	190322.9147	208008.6632	172611.3436
14	Maldives	1	male	23	5-14 years	2010	44	Population	1	Number	32834.63368	35885.79057	29779.02184
14	Maldives	1	male	24	15-49 years	2010	44	Population	1	Number	114941.1637	125622.0663	104244.6661
14	Maldives	1	male	25	50-69 years	2010	44	Population	1	Number	16968.02063	18544.7732	15388.96587
14	Maldives	1	male	26	70+ years	2010	44	Population	1	Number	5780.474138	6317.624443	5242.539549
14	Maldives	1	male	28	<1 year	2010	44	Population	1	Number	4392.659206	4800.84687	3983.875555
14	Maldives	1	male	30	80 to 84	2010	44	Population	1	Number	987.3206601	1079.067389	895.4399733
14	Maldives	1	male	31	85 to 89	2010	44	Population	1	Number	365.4081159	399.363649	331.4030049
14	Maldives	1	male	32	90 to 94	2010	44	Population	1	Number	98.966303	108.1627424	89.75643608
14	Maldives	1	male	39	0 to 14	2010	44	Population	1	Number	52633.25621	57524.19923	47735.172
14	Maldives	1	male	42	Neonatal	2010	44	Population	1	Number	340.2341333	371.8503752	308.5717291
14	Maldives	1	male	157	25 plus	2010	44	Population	1	Number	91845.7342	100380.495	83298.51192
14	Maldives	1	male	158	<20 years	2010	44	Population	1	Number	74240.52957	81139.32752	67331.6588
14	Maldives	1	male	159	10 to 24	2010	44	Population	1	Number	62940.13245	68788.8415	57082.88381
14	Maldives	1	male	162	10 to 19	2010	44	Population	1	Number	38703.48151	42300.00082	35101.71097
14	Maldives	1	male	164	Birth	2010	44	Population	1	Number	4598.706075	5031.984207	4166.775335
14	Maldives	1	male	235	95 plus	2010	44	Population	1	Number	24.34920793	26.61185701	22.0832552
14	Maldives	2	female	1	Under 5	2010	44	Population	1	Number	18759.21913	20502.41874	17013.4743
14	Maldives	2	female	2	Early Neonatal	2010	44	Population	1	Number	80.85837223	88.37213292	73.33364083
14	Maldives	2	female	3	Late Neonatal	2010	44	Population	1	Number	241.132877	263.540139	218.6928985
14	Maldives	2	female	4	Post Neonatal	2010	44	Population	1	Number	3836.01737	4192.479116	3479.035161
14	Maldives	2	female	5	1 to 4	2010	44	Population	1	Number	14601.21051	15958.02735	13242.4126
14	Maldives	2	female	6	5 to 9	2010	44	Population	1	Number	14845.88365	16225.43674	13464.3163
14	Maldives	2	female	7	10 to 14	2010	44	Population	1	Number	15720.19617	17180.99471	14257.26474
14	Maldives	2	female	8	15 to 19	2010	44	Population	1	Number	18656.20107	20389.82773	16920.04316
14	Maldives	2	female	9	20 to 24	2010	44	Population	1	Number	19970.04725	21825.76301	18111.62198
14	Maldives	2	female	10	25 to 29	2010	44	Population	1	Number	17696.08976	19340.49813	16049.28043
14	Maldives	2	female	11	30 to 34	2010	44	Population	1	Number	13787.47744	15068.67817	12504.40604
14	Maldives	2	female	12	35 to 39	2010	44	Population	1	Number	11090.44799	12121.02738	10058.36386
14	Maldives	2	female	13	40 to 44	2010	44	Population	1	Number	9558.755607	10447.00255	8669.211748
14	Maldives	2	female	14	45 to 49	2010	44	Population	1	Number	8173.070783	8932.553026	7412.479632
14	Maldives	2	female	15	50 to 54	2010	44	Population	1	Number	5971.204939	6526.078896	5415.520821
14	Maldives	2	female	16	55 to 59	2010	44	Population	1	Number	3961.619335	4329.752638	3592.948528
14	Maldives	2	female	17	60 to 64	2010	44	Population	1	Number	2920.808485	3192.224485	2648.996195
14	Maldives	2	female	18	65 to 69	2010	44	Population	1	Number	2551.072685	2788.131002	2313.668243
14	Maldives	2	female	19	70 to 74	2010	44	Population	1	Number	2131.087373	2329.118574	1932.767031
14	Maldives	2	female	20	75 to 79	2010	44	Population	1	Number	1472.129933	1608.927542	1335.132587
14	Maldives	2	female	21	80 plus	2010	44	Population	1	Number	1024.225411	1119.401513	928.9103449
14	Maldives	2	female	22	All Ages	2010	44	Population	1	Number	168289.537	183927.8348	152628.406
14	Maldives	2	female	23	5-14 years	2010	44	Population	1	Number	30566.07982	33406.43145	27721.58105
14	Maldives	2	female	24	15-49 years	2010	44	Population	1	Number	98932.08989	108125.35	89725.40686
14	Maldives	2	female	25	50-69 years	2010	44	Population	1	Number	15404.70545	16836.18702	13971.13379
14	Maldives	2	female	26	70+ years	2010	44	Population	1	Number	4627.442717	5057.447628	4196.809963
14	Maldives	2	female	28	<1 year	2010	44	Population	1	Number	4158.008619	4544.391388	3771.0617
14	Maldives	2	female	30	80 to 84	2010	44	Population	1	Number	705.9428017	771.5425055	640.2473168
14	Maldives	2	female	31	85 to 89	2010	44	Population	1	Number	242.1174864	264.6162432	219.5858796
14	Maldives	2	female	32	90 to 94	2010	44	Population	1	Number	61.93382121	67.68901882	56.17022052
14	Maldives	2	female	39	0 to 14	2010	44	Population	1	Number	49325.29895	53908.85019	44735.05534
14	Maldives	2	female	42	Neonatal	2010	44	Population	1	Number	321.9912492	351.9122719	292.0265394
14	Maldives	2	female	157	25 plus	2010	44	Population	1	Number	80337.98974	87803.3939	72861.68546
14	Maldives	2	female	158	<20 years	2010	44	Population	1	Number	67981.50002	74298.67792	61655.09851
14	Maldives	2	female	159	10 to 24	2010	44	Population	1	Number	54346.44448	59396.58545	49288.92989
14	Maldives	2	female	162	10 to 19	2010	44	Population	1	Number	34376.39724	37570.82244	31177.30791
14	Maldives	2	female	164	Birth	2010	44	Population	1	Number	4337.937353	4746.646534	3930.499161
14	Maldives	2	female	235	95 plus	2010	44	Population	1	Number	14.23130189	15.55374499	12.90692791
14	Maldives	3	both	1	Under 5	2010	44	Population	1	Number	38557.84166	42140.8274	34969.62446
14	Maldives	3	both	2	Early Neonatal	2010	44	Population	1	Number	166.349869	181.8079233	150.8692447
14	Maldives	3	both	3	Late Neonatal	2010	44	Population	1	Number	495.8755135	541.9547238	449.7290237
14	Maldives	3	both	4	Post Neonatal	2010	44	Population	1	Number	7888.442443	8621.475611	7154.338987
14	Maldives	3	both	5	1 to 4	2010	44	Population	1	Number	30007.17383	32795.58914	27214.6872
14	Maldives	3	both	6	5 to 9	2010	44	Population	1	Number	30584.30918	33426.35477	27738.11397
14	Maldives	3	both	7	10 to 14	2010	44	Population	1	Number	32816.40432	35865.86724	29762.48892
14	Maldives	3	both	8	15 to 19	2010	44	Population	1	Number	40263.47443	44004.95602	36516.52996
14	Maldives	3	both	9	20 to 24	2010	44	Population	1	Number	44206.6982	48314.60368	40092.79482
14	Maldives	3	both	10	25 to 29	2010	44	Population	1	Number	38908.13928	42523.67641	35287.32316
14	Maldives	3	both	11	30 to 34	2010	44	Population	1	Number	29866.07134	32641.37471	27086.7158
14	Maldives	3	both	12	35 to 39	2010	44	Population	1	Number	23589.60348	25781.66635	21394.34002
14	Maldives	3	both	13	40 to 44	2010	44	Population	1	Number	19960.1432	21814.93863	18102.63961
14	Maldives	3	both	14	45 to 49	2010	44	Population	1	Number	17079.1237	18666.20052	15489.72962
14	Maldives	3	both	15	50 to 54	2010	44	Population	1	Number	12591.1165	13761.14545	11419.37922
14	Maldives	3	both	16	55 to 59	2010	44	Population	1	Number	8305.598307	9077.395665	7532.674061
14	Maldives	3	both	17	60 to 64	2010	44	Population	1	Number	6096.696588	6663.23185	5529.334136
14	Maldives	3	both	18	65 to 69	2010	44	Population	1	Number	5379.314675	5879.187255	4878.71224
14	Maldives	3	both	19	70 to 74	2010	44	Population	1	Number	4616.172043	5045.129627	4186.588145
14	Maldives	3	both	20	75 to 79	2010	44	Population	1	Number	3291.475114	3597.335294	2985.168352
14	Maldives	3	both	21	80 plus	2010	44	Population	1	Number	2500.269698	2732.60715	2267.593014
14	Maldives	3	both	22	All Ages	2010	44	Population	1	Number	358612.4517	391936.498	325239.7495
14	Maldives	3	both	23	5-14 years	2010	44	Population	1	Number	63400.7135	69292.22201	57500.60289
14	Maldives	3	both	24	15-49 years	2010	44	Population	1	Number	213873.2536	233747.4163	193970.073
14	Maldives	3	both	25	50-69 years	2010	44	Population	1	Number	32372.72607	35380.96022	29360.09965
14	Maldives	3	both	26	70+ years	2010	44	Population	1	Number	10407.91686	11375.07207	9439.349512
14	Maldives	3	both	28	<1 year	2010	44	Population	1	Number	8550.667826	9345.238258	7754.937255
14	Maldives	3	both	30	80 to 84	2010	44	Population	1	Number	1693.263462	1850.609895	1535.68729
14	Maldives	3	both	31	85 to 89	2010	44	Population	1	Number	607.5256024	663.9798923	550.9888845
14	Maldives	3	both	32	90 to 94	2010	44	Population	1	Number	160.9001242	175.8517612	145.9266566
14	Maldives	3	both	39	0 to 14	2010	44	Population	1	Number	101958.5552	111433.0494	92470.22735
14	Maldives	3	both	42	Neonatal	2010	44	Population	1	Number	662.2253826	723.7626471	600.5982685
14	Maldives	3	both	157	25 plus	2010	44	Population	1	Number	172183.7239	188183.8889	156160.1974
14	Maldives	3	both	158	<20 years	2010	44	Population	1	Number	142222.0296	155438.0054	128986.7573
14	Maldives	3	both	159	10 to 24	2010	44	Population	1	Number	117286.5769	128185.4269	106371.8137
14	Maldives	3	both	162	10 to 19	2010	44	Population	1	Number	73079.87874	79870.82326	66279.01888
14	Maldives	3	both	164	Birth	2010	44	Population	1	Number	8936.643428	9778.630741	8097.274496
14	Maldives	3	both	235	95 plus	2010	44	Population	1	Number	38.58050982	42.165602	34.99018311
15	Myanmar	1	male	1	Under 5	2010	44	Population	1	Number	2697456.066	2965698.681	2451828.955
15	Myanmar	1	male	2	Early Neonatal	2010	44	Population	1	Number	11017.95123	12113.60728	10014.66982
15	Myanmar	1	male	3	Late Neonatal	2010	44	Population	1	Number	32537.14484	35772.73001	29574.3515
15	Myanmar	1	male	4	Post Neonatal	2010	44	Population	1	Number	514838.7294	566035.7401	467958.1329
15	Myanmar	1	male	5	1 to 4	2010	44	Population	1	Number	2139062.24	2351776.603	1944281.801
15	Myanmar	1	male	6	5 to 9	2010	44	Population	1	Number	2604164.605	2863130.055	2367032.503
15	Myanmar	1	male	7	10 to 14	2010	44	Population	1	Number	2576087.356	2832260.725	2341511.934
15	Myanmar	1	male	8	15 to 19	2010	44	Population	1	Number	2390326.983	2628027.819	2172666.678
15	Myanmar	1	male	9	20 to 24	2010	44	Population	1	Number	2196970.243	2415443.14	1996916.77
15	Myanmar	1	male	10	25 to 29	2010	44	Population	1	Number	2039551.243	2242369.952	1853832.155
15	Myanmar	1	male	11	30 to 34	2010	44	Population	1	Number	1862748.745	2047985.718	1693129.081
15	Myanmar	1	male	12	35 to 39	2010	44	Population	1	Number	1707559.488	1877364.005	1552071.172
15	Myanmar	1	male	13	40 to 44	2010	44	Population	1	Number	1534025.535	1686573.347	1394339.012
15	Myanmar	1	male	14	45 to 49	2010	44	Population	1	Number	1319315.939	1450512.425	1199180.613
15	Myanmar	1	male	15	50 to 54	2010	44	Population	1	Number	1081790.295	1189366.563	983283.7696
15	Myanmar	1	male	16	55 to 59	2010	44	Population	1	Number	860126.5504	945659.9528	781804.4595
15	Myanmar	1	male	17	60 to 64	2010	44	Population	1	Number	577482.6632	634909.1628	524897.7853
15	Myanmar	1	male	18	65 to 69	2010	44	Population	1	Number	424272.3272	466463.1602	385638.5985
15	Myanmar	1	male	19	70 to 74	2010	44	Population	1	Number	313583.0892	344766.6732	285028.5896
15	Myanmar	1	male	20	75 to 79	2010	44	Population	1	Number	219475.3836	241300.6328	199490.2187
15	Myanmar	1	male	21	80 plus	2010	44	Population	1	Number	190610.8078	209565.6824	173254.0165
15	Myanmar	1	male	22	All Ages	2010	44	Population	1	Number	24595547.32	27041397.69	22355906.31
15	Myanmar	1	male	23	5-14 years	2010	44	Population	1	Number	5180251.961	5695390.78	4708544.437
15	Myanmar	1	male	24	15-49 years	2010	44	Population	1	Number	13050498.18	14348276.41	11862135.48
15	Myanmar	1	male	25	50-69 years	2010	44	Population	1	Number	2943671.836	3236398.839	2675624.613
15	Myanmar	1	male	26	70+ years	2010	44	Population	1	Number	723669.2806	795632.9884	657772.8248
15	Myanmar	1	male	28	<1 year	2010	44	Population	1	Number	558393.8255	613922.0774	507547.1542
15	Myanmar	1	male	30	80 to 84	2010	44	Population	1	Number	132567.543	145750.4322	120496.1017
15	Myanmar	1	male	31	85 to 89	2010	44	Population	1	Number	45472.30239	49994.19599	41331.64914
15	Myanmar	1	male	32	90 to 94	2010	44	Population	1	Number	10874.04066	11955.38584	9883.863577
15	Myanmar	1	male	39	0 to 14	2010	44	Population	1	Number	7877708.026	8661089.461	7160373.392
15	Myanmar	1	male	42	Neonatal	2010	44	Population	1	Number	43555.09608	47886.33728	39589.02132
15	Myanmar	1	male	157	25 plus	2010	44	Population	1	Number	12130542.07	13336837.27	11025949.47
15	Myanmar	1	male	158	<20 years	2010	44	Population	1	Number	10268035.01	11289117.28	9333040.07
15	Myanmar	1	male	159	10 to 24	2010	44	Population	1	Number	7163384.581	7875731.684	6511095.383
15	Myanmar	1	male	162	10 to 19	2010	44	Population	1	Number	4966414.339	5460288.544	4514178.612
15	Myanmar	1	male	164	Birth	2010	44	Population	1	Number	590769.2011	625930.4695	557085.424
15	Myanmar	1	male	235	95 plus	2010	44	Population	1	Number	1696.921741	1865.66841	1542.402085
15	Myanmar	2	female	1	Under 5	2010	44	Population	1	Number	2602743.282	2861567.392	2365740.604
15	Myanmar	2	female	2	Early Neonatal	2010	44	Population	1	Number	10489.16642	11532.23862	9534.035522
15	Myanmar	2	female	3	Late Neonatal	2010	44	Population	1	Number	31057.7999	34146.27484	28229.71393
15	Myanmar	2	female	4	Post Neonatal	2010	44	Population	1	Number	492827.8423	541836.0286	447951.5307
15	Myanmar	2	female	5	1 to 4	2010	44	Population	1	Number	2068368.474	2274052.85	1880025.324
15	Myanmar	2	female	6	5 to 9	2010	44	Population	1	Number	2536245.065	2788456.405	2305297.635
15	Myanmar	2	female	7	10 to 14	2010	44	Population	1	Number	2547656.559	2801002.69	2315670.012
15	Myanmar	2	female	8	15 to 19	2010	44	Population	1	Number	2454645.356	2698742.191	2231128.297
15	Myanmar	2	female	9	20 to 24	2010	44	Population	1	Number	2304189.317	2533324.381	2094372.604
15	Myanmar	2	female	10	25 to 29	2010	44	Population	1	Number	2143773.946	2356956.855	1948564.465
15	Myanmar	2	female	11	30 to 34	2010	44	Population	1	Number	1977138.837	2173751.082	1797102.949
15	Myanmar	2	female	12	35 to 39	2010	44	Population	1	Number	1842884.053	2026145.625	1675073.244
15	Myanmar	2	female	13	40 to 44	2010	44	Population	1	Number	1694620.116	1863137.904	1540310.043
15	Myanmar	2	female	14	45 to 49	2010	44	Population	1	Number	1490860.124	1639115.447	1355104.192
15	Myanmar	2	female	15	50 to 54	2010	44	Population	1	Number	1237165.25	1360192.44	1124510.467
15	Myanmar	2	female	16	55 to 59	2010	44	Population	1	Number	1010880.462	1111405.257	918830.9011
15	Myanmar	2	female	17	60 to 64	2010	44	Population	1	Number	682208.2323	750048.9369	620087.1698
15	Myanmar	2	female	18	65 to 69	2010	44	Population	1	Number	530593.926	583357.6778	482278.6802
15	Myanmar	2	female	19	70 to 74	2010	44	Population	1	Number	409613.1343	450346.216	372314.2541
15	Myanmar	2	female	20	75 to 79	2010	44	Population	1	Number	302520.3167	332603.7875	274973.1799
15	Myanmar	2	female	21	80 plus	2010	44	Population	1	Number	302654.1429	332750.9218	275094.82
15	Myanmar	2	female	22	All Ages	2010	44	Population	1	Number	26070392.12	28662905.21	23696453.52
15	Myanmar	2	female	23	5-14 years	2010	44	Population	1	Number	5083901.624	5589459.095	4620967.646
15	Myanmar	2	female	24	15-49 years	2010	44	Population	1	Number	13908111.75	15291173.48	12641655.79
15	Myanmar	2	female	25	50-69 years	2010	44	Population	1	Number	3460847.87	3805004.313	3145707.218
15	Myanmar	2	female	26	70+ years	2010	44	Population	1	Number	1014787.594	1115700.925	922382.254
15	Myanmar	2	female	28	<1 year	2010	44	Population	1	Number	534374.8086	587514.542	485715.2802
15	Myanmar	2	female	30	80 to 84	2010	44	Population	1	Number	190805.6814	209779.9348	173431.1452
15	Myanmar	2	female	31	85 to 89	2010	44	Population	1	Number	81052.03383	89112.07595	73671.53295
15	Myanmar	2	female	32	90 to 94	2010	44	Population	1	Number	25441.97641	27971.99807	23125.26058
15	Myanmar	2	female	39	0 to 14	2010	44	Population	1	Number	7686644.906	8451026.487	6986708.25
15	Myanmar	2	female	42	Neonatal	2010	44	Population	1	Number	41546.96632	45678.51346	37763.74945
15	Myanmar	2	female	157	25 plus	2010	44	Population	1	Number	13624912.54	14979812.15	12384244.36
15	Myanmar	2	female	158	<20 years	2010	44	Population	1	Number	10141290.26	11149768.68	9217836.547
15	Myanmar	2	female	159	10 to 24	2010	44	Population	1	Number	7306491.231	8033069.262	6641170.913
15	Myanmar	2	female	162	10 to 19	2010	44	Population	1	Number	5002301.915	5499744.881	4546798.308
15	Myanmar	2	female	164	Birth	2010	44	Population	1	Number	560651.168	594019.8781	528684.6252
15	Myanmar	2	female	235	95 plus	2010	44	Population	1	Number	5354.451239	5886.912925	4866.881339
15	Myanmar	3	both	1	Under 5	2010	44	Population	1	Number	5300199.348	5827266.072	4817569.559
15	Myanmar	3	both	2	Early Neonatal	2010	44	Population	1	Number	21507.11765	23645.8459	19548.70534
15	Myanmar	3	both	3	Late Neonatal	2010	44	Population	1	Number	63594.94474	69919.00484	57804.06543
15	Myanmar	3	both	4	Post Neonatal	2010	44	Population	1	Number	1007666.572	1107871.769	915909.6636
15	Myanmar	3	both	5	1 to 4	2010	44	Population	1	Number	4207430.714	4625829.453	3824307.125
15	Myanmar	3	both	6	5 to 9	2010	44	Population	1	Number	5140409.67	5651586.46	4672330.138
15	Myanmar	3	both	7	10 to 14	2010	44	Population	1	Number	5123743.915	5633263.415	4657181.946
15	Myanmar	3	both	8	15 to 19	2010	44	Population	1	Number	4844972.339	5326770.01	4403794.975
15	Myanmar	3	both	9	20 to 24	2010	44	Population	1	Number	4501159.559	4948767.521	4091289.374
15	Myanmar	3	both	10	25 to 29	2010	44	Population	1	Number	4183325.189	4599326.807	3802396.62
15	Myanmar	3	both	11	30 to 34	2010	44	Population	1	Number	3839887.583	4221736.8	3490232.03
15	Myanmar	3	both	12	35 to 39	2010	44	Population	1	Number	3550443.541	3903509.629	3227144.416
15	Myanmar	3	both	13	40 to 44	2010	44	Population	1	Number	3228645.651	3549711.252	2934649.055
15	Myanmar	3	both	14	45 to 49	2010	44	Population	1	Number	2810176.063	3089627.872	2554284.805
15	Myanmar	3	both	15	50 to 54	2010	44	Population	1	Number	2318955.545	2549559.004	2107794.237
15	Myanmar	3	both	16	55 to 59	2010	44	Population	1	Number	1871007.013	2057065.21	1700635.361
15	Myanmar	3	both	17	60 to 64	2010	44	Population	1	Number	1259690.895	1384958.1	1144984.955
15	Myanmar	3	both	18	65 to 69	2010	44	Population	1	Number	954866.2532	1049820.838	867917.2787
15	Myanmar	3	both	19	70 to 74	2010	44	Population	1	Number	723196.2235	795112.8892	657342.8437
15	Myanmar	3	both	20	75 to 79	2010	44	Population	1	Number	521995.7003	573904.4203	474463.3986
15	Myanmar	3	both	21	80 plus	2010	44	Population	1	Number	493264.9507	542316.6042	448348.8365
15	Myanmar	3	both	22	All Ages	2010	44	Population	1	Number	50665939.44	55704302.9	46052359.83
15	Myanmar	3	both	23	5-14 years	2010	44	Population	1	Number	10264153.58	11284849.88	9329512.084
15	Myanmar	3	both	24	15-49 years	2010	44	Population	1	Number	26958609.92	29639449.89	24503791.27
15	Myanmar	3	both	25	50-69 years	2010	44	Population	1	Number	6404519.706	7041403.152	5821331.831
15	Myanmar	3	both	26	70+ years	2010	44	Population	1	Number	1738456.874	1911333.914	1580155.079
15	Myanmar	3	both	28	<1 year	2010	44	Population	1	Number	1092768.634	1201436.619	993262.4344
15	Myanmar	3	both	30	80 to 84	2010	44	Population	1	Number	323373.2244	355530.367	293927.2469
15	Myanmar	3	both	31	85 to 89	2010	44	Population	1	Number	126524.3362	139106.2719	115003.1821
15	Myanmar	3	both	32	90 to 94	2010	44	Population	1	Number	36316.01707	39927.38391	33009.12416
15	Myanmar	3	both	39	0 to 14	2010	44	Population	1	Number	15564352.93	17112115.95	14147081.64
15	Myanmar	3	both	42	Neonatal	2010	44	Population	1	Number	85102.06239	93564.85074	77352.77077
15	Myanmar	3	both	157	25 plus	2010	44	Population	1	Number	25755454.61	28316649.43	23410193.84
15	Myanmar	3	both	158	<20 years	2010	44	Population	1	Number	20409325.27	22438885.96	18550876.62
15	Myanmar	3	both	159	10 to 24	2010	44	Population	1	Number	14469875.81	15908800.95	13152266.3
15	Myanmar	3	both	162	10 to 19	2010	44	Population	1	Number	9968716.253	10960033.42	9060976.921
15	Myanmar	3	both	164	Birth	2010	44	Population	1	Number	1151420.369	1219950.348	1085770.049
15	Myanmar	3	both	235	95 plus	2010	44	Population	1	Number	7051.37298	7752.581334	6409.283423
16	Philippines	1	male	1	Under 5	2010	44	Population	1	Number	6125078.632	6521561.793	5715280.017
16	Philippines	1	male	2	Early Neonatal	2010	44	Population	1	Number	25210.67626	26842.59141	23523.95502
16	Philippines	1	male	3	Late Neonatal	2010	44	Population	1	Number	75085.73134	79946.11434	70062.11767
16	Philippines	1	male	4	Post Neonatal	2010	44	Population	1	Number	1190781.509	1267862.122	1111112.227
16	Philippines	1	male	5	1 to 4	2010	44	Population	1	Number	4834000.716	5146910.965	4510581.717
16	Philippines	1	male	6	5 to 9	2010	44	Population	1	Number	5579178.14	5940324.554	5205903.017
16	Philippines	1	male	7	10 to 14	2010	44	Population	1	Number	5467520.916	5821439.633	5101716.224
16	Philippines	1	male	8	15 to 19	2010	44	Population	1	Number	5125456.81	5457233.337	4782537.93
16	Philippines	1	male	9	20 to 24	2010	44	Population	1	Number	4419744.105	4705839.062	4124040.96
16	Philippines	1	male	10	25 to 29	2010	44	Population	1	Number	3879594.564	4130725.041	3620030.145
16	Philippines	1	male	11	30 to 34	2010	44	Population	1	Number	3555309.921	3785449.091	3317441.778
16	Philippines	1	male	12	35 to 39	2010	44	Population	1	Number	3163408.332	3368179.276	2951760.379
16	Philippines	1	male	13	40 to 44	2010	44	Population	1	Number	2864328.701	3049739.887	2672690.682
16	Philippines	1	male	14	45 to 49	2010	44	Population	1	Number	2426092.355	2583136.015	2263774.555
16	Philippines	1	male	15	50 to 54	2010	44	Population	1	Number	1992470.649	2121445.492	1859164.325
16	Philippines	1	male	16	55 to 59	2010	44	Population	1	Number	1495213.566	1592000.405	1395176.246
16	Philippines	1	male	17	60 to 64	2010	44	Population	1	Number	1074984.619	1144569.57	1003062.733
16	Philippines	1	male	18	65 to 69	2010	44	Population	1	Number	693181.2963	738051.6935	646803.9757
16	Philippines	1	male	19	70 to 74	2010	44	Population	1	Number	500061.2187	532430.7383	466604.6042
16	Philippines	1	male	20	75 to 79	2010	44	Population	1	Number	291341.3268	310200.1753	271849.1244
16	Philippines	1	male	21	80 plus	2010	44	Population	1	Number	274015.4492	291752.7744	255682.4353
16	Philippines	1	male	22	All Ages	2010	44	Population	1	Number	48926980.6	52094078.54	45653519.13
16	Philippines	1	male	23	5-14 years	2010	44	Population	1	Number	11046699.06	11761764.19	10307619.24
16	Philippines	1	male	24	15-49 years	2010	44	Population	1	Number	25433934.79	27080301.71	23732276.43
16	Philippines	1	male	25	50-69 years	2010	44	Population	1	Number	5255850.13	5596067.161	4904207.28
16	Philippines	1	male	26	70+ years	2010	44	Population	1	Number	1065417.995	1134383.688	994136.1639
16	Philippines	1	male	28	<1 year	2010	44	Population	1	Number	1291077.916	1374650.828	1204698.3
16	Philippines	1	male	30	80 to 84	2010	44	Population	1	Number	162044.5876	172533.9142	151202.9884
16	Philippines	1	male	31	85 to 89	2010	44	Population	1	Number	75407.46949	80288.67896	70362.32992
16	Philippines	1	male	32	90 to 94	2010	44	Population	1	Number	26603.96975	28326.07434	24824.03016
16	Philippines	1	male	39	0 to 14	2010	44	Population	1	Number	17171777.69	18283325.98	16022899.26
16	Philippines	1	male	42	Neonatal	2010	44	Population	1	Number	100296.4076	106788.7058	93586.0727
16	Philippines	1	male	157	25 plus	2010	44	Population	1	Number	22210002	23647680.16	20724040.98
16	Philippines	1	male	158	<20 years	2010	44	Population	1	Number	22297234.5	23740559.32	20805437.19
16	Philippines	1	male	159	10 to 24	2010	44	Population	1	Number	15012721.83	15984512.03	14008295.11
16	Philippines	1	male	162	10 to 19	2010	44	Population	1	Number	10592977.73	11278672.97	9884254.154
16	Philippines	1	male	164	Birth	2010	44	Population	1	Number	1342096.185	1403579.331	1278740.504
16	Philippines	1	male	235	95 plus	2010	44	Population	1	Number	9959.422402	10604.1069	9293.086873
16	Philippines	2	female	1	Under 5	2010	44	Population	1	Number	5721639.172	6092007.247	5338832.689
16	Philippines	2	female	2	Early Neonatal	2010	44	Population	1	Number	23398.97082	24913.61226	21833.4618
16	Philippines	2	female	3	Late Neonatal	2010	44	Population	1	Number	69741.35795	74255.79371	65075.30978
16	Philippines	2	female	4	Post Neonatal	2010	44	Population	1	Number	1109518.877	1181339.27	1035286.475
16	Philippines	2	female	5	1 to 4	2010	44	Population	1	Number	4518979.966	4811498.571	4216637.442
16	Philippines	2	female	6	5 to 9	2010	44	Population	1	Number	5218715.403	5556528.662	4869557.053
16	Philippines	2	female	7	10 to 14	2010	44	Population	1	Number	5164130.513	5498410.432	4818624.168
16	Philippines	2	female	8	15 to 19	2010	44	Population	1	Number	4953219.502	5273846.916	4621824.166
16	Philippines	2	female	9	20 to 24	2010	44	Population	1	Number	4296739.455	4574872.185	4009265.941
16	Philippines	2	female	10	25 to 29	2010	44	Population	1	Number	3792041.137	4037504.182	3538334.482
16	Philippines	2	female	11	30 to 34	2010	44	Population	1	Number	3426462.865	3648261.622	3197215.239
16	Philippines	2	female	12	35 to 39	2010	44	Population	1	Number	3042489.526	3239433.261	2838931.651
16	Philippines	2	female	13	40 to 44	2010	44	Population	1	Number	2763292.891	2942163.916	2578414.676
16	Philippines	2	female	14	45 to 49	2010	44	Population	1	Number	2359833.747	2512588.414	2201948.982
16	Philippines	2	female	15	50 to 54	2010	44	Population	1	Number	1972700.228	2100395.311	1840716.645
16	Philippines	2	female	16	55 to 59	2010	44	Population	1	Number	1525455.046	1624199.45	1423394.419
16	Philippines	2	female	17	60 to 64	2010	44	Population	1	Number	1169582.678	1245291.067	1091331.705
16	Philippines	2	female	18	65 to 69	2010	44	Population	1	Number	824724.967	878110.3325	769546.7122
16	Philippines	2	female	19	70 to 74	2010	44	Population	1	Number	654889.6759	697281.4139	611074.2576
16	Philippines	2	female	20	75 to 79	2010	44	Population	1	Number	424214.2158	451674.0744	395832.1478
16	Philippines	2	female	21	80 plus	2010	44	Population	1	Number	396878.8187	422569.2266	370325.6265
16	Philippines	2	female	22	All Ages	2010	44	Population	1	Number	47707009.84	50795137.71	44515170.56
16	Philippines	2	female	23	5-14 years	2010	44	Population	1	Number	10382845.92	11054939.09	9688181.221
16	Philippines	2	female	24	15-49 years	2010	44	Population	1	Number	24634079.12	26228670.5	22985935.14
16	Philippines	2	female	25	50-69 years	2010	44	Population	1	Number	5492462.919	5847996.16	5124989.482
16	Philippines	2	female	26	70+ years	2010	44	Population	1	Number	1475982.71	1571524.715	1377232.032
16	Philippines	2	female	28	<1 year	2010	44	Population	1	Number	1202659.206	1280508.675	1122195.247
16	Philippines	2	female	30	80 to 84	2010	44	Population	1	Number	249121.3238	265247.2245	232453.8523
16	Philippines	2	female	31	85 to 89	2010	44	Population	1	Number	114719.221	122145.1239	107043.9272
16	Philippines	2	female	32	90 to 94	2010	44	Population	1	Number	29238.74582	31131.40239	27282.52643
16	Philippines	2	female	39	0 to 14	2010	44	Population	1	Number	16104485.09	17146946.34	15027013.91
16	Philippines	2	female	42	Neonatal	2010	44	Population	1	Number	93140.32877	99169.40597	86908.77158
16	Philippines	2	female	157	25 plus	2010	44	Population	1	Number	22352565.8	23799472.27	20857066.54
16	Philippines	2	female	158	<20 years	2010	44	Population	1	Number	21057704.59	22420793.26	19648838.08
16	Philippines	2	female	159	10 to 24	2010	44	Population	1	Number	14414089.47	15347129.53	13449714.27
16	Philippines	2	female	162	10 to 19	2010	44	Population	1	Number	10117350.02	10772257.35	9440448.333
16	Philippines	2	female	164	Birth	2010	44	Population	1	Number	1243657.318	1300630.852	1184948.592
16	Philippines	2	female	235	95 plus	2010	44	Population	1	Number	3799.52803	4045.47571	3545.320465
16	Philippines	3	both	1	Under 5	2010	44	Population	1	Number	11846717.8	12613569.04	11054112.71
16	Philippines	3	both	2	Early Neonatal	2010	44	Population	1	Number	48609.64709	51756.20367	45357.41683
16	Philippines	3	both	3	Late Neonatal	2010	44	Population	1	Number	144827.0893	154201.9081	135137.4275
16	Philippines	3	both	4	Post Neonatal	2010	44	Population	1	Number	2300300.386	2449201.391	2146398.702
16	Philippines	3	both	5	1 to 4	2010	44	Population	1	Number	9352980.682	9958409.536	8727219.159
16	Philippines	3	both	6	5 to 9	2010	44	Population	1	Number	10797893.54	11496853.22	10075460.07
16	Philippines	3	both	7	10 to 14	2010	44	Population	1	Number	10631651.43	11319850.06	9920340.392
16	Philippines	3	both	8	15 to 19	2010	44	Population	1	Number	10078676.31	10731080.25	9404362.096
16	Philippines	3	both	9	20 to 24	2010	44	Population	1	Number	8716483.56	9280711.247	8133306.901
16	Philippines	3	both	10	25 to 29	2010	44	Population	1	Number	7671635.701	8168229.223	7158364.627
16	Philippines	3	both	11	30 to 34	2010	44	Population	1	Number	6981772.786	7433710.713	6514657.017
16	Philippines	3	both	12	35 to 39	2010	44	Population	1	Number	6205897.858	6607612.537	5790692.03
16	Philippines	3	both	13	40 to 44	2010	44	Population	1	Number	5627621.592	5991903.804	5251105.358
16	Philippines	3	both	14	45 to 49	2010	44	Population	1	Number	4785926.103	5095724.429	4465723.538
16	Philippines	3	both	15	50 to 54	2010	44	Population	1	Number	3965170.877	4221840.803	3699880.971
16	Philippines	3	both	16	55 to 59	2010	44	Population	1	Number	3020668.612	3216199.855	2818570.665
16	Philippines	3	both	17	60 to 64	2010	44	Population	1	Number	2244567.297	2389860.638	2094394.438
16	Philippines	3	both	18	65 to 69	2010	44	Population	1	Number	1517906.263	1616162.026	1416350.688
16	Philippines	3	both	19	70 to 74	2010	44	Population	1	Number	1154950.895	1229712.152	1077678.862
16	Philippines	3	both	20	75 to 79	2010	44	Population	1	Number	715555.5426	761874.2497	667681.2723
16	Philippines	3	both	21	80 plus	2010	44	Population	1	Number	670894.2679	714322.0009	626008.0618
16	Philippines	3	both	22	All Ages	2010	44	Population	1	Number	96633990.44	102889216.3	90168689.69
16	Philippines	3	both	23	5-14 years	2010	44	Population	1	Number	21429544.97	22816703.28	19995800.46
16	Philippines	3	both	24	15-49 years	2010	44	Population	1	Number	50068013.91	53308972.21	46718211.57
16	Philippines	3	both	25	50-69 years	2010	44	Population	1	Number	10748313.05	11444063.32	10029196.76
16	Philippines	3	both	26	70+ years	2010	44	Population	1	Number	2541400.705	2705908.403	2371368.196
16	Philippines	3	both	28	<1 year	2010	44	Population	1	Number	2493737.122	2655159.503	2326893.547
16	Philippines	3	both	30	80 to 84	2010	44	Population	1	Number	411165.9114	437781.1387	383656.8407
16	Philippines	3	both	31	85 to 89	2010	44	Population	1	Number	190126.6905	202433.8029	177406.2572
16	Philippines	3	both	32	90 to 94	2010	44	Population	1	Number	55842.71557	59457.47673	52106.55659
16	Philippines	3	both	39	0 to 14	2010	44	Population	1	Number	33276262.78	35430272.32	31049913.17
16	Philippines	3	both	42	Neonatal	2010	44	Population	1	Number	193436.7364	205958.1117	180494.8443
16	Philippines	3	both	157	25 plus	2010	44	Population	1	Number	44562567.79	47447152.43	41581107.53
16	Philippines	3	both	158	<20 years	2010	44	Population	1	Number	43354939.09	46161352.57	40454275.26
16	Philippines	3	both	159	10 to 24	2010	44	Population	1	Number	29426811.3	31331641.56	27458009.39
16	Philippines	3	both	162	10 to 19	2010	44	Population	1	Number	20710327.74	22050930.32	19324702.49
16	Philippines	3	both	164	Birth	2010	44	Population	1	Number	2585753.503	2704210.183	2463689.096
16	Philippines	3	both	235	95 plus	2010	44	Population	1	Number	13758.95043	14649.58261	12838.40734
17	Sri Lanka	1	male	1	Under 5	2010	44	Population	1	Number	922006.8085	994669.9488	852754.2903
17	Sri Lanka	1	male	2	Early Neonatal	2010	44	Population	1	Number	3500.228121	3776.080278	3237.323759
17	Sri Lanka	1	male	3	Late Neonatal	2010	44	Population	1	Number	10469.10781	11294.17574	9682.766461
17	Sri Lanka	1	male	4	Post Neonatal	2010	44	Population	1	Number	169005.2331	182324.4959	156311.1425
17	Sri Lanka	1	male	5	1 to 4	2010	44	Population	1	Number	739032.2395	797275.1969	683523.0576
17	Sri Lanka	1	male	6	5 to 9	2010	44	Population	1	Number	894469.8838	964962.8456	827285.6816
17	Sri Lanka	1	male	7	10 to 14	2010	44	Population	1	Number	843331.4361	909794.1887	779988.2751
17	Sri Lanka	1	male	8	15 to 19	2010	44	Population	1	Number	838473.6782	904553.592	775495.3865
17	Sri Lanka	1	male	9	20 to 24	2010	44	Population	1	Number	769284.0777	829911.1754	711502.661
17	Sri Lanka	1	male	10	25 to 29	2010	44	Population	1	Number	805880.3324	869391.5724	745350.1477
17	Sri Lanka	1	male	11	30 to 34	2010	44	Population	1	Number	790472.9079	852769.8923	731099.9846
17	Sri Lanka	1	male	12	35 to 39	2010	44	Population	1	Number	696265.1265	751137.6178	643968.2097
17	Sri Lanka	1	male	13	40 to 44	2010	44	Population	1	Number	670942.3628	723819.173	620547.4549
17	Sri Lanka	1	male	14	45 to 49	2010	44	Population	1	Number	630013.6624	679664.8914	582692.9352
17	Sri Lanka	1	male	15	50 to 54	2010	44	Population	1	Number	571282.7801	616305.4419	528373.3668
17	Sri Lanka	1	male	16	55 to 59	2010	44	Population	1	Number	495242.8621	534272.8359	458044.8555
17	Sri Lanka	1	male	17	60 to 64	2010	44	Population	1	Number	387567.2978	418111.3856	358456.8714
17	Sri Lanka	1	male	18	65 to 69	2010	44	Population	1	Number	263765.5205	284552.8193	243953.9244
17	Sri Lanka	1	male	19	70 to 74	2010	44	Population	1	Number	173456.6003	187126.6743	160428.1647
17	Sri Lanka	1	male	20	75 to 79	2010	44	Population	1	Number	111945.7464	120768.1644	103537.4301
17	Sri Lanka	1	male	21	80 plus	2010	44	Population	1	Number	100704.8546	108641.3806	93140.84888
17	Sri Lanka	1	male	22	All Ages	2010	44	Population	1	Number	9965105.938	10750453.6	9216620.489
17	Sri Lanka	1	male	23	5-14 years	2010	44	Population	1	Number	1737801.32	1874757.034	1607273.957
17	Sri Lanka	1	male	24	15-49 years	2010	44	Population	1	Number	5201332.148	5611247.914	4810656.78
17	Sri Lanka	1	male	25	50-69 years	2010	44	Population	1	Number	1717858.46	1853242.483	1588829.018
17	Sri Lanka	1	male	26	70+ years	2010	44	Population	1	Number	386107.2013	416536.2193	357106.4437
17	Sri Lanka	1	male	28	<1 year	2010	44	Population	1	Number	182974.5691	197394.7519	169231.2327
17	Sri Lanka	1	male	30	80 to 84	2010	44	Population	1	Number	62346.93971	67260.4874	57664.02138
17	Sri Lanka	1	male	31	85 to 89	2010	44	Population	1	Number	27685.3433	29867.21871	25605.87954
17	Sri Lanka	1	male	32	90 to 94	2010	44	Population	1	Number	8829.529234	9525.382361	8166.337673
17	Sri Lanka	1	male	39	0 to 14	2010	44	Population	1	Number	2659808.128	2869426.983	2460028.247
17	Sri Lanka	1	male	42	Neonatal	2010	44	Population	1	Number	13969.33593	15070.25602	12920.09022
17	Sri Lanka	1	male	157	25 plus	2010	44	Population	1	Number	5697540.054	6146561.849	5269594.194
17	Sri Lanka	1	male	158	<20 years	2010	44	Population	1	Number	3498281.807	3773980.575	3235523.634
17	Sri Lanka	1	male	159	10 to 24	2010	44	Population	1	Number	2451089.192	2644258.956	2266986.323
17	Sri Lanka	1	male	162	10 to 19	2010	44	Population	1	Number	1681805.114	1814347.781	1555483.662
17	Sri Lanka	1	male	164	Birth	2010	44	Population	1	Number	183925.2647	195276.6379	173042.2916
17	Sri Lanka	1	male	235	95 plus	2010	44	Population	1	Number	1843.042366	1988.292103	1704.610281
17	Sri Lanka	2	female	1	Under 5	2010	44	Population	1	Number	888013.205	957997.3174	821313.968
17	Sri Lanka	2	female	2	Early Neonatal	2010	44	Population	1	Number	3337.491495	3600.518417	3086.810384
17	Sri Lanka	2	female	3	Late Neonatal	2010	44	Population	1	Number	9988.993817	10776.22408	9238.714133
17	Sri Lanka	2	female	4	Post Neonatal	2010	44	Population	1	Number	161348.7238	174064.5789	149229.7184
17	Sri Lanka	2	female	5	1 to 4	2010	44	Population	1	Number	713337.9959	769555.996	659758.725
17	Sri Lanka	2	female	6	5 to 9	2010	44	Population	1	Number	875169.3811	944141.2747	809434.8519
17	Sri Lanka	2	female	7	10 to 14	2010	44	Population	1	Number	826976.0103	892149.7956	764861.3158
17	Sri Lanka	2	female	8	15 to 19	2010	44	Population	1	Number	850474.111	917499.7762	786594.4592
17	Sri Lanka	2	female	9	20 to 24	2010	44	Population	1	Number	821799.0986	886564.8928	760073.2452
17	Sri Lanka	2	female	10	25 to 29	2010	44	Population	1	Number	865200.4182	933386.6601	800214.6641
17	Sri Lanka	2	female	11	30 to 34	2010	44	Population	1	Number	830094.6098	895514.1712	767745.6753
17	Sri Lanka	2	female	12	35 to 39	2010	44	Population	1	Number	729363.2758	786844.2245	674580.336
17	Sri Lanka	2	female	13	40 to 44	2010	44	Population	1	Number	707907.142	763697.1378	654735.786
17	Sri Lanka	2	female	14	45 to 49	2010	44	Population	1	Number	676724.7135	730057.2294	625895.4895
17	Sri Lanka	2	female	15	50 to 54	2010	44	Population	1	Number	623774.9497	672934.5071	576922.8162
17	Sri Lanka	2	female	16	55 to 59	2010	44	Population	1	Number	553124.4466	596716.0545	511578.9174
17	Sri Lanka	2	female	17	60 to 64	2010	44	Population	1	Number	447773.9917	483062.9549	414141.4022
17	Sri Lanka	2	female	18	65 to 69	2010	44	Population	1	Number	315692.2986	340571.9346	291980.4492
17	Sri Lanka	2	female	19	70 to 74	2010	44	Population	1	Number	220497.1443	237874.4725	203935.4634
17	Sri Lanka	2	female	20	75 to 79	2010	44	Population	1	Number	153929.0279	166060.1385	142367.3207
17	Sri Lanka	2	female	21	80 plus	2010	44	Population	1	Number	150052.9098	161878.5444	138782.3403
17	Sri Lanka	2	female	22	All Ages	2010	44	Population	1	Number	10536566.73	11366951.09	9745158.5
17	Sri Lanka	2	female	23	5-14 years	2010	44	Population	1	Number	1702145.391	1836291.07	1574296.168
17	Sri Lanka	2	female	24	15-49 years	2010	44	Population	1	Number	5481563.369	5913564.092	5069839.655
17	Sri Lanka	2	female	25	50-69 years	2010	44	Population	1	Number	1940365.687	2093285.451	1794623.585
17	Sri Lanka	2	female	26	70+ years	2010	44	Population	1	Number	524479.082	565813.1555	485085.1244
17	Sri Lanka	2	female	28	<1 year	2010	44	Population	1	Number	174675.2091	188441.3213	161555.243
17	Sri Lanka	2	female	30	80 to 84	2010	44	Population	1	Number	89182.60637	96211.06665	82484.04404
17	Sri Lanka	2	female	31	85 to 89	2010	44	Population	1	Number	41827.34219	45123.74522	38685.6639
17	Sri Lanka	2	female	32	90 to 94	2010	44	Population	1	Number	15257.67467	16460.12843	14111.66101
17	Sri Lanka	2	female	39	0 to 14	2010	44	Population	1	Number	2590158.596	2794288.388	2395610.136
17	Sri Lanka	2	female	42	Neonatal	2010	44	Population	1	Number	13326.48531	14376.74249	12325.52452
17	Sri Lanka	2	female	157	25 plus	2010	44	Population	1	Number	6274134.928	6768598.03	5802880.66
17	Sri Lanka	2	female	158	<20 years	2010	44	Population	1	Number	3440632.707	3711788.164	3182204.595
17	Sri Lanka	2	female	159	10 to 24	2010	44	Population	1	Number	2499249.22	2696214.465	2311529.02
17	Sri Lanka	2	female	162	10 to 19	2010	44	Population	1	Number	1677450.121	1809649.572	1551455.775
17	Sri Lanka	2	female	164	Birth	2010	44	Population	1	Number	174809.57	185598.347	164465.9782
17	Sri Lanka	2	female	235	95 plus	2010	44	Population	1	Number	3785.286591	4083.604139	3500.971306
17	Sri Lanka	3	both	1	Under 5	2010	44	Population	1	Number	1810020.014	1952667.266	1674068.258
17	Sri Lanka	3	both	2	Early Neonatal	2010	44	Population	1	Number	6837.719616	7376.598695	6324.134143
17	Sri Lanka	3	both	3	Late Neonatal	2010	44	Population	1	Number	20458.10163	22070.39982	18921.48059
17	Sri Lanka	3	both	4	Post Neonatal	2010	44	Population	1	Number	330353.9569	356389.0748	305540.8609
17	Sri Lanka	3	both	5	1 to 4	2010	44	Population	1	Number	1452370.235	1566831.193	1343281.783
17	Sri Lanka	3	both	6	5 to 9	2010	44	Population	1	Number	1769639.265	1909104.12	1636720.533
17	Sri Lanka	3	both	7	10 to 14	2010	44	Population	1	Number	1670307.446	1801943.984	1544849.591
17	Sri Lanka	3	both	8	15 to 19	2010	44	Population	1	Number	1688947.789	1822053.368	1562089.846
17	Sri Lanka	3	both	9	20 to 24	2010	44	Population	1	Number	1591083.176	1716476.068	1471575.906
17	Sri Lanka	3	both	10	25 to 29	2010	44	Population	1	Number	1671080.751	1802778.233	1545564.812
17	Sri Lanka	3	both	11	30 to 34	2010	44	Population	1	Number	1620567.518	1748284.064	1498845.66
17	Sri Lanka	3	both	12	35 to 39	2010	44	Population	1	Number	1425628.402	1537981.842	1318548.546
17	Sri Lanka	3	both	13	40 to 44	2010	44	Population	1	Number	1378849.505	1487516.311	1275283.241
17	Sri Lanka	3	both	14	45 to 49	2010	44	Population	1	Number	1306738.376	1409722.121	1208588.425
17	Sri Lanka	3	both	15	50 to 54	2010	44	Population	1	Number	1195057.73	1289239.949	1105296.183
17	Sri Lanka	3	both	16	55 to 59	2010	44	Population	1	Number	1048367.309	1130988.89	969623.7729
17	Sri Lanka	3	both	17	60 to 64	2010	44	Population	1	Number	835341.2895	901174.3405	772598.2735
17	Sri Lanka	3	both	18	65 to 69	2010	44	Population	1	Number	579457.8191	625124.7539	535934.3735
17	Sri Lanka	3	both	19	70 to 74	2010	44	Population	1	Number	393953.7446	425001.1468	364363.6281
17	Sri Lanka	3	both	20	75 to 79	2010	44	Population	1	Number	265874.7744	286828.3029	245904.7508
17	Sri Lanka	3	both	21	80 plus	2010	44	Population	1	Number	250757.7644	270519.925	231923.1891
17	Sri Lanka	3	both	22	All Ages	2010	44	Population	1	Number	20501672.67	22117404.69	18961778.99
17	Sri Lanka	3	both	23	5-14 years	2010	44	Population	1	Number	3439946.711	3711048.105	3181570.124
17	Sri Lanka	3	both	24	15-49 years	2010	44	Population	1	Number	10682895.52	11524812.01	9880496.435
17	Sri Lanka	3	both	25	50-69 years	2010	44	Population	1	Number	3658224.147	3946527.934	3383452.603
17	Sri Lanka	3	both	26	70+ years	2010	44	Population	1	Number	910586.2834	982349.3747	842191.568
17	Sri Lanka	3	both	28	<1 year	2010	44	Population	1	Number	357649.7782	385836.0733	330786.4757
17	Sri Lanka	3	both	30	80 to 84	2010	44	Population	1	Number	151529.5461	163471.5541	140148.0654
17	Sri Lanka	3	both	31	85 to 89	2010	44	Population	1	Number	69512.68549	74990.96393	64291.54344
17	Sri Lanka	3	both	32	90 to 94	2010	44	Population	1	Number	24087.2039	25985.51079	22277.99869
17	Sri Lanka	3	both	39	0 to 14	2010	44	Population	1	Number	5249966.725	5663715.371	4855638.383
17	Sri Lanka	3	both	42	Neonatal	2010	44	Population	1	Number	27295.82124	29446.99851	25245.61474
17	Sri Lanka	3	both	157	25 plus	2010	44	Population	1	Number	11971674.98	12915159.88	11072474.85
17	Sri Lanka	3	both	158	<20 years	2010	44	Population	1	Number	6938914.514	7485768.739	6417728.228
17	Sri Lanka	3	both	159	10 to 24	2010	44	Population	1	Number	4950338.412	5340473.421	4578515.343
17	Sri Lanka	3	both	162	10 to 19	2010	44	Population	1	Number	3359255.235	3623997.353	3106939.437
17	Sri Lanka	3	both	164	Birth	2010	44	Population	1	Number	358734.8348	380874.9849	337508.2698
17	Sri Lanka	3	both	235	95 plus	2010	44	Population	1	Number	5628.328957	6071.896242	5205.581587
18	Thailand	1	male	1	Under 5	2010	44	Population	1	Number	1996128.861	2131848.249	1860835.829
18	Thailand	1	male	2	Early Neonatal	2010	44	Population	1	Number	7349.413785	7849.109956	6851.287391
18	Thailand	1	male	3	Late Neonatal	2010	44	Population	1	Number	22017.70266	23514.7148	20525.39332
18	Thailand	1	male	4	Post Neonatal	2010	44	Population	1	Number	357634.2235	381950.238	333394.5969
18	Thailand	1	male	5	1 to 4	2010	44	Population	1	Number	1609127.521	1718534.187	1500064.551
18	Thailand	1	male	6	5 to 9	2010	44	Population	1	Number	2176963.1	2324977.644	2029413.539
18	Thailand	1	male	7	10 to 14	2010	44	Population	1	Number	2567893.6	2742488.015	2393847.667
18	Thailand	1	male	8	15 to 19	2010	44	Population	1	Number	2545656.865	2718739.375	2373118.087
18	Thailand	1	male	9	20 to 24	2010	44	Population	1	Number	2433100.081	2598529.709	2268190.143
18	Thailand	1	male	10	25 to 29	2010	44	Population	1	Number	2607598.857	2784892.884	2430861.793
18	Thailand	1	male	11	30 to 34	2010	44	Population	1	Number	2745525.142	2932196.955	2559439.751
18	Thailand	1	male	12	35 to 39	2010	44	Population	1	Number	2833335.888	3025978.068	2641298.886
18	Thailand	1	male	13	40 to 44	2010	44	Population	1	Number	2832456.249	3025038.621	2640478.867
18	Thailand	1	male	14	45 to 49	2010	44	Population	1	Number	2615182.712	2792992.375	2437931.632
18	Thailand	1	male	15	50 to 54	2010	44	Population	1	Number	2254041.701	2407296.918	2101267.929
18	Thailand	1	male	16	55 to 59	2010	44	Population	1	Number	1724411.253	1841656.21	1607534.617
18	Thailand	1	male	17	60 to 64	2010	44	Population	1	Number	1318859.2	1408530.147	1229469.951
18	Thailand	1	male	18	65 to 69	2010	44	Population	1	Number	919924.2774	982471.1216	857573.9218
18	Thailand	1	male	19	70 to 74	2010	44	Population	1	Number	729070.7612	778641.2274	679656.0188
18	Thailand	1	male	20	75 to 79	2010	44	Population	1	Number	489746.1995	523044.6785	456552.3264
18	Thailand	1	male	21	80 plus	2010	44	Population	1	Number	447001.9902	477394.235	416705.2215
18	Thailand	1	male	22	All Ages	2010	44	Population	1	Number	33236896.74	35496716.43	30984176.18
18	Thailand	1	male	23	5-14 years	2010	44	Population	1	Number	4744856.701	5067465.659	4423261.207
18	Thailand	1	male	24	15-49 years	2010	44	Population	1	Number	18612855.79	19878367.99	17351319.16
18	Thailand	1	male	25	50-69 years	2010	44	Population	1	Number	6217236.432	6639954.397	5795846.42
18	Thailand	1	male	26	70+ years	2010	44	Population	1	Number	1665818.951	1779080.141	1552913.567
18	Thailand	1	male	28	<1 year	2010	44	Population	1	Number	387001.34	413314.0628	360771.2776
18	Thailand	1	male	30	80 to 84	2010	44	Population	1	Number	276117.8422	294891.4523	257403.2088
18	Thailand	1	male	31	85 to 89	2010	44	Population	1	Number	111128.7363	118684.5231	103596.6856
18	Thailand	1	male	32	90 to 94	2010	44	Population	1	Number	43940.94434	46928.54611	40962.72801
18	Thailand	1	male	39	0 to 14	2010	44	Population	1	Number	6740985.561	7199313.908	6284097.036
18	Thailand	1	male	42	Neonatal	2010	44	Population	1	Number	29367.11644	31363.82476	27376.68071
18	Thailand	1	male	157	25 plus	2010	44	Population	1	Number	21517154.23	22980133.44	20058770.91
18	Thailand	1	male	158	<20 years	2010	44	Population	1	Number	9286642.426	9918053.283	8657215.122
18	Thailand	1	male	159	10 to 24	2010	44	Population	1	Number	7546650.546	8059757.1	7035155.897
18	Thailand	1	male	162	10 to 19	2010	44	Population	1	Number	5113550.465	5461227.39	4766965.754
18	Thailand	1	male	164	Birth	2010	44	Population	1	Number	391648.8922	420222.6303	365327.8173
18	Thailand	1	male	235	95 plus	2010	44	Population	1	Number	15814.46734	16889.71348	14742.59905
18	Thailand	2	female	1	Under 5	2010	44	Population	1	Number	1886240.513	2014488.45	1758395.461
18	Thailand	2	female	2	Early Neonatal	2010	44	Population	1	Number	6943.624366	7415.730388	6473.001447
18	Thailand	2	female	3	Late Neonatal	2010	44	Population	1	Number	20810.24987	22225.16573	19399.77891
18	Thailand	2	female	4	Post Neonatal	2010	44	Population	1	Number	338089.8313	361076.9972	315174.8787
18	Thailand	2	female	5	1 to 4	2010	44	Population	1	Number	1520396.807	1623770.557	1417347.802
18	Thailand	2	female	6	5 to 9	2010	44	Population	1	Number	2050725.729	2190157.229	1911732.247
18	Thailand	2	female	7	10 to 14	2010	44	Population	1	Number	2437435.486	2603159.885	2272231.705
18	Thailand	2	female	8	15 to 19	2010	44	Population	1	Number	2512410.929	2683233.005	2342125.484
18	Thailand	2	female	9	20 to 24	2010	44	Population	1	Number	2396012.35	2558920.335	2233616.133
18	Thailand	2	female	10	25 to 29	2010	44	Population	1	Number	2637343.127	2816659.505	2458590.064
18	Thailand	2	female	11	30 to 34	2010	44	Population	1	Number	2793082.343	2982987.633	2603773.634
18	Thailand	2	female	12	35 to 39	2010	44	Population	1	Number	2937565.498	3137294.384	2738464.052
18	Thailand	2	female	13	40 to 44	2010	44	Population	1	Number	2990843.41	3194194.731	2788130.91
18	Thailand	2	female	14	45 to 49	2010	44	Population	1	Number	2773913.058	2962515.003	2585903.599
18	Thailand	2	female	15	50 to 54	2010	44	Population	1	Number	2416733.897	2581050.768	2252933.222
18	Thailand	2	female	16	55 to 59	2010	44	Population	1	Number	1895605.028	2024489.671	1767125.271
18	Thailand	2	female	17	60 to 64	2010	44	Population	1	Number	1459871.033	1559129.558	1360924.326
18	Thailand	2	female	18	65 to 69	2010	44	Population	1	Number	1048759.24	1120065.74	977676.746
18	Thailand	2	female	19	70 to 74	2010	44	Population	1	Number	891072.4805	951657.6536	830677.6334
18	Thailand	2	female	20	75 to 79	2010	44	Population	1	Number	647264.2015	691272.5336	603394.1199
18	Thailand	2	female	21	80 plus	2010	44	Population	1	Number	663768.7251	708899.2212	618780.0048
18	Thailand	2	female	22	All Ages	2010	44	Population	1	Number	34438647.05	36780175.31	32104474.61
18	Thailand	2	female	23	5-14 years	2010	44	Population	1	Number	4488161.215	4793317.114	4183963.951
18	Thailand	2	female	24	15-49 years	2010	44	Population	1	Number	19041170.71	20335804.6	17750603.88
18	Thailand	2	female	25	50-69 years	2010	44	Population	1	Number	6820969.198	7284735.737	6358659.565
18	Thailand	2	female	26	70+ years	2010	44	Population	1	Number	2202105.407	2351829.408	2052851.758
18	Thailand	2	female	28	<1 year	2010	44	Population	1	Number	365843.7055	390717.8933	341047.659
18	Thailand	2	female	30	80 to 84	2010	44	Population	1	Number	390149.3334	416676.0923	363705.9072
18	Thailand	2	female	31	85 to 89	2010	44	Population	1	Number	173933.5718	185759.5408	162144.7536
18	Thailand	2	female	32	90 to 94	2010	44	Population	1	Number	72718.12361	77662.32311	67789.45614
18	Thailand	2	female	39	0 to 14	2010	44	Population	1	Number	6374401.727	6807805.564	5942359.412
18	Thailand	2	female	42	Neonatal	2010	44	Population	1	Number	27753.87423	29640.89612	25872.78035
18	Thailand	2	female	157	25 plus	2010	44	Population	1	Number	23155822.04	24730216.4	21586373.58
18	Thailand	2	female	158	<20 years	2010	44	Population	1	Number	8886812.656	9491038.57	8284484.897
18	Thailand	2	female	159	10 to 24	2010	44	Population	1	Number	7345858.765	7845313.225	6847973.322
18	Thailand	2	female	162	10 to 19	2010	44	Population	1	Number	4949846.415	5286392.89	4614357.189
18	Thailand	2	female	164	Birth	2010	44	Population	1	Number	369923.2104	396911.8963	345062.2272
18	Thailand	2	female	235	95 plus	2010	44	Population	1	Number	26967.69637	28801.265	25139.88782
18	Thailand	3	both	1	Under 5	2010	44	Population	1	Number	3882369.373	4146336.7	3619231.29
18	Thailand	3	both	2	Early Neonatal	2010	44	Population	1	Number	14293.03815	15264.84034	13324.28884
18	Thailand	3	both	3	Late Neonatal	2010	44	Population	1	Number	42827.95252	45739.88054	39925.17222
18	Thailand	3	both	4	Post Neonatal	2010	44	Population	1	Number	695724.0548	743027.2352	648569.4756
18	Thailand	3	both	5	1 to 4	2010	44	Population	1	Number	3129524.328	3342304.744	2917412.353
18	Thailand	3	both	6	5 to 9	2010	44	Population	1	Number	4227688.829	4515134.873	3941145.786
18	Thailand	3	both	7	10 to 14	2010	44	Population	1	Number	5005329.087	5345647.9	4666079.372
18	Thailand	3	both	8	15 to 19	2010	44	Population	1	Number	5058067.794	5401972.38	4715243.571
18	Thailand	3	both	9	20 to 24	2010	44	Population	1	Number	4829112.43	5157450.045	4501806.276
18	Thailand	3	both	10	25 to 29	2010	44	Population	1	Number	5244941.984	5601552.389	4889451.857
18	Thailand	3	both	11	30 to 34	2010	44	Population	1	Number	5538607.485	5915184.588	5163213.385
18	Thailand	3	both	12	35 to 39	2010	44	Population	1	Number	5770901.386	6163272.452	5379762.938
18	Thailand	3	both	13	40 to 44	2010	44	Population	1	Number	5823299.659	6219233.352	5428609.777
18	Thailand	3	both	14	45 to 49	2010	44	Population	1	Number	5389095.77	5755507.377	5023835.23
18	Thailand	3	both	15	50 to 54	2010	44	Population	1	Number	4670775.598	4988347.686	4354201.151
18	Thailand	3	both	16	55 to 59	2010	44	Population	1	Number	3620016.281	3866145.881	3374659.888
18	Thailand	3	both	17	60 to 64	2010	44	Population	1	Number	2778730.233	2967659.704	2590394.278
18	Thailand	3	both	18	65 to 69	2010	44	Population	1	Number	1968683.517	2102536.861	1835250.668
18	Thailand	3	both	19	70 to 74	2010	44	Population	1	Number	1620143.242	1730298.881	1510333.652
18	Thailand	3	both	20	75 to 79	2010	44	Population	1	Number	1137010.401	1214317.212	1059946.446
18	Thailand	3	both	21	80 plus	2010	44	Population	1	Number	1110770.715	1186293.456	1035485.226
18	Thailand	3	both	22	All Ages	2010	44	Population	1	Number	67675543.78	72276891.74	63088650.79
18	Thailand	3	both	23	5-14 years	2010	44	Population	1	Number	9233017.915	9860782.773	8607225.158
18	Thailand	3	both	24	15-49 years	2010	44	Population	1	Number	37654026.51	40214172.58	35101923.03
18	Thailand	3	both	25	50-69 years	2010	44	Population	1	Number	13038205.63	13924690.13	12154505.98
18	Thailand	3	both	26	70+ years	2010	44	Population	1	Number	3867924.358	4130909.549	3605765.325
18	Thailand	3	both	28	<1 year	2010	44	Population	1	Number	752845.0455	804031.9561	701818.9366
18	Thailand	3	both	30	80 to 84	2010	44	Population	1	Number	666267.1756	711567.5446	621109.116
18	Thailand	3	both	31	85 to 89	2010	44	Population	1	Number	285062.308	304444.0639	265741.4392
18	Thailand	3	both	32	90 to 94	2010	44	Population	1	Number	116659.0679	124590.8692	108752.1841
18	Thailand	3	both	39	0 to 14	2010	44	Population	1	Number	13115387.29	14007119.47	12226456.45
18	Thailand	3	both	42	Neonatal	2010	44	Population	1	Number	57120.99067	61004.72088	53249.46106
18	Thailand	3	both	157	25 plus	2010	44	Population	1	Number	44672976.27	47710349.84	41645144.5
18	Thailand	3	both	158	<20 years	2010	44	Population	1	Number	18173455.08	19409091.85	16941700.02
18	Thailand	3	both	159	10 to 24	2010	44	Population	1	Number	14892509.31	15905070.32	13883129.22
18	Thailand	3	both	162	10 to 19	2010	44	Population	1	Number	10063396.88	10747620.28	9381322.943
18	Thailand	3	both	164	Birth	2010	44	Population	1	Number	761572.1026	817134.5266	710390.0445
18	Thailand	3	both	235	95 plus	2010	44	Population	1	Number	42782.16371	45690.97848	39882.48687
19	Timor-Leste	1	male	1	Under 5	2010	44	Population	1	Number	83999.44703	89396.46665	78351.39611
19	Timor-Leste	1	male	2	Early Neonatal	2010	44	Population	1	Number	341.5308959	363.4744803	318.5666508
19	Timor-Leste	1	male	3	Late Neonatal	2010	44	Population	1	Number	1013.751339	1078.885529	945.5875671
19	Timor-Leste	1	male	4	Post Neonatal	2010	44	Population	1	Number	16115.80203	17151.25289	15032.1893
19	Timor-Leste	1	male	5	1 to 4	2010	44	Population	1	Number	66528.36277	70802.85375	62055.0526
19	Timor-Leste	1	male	6	5 to 9	2010	44	Population	1	Number	80576.49702	85753.58986	75158.60233
19	Timor-Leste	1	male	7	10 to 14	2010	44	Population	1	Number	72540.32937	77201.09316	67662.77972
19	Timor-Leste	1	male	8	15 to 19	2010	44	Population	1	Number	61034.1232	64955.60569	56930.241
19	Timor-Leste	1	male	9	20 to 24	2010	44	Population	1	Number	49686.97619	52879.39703	46346.06644
19	Timor-Leste	1	male	10	25 to 29	2010	44	Population	1	Number	38763.36548	41253.93717	36156.94997
19	Timor-Leste	1	male	11	30 to 34	2010	44	Population	1	Number	30834.10542	32815.21694	28760.84657
19	Timor-Leste	1	male	12	35 to 39	2010	44	Population	1	Number	28620.83852	30459.74619	26696.39784
19	Timor-Leste	1	male	13	40 to 44	2010	44	Population	1	Number	26279.34708	27967.81238	24512.34627
19	Timor-Leste	1	male	14	45 to 49	2010	44	Population	1	Number	20837.77861	22176.61957	19436.66422
19	Timor-Leste	1	male	15	50 to 54	2010	44	Population	1	Number	15989.33127	17016.6563	14914.22232
19	Timor-Leste	1	male	16	55 to 59	2010	44	Population	1	Number	14286.02664	15203.91324	13325.44644
19	Timor-Leste	1	male	17	60 to 64	2010	44	Population	1	Number	15062.80834	16030.60366	14049.998
19	Timor-Leste	1	male	18	65 to 69	2010	44	Population	1	Number	12003.08357	12774.28957	11196.0065
19	Timor-Leste	1	male	19	70 to 74	2010	44	Population	1	Number	6604.120957	7028.440065	6160.065517
19	Timor-Leste	1	male	20	75 to 79	2010	44	Population	1	Number	3874.896928	4123.8616	3614.352176
19	Timor-Leste	1	male	21	80 plus	2010	44	Population	1	Number	3151.22768	3353.696128	2939.341828
19	Timor-Leste	1	male	22	All Ages	2010	44	Population	1	Number	564144.3033	600390.9452	526211.7233
19	Timor-Leste	1	male	23	5-14 years	2010	44	Population	1	Number	153116.8264	162954.683	142821.382
19	Timor-Leste	1	male	24	15-49 years	2010	44	Population	1	Number	256056.5345	272508.335	238839.5123
19	Timor-Leste	1	male	25	50-69 years	2010	44	Population	1	Number	57341.24982	61025.46277	53485.67326
19	Timor-Leste	1	male	26	70+ years	2010	44	Population	1	Number	13630.24557	14505.99779	12713.75952
19	Timor-Leste	1	male	28	<1 year	2010	44	Population	1	Number	17471.08426	18593.6129	16296.34351
19	Timor-Leste	1	male	30	80 to 84	2010	44	Population	1	Number	2142.787782	2280.463304	1998.708565
19	Timor-Leste	1	male	31	85 to 89	2010	44	Population	1	Number	785.9233491	836.4194403	733.0785358
19	Timor-Leste	1	male	32	90 to 94	2010	44	Population	1	Number	190.9593535	203.2286173	178.11941
19	Timor-Leste	1	male	39	0 to 14	2010	44	Population	1	Number	237116.2734	252351.1497	221172.7782
19	Timor-Leste	1	male	42	Neonatal	2010	44	Population	1	Number	1355.282235	1442.360009	1264.154218
19	Timor-Leste	1	male	157	25 plus	2010	44	Population	1	Number	216306.9305	230204.7928	201762.6376
19	Timor-Leste	1	male	158	<20 years	2010	44	Population	1	Number	298150.3966	317306.7554	278103.0192
19	Timor-Leste	1	male	159	10 to 24	2010	44	Population	1	Number	183261.4288	195036.0959	170939.0872
19	Timor-Leste	1	male	162	10 to 19	2010	44	Population	1	Number	133574.4526	142156.6989	124593.0207
19	Timor-Leste	1	male	164	Birth	2010	44	Population	1	Number	18411.01802	19631.74684	17131.46057
19	Timor-Leste	1	male	235	95 plus	2010	44	Population	1	Number	31.55719601	33.58476658	29.43531717
19	Timor-Leste	2	female	1	Under 5	2010	44	Population	1	Number	80332.70795	85494.13718	74931.20543
19	Timor-Leste	2	female	2	Early Neonatal	2010	44	Population	1	Number	326.2856903	347.2497601	304.3465197
19	Timor-Leste	2	female	3	Late Neonatal	2010	44	Population	1	Number	971.1920769	1033.591806	905.889953
19	Timor-Leste	2	female	4	Post Neonatal	2010	44	Population	1	Number	15459.00783	16452.25923	14419.55737
19	Timor-Leste	2	female	5	1 to 4	2010	44	Population	1	Number	63576.22235	67661.03638	59301.41158
19	Timor-Leste	2	female	6	5 to 9	2010	44	Population	1	Number	75265.71505	80101.58666	70204.91279
19	Timor-Leste	2	female	7	10 to 14	2010	44	Population	1	Number	68111.90737	72488.14214	63532.12102
19	Timor-Leste	2	female	8	15 to 19	2010	44	Population	1	Number	59078.03101	62873.83329	55105.67477
19	Timor-Leste	2	female	9	20 to 24	2010	44	Population	1	Number	49513.40611	52694.67496	46184.16706
19	Timor-Leste	2	female	10	25 to 29	2010	44	Population	1	Number	38951.26564	41453.91003	36332.21588
19	Timor-Leste	2	female	11	30 to 34	2010	44	Population	1	Number	30403.91665	32357.38826	28359.58332
19	Timor-Leste	2	female	12	35 to 39	2010	44	Population	1	Number	26693.56576	28408.64488	24898.71324
19	Timor-Leste	2	female	13	40 to 44	2010	44	Population	1	Number	23770.17164	25297.42077	22171.88564
19	Timor-Leste	2	female	14	45 to 49	2010	44	Population	1	Number	18955.78408	20173.70566	17681.21339
19	Timor-Leste	2	female	15	50 to 54	2010	44	Population	1	Number	14713.8112	15659.18323	13724.46713
19	Timor-Leste	2	female	16	55 to 59	2010	44	Population	1	Number	13940.69268	14836.39134	13003.33244
19	Timor-Leste	2	female	17	60 to 64	2010	44	Population	1	Number	15985.84993	17012.95128	14910.97506
19	Timor-Leste	2	female	18	65 to 69	2010	44	Population	1	Number	12647.33708	13459.93679	11796.94096
19	Timor-Leste	2	female	19	70 to 74	2010	44	Population	1	Number	6598.256714	7022.19904	6154.59558
19	Timor-Leste	2	female	20	75 to 79	2010	44	Population	1	Number	4060.710424	4321.613735	3787.671731
19	Timor-Leste	2	female	21	80 plus	2010	44	Population	1	Number	2658.945484	2829.784477	2480.160265
19	Timor-Leste	2	female	22	All Ages	2010	44	Population	1	Number	541682.0748	576485.5037	505259.8357
19	Timor-Leste	2	female	23	5-14 years	2010	44	Population	1	Number	143377.6224	152589.7288	133737.0338
19	Timor-Leste	2	female	24	15-49 years	2010	44	Population	1	Number	247366.1409	263259.5778	230733.4533
19	Timor-Leste	2	female	25	50-69 years	2010	44	Population	1	Number	57287.69088	60968.46264	53435.71559
19	Timor-Leste	2	female	26	70+ years	2010	44	Population	1	Number	13317.91262	14173.59725	12422.42758
19	Timor-Leste	2	female	28	<1 year	2010	44	Population	1	Number	16756.48559	17833.1008	15629.79385
19	Timor-Leste	2	female	30	80 to 84	2010	44	Population	1	Number	1808.618883	1924.823834	1687.008898
19	Timor-Leste	2	female	31	85 to 89	2010	44	Population	1	Number	630.9005307	671.436304	588.479319
19	Timor-Leste	2	female	32	90 to 94	2010	44	Population	1	Number	180.8318011	192.450363	168.6728256
19	Timor-Leste	2	female	39	0 to 14	2010	44	Population	1	Number	223710.3304	238083.866	208668.2392
19	Timor-Leste	2	female	42	Neonatal	2010	44	Population	1	Number	1297.477767	1380.841566	1210.236473
19	Timor-Leste	2	female	157	25 plus	2010	44	Population	1	Number	209380.3073	222833.1295	195301.7546
19	Timor-Leste	2	female	158	<20 years	2010	44	Population	1	Number	282788.3614	300957.6993	263773.914
19	Timor-Leste	2	female	159	10 to 24	2010	44	Population	1	Number	176703.3445	188056.6504	164821.9629
19	Timor-Leste	2	female	162	10 to 19	2010	44	Population	1	Number	127189.9384	135361.9754	118637.7958
19	Timor-Leste	2	female	164	Birth	2010	44	Population	1	Number	17531.88094	18694.31923	16313.42312
19	Timor-Leste	2	female	235	95 plus	2010	44	Population	1	Number	38.59426863	41.07397573	35.99922304
19	Timor-Leste	3	both	1	Under 5	2010	44	Population	1	Number	164332.155	174890.6038	153282.6015
19	Timor-Leste	3	both	2	Early Neonatal	2010	44	Population	1	Number	667.8165862	710.7242403	622.9131706
19	Timor-Leste	3	both	3	Late Neonatal	2010	44	Population	1	Number	1984.943416	2112.477334	1851.47752
19	Timor-Leste	3	both	4	Post Neonatal	2010	44	Population	1	Number	31574.80986	33603.51212	29451.74667
19	Timor-Leste	3	both	5	1 to 4	2010	44	Population	1	Number	130104.5851	138463.8901	121356.4642
19	Timor-Leste	3	both	6	5 to 9	2010	44	Population	1	Number	155842.2121	165855.1765	145363.5151
19	Timor-Leste	3	both	7	10 to 14	2010	44	Population	1	Number	140652.2367	149689.2353	131194.9007
19	Timor-Leste	3	both	8	15 to 19	2010	44	Population	1	Number	120112.1542	127829.439	112035.9158
19	Timor-Leste	3	both	9	20 to 24	2010	44	Population	1	Number	99200.3823	105574.072	92530.2335
19	Timor-Leste	3	both	10	25 to 29	2010	44	Population	1	Number	77714.63112	82707.8472	72489.16585
19	Timor-Leste	3	both	11	30 to 34	2010	44	Population	1	Number	61238.02207	65172.6052	57120.42989
19	Timor-Leste	3	both	12	35 to 39	2010	44	Population	1	Number	55314.40428	58868.39107	51595.11109
19	Timor-Leste	3	both	13	40 to 44	2010	44	Population	1	Number	50049.51871	53265.23315	46684.23192
19	Timor-Leste	3	both	14	45 to 49	2010	44	Population	1	Number	39793.5627	42350.32523	37117.8776
19	Timor-Leste	3	both	15	50 to 54	2010	44	Population	1	Number	30703.14247	32675.83953	28638.68945
19	Timor-Leste	3	both	16	55 to 59	2010	44	Population	1	Number	28226.71933	30040.30458	26328.77888
19	Timor-Leste	3	both	17	60 to 64	2010	44	Population	1	Number	31048.65826	33043.55494	28960.97306
19	Timor-Leste	3	both	18	65 to 69	2010	44	Population	1	Number	24650.42065	26234.22636	22992.94746
19	Timor-Leste	3	both	19	70 to 74	2010	44	Population	1	Number	13202.37767	14050.6391	12314.6611
19	Timor-Leste	3	both	20	75 to 79	2010	44	Population	1	Number	7935.607352	8445.475335	7402.023906
19	Timor-Leste	3	both	21	80 plus	2010	44	Population	1	Number	5810.173164	6183.480604	5419.502094
19	Timor-Leste	3	both	22	All Ages	2010	44	Population	1	Number	1105826.378	1176876.449	1031471.559
19	Timor-Leste	3	both	23	5-14 years	2010	44	Population	1	Number	296494.4488	315544.4118	276558.4159
19	Timor-Leste	3	both	24	15-49 years	2010	44	Population	1	Number	503422.6754	535767.9128	469572.9656
19	Timor-Leste	3	both	25	50-69 years	2010	44	Population	1	Number	114628.9407	121993.9254	106921.3888
19	Timor-Leste	3	both	26	70+ years	2010	44	Population	1	Number	26948.15819	28679.59504	25136.1871
19	Timor-Leste	3	both	28	<1 year	2010	44	Population	1	Number	34227.56986	36426.7137	31926.13736
19	Timor-Leste	3	both	30	80 to 84	2010	44	Population	1	Number	3951.406665	4205.287137	3685.717463
19	Timor-Leste	3	both	31	85 to 89	2010	44	Population	1	Number	1416.82388	1507.855744	1321.557855
19	Timor-Leste	3	both	32	90 to 94	2010	44	Population	1	Number	371.7911546	395.6789804	346.7922356
19	Timor-Leste	3	both	39	0 to 14	2010	44	Population	1	Number	460826.6038	490435.0157	429841.0174
19	Timor-Leste	3	both	42	Neonatal	2010	44	Population	1	Number	2652.760003	2823.201574	2474.390691
19	Timor-Leste	3	both	157	25 plus	2010	44	Population	1	Number	425687.2378	453037.9223	397064.3923
19	Timor-Leste	3	both	158	<20 years	2010	44	Population	1	Number	580938.758	618264.4546	541876.9332
19	Timor-Leste	3	both	159	10 to 24	2010	44	Population	1	Number	359964.7732	383092.7463	335761.05
19	Timor-Leste	3	both	162	10 to 19	2010	44	Population	1	Number	260764.391	277518.6743	243230.8165
19	Timor-Leste	3	both	164	Birth	2010	44	Population	1	Number	35942.89896	38326.06607	33444.8837
19	Timor-Leste	3	both	235	95 plus	2010	44	Population	1	Number	70.15146464	74.65874231	65.43454021
20	Viet Nam	1	male	1	Under 5	2010	44	Population	1	Number	4028826.115	4315002.827	3738928.83
20	Viet Nam	1	male	2	Early Neonatal	2010	44	Population	1	Number	16062.8202	17203.79897	14907.00761
20	Viet Nam	1	male	3	Late Neonatal	2010	44	Population	1	Number	47914.5216	51317.99939	44466.7953
20	Viet Nam	1	male	4	Post Neonatal	2010	44	Population	1	Number	768078.5792	822636.9532	712810.8936
20	Viet Nam	1	male	5	1 to 4	2010	44	Population	1	Number	3196770.194	3423844.075	2966744.133
20	Viet Nam	1	male	6	5 to 9	2010	44	Population	1	Number	3615567.658	3872389.678	3355406.703
20	Viet Nam	1	male	7	10 to 14	2010	44	Population	1	Number	3722972.849	3987424.106	3455083.471
20	Viet Nam	1	male	8	15 to 19	2010	44	Population	1	Number	4572959.322	4897787.056	4243908.512
20	Viet Nam	1	male	9	20 to 24	2010	44	Population	1	Number	4485984.539	4804634.257	4163192.067
20	Viet Nam	1	male	10	25 to 29	2010	44	Population	1	Number	4108196.951	4400011.554	3812588.476
20	Viet Nam	1	male	11	30 to 34	2010	44	Population	1	Number	3645896.733	3904873.096	3383553.426
20	Viet Nam	1	male	12	35 to 39	2010	44	Population	1	Number	3440266.383	3684636.354	3192719.366
20	Viet Nam	1	male	13	40 to 44	2010	44	Population	1	Number	3119996.829	3341617.323	2895495.055
20	Viet Nam	1	male	14	45 to 49	2010	44	Population	1	Number	2780803.549	2978330.37	2580708.688
20	Viet Nam	1	male	15	50 to 54	2010	44	Population	1	Number	2252138.683	2412113.233	2090084.31
20	Viet Nam	1	male	16	55 to 59	2010	44	Population	1	Number	1580130.86	1692371.16	1466431.327
20	Viet Nam	1	male	17	60 to 64	2010	44	Population	1	Number	864766.1854	926192.5007	802541.2686
20	Viet Nam	1	male	18	65 to 69	2010	44	Population	1	Number	670747.3101	718392.022	622483.1709
20	Viet Nam	1	male	19	70 to 74	2010	44	Population	1	Number	567774.6543	608104.9834	526919.9918
20	Viet Nam	1	male	20	75 to 79	2010	44	Population	1	Number	480775.389	514925.9619	446180.8257
20	Viet Nam	1	male	21	80 plus	2010	44	Population	1	Number	359365.0673	384891.588	333506.6771
20	Viet Nam	1	male	22	All Ages	2010	44	Population	1	Number	44297169.08	47443698.07	41109732.17
20	Viet Nam	1	male	23	5-14 years	2010	44	Population	1	Number	7338540.507	7859813.784	6810490.174
20	Viet Nam	1	male	24	15-49 years	2010	44	Population	1	Number	26154104.31	28011890.01	24272165.59
20	Viet Nam	1	male	25	50-69 years	2010	44	Population	1	Number	5367783.039	5749068.916	4981540.077
20	Viet Nam	1	male	26	70+ years	2010	44	Population	1	Number	1407915.111	1507922.533	1306607.495
20	Viet Nam	1	male	28	<1 year	2010	44	Population	1	Number	832055.921	891158.7516	772184.6965
20	Viet Nam	1	male	30	80 to 84	2010	44	Population	1	Number	246389.4025	263891.004	228660.2633
20	Viet Nam	1	male	31	85 to 89	2010	44	Population	1	Number	87595.39788	93817.49886	81292.40357
20	Viet Nam	1	male	32	90 to 94	2010	44	Population	1	Number	20917.50758	22403.32587	19412.37222
20	Viet Nam	1	male	39	0 to 14	2010	44	Population	1	Number	11367366.62	12174816.61	10549419
20	Viet Nam	1	male	42	Neonatal	2010	44	Population	1	Number	63977.3418	68521.79836	59373.8029
20	Viet Nam	1	male	157	25 plus	2010	44	Population	1	Number	23870858.59	25566460.15	22153212.58
20	Viet Nam	1	male	158	<20 years	2010	44	Population	1	Number	15940325.94	17072603.67	14793327.52
20	Viet Nam	1	male	159	10 to 24	2010	44	Population	1	Number	12781916.71	13689845.42	11862184.05
20	Viet Nam	1	male	162	10 to 19	2010	44	Population	1	Number	8295932.171	8885211.162	7698991.983
20	Viet Nam	1	male	164	Birth	2010	44	Population	1	Number	851556.2343	898465.9592	806495.0072
20	Viet Nam	1	male	235	95 plus	2010	44	Population	1	Number	4462.75928	4779.759255	4141.638
20	Viet Nam	2	female	1	Under 5	2010	44	Population	1	Number	3733454.674	3998650.478	3464811.068
20	Viet Nam	2	female	2	Early Neonatal	2010	44	Population	1	Number	14842.94809	15897.27656	13774.91233
20	Viet Nam	2	female	3	Late Neonatal	2010	44	Population	1	Number	44359.06241	47509.98783	41167.17192
20	Viet Nam	2	female	4	Post Neonatal	2010	44	Population	1	Number	710817.6666	761308.6673	659670.234
20	Viet Nam	2	female	5	1 to 4	2010	44	Population	1	Number	2963434.997	3173934.547	2750198.75
20	Viet Nam	2	female	6	5 to 9	2010	44	Population	1	Number	3384673.253	3625094.317	3141126.483
20	Viet Nam	2	female	7	10 to 14	2010	44	Population	1	Number	3518085.582	3767983.228	3264939.025
20	Viet Nam	2	female	8	15 to 19	2010	44	Population	1	Number	4376002.313	4686839.742	4061123.697
20	Viet Nam	2	female	9	20 to 24	2010	44	Population	1	Number	4386259.601	4697825.628	4070642.913
20	Viet Nam	2	female	10	25 to 29	2010	44	Population	1	Number	4074505.583	4363927.012	3781321.397
20	Viet Nam	2	female	11	30 to 34	2010	44	Population	1	Number	3583137.334	3837655.755	3325309.928
20	Viet Nam	2	female	12	35 to 39	2010	44	Population	1	Number	3354342.861	3592609.487	3112978.537
20	Viet Nam	2	female	13	40 to 44	2010	44	Population	1	Number	3127178.219	3349308.823	2902159.702
20	Viet Nam	2	female	14	45 to 49	2010	44	Population	1	Number	2923614.019	3131284.994	2713243.121
20	Viet Nam	2	female	15	50 to 54	2010	44	Population	1	Number	2506140.729	2684157.624	2325809.443
20	Viet Nam	2	female	16	55 to 59	2010	44	Population	1	Number	1834719.228	1965043.521	1702700.593
20	Viet Nam	2	female	17	60 to 64	2010	44	Population	1	Number	1097633.506	1175600.919	1018652.442
20	Viet Nam	2	female	18	65 to 69	2010	44	Population	1	Number	922124.7344	987625.3583	855772.5391
20	Viet Nam	2	female	19	70 to 74	2010	44	Population	1	Number	850408.2189	910814.6551	789216.4407
20	Viet Nam	2	female	20	75 to 79	2010	44	Population	1	Number	735474.821	787717.2756	682553.1639
20	Viet Nam	2	female	21	80 plus	2010	44	Population	1	Number	765291.5205	819651.9233	710224.3798
20	Viet Nam	2	female	22	All Ages	2010	44	Population	1	Number	45173046.2	48381790.74	41922584.87
20	Viet Nam	2	female	23	5-14 years	2010	44	Population	1	Number	6902758.835	7393077.545	6406065.508
[truncated: 93,176 more rows]
