# Supplementary material for: Hematological malignancy burden in mainland China and Taiwan from 1990 to 2021 and decadal projections: Insights from the global burden of disease study 2021
Source: PLoS One. 2025 Jul 21;20(7):e0328526. doi: 10.1371/journal.pone.0328526 (PMC12279097; doi:10.1371/journal.pone.0328526)
Supplement: S1 Data — (ZIP) [file pone.0328526.s021.zip › The raw data used in this study/GBD_Population/IHME_GBD_2019_POP_2011_Y2020M10D15.CSV]

location_id	location_name	sex_id	sex_name	age_group_id	age_group_name	year_id	measure_id	measure_name	metric_id	metric_name	val	upper	lower
1	Global	1	male	1	Under 5	2011	44	Population	1	Number	337925748.52282137	344169976.5699156	331786435.9532471
1	Global	1	male	2	Early Neonatal	2011	44	Population	1	Number	1356127.1230371494	1381421.6346523408	1331450.4860807485
1	Global	1	male	3	Late Neonatal	2011	44	Population	1	Number	4016904.3034013887	4091753.33577426	3944020.715272736
1	Global	1	male	4	Post Neonatal	2011	44	Population	1	Number	63672282.96389032	64853370.718592696	62520251.96788113
1	Global	1	male	5	1 to 4	2011	44	Population	1	Number	268880434.13249254	273843378.48096824	263968285.29055712
1	Global	1	male	6	5 to 9	2011	44	Population	1	Number	323854714.1494607	330045512.83308876	317791725.8904157
1	Global	1	male	7	10 to 14	2011	44	Population	1	Number	316031056.90028673	322212966.30944055	309923353.93040055
1	Global	1	male	8	15 to 19	2011	44	Population	1	Number	313170489.220782	319634193.22089297	306796106.1363253
1	Global	1	male	9	20 to 24	2011	44	Population	1	Number	313200077.1146013	320237100.27809566	306400288.008604
1	Global	1	male	10	25 to 29	2011	44	Population	1	Number	285156097.57128173	291262853.5536143	279173994.05351144
1	Global	1	male	11	30 to 34	2011	44	Population	1	Number	259816869.27184886	265369382.87557563	254494398.68650123
1	Global	1	male	12	35 to 39	2011	44	Population	1	Number	251362122.7259923	257113211.34793055	245764539.2301544
1	Global	1	male	13	40 to 44	2011	44	Population	1	Number	239761166.8205267	245715043.9512468	234023577.20434505
1	Global	1	male	14	45 to 49	2011	44	Population	1	Number	214337557.67991075	219640981.64189547	209215969.60544565
1	Global	1	male	15	50 to 54	2011	44	Population	1	Number	174741997.69708958	178626659.0784175	171029848.0271782
1	Global	1	male	16	55 to 59	2011	44	Population	1	Number	153719830.3514263	157501233.85225853	150035925.014236
1	Global	1	male	17	60 to 64	2011	44	Population	1	Number	123162462.19580577	126010782.8579427	120369503.98244146
1	Global	1	male	18	65 to 69	2011	44	Population	1	Number	87905261.49145713	89873076.49759346	85902795.59764062
1	Global	1	male	19	70 to 74	2011	44	Population	1	Number	68864014.72283551	70394513.65711276	67381093.54147476
1	Global	1	male	20	75 to 79	2011	44	Population	1	Number	47489480.05674984	48542253.57416346	46463066.71205987
1	Global	1	male	21	80 plus	2011	44	Population	1	Number	42653202.49063314	43421859.03214122	41877665.916574836
1	Global	1	male	22	All Ages	2011	44	Population	1	Number	3553152148.9835095	3628994469.4586267	3480389633.428767
1	Global	1	male	23	5-14 years	2011	44	Population	1	Number	639885771.0497473	652231891.8824384	627787551.9519126
1	Global	1	male	24	15-49 years	2011	44	Population	1	Number	1876804380.4049437	1918682688.596432	1836288718.4931512
1	Global	1	male	25	50-69 years	2011	44	Population	1	Number	539529551.7357788	551986697.39423275	527411487.62344867
1	Global	1	male	26	70+ years	2011	44	Population	1	Number	159006697.2702185	162361198.2814652	155714232.97896564
1	Global	1	male	28	<1 year	2011	44	Population	1	Number	69045314.39032885	70326545.6890193	67795713.54903542
1	Global	1	male	30	80 to 84	2011	44	Population	1	Number	27419345.706536	27968761.149378162	26879934.844944738
1	Global	1	male	31	85 to 89	2011	44	Population	1	Number	11220672.895391682	11406826.807703663	11028054.152061922
1	Global	1	male	32	90 to 94	2011	44	Population	1	Number	3172441.493517896	3220874.769876326	3123014.2149700387
1	Global	1	male	39	0 to 14	2011	44	Population	1	Number	977811519.5725688	996311678.7167866	959713066.5819007
1	Global	1	male	42	Neonatal	2011	44	Population	1	Number	5373031.426438538	5473174.9704266	5275471.201353484
1	Global	1	male	157	25 plus	2011	44	Population	1	Number	1948970063.0755577	1992360589.5095768	1906285258.227049
1	Global	1	male	158	<20 years	2011	44	Population	1	Number	1290982008.7933507	1316070245.5295396	1266645156.393201
1	Global	1	male	159	10 to 24	2011	44	Population	1	Number	942401623.2356701	961849887.115946	923618533.0975126
1	Global	1	male	162	10 to 19	2011	44	Population	1	Number	629201546.1210687	641854731.8419794	616633648.8116895
1	Global	1	male	164	Birth	2011	44	Population	1	Number	71496270.5877021	73819600.7385792	69110810.0368174
1	Global	1	male	235	95 plus	2011	44	Population	1	Number	840742.3951875638	855335.6870069148	826674.7803574018
1	Global	2	female	1	Under 5	2011	44	Population	1	Number	315986338.54444873	321770478.58248746	310381106.2993195
1	Global	2	female	2	Early Neonatal	2011	44	Population	1	Number	1264012.7395109767	1286943.015897511	1241741.5125993302
1	Global	2	female	3	Late Neonatal	2011	44	Population	1	Number	3752510.634475267	3820477.1527834074	3686678.1632214948
1	Global	2	female	4	Post Neonatal	2011	44	Population	1	Number	59491172.71293564	60562723.70007125	58448316.66121868
1	Global	2	female	5	1 to 4	2011	44	Population	1	Number	251478642.45752683	256105480.0723822	247014413.9868016
1	Global	2	female	6	5 to 9	2011	44	Population	1	Number	302547735.96079445	308238340.88819826	297006128.77963823
1	Global	2	female	7	10 to 14	2011	44	Population	1	Number	295305835.06733644	300865289.2309038	289780683.1296289
1	Global	2	female	8	15 to 19	2011	44	Population	1	Number	297833837.40283793	303756286.08898395	291906937.4683573
1	Global	2	female	9	20 to 24	2011	44	Population	1	Number	307804818.8703532	314629962.1592848	301342153.26355976
1	Global	2	female	10	25 to 29	2011	44	Population	1	Number	283698109.2043327	289701266.6975491	277899883.6859763
1	Global	2	female	11	30 to 34	2011	44	Population	1	Number	257490212.78657395	262854438.15644908	252354284.78594822
1	Global	2	female	12	35 to 39	2011	44	Population	1	Number	247469543.16212332	252948290.7130539	242114689.80023986
1	Global	2	female	13	40 to 44	2011	44	Population	1	Number	234667109.5744483	240351695.26811603	229181141.0340727
1	Global	2	female	14	45 to 49	2011	44	Population	1	Number	211826485.2730356	216990618.03646868	206865231.20509547
1	Global	2	female	15	50 to 54	2011	44	Population	1	Number	174580360.25056812	178279826.41026172	171038582.11182562
1	Global	2	female	16	55 to 59	2011	44	Population	1	Number	157273556.09948927	161031943.80918658	153679825.09757656
1	Global	2	female	17	60 to 64	2011	44	Population	1	Number	128409854.75050855	131282347.09937991	125640382.63539869
1	Global	2	female	18	65 to 69	2011	44	Population	1	Number	94316504.2676243	96307275.09671897	92315145.78991148
1	Global	2	female	19	70 to 74	2011	44	Population	1	Number	79872983.03271869	81468475.81089337	78264342.27768636
1	Global	2	female	20	75 to 79	2011	44	Population	1	Number	59670605.78316565	60858530.00002551	58474311.343122944
1	Global	2	female	21	80 plus	2011	44	Population	1	Number	69996306.16149314	71260053.09551185	68726868.37248123
1	Global	2	female	22	All Ages	2011	44	Population	1	Number	3518750196.1918526	3590824445.7430882	3450295657.0189724
1	Global	2	female	23	5-14 years	2011	44	Population	1	Number	597853571.0281309	609034315.4690337	586911359.9078193
1	Global	2	female	24	15-49 years	2011	44	Population	1	Number	1840790116.273705	1880667703.2043037	1802258997.4357708
1	Global	2	female	25	50-69 years	2011	44	Population	1	Number	554580275.3681903	567016096.8924347	542696041.7749549
1	Global	2	female	26	70+ years	2011	44	Population	1	Number	209539894.97737747	213542893.4577413	205529904.50027323
1	Global	2	female	28	<1 year	2011	44	Population	1	Number	64507696.086921886	65670143.86875217	63376887.28799677
1	Global	2	female	30	80 to 84	2011	44	Population	1	Number	39577517.24832541	40312455.06836643	38841724.96372647
1	Global	2	female	31	85 to 89	2011	44	Population	1	Number	20622860.586691216	20984403.47073758	20256457.74712642
1	Global	2	female	32	90 to 94	2011	44	Population	1	Number	7475564.345000416	7606050.009161497	7339357.192321648
1	Global	2	female	39	0 to 14	2011	44	Population	1	Number	913839909.5725796	930883979.6663842	897301305.8171214
1	Global	2	female	42	Neonatal	2011	44	Population	1	Number	5016523.373986244	5107420.168680918	4928493.561642884
1	Global	2	female	157	25 plus	2011	44	Population	1	Number	1999271630.3460815	2041549866.8680897	1957004135.407343
1	Global	2	female	158	<20 years	2011	44	Population	1	Number	1211673746.9754176	1234183273.0152283	1189468831.1755471
1	Global	2	female	159	10 to 24	2011	44	Population	1	Number	900944491.3405275	919128286.667787	883272869.7239742
1	Global	2	female	162	10 to 19	2011	44	Population	1	Number	593139672.4701743	604566279.1987547	581675909.4470361
1	Global	2	female	164	Birth	2011	44	Population	1	Number	66548984.9256764	68714158.8248295	64317261.5117287
1	Global	2	female	235	95 plus	2011	44	Population	1	Number	2320363.981476101	2362812.767376911	2275821.960421197
1	Global	3	both	1	Under 5	2011	44	Population	1	Number	653912087.0672702	665849135.8715764	642166498.3553565
1	Global	3	both	2	Early Neonatal	2011	44	Population	1	Number	2620139.8625481264	2668359.973156599	2573130.872939665
1	Global	3	both	3	Late Neonatal	2011	44	Population	1	Number	7769414.937876656	7912221.283561343	7630214.978779534
1	Global	3	both	4	Post Neonatal	2011	44	Population	1	Number	123163455.67682597	125415905.64366932	120964378.5060338
1	Global	3	both	5	1 to 4	2011	44	Population	1	Number	520359076.59001935	529888470.16291994	511017891.12984043
1	Global	3	both	6	5 to 9	2011	44	Population	1	Number	626402450.1102551	638231483.9000435	614797854.6700538
1	Global	3	both	7	10 to 14	2011	44	Population	1	Number	611336891.9676231	623074457.7928352	599722118.3152108
1	Global	3	both	8	15 to 19	2011	44	Population	1	Number	611004326.6236199	623438739.0392234	598700918.5906829
1	Global	3	both	9	20 to 24	2011	44	Population	1	Number	621004895.9849546	634923307.9506216	607743528.0987427
1	Global	3	both	10	25 to 29	2011	44	Population	1	Number	568854206.7756145	580965354.4939644	557091388.1041714
1	Global	3	both	11	30 to 34	2011	44	Population	1	Number	517307082.0584228	528239970.6083992	506892697.1595578
1	Global	3	both	12	35 to 39	2011	44	Population	1	Number	498831665.88811564	510054449.3970666	487894843.2631893
1	Global	3	both	13	40 to 44	2011	44	Population	1	Number	474428276.39497495	486099984.62745416	463196920.30895466
1	Global	3	both	14	45 to 49	2011	44	Population	1	Number	426164042.95294636	436631599.67836416	416101956.1440676
1	Global	3	both	15	50 to 54	2011	44	Population	1	Number	349322357.9476577	356911794.7072854	342062565.0279189
1	Global	3	both	16	55 to 59	2011	44	Population	1	Number	310993386.4509156	318549603.6606844	303673180.57114404
1	Global	3	both	17	60 to 64	2011	44	Population	1	Number	251572316.94631433	257293324.25540516	246013435.54853776
1	Global	3	both	18	65 to 69	2011	44	Population	1	Number	182221765.75908145	186177158.74937132	178235256.74679568
1	Global	3	both	19	70 to 74	2011	44	Population	1	Number	148736997.7555542	151830661.95608306	145662771.1755423
1	Global	3	both	20	75 to 79	2011	44	Population	1	Number	107160085.8399155	109407769.35959908	104963785.41393252
1	Global	3	both	21	80 plus	2011	44	Population	1	Number	112649508.65212628	114664675.84891233	110634069.01107644
1	Global	3	both	22	All Ages	2011	44	Population	1	Number	7071902345.175362	7219842413.480715	6930682435.218169
1	Global	3	both	23	5-14 years	2011	44	Population	1	Number	1237739342.0778782	1261334460.0781796	1214815567.0672002
1	Global	3	both	24	15-49 years	2011	44	Population	1	Number	3717594496.6786485	3799436313.8461757	3638497045.437558
1	Global	3	both	25	50-69 years	2011	44	Population	1	Number	1094109827.103969	1119002794.2866673	1069941156.0155646
1	Global	3	both	26	70+ years	2011	44	Population	1	Number	368546592.24759597	375734108.7689652	361328433.6050028
1	Global	3	both	28	<1 year	2011	44	Population	1	Number	133553010.47725074	135996486.90038726	131167638.78384438
1	Global	3	both	30	80 to 84	2011	44	Population	1	Number	66996862.95486141	68267490.87843397	65751892.737870395
1	Global	3	both	31	85 to 89	2011	44	Population	1	Number	31843533.482082896	32378339.243604615	31286119.921175253
1	Global	3	both	32	90 to 94	2011	44	Population	1	Number	10648005.838518312	10826137.138744883	10463097.633213133
1	Global	3	both	39	0 to 14	2011	44	Population	1	Number	1891651429.1451483	1927083940.4217453	1857012261.5991383
1	Global	3	both	42	Neonatal	2011	44	Population	1	Number	10389554.800424783	10580581.25671794	10203260.277810594
1	Global	3	both	157	25 plus	2011	44	Population	1	Number	3948241693.4216394	4034420708.3449235	3863148657.843341
1	Global	3	both	158	<20 years	2011	44	Population	1	Number	2502655755.7687683	2550026807.1012883	2456085461.8141794
1	Global	3	both	159	10 to 24	2011	44	Population	1	Number	1843346114.5761976	1880954629.0835907	1806886399.0287447
1	Global	3	both	162	10 to 19	2011	44	Population	1	Number	1222341218.591243	1246355352.9911916	1198238289.002781
1	Global	3	both	164	Birth	2011	44	Population	1	Number	138045255.513379	142533759.563409	133430317.922271
1	Global	3	both	235	95 plus	2011	44	Population	1	Number	3161106.376663665	3217052.500573118	3103038.573922936
4	Southeast Asia, East Asia, and Oceania	1	male	1	Under 5	2011	44	Population	1	Number	70533902.37508997	73636008.42940536	67496948.35298426
4	Southeast Asia, East Asia, and Oceania	1	male	2	Early Neonatal	2011	44	Population	1	Number	276360.4187565411	288605.4092884822	264477.8629650662
4	Southeast Asia, East Asia, and Oceania	1	male	3	Late Neonatal	2011	44	Population	1	Number	823796.4681192072	860395.3385254424	788357.0477258763
4	Southeast Asia, East Asia, and Oceania	1	male	4	Post Neonatal	2011	44	Population	1	Number	13057532.986526454	13630453.650272347	12497424.604208414
4	Southeast Asia, East Asia, and Oceania	1	male	5	1 to 4	2011	44	Population	1	Number	56376212.501687765	58856554.0313191	53944644.43128589
4	Southeast Asia, East Asia, and Oceania	1	male	6	5 to 9	2011	44	Population	1	Number	71349584.96421483	74575512.92204422	68207986.46579053
4	Southeast Asia, East Asia, and Oceania	1	male	7	10 to 14	2011	44	Population	1	Number	73043550.20387861	76346314.52920415	69817811.27940033
4	Southeast Asia, East Asia, and Oceania	1	male	8	15 to 19	2011	44	Population	1	Number	82090458.18990283	86137565.0331716	78265112.20634206
4	Southeast Asia, East Asia, and Oceania	1	male	9	20 to 24	2011	44	Population	1	Number	95575541.06673957	100685164.66026808	90625351.1956181
4	Southeast Asia, East Asia, and Oceania	1	male	10	25 to 29	2011	44	Population	1	Number	84181070.13782583	88523649.55247808	79979401.87335178
4	Southeast Asia, East Asia, and Oceania	1	male	11	30 to 34	2011	44	Population	1	Number	77791828.27508694	81746041.35456982	73984073.44340153
4	Southeast Asia, East Asia, and Oceania	1	male	12	35 to 39	2011	44	Population	1	Number	85553888.32478456	90213314.81049807	81043734.09671648
4	Southeast Asia, East Asia, and Oceania	1	male	13	40 to 44	2011	44	Population	1	Number	89268319.17545216	94330683.13916317	84384367.10346788
4	Southeast Asia, East Asia, and Oceania	1	male	14	45 to 49	2011	44	Population	1	Number	80268695.41370852	84858726.10238178	75842701.12181708
4	Southeast Asia, East Asia, and Oceania	1	male	15	50 to 54	2011	44	Population	1	Number	58463395.04296971	61635239.44799072	55391957.88372085
4	Southeast Asia, East Asia, and Oceania	1	male	16	55 to 59	2011	44	Population	1	Number	56568938.341243654	59887800.59333721	53376768.411454424
4	Southeast Asia, East Asia, and Oceania	1	male	17	60 to 64	2011	44	Population	1	Number	41733726.08097697	44195490.89446765	39353949.18706
4	Southeast Asia, East Asia, and Oceania	1	male	18	65 to 69	2011	44	Population	1	Number	28811270.92831996	30494214.890199706	27168163.529195268
4	Southeast Asia, East Asia, and Oceania	1	male	19	70 to 74	2011	44	Population	1	Number	21800099.076494146	23093602.377161425	20540614.65299339
4	Southeast Asia, East Asia, and Oceania	1	male	20	75 to 79	2011	44	Population	1	Number	15084579.865944127	15992432.128697995	14202095.678126462
4	Southeast Asia, East Asia, and Oceania	1	male	21	80 plus	2011	44	Population	1	Number	10599401.607339004	11198332.875236508	10027656.926351042
4	Southeast Asia, East Asia, and Oceania	1	male	22	All Ages	2011	44	Population	1	Number	1042718249.0699714	1097704515.8857512	989912039.8267431
4	Southeast Asia, East Asia, and Oceania	1	male	23	5-14 years	2011	44	Population	1	Number	144393135.16809344	150893634.43627498	138021899.78813112
4	Southeast Asia, East Asia, and Oceania	1	male	24	15-49 years	2011	44	Population	1	Number	594729800.5835004	626607483.4888686	564124031.2893896
4	Southeast Asia, East Asia, and Oceania	1	male	25	50-69 years	2011	44	Population	1	Number	185577330.3935103	196212745.82599524	175290704.04040468
4	Southeast Asia, East Asia, and Oceania	1	male	26	70+ years	2011	44	Population	1	Number	47484080.54977728	50297257.69198183	44768426.77765258
4	Southeast Asia, East Asia, and Oceania	1	male	28	<1 year	2011	44	Population	1	Number	14157689.873402203	14779454.398086272	13550259.514899356
4	Southeast Asia, East Asia, and Oceania	1	male	30	80 to 84	2011	44	Population	1	Number	7637092.562747376	8083190.948540351	7204650.912814986
4	Southeast Asia, East Asia, and Oceania	1	male	31	85 to 89	2011	44	Population	1	Number	2441033.201715957	2573556.3022879786	2315183.9108790336
4	Southeast Asia, East Asia, and Oceania	1	male	32	90 to 94	2011	44	Population	1	Number	431833.020464203	448139.66245950013	415594.85487349855
4	Southeast Asia, East Asia, and Oceania	1	male	39	0 to 14	2011	44	Population	1	Number	214927037.54318342	224580695.91660392	205543252.98498073
4	Southeast Asia, East Asia, and Oceania	1	male	42	Neonatal	2011	44	Population	1	Number	1100156.8868757482	1149000.7478139244	1052834.9106909425
4	Southeast Asia, East Asia, and Oceania	1	male	157	25 plus	2011	44	Population	1	Number	650125212.2701455	686204536.0602566	615286614.0464936
4	Southeast Asia, East Asia, and Oceania	1	male	158	<20 years	2011	44	Population	1	Number	297017495.7330862	310686945.1311531	283762840.5611624
4	Southeast Asia, East Asia, and Oceania	1	male	159	10 to 24	2011	44	Population	1	Number	250709549.460521	263260990.49073744	238780330.83302015
4	Southeast Asia, East Asia, and Oceania	1	male	162	10 to 19	2011	44	Population	1	Number	155134008.39378145	162426240.06159306	148064986.236254
4	Southeast Asia, East Asia, and Oceania	1	male	164	Birth	2011	44	Population	1	Number	14525407.3629158	15035689.1429768	13990197.611905
4	Southeast Asia, East Asia, and Oceania	1	male	235	95 plus	2011	44	Population	1	Number	89442.82241146713	92002.00861393003	86821.27188875714
4	Southeast Asia, East Asia, and Oceania	2	female	1	Under 5	2011	44	Population	1	Number	62405107.39797578	65048281.11399252	59799433.11647258
4	Southeast Asia, East Asia, and Oceania	2	female	2	Early Neonatal	2011	44	Population	1	Number	244948.6870644804	255307.36791963453	234801.43972987143
4	Southeast Asia, East Asia, and Oceania	2	female	3	Late Neonatal	2011	44	Population	1	Number	730942.3802088464	761855.9266321404	700659.0589880663
4	Southeast Asia, East Asia, and Oceania	2	female	4	Post Neonatal	2011	44	Population	1	Number	11589690.039790308	12077666.709594792	11111010.752506305
4	Southeast Asia, East Asia, and Oceania	2	female	5	1 to 4	2011	44	Population	1	Number	49839526.290912144	51952494.31733228	47752312.39562467
4	Southeast Asia, East Asia, and Oceania	2	female	6	5 to 9	2011	44	Population	1	Number	63227452.98912105	65944901.289578535	60520863.33463105
4	Southeast Asia, East Asia, and Oceania	2	female	7	10 to 14	2011	44	Population	1	Number	65590542.60303861	68439674.53008083	62782883.18612637
4	Southeast Asia, East Asia, and Oceania	2	female	8	15 to 19	2011	44	Population	1	Number	76811877.6369641	80521199.45068666	73272383.74798833
4	Southeast Asia, East Asia, and Oceania	2	female	9	20 to 24	2011	44	Population	1	Number	94342578.06573689	99394210.64379394	89453659.62710166
4	Southeast Asia, East Asia, and Oceania	2	female	10	25 to 29	2011	44	Population	1	Number	83288447.68361261	87580065.25318843	79147511.69545838
4	Southeast Asia, East Asia, and Oceania	2	female	11	30 to 34	2011	44	Population	1	Number	75769426.26470047	79578398.10255794	72086609.41528898
4	Southeast Asia, East Asia, and Oceania	2	female	12	35 to 39	2011	44	Population	1	Number	82807237.349768	87258671.64363113	78479530.74516101
4	Southeast Asia, East Asia, and Oceania	2	female	13	40 to 44	2011	44	Population	1	Number	86270597.57394102	91085123.60880871	81606962.95757309
4	Southeast Asia, East Asia, and Oceania	2	female	14	45 to 49	2011	44	Population	1	Number	78828048.44189861	83273456.99494554	74542392.30646816
4	Southeast Asia, East Asia, and Oceania	2	female	15	50 to 54	2011	44	Population	1	Number	57076362.44291416	60110368.366581626	54141762.19896607
4	Southeast Asia, East Asia, and Oceania	2	female	16	55 to 59	2011	44	Population	1	Number	56282690.90035146	59539878.925473824	53140496.256370954
4	Southeast Asia, East Asia, and Oceania	2	female	17	60 to 64	2011	44	Population	1	Number	41604042.729503006	44001974.487503484	39287296.3686409
4	Southeast Asia, East Asia, and Oceania	2	female	18	65 to 69	2011	44	Population	1	Number	29783115.50514881	31454538.32863609	28149375.81630905
4	Southeast Asia, East Asia, and Oceania	2	female	19	70 to 74	2011	44	Population	1	Number	23326574.26542201	24638898.21621073	22057983.45067321
4	Southeast Asia, East Asia, and Oceania	2	female	20	75 to 79	2011	44	Population	1	Number	17671072.56371869	18678684.282151908	16693970.859620862
4	Southeast Asia, East Asia, and Oceania	2	female	21	80 plus	2011	44	Population	1	Number	16841710.008184556	17802699.268773064	15916671.45049651
4	Southeast Asia, East Asia, and Oceania	2	female	22	All Ages	2011	44	Population	1	Number	1011926884.4219998	1064446284.4217898	961395534.3406969
4	Southeast Asia, East Asia, and Oceania	2	female	23	5-14 years	2011	44	Population	1	Number	128817995.59215966	134412811.93362954	123302118.00022092
4	Southeast Asia, East Asia, and Oceania	2	female	24	15-49 years	2011	44	Population	1	Number	578118213.0166217	608767429.2184833	548666408.9894106
4	Southeast Asia, East Asia, and Oceania	2	female	25	50-69 years	2011	44	Population	1	Number	184746211.57791743	195107580.04266214	174761415.28451806
4	Southeast Asia, East Asia, and Oceania	2	female	26	70+ years	2011	44	Population	1	Number	57839356.83732525	61110890.60921085	54675368.04281212
4	Southeast Asia, East Asia, and Oceania	2	female	28	<1 year	2011	44	Population	1	Number	12565581.107063636	13094834.1142469	12046471.251224242
4	Southeast Asia, East Asia, and Oceania	2	female	30	80 to 84	2011	44	Population	1	Number	10441117.28762021	11038209.820181169	9864844.371242862
4	Southeast Asia, East Asia, and Oceania	2	female	31	85 to 89	2011	44	Population	1	Number	4640215.0133090075	4906665.808025131	4384652.233668544
4	Southeast Asia, East Asia, and Oceania	2	female	32	90 to 94	2011	44	Population	1	Number	1452715.0898187987	1534427.4547560264	1373930.2674285423
4	Southeast Asia, East Asia, and Oceania	2	female	39	0 to 14	2011	44	Population	1	Number	191223102.99013543	199435602.57447878	183131759.2691275
4	Southeast Asia, East Asia, and Oceania	2	female	42	Neonatal	2011	44	Population	1	Number	975891.0672733268	1017163.294551775	935460.4987179377
4	Southeast Asia, East Asia, and Oceania	2	female	157	25 plus	2011	44	Population	1	Number	649549325.7291634	685041209.1359308	615231026.7243654
4	Southeast Asia, East Asia, and Oceania	2	female	158	<20 years	2011	44	Population	1	Number	268034980.62709954	279937867.9933063	256418851.32283095
4	Southeast Asia, East Asia, and Oceania	2	female	159	10 to 24	2011	44	Population	1	Number	236744998.3057396	248423731.03296632	225685791.73528028
4	Southeast Asia, East Asia, and Oceania	2	female	162	10 to 19	2011	44	Population	1	Number	142402420.24000272	148950571.607448	136077431.11659276
4	Southeast Asia, East Asia, and Oceania	2	female	164	Birth	2011	44	Population	1	Number	12869590.0966009	13325226.1286702	12404049.1783661
4	Southeast Asia, East Asia, and Oceania	2	female	235	95 plus	2011	44	Population	1	Number	307662.61743653996	323151.63888143684	293059.4884345535
4	Southeast Asia, East Asia, and Oceania	3	both	1	Under 5	2011	44	Population	1	Number	132939009.77306575	138672215.8893312	127301554.01260827
4	Southeast Asia, East Asia, and Oceania	3	both	2	Early Neonatal	2011	44	Population	1	Number	521309.1058210215	543724.5129865522	499213.74076879036
4	Southeast Asia, East Asia, and Oceania	3	both	3	Late Neonatal	2011	44	Population	1	Number	1554738.8483280535	1621607.9945094304	1488812.2214245587
4	Southeast Asia, East Asia, and Oceania	3	both	4	Post Neonatal	2011	44	Population	1	Number	24647223.026316762	25702887.57068555	23608545.9735783
4	Southeast Asia, East Asia, and Oceania	3	both	5	1 to 4	2011	44	Population	1	Number	106215738.79259992	110802512.09380113	101696956.82691056
4	Southeast Asia, East Asia, and Oceania	3	both	6	5 to 9	2011	44	Population	1	Number	134577037.95333588	140516911.71924224	128728583.11879832
4	Southeast Asia, East Asia, and Oceania	3	both	7	10 to 14	2011	44	Population	1	Number	138634092.80691722	144781768.87305024	132607141.28834395
4	Southeast Asia, East Asia, and Oceania	3	both	8	15 to 19	2011	44	Population	1	Number	158902335.82686692	166668915.75335932	151548674.4113115
4	Southeast Asia, East Asia, and Oceania	3	both	9	20 to 24	2011	44	Population	1	Number	189918119.13247648	200079375.304062	180079540.44820914
4	Southeast Asia, East Asia, and Oceania	3	both	10	25 to 29	2011	44	Population	1	Number	167469517.82143846	176103593.15142584	159115311.5840642
4	Southeast Asia, East Asia, and Oceania	3	both	11	30 to 34	2011	44	Population	1	Number	153561254.5397874	161324439.45712772	146072719.90274242
4	Southeast Asia, East Asia, and Oceania	3	both	12	35 to 39	2011	44	Population	1	Number	168361125.67455256	177471986.45412922	159523938.57187438
4	Southeast Asia, East Asia, and Oceania	3	both	13	40 to 44	2011	44	Population	1	Number	175538916.74939317	185415806.74797186	166000355.46569586
4	Southeast Asia, East Asia, and Oceania	3	both	14	45 to 49	2011	44	Population	1	Number	159096743.85560715	168132183.09732732	150394849.58376673
4	Southeast Asia, East Asia, and Oceania	3	both	15	50 to 54	2011	44	Population	1	Number	115539757.48588386	121745607.81457235	109533703.49913423
4	Southeast Asia, East Asia, and Oceania	3	both	16	55 to 59	2011	44	Population	1	Number	112851629.24159512	119428499.45327814	106517264.66782537
4	Southeast Asia, East Asia, and Oceania	3	both	17	60 to 64	2011	44	Population	1	Number	83337768.81047997	88197465.38197115	78641245.55570091
4	Southeast Asia, East Asia, and Oceania	3	both	18	65 to 69	2011	44	Population	1	Number	58594386.433468774	61948753.21883579	55321716.586333536
4	Southeast Asia, East Asia, and Oceania	3	both	19	70 to 74	2011	44	Population	1	Number	45126673.34191616	47732500.59337216	42609372.748310275
4	Southeast Asia, East Asia, and Oceania	3	both	20	75 to 79	2011	44	Population	1	Number	32755652.429662816	34669771.93109659	30890777.26799489
4	Southeast Asia, East Asia, and Oceania	3	both	21	80 plus	2011	44	Population	1	Number	27441111.615523558	28988013.408305857	25944480.7550474
4	Southeast Asia, East Asia, and Oceania	3	both	22	All Ages	2011	44	Population	1	Number	2054645133.4919713	2162150800.3075414	1951305196.8176744
4	Southeast Asia, East Asia, and Oceania	3	both	23	5-14 years	2011	44	Population	1	Number	273211130.76025313	285301990.70942986	261324017.78835204
4	Southeast Asia, East Asia, and Oceania	3	both	24	15-49 years	2011	44	Population	1	Number	1172848013.6001222	1235374912.7073522	1112790440.2788005
4	Southeast Asia, East Asia, and Oceania	3	both	25	50-69 years	2011	44	Population	1	Number	370323541.97142774	391320325.8686575	350022259.942349
4	Southeast Asia, East Asia, and Oceania	3	both	26	70+ years	2011	44	Population	1	Number	105323437.38710253	111408432.51523438	99423044.98374397
4	Southeast Asia, East Asia, and Oceania	3	both	28	<1 year	2011	44	Population	1	Number	26723270.980465837	27868220.078181535	25596394.408635374
4	Southeast Asia, East Asia, and Oceania	3	both	30	80 to 84	2011	44	Population	1	Number	18078209.850367583	19113944.4770522	17065458.24699291
4	Southeast Asia, East Asia, and Oceania	3	both	31	85 to 89	2011	44	Population	1	Number	7081248.215024964	7476873.227519932	6698979.742762727
4	Southeast Asia, East Asia, and Oceania	3	both	32	90 to 94	2011	44	Population	1	Number	1884548.1102830018	1982314.3138085017	1791219.418452525
4	Southeast Asia, East Asia, and Oceania	3	both	39	0 to 14	2011	44	Population	1	Number	406150140.5333189	423962428.6841733	388709113.0569633
4	Southeast Asia, East Asia, and Oceania	3	both	42	Neonatal	2011	44	Population	1	Number	2076047.954149075	2165332.5074959826	1988025.9621933491
4	Southeast Asia, East Asia, and Oceania	3	both	157	25 plus	2011	44	Population	1	Number	1299674537.999309	1371245745.196187	1230501586.9828615
4	Southeast Asia, East Asia, and Oceania	3	both	158	<20 years	2011	44	Population	1	Number	565052476.3601857	590663035.9010556	540224797.6351353
4	Southeast Asia, East Asia, and Oceania	3	both	159	10 to 24	2011	44	Population	1	Number	487454547.7662606	511694256.7161762	464465651.0150347
4	Southeast Asia, East Asia, and Oceania	3	both	162	10 to 19	2011	44	Population	1	Number	297536428.6337842	311376811.6690411	284205504.78449166
4	Southeast Asia, East Asia, and Oceania	3	both	164	Birth	2011	44	Population	1	Number	27394997.4595167	28357193.1263109	26391693.2971239
4	Southeast Asia, East Asia, and Oceania	3	both	235	95 plus	2011	44	Population	1	Number	397105.4398480071	414775.87213772605	380643.35879652936
5	East Asia	1	male	1	Under 5	2011	44	Population	1	Number	39427742.87258546	42379059.222138286	36702162.96621283
5	East Asia	1	male	2	Early Neonatal	2011	44	Population	1	Number	154434.7269776314	165973.22000813566	143786.43180272792
5	East Asia	1	male	3	Late Neonatal	2011	44	Population	1	Number	461095.74287257006	495547.765538386	429302.58897036524
5	East Asia	1	male	4	Post Neonatal	2011	44	Population	1	Number	7265061.349912544	7807735.449728914	6764345.3445594
5	East Asia	1	male	5	1 to 4	2011	44	Population	1	Number	31547151.052822717	33909802.78686285	29364728.600880336
5	East Asia	1	male	6	5 to 9	2011	44	Population	1	Number	40929455.64241663	44001333.697206005	38089128.69791888
5	East Asia	1	male	7	10 to 14	2011	44	Population	1	Number	42763335.044787556	45957222.424956754	39813019.99659923
5	East Asia	1	male	8	15 to 19	2011	44	Population	1	Number	52386275.40037108	56316708.73146215	48755990.44556133
5	East Asia	1	male	9	20 to 24	2011	44	Population	1	Number	67518698.17453435	72644054.86021355	62781083.0740112
5	East Asia	1	male	10	25 to 29	2011	44	Population	1	Number	57316118.21622697	61641036.14949373	53321484.38991309
5	East Asia	1	male	11	30 to 34	2011	44	Population	1	Number	52273018.65208691	56200322.93576987	48647091.13441053
5	East Asia	1	male	12	35 to 39	2011	44	Population	1	Number	62011156.59075269	66699353.95083112	57679598.632842295
5	East Asia	1	male	13	40 to 44	2011	44	Population	1	Number	67613891.26674356	72729681.7557726	62886026.18747531
5	East Asia	1	male	14	45 to 49	2011	44	Population	1	Number	61334062.88078668	65978747.06378096	57046513.37739401
5	East Asia	1	male	15	50 to 54	2011	44	Population	1	Number	42623200.08967936	45816940.307789706	39681985.29217099
5	East Asia	1	male	16	55 to 59	2011	44	Population	1	Number	44498715.32112475	47872986.01821666	41386532.566707596
5	East Asia	1	male	17	60 to 64	2011	44	Population	1	Number	33209432.498457793	35725623.88602828	30889355.74811579
5	East Asia	1	male	18	65 to 69	2011	44	Population	1	Number	22895502.429427605	24623229.528772853	21300944.604517054
5	East Asia	1	male	19	70 to 74	2011	44	Population	1	Number	17560809.19165542	18885189.538717836	16339905.505808221
5	East Asia	1	male	20	75 to 79	2011	44	Population	1	Number	12277433.751195295	13210431.9680093	11418213.289459629
5	East Asia	1	male	21	80 plus	2011	44	Population	1	Number	8219167.496722655	8829894.1790973	7660191.6947034
5	East Asia	1	male	22	All Ages	2011	44	Population	1	Number	724858015.5195547	779512126.6150402	674399227.6038214
5	East Asia	1	male	23	5-14 years	2011	44	Population	1	Number	83692790.6872042	89958556.12216276	77902148.69451809
5	East Asia	1	male	24	15-49 years	2011	44	Population	1	Number	420453221.1815022	452209905.44732404	391117787.2416077
5	East Asia	1	male	25	50-69 years	2011	44	Population	1	Number	143226850.3386895	154038885.76687273	133258818.21151137
5	East Asia	1	male	26	70+ years	2011	44	Population	1	Number	38057410.43957337	40925574.57972804	35418310.48997125
5	East Asia	1	male	28	<1 year	2011	44	Population	1	Number	7880591.819762745	8469256.435275435	7337434.3653324945
5	East Asia	1	male	30	80 to 84	2011	44	Population	1	Number	6100552.802832146	6558856.358093707	5679678.881218673
5	East Asia	1	male	31	85 to 89	2011	44	Population	1	Number	1830560.9039278887	1964605.0971704589	1708286.811230801
5	East Asia	1	male	32	90 to 94	2011	44	Population	1	Number	248141.02921722288	264000.38599482604	233925.24254605058
5	East Asia	1	male	39	0 to 14	2011	44	Population	1	Number	123120533.55978966	132337615.34430104	114604311.66073091
5	East Asia	1	male	42	Neonatal	2011	44	Population	1	Number	615530.4698502014	661520.9855465217	573089.0207730932
5	East Asia	1	male	157	25 plus	2011	44	Population	1	Number	481832508.3848597	518213747.6790635	448257842.4235181
5	East Asia	1	male	158	<20 years	2011	44	Population	1	Number	175506808.96016073	188654324.0757632	163360302.10629222
5	East Asia	1	male	159	10 to 24	2011	44	Population	1	Number	162668308.61969298	174917986.01663244	151350093.51617175
5	East Asia	1	male	162	10 to 19	2011	44	Population	1	Number	95149610.44515863	102273931.15641892	88569010.44216055
5	East Asia	1	male	164	Birth	2011	44	Population	1	Number	8085059.45421341	8379072.25468813	7773618.20629682
5	East Asia	1	male	235	95 plus	2011	44	Population	1	Number	39912.76074539707	41919.72356871905	38087.23166691138
5	East Asia	2	female	1	Under 5	2011	44	Population	1	Number	33059914.31081529	35519569.30354386	30789127.959918696
5	East Asia	2	female	2	Early Neonatal	2011	44	Population	1	Number	130438.93158602726	140129.07959377766	121499.29030227037
5	East Asia	2	female	3	Late Neonatal	2011	44	Population	1	Number	389631.26415082894	418577.23704392585	362927.8775068107
5	East Asia	2	female	4	Post Neonatal	2011	44	Population	1	Number	6129997.376282886	6585206.889497021	5710122.808637402
5	East Asia	2	female	5	1 to 4	2011	44	Population	1	Number	26409846.73879555	28375656.097409133	24594577.98347221
5	East Asia	2	female	6	5 to 9	2011	44	Population	1	Number	34521983.22056807	37098621.1133722	32140248.23551128
5	East Asia	2	female	7	10 to 14	2011	44	Population	1	Number	36846075.28715952	39584229.8074753	34317548.61881257
5	East Asia	2	female	8	15 to 19	2011	44	Population	1	Number	47957705.944712244	51550097.5751499	44640098.58243139
5	East Asia	2	female	9	20 to 24	2011	44	Population	1	Number	66545179.04514274	71604914.41317625	61868839.36043218
5	East Asia	2	female	10	25 to 29	2011	44	Population	1	Number	56462249.81060955	60727592.17793178	52526919.56416765
5	East Asia	2	female	11	30 to 34	2011	44	Population	1	Number	50418470.13112564	54204570.301923215	46928828.79445453
5	East Asia	2	female	12	35 to 39	2011	44	Population	1	Number	59402813.49553781	63888586.57826365	55264220.835254036
5	East Asia	2	female	13	40 to 44	2011	44	Population	1	Number	64524152.853464715	69395809.07017079	60027658.28070515
5	East Asia	2	female	14	45 to 49	2011	44	Population	1	Number	59514781.137573175	64012745.42874936	55366769.206666134
5	East Asia	2	female	15	50 to 54	2011	44	Population	1	Number	40756253.96182578	43798089.97741954	37956533.60955996
5	East Asia	2	female	16	55 to 59	2011	44	Population	1	Number	43634902.08723034	46932934.77931952	40593714.08797163
5	East Asia	2	female	17	60 to 64	2011	44	Population	1	Number	32310943.673000786	34746728.51149638	30065349.95281143
5	East Asia	2	female	18	65 to 69	2011	44	Population	1	Number	22853876.547639698	24557379.818239603	21281148.116393536
5	East Asia	2	female	19	70 to 74	2011	44	Population	1	Number	17950808.832470853	19280590.743811686	16724621.966131847
5	East Asia	2	female	20	75 to 79	2011	44	Population	1	Number	13823488.21770319	14853401.122194383	12874954.50737156
5	East Asia	2	female	21	80 plus	2011	44	Population	1	Number	13148348.899067713	14125850.669549331	12251909.755813088
5	East Asia	2	female	22	All Ages	2011	44	Population	1	Number	693731947.4556471	745881711.391787	645618491.4344064
5	East Asia	2	female	23	5-14 years	2011	44	Population	1	Number	71368058.50772758	76682850.92084748	66457796.85432384
5	East Asia	2	female	24	15-49 years	2011	44	Population	1	Number	404825352.41816586	435384315.54536504	376623334.62411094
5	East Asia	2	female	25	50-69 years	2011	44	Population	1	Number	139555976.26969662	150035133.08647504	129896745.76673657
5	East Asia	2	female	26	70+ years	2011	44	Population	1	Number	44922645.94924176	48259842.53555539	41851486.2293165
5	East Asia	2	female	28	<1 year	2011	44	Population	1	Number	6650067.572019742	7143913.2061347235	6194549.976446482
5	East Asia	2	female	30	80 to 84	2011	44	Population	1	Number	8162093.409668848	8770106.859620687	7603265.244453769
5	East Asia	2	female	31	85 to 89	2011	44	Population	1	Number	3641389.2102422304	3911995.4806757104	3393460.5445669047
5	East Asia	2	female	32	90 to 94	2011	44	Population	1	Number	1127392.6519041425	1210655.994271562	1051603.5397250098
5	East Asia	2	female	39	0 to 14	2011	44	Population	1	Number	104427972.81854287	112202420.22439136	97246924.81424254
5	East Asia	2	female	42	Neonatal	2011	44	Population	1	Number	520070.1957368562	558706.3166377035	484427.1678090811
5	East Asia	2	female	157	25 plus	2011	44	Population	1	Number	474801089.6472493	510524279.17906904	441862628.67730063
5	East Asia	2	female	158	<20 years	2011	44	Population	1	Number	152385678.76325512	163752517.79954123	141887023.39667392
5	East Asia	2	female	159	10 to 24	2011	44	Population	1	Number	151348960.2770145	162739241.79580143	140826486.56167614
5	East Asia	2	female	162	10 to 19	2011	44	Population	1	Number	84803781.23187175	91134327.3826252	78957647.20124395
5	East Asia	2	female	164	Birth	2011	44	Population	1	Number	6821065.36498833	7069535.01097568	6557730.28836973
5	East Asia	2	female	235	95 plus	2011	44	Population	1	Number	217473.62725249215	232851.2407101248	203581.99306688327
5	East Asia	3	both	1	Under 5	2011	44	Population	1	Number	72487657.18340075	77898628.52568214	67491290.92613153
5	East Asia	3	both	2	Early Neonatal	2011	44	Population	1	Number	284873.65856365865	306102.2996019133	265285.7221049983
5	East Asia	3	both	3	Late Neonatal	2011	44	Population	1	Number	850727.007023399	914125.0025823119	792230.46647717606
5	East Asia	3	both	4	Post Neonatal	2011	44	Population	1	Number	13395058.726195429	14392942.339225933	12474468.153196802
5	East Asia	3	both	5	1 to 4	2011	44	Population	1	Number	57956997.791618265	62285458.88427198	53959306.584352545
5	East Asia	3	both	6	5 to 9	2011	44	Population	1	Number	75451438.8629847	81099954.8105782	70229376.93343015
5	East Asia	3	both	7	10 to 14	2011	44	Population	1	Number	79609410.33194707	85541452.23243204	74130568.61541177
5	East Asia	3	both	8	15 to 19	2011	44	Population	1	Number	100343981.34508333	107866806.30661207	93396089.02799271
5	East Asia	3	both	9	20 to 24	2011	44	Population	1	Number	134063877.21967709	144248969.27338982	124649922.43444335
5	East Asia	3	both	10	25 to 29	2011	44	Population	1	Number	113778368.02683651	122368628.3274255	105848403.95408073
5	East Asia	3	both	11	30 to 34	2011	44	Population	1	Number	102691488.78321254	110404893.23769309	95575919.92886506
5	East Asia	3	both	12	35 to 39	2011	44	Population	1	Number	121413970.0862905	130587940.52909477	112943819.46809635
5	East Asia	3	both	13	40 to 44	2011	44	Population	1	Number	132138044.12020826	142125490.8259434	122913684.46818043
5	East Asia	3	both	14	45 to 49	2011	44	Population	1	Number	120848844.01835985	129991492.49253033	112413282.58406016
5	East Asia	3	both	15	50 to 54	2011	44	Population	1	Number	83379454.05150513	89615030.28520925	77638518.90173094
5	East Asia	3	both	16	55 to 59	2011	44	Population	1	Number	88133617.40835509	94805935.74823453	81980246.65467922
5	East Asia	3	both	17	60 to 64	2011	44	Population	1	Number	65520376.17145858	70472380.97744216	60954705.70092721
5	East Asia	3	both	18	65 to 69	2011	44	Population	1	Number	45749378.97706731	49180609.34701245	42582092.72091059
5	East Asia	3	both	19	70 to 74	2011	44	Population	1	Number	35511618.02412627	38165780.28252952	33064527.47194007
5	East Asia	3	both	20	75 to 79	2011	44	Population	1	Number	26100921.968898486	28063920.97128652	24293167.79683119
5	East Asia	3	both	21	80 plus	2011	44	Population	1	Number	21367516.39579037	22955768.951341886	19912101.45051648
5	East Asia	3	both	22	All Ages	2011	44	Population	1	Number	1418589962.9752018	1525393838.006827	1320017719.0382288
5	East Asia	3	both	23	5-14 years	2011	44	Population	1	Number	155060849.19493178	166641407.0430102	144359945.54884195
5	East Asia	3	both	24	15-49 years	2011	44	Population	1	Number	825278573.5996681	887594220.992689	767741121.8657187
5	East Asia	3	both	25	50-69 years	2011	44	Population	1	Number	282782826.6083861	304074018.8533477	263155563.978248
5	East Asia	3	both	26	70+ years	2011	44	Population	1	Number	82980056.38881512	89185562.59209767	77269796.71928774
5	East Asia	3	both	28	<1 year	2011	44	Population	1	Number	14530659.391782487	15613169.64141016	13531984.341778977
5	East Asia	3	both	30	80 to 84	2011	44	Population	1	Number	14262646.212500995	15329010.42166635	13282944.125672443
5	East Asia	3	both	31	85 to 89	2011	44	Population	1	Number	5471950.114170119	5876640.765544004	5101747.355797706
5	East Asia	3	both	32	90 to 94	2011	44	Population	1	Number	1375533.6811213654	1475001.0199990429	1285613.5645246834
5	East Asia	3	both	39	0 to 14	2011	44	Population	1	Number	227548506.37833253	244540035.56869242	211851236.47497344
5	East Asia	3	both	42	Neonatal	2011	44	Population	1	Number	1135600.6655870576	1220227.3021842253	1057516.1885821742
5	East Asia	3	both	157	25 plus	2011	44	Population	1	Number	956633598.0321089	1028738026.8581324	890120471.100818
5	East Asia	3	both	158	<20 years	2011	44	Population	1	Number	327892487.72341585	352406841.8753045	305247325.50296617
5	East Asia	3	both	159	10 to 24	2011	44	Population	1	Number	314017268.8967075	337657227.8124339	292176580.07784784
5	East Asia	3	both	162	10 to 19	2011	44	Population	1	Number	179953391.67703038	193408258.5390441	167526657.6434045
5	East Asia	3	both	164	Birth	2011	44	Population	1	Number	14906124.8192017	15448175.1544146	14331348.4946666
5	East Asia	3	both	235	95 plus	2011	44	Population	1	Number	257386.38799788922	274733.80983057123	241799.8717239121
6	China	1	male	1	Under 5	2011	44	Population	1	Number	37939601.09184102	40905435.627098136	35181892.30762792
6	China	1	male	2	Early Neonatal	2011	44	Population	1	Number	148396.268762082	159985.6947850329	137625.29810423835
6	China	1	male	3	Late Neonatal	2011	44	Population	1	Number	443089.53097610374	477692.42911193566	410931.01305906364
6	China	1	male	4	Post Neonatal	2011	44	Population	1	Number	6981789.883904657	7526868.334555079	6475296.306630797
6	China	1	male	5	1 to 4	2011	44	Population	1	Number	30366325.408198178	32740889.168646097	28158039.689833816
6	China	1	male	6	5 to 9	2011	44	Population	1	Number	39427808.807638675	42515894.03139237	36553630.07632168
6	China	1	male	7	10 to 14	2011	44	Population	1	Number	41022587.6608634	44231959.35382736	38037213.97458377
6	China	1	male	8	15 to 19	2011	44	Population	1	Number	50445475.58739775	54391129.39325628	46775581.965776905
6	China	1	male	9	20 to 24	2011	44	Population	1	Number	65626355.05804984	70764365.99757068	60844995.8355335
6	China	1	male	10	25 to 29	2011	44	Population	1	Number	55428097.009633854	59763783.75411611	51395167.78433261
6	China	1	male	11	30 to 34	2011	44	Population	1	Number	50346795.477771066	54283918.980875626	46685209.086639926
6	China	1	male	12	35 to 39	2011	44	Population	1	Number	60064113.28526577	64764398.52373752	55691269.579969496
6	China	1	male	13	40 to 44	2011	44	Population	1	Number	65543663.506579496	70674194.12057693	60769913.00519909
6	China	1	male	14	45 to 49	2011	44	Population	1	Number	59488787.70587231	64138657.504373804	55165417.52555322
6	China	1	male	15	50 to 54	2011	44	Population	1	Number	40993655.88836649	44188120.03560722	38028076.418593235
6	China	1	male	16	55 to 59	2011	44	Population	1	Number	43189818.196668655	46562352.035536185	40055661.16475468
6	China	1	male	17	60 to 64	2011	44	Population	1	Number	32222193.558876626	34737126.644937865	29885613.174001884
6	China	1	male	18	65 to 69	2011	44	Population	1	Number	22153786.65244984	23884737.218398616	20544740.03451003
6	China	1	male	19	70 to 74	2011	44	Population	1	Number	16980438.224748123	18305352.20974204	15749738.875151942
6	China	1	male	20	75 to 79	2011	44	Population	1	Number	11941104.940733511	12871573.036079863	11077405.571625667
6	China	1	male	21	80 plus	2011	44	Population	1	Number	7835732.934287829	8441893.177359989	7273973.867072866
6	China	1	male	22	All Ages	2011	44	Population	1	Number	700650015.5870442	755424891.6444867	649716698.378539
6	China	1	male	23	5-14 years	2011	44	Population	1	Number	80450396.46850207	86747853.38521972	74590844.05090545
6	China	1	male	24	15-49 years	2011	44	Population	1	Number	406943287.6305701	438780448.274507	377327554.7830047
6	China	1	male	25	50-69 years	2011	44	Population	1	Number	138559454.29636163	149372335.9344799	128514090.79185984
6	China	1	male	26	70+ years	2011	44	Population	1	Number	36757276.099769466	39618818.423181884	34102316.445141025
6	China	1	male	28	<1 year	2011	44	Population	1	Number	7573275.683642843	8164546.458452048	7023852.617794098
6	China	1	male	30	80 to 84	2011	44	Population	1	Number	5869216.12948286	6325148.9658072945	5446556.456185435
6	China	1	male	31	85 to 89	2011	44	Population	1	Number	1723797.732132511	1856569.644967376	1600790.1991654127
6	China	1	male	32	90 to 94	2011	44	Population	1	Number	213440.38403203356	229186.13731199285	199103.89844143525
6	China	1	male	39	0 to 14	2011	44	Population	1	Number	118389997.56034309	127653289.01231785	109772736.35853335
6	China	1	male	42	Neonatal	2011	44	Population	1	Number	591485.7997381858	637678.1238969686	548556.311163302
6	China	1	male	157	25 plus	2011	44	Population	1	Number	466188187.3812536	502616107.24134207	432323384.21869504
6	China	1	male	158	<20 years	2011	44	Population	1	Number	168835473.14774084	182044418.4055741	156548318.32431024
6	China	1	male	159	10 to 24	2011	44	Population	1	Number	157094418.30631098	169387454.74465433	145657791.7758942
6	China	1	male	162	10 to 19	2011	44	Population	1	Number	91468063.24826114	98623088.74708363	84812795.94036068
6	China	1	male	164	Birth	2011	44	Population	1	Number	7757800.52713312	8054862.33383089	7454613.14894445
6	China	1	male	235	95 plus	2011	44	Population	1	Number	29278.68864042436	31325.857335083525	27466.343613388275
6	China	2	female	1	Under 5	2011	44	Population	1	Number	31663361.616060555	34137409.406133436	29363467.931122843
6	China	2	female	2	Early Neonatal	2011	44	Population	1	Number	124783.04497079439	134523.95018202698	115732.08559987228
6	China	2	female	3	Late Neonatal	2011	44	Population	1	Number	372751.3100505051	401848.1157690512	345715.99615968135
6	China	2	female	4	Post Neonatal	2011	44	Population	1	Number	5864339.995402433	6321962.705807891	5439211.442983395
6	China	2	female	5	1 to 4	2011	44	Population	1	Number	25301487.265636824	27279074.63437447	23462808.406379897
6	China	2	female	6	5 to 9	2011	44	Population	1	Number	33113071.370479796	35705504.841157	30700710.844910704
6	China	2	female	7	10 to 14	2011	44	Population	1	Number	35208920.81591079	37962238.695771486	32648345.789267693
6	China	2	female	8	15 to 19	2011	44	Population	1	Number	46126830.91855005	49733917.376263835	42772191.98418252
6	China	2	female	9	20 to 24	2011	44	Population	1	Number	64775088.32133657	69845247.37838499	60057402.99211616
6	China	2	female	10	25 to 29	2011	44	Population	1	Number	54674477.56550064	58944588.32234408	50705709.224028714
6	China	2	female	11	30 to 34	2011	44	Population	1	Number	48564608.17861995	52353465.2149044	45045196.08945127
6	China	2	female	12	35 to 39	2011	44	Population	1	Number	57506594.54467108	61997792.77990033	53332524.19261023
6	China	2	female	13	40 to 44	2011	44	Population	1	Number	62469879.297220156	67350936.7129307	57932403.57916961
6	China	2	female	14	45 to 49	2011	44	Population	1	Number	57653490.66167249	62153535.24247858	53472390.39559118
6	China	2	female	15	50 to 54	2011	44	Population	1	Number	39078833.609850414	42121759.22439991	36255034.23665091
6	China	2	female	16	55 to 59	2011	44	Population	1	Number	42241265.824439436	45538903.30844088	39177122.66171297
6	China	2	female	17	60 to 64	2011	44	Population	1	Number	31222816.442336574	33659380.97184462	28959243.542790085
6	China	2	female	18	65 to 69	2011	44	Population	1	Number	21902610.123468537	23614577.85231118	20310905.311578773
6	China	2	female	19	70 to 74	2011	44	Population	1	Number	17116816.89474401	18452707.21791199	15875758.043269113
6	China	2	female	20	75 to 79	2011	44	Population	1	Number	13245409.898789328	14277422.85773446	12287479.175649183
6	China	2	female	21	80 plus	2011	44	Population	1	Number	12580423.616545264	13555150.101182237	11676945.307070311
6	China	2	female	22	All Ages	2011	44	Population	1	Number	669144499.7001957	721404537.5040944	620574139.6883901
6	China	2	female	23	5-14 years	2011	44	Population	1	Number	68321992.18639058	73667743.53692847	63349056.6341784
6	China	2	female	24	15-49 years	2011	44	Population	1	Number	391770969.48757094	422379483.0272069	363317818.45714974
6	China	2	female	25	50-69 years	2011	44	Population	1	Number	134445526.00009495	144934621.3569966	124702305.75273275
6	China	2	female	26	70+ years	2011	44	Population	1	Number	42942650.4100786	46285280.17682868	39841490.91320631
6	China	2	female	28	<1 year	2011	44	Population	1	Number	6361874.350423733	6858334.77175897	5900659.524742949
6	China	2	female	30	80 to 84	2011	44	Population	1	Number	7819253.377289962	8426893.951634848	7255928.799991351
6	China	2	female	31	85 to 89	2011	44	Population	1	Number	3483242.7729584924	3752782.1134727816	3233425.318800936
6	China	2	female	32	90 to 94	2011	44	Population	1	Number	1074521.8429333796	1156923.0504864668	998192.4174837818
6	China	2	female	39	0 to 14	2011	44	Population	1	Number	99985353.80245115	107805152.9430619	92712524.56530124
6	China	2	female	42	Neonatal	2011	44	Population	1	Number	497534.3550212995	536372.0659510782	461448.08175955364
6	China	2	female	157	25 plus	2011	44	Population	1	Number	458257226.6578579	494020219.8063833	425032020.14679027
6	China	2	female	158	<20 years	2011	44	Population	1	Number	146112184.7210012	157539070.31932577	135484716.54948378
6	China	2	female	159	10 to 24	2011	44	Population	1	Number	146110840.0557974	157541403.45042032	135477940.76556638
6	China	2	female	162	10 to 19	2011	44	Population	1	Number	81335751.73446085	87696156.07203531	75420537.77345021
6	China	2	female	164	Birth	2011	44	Population	1	Number	6515074.45291959	6764454.13566815	6260549.17086591
6	China	2	female	235	95 plus	2011	44	Population	1	Number	203405.62336343018	218549.6575157324	189401.62314889464
6	China	3	both	1	Under 5	2011	44	Population	1	Number	69602962.70790158	75042845.03323157	64545360.23875076
6	China	3	both	2	Early Neonatal	2011	44	Population	1	Number	273179.31373287644	294509.6449670599	253357.38370411066
6	China	3	both	3	Late Neonatal	2011	44	Population	1	Number	815840.8410266088	879540.5448809868	756647.009218745
6	China	3	both	4	Post Neonatal	2011	44	Population	1	Number	12846129.87930709	13848831.040362969	11914507.74961419
6	China	3	both	5	1 to 4	2011	44	Population	1	Number	55667812.673835	60019963.80302057	51620848.09621371
6	China	3	both	6	5 to 9	2011	44	Population	1	Number	72540880.17811847	78221398.87254938	67254340.92123239
6	China	3	both	7	10 to 14	2011	44	Population	1	Number	76231508.47677419	82194198.04959883	70685559.76385145
6	China	3	both	8	15 to 19	2011	44	Population	1	Number	96572306.5059478	104125046.7695201	89547773.94995943
6	China	3	both	9	20 to 24	2011	44	Population	1	Number	130401443.37938641	140609613.37595567	120902398.82764967
6	China	3	both	10	25 to 29	2011	44	Population	1	Number	110102574.5751345	118708372.07646018	102100877.00836134
6	China	3	both	11	30 to 34	2011	44	Population	1	Number	98911403.65639102	106637384.19578002	91730405.1760912
6	China	3	both	12	35 to 39	2011	44	Population	1	Number	117570707.82993685	126762191.30363785	109023793.77257971
6	China	3	both	13	40 to 44	2011	44	Population	1	Number	128013542.80379966	138025130.83350763	118702316.58436872
6	China	3	both	14	45 to 49	2011	44	Population	1	Number	117142278.3675448	126292192.74685237	108637807.9211444
6	China	3	both	15	50 to 54	2011	44	Population	1	Number	80072489.4982169	86309879.26000714	74283110.65524416
6	China	3	both	16	55 to 59	2011	44	Population	1	Number	85431084.02110809	92101255.34397706	79232783.82646765
6	China	3	both	17	60 to 64	2011	44	Population	1	Number	63445010.0012132	68396507.6167825	58844856.71679198
6	China	3	both	18	65 to 69	2011	44	Population	1	Number	44056396.77591838	47499315.07070979	40855645.346088804
6	China	3	both	19	70 to 74	2011	44	Population	1	Number	34097255.11949213	36758059.42765403	31625496.91842105
6	China	3	both	20	75 to 79	2011	44	Population	1	Number	25186514.83952284	27148995.89381432	23364884.74727485
6	China	3	both	21	80 plus	2011	44	Population	1	Number	20416156.55083309	21997043.278542228	18950919.17414317
6	China	3	both	22	All Ages	2011	44	Population	1	Number	1369794515.2872398	1476829429.1485806	1270290838.066929
6	China	3	both	23	5-14 years	2011	44	Population	1	Number	148772388.65489265	160415596.9221482	137939900.68508387
6	China	3	both	24	15-49 years	2011	44	Population	1	Number	798714257.118141	861159931.3017141	740645373.2401545
6	China	3	both	25	50-69 years	2011	44	Population	1	Number	273004980.2964566	294306957.2914765	253216396.54459256
6	China	3	both	26	70+ years	2011	44	Population	1	Number	79699926.50984806	85904098.60001056	73943807.35834737
6	China	3	both	28	<1 year	2011	44	Population	1	Number	13935150.034066575	15022881.230211016	12924512.142537048
6	China	3	both	30	80 to 84	2011	44	Population	1	Number	13688469.506772822	14752042.917442145	12702485.256176783
6	China	3	both	31	85 to 89	2011	44	Population	1	Number	5207040.505091003	5609351.758440157	4834215.517966349
6	China	3	both	32	90 to 94	2011	44	Population	1	Number	1287962.226965413	1385905.8016840408	1197291.9532212429
6	China	3	both	39	0 to 14	2011	44	Population	1	Number	218375351.36279422	235458441.9553798	202485260.92383462
6	China	3	both	42	Neonatal	2011	44	Population	1	Number	1089020.1547594853	1174050.1898480465	1010004.3929228557
6	China	3	both	157	25 plus	2011	44	Population	1	Number	924445414.0391115	996636327.0477252	857355404.3654854
6	China	3	both	158	<20 years	2011	44	Population	1	Number	314947657.86874205	339583488.7248999	292033034.8737941
6	China	3	both	159	10 to 24	2011	44	Population	1	Number	303205258.3621084	326928858.1950746	281135732.5414606
6	China	3	both	162	10 to 19	2011	44	Population	1	Number	172803814.98272198	186319244.81911895	160233333.71381086
6	China	3	both	164	Birth	2011	44	Population	1	Number	14272874.9800527	14819316.469499	13715162.1740661
6	China	3	both	235	95 plus	2011	44	Population	1	Number	232684.31200385455	249891.60542741706	216933.03728948516
7	Democratic People's Republic of Korea	1	male	1	Under 5	2011	44	Population	1	Number	981547.6905441906	1066040.8421099216	896936.4527293172
7	Democratic People's Republic of Korea	1	male	2	Early Neonatal	2011	44	Population	1	Number	3880.175246996582	4214.186766155998	3545.6969187912623
7	Democratic People's Republic of Korea	1	male	3	Late Neonatal	2011	44	Population	1	Number	11573.68221121703	12569.962773706868	10576.009263278933
7	Democratic People's Republic of Korea	1	male	4	Post Neonatal	2011	44	Population	1	Number	187079.6212799787	203183.72599943975	170953.009726687
7	Democratic People's Republic of Korea	1	male	5	1 to 4	2011	44	Population	1	Number	779014.2118059983	846072.9665706191	711861.7368205601
7	Democratic People's Republic of Korea	1	male	6	5 to 9	2011	44	Population	1	Number	922830.7623716871	1002269.4694520943	843281.0330512285
7	Democratic People's Republic of Korea	1	male	7	10 to 14	2011	44	Population	1	Number	991922.5270803154	1077308.7607085495	906416.9590460293
7	Democratic People's Republic of Korea	1	male	8	15 to 19	2011	44	Population	1	Number	1102181.945007362	1197059.4807905573	1007171.8099291838
7	Democratic People's Republic of Korea	1	male	9	20 to 24	2011	44	Population	1	Number	1059072.4822276281	1150239.088417025	967778.4630778622
7	Democratic People's Republic of Korea	1	male	10	25 to 29	2011	44	Population	1	Number	986793.2724852508	1071737.9719016533	901729.8557438025
7	Democratic People's Republic of Korea	1	male	11	30 to 34	2011	44	Population	1	Number	916329.8333946106	995208.9303993488	837340.496251726
7	Democratic People's Republic of Korea	1	male	12	35 to 39	2011	44	Population	1	Number	1033522.2394943702	1122489.441057176	944430.6988231923
7	Democratic People's Republic of Korea	1	male	13	40 to 44	2011	44	Population	1	Number	1150898.0308729007	1249969.1230837458	1051688.478521076
7	Democratic People's Republic of Korea	1	male	14	45 to 49	2011	44	Population	1	Number	894759.8468904425	971782.1659143198	817629.8827310102
7	Democratic People's Republic of Korea	1	male	15	50 to 54	2011	44	Population	1	Number	736168.0461530339	799538.5363499705	672708.9903936225
7	Democratic People's Republic of Korea	1	male	16	55 to 59	2011	44	Population	1	Number	518727.8821050272	563380.784848623	474012.5731935872
7	Democratic People's Republic of Korea	1	male	17	60 to 64	2011	44	Population	1	Number	415854.0381527679	451651.40043414885	380006.64606231183
7	Democratic People's Republic of Korea	1	male	18	65 to 69	2011	44	Population	1	Number	395436.2813627097	429476.05138880434	361348.93790978036
7	Democratic People's Republic of Korea	1	male	19	70 to 74	2011	44	Population	1	Number	270950.03652383445	294273.83701085526	247593.63907405143
7	Democratic People's Republic of Korea	1	male	20	75 to 79	2011	44	Population	1	Number	107282.93902185308	116518.02124405757	98034.94999951235
7	Democratic People's Republic of Korea	1	male	21	80 plus	2011	44	Population	1	Number	59812.97899710943	64961.7732418381	54656.98888160664
7	Democratic People's Republic of Korea	1	male	22	All Ages	2011	44	Population	1	Number	12544090.832685094	13623905.678352688	11462766.855418904
7	Democratic People's Republic of Korea	1	male	23	5-14 years	2011	44	Population	1	Number	1914753.2894520026	2079578.2301606443	1749697.9920972576
7	Democratic People's Republic of Korea	1	male	24	15-49 years	2011	44	Population	1	Number	7143557.650372565	7758486.201563824	6527769.685077853
7	Democratic People's Republic of Korea	1	male	25	50-69 years	2011	44	Population	1	Number	2066186.2477735388	2244046.7730215457	1888077.1475593022
7	Democratic People's Republic of Korea	1	male	26	70+ years	2011	44	Population	1	Number	438045.95454279694	475753.63149675087	400285.5779551703
7	Democratic People's Republic of Korea	1	male	28	<1 year	2011	44	Population	1	Number	202533.4787381923	219967.87553930262	185074.7159087572
7	Democratic People's Republic of Korea	1	male	30	80 to 84	2011	44	Population	1	Number	41286.29391342491	44840.28229607831	37727.338534632465
7	Democratic People's Republic of Korea	1	male	31	85 to 89	2011	44	Population	1	Number	14592.482534455445	15848.626123179543	13334.583379960304
7	Democratic People's Republic of Korea	1	male	32	90 to 94	2011	44	Population	1	Number	3431.949253956944	3727.3767826180456	3136.108840605114
7	Democratic People's Republic of Korea	1	male	39	0 to 14	2011	44	Population	1	Number	2896300.979996193	3145619.0722705657	2646634.444826575
7	Democratic People's Republic of Korea	1	male	42	Neonatal	2011	44	Population	1	Number	15453.857458213612	16784.149539862865	14121.706182070193
7	Democratic People's Republic of Korea	1	male	157	25 plus	2011	44	Population	1	Number	7486535.425453911	8130988.036874538	6841182.1375852795
7	Democratic People's Republic of Korea	1	male	158	<20 years	2011	44	Population	1	Number	3998482.925003555	4342678.553061124	3653806.254755758
7	Democratic People's Republic of Korea	1	male	159	10 to 24	2011	44	Population	1	Number	3153176.9543153057	3424607.3299161317	2881367.2320530745
7	Democratic People's Republic of Korea	1	male	162	10 to 19	2011	44	Population	1	Number	2094104.4720876773	2274368.241499107	1913588.768975213
7	Democratic People's Republic of Korea	1	male	164	Birth	2011	44	Population	1	Number	210723.837342616	237849.146738164	184954.099976246
7	Democratic People's Republic of Korea	1	male	235	95 plus	2011	44	Population	1	Number	502.2532952721292	545.4880399622094	458.95812640874664
7	Democratic People's Republic of Korea	2	female	1	Under 5	2011	44	Population	1	Number	930881.6318433689	1011013.3702874683	850637.9025898988
7	Democratic People's Republic of Korea	2	female	2	Early Neonatal	2011	44	Population	1	Number	3659.959399665246	3975.0143962379425	3344.4640873731173
7	Democratic People's Republic of Korea	2	female	3	Late Neonatal	2011	44	Population	1	Number	10930.737052868864	11871.671896311014	9988.487174251788
7	Democratic People's Republic of Korea	2	female	4	Post Neonatal	2011	44	Population	1	Number	176799.87970095285	192019.08827969598	161559.40100477808
7	Democratic People's Republic of Korea	2	female	5	1 to 4	2011	44	Population	1	Number	739491.0556898819	803147.5957152232	675745.5503234959
7	Democratic People's Republic of Korea	2	female	6	5 to 9	2011	44	Population	1	Number	880978.2058355387	956814.1797661572	805036.2447858984
7	Democratic People's Republic of Korea	2	female	7	10 to 14	2011	44	Population	1	Number	949424.8908106498	1031152.8618224979	867582.6981208555
7	Democratic People's Republic of Korea	2	female	8	15 to 19	2011	44	Population	1	Number	1055740.9140317717	1146620.733650087	964734.0822613164
7	Democratic People's Republic of Korea	2	female	9	20 to 24	2011	44	Population	1	Number	998753.0337420391	1084727.2480055492	912658.6633203409
7	Democratic People's Republic of Korea	2	female	10	25 to 29	2011	44	Population	1	Number	908547.7397801718	986756.9420649713	830229.2335911494
7	Democratic People's Republic of Korea	2	female	11	30 to 34	2011	44	Population	1	Number	837335.7605232393	909414.9248948371	765155.8594883238
7	Democratic People's Republic of Korea	2	female	12	35 to 39	2011	44	Population	1	Number	967403.0499518517	1050678.6088596564	884011.1064825245
7	Democratic People's Republic of Korea	2	female	13	40 to 44	2011	44	Population	1	Number	1131728.5832415016	1229149.539590631	1034171.4729543317
7	Democratic People's Republic of Korea	2	female	14	45 to 49	2011	44	Population	1	Number	907789.8253931573	985933.7852289219	829536.6528349515
7	Democratic People's Republic of Korea	2	female	15	50 to 54	2011	44	Population	1	Number	770330.2610119899	836641.4877882145	703926.35874786
7	Democratic People's Republic of Korea	2	female	16	55 to 59	2011	44	Population	1	Number	576630.3710778494	626267.6101139603	526923.7598468692
7	Democratic People's Republic of Korea	2	female	17	60 to 64	2011	44	Population	1	Number	485459.6423929459	527248.76332808	443612.1176646671
7	Democratic People's Republic of Korea	2	female	18	65 to 69	2011	44	Population	1	Number	572357.8439209593	621627.2971753771	523019.5324830759
7	Democratic People's Republic of Korea	2	female	19	70 to 74	2011	44	Population	1	Number	472650.8951300191	513337.4191824144	431907.5082558809
7	Democratic People's Republic of Korea	2	female	20	75 to 79	2011	44	Population	1	Number	308253.635773775	334788.5880934949	281681.5986379187
7	Democratic People's Republic of Korea	2	female	21	80 plus	2011	44	Population	1	Number	242144.83938780215	262989.04371159815	221271.50354435825
7	Democratic People's Republic of Korea	2	female	22	All Ages	2011	44	Population	1	Number	12996411.12384863	14115162.403563919	11876096.295610223
7	Democratic People's Republic of Korea	2	female	23	5-14 years	2011	44	Population	1	Number	1830403.0966461885	1987967.041588655	1672618.942906754
7	Democratic People's Republic of Korea	2	female	24	15-49 years	2011	44	Population	1	Number	6807298.906663733	7393281.782294654	6220497.070932938
7	Democratic People's Republic of Korea	2	female	25	50-69 years	2011	44	Population	1	Number	2404778.1184037444	2611785.1584056322	2197481.7687424724
7	Democratic People's Republic of Korea	2	female	26	70+ years	2011	44	Population	1	Number	1023049.3702915963	1111115.0509875072	934860.610438158
7	Democratic People's Republic of Korea	2	female	28	<1 year	2011	44	Population	1	Number	191390.57615348697	207865.77457224493	174892.35226640297
7	Democratic People's Republic of Korea	2	female	30	80 to 84	2011	44	Population	1	Number	158898.0124787879	172576.20048860344	145200.70805672818
7	Democratic People's Republic of Korea	2	female	31	85 to 89	2011	44	Population	1	Number	63751.565708534785	69239.39962211414	58256.0620878755
7	Democratic People's Republic of Korea	2	female	32	90 to 94	2011	44	Population	1	Number	16695.06440581543	18132.201511663163	15255.918780612123
7	Democratic People's Republic of Korea	2	female	39	0 to 14	2011	44	Population	1	Number	2761284.7284895573	2998980.411876123	2523256.8454966526
7	Democratic People's Republic of Korea	2	female	42	Neonatal	2011	44	Population	1	Number	14590.69645253411	15846.686292548955	13332.951261624907
7	Democratic People's Republic of Korea	2	female	157	25 plus	2011	44	Population	1	Number	8180632.447585262	8884834.010032156	7475446.704531912
7	Democratic People's Republic of Korea	2	female	158	<20 years	2011	44	Population	1	Number	3817025.6425213288	4145601.14552621	3487990.927757969
7	Democratic People's Republic of Korea	2	female	159	10 to 24	2011	44	Population	1	Number	3003918.8385844603	3262500.8434781344	2744975.443702513
7	Democratic People's Republic of Korea	2	female	162	10 to 19	2011	44	Population	1	Number	2005165.8048424216	2177773.5954725845	1832316.7803821722
7	Democratic People's Republic of Korea	2	female	164	Birth	2011	44	Population	1	Number	198291.777361562	223816.776713108	174042.375447862
7	Democratic People's Republic of Korea	2	female	235	95 plus	2011	44	Population	1	Number	2800.196794664046	3041.2420892174355	2558.8146191424394
7	Democratic People's Republic of Korea	3	both	1	Under 5	2011	44	Population	1	Number	1912429.3223875593	2077054.2123973898	1747574.355319216
7	Democratic People's Republic of Korea	3	both	2	Early Neonatal	2011	44	Population	1	Number	7540.134646661828	8189.20116239394	6890.16100616438
7	Democratic People's Republic of Korea	3	both	3	Late Neonatal	2011	44	Population	1	Number	22504.419264085893	24441.63467001788	20564.496437530725
7	Democratic People's Republic of Korea	3	both	4	Post Neonatal	2011	44	Population	1	Number	363879.50098093157	395202.8142791358	332512.4107314651
7	Democratic People's Republic of Korea	3	both	5	1 to 4	2011	44	Population	1	Number	1518505.2674958801	1649220.5622858424	1387607.2871440558
7	Democratic People's Republic of Korea	3	both	6	5 to 9	2011	44	Population	1	Number	1803808.968207226	1959083.6492182517	1648317.277837127
7	Democratic People's Republic of Korea	3	both	7	10 to 14	2011	44	Population	1	Number	1941347.4178909652	2108461.6225310476	1773999.657166885
7	Democratic People's Republic of Korea	3	both	8	15 to 19	2011	44	Population	1	Number	2157922.8590391334	2343680.2144406443	1971905.8921905004
7	Democratic People's Republic of Korea	3	both	9	20 to 24	2011	44	Population	1	Number	2057825.5159696674	2234966.3364225747	1880437.1263982027
7	Democratic People's Republic of Korea	3	both	10	25 to 29	2011	44	Population	1	Number	1895341.0122654226	2058494.9139666245	1731959.089334952
7	Democratic People's Republic of Korea	3	both	11	30 to 34	2011	44	Population	1	Number	1753665.59391785	1904623.855294186	1602496.3557400499
7	Democratic People's Republic of Korea	3	both	12	35 to 39	2011	44	Population	1	Number	2000925.289446222	2173168.0499168327	1828441.8053057163
7	Democratic People's Republic of Korea	3	both	13	40 to 44	2011	44	Population	1	Number	2282626.6141144023	2479118.6626743767	2085859.9514754082
7	Democratic People's Republic of Korea	3	both	14	45 to 49	2011	44	Population	1	Number	1802549.6722835999	1957715.9511432415	1647166.5355659619
7	Democratic People's Republic of Korea	3	both	15	50 to 54	2011	44	Population	1	Number	1506498.3071650239	1636180.024138185	1376635.3491414825
7	Democratic People's Republic of Korea	3	both	16	55 to 59	2011	44	Population	1	Number	1095358.2531828766	1189648.3949625832	1000936.3330404563
7	Democratic People's Republic of Korea	3	both	17	60 to 64	2011	44	Population	1	Number	901313.6805457138	978900.1637622289	823618.763726979
7	Democratic People's Republic of Korea	3	both	18	65 to 69	2011	44	Population	1	Number	967794.125283669	1051103.3485641815	884368.4703928564
7	Democratic People's Republic of Korea	3	both	19	70 to 74	2011	44	Population	1	Number	743600.9316538536	807611.2561932697	679501.1473299324
7	Democratic People's Republic of Korea	3	both	20	75 to 79	2011	44	Population	1	Number	415536.5747956281	451306.6093375524	379716.54863743106
7	Democratic People's Republic of Korea	3	both	21	80 plus	2011	44	Population	1	Number	301957.8183849116	327950.8169534363	275928.4924259649
7	Democratic People's Republic of Korea	3	both	22	All Ages	2011	44	Population	1	Number	25540501.956533726	27739068.081916608	23338863.151029114
7	Democratic People's Republic of Korea	3	both	23	5-14 years	2011	44	Population	1	Number	3745156.386098191	4067545.2717492995	3422316.9350040117
7	Democratic People's Republic of Korea	3	both	24	15-49 years	2011	44	Population	1	Number	13950856.557036297	15151767.983858481	12748266.756010788
7	Democratic People's Republic of Korea	3	both	25	50-69 years	2011	44	Population	1	Number	4470964.366177283	4855831.931427178	4085558.9163017743
7	Democratic People's Republic of Korea	3	both	26	70+ years	2011	44	Population	1	Number	1461095.3248343933	1586868.6824842584	1335146.188393328
7	Democratic People's Republic of Korea	3	both	28	<1 year	2011	44	Population	1	Number	393924.05489167926	427833.65011154755	359967.06817516015
7	Democratic People's Republic of Korea	3	both	30	80 to 84	2011	44	Population	1	Number	200184.3063922128	217416.48278468172	182928.04659136067
7	Democratic People's Republic of Korea	3	both	31	85 to 89	2011	44	Population	1	Number	78344.04824299023	85088.02574529366	71590.6454678358
7	Democratic People's Republic of Korea	3	both	32	90 to 94	2011	44	Population	1	Number	20127.013659772372	21859.578294281204	18392.02762121724
7	Democratic People's Republic of Korea	3	both	39	0 to 14	2011	44	Population	1	Number	5657585.7084857505	6144599.484146689	5169891.290323227
7	Democratic People's Republic of Korea	3	both	42	Neonatal	2011	44	Population	1	Number	30044.553910747723	32630.83583241182	27454.657443695105
7	Democratic People's Republic of Korea	3	both	157	25 plus	2011	44	Population	1	Number	15667167.873039173	17015822.046906702	14316628.842117188
7	Democratic People's Republic of Korea	3	both	158	<20 years	2011	44	Population	1	Number	7815508.567524884	8488279.698587332	7141797.182513726
7	Democratic People's Republic of Korea	3	both	159	10 to 24	2011	44	Population	1	Number	6157095.792899766	6687108.173394267	5626342.675755587
7	Democratic People's Republic of Korea	3	both	162	10 to 19	2011	44	Population	1	Number	4099270.276930099	4452141.836971693	3745905.549357385
7	Democratic People's Republic of Korea	3	both	164	Birth	2011	44	Population	1	Number	409015.614704179	461665.923451272	358996.475424107
7	Democratic People's Republic of Korea	3	both	235	95 plus	2011	44	Population	1	Number	3302.450089936175	3586.7301291796452	3017.772745551186
8	Taiwan (Province of China)	1	male	1	Under 5	2011	44	Population	1	Number	506594.0902002484	510473.7470684395	502650.32473888353
8	Taiwan (Province of China)	1	male	2	Early Neonatal	2011	44	Population	1	Number	2158.28296855279	2174.8117783127623	2141.481031870375
8	Taiwan (Province of China)	1	male	3	Late Neonatal	2011	44	Population	1	Number	6432.529685249242	6481.792020629735	6382.4533245245
8	Taiwan (Province of China)	1	male	4	Post Neonatal	2011	44	Population	1	Number	96191.8447279082	96928.51212747279	95443.004419185
8	Taiwan (Province of China)	1	male	5	1 to 4	2011	44	Population	1	Number	401811.43281853816	404888.63114202424	398683.3859633037
8	Taiwan (Province of China)	1	male	6	5 to 9	2011	44	Population	1	Number	578816.0724062725	583248.8279282384	574310.0687260157
8	Taiwan (Province of China)	1	male	7	10 to 14	2011	44	Population	1	Number	748824.8568438442	754559.5931053314	742995.3581107168
8	Taiwan (Province of China)	1	male	8	15 to 19	2011	44	Population	1	Number	838617.8679659745	845040.26734682	832089.3429654947
8	Taiwan (Province of China)	1	male	9	20 to 24	2011	44	Population	1	Number	833270.6342568805	839652.0828402598	826783.7367369098
8	Taiwan (Province of China)	1	male	10	25 to 29	2011	44	Population	1	Number	901227.9341078695	908129.8210662926	894211.9983358062
8	Taiwan (Province of China)	1	male	11	30 to 34	2011	44	Population	1	Number	1009893.340921235	1017627.4217406479	1002031.4598716295
8	Taiwan (Province of China)	1	male	12	35 to 39	2011	44	Population	1	Number	913521.0659925501	920517.0976211749	906409.4298760165
8	Taiwan (Province of China)	1	male	13	40 to 44	2011	44	Population	1	Number	919329.7292911545	926370.2454901629	912172.8735280896
8	Taiwan (Province of China)	1	male	14	45 to 49	2011	44	Population	1	Number	950515.3280239209	957794.6733459941	943115.6966549944
8	Taiwan (Province of China)	1	male	15	50 to 54	2011	44	Population	1	Number	893376.1551598336	900217.9107256633	886421.3444092117
8	Taiwan (Province of China)	1	male	16	55 to 59	2011	44	Population	1	Number	790169.2423510634	796220.6069197045	784017.8832513448
8	Taiwan (Province of China)	1	male	17	60 to 64	2011	44	Population	1	Number	571384.9014283995	575760.74670589	566936.7483942653
8	Taiwan (Province of China)	1	male	18	65 to 69	2011	44	Population	1	Number	346279.4956150561	348931.4128984687	343583.75726910407
8	Taiwan (Province of China)	1	male	19	70 to 74	2011	44	Population	1	Number	309420.93038346036	311790.5731821945	307012.13090893964
8	Taiwan (Province of China)	1	male	20	75 to 79	2011	44	Population	1	Number	229045.87143993124	230799.97675906654	227262.7807676813
8	Taiwan (Province of China)	1	male	21	80 plus	2011	44	Population	1	Number	323621.5834377166	326099.9793036903	321102.2338282306
8	Taiwan (Province of China)	1	male	22	All Ages	2011	44	Population	1	Number	11663909.09982541	11753234.98404804	11573107.168373337
8	Taiwan (Province of China)	1	male	23	5-14 years	2011	44	Population	1	Number	1327640.9292501167	1337808.4210335696	1317305.4268367323
8	Taiwan (Province of China)	1	male	24	15-49 years	2011	44	Population	1	Number	6366375.900559586	6415131.609451353	6316814.537968941
8	Taiwan (Province of China)	1	male	25	50-69 years	2011	44	Population	1	Number	2601209.7945543523	2621130.6772497264	2580959.733323926
8	Taiwan (Province of China)	1	male	26	70+ years	2011	44	Population	1	Number	862088.3852611082	868690.5292449514	855377.1455048517
8	Taiwan (Province of China)	1	male	28	<1 year	2011	44	Population	1	Number	104782.65738171023	105585.11592641528	103966.93877557991
8	Taiwan (Province of China)	1	male	30	80 to 84	2011	44	Population	1	Number	190050.3794358613	191505.84501302434	188570.8633166698
8	Taiwan (Province of China)	1	male	31	85 to 89	2011	44	Population	1	Number	92170.68926092227	92876.56138725461	91453.15309559961
8	Taiwan (Province of China)	1	male	32	90 to 94	2011	44	Population	1	Number	31268.6959312324	31508.161438777173	31025.273425085972
8	Taiwan (Province of China)	1	male	39	0 to 14	2011	44	Population	1	Number	1834235.019450365	1848282.1681020092	1819955.7515756157
8	Taiwan (Province of China)	1	male	42	Neonatal	2011	44	Population	1	Number	8590.812653802031	8656.603798942497	8523.934356394875
8	Taiwan (Province of China)	1	male	157	25 plus	2011	44	Population	1	Number	8157785.578152191	8220260.46575895	8094278.337095309
8	Taiwan (Province of China)	1	male	158	<20 years	2011	44	Population	1	Number	2672852.8874163395	2693322.4354488286	2652045.0945411106
8	Taiwan (Province of China)	1	male	159	10 to 24	2011	44	Population	1	Number	2420713.359066699	2439251.9432924115	2401868.4378131214
8	Taiwan (Province of China)	1	male	162	10 to 19	2011	44	Population	1	Number	1587442.7248098187	1599599.8604521516	1575084.7010762116
8	Taiwan (Province of China)	1	male	164	Birth	2011	44	Population	1	Number	116535.089737674	117121.378057121	115969.631080859
8	Taiwan (Province of China)	1	male	235	95 plus	2011	44	Population	1	Number	10131.818809700582	10209.41146463421	10052.943990875297
8	Taiwan (Province of China)	2	female	1	Under 5	2011	44	Population	1	Number	465671.0629113653	469237.3183661572	462045.8776006939
8	Taiwan (Province of China)	2	female	2	Early Neonatal	2011	44	Population	1	Number	1995.9272155676222	2011.2126539098374	1980.389196138611
8	Taiwan (Province of China)	2	female	3	Late Neonatal	2011	44	Population	1	Number	5949.217047455009	5994.778022651928	5902.903209280068
8	Taiwan (Province of China)	2	female	4	Post Neonatal	2011	44	Population	1	Number	88857.50117949923	89537.99986949595	88165.75772865012
8	Taiwan (Province of China)	2	female	5	1 to 4	2011	44	Population	1	Number	368868.4174688434	371693.3278200995	365996.8274666251
8	Taiwan (Province of China)	2	female	6	5 to 9	2011	44	Population	1	Number	527933.6442527361	531976.7261372182	523823.75329196034
8	Taiwan (Province of China)	2	female	7	10 to 14	2011	44	Population	1	Number	687729.5804380747	692996.4298581894	682375.7000463423
8	Taiwan (Province of China)	2	female	8	15 to 19	2011	44	Population	1	Number	775134.1121304162	781070.3329432316	769099.79945587
8	Taiwan (Province of China)	2	female	9	20 to 24	2011	44	Population	1	Number	771337.6900641337	777244.8366827789	765332.9320143085
8	Taiwan (Province of China)	2	female	10	25 to 29	2011	44	Population	1	Number	879224.5053287363	885957.8831094211	872379.863229713
8	Taiwan (Province of China)	2	female	11	30 to 34	2011	44	Population	1	Number	1016526.1919824419	1024311.0692613339	1008612.6750976943
8	Taiwan (Province of China)	2	female	12	35 to 39	2011	44	Population	1	Number	928815.900914879	935929.0651996129	921585.1966077157
8	Taiwan (Province of China)	2	female	13	40 to 44	2011	44	Population	1	Number	922544.9730030565	929610.1125496149	915363.0870089916
8	Taiwan (Province of China)	2	female	14	45 to 49	2011	44	Population	1	Number	953500.6505075342	960802.8583680799	946077.7788128129
8	Taiwan (Province of China)	2	female	15	50 to 54	2011	44	Population	1	Number	907090.0909633798	914036.8721626693	900028.5191047868
8	Taiwan (Province of China)	2	female	16	55 to 59	2011	44	Population	1	Number	817005.8917130532	823262.7797827192	810645.6129814244
8	Taiwan (Province of China)	2	female	17	60 to 64	2011	44	Population	1	Number	602667.588271268	607283.0062031049	597975.9038136604
8	Taiwan (Province of China)	2	female	18	65 to 69	2011	44	Population	1	Number	378908.5802502023	381810.38132570084	375958.82895875943
8	Taiwan (Province of China)	2	female	19	70 to 74	2011	44	Population	1	Number	361341.0425968253	364108.30594392825	358528.05217484146
8	Taiwan (Province of China)	2	female	20	75 to 79	2011	44	Population	1	Number	269824.6831400885	271891.0854242884	267724.13501570956
8	Taiwan (Province of China)	2	female	21	80 plus	2011	44	Population	1	Number	325780.4431346475	328275.3722271485	323244.2870987279
8	Taiwan (Province of China)	2	female	22	All Ages	2011	44	Population	1	Number	11591036.631602839	11679804.435545197	11500802.002314022
8	Taiwan (Province of China)	2	female	23	5-14 years	2011	44	Population	1	Number	1215663.2246908108	1224973.1559954078	1206199.4533383027
8	Taiwan (Province of China)	2	female	24	15-49 years	2011	44	Population	1	Number	6247084.023931198	6294926.158114076	6198451.332227106
8	Taiwan (Province of China)	2	female	25	50-69 years	2011	44	Population	1	Number	2705672.1511979033	2726393.039474194	2684608.8648586315
8	Taiwan (Province of China)	2	female	26	70+ years	2011	44	Population	1	Number	956946.1688715613	964274.7635953651	949496.4742892791
8	Taiwan (Province of China)	2	female	28	<1 year	2011	44	Population	1	Number	96802.64544252187	97543.99054605771	96049.0501340688
8	Taiwan (Province of China)	2	female	30	80 to 84	2011	44	Population	1	Number	183942.01990009873	185350.70573883856	182510.05652151108
8	Taiwan (Province of China)	2	female	31	85 to 89	2011	44	Population	1	Number	94394.8715752033	95117.77718921077	93660.02045583651
8	Taiwan (Province of China)	2	female	32	90 to 94	2011	44	Population	1	Number	36175.744564947556	36452.78979421158	35894.12135868788
8	Taiwan (Province of China)	2	female	39	0 to 14	2011	44	Population	1	Number	1681334.287602176	1694210.4743615647	1668245.3309389967
8	Taiwan (Province of China)	2	female	42	Neonatal	2011	44	Population	1	Number	7945.144263022631	8005.990676561764	7883.292405418681
8	Taiwan (Province of China)	2	female	157	25 plus	2011	44	Population	1	Number	8363230.541806112	8427278.791557627	8298123.939904835
8	Taiwan (Province of China)	2	female	158	<20 years	2011	44	Population	1	Number	2456468.399732592	2475280.8073047963	2437345.130394867
8	Taiwan (Province of China)	2	female	159	10 to 24	2011	44	Population	1	Number	2234201.3826326244	2251311.5994842006	2216808.4315165207
8	Taiwan (Province of China)	2	female	162	10 to 19	2011	44	Population	1	Number	1462863.6925684907	1474066.762801421	1451475.4995022125
8	Taiwan (Province of China)	2	female	164	Birth	2011	44	Population	1	Number	107699.134707177	108240.969315409	107176.550409273
8	Taiwan (Province of China)	2	female	235	95 plus	2011	44	Population	1	Number	11267.807094397913	11354.099504887648	11180.08876269246
8	Taiwan (Province of China)	3	both	1	Under 5	2011	44	Population	1	Number	972265.1531116137	979711.0654345967	964696.2023395777
8	Taiwan (Province of China)	3	both	2	Early Neonatal	2011	44	Population	1	Number	4154.210184120412	4186.024432222599	4121.870228008986
8	Taiwan (Province of China)	3	both	3	Late Neonatal	2011	44	Population	1	Number	12381.74673270425	12476.570043281663	12285.356533804568
8	Taiwan (Province of China)	3	both	4	Post Neonatal	2011	44	Population	1	Number	185049.34590740743	186466.51199696874	183608.76214783516
8	Taiwan (Province of China)	3	both	5	1 to 4	2011	44	Population	1	Number	770679.8502873816	776581.9589621237	764680.2134299288
8	Taiwan (Province of China)	3	both	6	5 to 9	2011	44	Population	1	Number	1106749.7166590085	1115225.5540654566	1098133.822017976
8	Taiwan (Province of China)	3	both	7	10 to 14	2011	44	Population	1	Number	1436554.4372819187	1447556.0229635208	1425371.0581570594
8	Taiwan (Province of China)	3	both	8	15 to 19	2011	44	Population	1	Number	1613751.9800963907	1626110.6002900514	1601189.1424213646
8	Taiwan (Province of China)	3	both	9	20 to 24	2011	44	Population	1	Number	1604608.3243210143	1616896.9195230387	1592116.6687512181
8	Taiwan (Province of China)	3	both	10	25 to 29	2011	44	Population	1	Number	1780452.4394366057	1794087.7041757137	1766591.8615655194
8	Taiwan (Province of China)	3	both	11	30 to 34	2011	44	Population	1	Number	2026419.532903677	2041938.4910019818	2010644.1349693234
8	Taiwan (Province of China)	3	both	12	35 to 39	2011	44	Population	1	Number	1842336.9669074293	1856446.1628207872	1827994.6264837324
8	Taiwan (Province of China)	3	both	13	40 to 44	2011	44	Population	1	Number	1841874.702294211	1855980.3580397773	1827535.9605370814
8	Taiwan (Province of China)	3	both	14	45 to 49	2011	44	Population	1	Number	1904015.9785314552	1918597.5317140736	1889193.4754678071
8	Taiwan (Province of China)	3	both	15	50 to 54	2011	44	Population	1	Number	1800466.2461232133	1814254.7828883328	1786449.8635139985
8	Taiwan (Province of China)	3	both	16	55 to 59	2011	44	Population	1	Number	1607175.1340641165	1619483.3867024237	1594663.4962327695
8	Taiwan (Province of China)	3	both	17	60 to 64	2011	44	Population	1	Number	1174052.4896996673	1183043.752908995	1164912.652207926
8	Taiwan (Province of China)	3	both	18	65 to 69	2011	44	Population	1	Number	725188.0758652585	730741.7942241695	719542.5862278634
8	Taiwan (Province of China)	3	both	19	70 to 74	2011	44	Population	1	Number	670761.9729802856	675898.8791261228	665540.183083781
8	Taiwan (Province of China)	3	both	20	75 to 79	2011	44	Population	1	Number	498870.5545800198	502691.0621833549	494986.915783391
8	Taiwan (Province of China)	3	both	21	80 plus	2011	44	Population	1	Number	649402.026572364	654375.3515308389	644346.5209269586
8	Taiwan (Province of China)	3	both	22	All Ages	2011	44	Population	1	Number	23254945.73142825	23433039.41959321	23073909.17068736
8	Taiwan (Province of China)	3	both	23	5-14 years	2011	44	Population	1	Number	2543304.1539409272	2562781.5770289777	2523504.8801750354
8	Taiwan (Province of China)	3	both	24	15-49 years	2011	44	Population	1	Number	12613459.924490783	12710057.767565424	12515265.870196046
8	Taiwan (Province of China)	3	both	25	50-69 years	2011	44	Population	1	Number	5306881.945752256	5347523.716723922	5265568.598182556
8	Taiwan (Province of China)	3	both	26	70+ years	2011	44	Population	1	Number	1819034.5541326695	1832965.292840317	1804873.6197941303
8	Taiwan (Province of China)	3	both	28	<1 year	2011	44	Population	1	Number	201585.3028242321	203129.10647247298	200015.9889096487
8	Taiwan (Province of China)	3	both	30	80 to 84	2011	44	Population	1	Number	373992.39933596004	376856.5507518629	371080.9198381809
8	Taiwan (Province of China)	3	both	31	85 to 89	2011	44	Population	1	Number	186565.56083612557	187994.33857646538	185113.1735514361
8	Taiwan (Province of China)	3	both	32	90 to 94	2011	44	Population	1	Number	67444.44049617996	67960.95123298875	66919.39478377385
8	Taiwan (Province of China)	3	both	39	0 to 14	2011	44	Population	1	Number	3515569.307052541	3542492.6424635737	3488201.0825146125
8	Taiwan (Province of China)	3	both	42	Neonatal	2011	44	Population	1	Number	16535.956916824663	16662.594475504266	16407.226761813552
8	Taiwan (Province of China)	3	both	157	25 plus	2011	44	Population	1	Number	16521016.119958304	16647539.257316578	16392402.27700015
8	Taiwan (Province of China)	3	both	158	<20 years	2011	44	Population	1	Number	5129321.287148932	5168603.242753625	5089390.224935977
8	Taiwan (Province of China)	3	both	159	10 to 24	2011	44	Population	1	Number	4654914.741699324	4690563.542776611	4618676.869329643
8	Taiwan (Province of China)	3	both	162	10 to 19	2011	44	Population	1	Number	3050306.4173783096	3073666.6232535727	3026560.200578424
8	Taiwan (Province of China)	3	both	164	Birth	2011	44	Population	1	Number	224234.224444851	225362.34737253	223146.181490132
8	Taiwan (Province of China)	3	both	235	95 plus	2011	44	Population	1	Number	21399.625904098495	21563.510969521856	21233.032753567757
9	Southeast Asia	1	male	1	Under 5	2011	44	Population	1	Number	30295978.596957643	31384537.49949235	29178215.40058581
9	Southeast Asia	1	male	2	Early Neonatal	2011	44	Population	1	Number	118407.95169488246	122705.91545476031	114168.58109291561
9	Southeast Asia	1	male	3	Late Neonatal	2011	44	Population	1	Number	352273.37971533864	365057.1347615372	339677.32598926185
9	Southeast Asia	1	male	4	Post Neonatal	2011	44	Population	1	Number	5629257.445402231	5833629.897395385	5427208.904320147
9	Southeast Asia	1	male	5	1 to 4	2011	44	Population	1	Number	24196039.82014519	25070143.812329676	23299774.58623754
9	Southeast Asia	1	male	6	5 to 9	2011	44	Population	1	Number	29749030.703596655	30869681.77000935	28643303.058821693
9	Southeast Asia	1	male	7	10 to 14	2011	44	Population	1	Number	29623360.879987784	30714691.08648703	28548928.375143133
9	Southeast Asia	1	male	8	15 to 19	2011	44	Population	1	Number	29101506.596606843	30149674.52091399	28086591.997914467
9	Southeast Asia	1	male	9	20 to 24	2011	44	Population	1	Number	27541870.58026279	28539080.247990523	26578034.46734311
9	Southeast Asia	1	male	10	25 to 29	2011	44	Population	1	Number	26412405.0489851	27406155.171445698	25460798.06781437
9	Southeast Asia	1	male	11	30 to 34	2011	44	Population	1	Number	25120943.007968437	26104304.888915915	24200430.529731426
9	Southeast Asia	1	male	12	35 to 39	2011	44	Population	1	Number	23194375.94460202	24114573.993155763	22342623.527037796
9	Southeast Asia	1	male	13	40 to 44	2011	44	Population	1	Number	21345304.700839017	22187696.108627364	20575781.57027771
9	Southeast Asia	1	male	14	45 to 49	2011	44	Population	1	Number	18674997.7615048	19388925.475293502	18009347.34409051
9	Southeast Asia	1	male	15	50 to 54	2011	44	Population	1	Number	15640405.929966534	16222955.513617763	15085062.633487064
9	Southeast Asia	1	male	16	55 to 59	2011	44	Population	1	Number	11918441.082142202	12360075.113063442	11498713.436649762
9	Southeast Asia	1	male	17	60 to 64	2011	44	Population	1	Number	8412242.618481575	8726718.422121618	8114736.567321907
9	Southeast Asia	1	male	18	65 to 69	2011	44	Population	1	Number	5838140.6873608185	6060733.56162949	5632328.202498275
9	Southeast Asia	1	male	19	70 to 74	2011	44	Population	1	Number	4192216.8367323857	4347324.979204186	4046614.512277166
9	Southeast Asia	1	male	20	75 to 79	2011	44	Population	1	Number	2780347.9614179423	2879978.28876877	2683063.8089394425
9	Southeast Asia	1	male	21	80 plus	2011	44	Population	1	Number	2358788.670830844	2440838.268487205	2276609.5771044786
9	Southeast Asia	1	male	22	All Ages	2011	44	Population	1	Number	312200357.6082434	323973762.3319887	300993694.53482145
9	Southeast Asia	1	male	23	5-14 years	2011	44	Population	1	Number	59372391.58358444	61584372.85649638	57191087.20807398
9	Southeast Asia	1	male	24	15-49 years	2011	44	Population	1	Number	171391403.640769	177910533.48143503	165202623.13114998
9	Southeast Asia	1	male	25	50-69 years	2011	44	Population	1	Number	41809230.31795113	43364333.00329224	40328460.13240963
9	Southeast Asia	1	male	26	70+ years	2011	44	Population	1	Number	9331353.468981173	9664124.875101421	9005330.290252503
9	Southeast Asia	1	male	28	<1 year	2011	44	Population	1	Number	6099938.776812453	6321385.236728743	5880994.238820968
9	Southeast Asia	1	male	30	80 to 84	2011	44	Population	1	Number	1522353.8140906647	1575650.681467875	1468957.5412713173
9	Southeast Asia	1	male	31	85 to 89	2011	44	Population	1	Number	604860.2825043991	626145.4064571459	584559.5381411584
9	Southeast Asia	1	male	32	90 to 94	2011	44	Population	1	Number	182274.55892994982	188723.32976877945	175889.76818117438
9	Southeast Asia	1	male	39	0 to 14	2011	44	Population	1	Number	89668370.18054208	92955206.08838551	86345584.65423511
9	Southeast Asia	1	male	42	Neonatal	2011	44	Population	1	Number	470681.3314102211	487755.3393333576	453845.90708217747
9	Southeast Asia	1	male	157	25 plus	2011	44	Population	1	Number	165888610.25083166	172310765.15258738	160008905.98427042
9	Southeast Asia	1	male	158	<20 years	2011	44	Population	1	Number	118769876.77714892	123126020.74492359	114422932.07374465
9	Southeast Asia	1	male	159	10 to 24	2011	44	Population	1	Number	86266738.05685742	89412148.94959584	83238310.732644
9	Southeast Asia	1	male	162	10 to 19	2011	44	Population	1	Number	58724867.47659463	60856047.62859037	56622082.11176587
9	Southeast Asia	1	male	164	Birth	2011	44	Population	1	Number	6252553.20637523	6517440.1414274	5986026.98812121
9	Southeast Asia	1	male	235	95 plus	2011	44	Population	1	Number	49300.01530583036	51028.917135143034	47469.19071524242
9	Southeast Asia	2	female	1	Under 5	2011	44	Population	1	Number	28592172.324261904	29616885.824369933	27535723.650740765
9	Southeast Asia	2	female	2	Early Neonatal	2011	44	Population	1	Number	111233.92822731918	115272.1053054294	107231.50688495967
9	Southeast Asia	2	female	3	Late Neonatal	2011	44	Population	1	Number	331573.7254347028	343595.80702523893	319640.8064219787
9	Southeast Asia	2	female	4	Post Neonatal	2011	44	Population	1	Number	5307159.45358423	5499221.541184285	5115108.408430832
9	Southeast Asia	2	female	5	1 to 4	2011	44	Population	1	Number	22842205.217015654	23670950.64732927	21994996.150008332
9	Southeast Asia	2	female	6	5 to 9	2011	44	Population	1	Number	28095363.385989375	29155562.331182994	27056563.194018938
9	Southeast Asia	2	female	7	10 to 14	2011	44	Population	1	Number	28160901.35308385	29199879.82299255	27145281.819917645
9	Southeast Asia	2	female	8	15 to 19	2011	44	Population	1	Number	28308032.20900753	29330270.2179792	27314448.41584702
9	Southeast Asia	2	female	9	20 to 24	2011	44	Population	1	Number	27299776.19088503	28282788.118380304	26358674.7288712
9	Southeast Asia	2	female	10	25 to 29	2011	44	Population	1	Number	26375760.296424787	27384398.181081273	25421728.42398352
9	Southeast Asia	2	female	11	30 to 34	2011	44	Population	1	Number	24948841.869712252	25912104.85582644	24024710.200047657
9	Southeast Asia	2	female	12	35 to 39	2011	44	Population	1	Number	23055000.410276413	23955037.535036586	22207718.616366573
9	Southeast Asia	2	female	13	40 to 44	2011	44	Population	1	Number	21453695.701043822	22281202.095377795	20685021.99402367
9	Southeast Asia	2	female	14	45 to 49	2011	44	Population	1	Number	19072097.589081362	19768420.565684073	18389822.833740152
9	Southeast Asia	2	female	15	50 to 54	2011	44	Population	1	Number	16142043.543148642	16733843.879947746	15587848.679818211
9	Southeast Asia	2	female	16	55 to 59	2011	44	Population	1	Number	12514020.938576918	12965943.609549154	12084910.750455596
9	Southeast Asia	2	female	17	60 to 64	2011	44	Population	1	Number	9195327.541227102	9525384.430228809	8882444.447964367
9	Southeast Asia	2	female	18	65 to 69	2011	44	Population	1	Number	6861676.325854591	7112230.814839139	6622494.814215088
9	Southeast Asia	2	female	19	70 to 74	2011	44	Population	1	Number	5331744.936222428	5523331.49268433	5145218.499930044
9	Southeast Asia	2	female	20	75 to 79	2011	44	Population	1	Number	3819756.0465106824	3957241.45036381	3687885.362077653
9	Southeast Asia	2	female	21	80 plus	2011	44	Population	1	Number	3665402.8773691007	3793016.1715762294	3539593.505827834
9	Southeast Asia	2	female	22	All Ages	2011	44	Population	1	Number	312891613.5386758	324587881.82280207	301683412.6926985
9	Southeast Asia	2	female	23	5-14 years	2011	44	Population	1	Number	56256264.739073224	58355442.15417554	54201637.97594933
9	Southeast Asia	2	female	24	15-49 years	2011	44	Population	1	Number	170513204.26643118	176970038.72233596	164328252.80537745
9	Southeast Asia	2	female	25	50-69 years	2011	44	Population	1	Number	44713068.34880725	46335952.30396564	43164806.87766953
9	Southeast Asia	2	female	26	70+ years	2011	44	Population	1	Number	12816903.860102212	13277798.192131411	12380096.55476017
9	Southeast Asia	2	female	28	<1 year	2011	44	Population	1	Number	5749967.107246251	5958089.453514954	5541975.089092108
9	Southeast Asia	2	female	30	80 to 84	2011	44	Population	1	Number	2262059.6949488865	2341730.774760138	2184058.925127577
9	Southeast Asia	2	female	31	85 to 89	2011	44	Population	1	Number	990926.1038254414	1025294.8484645045	957481.5424618375
9	Southeast Asia	2	female	32	90 to 94	2011	44	Population	1	Number	322797.3638701812	333852.83353628	311768.8927910604
9	Southeast Asia	2	female	39	0 to 14	2011	44	Population	1	Number	84848437.06333514	87967459.65381283	81707158.88112524
9	Southeast Asia	2	female	42	Neonatal	2011	44	Population	1	Number	442807.65366202197	458867.9123306683	426872.31330693833
9	Southeast Asia	2	female	157	25 plus	2011	44	Population	1	Number	172435368.0754481	178827187.56402254	166345663.60134387
9	Southeast Asia	2	female	158	<20 years	2011	44	Population	1	Number	113156469.27234267	117274998.62613884	109020916.21532342
9	Southeast Asia	2	female	159	10 to 24	2011	44	Population	1	Number	83768709.7529764	86836528.61091717	80818521.13721748
9	Southeast Asia	2	female	162	10 to 19	2011	44	Population	1	Number	56468933.56209138	58514501.48609135	54459045.036419116
9	Southeast Asia	2	female	164	Birth	2011	44	Population	1	Number	5873380.35384205	6122088.99176041	5622724.6297157
9	Southeast Asia	2	female	235	95 plus	2011	44	Population	1	Number	89619.71472459187	92825.27725294592	86255.44362451308
9	Southeast Asia	3	both	1	Under 5	2011	44	Population	1	Number	58888150.92121955	60997909.69565365	56713939.05132656
9	Southeast Asia	3	both	2	Early Neonatal	2011	44	Population	1	Number	229641.87992220165	237978.0207601897	221400.0879778753
9	Southeast Asia	3	both	3	Late Neonatal	2011	44	Population	1	Number	683847.1051500414	708639.8271084571	659318.1324112405
9	Southeast Asia	3	both	4	Post Neonatal	2011	44	Population	1	Number	10936416.89898646	11332206.266916215	10542317.312750978
9	Southeast Asia	3	both	5	1 to 4	2011	44	Population	1	Number	47038245.03716084	48741094.45965895	45294770.736245856
9	Southeast Asia	3	both	6	5 to 9	2011	44	Population	1	Number	57844394.08958603	60025244.10119234	55698942.75756683
9	Southeast Asia	3	both	7	10 to 14	2011	44	Population	1	Number	57784262.23307163	59914570.90947958	55694210.19506077
9	Southeast Asia	3	both	8	15 to 19	2011	44	Population	1	Number	57409538.805614375	59479944.738893196	55401040.41376149
9	Southeast Asia	3	both	9	20 to 24	2011	44	Population	1	Number	54841646.771147825	56821776.97602004	52933382.89963712
9	Southeast Asia	3	both	10	25 to 29	2011	44	Population	1	Number	52788165.345409885	54790553.35252697	50874725.62243857
9	Southeast Asia	3	both	11	30 to 34	2011	44	Population	1	Number	50069784.87768069	52016429.30957573	48225095.98002531
9	Southeast Asia	3	both	12	35 to 39	2011	44	Population	1	Number	46249376.35487843	48069674.57356421	44550342.14340437
9	Southeast Asia	3	both	13	40 to 44	2011	44	Population	1	Number	42799000.401882835	44476324.28985765	41260796.01434292
9	Southeast Asia	3	both	14	45 to 49	2011	44	Population	1	Number	37747095.35058616	39156384.79165589	36399127.488467105
9	Southeast Asia	3	both	15	50 to 54	2011	44	Population	1	Number	31782449.473115176	32951185.607621446	30649066.369226743
9	Southeast Asia	3	both	16	55 to 59	2011	44	Population	1	Number	24432462.02071912	25318610.274852592	23584224.013946846
9	Southeast Asia	3	both	17	60 to 64	2011	44	Population	1	Number	17607570.159708675	18251697.2834047	16998394.14109057
9	Southeast Asia	3	both	18	65 to 69	2011	44	Population	1	Number	12699817.01321541	13172950.297373613	12254832.062567152
9	Southeast Asia	3	both	19	70 to 74	2011	44	Population	1	Number	9523961.772954814	9870500.135993693	9189760.052060401
9	Southeast Asia	3	both	20	75 to 79	2011	44	Population	1	Number	6600104.007928625	6836875.076616744	6373923.294183131
9	Southeast Asia	3	both	21	80 plus	2011	44	Population	1	Number	6024191.548199945	6236446.820824055	5815070.937449691
9	Southeast Asia	3	both	22	All Ages	2011	44	Population	1	Number	625091971.1469193	648650492.836646	602660736.7985692
9	Southeast Asia	3	both	23	5-14 years	2011	44	Population	1	Number	115628656.32265766	119939815.01067191	111392725.18402328
9	Southeast Asia	3	both	24	15-49 years	2011	44	Population	1	Number	341904607.9072002	354882035.15239996	329530301.4834029
9	Southeast Asia	3	both	25	50-69 years	2011	44	Population	1	Number	86522298.66675839	89654064.08171155	83496364.05424488
9	Southeast Asia	3	both	26	70+ years	2011	44	Population	1	Number	22148257.329083383	22935622.75566835	21383642.660651725
9	Southeast Asia	3	both	28	<1 year	2011	44	Population	1	Number	11849905.884058705	12278732.19968389	11422896.225500127
9	Southeast Asia	3	both	30	80 to 84	2011	44	Population	1	Number	3784413.509039551	3919533.9812373747	3652588.7975583724
9	Southeast Asia	3	both	31	85 to 89	2011	44	Population	1	Number	1595786.3863298406	1651450.7331906923	1541267.3953060978
9	Southeast Asia	3	both	32	90 to 94	2011	44	Population	1	Number	505071.922800131	522517.4845966907	487356.0106562159
9	Southeast Asia	3	both	39	0 to 14	2011	44	Population	1	Number	174516807.2438772	180922665.74219832	168047428.2042625
9	Southeast Asia	3	both	42	Neonatal	2011	44	Population	1	Number	913488.985072243	946617.8478686468	880718.2203891157
9	Southeast Asia	3	both	157	25 plus	2011	44	Population	1	Number	338323978.32627976	351186711.76962817	326354480.73187774
9	Southeast Asia	3	both	158	<20 years	2011	44	Population	1	Number	231926346.04949158	240405400.07927436	223427300.46306422
9	Southeast Asia	3	both	159	10 to 24	2011	44	Population	1	Number	170035447.80983382	176248677.56051302	164052128.98618838
9	Southeast Asia	3	both	162	10 to 19	2011	44	Population	1	Number	115193801.038686	119370549.11468172	111081127.14818498
9	Southeast Asia	3	both	164	Birth	2011	44	Population	1	Number	12125933.5602173	12639529.1331878	11608479.8260073
9	Southeast Asia	3	both	235	95 plus	2011	44	Population	1	Number	138919.73003042224	143705.36404203332	133902.1136824869
10	Cambodia	1	male	1	Under 5	2011	44	Population	1	Number	871254.6092172713	945393.796914904	790360.041519463
10	Cambodia	1	male	2	Early Neonatal	2011	44	Population	1	Number	3594.623088876657	3900.506619441729	3260.8682051320798
10	Cambodia	1	male	3	Late Neonatal	2011	44	Population	1	Number	10649.757499205482	11555.995884420117	9660.944906571176
10	Cambodia	1	male	4	Post Neonatal	2011	44	Population	1	Number	168271.7463199087	182590.78745052387	152647.9894636512
10	Cambodia	1	male	5	1 to 4	2011	44	Population	1	Number	688738.4823092804	747346.5069605184	624790.2389441086
10	Cambodia	1	male	6	5 to 9	2011	44	Population	1	Number	796183.5367462086	863934.5707701468	722259.195535481
10	Cambodia	1	male	7	10 to 14	2011	44	Population	1	Number	816650.5780553862	886143.2497145039	740825.9054819971
10	Cambodia	1	male	8	15 to 19	2011	44	Population	1	Number	837572.2240171764	908845.2177778875	759805.0107815047
10	Cambodia	1	male	9	20 to 24	2011	44	Population	1	Number	766071.1741429846	831259.8043880028	694942.7166261589
10	Cambodia	1	male	10	25 to 29	2011	44	Population	1	Number	651645.9363448974	707097.5803028875	591141.6752999976
10	Cambodia	1	male	11	30 to 34	2011	44	Population	1	Number	508297.83553981234	551551.3095951662	461103.211565696
10	Cambodia	1	male	12	35 to 39	2011	44	Population	1	Number	398157.81398300524	432038.95112922357	361189.5111506154
10	Cambodia	1	male	13	40 to 44	2011	44	Population	1	Number	374421.14765846956	406282.41926672315	339656.755532085
10	Cambodia	1	male	14	45 to 49	2011	44	Population	1	Number	334108.9599658393	362539.87629306765	303087.4886364856
10	Cambodia	1	male	15	50 to 54	2011	44	Population	1	Number	262834.83695099654	285200.70004547486	238431.05155217228
10	Cambodia	1	male	16	55 to 59	2011	44	Population	1	Number	184931.51558714092	200668.2155142039	167760.9263600008
10	Cambodia	1	male	17	60 to 64	2011	44	Population	1	Number	142649.84285955844	154788.59468126067	129405.03789875445
10	Cambodia	1	male	18	65 to 69	2011	44	Population	1	Number	98529.1223457632	106913.43276202395	89380.85423506066
10	Cambodia	1	male	19	70 to 74	2011	44	Population	1	Number	72087.78471762298	78222.07628445656	65394.55162670853
10	Cambodia	1	male	20	75 to 79	2011	44	Population	1	Number	46380.98285569278	50327.76070588763	42074.584338178516
10	Cambodia	1	male	21	80 plus	2011	44	Population	1	Number	39504.62363801227	42866.25946276181	35836.68384469212
10	Cambodia	1	male	22	All Ages	2011	44	Population	1	Number	7201282.524625838	7814073.815608585	6532655.20198505
10	Cambodia	1	male	23	5-14 years	2011	44	Population	1	Number	1612834.1148015948	1750077.8204846508	1463085.1010174782
10	Cambodia	1	male	24	15-49 years	2011	44	Population	1	Number	3870275.0916521847	4199615.158752958	3510926.369592543
10	Cambodia	1	male	25	50-69 years	2011	44	Population	1	Number	688945.3177434591	747570.9430029632	624977.8700459881
10	Cambodia	1	male	26	70+ years	2011	44	Population	1	Number	157973.39121132804	171416.09645310597	143305.8198095792
10	Cambodia	1	male	28	<1 year	2011	44	Population	1	Number	182516.12690799087	198047.28995438575	165569.8025753545
10	Cambodia	1	male	30	80 to 84	2011	44	Population	1	Number	25794.31267848905	27989.27310563673	23399.352868677463
10	Cambodia	1	male	31	85 to 89	2011	44	Population	1	Number	10751.728969528951	11666.644590878848	9753.448492395604
10	Cambodia	1	male	32	90 to 94	2011	44	Population	1	Number	2541.5233749088948	2757.793655188471	2305.5470798832243
10	Cambodia	1	male	39	0 to 14	2011	44	Population	1	Number	2484088.724018866	2695471.6173995542	2253445.1425369415
10	Cambodia	1	male	42	Neonatal	2011	44	Population	1	Number	14244.380588082138	15456.502503861846	12921.813111703254
10	Cambodia	1	male	157	25 plus	2011	44	Population	1	Number	3113550.402446811	3378497.176043136	2824462.332040446
10	Cambodia	1	male	158	<20 years	2011	44	Population	1	Number	3321660.9480360425	3604316.8351774416	3013250.1533184457
10	Cambodia	1	male	159	10 to 24	2011	44	Population	1	Number	2420293.9762155474	2626248.2718803943	2195573.632889661
10	Cambodia	1	male	162	10 to 19	2011	44	Population	1	Number	1654222.8020725627	1794988.4674923914	1500630.916263502
10	Cambodia	1	male	164	Birth	2011	44	Population	1	Number	191520.637548479	205816.158200252	178282.151793766
10	Cambodia	1	male	235	95 plus	2011	44	Population	1	Number	417.0586150853744	452.5481110577492	378.3354037358382
10	Cambodia	2	female	1	Under 5	2011	44	Population	1	Number	834848.8479603492	905890.0967334154	757334.4957442519
10	Cambodia	2	female	2	Early Neonatal	2011	44	Population	1	Number	3432.432807915797	3724.5147980865045	3113.737026899987
10	Cambodia	2	female	3	Late Neonatal	2011	44	Population	1	Number	10190.549856647507	11057.712085198385	9244.373943733757
10	Cambodia	2	female	4	Post Neonatal	2011	44	Population	1	Number	161664.21189082722	175420.986572492	146653.95381613614
10	Cambodia	2	female	5	1 to 4	2011	44	Population	1	Number	659561.6534049587	715686.8832776386	598322.430957482
10	Cambodia	2	female	6	5 to 9	2011	44	Population	1	Number	754606.9367232148	818820.0206229024	684542.9149295937
10	Cambodia	2	female	7	10 to 14	2011	44	Population	1	Number	769620.7341030389	835111.4132432233	698162.7057403914
10	Cambodia	2	female	8	15 to 19	2011	44	Population	1	Number	803073.9236260427	871411.2933557422	728509.8212455974
10	Cambodia	2	female	9	20 to 24	2011	44	Population	1	Number	765087.4165727644	830192.3342194493	694050.2993398472
10	Cambodia	2	female	10	25 to 29	2011	44	Population	1	Number	669120.4353563744	726059.0673296107	606993.6956143011
10	Cambodia	2	female	11	30 to 34	2011	44	Population	1	Number	531124.181698729	576320.0578308391	481810.1687594227
10	Cambodia	2	female	12	35 to 39	2011	44	Population	1	Number	424813.88952286635	460963.3185860795	385370.6136062544
10	Cambodia	2	female	13	40 to 44	2011	44	Population	1	Number	415844.3882820564	451230.55993576895	377233.915908363
10	Cambodia	2	female	14	45 to 49	2011	44	Population	1	Number	389112.85417813575	422224.31278768246	352984.3610931128
10	Cambodia	2	female	15	50 to 54	2011	44	Population	1	Number	338767.69989586715	367595.0505035604	307313.672171782
10	Cambodia	2	female	16	55 to 59	2011	44	Population	1	Number	267567.8848805661	290336.5054756876	242724.64371059882
10	Cambodia	2	female	17	60 to 64	2011	44	Population	1	Number	203943.7199023471	221298.2584834141	185007.8785516713
10	Cambodia	2	female	18	65 to 69	2011	44	Population	1	Number	139457.69014676224	151324.80655141213	126509.27135252216
10	Cambodia	2	female	19	70 to 74	2011	44	Population	1	Number	106888.21787939928	115983.84338793537	96963.82139889027
10	Cambodia	2	female	20	75 to 79	2011	44	Population	1	Number	71847.70278704673	77961.56464352297	65176.76091132994
10	Cambodia	2	female	21	80 plus	2011	44	Population	1	Number	66937.53800930746	72633.57065233465	60722.49691485263
10	Cambodia	2	female	22	All Ages	2011	44	Population	1	Number	7552664.061524868	8195356.074342578	6851411.536992785
10	Cambodia	2	female	23	5-14 years	2011	44	Population	1	Number	1524227.6708262537	1653931.4338661258	1382705.6206699852
10	Cambodia	2	female	24	15-49 years	2011	44	Population	1	Number	3998177.089236969	4338400.944045173	3626952.8755668974
10	Cambodia	2	female	25	50-69 years	2011	44	Population	1	Number	949736.9948255427	1030554.6210140744	861555.4657865744
10	Cambodia	2	female	26	70+ years	2011	44	Population	1	Number	245673.45867575347	266578.97868379304	222863.07922507275
10	Cambodia	2	female	28	<1 year	2011	44	Population	1	Number	175287.1945553905	190203.21345577692	159012.06478676992
10	Cambodia	2	female	30	80 to 84	2011	44	Population	1	Number	42006.03188076734	45580.524398905996	38105.84041693358
10	Cambodia	2	female	31	85 to 89	2011	44	Population	1	Number	18416.863020395147	19984.041259483427	16706.88736388406
10	Cambodia	2	female	32	90 to 94	2011	44	Population	1	Number	5349.408575609468	5804.615127474647	4852.724725005057
10	Cambodia	2	female	39	0 to 14	2011	44	Population	1	Number	2359076.518786603	2559821.530599541	2140040.1164142373
10	Cambodia	2	female	42	Neonatal	2011	44	Population	1	Number	13622.982664563304	14782.22688328489	12358.110970633747
10	Cambodia	2	female	157	25 plus	2011	44	Population	1	Number	3625426.202539458	3933930.916167848	3288811.299993102
10	Cambodia	2	female	158	<20 years	2011	44	Population	1	Number	3162150.4424126456	3431232.823955283	2868549.937659835
10	Cambodia	2	female	159	10 to 24	2011	44	Population	1	Number	2337782.074301846	2536715.0408184147	2120722.8263258357
10	Cambodia	2	female	162	10 to 19	2011	44	Population	1	Number	1572694.6577290816	1706522.7065989657	1426672.526985989
10	Cambodia	2	female	164	Birth	2011	44	Population	1	Number	182919.427830167	196572.935314418	170275.483707034
10	Cambodia	2	female	235	95 plus	2011	44	Population	1	Number	1165.2345325355093	1264.3898664705864	1057.0444090299347
10	Cambodia	3	both	1	Under 5	2011	44	Population	1	Number	1706103.4571776204	1851283.8936483196	1547694.5372637152
10	Cambodia	3	both	2	Early Neonatal	2011	44	Population	1	Number	7027.055896792454	7625.0214175282335	6374.605232032067
10	Cambodia	3	both	3	Late Neonatal	2011	44	Population	1	Number	20840.307355852987	22613.707969618503	18905.31885030493
10	Cambodia	3	both	4	Post Neonatal	2011	44	Population	1	Number	329935.95821073593	358011.77402301587	299301.94327978743
10	Cambodia	3	both	5	1 to 4	2011	44	Population	1	Number	1348300.135714239	1463033.3902381565	1223112.6699015906
10	Cambodia	3	both	6	5 to 9	2011	44	Population	1	Number	1550790.4734694234	1682754.5913930493	1406802.1104650747
10	Cambodia	3	both	7	10 to 14	2011	44	Population	1	Number	1586271.312158425	1721254.6629577274	1438988.6112223885
10	Cambodia	3	both	8	15 to 19	2011	44	Population	1	Number	1640646.147643219	1780256.5111336296	1488314.8320271021
10	Cambodia	3	both	9	20 to 24	2011	44	Population	1	Number	1531158.590715749	1661452.1386074522	1388993.0159660063
10	Cambodia	3	both	10	25 to 29	2011	44	Population	1	Number	1320766.3717012717	1433156.6476324983	1198135.3709142986
10	Cambodia	3	both	11	30 to 34	2011	44	Population	1	Number	1039422.0172385414	1127871.3674260052	942913.3803251187
10	Cambodia	3	both	12	35 to 39	2011	44	Population	1	Number	822971.7035058716	893002.2697153031	746560.1247568699
10	Cambodia	3	both	13	40 to 44	2011	44	Population	1	Number	790265.5359405259	857512.9792024922	716890.6714404479
10	Cambodia	3	both	14	45 to 49	2011	44	Population	1	Number	723221.814143975	784764.18908075	656071.8497295984
10	Cambodia	3	both	15	50 to 54	2011	44	Population	1	Number	601602.5368468637	652795.7505490353	545744.7237239543
10	Cambodia	3	both	16	55 to 59	2011	44	Population	1	Number	452499.4004677071	491004.72098989156	410485.5700705996
10	Cambodia	3	both	17	60 to 64	2011	44	Population	1	Number	346593.56276190554	376086.8531646748	314412.91645042575
10	Cambodia	3	both	18	65 to 69	2011	44	Population	1	Number	237986.81249252544	258238.23931343612	215890.1255875828
10	Cambodia	3	both	19	70 to 74	2011	44	Population	1	Number	178976.00259702225	194205.91967239193	162358.3730255988
10	Cambodia	3	both	20	75 to 79	2011	44	Population	1	Number	118228.68564273951	128289.32534941063	107251.34524950845
10	Cambodia	3	both	21	80 plus	2011	44	Population	1	Number	106442.16164731974	115499.83011509647	96559.18075954478
10	Cambodia	3	both	22	All Ages	2011	44	Population	1	Number	14753946.586150706	16009429.889951166	13384066.738977827
10	Cambodia	3	both	23	5-14 years	2011	44	Population	1	Number	3137061.7856278485	3404009.2543507772	2845790.721687463
10	Cambodia	3	both	24	15-49 years	2011	44	Population	1	Number	7868452.180889154	8538016.102798132	7137879.2451594435
10	Cambodia	3	both	25	50-69 years	2011	44	Population	1	Number	1638682.3125690017	1778125.5640170379	1486533.3358325628
10	Cambodia	3	both	26	70+ years	2011	44	Population	1	Number	403646.8498870815	437995.075136899	366168.8990346519
10	Cambodia	3	both	28	<1 year	2011	44	Population	1	Number	357803.32146338135	388250.50341016264	324581.8673621244
10	Cambodia	3	both	30	80 to 84	2011	44	Population	1	Number	67800.3445592564	73569.79750454273	61505.193285611036
10	Cambodia	3	both	31	85 to 89	2011	44	Population	1	Number	29168.591989924098	31650.685850362275	26460.335856279664
10	Cambodia	3	both	32	90 to 94	2011	44	Population	1	Number	7890.931950518363	8562.408782663117	7158.271804888282
10	Cambodia	3	both	39	0 to 14	2011	44	Population	1	Number	4843165.242805469	5255293.147999097	4393485.258951178
10	Cambodia	3	both	42	Neonatal	2011	44	Population	1	Number	27867.363252645442	30238.729387146734	25279.924082337002
10	Cambodia	3	both	157	25 plus	2011	44	Population	1	Number	6738976.604986269	7312428.092210987	6113273.632033551
10	Cambodia	3	both	158	<20 years	2011	44	Population	1	Number	6483811.3904486885	7035549.659132726	5881800.090978282
10	Cambodia	3	both	159	10 to 24	2011	44	Population	1	Number	4758076.050517393	5162963.312698809	4316296.459215497
10	Cambodia	3	both	162	10 to 19	2011	44	Population	1	Number	3226917.459801644	3501511.1740913573	2927303.443249491
10	Cambodia	3	both	164	Birth	2011	44	Population	1	Number	374440.065378646	402389.093514669	348557.6355008
10	Cambodia	3	both	235	95 plus	2011	44	Population	1	Number	1582.2931476208837	1716.937977528336	1435.3798127657728
11	Indonesia	1	male	1	Under 5	2011	44	Population	1	Number	11761293.356583303	12673345.786535036	10876764.022207431
11	Indonesia	1	male	2	Early Neonatal	2011	44	Population	1	Number	44353.287257940545	47792.749415162296	41017.61808736516
11	Indonesia	1	male	3	Late Neonatal	2011	44	Population	1	Number	131743.68610666128	141960.00716943975	121835.66396597373
11	Indonesia	1	male	4	Post Neonatal	2011	44	Population	1	Number	2115137.9218926835	2279160.41694128	1956065.1497542625
11	Indonesia	1	male	5	1 to 4	2011	44	Population	1	Number	9470058.461326018	10204432.613009153	8757845.59039983
11	Indonesia	1	male	6	5 to 9	2011	44	Population	1	Number	12179534.069058616	13124019.790703079	11263550.185612457
11	Indonesia	1	male	7	10 to 14	2011	44	Population	1	Number	11792878.302867314	12707380.049074907	10905973.565492311
11	Indonesia	1	male	8	15 to 19	2011	44	Population	1	Number	10887801.496092133	11732117.296257475	10068964.696586207
11	Indonesia	1	male	9	20 to 24	2011	44	Population	1	Number	10339027.887173586	11140787.967629122	9561462.59925257
11	Indonesia	1	male	10	25 to 29	2011	44	Population	1	Number	10407227.947732735	11214276.734886587	9624533.550933823
11	Indonesia	1	male	11	30 to 34	2011	44	Population	1	Number	10246251.577712351	11040817.138320401	9475663.699908197
11	Indonesia	1	male	12	35 to 39	2011	44	Population	1	Number	9562340.839298887	10303871.207948992	8843187.705266578
11	Indonesia	1	male	13	40 to 44	2011	44	Population	1	Number	8582883.174577003	9248459.588499464	7937391.925335693
11	Indonesia	1	male	14	45 to 49	2011	44	Population	1	Number	7326933.331487477	7895114.665501816	6775898.061281469
11	Indonesia	1	male	15	50 to 54	2011	44	Population	1	Number	6022462.514326309	6489486.114873605	5569532.330749269
11	Indonesia	1	male	16	55 to 59	2011	44	Population	1	Number	4587378.357408829	4943115.558338417	4242376.272860206
11	Indonesia	1	male	17	60 to 64	2011	44	Population	1	Number	3219969.601982365	3469668.424281945	2977805.9655182026
11	Indonesia	1	male	18	65 to 69	2011	44	Population	1	Number	2279412.4641799787	2456173.9489748417	2107985.128037511
11	Indonesia	1	male	19	70 to 74	2011	44	Population	1	Number	1567228.2981359244	1688762.0728890125	1449362.0600160111
11	Indonesia	1	male	20	75 to 79	2011	44	Population	1	Number	947573.2388991369	1021054.6536460483	876309.2800075163
11	Indonesia	1	male	21	80 plus	2011	44	Population	1	Number	748507.3998845196	806551.8659312238	692214.547379087
11	Indonesia	1	male	22	All Ages	2011	44	Population	1	Number	122458703.85740046	131955002.86429194	113248975.59644458
11	Indonesia	1	male	23	5-14 years	2011	44	Population	1	Number	23972412.37192593	25831399.839777984	22169523.75110477
11	Indonesia	1	male	24	15-49 years	2011	44	Population	1	Number	67352466.25407417	72575444.59904386	62287102.238564536
11	Indonesia	1	male	25	50-69 years	2011	44	Population	1	Number	16109222.937897481	17358444.04646881	14897699.697165187
11	Indonesia	1	male	26	70+ years	2011	44	Population	1	Number	3263308.9369195807	3516368.5924662845	3017885.8874026136
11	Indonesia	1	male	28	<1 year	2011	44	Population	1	Number	2291234.8952572853	2468913.173525883	2118918.4318076014
11	Indonesia	1	male	30	80 to 84	2011	44	Population	1	Number	495813.1498130798	534261.9474392287	458524.6253215546
11	Indonesia	1	male	31	85 to 89	2011	44	Population	1	Number	189304.9309087665	203984.9509543971	175067.91126695345
11	Indonesia	1	male	32	90 to 94	2011	44	Population	1	Number	52975.90868327949	57084.0288345757	48991.759676457106
11	Indonesia	1	male	39	0 to 14	2011	44	Population	1	Number	35733705.72850923	38504745.62631301	33046287.7733122
11	Indonesia	1	male	42	Neonatal	2011	44	Population	1	Number	176096.9733646018	189752.75658460206	162853.2820533389
11	Indonesia	1	male	157	25 plus	2011	44	Population	1	Number	65498168.74562552	70577351.97409236	60572260.52729355
11	Indonesia	1	male	158	<20 years	2011	44	Population	1	Number	46621507.224601366	50236862.92257049	43115252.4698984
11	Indonesia	1	male	159	10 to 24	2011	44	Population	1	Number	33019707.686133035	35580285.31296151	30536400.861331083
11	Indonesia	1	male	162	10 to 19	2011	44	Population	1	Number	22680679.79895945	24439497.345332388	20974938.262078516
11	Indonesia	1	male	164	Birth	2011	44	Population	1	Number	2324969.48166399	2461507.46793282	2188650.40752992
11	Indonesia	1	male	235	95 plus	2011	44	Population	1	Number	10413.410479393844	11220.938703022395	9630.251114121726
11	Indonesia	2	female	1	Under 5	2011	44	Population	1	Number	11139240.082399908	12003054.178090483	10301493.389343986
11	Indonesia	2	female	2	Early Neonatal	2011	44	Population	1	Number	41880.98934784712	45128.732342209696	38731.25381216145
11	Indonesia	2	female	3	Late Neonatal	2011	44	Population	1	Number	124786.92135033903	134463.766523159	115402.09528280058
11	Indonesia	2	female	4	Post Neonatal	2011	44	Population	1	Number	2006647.234961621	2162256.6081159986	1855733.7011133833
11	Indonesia	2	female	5	1 to 4	2011	44	Population	1	Number	8965924.9367401	9661205.071109116	8291626.339135642
11	Indonesia	2	female	6	5 to 9	2011	44	Population	1	Number	11479533.054422518	12369735.83226045	10616194.013066957
11	Indonesia	2	female	7	10 to 14	2011	44	Population	1	Number	11172529.228192234	12038924.795613032	10332278.964731522
11	Indonesia	2	female	8	15 to 19	2011	44	Population	1	Number	10559172.870770779	11378004.52330126	9765051.181278637
11	Indonesia	2	female	9	20 to 24	2011	44	Population	1	Number	10313480.930370642	11113259.922239782	9537836.94753157
11	Indonesia	2	female	10	25 to 29	2011	44	Population	1	Number	10431438.597850664	11240364.847082987	9646923.395330446
11	Indonesia	2	female	11	30 to 34	2011	44	Population	1	Number	10176833.273330312	10966015.656147007	9411466.124633659
11	Indonesia	2	female	12	35 to 39	2011	44	Population	1	Number	9419800.534634337	10150277.337380264	8711367.401964469
11	Indonesia	2	female	13	40 to 44	2011	44	Population	1	Number	8455487.468013374	9111184.733426057	7819577.243248937
11	Indonesia	2	female	14	45 to 49	2011	44	Population	1	Number	7265145.708718655	7828535.601028524	6718757.288411156
11	Indonesia	2	female	15	50 to 54	2011	44	Population	1	Number	5864302.160993083	6319060.908500314	5423266.712783746
11	Indonesia	2	female	16	55 to 59	2011	44	Population	1	Number	4431146.637787296	4774768.545339171	4097894.2422206146
11	Indonesia	2	female	17	60 to 64	2011	44	Population	1	Number	3277973.632169238	3532170.4901078427	3031447.6977284173
11	Indonesia	2	female	18	65 to 69	2011	44	Population	1	Number	2552271.0889609717	2750191.927937361	2360322.926542101
11	Indonesia	2	female	19	70 to 74	2011	44	Population	1	Number	1902381.1979543008	2049905.0579316148	1759309.1799594597
11	Indonesia	2	female	20	75 to 79	2011	44	Population	1	Number	1239308.203084265	1335412.7745640192	1146103.7886779965
11	Indonesia	2	female	21	80 plus	2011	44	Population	1	Number	1042311.216271546	1123139.2722297192	963922.3164805957
11	Indonesia	2	female	22	All Ages	2011	44	Population	1	Number	120722355.88592413	130084006.40317994	111643212.8139343
11	Indonesia	2	female	23	5-14 years	2011	44	Population	1	Number	22652062.282614753	24408660.62787348	20948472.97779848
11	Indonesia	2	female	24	15-49 years	2011	44	Population	1	Number	66621359.38368876	71787642.62060589	61610979.58239887
11	Indonesia	2	female	25	50-69 years	2011	44	Population	1	Number	16125693.519910589	17376191.87188469	14912931.57927488
11	Indonesia	2	female	26	70+ years	2011	44	Population	1	Number	4184000.617310112	4508457.104725353	3869335.2851180523
11	Indonesia	2	female	28	<1 year	2011	44	Population	1	Number	2173315.145659807	2341849.1069813673	2009867.0502083453
11	Indonesia	2	female	30	80 to 84	2011	44	Population	1	Number	678429.6457349929	731039.7956720782	627407.1174492806
11	Indonesia	2	female	31	85 to 89	2011	44	Population	1	Number	263819.09399236366	284277.4601301929	243978.10197475605
11	Indonesia	2	female	32	90 to 94	2011	44	Population	1	Number	80367.71916298062	86599.99067683125	74323.51951747587
11	Indonesia	2	female	39	0 to 14	2011	44	Population	1	Number	33791302.365014665	36411714.80596396	31249966.36714247
11	Indonesia	2	female	42	Neonatal	2011	44	Population	1	Number	166667.91069818617	179592.4988653687	154133.34909496203
11	Indonesia	2	female	157	25 plus	2011	44	Population	1	Number	66058399.71976804	71181027.15167488	61090358.3179816
11	Indonesia	2	female	158	<20 years	2011	44	Population	1	Number	44350475.23578544	47789719.32926522	41015017.548421115
11	Indonesia	2	female	159	10 to 24	2011	44	Population	1	Number	32045183.029333655	34530189.241154075	29635167.093541734
11	Indonesia	2	female	162	10 to 19	2011	44	Population	1	Number	21731702.098963015	23416929.318914294	20097330.14601016
11	Indonesia	2	female	164	Birth	2011	44	Population	1	Number	2200618.65392658	2329853.91568912	2071590.59579881
11	Indonesia	2	female	235	95 plus	2011	44	Population	1	Number	19694.75738120879	21222.025750617064	18213.577539083366
11	Indonesia	3	both	1	Under 5	2011	44	Population	1	Number	22900533.43898321	24676399.96462552	21178257.411551416
11	Indonesia	3	both	2	Early Neonatal	2011	44	Population	1	Number	86234.27660578767	92921.48175737199	79748.87189952661
11	Indonesia	3	both	3	Late Neonatal	2011	44	Population	1	Number	256530.60745700033	276423.77369259874	237237.75924877435
11	Indonesia	3	both	4	Post Neonatal	2011	44	Population	1	Number	4121785.1568543045	4441417.0250572795	3811798.8508676453
11	Indonesia	3	both	5	1 to 4	2011	44	Population	1	Number	18435983.39806612	19865637.68411827	17049471.929535475
11	Indonesia	3	both	6	5 to 9	2011	44	Population	1	Number	23659067.123481136	25493755.62296353	21879744.198679417
11	Indonesia	3	both	7	10 to 14	2011	44	Population	1	Number	22965407.53105955	24746304.84468794	21238252.53022383
11	Indonesia	3	both	8	15 to 19	2011	44	Population	1	Number	21446974.36686291	23110121.819558736	19834015.87786484
11	Indonesia	3	both	9	20 to 24	2011	44	Population	1	Number	20652508.817544226	22254047.889868908	19099299.546784136
11	Indonesia	3	both	10	25 to 29	2011	44	Population	1	Number	20838666.545583397	22454641.581969574	19271456.946264267
11	Indonesia	3	both	11	30 to 34	2011	44	Population	1	Number	20423084.851042666	22006832.7944674	18887129.824541852
11	Indonesia	3	both	12	35 to 39	2011	44	Population	1	Number	18982141.373933222	20454148.545329254	17554555.10723105
11	Indonesia	3	both	13	40 to 44	2011	44	Population	1	Number	17038370.642590377	18359644.321925525	15756969.168584628
11	Indonesia	3	both	14	45 to 49	2011	44	Population	1	Number	14592079.040206132	15723650.266530344	13494655.349692624
11	Indonesia	3	both	15	50 to 54	2011	44	Population	1	Number	11886764.675319392	12808547.023373919	10992799.043533016
11	Indonesia	3	both	16	55 to 59	2011	44	Population	1	Number	9018524.995196125	9717884.103677588	8340270.515080822
11	Indonesia	3	both	17	60 to 64	2011	44	Population	1	Number	6497943.234151603	7001838.914389787	6009253.6632466195
11	Indonesia	3	both	18	65 to 69	2011	44	Population	1	Number	4831683.55314095	5206365.876912203	4468308.054579611
11	Indonesia	3	both	19	70 to 74	2011	44	Population	1	Number	3469609.4960902254	3738667.130820627	3208671.2399754706
11	Indonesia	3	both	20	75 to 79	2011	44	Population	1	Number	2186881.441983402	2356467.4282100676	2022413.0686855128
11	Indonesia	3	both	21	80 plus	2011	44	Population	1	Number	1790818.6161560656	1929691.138160943	1656136.8638596828
11	Indonesia	3	both	22	All Ages	2011	44	Population	1	Number	243181059.74332458	262039009.26747185	224892188.41037893
11	Indonesia	3	both	23	5-14 years	2011	44	Population	1	Number	46624474.65454068	50240060.46765147	43117996.72890325
11	Indonesia	3	both	24	15-49 years	2011	44	Population	1	Number	133973825.63776293	144363087.21964973	123898081.82096338
11	Indonesia	3	both	25	50-69 years	2011	44	Population	1	Number	32234916.45780807	34734635.9183535	29810631.27644007
11	Indonesia	3	both	26	70+ years	2011	44	Population	1	Number	7447309.554229693	8024825.69719164	6887221.172520665
11	Indonesia	3	both	28	<1 year	2011	44	Population	1	Number	4464550.040917093	4810762.28050725	4128785.4820159464
11	Indonesia	3	both	30	80 to 84	2011	44	Population	1	Number	1174242.7955480728	1265301.7431113068	1085931.7427708353
11	Indonesia	3	both	31	85 to 89	2011	44	Population	1	Number	453124.0249011301	488262.41108458996	419046.0132417094
11	Indonesia	3	both	32	90 to 94	2011	44	Population	1	Number	133343.62784626012	143684.01951140695	123315.27919393293
11	Indonesia	3	both	39	0 to 14	2011	44	Population	1	Number	69525008.09352389	74916460.43227698	64296254.140454665
11	Indonesia	3	both	42	Neonatal	2011	44	Population	1	Number	342764.884062788	369345.2554499707	316986.631148301
11	Indonesia	3	both	157	25 plus	2011	44	Population	1	Number	131556568.46539356	141758379.1257673	121662618.84527518
11	Indonesia	3	both	158	<20 years	2011	44	Population	1	Number	90971982.46038681	98026582.2518357	84130270.0183195
11	Indonesia	3	both	159	10 to 24	2011	44	Population	1	Number	65064890.715466686	70110474.55411558	60171567.95487282
11	Indonesia	3	both	162	10 to 19	2011	44	Population	1	Number	44412381.897922464	47856426.66424667	41072268.40808867
11	Indonesia	3	both	164	Birth	2011	44	Population	1	Number	4525588.13559057	4791361.38362193	4260241.00332874
11	Indonesia	3	both	235	95 plus	2011	44	Population	1	Number	30108.167860602636	32442.964453639455	27843.828653205084
12	Lao People's Democratic Republic	1	male	1	Under 5	2011	44	Population	1	Number	397828.59160057805	434768.4017650412	363351.26831623295
12	Lao People's Democratic Republic	1	male	2	Early Neonatal	2011	44	Population	1	Number	1650.7502653611702	1804.0283421983456	1507.6900334869435
12	Lao People's Democratic Republic	1	male	3	Late Neonatal	2011	44	Population	1	Number	4877.613624363405	5330.517526053012	4454.901266996832
12	Lao People's Democratic Republic	1	male	4	Post Neonatal	2011	44	Population	1	Number	76608.3804339233	83721.74304783349	69969.20981050491
12	Lao People's Democratic Republic	1	male	5	1 to 4	2011	44	Population	1	Number	314691.8472769302	343912.1128489563	287419.46720524423
12	Lao People's Democratic Republic	1	male	6	5 to 9	2011	44	Population	1	Number	379510.7115878597	414749.64095950994	346620.88473895536
12	Lao People's Democratic Republic	1	male	7	10 to 14	2011	44	Population	1	Number	385541.4829949771	421340.39110025193	352129.0067944496
12	Lao People's Democratic Republic	1	male	8	15 to 19	2011	44	Population	1	Number	369146.4796136805	403423.0529111071	337154.8561214783
12	Lao People's Democratic Republic	1	male	9	20 to 24	2011	44	Population	1	Number	326480.5342644622	356795.421662576	298186.5022025765
12	Lao People's Democratic Republic	1	male	10	25 to 29	2011	44	Population	1	Number	274967.7983700677	300499.543668376	251138.05390889646
12	Lao People's Democratic Republic	1	male	11	30 to 34	2011	44	Population	1	Number	230679.35394206533	252098.75848812232	210687.81278891076
12	Lao People's Democratic Republic	1	male	12	35 to 39	2011	44	Population	1	Number	190786.08087398595	208501.2520766198	174251.8409341634
12	Lao People's Democratic Republic	1	male	13	40 to 44	2011	44	Population	1	Number	161976.55696375048	177016.66064574433	147939.0588129608
12	Lao People's Democratic Republic	1	male	14	45 to 49	2011	44	Population	1	Number	138002.018533711	150816.00042083036	126042.24413002525
12	Lao People's Democratic Republic	1	male	15	50 to 54	2011	44	Population	1	Number	114500.49088918217	125132.27172767653	104577.4473373853
12	Lao People's Democratic Republic	1	male	16	55 to 59	2011	44	Population	1	Number	85398.4836043261	93328.03879286835	77997.52955179459
12	Lao People's Democratic Republic	1	male	17	60 to 64	2011	44	Population	1	Number	61788.14013923651	67525.39034032366	56433.34732721635
12	Lao People's Democratic Republic	1	male	18	65 to 69	2011	44	Population	1	Number	43913.11989010738	47990.610414213596	40107.44361936937
12	Lao People's Democratic Republic	1	male	19	70 to 74	2011	44	Population	1	Number	31379.86069540249	34293.59319615566	28660.36384511242
12	Lao People's Democratic Republic	1	male	20	75 to 79	2011	44	Population	1	Number	20038.059438248583	21898.66505418756	18301.485778562892
12	Lao People's Democratic Republic	1	male	21	80 plus	2011	44	Population	1	Number	16154.78983099065	17654.81994999914	14754.754933164802
12	Lao People's Democratic Republic	1	male	22	All Ages	2011	44	Population	1	Number	3228092.553232632	3527832.5131736044	2948333.9011412538
12	Lao People's Democratic Republic	1	male	23	5-14 years	2011	44	Population	1	Number	765052.1945828368	836090.0320597619	698749.8915334048
12	Lao People's Democratic Republic	1	male	24	15-49 years	2011	44	Population	1	Number	1692038.8225617232	1849150.6898733752	1545400.3688990118
12	Lao People's Democratic Republic	1	male	25	50-69 years	2011	44	Population	1	Number	305600.2345228522	333976.3112750821	279115.76783576555
12	Lao People's Democratic Republic	1	male	26	70+ years	2011	44	Population	1	Number	67572.70996464172	73847.07820034234	61716.60455684013
12	Lao People's Democratic Republic	1	male	28	<1 year	2011	44	Population	1	Number	83136.74432364787	90856.28891608486	75931.80111098869
12	Lao People's Democratic Republic	1	male	30	80 to 84	2011	44	Population	1	Number	10744.013219951781	11741.633343615422	9812.896590889926
12	Lao People's Democratic Republic	1	male	31	85 to 89	2011	44	Population	1	Number	4182.189076194717	4570.520316855348	3819.7448279417144
12	Lao People's Democratic Republic	1	male	32	90 to 94	2011	44	Population	1	Number	1061.1169632210224	1159.6454752768643	969.1565728521854
12	Lao People's Democratic Republic	1	male	39	0 to 14	2011	44	Population	1	Number	1162880.786183415	1270858.433824803	1062101.159849638
12	Lao People's Democratic Republic	1	male	42	Neonatal	2011	44	Population	1	Number	6528.3638897245755	7134.545868251358	5962.591300483776
12	Lao People's Democratic Republic	1	male	157	25 plus	2011	44	Population	1	Number	1369584.7531710744	1496755.6047751175	1250891.3829675629
12	Lao People's Democratic Republic	1	male	158	<20 years	2011	44	Population	1	Number	1532027.2657970954	1674281.4867359102	1399256.0159711158
12	Lao People's Democratic Republic	1	male	159	10 to 24	2011	44	Population	1	Number	1081168.4968731198	1181558.8656739348	987470.3651185042
12	Lao People's Democratic Republic	1	male	162	10 to 19	2011	44	Population	1	Number	754687.9626086577	824763.4440113591	689283.8629159278
12	Lao People's Democratic Republic	1	male	164	Birth	2011	44	Population	1	Number	88725.2916537284	92219.8855877887	85034.8072918558
12	Lao People's Democratic Republic	1	male	235	95 plus	2011	44	Population	1	Number	167.47057162312916	183.02081425150118	152.95694148097547
12	Lao People's Democratic Republic	2	female	1	Under 5	2011	44	Population	1	Number	384588.8791901645	420299.3346189484	351258.9592212248
12	Lao People's Democratic Republic	2	female	2	Early Neonatal	2011	44	Population	1	Number	1578.091414008829	1724.6228561586258	1441.3280717006971
12	Lao People's Democratic Republic	2	female	3	Late Neonatal	2011	44	Population	1	Number	4675.42894978743	5109.559280007597	4270.238677398336
12	Lao People's Democratic Republic	2	female	4	Post Neonatal	2011	44	Population	1	Number	73748.80674263621	80596.64769335357	67357.45753952661
12	Lao People's Democratic Republic	2	female	5	1 to 4	2011	44	Population	1	Number	304586.55208373204	332868.50478942855	278189.93493259914
12	Lao People's Democratic Republic	2	female	6	5 to 9	2011	44	Population	1	Number	368924.9370081575	403180.93928086595	336952.51323209715
12	Lao People's Democratic Republic	2	female	7	10 to 14	2011	44	Population	1	Number	375969.1766907847	410879.2618577928	343386.27258737234
12	Lao People's Democratic Republic	2	female	8	15 to 19	2011	44	Population	1	Number	362450.5093955397	396105.33786630654	331039.1838879151
12	Lao People's Democratic Republic	2	female	9	20 to 24	2011	44	Population	1	Number	326006.78944289515	356277.68793688144	297753.81389055215
12	Lao People's Democratic Republic	2	female	10	25 to 29	2011	44	Population	1	Number	275022.860086738	300559.71806272725	251188.34376993263
12	Lao People's Democratic Republic	2	female	11	30 to 34	2011	44	Population	1	Number	227206.96561764306	248303.94646608352	207516.35470770768
12	Lao People's Democratic Republic	2	female	12	35 to 39	2011	44	Population	1	Number	190871.0298208087	208594.08883753023	174329.42788548328
12	Lao People's Democratic Republic	2	female	13	40 to 44	2011	44	Population	1	Number	164517.37324719236	179793.40082494117	150259.6783929483
12	Lao People's Democratic Republic	2	female	14	45 to 49	2011	44	Population	1	Number	140356.80233127126	153389.43433127028	128192.95349963506
12	Lao People's Democratic Republic	2	female	15	50 to 54	2011	44	Population	1	Number	117455.31233308895	128361.45892988304	107276.1928322025
12	Lao People's Democratic Republic	2	female	16	55 to 59	2011	44	Population	1	Number	86797.84315661441	94857.33389354293	79275.61533770734
12	Lao People's Democratic Republic	2	female	17	60 to 64	2011	44	Population	1	Number	64674.80647481427	70680.09398819057	59069.844291946894
12	Lao People's Democratic Republic	2	female	18	65 to 69	2011	44	Population	1	Number	46538.24121026294	50859.483654851	42505.06204424158
12	Lao People's Democratic Republic	2	female	19	70 to 74	2011	44	Population	1	Number	35613.36334116186	38920.19173136813	32526.975215521914
12	Lao People's Democratic Republic	2	female	20	75 to 79	2011	44	Population	1	Number	23790.94570266277	26000.020254980933	21729.132792406836
12	Lao People's Democratic Republic	2	female	21	80 plus	2011	44	Population	1	Number	21796.391012493328	23820.26401526708	19907.43371973992
12	Lao People's Democratic Republic	2	female	22	All Ages	2011	44	Population	1	Number	3212582.2260622936	3510881.996551431	2934167.7573086354
12	Lao People's Democratic Republic	2	female	23	5-14 years	2011	44	Population	1	Number	744894.1136989421	814060.2011386588	680338.7858194694
12	Lao People's Democratic Republic	2	female	24	15-49 years	2011	44	Population	1	Number	1686432.3299420883	1843023.6143257408	1540279.756034174
12	Lao People's Democratic Republic	2	female	25	50-69 years	2011	44	Population	1	Number	315466.2031747806	344758.3704664675	288126.7145060983
12	Lao People's Democratic Republic	2	female	26	70+ years	2011	44	Population	1	Number	81200.70005631796	88740.47600161613	74163.5417276687
12	Lao People's Democratic Republic	2	female	28	<1 year	2011	44	Population	1	Number	80002.32710643247	87430.82982951982	73069.02428862566
12	Lao People's Democratic Republic	2	female	30	80 to 84	2011	44	Population	1	Number	13156.161010207135	14377.757699009471	12015.998573654022
12	Lao People's Democratic Republic	2	female	31	85 to 89	2011	44	Population	1	Number	6142.804826516631	6713.186264552372	5610.446237043792
12	Lao People's Democratic Republic	2	female	32	90 to 94	2011	44	Population	1	Number	2052.8325788741513	2243.4454391965965	1874.9263801624713
12	Lao People's Democratic Republic	2	female	39	0 to 14	2011	44	Population	1	Number	1129482.9928891067	1234359.535757607	1031597.7450406941
12	Lao People's Democratic Republic	2	female	42	Neonatal	2011	44	Population	1	Number	6253.520363796259	6834.182136166222	5711.566749099034
12	Lao People's Democratic Republic	2	female	157	25 plus	2011	44	Population	1	Number	1394641.934334752	1524139.4349906356	1273777.014489475
12	Lao People's Democratic Republic	2	female	158	<20 years	2011	44	Population	1	Number	1491933.5022846463	1630464.8736239136	1362636.928928609
12	Lao People's Democratic Republic	2	female	159	10 to 24	2011	44	Population	1	Number	1064426.4755292195	1163262.2876609808	972179.2703658396
12	Lao People's Democratic Republic	2	female	162	10 to 19	2011	44	Population	1	Number	738419.6860863244	806984.5997240992	674425.4564752874
12	Lao People's Democratic Republic	2	female	164	Birth	2011	44	Population	1	Number	84724.1559650361	88061.1584812894	81200.0968514059
12	Lao People's Democratic Republic	2	female	235	95 plus	2011	44	Population	1	Number	444.59259689541074	485.8746125086351	406.0625288796373
12	Lao People's Democratic Republic	3	both	1	Under 5	2011	44	Population	1	Number	782417.4707907425	855067.7363839895	714610.2275374576
12	Lao People's Democratic Republic	3	both	2	Early Neonatal	2011	44	Population	1	Number	3228.841679369999	3528.6511983569712	2949.018105187641
12	Lao People's Democratic Republic	3	both	3	Late Neonatal	2011	44	Population	1	Number	9553.042574150835	10440.076806060608	8725.139944395167
12	Lao People's Democratic Republic	3	both	4	Post Neonatal	2011	44	Population	1	Number	150357.1871765595	164318.39074118706	137326.66735003152
12	Lao People's Democratic Republic	3	both	5	1 to 4	2011	44	Population	1	Number	619278.3993606622	676780.6176383848	565609.4021378433
12	Lao People's Democratic Republic	3	both	6	5 to 9	2011	44	Population	1	Number	748435.6485960172	817930.580240376	683573.3979710523
12	Lao People's Democratic Republic	3	both	7	10 to 14	2011	44	Population	1	Number	761510.6596857618	832219.6529580449	695515.2793818219
12	Lao People's Democratic Republic	3	both	8	15 to 19	2011	44	Population	1	Number	731596.9890092203	799528.3907774136	668194.0400093934
12	Lao People's Democratic Republic	3	both	9	20 to 24	2011	44	Population	1	Number	652487.3237073573	713073.1095994575	595940.3160931286
12	Lao People's Democratic Republic	3	both	10	25 to 29	2011	44	Population	1	Number	549990.6584568057	601059.2617311034	502326.3976788291
12	Lao People's Democratic Republic	3	both	11	30 to 34	2011	44	Population	1	Number	457886.3195597084	500402.70495420584	418204.16749661847
12	Lao People's Democratic Republic	3	both	12	35 to 39	2011	44	Population	1	Number	381657.1106947946	417095.34091415006	348581.2688196466
12	Lao People's Democratic Republic	3	both	13	40 to 44	2011	44	Population	1	Number	326493.9302109428	356810.06147068547	298198.7372059091
12	Lao People's Democratic Republic	3	both	14	45 to 49	2011	44	Population	1	Number	278358.82086498226	304205.4347521006	254235.19762966028
12	Lao People's Democratic Republic	3	both	15	50 to 54	2011	44	Population	1	Number	231955.80322227112	253493.73065755956	211853.64016958777
12	Lao People's Democratic Republic	3	both	16	55 to 59	2011	44	Population	1	Number	172196.32676094052	188185.37268641125	157273.14488950194
12	Lao People's Democratic Republic	3	both	17	60 to 64	2011	44	Population	1	Number	126462.94661405077	138205.48432851426	115503.19161916323
12	Lao People's Democratic Republic	3	both	18	65 to 69	2011	44	Population	1	Number	90451.36110037033	98850.09406906458	82612.50566361094
12	Lao People's Democratic Republic	3	both	19	70 to 74	2011	44	Population	1	Number	66993.22403656435	73213.7849275238	61187.33906063434
12	Lao People's Democratic Republic	3	both	20	75 to 79	2011	44	Population	1	Number	43829.00514091135	47898.6853091685	40030.61857096973
12	Lao People's Democratic Republic	3	both	21	80 plus	2011	44	Population	1	Number	37951.18084348398	41475.08396526621	34662.188652904726
12	Lao People's Democratic Republic	3	both	22	All Ages	2011	44	Population	1	Number	6440674.779294926	7038714.509725034	5882501.658449891
12	Lao People's Democratic Republic	3	both	23	5-14 years	2011	44	Population	1	Number	1509946.308281779	1650150.2331984208	1379088.6773528738
12	Lao People's Democratic Republic	3	both	24	15-49 years	2011	44	Population	1	Number	3378471.1525038113	3692174.304199117	3085680.1249331855
12	Lao People's Democratic Republic	3	both	25	50-69 years	2011	44	Population	1	Number	621066.4376976327	678734.6817415496	567242.4823418639
12	Lao People's Democratic Republic	3	both	26	70+ years	2011	44	Population	1	Number	148773.41002095968	162587.5542019585	135880.14628450884
12	Lao People's Democratic Republic	3	both	28	<1 year	2011	44	Population	1	Number	163139.07143008034	178287.11874560468	149000.82539961432
12	Lao People's Democratic Republic	3	both	30	80 to 84	2011	44	Population	1	Number	23900.17423015892	26119.391042624895	21828.89516454395
12	Lao People's Democratic Republic	3	both	31	85 to 89	2011	44	Population	1	Number	10324.993902711347	11283.706581407721	9430.191064985505
12	Lao People's Democratic Republic	3	both	32	90 to 94	2011	44	Population	1	Number	3113.9495420951735	3403.090914473462	2844.082953014657
12	Lao People's Democratic Republic	3	both	39	0 to 14	2011	44	Population	1	Number	2292363.7790725217	2505217.96958241	2093698.9048903317
12	Lao People's Democratic Republic	3	both	42	Neonatal	2011	44	Population	1	Number	12781.884253520833	13968.72800441758	11674.15804958281
12	Lao People's Democratic Republic	3	both	157	25 plus	2011	44	Population	1	Number	2764226.6875058264	3020895.039765754	2524668.3974570357
12	Lao People's Democratic Republic	3	both	158	<20 years	2011	44	Population	1	Number	3023960.768081742	3304746.360359824	2761892.9448997253
12	Lao People's Democratic Republic	3	both	159	10 to 24	2011	44	Population	1	Number	2145594.9724023393	2344821.1533349156	1959649.6354843439
12	Lao People's Democratic Republic	3	both	162	10 to 19	2011	44	Population	1	Number	1493107.648694982	1631748.0437354583	1363709.319391215
12	Lao People's Democratic Republic	3	both	164	Birth	2011	44	Population	1	Number	173449.447618764	180281.044069078	166234.904143262
12	Lao People's Democratic Republic	3	both	235	95 plus	2011	44	Population	1	Number	612.0631685185399	668.8954267601362	559.0194703606128
13	Malaysia	1	male	1	Under 5	2011	44	Population	1	Number	1283424.1785702037	1381835.566175668	1183974.0171453217
13	Malaysia	1	male	2	Early Neonatal	2011	44	Population	1	Number	4975.066196651109	5356.548154071388	4589.557535821899
13	Malaysia	1	male	3	Late Neonatal	2011	44	Population	1	Number	14873.708860777484	16014.206563929283	13721.172721993724
13	Malaysia	1	male	4	Post Neonatal	2011	44	Population	1	Number	234557.43288816407	252543.00837374938	216382.01204630255
13	Malaysia	1	male	5	1 to 4	2011	44	Population	1	Number	1029017.970624611	1107921.8030839176	949281.2748412035
13	Malaysia	1	male	6	5 to 9	2011	44	Population	1	Number	1351334.8852572774	1454953.5823321547	1246622.4490090932
13	Malaysia	1	male	7	10 to 14	2011	44	Population	1	Number	1408830.6488037156	1516858.0503167037	1299662.9723774088
13	Malaysia	1	male	8	15 to 19	2011	44	Population	1	Number	1450350.2369627834	1561561.309433329	1337965.2845854235
13	Malaysia	1	male	9	20 to 24	2011	44	Population	1	Number	1476503.5098011591	1589719.9830685917	1362091.9887733138
13	Malaysia	1	male	10	25 to 29	2011	44	Population	1	Number	1415483.9124720243	1524021.478060644	1305800.686972493
13	Malaysia	1	male	11	30 to 34	2011	44	Population	1	Number	1185957.3657583005	1276895.1180260018	1094059.7270531566
13	Malaysia	1	male	12	35 to 39	2011	44	Population	1	Number	1004259.2934734942	1081264.6610180824	926441.1017049388
13	Malaysia	1	male	13	40 to 44	2011	44	Population	1	Number	905064.8251733182	974464.0828820438	834933.028946958
13	Malaysia	1	male	14	45 to 49	2011	44	Population	1	Number	811750.7596679234	873994.8095951317	748849.6974675203
13	Malaysia	1	male	15	50 to 54	2011	44	Population	1	Number	701714.7908176405	755521.4179801228	647340.2119478654
13	Malaysia	1	male	16	55 to 59	2011	44	Population	1	Number	562612.8935603795	605753.3583143506	519017.06295460666
13	Malaysia	1	male	17	60 to 64	2011	44	Population	1	Number	413439.7696911792	445141.82276604034	381403.0880376827
13	Malaysia	1	male	18	65 to 69	2011	44	Population	1	Number	305794.0880066499	329242.00259698246	282098.6707604862
13	Malaysia	1	male	19	70 to 74	2011	44	Population	1	Number	188963.4023051141	203452.88359898602	174320.97840783783
13	Malaysia	1	male	20	75 to 79	2011	44	Population	1	Number	124915.61121352506	134493.98665507458	115236.13196800192
13	Malaysia	1	male	21	80 plus	2011	44	Population	1	Number	101019.10087733403	108765.1212952056	93191.31793776106
13	Malaysia	1	male	22	All Ages	2011	44	Population	1	Number	14691419.272412023	15817939.234115113	13553008.416049864
13	Malaysia	1	male	23	5-14 years	2011	44	Population	1	Number	2760165.534060993	2971811.6326488582	2546285.4213865018
13	Malaysia	1	male	24	15-49 years	2011	44	Population	1	Number	8249369.903309003	8881921.442083823	7610141.515503803
13	Malaysia	1	male	25	50-69 years	2011	44	Population	1	Number	1983561.5420758491	2135658.6016574963	1829859.033700641
13	Malaysia	1	male	26	70+ years	2011	44	Population	1	Number	414898.11439597316	446711.9915492662	382748.42831360083
13	Malaysia	1	male	28	<1 year	2011	44	Population	1	Number	254406.20794559264	273913.7630917501	234692.74230411818
13	Malaysia	1	male	30	80 to 84	2011	44	Population	1	Number	64626.371246686285	69581.84191374009	59618.59349081807
13	Malaysia	1	male	31	85 to 89	2011	44	Population	1	Number	26306.3194297865	28323.455651080047	24267.89148252645
13	Malaysia	1	male	32	90 to 94	2011	44	Population	1	Number	7144.076088757022	7691.8750571673245	6590.494870542765
13	Malaysia	1	male	39	0 to 14	2011	44	Population	1	Number	4043589.7126311967	4353647.198824526	3730259.438531823
13	Malaysia	1	male	42	Neonatal	2011	44	Population	1	Number	19848.775057428593	21370.754718000673	18310.730257815627
13	Malaysia	1	male	157	25 plus	2011	44	Population	1	Number	7720975.813016883	8313010.742788664	7122691.70415931
13	Malaysia	1	male	158	<20 years	2011	44	Population	1	Number	5493939.94959398	5915208.508257855	5068224.723117247
13	Malaysia	1	male	159	10 to 24	2011	44	Population	1	Number	4335684.395567658	4668139.342818624	3999720.2457361463
13	Malaysia	1	male	162	10 to 19	2011	44	Population	1	Number	2859180.885766499	3078419.359750033	2637628.2569628325
13	Malaysia	1	male	164	Birth	2011	44	Population	1	Number	259365.733201033	260415.453778516	258326.249341807
13	Malaysia	1	male	235	95 plus	2011	44	Population	1	Number	2942.334112104217	3167.9486732181044	2714.3380938737605
13	Malaysia	2	female	1	Under 5	2011	44	Population	1	Number	1206087.9562499784	1298569.2974391622	1112630.4353894228
13	Malaysia	2	female	2	Early Neonatal	2011	44	Population	1	Number	4664.537349552952	5022.208336878761	4303.090993678445
13	Malaysia	2	female	3	Late Neonatal	2011	44	Population	1	Number	13952.16684676609	15022.001841633377	12871.039291039684
13	Malaysia	2	female	4	Post Neonatal	2011	44	Population	1	Number	220134.23706363974	237013.8596316339	203076.442940179
13	Malaysia	2	female	5	1 to 4	2011	44	Population	1	Number	967337.0149900196	1041511.227629016	892379.8621645254
13	Malaysia	2	female	6	5 to 9	2011	44	Population	1	Number	1276197.2623763531	1374054.4989360287	1177307.1012959268
13	Malaysia	2	female	7	10 to 14	2011	44	Population	1	Number	1330124.1546102683	1432116.4389449533	1227055.298576643
13	Malaysia	2	female	8	15 to 19	2011	44	Population	1	Number	1373809.0288769207	1479151.015644936	1267355.11288402
13	Malaysia	2	female	9	20 to 24	2011	44	Population	1	Number	1375136.033624739	1480579.7734848126	1268579.2904928564
13	Malaysia	2	female	10	25 to 29	2011	44	Population	1	Number	1273507.8343770679	1371158.848905326	1174826.0720888227
13	Malaysia	2	female	11	30 to 34	2011	44	Population	1	Number	1062053.099481828	1143490.02499396	979756.5727770473
13	Malaysia	2	female	12	35 to 39	2011	44	Population	1	Number	934198.284351662	1005831.4598806691	861808.9903575887
13	Malaysia	2	female	13	40 to 44	2011	44	Population	1	Number	858484.4913512169	924312.0263488545	791962.1188798257
13	Malaysia	2	female	14	45 to 49	2011	44	Population	1	Number	765465.0850680161	824160.0063909102	706150.614025455
13	Malaysia	2	female	15	50 to 54	2011	44	Population	1	Number	665003.7158930162	715995.3829790527	613473.8101938855
13	Malaysia	2	female	16	55 to 59	2011	44	Population	1	Number	536322.522594048	577447.0740352892	494763.88411865436
13	Malaysia	2	female	17	60 to 64	2011	44	Population	1	Number	402619.1157003533	433491.45433487854	371420.9064740393
13	Malaysia	2	female	18	65 to 69	2011	44	Population	1	Number	304835.28261114826	328209.6771829317	281214.16141842486
13	Malaysia	2	female	19	70 to 74	2011	44	Population	1	Number	194474.23931601943	209386.28481443584	179404.79087029552
13	Malaysia	2	female	20	75 to 79	2011	44	Population	1	Number	135829.59073415177	146244.83670288668	125304.40743907318
13	Malaysia	2	female	21	80 plus	2011	44	Population	1	Number	118712.48717580122	127815.21469499254	109513.67651763278
13	Malaysia	2	female	22	All Ages	2011	44	Population	1	Number	13812860.184392588	14872013.315714082	12742527.243799606
13	Malaysia	2	female	23	5-14 years	2011	44	Population	1	Number	2606321.4169866215	2806170.9378809817	2404362.39987257
13	Malaysia	2	female	24	15-49 years	2011	44	Population	1	Number	7642653.857131451	8228683.15564947	7050438.771505615
13	Malaysia	2	female	25	50-69 years	2011	44	Population	1	Number	1908780.6367985657	2055143.5885321524	1760872.7622050038
13	Malaysia	2	female	26	70+ years	2011	44	Population	1	Number	449016.3172259724	483446.33621231496	414222.8748270015
13	Malaysia	2	female	28	<1 year	2011	44	Population	1	Number	238750.94125995878	257058.0698101461	220250.57322489715
13	Malaysia	2	female	30	80 to 84	2011	44	Population	1	Number	75594.36810265615	81390.8512797367	69736.70059401033
13	Malaysia	2	female	31	85 to 89	2011	44	Population	1	Number	31123.872704718855	33510.41298631109	28712.141481063667
13	Malaysia	2	female	32	90 to 94	2011	44	Population	1	Number	8263.429850819963	8897.059489078429	7623.111983735085
13	Malaysia	2	female	39	0 to 14	2011	44	Population	1	Number	3812409.3732366	4104740.2353201443	3516992.8352619926
13	Malaysia	2	female	42	Neonatal	2011	44	Population	1	Number	18616.704196319042	20044.21017851214	17174.130284718125
13	Malaysia	2	female	157	25 plus	2011	44	Population	1	Number	7251505.748654329	7807542.291264188	6689600.005160745
13	Malaysia	2	female	158	<20 years	2011	44	Population	1	Number	5186218.402113521	5583891.250965081	4784347.948146014
13	Malaysia	2	female	159	10 to 24	2011	44	Population	1	Number	4079069.217111928	4391847.228074701	3762989.701953519
13	Malaysia	2	female	162	10 to 19	2011	44	Population	1	Number	2703933.183487189	2911267.454589889	2494410.4114606627
13	Malaysia	2	female	164	Birth	2011	44	Population	1	Number	243081.626407672	244065.440969832	242107.405858155
13	Malaysia	2	female	235	95 plus	2011	44	Population	1	Number	3730.8165176062525	4016.8909398662768	3441.722458823673
13	Malaysia	3	both	1	Under 5	2011	44	Population	1	Number	2489512.134820182	2680404.86361483	2296604.452534744
13	Malaysia	3	both	2	Early Neonatal	2011	44	Population	1	Number	9639.60354620406	10378.756490950147	8892.648529500344
13	Malaysia	3	both	3	Late Neonatal	2011	44	Population	1	Number	28825.875707543575	31036.208405562662	26592.212013033408
13	Malaysia	3	both	4	Post Neonatal	2011	44	Population	1	Number	454691.6699518038	489556.8680053833	419458.4549864816
13	Malaysia	3	both	5	1 to 4	2011	44	Population	1	Number	1996354.9856146306	2149433.0307129337	1841661.137005729
13	Malaysia	3	both	6	5 to 9	2011	44	Population	1	Number	2627532.1476336303	2829008.0812681834	2423929.55030502
13	Malaysia	3	both	7	10 to 14	2011	44	Population	1	Number	2738954.803413984	2948974.489261657	2526718.2709540515
13	Malaysia	3	both	8	15 to 19	2011	44	Population	1	Number	2824159.2658397043	3040712.3250782653	2605320.3974694433
13	Malaysia	3	both	9	20 to 24	2011	44	Population	1	Number	2851639.543425898	3070299.756553404	2630671.27926617
13	Malaysia	3	both	10	25 to 29	2011	44	Population	1	Number	2688991.746849092	2895180.3269659705	2480626.759061316
13	Malaysia	3	both	11	30 to 34	2011	44	Population	1	Number	2248010.465240129	2420385.143019962	2073816.2998302039
13	Malaysia	3	both	12	35 to 39	2011	44	Population	1	Number	1938457.5778251563	2087096.1208987518	1788250.0920625275
13	Malaysia	3	both	13	40 to 44	2011	44	Population	1	Number	1763549.316524535	1898776.1092308983	1626895.1478267836
13	Malaysia	3	both	14	45 to 49	2011	44	Population	1	Number	1577215.8447359395	1698154.815986042	1455000.3114929749
13	Malaysia	3	both	15	50 to 54	2011	44	Population	1	Number	1366718.5067106567	1471516.8009591755	1260814.0221417511
13	Malaysia	3	both	16	55 to 59	2011	44	Population	1	Number	1098935.4161544275	1183200.43234964	1013780.947073261
13	Malaysia	3	both	17	60 to 64	2011	44	Population	1	Number	816058.8853915326	878633.2771009187	752823.994511722
13	Malaysia	3	both	18	65 to 69	2011	44	Population	1	Number	610629.3706177982	657451.6797799143	563312.8321789111
13	Malaysia	3	both	19	70 to 74	2011	44	Population	1	Number	383437.64162113355	412839.1684134219	353725.7692781333
13	Malaysia	3	both	20	75 to 79	2011	44	Population	1	Number	260745.20194767683	280738.82335796126	240540.53940707512
13	Malaysia	3	both	21	80 plus	2011	44	Population	1	Number	219731.58805313523	236580.3359901981	202704.9944553938
13	Malaysia	3	both	22	All Ages	2011	44	Population	1	Number	28504279.45680461	30689952.549829204	26295535.65984949
13	Malaysia	3	both	23	5-14 years	2011	44	Population	1	Number	5366486.951047614	5777982.57052984	4950647.821259073
13	Malaysia	3	both	24	15-49 years	2011	44	Population	1	Number	15892023.760440454	17110604.597733296	14660580.287009425
13	Malaysia	3	both	25	50-69 years	2011	44	Population	1	Number	3892342.178874415	4190802.1901896494	3590731.7959056455
13	Malaysia	3	both	26	70+ years	2011	44	Population	1	Number	863914.4316219456	930158.3277615809	796971.3031406023
13	Malaysia	3	both	28	<1 year	2011	44	Population	1	Number	493157.1492055514	530971.8329018961	454943.3155290153
13	Malaysia	3	both	30	80 to 84	2011	44	Population	1	Number	140220.73934934245	150972.69319347682	129355.2940848284
13	Malaysia	3	both	31	85 to 89	2011	44	Population	1	Number	57430.192134505356	61833.86863739113	52980.032963590114
13	Malaysia	3	both	32	90 to 94	2011	44	Population	1	Number	15407.505939576986	16588.934546245753	14213.606854277848
13	Malaysia	3	both	39	0 to 14	2011	44	Population	1	Number	7855999.085867796	8458387.43414467	7247252.273793816
13	Malaysia	3	both	42	Neonatal	2011	44	Population	1	Number	38465.47925374763	41414.964896512814	35484.86054253375
13	Malaysia	3	both	157	25 plus	2011	44	Population	1	Number	14972481.561671212	16120553.034052853	13812291.709320048
13	Malaysia	3	both	158	<20 years	2011	44	Population	1	Number	10680158.351707501	11499099.759222934	9852572.671263259
13	Malaysia	3	both	159	10 to 24	2011	44	Population	1	Number	8414753.612679586	9059986.570893327	7762709.947689665
13	Malaysia	3	both	162	10 to 19	2011	44	Population	1	Number	5563114.069253688	5989686.814339922	5132038.668423494
13	Malaysia	3	both	164	Birth	2011	44	Population	1	Number	502447.359608705	504480.894748348	500433.655199962
13	Malaysia	3	both	235	95 plus	2011	44	Population	1	Number	6673.15062971047	7184.839613084381	6156.060552697434
14	Maldives	1	male	1	Under 5	2011	44	Population	1	Number	20282.676677029838	21945.24089157391	18535.2695005958
14	Maldives	1	male	2	Early Neonatal	2011	44	Population	1	Number	86.66787122485209	93.7720076040676	79.20120089548288
14	Maldives	1	male	3	Late Neonatal	2011	44	Population	1	Number	258.3307627675451	279.506048876582	236.07487238672027
14	Maldives	1	male	4	Post Neonatal	2011	44	Population	1	Number	4119.878160155615	4457.583193195635	3764.9395700610044
14	Maldives	1	male	5	1 to 4	2011	44	Population	1	Number	15817.799882881827	17114.379641897627	14455.053857252591
14	Maldives	1	male	6	5 to 9	2011	44	Population	1	Number	15862.588596485777	17162.839671355945	14495.983902653077
14	Maldives	1	male	7	10 to 14	2011	44	Population	1	Number	16454.93944230998	17803.745317633955	15037.302129092668
14	Maldives	1	male	8	15 to 19	2011	44	Population	1	Number	21393.000130931156	23146.577187143994	19549.93560106173
14	Maldives	1	male	9	20 to 24	2011	44	Population	1	Number	25765.366482450856	27877.344944191493	23545.610825354775
14	Maldives	1	male	10	25 to 29	2011	44	Population	1	Number	23977.46508222146	25942.88986495379	21911.74194200001
14	Maldives	1	male	11	30 to 34	2011	44	Population	1	Number	18288.540896874387	19787.64646935555	16712.933884122576
14	Maldives	1	male	12	35 to 39	2011	44	Population	1	Number	13727.815495233246	14853.079933929643	12545.127248750496
14	Maldives	1	male	13	40 to 44	2011	44	Population	1	Number	11285.892326152867	12210.99314048025	10313.582331904645
14	Maldives	1	male	14	45 to 49	2011	44	Population	1	Number	9494.694937319455	10272.97190155649	8676.701418233612
14	Maldives	1	male	15	50 to 54	2011	44	Population	1	Number	7119.665147898341	7703.261715694432	6506.286836379217
14	Maldives	1	male	16	55 to 59	2011	44	Population	1	Number	4842.546588756127	5239.488510866745	4425.348168835951
14	Maldives	1	male	17	60 to 64	2011	44	Population	1	Number	3313.443663927483	3585.045531386741	3027.9815757991496
14	Maldives	1	male	18	65 to 69	2011	44	Population	1	Number	2739.430876210752	2963.9811076978554	2503.4215344133336
14	Maldives	1	male	19	70 to 74	2011	44	Population	1	Number	2457.550786716615	2658.9954016695765	2245.826173168784
14	Maldives	1	male	20	75 to 79	2011	44	Population	1	Number	1866.9506949799254	2019.9840182053067	1706.107868640785
14	Maldives	1	male	21	80 plus	2011	44	Population	1	Number	1612.2365880734149	1744.3910812594693	1473.3380674802456
14	Maldives	1	male	22	All Ages	2011	44	Population	1	Number	200484.8044135717	216918.47668895515	183212.49900848707
14	Maldives	1	male	23	5-14 years	2011	44	Population	1	Number	32317.528038795757	34966.584988989904	29533.28603174574
14	Maldives	1	male	24	15-49 years	2011	44	Population	1	Number	123932.77535118343	134091.5034416112	113255.63325142788
14	Maldives	1	male	25	50-69 years	2011	44	Population	1	Number	18015.086276792703	19491.77686564577	16463.03811542765
14	Maldives	1	male	26	70+ years	2011	44	Population	1	Number	5936.7380697699555	6423.3705011343545	5425.272109289815
14	Maldives	1	male	28	<1 year	2011	44	Population	1	Number	4464.876794148012	4830.8612496762835	4080.2156433432083
14	Maldives	1	male	30	80 to 84	2011	44	Population	1	Number	1072.036355260336	1159.910816275858	979.6775384035058
14	Maldives	1	male	31	85 to 89	2011	44	Population	1	Number	403.5401868888494	436.61824086244735	368.77411386123504
14	Maldives	1	male	32	90 to 94	2011	44	Population	1	Number	109.51920771870493	118.49646049740484	100.08383325741565
14	Maldives	1	male	39	0 to 14	2011	44	Population	1	Number	52600.204715825595	56911.82588056382	48068.55553234155
14	Maldives	1	male	42	Neonatal	2011	44	Population	1	Number	344.9986339923972	373.2780564806495	315.27607328220313
14	Maldives	1	male	157	25 plus	2011	44	Population	1	Number	100726.23308436408	108982.72867705587	92048.3970497288
14	Maldives	1	male	158	<20 years	2011	44	Population	1	Number	73993.20484675675	80058.40306770783	67618.49113340328
14	Maldives	1	male	159	10 to 24	2011	44	Population	1	Number	63613.30605569199	68827.66744896944	58132.848555509176
14	Maldives	1	male	162	10 to 19	2011	44	Population	1	Number	37847.939573241136	40950.32250477795	34587.237730154404
14	Maldives	1	male	164	Birth	2011	44	Population	1	Number	4655.65248874433	5116.53869655348	4231.44631304822
14	Maldives	1	male	235	95 plus	2011	44	Population	1	Number	27.140838205524435	29.365563623759684	24.80258195808946
14	Maldives	2	female	1	Under 5	2011	44	Population	1	Number	19195.848247507885	20769.325499663082	17542.074264933803
14	Maldives	2	female	2	Early Neonatal	2011	44	Population	1	Number	81.92207930051617	88.63720470506041	74.8642717163604
14	Maldives	2	female	3	Late Neonatal	2011	44	Population	1	Number	244.37898396193495	264.41064743472907	223.32507686946738
14	Maldives	2	female	4	Post Neonatal	2011	44	Population	1	Number	3897.8246176900398	4217.327996219928	3562.016537825196
14	Maldives	2	female	5	1 to 4	2011	44	Population	1	Number	14971.722566555396	16198.949651303363	13681.868378522779
14	Maldives	2	female	6	5 to 9	2011	44	Population	1	Number	14966.454823469474	16193.250113080858	13677.054465679215
14	Maldives	2	female	7	10 to 14	2011	44	Population	1	Number	15153.49811610686	16395.6252817749	13847.983475322158
14	Maldives	2	female	8	15 to 19	2011	44	Population	1	Number	18033.250471730673	19511.429973559618	16479.637416091846
14	Maldives	2	female	9	20 to 24	2011	44	Population	1	Number	20006.14985475311	21646.047258284038	18282.566208192227
14	Maldives	2	female	10	25 to 29	2011	44	Population	1	Number	18573.567442518608	20096.036545490784	16973.40462585276
14	Maldives	2	female	11	30 to 34	2011	44	Population	1	Number	14681.761535897007	15885.220612069908	13416.888270941103
14	Maldives	2	female	12	35 to 39	2011	44	Population	1	Number	11532.848829357281	12478.192585546554	10539.262867797746
14	Maldives	2	female	13	40 to 44	2011	44	Population	1	Number	9883.447837386844	10693.59074664899	9031.96220982566
14	Maldives	2	female	14	45 to 49	2011	44	Population	1	Number	8428.995686818687	9119.917640395046	7702.815025961483
14	Maldives	2	female	15	50 to 54	2011	44	Population	1	Number	6394.060416536361	6918.179407507865	5843.194905227297
14	Maldives	2	female	16	55 to 59	2011	44	Population	1	Number	4402.99367255698	4763.905589333104	4023.6639192048
14	Maldives	2	female	17	60 to 64	2011	44	Population	1	Number	3014.550899826579	3261.652627511726	2754.8392276463346
14	Maldives	2	female	18	65 to 69	2011	44	Population	1	Number	2460.0958867238146	2661.749122672012	2248.1520059614963
14	Maldives	2	female	19	70 to 74	2011	44	Population	1	Number	2180.5444418773563	2359.2829395133185	1992.6846703618428
14	Maldives	2	female	20	75 to 79	2011	44	Population	1	Number	1563.9237819077996	1692.1180905524263	1429.1875395756192
14	Maldives	2	female	21	80 plus	2011	44	Population	1	Number	1131.4736438990365	1224.220159558714	1033.9941446801652
14	Maldives	2	female	22	All Ages	2011	44	Population	1	Number	171603.46558887436	185669.7441931629	156819.36524325548
14	Maldives	2	female	23	5-14 years	2011	44	Population	1	Number	30119.952939576335	32588.875394855757	27525.037941001374
14	Maldives	2	female	24	15-49 years	2011	44	Population	1	Number	101140.02165846221	109430.43536199494	92426.53662466281
14	Maldives	2	female	25	50-69 years	2011	44	Population	1	Number	16271.700875643735	17605.486747024705	14869.850058039927
14	Maldives	2	female	26	70+ years	2011	44	Population	1	Number	4875.941867684192	5275.621189624459	4455.866354617628
14	Maldives	2	female	28	<1 year	2011	44	Population	1	Number	4224.125680952491	4570.375848359718	3860.205886411023
14	Maldives	2	female	30	80 to 84	2011	44	Population	1	Number	767.3438306010838	830.242747411868	701.2350946716072
14	Maldives	2	female	31	85 to 89	2011	44	Population	1	Number	278.58920003402466	301.42506346124054	254.58799076721303
14	Maldives	2	female	32	90 to 94	2011	44	Population	1	Number	68.42415788660925	74.03286319331184	62.529232555184706
14	Maldives	2	female	39	0 to 14	2011	44	Population	1	Number	49315.801187084224	53358.20089451884	45067.11220593518
14	Maldives	2	female	42	Neonatal	2011	44	Population	1	Number	326.3010632624511	353.0478521397895	298.18934858582776
14	Maldives	2	female	157	25 plus	2011	44	Population	1	Number	84248.26407530635	91154.06606680049	76990.04941303626
14	Maldives	2	female	158	<20 years	2011	44	Population	1	Number	67349.05165881489	72869.63086807844	61546.749622027026
14	Maldives	2	female	159	10 to 24	2011	44	Population	1	Number	53192.89844259064	57553.10251361856	48610.18709960623
14	Maldives	2	female	162	10 to 19	2011	44	Population	1	Number	33186.74858783754	35907.05525533452	30327.620891414
14	Maldives	2	female	164	Birth	2011	44	Population	1	Number	4389.3982001029	4823.9265709168	3989.45214988229
14	Maldives	2	female	235	95 plus	2011	44	Population	1	Number	17.116455377318786	18.51948549229363	15.64182668616027
14	Maldives	3	both	1	Under 5	2011	44	Population	1	Number	39478.52492453773	42714.56639123699	36077.3437655296
14	Maldives	3	both	2	Early Neonatal	2011	44	Population	1	Number	168.58995052536827	182.40921230912798	154.06547261184326
14	Maldives	3	both	3	Late Neonatal	2011	44	Population	1	Number	502.70974672948006	543.91669631131106	459.3999492561877
14	Maldives	3	both	4	Post Neonatal	2011	44	Population	1	Number	8017.702777845655	8674.911189415563	7326.956107886201
14	Maldives	3	both	5	1 to 4	2011	44	Population	1	Number	30789.522449437223	33313.32929320099	28136.92223577537
14	Maldives	3	both	6	5 to 9	2011	44	Population	1	Number	30829.04341995525	33356.08978443681	28173.038368332287
14	Maldives	3	both	7	10 to 14	2011	44	Population	1	Number	31608.43755841684	34199.37059940885	28885.28560441483
14	Maldives	3	both	8	15 to 19	2011	44	Population	1	Number	39426.25060266183	42658.00716070362	36029.573017153576
14	Maldives	3	both	9	20 to 24	2011	44	Population	1	Number	45771.51633720396	49523.39220247553	41828.177033547
14	Maldives	3	both	10	25 to 29	2011	44	Population	1	Number	42551.03252474007	46038.92641044457	38885.146567852775
14	Maldives	3	both	11	30 to 34	2011	44	Population	1	Number	32970.302432771394	35672.86708142546	30129.822155063684
14	Maldives	3	both	12	35 to 39	2011	44	Population	1	Number	25260.66432459053	27331.27251947619	23084.390116548246
14	Maldives	3	both	13	40 to 44	2011	44	Population	1	Number	21169.34016353971	22904.58388712924	19345.544541730305
14	Maldives	3	both	14	45 to 49	2011	44	Population	1	Number	17923.69062413814	19392.889541951536	16379.516444195095
14	Maldives	3	both	15	50 to 54	2011	44	Population	1	Number	13513.725564434702	14621.441123202296	12349.481741606514
14	Maldives	3	both	16	55 to 59	2011	44	Population	1	Number	9245.540261313106	10003.394100199848	8449.012088040752
14	Maldives	3	both	17	60 to 64	2011	44	Population	1	Number	6327.994563754062	6846.698158898465	5782.820803445485
14	Maldives	3	both	18	65 to 69	2011	44	Population	1	Number	5199.526762934567	5625.730230369865	4751.57354037483
14	Maldives	3	both	19	70 to 74	2011	44	Population	1	Number	4638.095228593972	5018.278341182894	4238.510843530628
14	Maldives	3	both	20	75 to 79	2011	44	Population	1	Number	3430.874476887725	3712.1021087577333	3135.2954082164038
14	Maldives	3	both	21	80 plus	2011	44	Population	1	Number	2743.7102319724513	2968.6112408181834	2507.3322121604115
14	Maldives	3	both	22	All Ages	2011	44	Population	1	Number	372088.270002446	402588.2208821181	340031.8642517422
14	Maldives	3	both	23	5-14 years	2011	44	Population	1	Number	62437.48097837209	67555.46038384567	57058.32397274711
14	Maldives	3	both	24	15-49 years	2011	44	Population	1	Number	225072.79700964564	243521.93880360614	205682.16987609063
14	Maldives	3	both	25	50-69 years	2011	44	Population	1	Number	34286.78715243644	37097.2636126705	31332.888173467578
14	Maldives	3	both	26	70+ years	2011	44	Population	1	Number	10812.679937454148	11698.99169075881	9881.13846390744
14	Maldives	3	both	28	<1 year	2011	44	Population	1	Number	8689.002475100502	9401.237098036001	7940.421529754232
14	Maldives	3	both	30	80 to 84	2011	44	Population	1	Number	1839.38018586142	1990.153563687726	1680.9126330751128
14	Maldives	3	both	31	85 to 89	2011	44	Population	1	Number	682.1293869228741	738.0433043236881	623.362104628448
14	Maldives	3	both	32	90 to 94	2011	44	Population	1	Number	177.9433656053142	192.52932369071667	162.61306581260033
14	Maldives	3	both	39	0 to 14	2011	44	Population	1	Number	101916.00590290982	110270.02677508265	93135.66773827671
14	Maldives	3	both	42	Neonatal	2011	44	Population	1	Number	671.2996972548483	726.3259086204391	613.4654218680311
14	Maldives	3	both	157	25 plus	2011	44	Population	1	Number	184974.49715967043	200136.79474385636	169038.44646276528
14	Maldives	3	both	158	<20 years	2011	44	Population	1	Number	141342.25650557165	152928.03393578625	129165.2407554303
14	Maldives	3	both	159	10 to 24	2011	44	Population	1	Number	116806.20449828263	126380.769962588	106743.03565511541
14	Maldives	3	both	162	10 to 19	2011	44	Population	1	Number	71034.68816107867	76857.37776011246	64914.858621568404
14	Maldives	3	both	164	Birth	2011	44	Population	1	Number	9045.05068884722	9940.46526747028	8220.8984629305
14	Maldives	3	both	235	95 plus	2011	44	Population	1	Number	44.257293582843225	47.88504911605332	40.444408644249734
15	Myanmar	1	male	1	Under 5	2011	44	Population	1	Number	2686227.1886624936	2906130.407017548	2471970.3076695423
15	Myanmar	1	male	2	Early Neonatal	2011	44	Population	1	Number	10922.943937448073	11817.131344937105	10051.716101926178
15	Myanmar	1	male	3	Late Neonatal	2011	44	Population	1	Number	32273.76583890973	34915.80036464446	29699.569421076332
15	Myanmar	1	male	4	Post Neonatal	2011	44	Population	1	Number	511502.9315972607	553376.2107193773	470704.81027478696
15	Myanmar	1	male	5	1 to 4	2011	44	Population	1	Number	2131527.547288875	2306021.2645885893	1961514.2118717525
15	Myanmar	1	male	6	5 to 9	2011	44	Population	1	Number	2590170.028820499	2802209.698372066	2383574.788492809
15	Myanmar	1	male	7	10 to 14	2011	44	Population	1	Number	2583870.0758532393	2795394.0109431683	2377777.327749165
15	Myanmar	1	male	8	15 to 19	2011	44	Population	1	Number	2398586.0569524094	2594942.044879113	2207271.7967420924
15	Myanmar	1	male	9	20 to 24	2011	44	Population	1	Number	2195474.615259597	2375203.245715757	2020360.7807521971
15	Myanmar	1	male	10	25 to 29	2011	44	Population	1	Number	2052067.6938503874	2220056.5713603427	1888392.1769296837
15	Myanmar	1	male	11	30 to 34	2011	44	Population	1	Number	1881575.4667482611	2035607.3008619926	1731498.6256829053
15	Myanmar	1	male	12	35 to 39	2011	44	Population	1	Number	1720162.1717360397	1860980.1931059002	1582959.8594097565
15	Myanmar	1	male	13	40 to 44	2011	44	Population	1	Number	1550860.810132964	1677819.276195834	1427162.1887223388
15	Myanmar	1	male	14	45 to 49	2011	44	Population	1	Number	1345243.935594702	1455369.9413765091	1237945.5763823092
15	Myanmar	1	male	15	50 to 54	2011	44	Population	1	Number	1110367.219309879	1201265.459828311	1021802.9243126989
15	Myanmar	1	male	16	55 to 59	2011	44	Population	1	Number	883852.4112569832	956207.4192796146	813355.2240893145
15	Myanmar	1	male	17	60 to 64	2011	44	Population	1	Number	614616.1241178002	664930.5816278926	565593.5640315759
15	Myanmar	1	male	18	65 to 69	2011	44	Population	1	Number	434497.2213028045	470066.5647053591	399841.1729129452
15	Myanmar	1	male	19	70 to 74	2011	44	Population	1	Number	314114.95615297044	339829.4192047305	289060.74962024484
15	Myanmar	1	male	20	75 to 79	2011	44	Population	1	Number	220536.2961224354	238590.10835623008	202946.0419725405
15	Myanmar	1	male	21	80 plus	2011	44	Population	1	Number	196689.5613338371	212791.20297334815	181001.35293764307
15	Myanmar	1	male	22	All Ages	2011	44	Population	1	Number	24778911.8332073	26807393.445803724	22802514.458409775
15	Myanmar	1	male	23	5-14 years	2011	44	Population	1	Number	5174040.104673739	5597603.709315235	4761352.116241974
15	Myanmar	1	male	24	15-49 years	2011	44	Population	1	Number	13143970.75027436	14219978.573495446	12095591.00462128
15	Myanmar	1	male	25	50-69 years	2011	44	Population	1	Number	3043332.975987467	3292470.0254411767	2800592.8853465337
15	Myanmar	1	male	26	70+ years	2011	44	Population	1	Number	731340.8136092429	791210.7305343087	673008.1445304283
15	Myanmar	1	male	28	<1 year	2011	44	Population	1	Number	554699.6413736185	600109.1424289589	510456.0957977894
15	Myanmar	1	male	30	80 to 84	2011	44	Population	1	Number	134771.10242553605	145803.8993869094	124021.58869283706
15	Myanmar	1	male	31	85 to 89	2011	44	Population	1	Number	48451.70096718243	52418.11342195518	44587.1319642901
15	Myanmar	1	male	32	90 to 94	2011	44	Population	1	Number	11676.766235657926	12632.6639668842	10745.412579386742
15	Myanmar	1	male	39	0 to 14	2011	44	Population	1	Number	7860267.293336232	8503734.11633278	7233322.423911517
15	Myanmar	1	male	42	Neonatal	2011	44	Population	1	Number	43196.709776357806	46732.931709581564	39751.28552300251
15	Myanmar	1	male	157	25 plus	2011	44	Population	1	Number	12324583.867659064	13333514.038876066	11341559.457003955
15	Myanmar	1	male	158	<20 years	2011	44	Population	1	Number	10258853.35028864	11098676.161211893	9440594.220653608
15	Myanmar	1	male	159	10 to 24	2011	44	Population	1	Number	7177930.748065246	7765539.301538038	6605409.9052434545
15	Myanmar	1	male	162	10 to 19	2011	44	Population	1	Number	4982456.132805649	5390336.05582228	4585049.124491258
15	Myanmar	1	male	164	Birth	2011	44	Population	1	Number	585057.421569782	622153.096888787	548035.038684623
15	Myanmar	1	male	235	95 plus	2011	44	Population	1	Number	1789.9917054606894	1936.526197599327	1647.219701129135
15	Myanmar	2	female	1	Under 5	2011	44	Population	1	Number	2590137.406319106	2802174.405287531	2383544.7680034232
15	Myanmar	2	female	2	Early Neonatal	2011	44	Population	1	Number	10395.032466144186	11246.003338547784	9565.91151784291
15	Myanmar	2	female	3	Late Neonatal	2011	44	Population	1	Number	30796.59297742062	33317.7013701465	28340.217736934355
15	Myanmar	2	female	4	Post Neonatal	2011	44	Population	1	Number	489328.7943490724	529386.8271042011	450299.3102831786
15	Myanmar	2	female	5	1 to 4	2011	44	Population	1	Number	2059616.9865264688	2228223.873474635	1895339.3284654673
15	Myanmar	2	female	6	5 to 9	2011	44	Population	1	Number	2521539.38040966	2727960.7238095766	2320418.2074769735
15	Myanmar	2	female	7	10 to 14	2011	44	Population	1	Number	2549041.8019204857	2757714.582216103	2345727.0010334947
15	Myanmar	2	female	8	15 to 19	2011	44	Population	1	Number	2458771.353329987	2660054.303662156	2262656.63769359
15	Myanmar	2	female	9	20 to 24	2011	44	Population	1	Number	2310956.3707567495	2500138.7100437544	2126631.565245542
15	Myanmar	2	female	10	25 to 29	2011	44	Population	1	Number	2165606.7690082667	2342890.32127308	1992875.2317268038
15	Myanmar	2	female	11	30 to 34	2011	44	Population	1	Number	2001667.9887917188	2165530.9839513935	1842012.416146172
15	Myanmar	2	female	12	35 to 39	2011	44	Population	1	Number	1859947.6105752764	2012208.9186521065	1711595.834696419
15	Myanmar	2	female	13	40 to 44	2011	44	Population	1	Number	1717089.8789341815	1857656.3925098733	1580132.6165709102
15	Myanmar	2	female	14	45 to 49	2011	44	Population	1	Number	1524655.5915328697	1649468.8139126364	1403047.131530293
15	Myanmar	2	female	15	50 to 54	2011	44	Population	1	Number	1275724.1356289887	1380159.0264461415	1173970.7636651706
15	Myanmar	2	female	16	55 to 59	2011	44	Population	1	Number	1040522.470489859	1125702.9946827518	957529.0810732172
15	Myanmar	2	female	17	60 to 64	2011	44	Population	1	Number	730528.04370456	790331.4246647692	672260.2021822073
15	Myanmar	2	female	18	65 to 69	2011	44	Population	1	Number	548124.0967605007	592995.302533534	504405.0249468251
15	Myanmar	2	female	19	70 to 74	2011	44	Population	1	Number	413953.3651509345	447840.922253251	380935.92073368235
15	Myanmar	2	female	20	75 to 79	2011	44	Population	1	Number	306274.70809180406	331347.34315945726	281845.84966920345
15	Myanmar	2	female	21	80 plus	2011	44	Population	1	Number	315002.6715477806	340789.80584385165	289877.659711429
15	Myanmar	2	female	22	All Ages	2011	44	Population	1	Number	26329543.64295273	28484964.97490197	24229465.912105355
15	Myanmar	2	female	23	5-14 years	2011	44	Population	1	Number	5070581.1823301455	5485675.306025679	4666145.208510469
15	Myanmar	2	female	24	15-49 years	2011	44	Population	1	Number	14038695.56292905	15187948.444005	12918951.43360973
15	Myanmar	2	female	25	50-69 years	2011	44	Population	1	Number	3594898.7465839083	3889188.748327196	3308165.07186742
15	Myanmar	2	female	26	70+ years	2011	44	Population	1	Number	1035230.7447905191	1119978.07125656	952659.4301143147
15	Myanmar	2	female	28	<1 year	2011	44	Population	1	Number	530520.4197926372	573950.5318128954	488205.43953795586
15	Myanmar	2	female	30	80 to 84	2011	44	Population	1	Number	196374.29140619005	212450.12403295905	180711.22933851715
15	Myanmar	2	female	31	85 to 89	2011	44	Population	1	Number	85530.7704105949	92532.59503699296	78708.727891465
15	Myanmar	2	female	32	90 to 94	2011	44	Population	1	Number	27338.510441581915	29576.529048686585	25157.956241651016
15	Myanmar	2	female	39	0 to 14	2011	44	Population	1	Number	7660718.5886492515	8287849.71131321	7049689.976513891
15	Myanmar	2	female	42	Neonatal	2011	44	Population	1	Number	41191.62544356481	44563.704708694284	37906.12925477727
15	Myanmar	2	female	157	25 plus	2011	44	Population	1	Number	13899097.330216741	15036922.249882849	12790487.732652333
15	Myanmar	2	female	158	<20 years	2011	44	Population	1	Number	10119489.941979239	10947904.014975367	9312346.614207482
15	Myanmar	2	female	159	10 to 24	2011	44	Population	1	Number	7318769.526007222	7917907.595922015	6735015.203972627
15	Myanmar	2	female	162	10 to 19	2011	44	Population	1	Number	5007813.155250472	5417768.885878259	4608383.638727086
15	Myanmar	2	female	164	Birth	2011	44	Population	1	Number	555081.904140457	590276.976166381	519956.369397951
15	Myanmar	2	female	235	95 plus	2011	44	Population	1	Number	5759.099289413749	6230.557725213056	5299.746239795894
15	Myanmar	3	both	1	Under 5	2011	44	Population	1	Number	5276364.5949816	5708304.812305079	4855515.0756729655
15	Myanmar	3	both	2	Early Neonatal	2011	44	Population	1	Number	21317.97640359226	23063.134683484885	19617.627619769086
15	Myanmar	3	both	3	Late Neonatal	2011	44	Population	1	Number	63070.35881633035	68233.50173479097	58039.787158010695
15	Myanmar	3	both	4	Post Neonatal	2011	44	Population	1	Number	1000831.725946333	1082763.0378235783	921004.1205579656
15	Myanmar	3	both	5	1 to 4	2011	44	Population	1	Number	4191144.533815344	4534245.138063225	3856853.5403372203
15	Myanmar	3	both	6	5 to 9	2011	44	Population	1	Number	5111709.409230159	5530170.422181644	4703992.995969783
15	Myanmar	3	both	7	10 to 14	2011	44	Population	1	Number	5132911.8777737245	5553108.5931592705	4723504.328782659
15	Myanmar	3	both	8	15 to 19	2011	44	Population	1	Number	4857357.410282397	5254996.348541269	4469928.434435683
15	Myanmar	3	both	9	20 to 24	2011	44	Population	1	Number	4506430.986016346	4875341.955759511	4146992.3459977396
15	Myanmar	3	both	10	25 to 29	2011	44	Population	1	Number	4217674.462858655	4562946.892633422	3881267.4086564872
15	Myanmar	3	both	11	30 to 34	2011	44	Population	1	Number	3883243.45553998	4201138.284813386	3573511.0418290775
15	Myanmar	3	both	12	35 to 39	2011	44	Population	1	Number	3580109.782311316	3873189.1117580063	3294555.6941061756
15	Myanmar	3	both	13	40 to 44	2011	44	Population	1	Number	3267950.689067146	3535475.6687057065	3007294.805293249
15	Myanmar	3	both	14	45 to 49	2011	44	Population	1	Number	2869899.5271275714	3104838.755289146	2640992.7079126025
15	Myanmar	3	both	15	50 to 54	2011	44	Population	1	Number	2386091.354938868	2581424.4862744524	2195773.6879778695
15	Myanmar	3	both	16	55 to 59	2011	44	Population	1	Number	1924374.8817468423	2081910.4139623668	1770884.3051625316
15	Myanmar	3	both	17	60 to 64	2011	44	Population	1	Number	1345144.1678223603	1455262.0062926617	1237853.7662137833
15	Myanmar	3	both	18	65 to 69	2011	44	Population	1	Number	982621.3180633052	1063061.8672388932	904246.1978597703
15	Myanmar	3	both	19	70 to 74	2011	44	Population	1	Number	728068.3213039049	787670.3414579815	669996.6703539272
15	Myanmar	3	both	20	75 to 79	2011	44	Population	1	Number	526811.0042142394	569937.4515156873	484791.89164174395
15	Myanmar	3	both	21	80 plus	2011	44	Population	1	Number	511692.23288161773	553581.0088172	470879.0126490721
15	Myanmar	3	both	22	All Ages	2011	44	Population	1	Number	51108455.476160035	55292358.42070567	47031980.37051513
15	Myanmar	3	both	23	5-14 years	2011	44	Population	1	Number	10244621.287003884	11083279.015340915	9427497.324752443
15	Myanmar	3	both	24	15-49 years	2011	44	Population	1	Number	27182666.31320341	29407927.017500445	25014542.43823102
15	Myanmar	3	both	25	50-69 years	2011	44	Population	1	Number	6638231.722571376	7181658.773768374	6108757.957213956
15	Myanmar	3	both	26	70+ years	2011	44	Population	1	Number	1766571.558399762	1911188.8017908686	1625667.574644744
15	Myanmar	3	both	28	<1 year	2011	44	Population	1	Number	1085220.0611662557	1174059.674241854	998661.5353357453
15	Myanmar	3	both	30	80 to 84	2011	44	Population	1	Number	331145.3938317261	358254.0234198685	304732.81803135417
15	Myanmar	3	both	31	85 to 89	2011	44	Population	1	Number	133982.4713777773	144950.70845894815	123295.85985575513
15	Myanmar	3	both	32	90 to 94	2011	44	Population	1	Number	39015.27667723984	42209.19301557078	35903.36882103776
15	Myanmar	3	both	39	0 to 14	2011	44	Population	1	Number	15520985.881985484	16791583.827645995	14283012.40042541
15	Myanmar	3	both	42	Neonatal	2011	44	Population	1	Number	84388.3352199226	91296.63641827586	77657.41477777978
15	Myanmar	3	both	157	25 plus	2011	44	Population	1	Number	26223681.197875805	28370436.288758904	24132047.189656295
15	Myanmar	3	both	158	<20 years	2011	44	Population	1	Number	20378343.292267878	22046580.176187266	18752940.834861092
15	Myanmar	3	both	159	10 to 24	2011	44	Population	1	Number	14496700.274072468	15683446.897460049	13340425.10921608
15	Myanmar	3	both	162	10 to 19	2011	44	Population	1	Number	9990269.28805612	10808104.94170054	9193432.763218341
15	Myanmar	3	both	164	Birth	2011	44	Population	1	Number	1140139.32571024	1212430.07305517	1067991.40808257
15	Myanmar	3	both	235	95 plus	2011	44	Population	1	Number	7549.090994874438	8167.083922812383	6946.965940925029
16	Philippines	1	male	1	Under 5	2011	44	Population	1	Number	6191345.528439942	6647902.594405353	5718660.58318304
16	Philippines	1	male	2	Early Neonatal	2011	44	Population	1	Number	25408.395856710966	27282.0407065972	23468.564498660213
16	Philippines	1	male	3	Late Neonatal	2011	44	Population	1	Number	75691.41672171133	81272.99038425206	69912.67395809518
16	Philippines	1	male	4	Post Neonatal	2011	44	Population	1	Number	1201481.18989965	1290079.819123859	1109752.8139164061
16	Philippines	1	male	5	1 to 4	2011	44	Population	1	Number	4888764.52596187	5249267.7441906445	4515526.530809878
16	Philippines	1	male	6	5 to 9	2011	44	Population	1	Number	5584741.2315334445	5996566.5866412595	5158368.144911913
16	Philippines	1	male	7	10 to 14	2011	44	Population	1	Number	5498281.485121344	5903731.197331393	5078509.260996019
16	Philippines	1	male	8	15 to 19	2011	44	Population	1	Number	5179994.337486279	5561973.182888579	4784522.088586818
16	Philippines	1	male	9	20 to 24	2011	44	Population	1	Number	4549335.605769935	4884808.9381371	4202011.677248944
16	Philippines	1	male	10	25 to 29	2011	44	Population	1	Number	3930712.9032120965	4220568.27342192	3630618.3914552033
16	Philippines	1	male	11	30 to 34	2011	44	Population	1	Number	3657766.3774060262	3927494.3513309793	3378510.2622490423
16	Philippines	1	male	12	35 to 39	2011	44	Population	1	Number	3194297.79138512	3429849.04930725	2950425.6847938453
16	Philippines	1	male	13	40 to 44	2011	44	Population	1	Number	2951190.635800532	3168814.8875235966	2725878.8069390673
16	Philippines	1	male	14	45 to 49	2011	44	Population	1	Number	2476386.7871276094	2658998.4473124635	2287324.369672243
16	Philippines	1	male	15	50 to 54	2011	44	Population	1	Number	2056463.7392753102	2208109.782410036	1899460.7993558692
16	Philippines	1	male	16	55 to 59	2011	44	Population	1	Number	1564491.820952298	1679859.2789983433	1445049.007214192
16	Philippines	1	male	17	60 to 64	2011	44	Population	1	Number	1131331.115157021	1214756.7957621245	1044958.4222134611
16	Philippines	1	male	18	65 to 69	2011	44	Population	1	Number	711757.5797783938	764243.416792266	657417.6804643738
16	Philippines	1	male	19	70 to 74	2011	44	Population	1	Number	508311.0217597229	545794.47146003	469503.46912188514
16	Philippines	1	male	20	75 to 79	2011	44	Population	1	Number	303854.7268644393	326261.33007204696	280656.6103525736
16	Philippines	1	male	21	80 plus	2011	44	Population	1	Number	279262.7238955257	299855.8840203453	257942.11034706634
16	Philippines	1	male	22	All Ages	2011	44	Population	1	Number	49769525.41096504	53439588.467815064	45969817.36910556
16	Philippines	1	male	23	5-14 years	2011	44	Population	1	Number	11083022.716654789	11900297.783972653	10236877.405907933
16	Philippines	1	male	24	15-49 years	2011	44	Population	1	Number	25939684.4381876	27852507.129921887	23959291.280945163
16	Philippines	1	male	25	50-69 years	2011	44	Population	1	Number	5464044.255163023	5866969.273962767	5046885.909247897
16	Philippines	1	male	26	70+ years	2011	44	Population	1	Number	1091428.4725196878	1171911.685552422	1008102.1898215249
16	Philippines	1	male	28	<1 year	2011	44	Population	1	Number	1302581.0024780722	1398634.8502147084	1203134.0523731615
16	Philippines	1	male	30	80 to 84	2011	44	Population	1	Number	162250.82936375376	174215.39542851277	149863.61497822136
16	Philippines	1	male	31	85 to 89	2011	44	Population	1	Number	80059.65120140012	85963.34358729988	73947.41086986173
16	Philippines	1	male	32	90 to 94	2011	44	Population	1	Number	26862.8662040666	28843.76539976055	24811.991740222515
16	Philippines	1	male	39	0 to 14	2011	44	Population	1	Number	17274368.24509473	18548200.378378008	15955537.989090975
16	Philippines	1	male	42	Neonatal	2011	44	Population	1	Number	101099.8125784223	108555.03109084925	93381.23845675538
16	Philippines	1	male	157	25 plus	2011	44	Population	1	Number	22765827.222614095	24444605.968411416	21027745.614178818
16	Philippines	1	male	158	<20 years	2011	44	Population	1	Number	22454362.58258101	24110173.561266582	20740060.077677794
16	Philippines	1	male	159	10 to 24	2011	44	Population	1	Number	15227611.42837756	16350513.318357069	14065043.02683178
16	Philippines	1	male	162	10 to 19	2011	44	Population	1	Number	10678275.822607623	11465704.380219972	9863031.349582838
16	Philippines	1	male	164	Birth	2011	44	Population	1	Number	1351851.47572612	1417485.50807107	1284118.53177257
16	Philippines	1	male	235	95 plus	2011	44	Population	1	Number	10089.377126305193	10833.379604772115	9319.092758760695
16	Philippines	2	female	1	Under 5	2011	44	Population	1	Number	5781200.476465408	6207512.966241431	5339828.497113804
16	Philippines	2	female	2	Early Neonatal	2011	44	Population	1	Number	23579.001721157627	25317.7449062626	21778.837429473173
16	Philippines	2	female	3	Late Neonatal	2011	44	Population	1	Number	70282.36166751811	75465.06527930105	64916.57904002073
16	Philippines	2	female	4	Post Neonatal	2011	44	Population	1	Number	1118642.0613988128	1201132.0363278054	1033238.127936291
16	Philippines	2	female	5	1 to 4	2011	44	Population	1	Number	4568697.051677919	4905598.119728062	4219894.952708021
16	Philippines	2	female	6	5 to 9	2011	44	Population	1	Number	5222866.328131783	5608006.604304066	4824120.970913907
16	Philippines	2	female	7	10 to 14	2011	44	Population	1	Number	5184847.532782908	5567184.2584868325	4789004.761459433
16	Philippines	2	female	8	15 to 19	2011	44	Population	1	Number	5004338.141425812	5373363.893332743	4622276.554076005
16	Philippines	2	female	9	20 to 24	2011	44	Population	1	Number	4418134.264395706	4743932.656284524	4080827.0436453014
16	Philippines	2	female	10	25 to 29	2011	44	Population	1	Number	3825949.5798423868	4108079.579966055	3533853.3368857843
16	Philippines	2	female	11	30 to 34	2011	44	Population	1	Number	3521250.519144082	3780911.653894978	3252416.8542756224
16	Philippines	2	female	12	35 to 39	2011	44	Population	1	Number	3073022.190846554	3299630.444037202	2838409.000647241
16	Philippines	2	female	13	40 to 44	2011	44	Population	1	Number	2837036.7403564984	3046243.1502173953	2620440.1136382455
16	Philippines	2	female	14	45 to 49	2011	44	Population	1	Number	2413962.646916415	2591971.0779373785	2229666.067704593
16	Philippines	2	female	15	50 to 54	2011	44	Population	1	Number	2032980.7963708031	2182895.1798099964	1877770.6870291908
16	Philippines	2	female	16	55 to 59	2011	44	Population	1	Number	1599603.7100218693	1717560.35986483	1477480.2412813117
16	Philippines	2	female	17	60 to 64	2011	44	Population	1	Number	1226123.786225039	1316539.5893453597	1132514.0446740768
16	Philippines	2	female	18	65 to 69	2011	44	Population	1	Number	850860.3247871194	913603.7610315939	785900.4765286406
16	Philippines	2	female	19	70 to 74	2011	44	Population	1	Number	669446.0028287173	718811.7346344762	618336.4264456853
16	Philippines	2	female	20	75 to 79	2011	44	Population	1	Number	447126.7012040309	480098.3474929989	412990.33144229
16	Philippines	2	female	21	80 plus	2011	44	Population	1	Number	412384.3183574033	442794.02067082643	380900.3932473972
16	Philippines	2	female	22	All Ages	2011	44	Population	1	Number	48521134.06010254	52099139.277552664	44816735.80100854
16	Philippines	2	female	23	5-14 years	2011	44	Population	1	Number	10407713.86091469	11175190.8627909	9613125.732373338
16	Philippines	2	female	24	15-49 years	2011	44	Population	1	Number	25093694.082927454	26944132.455670286	23177888.97087279
16	Philippines	2	female	25	50-69 years	2011	44	Population	1	Number	5709568.617404831	6130598.89005178	5273665.44951322
16	Philippines	2	female	26	70+ years	2011	44	Population	1	Number	1528957.0223901516	1641704.1027983015	1412227.1511353727
16	Philippines	2	female	28	<1 year	2011	44	Population	1	Number	1212503.4247874885	1301914.846513369	1119933.544405785
16	Philippines	2	female	30	80 to 84	2011	44	Population	1	Number	255473.59471016732	274312.51660472684	235969.18786104943
16	Philippines	2	female	31	85 to 89	2011	44	Population	1	Number	121783.02287351739	130763.44552189468	112485.36677666997
16	Philippines	2	female	32	90 to 94	2011	44	Population	1	Number	31337.23900087626	33648.083683663965	28944.76372493022
16	Philippines	2	female	39	0 to 14	2011	44	Population	1	Number	16188914.337380098	17382703.82903233	14952954.229487143
16	Philippines	2	female	42	Neonatal	2011	44	Population	1	Number	93861.36338867573	100782.81018556365	86695.41646949391
16	Philippines	2	female	157	25 plus	2011	44	Population	1	Number	22909747.316900916	24599138.89890309	21160677.97380007
16	Philippines	2	female	158	<20 years	2011	44	Population	1	Number	21193252.47880591	22756067.722365074	19575230.78356315
16	Philippines	2	female	159	10 to 24	2011	44	Population	1	Number	14607319.938604426	15684480.808104098	13492108.359180737
16	Philippines	2	female	162	10 to 19	2011	44	Population	1	Number	10189185.67420872	10940548.151819574	9411281.315535437
16	Philippines	2	female	164	Birth	2011	44	Population	1	Number	1252254.82578747	1313053.31971647	1189512.05599831
16	Philippines	2	female	235	95 plus	2011	44	Population	1	Number	3790.4617728423036	4069.974860540866	3501.074884747591
16	Philippines	3	both	1	Under 5	2011	44	Population	1	Number	11972546.00490535	12855415.560646785	11058489.080296842
16	Philippines	3	both	2	Early Neonatal	2011	44	Population	1	Number	48987.39757786859	52599.7856128598	45247.40192813338
16	Philippines	3	both	3	Late Neonatal	2011	44	Population	1	Number	145973.77838922944	156738.0556635531	134829.2529981159
16	Philippines	3	both	4	Post Neonatal	2011	44	Population	1	Number	2320123.2512984625	2491211.855451664	2142990.9418526967
16	Philippines	3	both	5	1 to 4	2011	44	Population	1	Number	9457461.577639788	10154865.863918705	8735421.483517898
16	Philippines	3	both	6	5 to 9	2011	44	Population	1	Number	10807607.559665227	11604573.190945327	9982489.115825823
16	Philippines	3	both	7	10 to 14	2011	44	Population	1	Number	10683129.017904252	11470915.455818225	9867514.02245545
16	Philippines	3	both	8	15 to 19	2011	44	Population	1	Number	10184332.47891209	10935337.07622132	9406798.642662825
16	Philippines	3	both	9	20 to 24	2011	44	Population	1	Number	8967469.870165642	9628741.594421625	8282838.7208942445
16	Philippines	3	both	10	25 to 29	2011	44	Population	1	Number	7756662.483054483	8328647.853387977	7164471.728340987
16	Philippines	3	both	11	30 to 34	2011	44	Population	1	Number	7179016.896550109	7708406.005225958	6630927.116524665
16	Philippines	3	both	12	35 to 39	2011	44	Population	1	Number	6267319.982231674	6729479.493344451	5788834.685441085
16	Philippines	3	both	13	40 to 44	2011	44	Population	1	Number	5788227.37615703	6215058.037740992	5346318.920577312
16	Philippines	3	both	14	45 to 49	2011	44	Population	1	Number	4890349.434044025	5250969.525249843	4516990.437376835
16	Philippines	3	both	15	50 to 54	2011	44	Population	1	Number	4089444.5356461136	4391004.962220033	3777231.4863850605
16	Philippines	3	both	16	55 to 59	2011	44	Population	1	Number	3164095.530974167	3397419.6388631724	2922529.248495504
16	Philippines	3	both	17	60 to 64	2011	44	Population	1	Number	2357454.9013820603	2531296.385107484	2177472.466887538
16	Philippines	3	both	18	65 to 69	2011	44	Population	1	Number	1562617.9045655134	1677847.17782386	1443318.1569930143
16	Philippines	3	both	19	70 to 74	2011	44	Population	1	Number	1177757.0245884403	1264606.2060945062	1087839.8955675708
16	Philippines	3	both	20	75 to 79	2011	44	Population	1	Number	750981.4280684702	806359.677565046	693646.9417948637
16	Philippines	3	both	21	80 plus	2011	44	Population	1	Number	691647.042252929	742649.9046911715	638842.5035944636
16	Philippines	3	both	22	All Ages	2011	44	Population	1	Number	98290659.47106758	105538727.74536775	90786553.17011407
16	Philippines	3	both	23	5-14 years	2011	44	Population	1	Number	21490736.57756948	23075488.646763552	19850003.138281275
16	Philippines	3	both	24	15-49 years	2011	44	Population	1	Number	51033378.52111505	54796639.58559216	47137180.25181796
16	Philippines	3	both	25	50-69 years	2011	44	Population	1	Number	11173612.872567855	11997568.16401455	10320551.358761117
16	Philippines	3	both	26	70+ years	2011	44	Population	1	Number	2620385.4949098392	2813615.788350724	2420329.3409568984
16	Philippines	3	both	28	<1 year	2011	44	Population	1	Number	2515084.4272655607	2700549.696728077	2323067.5967789465
16	Philippines	3	both	30	80 to 84	2011	44	Population	1	Number	417724.4240739211	448527.91203323955	385832.8028392708
16	Philippines	3	both	31	85 to 89	2011	44	Population	1	Number	201842.6740749175	216726.78910919456	186432.7776465317
16	Philippines	3	both	32	90 to 94	2011	44	Population	1	Number	58200.105204942854	62491.84908342452	53756.75546515274
16	Philippines	3	both	39	0 to 14	2011	44	Population	1	Number	33463282.582474828	35930904.207410336	30908492.218578123
16	Philippines	3	both	42	Neonatal	2011	44	Population	1	Number	194961.175967098	209337.84127641292	180076.6549262493
16	Philippines	3	both	157	25 plus	2011	44	Population	1	Number	45675574.53951501	49043744.8673145	42188423.58797889
16	Philippines	3	both	158	<20 years	2011	44	Population	1	Number	43647615.06138692	46866241.28363166	40315290.86124094
16	Philippines	3	both	159	10 to 24	2011	44	Population	1	Number	29834931.366981983	32034994.126461174	27557151.38601252
16	Philippines	3	both	162	10 to 19	2011	44	Population	1	Number	20867461.49681634	22406252.532039545	19274312.665118277
16	Philippines	3	both	164	Birth	2011	44	Population	1	Number	2604106.30151358	2730538.82778754	2473630.58777088
16	Philippines	3	both	235	95 plus	2011	44	Population	1	Number	13879.838899147497	14903.354465312981	12820.167643508286
17	Sri Lanka	1	male	1	Under 5	2011	44	Population	1	Number	916900.0137343071	983612.8352529403	852953.0857976117
17	Sri Lanka	1	male	2	Early Neonatal	2011	44	Population	1	Number	3454.184754638575	3705.508135134633	3213.281166159723
17	Sri Lanka	1	male	3	Late Neonatal	2011	44	Population	1	Number	10333.415818103336	11085.265872443844	9612.73724163683
17	Sri Lanka	1	male	4	Post Neonatal	2011	44	Population	1	Number	166918.6104744361	179063.4586606268	155277.28405343436
17	Sri Lanka	1	male	5	1 to 4	2011	44	Population	1	Number	736193.8026871291	789758.602584735	684849.783336381
17	Sri Lanka	1	male	6	5 to 9	2011	44	Population	1	Number	904408.4292814198	970212.3743341271	841332.6960648235
17	Sri Lanka	1	male	7	10 to 14	2011	44	Population	1	Number	846773.6627976006	908384.1540035318	787717.5240883473
17	Sri Lanka	1	male	8	15 to 19	2011	44	Population	1	Number	841390.6091669924	902609.4342253561	782709.8982442368
17	Sri Lanka	1	male	9	20 to 24	2011	44	Population	1	Number	764974.3049872615	820633.148384055	711623.0605530796
17	Sri Lanka	1	male	10	25 to 29	2011	44	Population	1	Number	786900.230693268	844154.3847524513	732019.8166985392
17	Sri Lanka	1	male	11	30 to 34	2011	44	Population	1	Number	806939.6580150488	865651.8628084763	750661.6436324443
17	Sri Lanka	1	male	12	35 to 39	2011	44	Population	1	Number	699444.3004490801	750335.2395690855	650663.2844096253
17	Sri Lanka	1	male	13	40 to 44	2011	44	Population	1	Number	675875.173543785	725051.2441579223	628737.9280760041
17	Sri Lanka	1	male	14	45 to 49	2011	44	Population	1	Number	631656.5534721239	677615.3170032059	587603.2265001737
17	Sri Lanka	1	male	15	50 to 54	2011	44	Population	1	Number	582634.1650183626	625026.1035932389	541999.783509146
17	Sri Lanka	1	male	16	55 to 59	2011	44	Population	1	Number	501637.43296153797	538136.122056253	466651.96857563
17	Sri Lanka	1	male	17	60 to 64	2011	44	Population	1	Number	405377.39078425936	434872.28566264047	377105.3454059743
17	Sri Lanka	1	male	18	65 to 69	2011	44	Population	1	Number	278826.7803152814	299113.9664328058	259380.69485278442
17	Sri Lanka	1	male	19	70 to 74	2011	44	Population	1	Number	179356.50562304567	192406.3238896023	166847.72890993085
17	Sri Lanka	1	male	20	75 to 79	2011	44	Population	1	Number	114621.93860957652	122961.72791924953	106627.91446469867
17	Sri Lanka	1	male	21	80 plus	2011	44	Population	1	Number	102633.5705777522	110101.09699635001	95475.64556596018
17	Sri Lanka	1	male	22	All Ages	2011	44	Population	1	Number	10040350.720030703	10770877.62104129	9340111.245349005
17	Sri Lanka	1	male	23	5-14 years	2011	44	Population	1	Number	1751182.0920790203	1878596.5283376588	1629050.220153171
17	Sri Lanka	1	male	24	15-49 years	2011	44	Population	1	Number	5207180.830327559	5586050.6309005525	4844018.858114103
17	Sri Lanka	1	male	25	50-69 years	2011	44	Population	1	Number	1768475.7690794414	1897148.4777449386	1645137.792343535
17	Sri Lanka	1	male	26	70+ years	2011	44	Population	1	Number	396612.0148103744	425469.14880520175	368951.28894058976
17	Sri Lanka	1	male	28	<1 year	2011	44	Population	1	Number	180706.21104717802	193854.23266820528	168103.30246123092
17	Sri Lanka	1	male	30	80 to 84	2011	44	Population	1	Number	63628.96189449213	68258.54801587835	59191.317025906865
17	Sri Lanka	1	male	31	85 to 89	2011	44	Population	1	Number	28162.24250464006	30211.301976375376	26198.136424364882
17	Sri Lanka	1	male	32	90 to 94	2011	44	Population	1	Number	8967.621202041846	9620.09726675689	8342.196599379859
17	Sri Lanka	1	male	39	0 to 14	2011	44	Population	1	Number	2668082.1058133277	2862209.3635905986	2482003.3059507827
17	Sri Lanka	1	male	42	Neonatal	2011	44	Population	1	Number	13787.600572741912	14790.774007578477	12826.018407796553
17	Sri Lanka	1	male	157	25 plus	2011	44	Population	1	Number	5765903.7000631215	6185425.674841279	5363774.980600913
17	Sri Lanka	1	male	158	<20 years	2011	44	Population	1	Number	3509472.71498032	3764818.7978159543	3264713.2041950193
17	Sri Lanka	1	male	159	10 to 24	2011	44	Population	1	Number	2453138.5769518544	2631626.736612943	2282050.4828856634
17	Sri Lanka	1	male	162	10 to 19	2011	44	Population	1	Number	1688164.271964593	1810993.588228888	1570427.422332584
17	Sri Lanka	1	male	164	Birth	2011	44	Population	1	Number	181369.554022097	193431.356025189	169490.38697662
17	Sri Lanka	1	male	235	95 plus	2011	44	Population	1	Number	1874.7449765781523	2011.1497373394	1743.99551630858
17	Sri Lanka	2	female	1	Under 5	2011	44	Population	1	Number	882203.1154456612	946391.4218065805	820676.0370250046
17	Sri Lanka	2	female	2	Early Neonatal	2011	44	Population	1	Number	3292.9762388705512	3532.570232542941	3063.3157403537266
17	Sri Lanka	2	female	3	Late Neonatal	2011	44	Population	1	Number	9857.311150904488	10574.520257255841	9169.83731910768
17	Sri Lanka	2	female	4	Post Neonatal	2011	44	Population	1	Number	159301.22258801427	170891.8364728711	148191.1520803536
17	Sri Lanka	2	female	5	1 to 4	2011	44	Population	1	Number	709751.6054678719	761392.4948439106	660251.73188519
17	Sri Lanka	2	female	6	5 to 9	2011	44	Population	1	Number	885397.5287098574	949818.2577109323	823647.6638220338
17	Sri Lanka	2	female	7	10 to 14	2011	44	Population	1	Number	829145.59722018	889473.4862067093	771318.8844267925
17	Sri Lanka	2	female	8	15 to 19	2011	44	Population	1	Number	849557.6499809513	911370.7015940055	790307.3489583337
17	Sri Lanka	2	female	9	20 to 24	2011	44	Population	1	Number	815872.6175531998	875234.7764598074	758971.595960113
17	Sri Lanka	2	female	10	25 to 29	2011	44	Population	1	Number	849987.0740089531	911831.370128613	790706.8238676077
17	Sri Lanka	2	female	11	30 to 34	2011	44	Population	1	Number	849117.2092685973	910898.2148109865	789897.6256961612
17	Sri Lanka	2	female	12	35 to 39	2011	44	Population	1	Number	733900.0903492308	787298.0017971463	682716.0403030766
17	Sri Lanka	2	female	13	40 to 44	2011	44	Population	1	Number	711937.3035769279	763737.2223843753	662284.9938753914
17	Sri Lanka	2	female	14	45 to 49	2011	44	Population	1	Number	679784.4538092549	729244.9601445289	632374.5652400716
17	Sri Lanka	2	female	15	50 to 54	2011	44	Population	1	Number	637224.447052457	683588.3255198413	592782.8010880239
17	Sri Lanka	2	female	16	55 to 59	2011	44	Population	1	Number	561650.4108727213	602515.5903417626	522479.48949448194
17	Sri Lanka	2	female	17	60 to 64	2011	44	Population	1	Number	469939.72472073266	504132.11703200004	437164.9387449795
17	Sri Lanka	2	female	18	65 to 69	2011	44	Population	1	Number	335458.3597758934	359866.0087533615	312062.6446084519
17	Sri Lanka	2	female	19	70 to 74	2011	44	Population	1	Number	228373.2109697208	244989.44069471562	212445.88514814628
17	Sri Lanka	2	female	20	75 to 79	2011	44	Population	1	Number	159982.94801790614	171623.1636327748	148825.33225309107
17	Sri Lanka	2	female	21	80 plus	2011	44	Population	1	Number	155663.27346508185	166989.19343904688	144806.92273811362
17	Sri Lanka	2	female	22	All Ages	2011	44	Population	1	Number	10635195.014797326	11409002.252457196	9893469.59324987
17	Sri Lanka	2	female	23	5-14 years	2011	44	Population	1	Number	1714543.1259300373	1839291.7439176417	1594966.5482488258
17	Sri Lanka	2	female	24	15-49 years	2011	44	Population	1	Number	5490156.398547115	5889615.247319464	5107258.993900755
17	Sri Lanka	2	female	25	50-69 years	2011	44	Population	1	Number	2004272.9424218042	2150102.0416469653	1864489.8739359372
17	Sri Lanka	2	female	26	70+ years	2011	44	Population	1	Number	544019.4324527088	583601.7977665374	506078.14013935084
17	Sri Lanka	2	female	28	<1 year	2011	44	Population	1	Number	172451.5099777893	184998.92696266988	160424.30513981503
17	Sri Lanka	2	female	30	80 to 84	2011	44	Population	1	Number	92653.54808340958	99394.93702851624	86191.65510312899
17	Sri Lanka	2	female	31	85 to 89	2011	44	Population	1	Number	43469.28900745659	46632.07543526514	40437.630756849685
17	Sri Lanka	2	female	32	90 to 94	2011	44	Population	1	Number	15636.55039275185	16774.251755924746	14546.017787052107
17	Sri Lanka	2	female	39	0 to 14	2011	44	Population	1	Number	2596746.2413756987	2785683.165724222	2415642.5852738307
17	Sri Lanka	2	female	42	Neonatal	2011	44	Population	1	Number	13150.28738977504	14107.090489798782	12233.153059461407
17	Sri Lanka	2	female	157	25 plus	2011	44	Population	1	Number	6373018.505887477	6836713.60867915	5928548.063057598
17	Sri Lanka	2	female	158	<20 years	2011	44	Population	1	Number	3446303.89135665	3697053.8673182274	3205949.9342321646
17	Sri Lanka	2	female	159	10 to 24	2011	44	Population	1	Number	2494575.8647543313	2676078.964260522	2320597.82934524
17	Sri Lanka	2	female	162	10 to 19	2011	44	Population	1	Number	1678703.2472011314	1800844.1878007143	1561626.233385126
17	Sri Lanka	2	female	164	Birth	2011	44	Population	1	Number	172345.994180976	183807.693301567	161057.843501369
17	Sri Lanka	2	female	235	95 plus	2011	44	Population	1	Number	3903.88598146383	4187.929219340756	3631.6190910828236
17	Sri Lanka	3	both	1	Under 5	2011	44	Population	1	Number	1799103.1291799683	1930004.2570595208	1673629.1228226167
17	Sri Lanka	3	both	2	Early Neonatal	2011	44	Population	1	Number	6747.1609935091265	7238.078367677574	6276.5969065134495
17	Sri Lanka	3	both	3	Late Neonatal	2011	44	Population	1	Number	20190.726969007825	21659.78612969968	18782.57456074451
17	Sri Lanka	3	both	4	Post Neonatal	2011	44	Population	1	Number	326219.83306245034	349955.2951334979	303468.4361337879
17	Sri Lanka	3	both	5	1 to 4	2011	44	Population	1	Number	1445945.408155001	1551151.0974286457	1345101.5152215709
17	Sri Lanka	3	both	6	5 to 9	2011	44	Population	1	Number	1789805.957991277	1920030.6320450592	1664980.3598868572
17	Sri Lanka	3	both	7	10 to 14	2011	44	Population	1	Number	1675919.2600177806	1797857.640210241	1559036.4085151397
17	Sri Lanka	3	both	8	15 to 19	2011	44	Population	1	Number	1690948.2591479437	1813980.1358193613	1573017.2472025706
17	Sri Lanka	3	both	9	20 to 24	2011	44	Population	1	Number	1580846.9225404612	1695867.9248438631	1470594.6565131922
17	Sri Lanka	3	both	10	25 to 29	2011	44	Population	1	Number	1636887.3047022212	1755985.7548810644	1522726.640566147
17	Sri Lanka	3	both	11	30 to 34	2011	44	Population	1	Number	1656056.8672836463	1776550.0776194627	1540559.2693286054
17	Sri Lanka	3	both	12	35 to 39	2011	44	Population	1	Number	1433344.390798311	1537633.241366232	1333379.324712702
17	Sri Lanka	3	both	13	40 to 44	2011	44	Population	1	Number	1387812.4771207129	1488788.4665422977	1291022.9219513952
17	Sri Lanka	3	both	14	45 to 49	2011	44	Population	1	Number	1311441.0072813788	1406860.2771477345	1219977.791740245
17	Sri Lanka	3	both	15	50 to 54	2011	44	Population	1	Number	1219858.6120708196	1308614.4291130803	1134782.5845971701
17	Sri Lanka	3	both	16	55 to 59	2011	44	Population	1	Number	1063287.8438342593	1140651.7123980157	989131.4580701118
17	Sri Lanka	3	both	17	60 to 64	2011	44	Population	1	Number	875317.1155049921	939004.4026946404	814270.2841509538
17	Sri Lanka	3	both	18	65 to 69	2011	44	Population	1	Number	614285.1400911749	658979.9751861672	571443.3394612364
17	Sri Lanka	3	both	19	70 to 74	2011	44	Population	1	Number	407729.71659276646	437395.76458431804	379293.6140580772
17	Sri Lanka	3	both	20	75 to 79	2011	44	Population	1	Number	274604.88662748266	294584.89155202435	255453.2467177897
17	Sri Lanka	3	both	21	80 plus	2011	44	Population	1	Number	258296.84404283404	277090.2904353969	240282.56830407373
17	Sri Lanka	3	both	22	All Ages	2011	44	Population	1	Number	20675545.73482803	22179879.873498473	19233580.83859889
17	Sri Lanka	3	both	23	5-14 years	2011	44	Population	1	Number	3465725.218009058	3717888.2722553	3224016.768401997
17	Sri Lanka	3	both	24	15-49 years	2011	44	Population	1	Number	10697337.228874674	11475665.878220016	9951277.852014856
17	Sri Lanka	3	both	25	50-69 years	2011	44	Population	1	Number	3772748.711501246	4047250.519391904	3509627.6662794724
17	Sri Lanka	3	both	26	70+ years	2011	44	Population	1	Number	940631.4472630832	1009070.9465717389	875029.4290799407
17	Sri Lanka	3	both	28	<1 year	2011	44	Population	1	Number	353157.7210249673	378853.15963087516	328527.607601046
17	Sri Lanka	3	both	30	80 to 84	2011	44	Population	1	Number	156282.5099779017	167653.4850443946	145382.97212903583
17	Sri Lanka	3	both	31	85 to 89	2011	44	Population	1	Number	71631.53151209666	76843.37741164053	66635.76718121457
17	Sri Lanka	3	both	32	90 to 94	2011	44	Population	1	Number	24604.171594793694	26394.34902268164	22888.21438643197
17	Sri Lanka	3	both	39	0 to 14	2011	44	Population	1	Number	5264828.347189026	5647892.529314822	4897645.891224613
17	Sri Lanka	3	both	42	Neonatal	2011	44	Population	1	Number	26937.88796251695	28897.864497377257	25059.171467257962
17	Sri Lanka	3	both	157	25 plus	2011	44	Population	1	Number	12138922.2059506	13022139.28352043	11292323.043658506
17	Sri Lanka	3	both	158	<20 years	2011	44	Population	1	Number	6955776.60633697	7461872.665134184	6470663.138427184
17	Sri Lanka	3	both	159	10 to 24	2011	44	Population	1	Number	4947714.441706185	5307705.700873465	4602648.312230903
17	Sri Lanka	3	both	162	10 to 19	2011	44	Population	1	Number	3366867.5191657245	3611837.776029602	3132053.6557177096
17	Sri Lanka	3	both	164	Birth	2011	44	Population	1	Number	353715.548203073	377239.049326756	330548.230477989
17	Sri Lanka	3	both	235	95 plus	2011	44	Population	1	Number	5778.630958041982	6199.078956680156	5375.614607391402
18	Thailand	1	male	1	Under 5	2011	44	Population	1	Number	1962131.4332153755	2100207.2064340357	1821368.8109359501
18	Thailand	1	male	2	Early Neonatal	2011	44	Population	1	Number	7369.1962183912265	7887.768750602787	6840.532660877894
18	Thailand	1	male	3	Late Neonatal	2011	44	Population	1	Number	22066.097003463154	23618.894820212005	20483.082927494932
18	Thailand	1	male	4	Post Neonatal	2011	44	Population	1	Number	355656.7235399452	380684.3930792481	330142.03467185446
18	Thailand	1	male	5	1 to 4	2011	44	Population	1	Number	1577039.416453576	1688016.1497839729	1463903.1606757229
18	Thailand	1	male	6	5 to 9	2011	44	Population	1	Number	2129291.650125847	2279130.5375837456	1976537.012390782
18	Thailand	1	male	7	10 to 14	2011	44	Population	1	Number	2489734.9107097303	2664938.297743999	2311122.199614314
18	Thailand	1	male	8	15 to 19	2011	44	Population	1	Number	2566274.155542816	2746863.632027057	2382170.5458115544
18	Thailand	1	male	9	20 to 24	2011	44	Population	1	Number	2404793.4052825207	2574019.43328687	2232274.3680572095
18	Thailand	1	male	10	25 to 29	2011	44	Population	1	Number	2564656.974379222	2745132.6493434333	2380669.380658628
18	Thailand	1	male	11	30 to 34	2011	44	Population	1	Number	2731137.507396619	2923328.4670421234	2535206.658504987
18	Thailand	1	male	12	35 to 39	2011	44	Population	1	Number	2835504.19838425	3035039.4731517932	2632086.1196091594
18	Thailand	1	male	13	40 to 44	2011	44	Population	1	Number	2840726.4418753283	3040629.207472365	2636933.7211799556
18	Thailand	1	male	14	45 to 49	2011	44	Population	1	Number	2667137.555823787	2854824.8198198653	2475798.0410582214
18	Thailand	1	male	15	50 to 54	2011	44	Population	1	Number	2331163.772842806	2495208.461687699	2163926.899678594
18	Thailand	1	male	16	55 to 59	2011	44	Population	1	Number	1804033.0760358	1930983.4207828324	1674612.3745665406
18	Thailand	1	male	17	60 to 64	2011	44	Population	1	Number	1391907.8576206109	1489856.8280293625	1292052.8750780076
18	Thailand	1	male	18	65 to 69	2011	44	Population	1	Number	959476.5009789058	1026995.1480558241	890643.9926122488
18	Thailand	1	male	19	70 to 74	2011	44	Population	1	Number	745489.3458702683	797949.6531233	692008.2011163153
18	Thailand	1	male	20	75 to 79	2011	44	Population	1	Number	510410.0480872715	546327.7551558213	473793.4098793021
18	Thailand	1	male	21	80 plus	2011	44	Population	1	Number	479999.96710553573	513777.7077201999	445564.93746376917
18	Thailand	1	male	22	All Ages	2011	44	Population	1	Number	33413868.801276695	35765212.69846035	31016769.548215546
18	Thailand	1	male	23	5-14 years	2011	44	Population	1	Number	4619026.560835578	4944068.8353277445	4287659.2120050965
18	Thailand	1	male	24	15-49 years	2011	44	Population	1	Number	18610230.238684542	19919837.682143506	17275138.83487971
18	Thailand	1	male	25	50-69 years	2011	44	Population	1	Number	6486581.207478123	6943043.858555718	6021236.14193539
18	Thailand	1	male	26	70+ years	2011	44	Population	1	Number	1735899.3610630755	1858055.1159993215	1611366.548459387
18	Thailand	1	male	28	<1 year	2011	44	Population	1	Number	385092.0167617996	412191.0566500629	357465.65026022727
18	Thailand	1	male	30	80 to 84	2011	44	Population	1	Number	294359.5377491337	315073.7060718923	273242.2875358655
18	Thailand	1	male	31	85 to 89	2011	44	Population	1	Number	121475.24188397797	130023.4908270002	112760.65054715017
18	Thailand	1	male	32	90 to 94	2011	44	Population	1	Number	47407.23806488013	50743.299523944945	44006.25939848056
18	Thailand	1	male	39	0 to 14	2011	44	Population	1	Number	6581157.994050953	7044276.04176178	6109028.022941047
18	Thailand	1	male	42	Neonatal	2011	44	Population	1	Number	29435.29322185438	31506.663570814795	27323.615588372824
18	Thailand	1	male	157	25 plus	2011	44	Population	1	Number	21861643.246400405	23400053.591384612	20293296.611405734
18	Thailand	1	male	158	<20 years	2011	44	Population	1	Number	9147432.149593769	9791139.673788836	8491198.5687526
18	Thailand	1	male	159	10 to 24	2011	44	Population	1	Number	7460802.471535067	7985821.363057925	6925567.113483078
18	Thailand	1	male	162	10 to 19	2011	44	Population	1	Number	5056009.066252546	5411801.929771056	4693292.745425868
18	Thailand	1	male	164	Birth	2011	44	Population	1	Number	385783.781760482	414391.509650363	359560.296561497
18	Thailand	1	male	235	95 plus	2011	44	Population	1	Number	16757.94940754396	17937.21129736245	15555.739982273059
18	Thailand	2	female	1	Under 5	2011	44	Population	1	Number	1854259.8497639936	1984744.6675342908	1721235.8971266767
18	Thailand	2	female	2	Early Neonatal	2011	44	Population	1	Number	6956.784791157157	7446.335808430627	6457.707485090975
18	Thailand	2	female	3	Late Neonatal	2011	44	Population	1	Number	20839.98160413418	22306.497315132234	19344.928617777525
18	Thailand	2	female	4	Post Neonatal	2011	44	Population	1	Number	336158.6069406451	359814.1882089069	312042.7061331125
18	Thailand	2	female	5	1 to 4	2011	44	Population	1	Number	1490304.4764280573	1595177.646201821	1383390.5548906957
18	Thailand	2	female	6	5 to 9	2011	44	Population	1	Number	2007254.9760182707	2148506.1063803947	1863255.2065712549
18	Thailand	2	female	7	10 to 14	2011	44	Population	1	Number	2361919.4755233536	2528128.4523239923	2192476.1990132323
18	Thailand	2	female	8	15 to 19	2011	44	Population	1	Number	2524559.96345656	2702213.9998224685	2343448.915265738
18	Thailand	2	female	9	20 to 24	2011	44	Population	1	Number	2377104.0296041244	2544381.547996928	2206571.418498792
18	Thailand	2	female	10	25 to 29	2011	44	Population	1	Number	2604135.716775041	2787389.5225972203	2417315.9318923997
18	Thailand	2	female	11	30 to 34	2011	44	Population	1	Number	2766946.547419111	2961657.3998738457	2568446.7705293107
18	Thailand	2	female	12	35 to 39	2011	44	Population	1	Number	2919370.1735309614	3124807.121942325	2709935.579051656
18	Thailand	2	female	13	40 to 44	2011	44	Population	1	Number	3003912.8249427117	3215299.0649081604	2788413.170240774
18	Thailand	2	female	14	45 to 49	2011	44	Population	1	Number	2830831.284506571	3030037.7249330897	2627748.43893756
18	Thailand	2	female	15	50 to 54	2011	44	Population	1	Number	2498881.8292604643	2674728.8876768225	2319612.9214296094
18	Thailand	2	female	16	55 to 59	2011	44	Population	1	Number	1983621.352666143	2123209.3779156012	1841317.0510867196
18	Thailand	2	female	17	60 to 64	2011	44	Population	1	Number	1540173.1927771405	1648555.638969782	1429681.7069827798
18	Thailand	2	female	18	65 to 69	2011	44	Population	1	Number	1100180.0458835384	1177600.0433126488	1021253.5144511936
18	Thailand	2	female	19	70 to 74	2011	44	Population	1	Number	905756.5780171924	969494.9381191295	840777.918122015
18	Thailand	2	female	20	75 to 79	2011	44	Population	1	Number	673303.9054178073	720684.5017315624	625001.3188972509
18	Thailand	2	female	21	80 plus	2011	44	Population	1	Number	710989.0137885988	761021.5223998901	659982.9107831838
18	Thailand	2	female	22	All Ages	2011	44	Population	1	Number	34663200.75935158	37102460.51843813	32176474.868880134
18	Thailand	2	female	23	5-14 years	2011	44	Population	1	Number	4369174.451541624	4676634.5587043865	4055731.4055844867
18	Thailand	2	female	24	15-49 years	2011	44	Population	1	Number	19026860.54023508	20365786.38207404	17661880.22441623
18	Thailand	2	female	25	50-69 years	2011	44	Population	1	Number	7122856.420587286	7624093.947874856	6611865.193950302
18	Thailand	2	female	26	70+ years	2011	44	Population	1	Number	2290049.4972235984	2451200.962250582	2125762.1478024498
18	Thailand	2	female	28	<1 year	2011	44	Population	1	Number	363955.3733359364	389567.02133246977	337845.3422359809
18	Thailand	2	female	30	80 to 84	2011	44	Population	1	Number	416966.8035572493	446308.88168365427	387053.7510070403
18	Thailand	2	female	31	85 to 89	2011	44	Population	1	Number	188424.36014645203	201683.83847702362	174906.86249744202
18	Thailand	2	female	32	90 to 94	2011	44	Population	1	Number	77220.38470667138	82654.40617237087	71680.62133469142
18	Thailand	2	female	39	0 to 14	2011	44	Population	1	Number	6223434.301305617	6661379.226238677	5776967.302711165
18	Thailand	2	female	42	Neonatal	2011	44	Population	1	Number	27796.76639529134	29752.833123562865	25802.6361028685
18	Thailand	2	female	157	25 plus	2011	44	Population	1	Number	23538102.46498528	25194485.744380087	21849487.23240445
18	Thailand	2	female	158	<20 years	2011	44	Population	1	Number	8747994.264762178	9363593.226061145	8120416.217976904
18	Thailand	2	female	159	10 to 24	2011	44	Population	1	Number	7263583.468584037	7774724.00014339	6742496.532777764
18	Thailand	2	female	162	10 to 19	2011	44	Population	1	Number	4886479.4389799135	5230342.452146461	4535925.11427897
18	Thailand	2	female	164	Birth	2011	44	Population	1	Number	364206.331205135	391213.987077401	339449.563846615
18	Thailand	2	female	235	95 plus	2011	44	Population	1	Number	28377.46537822611	30374.39606684132	26341.675944010236
18	Thailand	3	both	1	Under 5	2011	44	Population	1	Number	3816391.282979369	4084951.8739683256	3542604.708062626
18	Thailand	3	both	2	Early Neonatal	2011	44	Population	1	Number	14325.981009548384	15334.104559033414	13298.24014596887
18	Thailand	3	both	3	Late Neonatal	2011	44	Population	1	Number	42906.07860759734	45925.39213534425	39828.01154527245
18	Thailand	3	both	4	Post Neonatal	2011	44	Population	1	Number	691815.3304805903	740498.5812881549	642184.7408049669
18	Thailand	3	both	5	1 to 4	2011	44	Population	1	Number	3067343.8928816332	3283193.7959857937	2847293.7155664186
18	Thailand	3	both	6	5 to 9	2011	44	Population	1	Number	4136546.626144118	4427636.643964141	3839792.2189620365
18	Thailand	3	both	7	10 to 14	2011	44	Population	1	Number	4851654.386233084	5193066.750067991	4503598.398627548
18	Thailand	3	both	8	15 to 19	2011	44	Population	1	Number	5090834.118999376	5449077.631849526	4725619.4610772915
18	Thailand	3	both	9	20 to 24	2011	44	Population	1	Number	4781897.434886645	5118400.981283797	4438845.786556001
18	Thailand	3	both	10	25 to 29	2011	44	Population	1	Number	5168792.691154263	5532522.1719406545	4797985.312551027
18	Thailand	3	both	11	30 to 34	2011	44	Population	1	Number	5498084.05481573	5884985.866915968	5103653.429034298
18	Thailand	3	both	12	35 to 39	2011	44	Population	1	Number	5754874.371915212	6159846.595094117	5342021.698660814
18	Thailand	3	both	13	40 to 44	2011	44	Population	1	Number	5844639.26681804	6255928.272380524	5425346.891420729
18	Thailand	3	both	14	45 to 49	2011	44	Population	1	Number	5497968.840330358	5884862.5447529545	5103546.479995782
18	Thailand	3	both	15	50 to 54	2011	44	Population	1	Number	4830045.60210327	5169937.349364523	4483539.821108204
18	Thailand	3	both	16	55 to 59	2011	44	Population	1	Number	3787654.428701943	4054192.7986984337	3515929.4256532597
18	Thailand	3	both	17	60 to 64	2011	44	Population	1	Number	2932081.0503977514	3138412.4669991443	2721734.582060788
18	Thailand	3	both	18	65 to 69	2011	44	Population	1	Number	2059656.5468624444	2204595.1913684728	1911897.507063442
18	Thailand	3	both	19	70 to 74	2011	44	Population	1	Number	1651245.9238874607	1767444.5912424298	1532786.1192383303
18	Thailand	3	both	20	75 to 79	2011	44	Population	1	Number	1183713.9535050788	1267012.2568873833	1098794.728776553
18	Thailand	3	both	21	80 plus	2011	44	Population	1	Number	1190988.9808941346	1274799.2301200894	1105547.8482469532
18	Thailand	3	both	22	All Ages	2011	44	Population	1	Number	68077069.56062828	72867673.21689847	63193244.417095706
18	Thailand	3	both	23	5-14 years	2011	44	Population	1	Number	8988201.012377203	9620703.394032132	8343390.617589584
18	Thailand	3	both	24	15-49 years	2011	44	Population	1	Number	37637090.77891962	40285624.06421753	34937019.05929595
18	Thailand	3	both	25	50-69 years	2011	44	Population	1	Number	13609437.62806541	14567137.806430573	12633101.335885692
18	Thailand	3	both	26	70+ years	2011	44	Population	1	Number	4025948.858286674	4309256.078249904	3737128.696261836
18	Thailand	3	both	28	<1 year	2011	44	Population	1	Number	749047.390097736	801758.0779825326	695310.9924962082
18	Thailand	3	both	30	80 to 84	2011	44	Population	1	Number	711326.341306383	761382.5877555466	660296.0385429057
18	Thailand	3	both	31	85 to 89	2011	44	Population	1	Number	309899.60203043	331707.3293040239	287667.5130445922
18	Thailand	3	both	32	90 to 94	2011	44	Population	1	Number	124627.62277155153	133397.70569631582	115686.88073317197
18	Thailand	3	both	39	0 to 14	2011	44	Population	1	Number	12804592.29535657	13705655.268000456	11885995.325652208
18	Thailand	3	both	42	Neonatal	2011	44	Population	1	Number	57232.059617145715	61259.49669437766	53126.25169124132
18	Thailand	3	both	157	25 plus	2011	44	Population	1	Number	45399745.71138568	48594539.335764684	42142783.843810186
18	Thailand	3	both	158	<20 years	2011	44	Population	1	Number	17895426.414355945	19154732.899849985	16611614.786729498
18	Thailand	3	both	159	10 to 24	2011	44	Population	1	Number	14724385.940119104	15760545.363201313	13668063.646260843
18	Thailand	3	both	162	10 to 19	2011	44	Population	1	Number	9942488.505232459	10642144.381917516	9229217.8597048409
18	Thailand	3	both	164	Birth	2011	44	Population	1	Number	749990.112965617	805605.496727764	699009.860408111
18	Thailand	3	both	235	95 plus	2011	44	Population	1	Number	45135.414785770074	48311.60736420377	41897.41592628329
19	Timor-Leste	1	male	1	Under 5	2011	44	Population	1	Number	84314.96566551573	90240.03388206533	78112.0186097734
19	Timor-Leste	1	male	2	Early Neonatal	2011	44	Population	1	Number	342.4959274467238	366.56415445713026	317.2989284562077
19	Timor-Leste	1	male	3	Late Neonatal	2011	44	Population	1	Number	1016.769686159369	1088.2211740827986	941.9672061803036
19	Timor-Leste	1	male	4	Post Neonatal	2011	44	Population	1	Number	16172.230363985022	17308.702013638507	14982.45950979257
19	Timor-Leste	1	male	5	1 to 4	2011	44	Population	1	Number	66783.46968792462	71476.54653988688	61870.29296534431
19	Timor-Leste	1	male	6	5 to 9	2011	44	Population	1	Number	81365.7383009139	87083.55537072517	75379.76223073236
19	Timor-Leste	1	male	7	10 to 14	2011	44	Population	1	Number	75228.98718942549	80515.55615664246	69694.48425854214
19	Timor-Leste	1	male	8	15 to 19	2011	44	Population	1	Number	63064.8697115746	67496.62927121489	58425.26575976775
19	Timor-Leste	1	male	9	20 to 24	2011	44	Population	1	Number	51192.293685963385	54789.73133960913	47426.1403715475
19	Timor-Leste	1	male	10	25 to 29	2011	44	Population	1	Number	39849.501118001805	42649.846355124966	36917.82293155374
19	Timor-Leste	1	male	11	30 to 34	2011	44	Population	1	Number	31091.157473452105	33276.027353996134	28803.81972519695
19	Timor-Leste	1	male	12	35 to 39	2011	44	Population	1	Number	28864.364719120065	30892.751122865	26740.849341546153
19	Timor-Leste	1	male	13	40 to 44	2011	44	Population	1	Number	27169.931801041108	29079.24526739302	25171.07374375891
19	Timor-Leste	1	male	14	45 to 49	2011	44	Population	1	Number	21620.51935865777	23139.858791060236	20029.92466599745
19	Timor-Leste	1	male	15	50 to 54	2011	44	Population	1	Number	16201.008111063149	17339.50206023619	15009.12011384514
19	Timor-Leste	1	male	16	55 to 59	2011	44	Population	1	Number	14690.40590657864	15722.745259838686	13609.651032914015
19	Timor-Leste	1	male	17	60 to 64	2011	44	Population	1	Number	15162.619808543832	16228.143064090527	14047.124745996298
19	Timor-Leste	1	male	18	65 to 69	2011	44	Population	1	Number	12974.953768221678	13886.74309976538	12020.402572716648
19	Timor-Leste	1	male	19	70 to 74	2011	44	Population	1	Number	6780.706080816154	7257.206851089731	6281.857976118946
19	Timor-Leste	1	male	20	75 to 79	2011	44	Population	1	Number	3960.3632170866413	4238.66994517856	3669.0042256763522
19	Timor-Leste	1	male	21	80 plus	2011	44	Population	1	Number	3363.5558937369224	3599.9231621484378	3116.1032741076947
19	Timor-Leste	1	male	22	All Ages	2011	44	Population	1	Number	576895.9418097129	617436.1683530438	534454.4255797917
19	Timor-Leste	1	male	23	5-14 years	2011	44	Population	1	Number	156594.7254903394	167599.1115273676	145074.2464892745
19	Timor-Leste	1	male	24	15-49 years	2011	44	Population	1	Number	262852.63786781084	281324.08950126346	243514.8965393684
19	Timor-Leste	1	male	25	50-69 years	2011	44	Population	1	Number	59028.9875944073	63177.13348393078	54686.2984654721
19	Timor-Leste	1	male	26	70+ years	2011	44	Population	1	Number	14104.625191639718	15095.799958416728	13066.965475902987
19	Timor-Leste	1	male	28	<1 year	2011	44	Population	1	Number	17531.495977591116	18763.48734217844	16241.725644429082
19	Timor-Leste	1	male	30	80 to 84	2011	44	Population	1	Number	2283.0963975789596	2443.53650205909	2115.1318379594986
19	Timor-Leste	1	male	31	85 to 89	2011	44	Population	1	Number	840.9717249853898	900.0693572906089	779.1024821494859
19	Timor-Leste	1	male	32	90 to 94	2011	44	Population	1	Number	205.2009318910847	219.6210233891649	190.10455479761723
19	Timor-Leste	1	male	39	0 to 14	2011	44	Population	1	Number	240909.6911558551	257839.14540943297	223186.2650990479
19	Timor-Leste	1	male	42	Neonatal	2011	44	Population	1	Number	1359.2656136060928	1454.785328539929	1259.2661346365114
19	Timor-Leste	1	male	157	25 plus	2011	44	Population	1	Number	221729.08725631988	237310.66233278695	205416.7543494282
19	Timor-Leste	1	male	158	<20 years	2011	44	Population	1	Number	303974.5608674297	325335.77468064777	281611.5308588156
19	Timor-Leste	1	male	159	10 to 24	2011	44	Population	1	Number	189486.1505869635	202801.9167674665	175545.8903898574
19	Timor-Leste	1	male	162	10 to 19	2011	44	Population	1	Number	138293.85690100008	148012.1854278574	128119.75001830989
19	Timor-Leste	1	male	164	Birth	2011	44	Population	1	Number	18435.4252325822	19745.6358703149	17171.213816106
19	Timor-Leste	1	male	235	95 plus	2011	44	Population	1	Number	34.2868392814879	36.69627940957391	31.764399201093006
19	Timor-Leste	2	female	1	Under 5	2011	44	Population	1	Number	80593.95694973516	86257.5386045415	74664.75987272742
19	Timor-Leste	2	female	2	Early Neonatal	2011	44	Population	1	Number	327.17675008022275	350.16845206092063	303.10676389688604
19	Timor-Leste	2	female	3	Late Neonatal	2011	44	Population	1	Number	974.0947754284189	1042.5473680167174	902.4318355035206
19	Timor-Leste	2	female	4	Post Neonatal	2011	44	Population	1	Number	15508.905134308006	16598.76290937147	14367.93429145337
19	Timor-Leste	2	female	5	1 to 4	2011	44	Population	1	Number	63783.78028991852	68266.05987509241	59091.286981873636
19	Timor-Leste	2	female	6	5 to 9	2011	44	Population	1	Number	75988.15857212328	81328.07681363614	70397.80434774846
19	Timor-Leste	2	female	7	10 to 14	2011	44	Population	1	Number	70500.31610325632	75454.58701949235	65313.69561720357
19	Timor-Leste	2	female	8	15 to 19	2011	44	Population	1	Number	60984.45535215139	65270.017888511466	56497.90489474673
19	Timor-Leste	2	female	9	20 to 24	2011	44	Population	1	Number	51260.96193234616	54863.22511181542	47489.75678053271
19	Timor-Leste	2	female	10	25 to 29	2011	44	Population	1	Number	40309.42654094619	43142.09213168582	37343.912213718184
19	Timor-Leste	2	female	11	30 to 34	2011	44	Population	1	Number	30902.294404557673	33073.89230476045	28628.851077155214
19	Timor-Leste	2	female	12	35 to 39	2011	44	Population	1	Number	27067.606574488298	28969.72933699762	25076.276456733365
19	Timor-Leste	2	female	13	40 to 44	2011	44	Population	1	Number	24432.675123504025	26149.63326583253	22635.19363222906
19	Timor-Leste	2	female	14	45 to 49	2011	44	Population	1	Number	19429.833406266604	20795.226696290894	18000.40475182005
19	Timor-Leste	2	female	15	50 to 54	2011	44	Population	1	Number	14727.969210718926	15762.948251224447	13644.450851533291
19	Timor-Leste	2	female	16	55 to 59	2011	44	Population	1	Number	14190.841506557828	15188.074955126824	13146.838963867938
19	Timor-Leste	2	female	17	60 to 64	2011	44	Population	1	Number	16055.251451964547	17183.502638878734	14874.086590696053
19	Timor-Leste	2	female	18	65 to 69	2011	44	Population	1	Number	14066.00907584368	15054.470171108836	13031.190299670774
19	Timor-Leste	2	female	19	70 to 74	2011	44	Population	1	Number	6739.081550242478	7212.657238578533	6243.295710438942
19	Timor-Leste	2	female	20	75 to 79	2011	44	Population	1	Number	4103.780432224728	4392.165522756973	3801.8704148445922
19	Timor-Leste	2	female	21	80 plus	2011	44	Population	1	Number	2932.920006129205	3139.025185356076	2717.148732629325
19	Timor-Leste	2	female	22	All Ages	2011	44	Population	1	Number	554285.5381930565	593236.8631365946	513507.4412082955
19	Timor-Leste	2	female	23	5-14 years	2011	44	Population	1	Number	146488.4746753796	156782.66383312846	135711.49996495203
19	Timor-Leste	2	female	24	15-49 years	2011	44	Population	1	Number	254387.25333426034	272263.8167358942	235672.2998069354
19	Timor-Leste	2	female	25	50-69 years	2011	44	Population	1	Number	59040.07124508498	63188.99601633883	54696.566705768055
19	Timor-Leste	2	female	26	70+ years	2011	44	Population	1	Number	13775.78198859641	14743.847946691581	12762.314857912861
19	Timor-Leste	2	female	28	<1 year	2011	44	Population	1	Number	16810.176659816647	17991.47872944911	15573.472890853776
19	Timor-Leste	2	female	30	80 to 84	2011	44	Population	1	Number	2020.2525051885984	2162.2217726064864	1871.6250435036914
19	Timor-Leste	2	female	31	85 to 89	2011	44	Population	1	Number	679.169353075759	726.8966422444192	629.2037093047061
19	Timor-Leste	2	female	32	90 to 94	2011	44	Population	1	Number	192.18617060615423	205.69167537782528	178.0472732976375
19	Timor-Leste	2	female	39	0 to 14	2011	44	Population	1	Number	227082.43162511475	243040.20243766994	210376.25983767942
19	Timor-Leste	2	female	42	Neonatal	2011	44	Population	1	Number	1301.2715255086416	1392.7158200776382	1205.5385994004068
19	Timor-Leste	2	female	157	25 plus	2011	44	Population	1	Number	214957.68928344417	230063.41769859774	199143.51969533678
19	Timor-Leste	2	female	158	<20 years	2011	44	Population	1	Number	288066.8869772662	308310.2203261814	266874.1647324262
19	Timor-Leste	2	female	159	10 to 24	2011	44	Population	1	Number	182745.73338775386	195587.83001981923	169301.357292483
19	Timor-Leste	2	female	162	10 to 19	2011	44	Population	1	Number	131484.77145540772	140724.6049080038	121811.60051195028
19	Timor-Leste	2	female	164	Birth	2011	44	Population	1	Number	17553.191501077	18800.7015498403	16349.4793647258
19	Timor-Leste	2	female	235	95 plus	2011	44	Population	1	Number	41.31197725869311	44.21509512734468	38.272706523290175
19	Timor-Leste	3	both	1	Under 5	2011	44	Population	1	Number	164908.9226152509	176497.57248660686	152776.77848250078
19	Timor-Leste	3	both	2	Early Neonatal	2011	44	Population	1	Number	669.6726775269465	716.73260651805094	620.4056923530936
19	Timor-Leste	3	both	3	Late Neonatal	2011	44	Population	1	Number	1990.864461587788	2130.7685420995163	1844.3990416838242
19	Timor-Leste	3	both	4	Post Neonatal	2011	44	Population	1	Number	31681.135498293028	33907.464923009975	29350.393801245937
19	Timor-Leste	3	both	5	1 to 4	2011	44	Population	1	Number	130567.24997784314	139742.6064149793	120961.57994721795
19	Timor-Leste	3	both	6	5 to 9	2011	44	Population	1	Number	157353.89687303719	168411.63218436128	145777.56657848082
19	Timor-Leste	3	both	7	10 to 14	2011	44	Population	1	Number	145729.3032926818	155970.1431761348	135008.17987574573
19	Timor-Leste	3	both	8	15 to 19	2011	44	Population	1	Number	124049.32506372599	132766.64715972636	114923.17065451447
19	Timor-Leste	3	both	9	20 to 24	2011	44	Population	1	Number	102453.25561830954	109652.95645142454	94915.89715208022
19	Timor-Leste	3	both	10	25 to 29	2011	44	Population	1	Number	80158.92765894799	85791.93848681079	74261.73514527192
19	Timor-Leste	3	both	11	30 to 34	2011	44	Population	1	Number	61993.45187800978	66349.9196587566	57432.670802352164
19	Timor-Leste	3	both	12	35 to 39	2011	44	Population	1	Number	55931.97129360836	59862.48045986262	51817.12579827952
19	Timor-Leste	3	both	13	40 to 44	2011	44	Population	1	Number	51602.60692454513	55228.87853322556	47806.26737598797
19	Timor-Leste	3	both	14	45 to 49	2011	44	Population	1	Number	41050.35276492437	43935.08548735113	38030.3294178175
19	Timor-Leste	3	both	15	50 to 54	2011	44	Population	1	Number	30928.977321782073	33102.45031146064	28653.57096537843
19	Timor-Leste	3	both	16	55 to 59	2011	44	Population	1	Number	28881.24741313647	30910.820214965515	26756.48999678195
19	Timor-Leste	3	both	17	60 to 64	2011	44	Population	1	Number	31217.87126050838	33411.64570296926	28921.211336692355
19	Timor-Leste	3	both	18	65 to 69	2011	44	Population	1	Number	27040.962844065358	28941.213270874214	25051.59287238742
19	Timor-Leste	3	both	19	70 to 74	2011	44	Population	1	Number	13519.787631058633	14469.864089668263	12525.153686557887
19	Timor-Leste	3	both	20	75 to 79	2011	44	Population	1	Number	8064.14364931137	8630.835467935533	7470.874640520945
19	Timor-Leste	3	both	21	80 plus	2011	44	Population	1	Number	6296.475899866127	6738.948347504513	5833.252006737019
19	Timor-Leste	3	both	22	All Ages	2011	44	Population	1	Number	1131181.4800027695	1210673.0314896386	1047961.8667880872
19	Timor-Leste	3	both	23	5-14 years	2011	44	Population	1	Number	303083.20016571897	324381.775360496	280785.7464542265
19	Timor-Leste	3	both	24	15-49 years	2011	44	Population	1	Number	517239.89120207116	553587.9062371574	479187.19634630374
19	Timor-Leste	3	both	25	50-69 years	2011	44	Population	1	Number	118069.05883949228	126366.12950026963	109382.86517124012
19	Timor-Leste	3	both	26	70+ years	2011	44	Population	1	Number	27880.40718023613	29839.647905108304	25829.280333815845
19	Timor-Leste	3	both	28	<1 year	2011	44	Population	1	Number	34341.67263740776	36754.96607162755	31815.198535282856
19	Timor-Leste	3	both	30	80 to 84	2011	44	Population	1	Number	4303.348902767558	4605.758274665577	3986.75688146319
19	Timor-Leste	3	both	31	85 to 89	2011	44	Population	1	Number	1520.1410780611488	1626.965999535028	1408.3061914541922
19	Timor-Leste	3	both	32	90 to 94	2011	44	Population	1	Number	397.3871024972389	425.3126987669901	368.15182809525476
19	Timor-Leste	3	both	39	0 to 14	2011	44	Population	1	Number	467992.1227809699	500879.34784710297	433562.5249367273
19	Timor-Leste	3	both	42	Neonatal	2011	44	Population	1	Number	2660.537139114734	2847.5011486175667	2464.804734036918
19	Timor-Leste	3	both	157	25 plus	2011	44	Population	1	Number	436686.776539764	467374.0800313847	404560.274044765
19	Timor-Leste	3	both	158	<20 years	2011	44	Population	1	Number	592041.4478446959	633645.9950068293	548485.6955912418
19	Timor-Leste	3	both	159	10 to 24	2011	44	Population	1	Number	372231.88397471735	398389.7467872858	344847.24768234044
19	Timor-Leste	3	both	162	10 to 19	2011	44	Population	1	Number	269778.6283564078	288736.7903358612	249931.35053026018
19	Timor-Leste	3	both	164	Birth	2011	44	Population	1	Number	35988.6167336592	38546.3374201553	33520.6931808318
19	Timor-Leste	3	both	235	95 plus	2011	44	Population	1	Number	75.598816540181	80.91137453691859	70.03710572438318
20	Viet Nam	1	male	1	Under 5	2011	44	Population	1	Number	4037378.8932240247	4367350.953486921	3721085.6188632366
20	Viet Nam	1	male	2	Early Neonatal	2011	44	Population	1	Number	15934.926391308854	17237.276413572672	14686.564476734999
20	Viet Nam	1	male	3	Late Neonatal	2011	44	Population	1	Number	47548.576527473444	51434.68733705603	43823.56201711632
20	Viet Nam	1	male	4	Post Neonatal	2011	44	Population	1	Number	763721.3388306729	826139.7321262937	703890.4610888362
20	Viet Nam	1	male	5	1 to 4	2011	44	Population	1	Number	3210174.0514745694	3472539.2576099993	2958685.031280549
20	Viet Nam	1	male	6	5 to 9	2011	44	Population	1	Number	3646541.1538943574	3944570.3280705535	3360866.5932054073
20	Viet Nam	1	male	7	10 to 14	2011	44	Population	1	Number	3616676.8302400755	3912265.2148185703	3333341.8777387626
20	Viet Nam	1	male	8	15 to 19	2011	44	Population	1	Number	4390636.943717323	4749480.529246615	4046668.995158292
20	Viet Nam	1	male	9	20 to 24	2011	44	Population	1	Number	4552325.757134556	4924384.052577324	4195690.906217394
20	Viet Nam	1	male	10	25 to 29	2011	44	Population	1	Number	4177870.036681023	4519324.336605152	3850570.511740859
20	Viet Nam	1	male	11	30 to 34	2011	44	Population	1	Number	3730899.530541313	4035823.253898748	3438616.229906204
20	Viet Nam	1	male	12	35 to 39	2011	44	Population	1	Number	3465712.2412948166	3748962.3990785438	3194204.0420938106
20	Viet Nam	1	male	13	40 to 44	2011	44	Population	1	Number	3184544.8981463704	3444815.452095281	2935063.6976392446
20	Viet Nam	1	male	14	45 to 49	2011	44	Population	1	Number	2832932.275487263	3064465.7837979784	2610996.8443192714
20	Viet Nam	1	male	15	50 to 54	2011	44	Population	1	Number	2366993.1287184437	2560445.76716716	2181559.9487094204
20	Viet Nam	1	male	16	55 to 59	2011	44	Population	1	Number	1670067.0878936974	1806560.464498607	1539231.959063302
20	Viet Nam	1	male	17	60 to 64	2011	44	Population	1	Number	972597.1094400093	1052086.76857165	896402.6445373197
20	Viet Nam	1	male	18	65 to 69	2011	44	Population	1	Number	685193.9424598742	741194.3483798137	631514.99843098
20	Viet Nam	1	male	19	70 to 74	2011	44	Population	1	Number	558542.368405627	604191.6326736503	514785.4659091233
20	Viet Nam	1	male	20	75 to 79	2011	44	Population	1	Number	474498.15464955266	513278.5460424512	437325.38018834457
20	Viet Nam	1	male	21	80 plus	2011	44	Population	1	Number	378473.4160628451	409405.77494117344	348823.3388243827
20	Viet Nam	1	male	22	All Ages	2011	44	Population	1	Number	44741883.76799117	48398605.605950184	41236749.05254536
20	Viet Nam	1	male	23	5-14 years	2011	44	Population	1	Number	7263217.984134433	7856835.542889124	6694208.47094417
20	Viet Nam	1	male	24	15-49 years	2011	44	Population	1	Number	26334921.683002666	28487255.80729964	24271811.227075085
20	Viet Nam	1	male	25	50-69 years	2011	44	Population	1	Number	5694851.268512025	6160287.3486172315	5248709.550741021
20	Viet Nam	1	male	26	70+ years	2011	44	Population	1	Number	1411513.9391180247	1526875.9536572753	1300934.1849218507
20	Viet Nam	1	male	28	<1 year	2011	44	Population	1	Number	827204.8417494552	894811.6958769222	762400.5875826874
20	Viet Nam	1	male	30	80 to 84	2011	44	Population	1	Number	259878.4216083598	281118.09726523206	239519.2234552771
20	Viet Nam	1	male	31	85 to 89	2011	44	Population	1	Number	91854.0496245052	99361.21474318077	84658.08935241067
20	Viet Nam	1	male	32	90 to 94	2011	44	Population	1	Number	22216.100426366575	24031.806264874518	20475.66354064927
20	Viet Nam	1	male	39	0 to 14	2011	44	Population	1	Number	11300596.877358457	12224186.496376047	10415294.089807404
20	Viet Nam	1	male	42	Neonatal	2011	44	Population	1	Number	63483.5029187823	68671.9637506287	58510.12649385132
20	Viet Nam	1	male	157	25 plus	2011	44	Population	1	Number	24498324.189780835	26500554.527750213	22579095.061362274
20	Viet Nam	1	male	158	<20 years	2011	44	Population	1	Number	15691233.82107578	16973667.025622662	14461963.084965697
20	Viet Nam	1	male	159	10 to 24	2011	44	Population	1	Number	12559639.531091955	13586129.796642508	11575701.779114451
20	Viet Nam	1	male	162	10 to 19	2011	44	Population	1	Number	8007313.773957399	8661745.744065186	7380010.872897056
20	Viet Nam	1	male	164	Birth	2011	44	Population	1	Number	844204.922613611	894330.580438879	793037.772882291
20	Viet Nam	1	male	235	95 plus	2011	44	Population	1	Number	4524.844403613523	4894.656667886077	4170.362476045621
20	Viet Nam	2	female	1	Under 5	2011	44	Population	1	Number	3739544.2944375942	4045174.5481031286	3446583.752267534
20	Viet Nam	2	female	2	Early Neonatal	2011	44	Population	1	Number	14743.532538668465	15948.510802041861	13588.505897466493
20	Viet Nam	2	female	3	Late Neonatal	2011	44	Population	1	Number	44073.94535605376	47676.07707013671	40621.137764955274
20	Viet Nam	2	female	4	Post Neonatal	2011	44	Population	1	Number	707648.5123130148	765484.1140054375	652210.4494074819
20	Viet Nam	2	female	5	1 to 4	2011	44	Population	1	Number	2973078.3042298574	3216065.846225513	2740163.6591976304
20	Viet Nam	2	female	6	5 to 9	2011	44	Population	1	Number	3401276.9063588292	3679260.810767565	3134816.6512845545
20	Viet Nam	2	female	7	10 to 14	2011	44	Population	1	Number	3412717.6405108273	3691636.5878567984	3145361.104120944
20	Viet Nam	2	female	8	15 to 19	2011	44	Population	1	Number	4199972.6116317855	4543233.339039314	3870941.54353259
20	Viet Nam	2	female	9	20 to 24	2011	44	Population	1	Number	4438926.366940115	4801716.6121441955	4091175.365020954
20	Viet Nam	2	female	10	25 to 29	2011	44	Population	1	Number	4136443.2352634324	4474511.75263522	3812389.137372153
20	Viet Nam	2	female	11	30 to 34	2011	44	Population	1	Number	3676951.9582214463	3977466.5854659444	3388894.977370568
20	Viet Nam	2	female	12	35 to 39	2011	44	Population	1	Number	3380962.9292123034	3657286.586944062	3116094.0963247716
20	Viet Nam	2	female	13	40 to 44	2011	44	Population	1	Number	3177022.8808961194	3436678.6658092174	2928130.964557956
20	Viet Nam	2	female	14	45 to 49	2011	44	Population	1	Number	2955278.631847982	3196811.4194786926	2723758.4352460615
20	Viet Nam	2	female	15	50 to 54	2011	44	Population	1	Number	2621933.3591326647	2836222.0784394	2416527.844998811
20	Viet Nam	2	female	16	55 to 59	2011	44	Population	1	Number	1931510.7987777605	2089371.7810012505	1780193.8450893264
20	Viet Nam	2	female	17	60 to 64	2011	44	Population	1	Number	1216136.1584564142	1315530.088126864	1120862.54213264
20	Viet Nam	2	female	18	65 to 69	2011	44	Population	1	Number	937220.1289828169	1013818.4530587036	863797.1406449307
20	Viet Nam	2	female	19	70 to 74	2011	44	Population	1	Number	843171.9831752542	912083.8202364813	777116.84332812
20	Viet Nam	2	female	20	75 to 79	2011	44	Population	1	Number	739842.0304342748	800308.7851055304	681881.8873551777
20	Viet Nam	2	female	21	80 plus	2011	44	Population	1	Number	797379.0732814824	862548.2888987722	734911.406841196
20	Viet Nam	2	female	22	All Ages	2011	44	Population	1	Number	45606290.9875611	49333660.20311114	42033437.537488304
20	Viet Nam	2	female	23	5-14 years	2011	44	Population	1	Number	6813994.546869656	7370897.398624362	6280177.7554055
[truncated: 93,176 more rows]
