# Supplementary material for: Hematological malignancy burden in mainland China and Taiwan from 1990 to 2021 and decadal projections: Insights from the global burden of disease study 2021
Source: PLoS One. 2025 Jul 21;20(7):e0328526. doi: 10.1371/journal.pone.0328526 (PMC12279097; doi:10.1371/journal.pone.0328526)
Supplement: S1 Data — (ZIP) [file pone.0328526.s021.zip › The raw data used in this study/GBD_Population/IHME_GBD_2019_POP_2012_Y2020M10D15.CSV]

location_id	location_name	sex_id	sex_name	age_group_id	age_group_name	year_id	measure_id	measure_name	metric_id	metric_name	val	upper	lower
1	Global	1	male	1	Under 5	2012	44	Population	1	Number	339261512.8039643	345859514.4279414	332571430.7573197
1	Global	1	male	2	Early Neonatal	2012	44	Population	1	Number	1366736.1668262186	1393725.8764800534	1339715.5326894005
1	Global	1	male	3	Late Neonatal	2012	44	Population	1	Number	4048854.461954978	4128826.5229081325	3968496.168276227
1	Global	1	male	4	Post Neonatal	2012	44	Population	1	Number	64009222.91299152	65255652.495956324	62755037.64155217
1	Global	1	male	5	1 to 4	2012	44	Population	1	Number	269836699.2621916	275080571.1056977	264492782.97988266
1	Global	1	male	6	5 to 9	2012	44	Population	1	Number	326225731.7278295	332774082.7513036	319511015.5915172
1	Global	1	male	7	10 to 14	2012	44	Population	1	Number	317176058.2771739	323861517.982757	310424591.88831645
1	Global	1	male	8	15 to 19	2012	44	Population	1	Number	311994579.3756569	318788422.9382019	305245060.64203274
1	Global	1	male	9	20 to 24	2012	44	Population	1	Number	312783225.22650874	320093997.9346893	305526522.7985402
1	Global	1	male	10	25 to 29	2012	44	Population	1	Number	291788954.21759653	298518191.55976474	285167389.8683087
1	Global	1	male	11	30 to 34	2012	44	Population	1	Number	263848272.65742174	269622059.74343306	258044417.6291145
1	Global	1	male	12	35 to 39	2012	44	Population	1	Number	251540018.4764633	257490474.19110394	245519586.0421937
1	Global	1	male	13	40 to 44	2012	44	Population	1	Number	242297016.54057658	248405429.56557482	236032944.31860924
1	Global	1	male	14	45 to 49	2012	44	Population	1	Number	219534198.32179946	225366949.9876958	213600822.9690942
1	Global	1	male	15	50 to 54	2012	44	Population	1	Number	178976691.6758643	183136529.14890835	174827246.67380005
1	Global	1	male	16	55 to 59	2012	44	Population	1	Number	156964545.78297973	161100518.18272337	152945330.93952805
1	Global	1	male	17	60 to 64	2012	44	Population	1	Number	127323655.23202229	130504341.13682629	124161198.34493706
1	Global	1	male	18	65 to 69	2012	44	Population	1	Number	92109942.14913705	94305107.07306415	89829216.88178605
1	Global	1	male	19	70 to 74	2012	44	Population	1	Number	69887611.74868508	71522952.34252769	68264191.44836865
1	Global	1	male	20	75 to 79	2012	44	Population	1	Number	48879204.10672049	50029774.420968704	47716022.740094565
1	Global	1	male	21	80 plus	2012	44	Population	1	Number	44500068.31838273	45355274.64508372	43594033.53898662
1	Global	1	male	22	All Ages	2012	44	Population	1	Number	3595091286.6387825	3674420579.5794373	3514825733.529672
1	Global	1	male	23	5-14 years	2012	44	Population	1	Number	643401790.0050035	656550016.0512118	629958173.7832391
1	Global	1	male	24	15-49 years	2012	44	Population	1	Number	1893786264.8160233	1937259841.923192	1849487603.2406185
1	Global	1	male	25	50-69 years	2012	44	Population	1	Number	555374834.8400034	568888861.941725	541714012.6388199
1	Global	1	male	26	70+ years	2012	44	Population	1	Number	163266884.1737883	166868729.44283637	159562589.74847087
1	Global	1	male	28	<1 year	2012	44	Population	1	Number	69424813.54177271	70778204.89534451	68063243.30691087
1	Global	1	male	30	80 to 84	2012	44	Population	1	Number	28374498.49714682	28961055.880683776	27759824.87905421
1	Global	1	male	31	85 to 89	2012	44	Population	1	Number	11866164.228874067	12082690.174198495	11639689.883621177
1	Global	1	male	32	90 to 94	2012	44	Population	1	Number	3388093.4251442817	3444441.738934706	3328101.147856804
1	Global	1	male	39	0 to 14	2012	44	Population	1	Number	982663302.8089677	1002386774.514427	962478097.0281055
1	Global	1	male	42	Neonatal	2012	44	Population	1	Number	5415590.628781197	5522552.399388187	5308210.829160103
1	Global	1	male	157	25 plus	2012	44	Population	1	Number	1987650179.2276492	2034681318.0025253	1940013043.9121943
1	Global	1	male	158	<20 years	2012	44	Population	1	Number	1294657882.1846247	1321388231.5499382	1267757662.6840496
1	Global	1	male	159	10 to 24	2012	44	Population	1	Number	941953862.8793395	962509873.3951116	921005476.679524
1	Global	1	male	162	10 to 19	2012	44	Population	1	Number	629170637.6528307	642636297.9186869	615672777.6165366
1	Global	1	male	164	Birth	2012	44	Population	1	Number	71904427.6085305	74357895.7885337	69467858.6419004
1	Global	1	male	235	95 plus	2012	44	Population	1	Number	871312.1672175629	888022.8297977006	854252.159741102
1	Global	2	female	1	Under 5	2012	44	Population	1	Number	317350710.64123714	323364667.6603576	311236830.4158543
1	Global	2	female	2	Early Neonatal	2012	44	Population	1	Number	1273481.1047629123	1297766.006922682	1248466.85383026
1	Global	2	female	3	Late Neonatal	2012	44	Population	1	Number	3780933.5981624485	3852988.666457147	3706698.3987812013
1	Global	2	female	4	Post Neonatal	2012	44	Population	1	Number	59802326.73306749	60924279.381999336	58635226.4767948
1	Global	2	female	5	1 to 4	2012	44	Population	1	Number	252493969.2052443	257315424.08994484	247617255.04123747
1	Global	2	female	6	5 to 9	2012	44	Population	1	Number	304894083.7877873	310869537.5295876	298766438.61435646
1	Global	2	female	7	10 to 14	2012	44	Population	1	Number	296567930.9035603	302595763.33014214	290480432.70221907
1	Global	2	female	8	15 to 19	2012	44	Population	1	Number	296604670.1988553	302839823.84333086	290447088.59134233
1	Global	2	female	9	20 to 24	2012	44	Population	1	Number	307119496.3530719	314099580.1591046	300083319.8788456
1	Global	2	female	10	25 to 29	2012	44	Population	1	Number	289760942.88063	296295924.87923497	283215825.4967618
1	Global	2	female	11	30 to 34	2012	44	Population	1	Number	261488720.7430654	267110798.52097124	255806949.29234633
1	Global	2	female	12	35 to 39	2012	44	Population	1	Number	247745150.15182048	253423170.57585812	241902985.6561939
1	Global	2	female	13	40 to 44	2012	44	Population	1	Number	236906044.59478086	242735428.2660793	230929972.51383924
1	Global	2	female	14	45 to 49	2012	44	Population	1	Number	217293863.96670684	222938940.5172445	211570383.3557028
1	Global	2	female	15	50 to 54	2012	44	Population	1	Number	179266875.89056545	183266329.975958	175237284.4184239
1	Global	2	female	16	55 to 59	2012	44	Population	1	Number	160633189.09565157	164681819.45306075	156671389.7272304
1	Global	2	female	17	60 to 64	2012	44	Population	1	Number	133361771.31752707	136505622.77480212	130220524.0627692
1	Global	2	female	18	65 to 69	2012	44	Population	1	Number	98529616.73504554	100734770.54612957	96260201.07966109
1	Global	2	female	19	70 to 74	2012	44	Population	1	Number	80698958.71923786	82394963.30287956	78948116.04467525
1	Global	2	female	20	75 to 79	2012	44	Population	1	Number	61479795.799199894	62777533.93772865	60125303.53915573
1	Global	2	female	21	80 plus	2012	44	Population	1	Number	72421606.31533916	73817283.99041873	70969603.70987007
1	Global	2	female	22	All Ages	2012	44	Population	1	Number	3562123428.094082	3638279122.72346	3486415373.380568
1	Global	2	female	23	5-14 years	2012	44	Population	1	Number	601462014.6913476	613567122.8962749	589218103.2972144
1	Global	2	female	24	15-49 years	2012	44	Population	1	Number	1856918888.8889308	1898705395.1298373	1814674109.120224
1	Global	2	female	25	50-69 years	2012	44	Population	1	Number	571791453.0387896	585090853.8474867	558307213.9336238
1	Global	2	female	26	70+ years	2012	44	Population	1	Number	214600360.8337769	218979764.34666097	210037953.84914866
1	Global	2	female	28	<1 year	2012	44	Population	1	Number	64856741.43599285	66075034.05537917	63589934.508280434
1	Global	2	female	30	80 to 84	2012	44	Population	1	Number	40569913.15471047	41385033.94046751	39729741.70104227
1	Global	2	female	31	85 to 89	2012	44	Population	1	Number	21473070.635604702	21875609.432604067	21052007.556344528
1	Global	2	female	32	90 to 94	2012	44	Population	1	Number	7999534.940499668	8148135.045543446	7829772.144922568
1	Global	2	female	39	0 to 14	2012	44	Population	1	Number	918812725.3325847	936516926.5489383	900548621.8187913
1	Global	2	female	42	Neonatal	2012	44	Population	1	Number	5054414.702925361	5150754.673379828	4955165.252611462
1	Global	2	female	157	25 plus	2012	44	Population	1	Number	2039586536.2095702	2085970033.9813468	1992442019.6307366
1	Global	2	female	158	<20 years	2012	44	Population	1	Number	1215417395.53144	1239295718.1679673	1190879753.475485
1	Global	2	female	159	10 to 24	2012	44	Population	1	Number	900292097.4554875	919458729.066803	881025171.0849664
1	Global	2	female	162	10 to 19	2012	44	Population	1	Number	593172601.1024156	605385273.865453	580820786.9034647
1	Global	2	female	164	Birth	2012	44	Population	1	Number	66918749.6899326	69213783.6860639	64629466.9701857
1	Global	2	female	235	95 plus	2012	44	Population	1	Number	2379087.5845243153	2427144.3294856255	2323425.342074785
1	Global	3	both	1	Under 5	2012	44	Population	1	Number	656612223.4452015	669111594.7160215	643822709.4210273
1	Global	3	both	2	Early Neonatal	2012	44	Population	1	Number	2640217.2715891306	2691230.346294213	2588282.8688535932
1	Global	3	both	3	Late Neonatal	2012	44	Population	1	Number	7829788.060117426	7980803.874853949	7675846.705732715
1	Global	3	both	4	Post Neonatal	2012	44	Population	1	Number	123811549.646059	126193278.28471069	121391264.70777829
1	Global	3	both	5	1 to 4	2012	44	Population	1	Number	522330668.4674359	532243206.9804458	512112071.88627017
1	Global	3	both	6	5 to 9	2012	44	Population	1	Number	631119815.5156168	643549382.9095339	618279083.0559866
1	Global	3	both	7	10 to 14	2012	44	Population	1	Number	613743989.1807342	626554334.8784795	600941922.4072626
1	Global	3	both	8	15 to 19	2012	44	Population	1	Number	608599249.5745122	621623994.1826292	595771283.9225168
1	Global	3	both	9	20 to 24	2012	44	Population	1	Number	619902721.5795807	634185026.9751894	605447816.3628414
1	Global	3	both	10	25 to 29	2012	44	Population	1	Number	581549897.0982265	594815688.8778589	568439583.8297987
1	Global	3	both	11	30 to 34	2012	44	Population	1	Number	525336993.4004871	536676719.70733666	513823571.8625131
1	Global	3	both	12	35 to 39	2012	44	Population	1	Number	499285168.62828374	510948734.4576305	487300751.02865165
1	Global	3	both	13	40 to 44	2012	44	Population	1	Number	479203061.13535744	491142019.76311606	466882896.57807857
1	Global	3	both	14	45 to 49	2012	44	Population	1	Number	436828062.2885063	448305890.5049403	425072911.2542862
1	Global	3	both	15	50 to 54	2012	44	Population	1	Number	358243567.56642973	366401484.9085145	350063724.4690798
1	Global	3	both	16	55 to 59	2012	44	Population	1	Number	317597734.8786313	325768183.24170244	309616720.6667585
1	Global	3	both	17	60 to 64	2012	44	Population	1	Number	260685426.54954934	266967291.47497115	254401019.40122804
1	Global	3	both	18	65 to 69	2012	44	Population	1	Number	190639558.88418257	195065177.56177846	186086403.58052185
1	Global	3	both	19	70 to 74	2012	44	Population	1	Number	150586570.46792293	153938306.53520763	147227141.1102236
1	Global	3	both	20	75 to 79	2012	44	Population	1	Number	110358999.90592039	112815983.12909655	107893312.04962006
1	Global	3	both	21	80 plus	2012	44	Population	1	Number	116921674.63372189	119178132.2499006	114567947.86290437
1	Global	3	both	22	All Ages	2012	44	Population	1	Number	7157214714.732864	7313415023.88109	7001233517.08199
1	Global	3	both	23	5-14 years	2012	44	Population	1	Number	1244863804.696351	1269958425.2975247	1219100568.726626
1	Global	3	both	24	15-49 years	2012	44	Population	1	Number	3750705153.704954	3835538717.998757	3664150868.902283
1	Global	3	both	25	50-69 years	2012	44	Population	1	Number	1127166287.878793	1153977614.082471	1099886904.2354186
1	Global	3	both	26	70+ years	2012	44	Population	1	Number	377867245.0075652	385754548.5019383	369663132.5142773
1	Global	3	both	28	<1 year	2012	44	Population	1	Number	134281554.97776556	136867810.73708883	131655394.2823646
1	Global	3	both	30	80 to 84	2012	44	Population	1	Number	68944411.65185729	70334032.92779277	67483897.65932328
1	Global	3	both	31	85 to 89	2012	44	Population	1	Number	33339234.864478767	33948703.991452485	32697717.95218505
1	Global	3	both	32	90 to 94	2012	44	Population	1	Number	11387628.36564395	11589543.774762364	11162584.297748037
1	Global	3	both	39	0 to 14	2012	44	Population	1	Number	1901476028.1415524	1938734707.8258064	1863024641.7694497
1	Global	3	both	42	Neonatal	2012	44	Population	1	Number	10470005.331706557	10672207.422623359	10264129.57458631
1	Global	3	both	157	25 plus	2012	44	Population	1	Number	4027236715.4372196	4121196165.0146136	3932778313.858376
1	Global	3	both	158	<20 years	2012	44	Population	1	Number	2510075277.7160645	2560700106.339928	2458865932.679983
1	Global	3	both	159	10 to 24	2012	44	Population	1	Number	1842245960.334827	1881911180.1180344	1801955685.5033321
1	Global	3	both	162	10 to 19	2012	44	Population	1	Number	1222343238.7552464	1248068950.2702553	1196491342.32721
1	Global	3	both	164	Birth	2012	44	Population	1	Number	138823177.298463	143561398.780702	134097325.612086
1	Global	3	both	235	95 plus	2012	44	Population	1	Number	3250399.751741878	3313881.323597852	3180211.564653587
4	Southeast Asia, East Asia, and Oceania	1	male	1	Under 5	2012	44	Population	1	Number	70723739.72197932	73966856.07878157	67366066.83863847
4	Southeast Asia, East Asia, and Oceania	1	male	2	Early Neonatal	2012	44	Population	1	Number	286284.27436947107	299876.9938346438	272479.84734058165
4	Southeast Asia, East Asia, and Oceania	1	male	3	Late Neonatal	2012	44	Population	1	Number	852707.5121936736	893217.2735273644	811586.9731156983
4	Southeast Asia, East Asia, and Oceania	1	male	4	Post Neonatal	2012	44	Population	1	Number	13321170.450235747	13938961.37862602	12686435.470040798
4	Southeast Asia, East Asia, and Oceania	1	male	5	1 to 4	2012	44	Population	1	Number	56263577.48518043	58841874.13418984	53592712.11320481
4	Southeast Asia, East Asia, and Oceania	1	male	6	5 to 9	2012	44	Population	1	Number	70934601.48264864	74245713.30214591	67471195.0480088
4	Southeast Asia, East Asia, and Oceania	1	male	7	10 to 14	2012	44	Population	1	Number	72417859.83070995	75823003.13988842	68904678.06309015
4	Southeast Asia, East Asia, and Oceania	1	male	8	15 to 19	2012	44	Population	1	Number	79242993.53283334	83126713.62492697	75267293.9909292
4	Southeast Asia, East Asia, and Oceania	1	male	9	20 to 24	2012	44	Population	1	Number	93568310.28663433	98661258.17117387	88360382.17336133
4	Southeast Asia, East Asia, and Oceania	1	male	10	25 to 29	2012	44	Population	1	Number	87648366.88013384	92366175.902967	82825758.84218627
4	Southeast Asia, East Asia, and Oceania	1	male	11	30 to 34	2012	44	Population	1	Number	77924494.31447683	81945864.32327272	73790735.44217476
4	Southeast Asia, East Asia, and Oceania	1	male	12	35 to 39	2012	44	Population	1	Number	83224396.744174	87836003.11054055	78540741.03612626
4	Southeast Asia, East Asia, and Oceania	1	male	13	40 to 44	2012	44	Population	1	Number	89154500.19663127	94313811.42289796	83878455.23281819
4	Southeast Asia, East Asia, and Oceania	1	male	14	45 to 49	2012	44	Population	1	Number	83579895.75006989	88492095.57984905	78546226.33043529
4	Southeast Asia, East Asia, and Oceania	1	male	15	50 to 54	2012	44	Population	1	Number	60055316.02713893	63391246.26976236	56658584.59090535
4	Southeast Asia, East Asia, and Oceania	1	male	16	55 to 59	2012	44	Population	1	Number	57574790.53554386	60990963.88031565	54062215.95217879
4	Southeast Asia, East Asia, and Oceania	1	male	17	60 to 64	2012	44	Population	1	Number	43869981.1051477	46524598.35849268	41126595.7364001
4	Southeast Asia, East Asia, and Oceania	1	male	18	65 to 69	2012	44	Population	1	Number	30275767.201481394	32106435.023906592	28387352.239103608
4	Southeast Asia, East Asia, and Oceania	1	male	19	70 to 74	2012	44	Population	1	Number	22088783.659952097	23430440.571283918	20702448.29396232
4	Southeast Asia, East Asia, and Oceania	1	male	20	75 to 79	2012	44	Population	1	Number	15564218.684460804	16516134.933003603	14571262.875920422
4	Southeast Asia, East Asia, and Oceania	1	male	21	80 plus	2012	44	Population	1	Number	11104798.736789288	11743450.136198217	10447082.096799461
4	Southeast Asia, East Asia, and Oceania	1	male	22	All Ages	2012	44	Population	1	Number	1048952814.6908054	1105218794.2671084	990936059.6792088
4	Southeast Asia, East Asia, and Oceania	1	male	23	5-14 years	2012	44	Population	1	Number	143352461.31335858	150045201.42348534	136366629.3438333
4	Southeast Asia, East Asia, and Oceania	1	male	24	15-49 years	2012	44	Population	1	Number	594342957.7049536	626833355.0323666	561134210.7078398
4	Southeast Asia, East Asia, and Oceania	1	male	25	50-69 years	2012	44	Population	1	Number	191775854.86931187	203013628.5316799	180258282.2297261
4	Southeast Asia, East Asia, and Oceania	1	male	26	70+ years	2012	44	Population	1	Number	48757801.08120219	51686649.84034414	45717721.89014293
4	Southeast Asia, East Asia, and Oceania	1	male	28	<1 year	2012	44	Population	1	Number	14460162.236798892	15132055.645988028	13770591.541010376
4	Southeast Asia, East Asia, and Oceania	1	male	30	80 to 84	2012	44	Population	1	Number	8002302.891738424	8481721.456633918	7507112.700233744
4	Southeast Asia, East Asia, and Oceania	1	male	31	85 to 89	2012	44	Population	1	Number	2565275.5547478767	2706453.0689431643	2420419.52084107
4	Southeast Asia, East Asia, and Oceania	1	male	32	90 to 94	2012	44	Population	1	Number	442649.03721574304	459589.6824047914	424907.0635001785
4	Southeast Asia, East Asia, and Oceania	1	male	39	0 to 14	2012	44	Population	1	Number	214076201.0353379	224011139.63867941	203702761.83585075
4	Southeast Asia, East Asia, and Oceania	1	male	42	Neonatal	2012	44	Population	1	Number	1138991.7865631448	1193094.267362008	1084066.82045628
4	Southeast Asia, East Asia, and Oceania	1	male	157	25 plus	2012	44	Population	1	Number	662065309.836	699662521.7668821	623501195.7144072
4	Southeast Asia, East Asia, and Oceania	1	male	158	<20 years	2012	44	Population	1	Number	293319194.56817126	307276684.4997317	279029591.34488225
4	Southeast Asia, East Asia, and Oceania	1	male	159	10 to 24	2012	44	Population	1	Number	245229163.65017763	257491057.88295615	232652078.84201658
4	Southeast Asia, East Asia, and Oceania	1	male	162	10 to 19	2012	44	Population	1	Number	151660853.3635433	158831398.35928443	144193115.21837506
4	Southeast Asia, East Asia, and Oceania	1	male	164	Birth	2012	44	Population	1	Number	14923128.5544723	15382836.7306547	14421371.6224251
4	Southeast Asia, East Asia, and Oceania	1	male	235	95 plus	2012	44	Population	1	Number	94571.25308724408	97550.82888668042	91565.009913479
4	Southeast Asia, East Asia, and Oceania	2	female	1	Under 5	2012	44	Population	1	Number	62670029.68085269	65462072.398939684	59786085.23726957
4	Southeast Asia, East Asia, and Oceania	2	female	2	Early Neonatal	2012	44	Population	1	Number	253749.61659586738	265228.96897671936	241893.97341234403
4	Southeast Asia, East Asia, and Oceania	2	female	3	Late Neonatal	2012	44	Population	1	Number	756613.7305126932	790822.6154352949	721273.0853771018
4	Southeast Asia, East Asia, and Oceania	2	female	4	Post Neonatal	2012	44	Population	1	Number	11833739.013258135	12361526.376129584	11289326.009543644
4	Southeast Asia, East Asia, and Oceania	2	female	5	1 to 4	2012	44	Population	1	Number	49825927.320485994	52047070.93544894	47534692.649510495
4	Southeast Asia, East Asia, and Oceania	2	female	6	5 to 9	2012	44	Population	1	Number	62785909.20322827	65627580.595711015	59861287.47263794
4	Southeast Asia, East Asia, and Oceania	2	female	7	10 to 14	2012	44	Population	1	Number	64960444.56488561	67915052.53605355	61905292.892761014
4	Southeast Asia, East Asia, and Oceania	2	female	8	15 to 19	2012	44	Population	1	Number	73763419.98723413	77297964.89222454	70137194.00999059
4	Southeast Asia, East Asia, and Oceania	2	female	9	20 to 24	2012	44	Population	1	Number	91992109.96456377	96989485.72215289	86882502.91945903
4	Southeast Asia, East Asia, and Oceania	2	female	10	25 to 29	2012	44	Population	1	Number	86662482.29996513	91309245.21727645	81906279.4030529
4	Southeast Asia, East Asia, and Oceania	2	female	11	30 to 34	2012	44	Population	1	Number	76015842.71044086	79903216.92127688	72005879.94995567
4	Southeast Asia, East Asia, and Oceania	2	female	12	35 to 39	2012	44	Population	1	Number	80609524.0413327	85036835.68218373	76100340.60852802
4	Southeast Asia, East Asia, and Oceania	2	female	13	40 to 44	2012	44	Population	1	Number	85828697.10827589	90730069.12773114	80821960.63783273
4	Southeast Asia, East Asia, and Oceania	2	female	14	45 to 49	2012	44	Population	1	Number	82309351.63226342	87090861.09977275	77403172.14080708
4	Southeast Asia, East Asia, and Oceania	2	female	15	50 to 54	2012	44	Population	1	Number	58939087.65331712	62152078.84362837	55663695.046077676
4	Southeast Asia, East Asia, and Oceania	2	female	16	55 to 59	2012	44	Population	1	Number	57287887.69948843	60623215.766898125	53865969.6638941
4	Southeast Asia, East Asia, and Oceania	2	female	17	60 to 64	2012	44	Population	1	Number	44053465.57860911	46655961.624075815	41374974.75340906
4	Southeast Asia, East Asia, and Oceania	2	female	18	65 to 69	2012	44	Population	1	Number	31273873.1472583	33093476.249176268	29401907.17406112
4	Southeast Asia, East Asia, and Oceania	2	female	19	70 to 74	2012	44	Population	1	Number	23658545.74614355	25020448.47695674	22252504.639262196
4	Southeast Asia, East Asia, and Oceania	2	female	20	75 to 79	2012	44	Population	1	Number	18240579.888731837	19318722.902675845	17148797.824256357
4	Southeast Asia, East Asia, and Oceania	2	female	21	80 plus	2012	44	Population	1	Number	17635327.98062398	18680151.548697315	16586126.844614726
4	Southeast Asia, East Asia, and Oceania	2	female	22	All Ages	2012	44	Population	1	Number	1018686578.8872148	1072546804.1377851	963639827.2317014
4	Southeast Asia, East Asia, and Oceania	2	female	23	5-14 years	2012	44	Population	1	Number	127746353.76811388	133541276.76876253	121760674.49374112
4	Southeast Asia, East Asia, and Oceania	2	female	24	15-49 years	2012	44	Population	1	Number	577181427.7440759	608425068.4502392	545203251.0810516
4	Southeast Asia, East Asia, and Oceania	2	female	25	50-69 years	2012	44	Population	1	Number	191554314.07867295	202512589.07546285	180297494.3551101
4	Southeast Asia, East Asia, and Oceania	2	female	26	70+ years	2012	44	Population	1	Number	59534453.61549937	63016851.815668814	56000637.94315916
4	Southeast Asia, East Asia, and Oceania	2	female	28	<1 year	2012	44	Population	1	Number	12844102.360366696	13418139.14501969	12252460.2810716
4	Southeast Asia, East Asia, and Oceania	2	female	30	80 to 84	2012	44	Population	1	Number	10886134.064566836	11533060.847427491	10236591.965782858
4	Southeast Asia, East Asia, and Oceania	2	female	31	85 to 89	2012	44	Population	1	Number	4880801.917199173	5170337.391405344	4590953.91531163
4	Southeast Asia, East Asia, and Oceania	2	female	32	90 to 94	2012	44	Population	1	Number	1537266.0502305727	1626232.5839514514	1447849.3297305654
4	Southeast Asia, East Asia, and Oceania	2	female	39	0 to 14	2012	44	Population	1	Number	190416383.44896656	199001752.86274347	181576465.6061952
4	Southeast Asia, East Asia, and Oceania	2	female	42	Neonatal	2012	44	Population	1	Number	1010363.3471085606	1056051.5844120143	963167.3564028104
4	Southeast Asia, East Asia, and Oceania	2	female	157	25 plus	2012	44	Population	1	Number	662514665.4864503	699571736.0964324	624408651.646255
4	Southeast Asia, East Asia, and Oceania	2	female	158	<20 years	2012	44	Population	1	Number	264179803.4362007	276237400.0015219	251617307.66334674
4	Southeast Asia, East Asia, and Oceania	2	female	159	10 to 24	2012	44	Population	1	Number	230715974.51668352	242080331.9059863	219051975.4272347
4	Southeast Asia, East Asia, and Oceania	2	female	162	10 to 19	2012	44	Population	1	Number	138723864.55211973	145255095.01415852	132025284.5304154
4	Southeast Asia, East Asia, and Oceania	2	female	164	Birth	2012	44	Population	1	Number	13226335.5410467	13642830.6702556	12770700.8451132
4	Southeast Asia, East Asia, and Oceania	2	female	235	95 plus	2012	44	Population	1	Number	331125.94862739975	348174.9778547603	313734.12982576754
4	Southeast Asia, East Asia, and Oceania	3	both	1	Under 5	2012	44	Population	1	Number	133393769.402832	139421051.9643335	127169150.19282873
4	Southeast Asia, East Asia, and Oceania	3	both	2	Early Neonatal	2012	44	Population	1	Number	540033.8909653384	565017.6324838449	514341.82657621225
4	Southeast Asia, East Asia, and Oceania	3	both	3	Late Neonatal	2012	44	Population	1	Number	1609321.2427063668	1683786.0747957623	1532773.2789676988
4	Southeast Asia, East Asia, and Oceania	3	both	4	Post Neonatal	2012	44	Population	1	Number	25154909.463493884	26294400.525398	23977215.61115213
4	Southeast Asia, East Asia, and Oceania	3	both	5	1 to 4	2012	44	Population	1	Number	106089504.80566642	110879239.52403772	101149944.98639725
4	Southeast Asia, East Asia, and Oceania	3	both	6	5 to 9	2012	44	Population	1	Number	133720510.68587692	139873011.27108958	127351148.3579933
4	Southeast Asia, East Asia, and Oceania	3	both	7	10 to 14	2012	44	Population	1	Number	137378304.39559555	143710171.9486024	130792921.37349334
4	Southeast Asia, East Asia, and Oceania	3	both	8	15 to 19	2012	44	Population	1	Number	153006413.52006748	160424678.51715147	145412081.50366464
4	Southeast Asia, East Asia, and Oceania	3	both	9	20 to 24	2012	44	Population	1	Number	185560420.2511981	195651422.05043367	175242885.09282032
4	Southeast Asia, East Asia, and Oceania	3	both	10	25 to 29	2012	44	Population	1	Number	174310849.18009898	183675421.1202435	164721800.32278425
4	Southeast Asia, East Asia, and Oceania	3	both	11	30 to 34	2012	44	Population	1	Number	153940337.0249177	161849081.2445496	145792360.62479576
4	Southeast Asia, East Asia, and Oceania	3	both	12	35 to 39	2012	44	Population	1	Number	163833920.78550673	172872911.12640575	154641032.75911656
4	Southeast Asia, East Asia, and Oceania	3	both	13	40 to 44	2012	44	Population	1	Number	174983197.30490717	185043880.5506291	164700359.1239123
4	Southeast Asia, East Asia, and Oceania	3	both	14	45 to 49	2012	44	Population	1	Number	165889247.3823333	175582956.67962182	155949398.47124237
4	Southeast Asia, East Asia, and Oceania	3	both	15	50 to 54	2012	44	Population	1	Number	118994403.68045606	125530870.53465289	112321711.64382702
4	Southeast Asia, East Asia, and Oceania	3	both	16	55 to 59	2012	44	Population	1	Number	114862678.23503229	121614179.64721377	107903939.3108832
4	Southeast Asia, East Asia, and Oceania	3	both	17	60 to 64	2012	44	Population	1	Number	87923446.6837568	93180559.98256849	82511533.54537103
4	Southeast Asia, East Asia, and Oceania	3	both	18	65 to 69	2012	44	Population	1	Number	61549640.3487397	65199911.27308286	57807300.67204629
4	Southeast Asia, East Asia, and Oceania	3	both	19	70 to 74	2012	44	Population	1	Number	45747329.40609565	48450889.048240654	42974991.44238406
4	Southeast Asia, East Asia, and Oceania	3	both	20	75 to 79	2012	44	Population	1	Number	33804798.57319264	35835010.65384831	31726139.941591382
4	Southeast Asia, East Asia, and Oceania	3	both	21	80 plus	2012	44	Population	1	Number	28740126.71741327	30423601.68489552	27029144.49571095
4	Southeast Asia, East Asia, and Oceania	3	both	22	All Ages	2012	44	Population	1	Number	2067639393.5780203	2177768344.365141	1954650379.3884058
4	Southeast Asia, East Asia, and Oceania	3	both	23	5-14 years	2012	44	Population	1	Number	271098815.08147246	283584670.4869655	258114988.20261735
4	Southeast Asia, East Asia, and Oceania	3	both	24	15-49 years	2012	44	Population	1	Number	1171524385.4490294	1235257780.6727123	1106225008.9512558
4	Southeast Asia, East Asia, and Oceania	3	both	25	50-69 years	2012	44	Population	1	Number	383330168.9479848	405526217.6071427	360562275.1871175
4	Southeast Asia, East Asia, and Oceania	3	both	26	70+ years	2012	44	Population	1	Number	108292254.69670156	114683429.00756294	101737446.14956173
4	Southeast Asia, East Asia, and Oceania	3	both	28	<1 year	2012	44	Population	1	Number	27304264.59716559	28542431.631615657	26024505.45663467
4	Southeast Asia, East Asia, and Oceania	3	both	30	80 to 84	2012	44	Population	1	Number	18888436.956305258	20014816.9441116	17744850.903718933
4	Southeast Asia, East Asia, and Oceania	3	both	31	85 to 89	2012	44	Population	1	Number	7446077.47194705	7876615.57535793	7008502.540428759
4	Southeast Asia, East Asia, and Oceania	3	both	32	90 to 94	2012	44	Population	1	Number	1979915.087446316	2084836.8064866315	1872930.0907262897
4	Southeast Asia, East Asia, and Oceania	3	both	39	0 to 14	2012	44	Population	1	Number	404492584.4843045	423007047.8571887	385344638.7071175
4	Southeast Asia, East Asia, and Oceania	3	both	42	Neonatal	2012	44	Population	1	Number	2149355.133671705	2248803.707279607	2047115.1055439112
4	Southeast Asia, East Asia, and Oceania	3	both	157	25 plus	2012	44	Population	1	Number	1324579975.3224502	1399234257.8633146	1247909847.3606625
4	Southeast Asia, East Asia, and Oceania	3	both	158	<20 years	2012	44	Population	1	Number	557498998.004372	583403720.9336634	530645320.72916627
4	Southeast Asia, East Asia, and Oceania	3	both	159	10 to 24	2012	44	Population	1	Number	475945138.1668611	499571389.78894246	451704054.2692513
4	Southeast Asia, East Asia, and Oceania	3	both	162	10 to 19	2012	44	Population	1	Number	290384717.915663	304089193.8424231	276197226.41379815
4	Southeast Asia, East Asia, and Oceania	3	both	164	Birth	2012	44	Population	1	Number	28149464.0955189	29023359.4863719	27192019.7756623
4	Southeast Asia, East Asia, and Oceania	3	both	235	95 plus	2012	44	Population	1	Number	425697.2017146438	445806.33510461776	406043.7544932696
5	East Asia	1	male	1	Under 5	2012	44	Population	1	Number	39720097.76390961	42745263.534901164	36737634.318064496
5	East Asia	1	male	2	Early Neonatal	2012	44	Population	1	Number	165518.99208978287	178145.1356539465	153072.20307299323
5	East Asia	1	male	3	Late Neonatal	2012	44	Population	1	Number	493313.8295534266	530939.9765299619	456223.24926565407
5	East Asia	1	male	4	Post Neonatal	2012	44	Population	1	Number	7567660.004774783	8143361.076406953	7000131.348292567
5	East Asia	1	male	5	1 to 4	2012	44	Population	1	Number	31493604.937491618	33892817.34631031	29128207.517433282
5	East Asia	1	male	6	5 to 9	2012	44	Population	1	Number	40494453.47240204	43585833.6600978	37444882.58423971
5	East Asia	1	male	7	10 to 14	2012	44	Population	1	Number	42179378.08671442	45385595.22764465	39017099.17526302
5	East Asia	1	male	8	15 to 19	2012	44	Population	1	Number	49568674.356568284	53341559.436711125	45850940.84388106
5	East Asia	1	male	9	20 to 24	2012	44	Population	1	Number	65310555.61274498	70342830.27031158	60359019.9185317
5	East Asia	1	male	10	25 to 29	2012	44	Population	1	Number	60648162.599021204	65313951.995641485	56058442.86813278
5	East Asia	1	male	11	30 to 34	2012	44	Population	1	Number	52037333.43509442	56008714.3440958	48129633.14923964
5	East Asia	1	male	12	35 to 39	2012	44	Population	1	Number	59371981.28053928	63931634.7308919	54885973.989722185
5	East Asia	1	male	13	40 to 44	2012	44	Population	1	Number	67146556.26899263	72310745.32235946	62063494.77990741
5	East Asia	1	male	14	45 to 49	2012	44	Population	1	Number	64263429.41283777	69219006.50489399	59393516.46691719
5	East Asia	1	male	15	50 to 54	2012	44	Population	1	Number	43722821.53588509	47054748.329774424	40451450.867960356
5	East Asia	1	male	16	55 to 59	2012	44	Population	1	Number	44977073.74540383	48443194.88782063	41577514.6472001
5	East Asia	1	male	17	60 to 64	2012	44	Population	1	Number	34857388.07525432	37545224.18383737	32221969.818086836
5	East Asia	1	male	18	65 to 69	2012	44	Population	1	Number	24160349.142221637	26017535.090409435	22334755.87867252
5	East Asia	1	male	19	70 to 74	2012	44	Population	1	Number	17795692.236553986	19160898.41144015	16455278.392027885
5	East Asia	1	male	20	75 to 79	2012	44	Population	1	Number	12696498.30439511	13677811.46137168	11735735.23527911
5	East Asia	1	male	21	80 plus	2012	44	Population	1	Number	8633729.761226201	9286265.10334304	7996691.2168875635
5	East Asia	1	male	22	All Ages	2012	44	Population	1	Number	727584175.0897648	783372254.035082	672714034.1500137
5	East Asia	1	male	23	5-14 years	2012	44	Population	1	Number	82673831.55911647	88971428.88774246	76461981.75950272
5	East Asia	1	male	24	15-49 years	2012	44	Population	1	Number	418346692.96579856	450468442.6049052	386741022.016332
5	East Asia	1	male	25	50-69 years	2012	44	Population	1	Number	147717632.49876487	159060702.49184185	136585691.2119198
5	East Asia	1	male	26	70+ years	2012	44	Population	1	Number	39125920.3021753	42126416.51569154	36187704.84419455
5	East Asia	1	male	28	<1 year	2012	44	Population	1	Number	8226492.826417993	8852446.188590862	7609426.800631214
5	East Asia	1	male	30	80 to 84	2012	44	Population	1	Number	6419860.911013433	6911681.851181259	5939503.6844166815
5	East Asia	1	male	31	85 to 89	2012	44	Population	1	Number	1920438.551073752	2063049.1870481095	1781312.0954202986
5	East Asia	1	male	32	90 to 94	2012	44	Population	1	Number	250052.97512199756	266141.89452598424	234553.3774775916
5	East Asia	1	male	39	0 to 14	2012	44	Population	1	Number	122393929.32302608	131716692.42264359	113199616.07756725
5	East Asia	1	male	42	Neonatal	2012	44	Population	1	Number	658832.8216432094	709085.1121839083	609295.4523386473
5	East Asia	1	male	157	25 plus	2012	44	Population	1	Number	490311015.7974255	527971171.9054161	453304457.3100336
5	East Asia	1	male	158	<20 years	2012	44	Population	1	Number	171962603.67959437	185058251.85935465	159050556.92144832
5	East Asia	1	male	159	10 to 24	2012	44	Population	1	Number	157058608.05602768	169069984.93466732	145227059.93767574
5	East Asia	1	male	162	10 to 19	2012	44	Population	1	Number	91748052.44328271	98727154.66435577	84868040.01914407
5	East Asia	1	male	164	Birth	2012	44	Population	1	Number	8548237.94563364	8811542.15859109	8273406.66008798
5	East Asia	1	male	235	95 plus	2012	44	Population	1	Number	43377.32401701832	45568.860971955495	41219.085735457425
5	East Asia	2	female	1	Under 5	2012	44	Population	1	Number	33431270.63083765	35962445.505155124	30933604.56410765
5	East Asia	2	female	2	Early Neonatal	2012	44	Population	1	Number	140359.18625275625	151010.78909907734	129850.75540885724
5	East Asia	2	female	3	Late Neonatal	2012	44	Population	1	Number	418507.4491311091	450261.9780764324	387180.42480305635
5	East Asia	2	female	4	Post Neonatal	2012	44	Population	1	Number	6412193.287106286	6897281.591816411	5933593.459125504
5	East Asia	2	female	5	1 to 4	2012	44	Population	1	Number	26460210.7083475	28463890.565431513	24482979.924770232
5	East Asia	2	female	6	5 to 9	2012	44	Population	1	Number	34071571.24380727	36657801.76789522	31518075.72125648
5	East Asia	2	female	7	10 to 14	2012	44	Population	1	Number	36278296.680579185	39021892.99086881	33570333.345597655
5	East Asia	2	female	8	15 to 19	2012	44	Population	1	Number	44978902.71953551	48394604.850810416	41612092.01905026
5	East Asia	2	female	9	20 to 24	2012	44	Population	1	Number	64020028.1153633	68961027.72376472	59160391.7739425
5	East Asia	2	female	10	25 to 29	2012	44	Population	1	Number	59765248.90574015	64370250.76704905	55241393.69418703
5	East Asia	2	female	11	30 to 34	2012	44	Population	1	Number	50334874.19328976	54176927.39859685	46561932.94903114
5	East Asia	2	female	12	35 to 39	2012	44	Population	1	Number	56931383.24376999	61300365.64938955	52639564.6205402
5	East Asia	2	female	13	40 to 44	2012	44	Population	1	Number	63784403.90559173	68679524.64408942	58971139.63472267
5	East Asia	2	female	14	45 to 49	2012	44	Population	1	Number	62633744.90602091	67455560.61392985	57898944.97690585
5	East Asia	2	female	15	50 to 54	2012	44	Population	1	Number	42097045.38986116	45293705.233200885	38958531.56637815
5	East Asia	2	female	16	55 to 59	2012	44	Population	1	Number	44058551.52928995	47442191.34889085	40738384.70635902
5	East Asia	2	female	17	60 to 64	2012	44	Population	1	Number	34272975.18528961	36903739.28941381	31691329.945016965
5	East Asia	2	female	18	65 to 69	2012	44	Population	1	Number	24111969.027925108	25943686.017025527	22306565.90259539
5	East Asia	2	female	19	70 to 74	2012	44	Population	1	Number	18215691.81174698	19588038.08414217	16862437.768380478
5	East Asia	2	female	20	75 to 79	2012	44	Population	1	Number	14287577.08748765	15368943.230223559	13223641.418006867
5	East Asia	2	female	21	80 plus	2012	44	Population	1	Number	13777323.920325797	14818917.32368485	12757742.680532528
5	East Asia	2	female	22	All Ages	2012	44	Population	1	Number	697050858.4964617	750339627.6750524	644646107.2866106
5	East Asia	2	female	23	5-14 years	2012	44	Population	1	Number	70349867.92438646	75679694.75876401	65088409.066854134
5	East Asia	2	female	24	15-49 years	2012	44	Population	1	Number	402448585.98931134	433338261.6476299	372085459.6683796
5	East Asia	2	female	25	50-69 years	2012	44	Population	1	Number	144540541.13236582	155583321.88853106	133694812.12034953
5	East Asia	2	female	26	70+ years	2012	44	Population	1	Number	46280592.81956043	49775898.63805058	42843821.866919875
5	East Asia	2	female	28	<1 year	2012	44	Population	1	Number	6971059.922490152	7498554.939723612	6450624.639337418
5	East Asia	2	female	30	80 to 84	2012	44	Population	1	Number	8520084.420448037	9165535.965843983	7886882.073119716
5	East Asia	2	female	31	85 to 89	2012	44	Population	1	Number	3825103.515060073	4114152.294326995	3542482.368615423
5	East Asia	2	female	32	90 to 94	2012	44	Population	1	Number	1194276.5549826943	1283949.4094535094	1107141.4445767694
5	East Asia	2	female	39	0 to 14	2012	44	Population	1	Number	103781138.5552241	111642145.50084062	96022013.63096176
5	East Asia	2	female	42	Neonatal	2012	44	Population	1	Number	558866.6353838653	601272.7671755097	517031.18021191354
5	East Asia	2	female	157	25 plus	2012	44	Population	1	Number	484270789.1063388	521341849.59963626	447851609.8626563
5	East Asia	2	female	158	<20 years	2012	44	Population	1	Number	148760041.27475962	160036750.35165104	137634105.65001202
5	East Asia	2	female	159	10 to 24	2012	44	Population	1	Number	145277227.51547801	156377525.56544396	134342817.13859046
5	East Asia	2	female	162	10 to 19	2012	44	Population	1	Number	81257199.4001147	87416497.84167922	75182425.36464792
5	East Asia	2	female	164	Birth	2012	44	Population	1	Number	7241176.43815609	7464826.1907058	7009422.54473639
5	East Asia	2	female	235	95 plus	2012	44	Population	1	Number	237859.42983499373	255021.3751629869	221236.7942206209
5	East Asia	3	both	1	Under 5	2012	44	Population	1	Number	73151368.39474726	78707714.27697778	67671238.88217214
5	East Asia	3	both	2	Early Neonatal	2012	44	Population	1	Number	305878.1783425391	329155.92475302384	282922.95848185045
5	East Asia	3	both	3	Late Neonatal	2012	44	Population	1	Number	911821.2786845358	981201.9546063943	843403.6740687103
5	East Asia	3	both	4	Post Neonatal	2012	44	Population	1	Number	13979853.29188107	15040643.35988725	12933724.80741807
5	East Asia	3	both	5	1 to 4	2012	44	Population	1	Number	57953815.64583912	62356713.0377311	53611187.442203514
5	East Asia	3	both	6	5 to 9	2012	44	Population	1	Number	74566024.71620932	80243635.42799301	68962958.30549619
5	East Asia	3	both	7	10 to 14	2012	44	Population	1	Number	78457674.7672936	84407488.21851346	72587432.52086067
5	East Asia	3	both	8	15 to 19	2012	44	Population	1	Number	94547577.07610379	101736164.28752154	87463032.86293133
5	East Asia	3	both	9	20 to 24	2012	44	Population	1	Number	129330583.72810829	139303857.99407625	119519411.69247419
5	East Asia	3	both	10	25 to 29	2012	44	Population	1	Number	120413411.50476135	129684202.76269053	111299836.5623198
5	East Asia	3	both	11	30 to 34	2012	44	Population	1	Number	102372207.62838419	110185641.74269265	94691566.09827076
5	East Asia	3	both	12	35 to 39	2012	44	Population	1	Number	116303364.52430926	125232000.38028145	107525538.61026238
5	East Asia	3	both	13	40 to 44	2012	44	Population	1	Number	130930960.17458436	140990269.96644884	121034634.41463009
5	East Asia	3	both	14	45 to 49	2012	44	Population	1	Number	126897174.31885868	136674567.11882383	117292461.44382302
5	East Asia	3	both	15	50 to 54	2012	44	Population	1	Number	85819866.92574625	92348453.56297532	79409982.43433851
5	East Asia	3	both	16	55 to 59	2012	44	Population	1	Number	89035625.27469379	95885386.23671147	82315899.35355912
5	East Asia	3	both	17	60 to 64	2012	44	Population	1	Number	69130363.26054393	74448963.47325116	63913299.76310381
5	East Asia	3	both	18	65 to 69	2012	44	Population	1	Number	48272318.17014675	51961221.107434966	44641321.781267904
5	East Asia	3	both	19	70 to 74	2012	44	Population	1	Number	36011384.04830097	38748936.49558232	33317716.16040836
5	East Asia	3	both	20	75 to 79	2012	44	Population	1	Number	26984075.39188276	29046768.306450434	24959376.653285976
5	East Asia	3	both	21	80 plus	2012	44	Population	1	Number	22411053.681551997	24106610.35170935	20754433.89742009
5	East Asia	3	both	22	All Ages	2012	44	Population	1	Number	1424635033.5862265	1533711881.710134	1317360141.4366238
5	East Asia	3	both	23	5-14 years	2012	44	Population	1	Number	153023699.48350292	164651123.6465065	141550390.82635686
5	East Asia	3	both	24	15-49 years	2012	44	Population	1	Number	820795278.95511	883806704.2525351	758826481.6847115
5	East Asia	3	both	25	50-69 years	2012	44	Population	1	Number	292258173.6311307	314644024.380373	270280503.3322693
5	East Asia	3	both	26	70+ years	2012	44	Population	1	Number	85406513.12173572	91902315.15374212	79031526.71111444
5	East Asia	3	both	28	<1 year	2012	44	Population	1	Number	15197552.748908143	16351001.239246666	14060051.43996863
5	East Asia	3	both	30	80 to 84	2012	44	Population	1	Number	14939945.331461469	16077407.962300707	13826385.757536396
5	East Asia	3	both	31	85 to 89	2012	44	Population	1	Number	5745542.066133825	6177726.012069254	5323794.464035721
5	East Asia	3	both	32	90 to 94	2012	44	Population	1	Number	1444329.5301046919	1550284.8196293942	1341749.761477086
5	East Asia	3	both	39	0 to 14	2012	44	Population	1	Number	226175067.87825018	243358837.9234843	209221629.708529
5	East Asia	3	both	42	Neonatal	2012	44	Population	1	Number	1217699.4570270749	1310357.879359418	1126326.6325505606
5	East Asia	3	both	157	25 plus	2012	44	Population	1	Number	974581804.9037642	1049313021.5050522	901156067.1726899
5	East Asia	3	both	158	<20 years	2012	44	Population	1	Number	320722644.954354	345095002.21100587	296684662.5714603
5	East Asia	3	both	159	10 to 24	2012	44	Population	1	Number	302335835.57150567	325447510.5001113	279569877.07626617
5	East Asia	3	both	162	10 to 19	2012	44	Population	1	Number	173005251.8433974	186143652.506035	160050465.38379198
5	East Asia	3	both	164	Birth	2012	44	Population	1	Number	15789414.3837897	16276371.9871038	15282829.2048244
5	East Asia	3	both	235	95 plus	2012	44	Population	1	Number	281236.75385201204	300770.676499793	262478.6544639482
6	China	1	male	1	Under 5	2012	44	Population	1	Number	38244205.07242242	41278700.45247134	35232501.632984154
6	China	1	male	2	Early Neonatal	2012	44	Population	1	Number	159505.2359269523	172167.6701495593	146932.04208247337
6	China	1	male	3	Late Neonatal	2012	44	Population	1	Number	475344.29416465445	513077.8527799129	437878.46787819656
6	China	1	male	4	Post Neonatal	2012	44	Population	1	Number	7278467.603860746	7855917.628759067	6705411.0710456045
6	China	1	male	5	1 to 4	2012	44	Population	1	Number	30330887.93847007	32737537.300782803	27942280.051977884
6	China	1	male	6	5 to 9	2012	44	Population	1	Number	39028679.30647752	42131070.03875996	35946097.61149993
6	China	1	male	7	10 to 14	2012	44	Population	1	Number	40499860.641801044	43716665.63598271	37304788.28581979
6	China	1	male	8	15 to 19	2012	44	Population	1	Number	47647994.03295348	51429864.29095215	43893412.02653012
6	China	1	male	9	20 to 24	2012	44	Population	1	Number	63387838.50325582	68423993.53632216	58384857.04471571
6	China	1	male	10	25 to 29	2012	44	Population	1	Number	58780887.77602518	63448870.811578095	54144611.33965655
6	China	1	male	11	30 to 34	2012	44	Population	1	Number	50080137.87548676	54054631.44292039	46134703.96861519
6	China	1	male	12	35 to 39	2012	44	Population	1	Number	57449621.30977462	62011857.730729304	52918544.604222044
6	China	1	male	13	40 to 44	2012	44	Population	1	Number	65071684.28549188	70241503.92094643	59936142.6437468
6	China	1	male	14	45 to 49	2012	44	Population	1	Number	62392766.75288771	67345171.10467748	57475889.85727926
6	China	1	male	15	50 to 54	2012	44	Population	1	Number	42048341.92107912	45377054.089070685	38751568.38799829
6	China	1	male	16	55 to 59	2012	44	Population	1	Number	43625416.52845866	47083112.74744088	40197124.196177825
6	China	1	male	17	60 to 64	2012	44	Population	1	Number	33825860.46938253	36506338.58995907	31168647.587241553
6	China	1	male	18	65 to 69	2012	44	Population	1	Number	23406526.94253571	25263340.35960547	21564007.858229116
6	China	1	male	19	70 to 74	2012	44	Population	1	Number	17207897.803278144	18571350.474817313	15856424.194458002
6	China	1	male	20	75 to 79	2012	44	Population	1	Number	12345678.1321445	13322887.130928695	11377956.430107618
6	China	1	male	21	80 plus	2012	44	Population	1	Number	8241138.8518478135	8889584.805727167	7602520.181378477
6	China	1	male	22	All Ages	2012	44	Population	1	Number	703284536.205303	759092909.7459674	647889797.85066
6	China	1	male	23	5-14 years	2012	44	Population	1	Number	79528539.94827856	85847735.67474268	73250885.89731972
6	China	1	male	24	15-49 years	2012	44	Population	1	Number	404810930.53587544	436954630.689447	372888161.48476577
6	China	1	male	25	50-69 years	2012	44	Population	1	Number	142906145.86145604	154229845.78607613	131681348.02964677
6	China	1	male	26	70+ years	2012	44	Population	1	Number	37794714.78727046	40783822.411473185	34836900.805944085
6	China	1	male	28	<1 year	2012	44	Population	1	Number	7913317.133952353	8541163.151688538	7290221.5810062755
6	China	1	male	30	80 to 84	2012	44	Population	1	Number	6189822.971256323	6678518.71922874	5707014.6497082785
6	China	1	male	31	85 to 89	2012	44	Population	1	Number	1807088.152027103	1949000.0025323473	1668003.6239539906
6	China	1	male	32	90 to 94	2012	44	Population	1	Number	212258.9523119137	228562.1682213553	196690.42094717565
6	China	1	male	39	0 to 14	2012	44	Population	1	Number	117772745.02070099	127125883.74716027	108483387.53030388
6	China	1	male	42	Neonatal	2012	44	Population	1	Number	634849.5300916068	685245.5229294723	584810.5099606699
6	China	1	male	157	25 plus	2012	44	Population	1	Number	474475958.6483927	512114525.0899261	437128141.24911094
6	China	1	male	158	<20 years	2012	44	Population	1	Number	165420739.05365446	178555388.94840965	152376799.556834
6	China	1	male	159	10 to 24	2012	44	Population	1	Number	151535693.17801034	163570164.37355423	139583057.35706562
6	China	1	male	162	10 to 19	2012	44	Population	1	Number	88147854.67475453	95146211.8657505	81198200.31234992
6	China	1	male	164	Birth	2012	44	Population	1	Number	8228666.35927951	8478121.94490965	7959181.74771642
6	China	1	male	235	95 plus	2012	44	Population	1	Number	31968.776252473817	34164.16468022704	29818.308825212036
6	China	2	female	1	Under 5	2012	44	Population	1	Number	32045421.099693224	34587155.44142291	29523612.19536903
6	China	2	female	2	Early Neonatal	2012	44	Population	1	Number	134722.4632335998	145414.6270052594	124108.26757147672
6	China	2	female	3	Late Neonatal	2012	44	Population	1	Number	401651.505201569	433526.6131085963	370010.3899475428
6	China	2	female	4	Post Neonatal	2012	44	Population	1	Number	6140907.7227966115	6627958.288683472	5657698.611927567
6	China	2	female	5	1 to 4	2012	44	Population	1	Number	25368139.408461444	27380255.91262558	23371794.925922446
6	China	2	female	6	5 to 9	2012	44	Population	1	Number	32696884.635096367	35294821.65818254	30116068.04208331
6	China	2	female	7	10 to 14	2012	44	Population	1	Number	34699253.453855775	37454102.49495761	31963614.06209319
6	China	2	female	8	15 to 19	2012	44	Population	1	Number	43163557.563629426	46588806.942801476	39763648.17877337
6	China	2	female	9	20 to 24	2012	44	Population	1	Number	62225296.50940398	67167843.65120414	57315860.72927783
6	China	2	female	10	25 to 29	2012	44	Population	1	Number	58012499.20413278	62614123.84821935	53446706.23958809
6	China	2	female	11	30 to 34	2012	44	Population	1	Number	48464643.30875682	52303207.379926965	44661165.33305728
6	China	2	female	12	35 to 39	2012	44	Population	1	Number	55070517.2388595	59436276.28206046	50741028.8052695
6	China	2	female	13	40 to 44	2012	44	Population	1	Number	61729687.24693634	66625896.57562106	56871843.500589155
6	China	2	female	14	45 to 49	2012	44	Population	1	Number	60750080.82903223	65566406.243140385	55973484.17860478
6	China	2	female	15	50 to 54	2012	44	Population	1	Number	40377054.06073998	43571213.41787785	37215591.92593633
6	China	2	female	16	55 to 59	2012	44	Population	1	Number	42618989.40002496	45996213.21258175	39271126.18351057
6	China	2	female	17	60 to 64	2012	44	Population	1	Number	33137670.55468855	35763620.23356376	30534506.99167267
6	China	2	female	18	65 to 69	2012	44	Population	1	Number	23154023.108342767	24990806.975656748	21331378.03519143
6	China	2	female	19	70 to 74	2012	44	Population	1	Number	17373421.06184704	18750437.310673084	16008094.504905276
6	China	2	female	20	75 to 79	2012	44	Population	1	Number	13679178.348906681	14761941.753622498	12606924.927393919
6	China	2	female	21	80 plus	2012	44	Population	1	Number	13177323.99445128	14215650.488240277	12153374.971480502
6	China	2	female	22	All Ages	2012	44	Population	1	Number	672375501.6183977	725687654.3161693	619498028.804796
6	China	2	female	23	5-14 years	2012	44	Population	1	Number	67396138.08895214	72748908.86093067	62079682.104176514
6	China	2	female	24	15-49 years	2012	44	Population	1	Number	389416281.9007511	420302153.118736	358773736.96516
6	China	2	female	25	50-69 years	2012	44	Population	1	Number	139287737.12379625	150321853.83968008	128352603.13631101
6	China	2	female	26	70+ years	2012	44	Population	1	Number	44229923.405205	47728029.55253584	40768394.40377971
6	China	2	female	28	<1 year	2012	44	Population	1	Number	6677281.691231781	7206899.528797329	6151817.269446587
6	China	2	female	30	80 to 84	2012	44	Population	1	Number	8161258.218278647	8805841.82442341	7524220.756393086
6	China	2	female	31	85 to 89	2012	44	Population	1	Number	3657009.9962299904	3944871.5594317904	3373407.3093549428
6	China	2	female	32	90 to 94	2012	44	Population	1	Number	1136513.8813281162	1225634.8125825948	1049364.0003296859
6	China	2	female	39	0 to 14	2012	44	Population	1	Number	99441559.18864536	107335617.80521743	91603294.29954553
6	China	2	female	42	Neonatal	2012	44	Population	1	Number	536373.9684351687	578941.2401138558	494118.65751901956
6	China	2	female	157	25 plus	2012	44	Population	1	Number	467545088.3567189	504595793.7211841	430815225.5971995
6	China	2	female	158	<20 years	2012	44	Population	1	Number	142605116.75227478	153924424.7480189	131366942.4783189
6	China	2	female	159	10 to 24	2012	44	Population	1	Number	140088107.52688918	151210345.2847254	129043122.97014436
6	China	2	female	162	10 to 19	2012	44	Population	1	Number	77862811.0174852	84042909.43775907	71727262.24086654
6	China	2	female	164	Birth	2012	44	Population	1	Number	6942114.67135049	7152504.78046796	6714831.69057721
6	China	2	female	235	95 plus	2012	44	Population	1	Number	222541.89861452582	239812.82359864382	205924.00487353173
6	China	3	both	1	Under 5	2012	44	Population	1	Number	70289626.17211564	75865855.89389424	64756113.82835319
6	China	3	both	2	Early Neonatal	2012	44	Population	1	Number	294227.69916055206	317582.2971548187	271040.30965395016
6	China	3	both	3	Late Neonatal	2012	44	Population	1	Number	876995.7993662235	946604.4658885092	807888.8578257394
6	China	3	both	4	Post Neonatal	2012	44	Population	1	Number	13419375.326657359	14483875.917442538	12363109.682973174
6	China	3	both	5	1 to 4	2012	44	Population	1	Number	55699027.34693151	60117793.21340838	51314074.977900326
6	China	3	both	6	5 to 9	2012	44	Population	1	Number	71725563.94157389	77425891.69694251	66062165.65358326
6	China	3	both	7	10 to 14	2012	44	Population	1	Number	75199114.09565683	81170752.83873083	69268402.34791298
6	China	3	both	8	15 to 19	2012	44	Population	1	Number	90811551.5965829	98018671.23375362	83657060.20530349
6	China	3	both	9	20 to 24	2012	44	Population	1	Number	125613135.0126598	135591837.1875263	115700717.77399354
6	China	3	both	10	25 to 29	2012	44	Population	1	Number	116793386.98015796	126062847.23594108	107591317.57924464
6	China	3	both	11	30 to 34	2012	44	Population	1	Number	98544781.18424357	106357838.82284734	90795869.30167247
6	China	3	both	12	35 to 39	2012	44	Population	1	Number	112520138.54863413	121447910.75669336	103659573.40949152
6	China	3	both	13	40 to 44	2012	44	Population	1	Number	126801371.53242822	136866593.05804542	116807986.14433596
6	China	3	both	14	45 to 49	2012	44	Population	1	Number	123142847.58191994	132911577.34781787	113449374.03588405
6	China	3	both	15	50 to 54	2012	44	Population	1	Number	82425395.98181911	88948267.50694855	75967160.31393462
6	China	3	both	16	55 to 59	2012	44	Population	1	Number	86244405.92848362	93079325.96002263	79468250.3796884
6	China	3	both	17	60 to 64	2012	44	Population	1	Number	66963531.02407108	72269958.82352284	61703154.57891422
6	China	3	both	18	65 to 69	2012	44	Population	1	Number	46560550.05087848	50254147.33526222	42895385.89342055
6	China	3	both	19	70 to 74	2012	44	Population	1	Number	34581318.86512518	37321787.78549039	31864518.69936328
6	China	3	both	20	75 to 79	2012	44	Population	1	Number	26024856.48105118	28084828.884551194	23984881.357501537
6	China	3	both	21	80 plus	2012	44	Population	1	Number	21418462.846299093	23105235.293967433	19755895.15285898
6	China	3	both	22	All Ages	2012	44	Population	1	Number	1375660037.8237007	1484780564.0621367	1267387826.6554563
6	China	3	both	23	5-14 years	2012	44	Population	1	Number	146924678.0372307	158596644.53567335	135330568.00149626
6	China	3	both	24	15-49 years	2012	44	Population	1	Number	794227212.4366266	857256143.3988272	731661898.4499257
6	China	3	both	25	50-69 years	2012	44	Population	1	Number	282193882.98525226	304551699.62575626	260033951.1659578
6	China	3	both	26	70+ years	2012	44	Population	1	Number	82024638.19247545	88511851.96400905	75605295.2097238
6	China	3	both	28	<1 year	2012	44	Population	1	Number	14590598.825184133	15748062.680485867	13442038.850452863
6	China	3	both	30	80 to 84	2012	44	Population	1	Number	14351081.18953497	15484360.543652153	13231235.406101363
6	China	3	both	31	85 to 89	2012	44	Population	1	Number	5464098.1482570935	5893695.977873763	5041410.933308933
6	China	3	both	32	90 to 94	2012	44	Population	1	Number	1348772.83364003	1454200.8580639705	1246203.683109688
6	China	3	both	39	0 to 14	2012	44	Population	1	Number	217214304.20934635	234461205.41841614	200086681.82984945
6	China	3	both	42	Neonatal	2012	44	Population	1	Number	1171223.4985267755	1264186.763043328	1078929.1674796895
6	China	3	both	157	25 plus	2012	44	Population	1	Number	942021047.0051116	1016710318.8111103	867943366.8463101
6	China	3	both	158	<20 years	2012	44	Population	1	Number	308025855.80592924	332479540.3072976	283743742.0351529
6	China	3	both	159	10 to 24	2012	44	Population	1	Number	291623800.70489955	314780355.14027315	268626180.32721007
6	China	3	both	162	10 to 19	2012	44	Population	1	Number	166010665.69223973	179189121.3035096	152925462.55321646
6	China	3	both	164	Birth	2012	44	Population	1	Number	15170781.03063	15630626.7253776	14674013.4382936
6	China	3	both	235	95 plus	2012	44	Population	1	Number	254510.67486699965	274147.89775665547	235689.6044065131
7	Democratic People's Republic of Korea	1	male	1	Under 5	2012	44	Population	1	Number	960346.6539192388	1051397.8191724233	869557.7554042544
7	Democratic People's Republic of Korea	1	male	2	Early Neonatal	2012	44	Population	1	Number	3802.679242864935	4163.21402968793	3443.182952169746
7	Democratic People's Republic of Korea	1	male	3	Late Neonatal	2012	44	Population	1	Number	11345.689819611185	12421.382929449066	10273.095171198118
7	Democratic People's Republic of Korea	1	male	4	Post Neonatal	2012	44	Population	1	Number	183200.92504369238	200570.3380911733	165881.54341856332
7	Democratic People's Republic of Korea	1	male	5	1 to 4	2012	44	Population	1	Number	761997.3598130703	834242.884122113	689959.9338623232
7	Democratic People's Republic of Korea	1	male	6	5 to 9	2012	44	Population	1	Number	906479.6569344782	992423.652996063	820783.2167548229
7	Democratic People's Republic of Korea	1	male	7	10 to 14	2012	44	Population	1	Number	967574.3992335298	1059310.8322807278	876102.2067921769
7	Democratic People's Republic of Korea	1	male	8	15 to 19	2012	44	Population	1	Number	1084974.3487770408	1187841.5564908423	982403.4431145072
7	Democratic People's Republic of Korea	1	male	9	20 to 24	2012	44	Population	1	Number	1084215.2149459762	1187010.4486287131	981716.0759981662
7	Democratic People's Republic of Korea	1	male	10	25 to 29	2012	44	Population	1	Number	1008594.5115161287	1104220.0912656186	913244.3747971551
7	Democratic People's Republic of Korea	1	male	11	30 to 34	2012	44	Population	1	Number	942173.3861276252	1031501.5306339454	853102.5453144978
7	Democratic People's Republic of Korea	1	male	12	35 to 39	2012	44	Population	1	Number	992808.9630339358	1086937.9034422059	898951.1546875394
7	Democratic People's Republic of Korea	1	male	13	40 to 44	2012	44	Population	1	Number	1161591.24174722	1271722.5528496713	1051777.1564557315
7	Democratic People's Republic of Korea	1	male	14	45 to 49	2012	44	Population	1	Number	934400.0277496148	1022991.1744902218	846064.0618298622
7	Democratic People's Republic of Korea	1	male	15	50 to 54	2012	44	Population	1	Number	761790.0852693417	834015.9577280271	689772.2545631228
7	Democratic People's Republic of Korea	1	male	16	55 to 59	2012	44	Population	1	Number	548212.5464430737	600188.9769917191	496385.8304957227
7	Democratic People's Republic of Korea	1	male	17	60 to 64	2012	44	Population	1	Number	407433.2008061377	446062.23912770324	368915.43082311813
7	Democratic People's Republic of Korea	1	male	18	65 to 69	2012	44	Population	1	Number	396677.2552287964	434286.5145213831	359176.32687006815
7	Democratic People's Republic of Korea	1	male	19	70 to 74	2012	44	Population	1	Number	272760.5203242997	298621.1437869196	246974.38664272212
7	Democratic People's Republic of Korea	1	male	20	75 to 79	2012	44	Population	1	Number	121828.77159228758	133379.44610088505	110311.36802227673
7	Democratic People's Republic of Korea	1	male	21	80 plus	2012	44	Population	1	Number	62962.894859548695	68932.45274917065	57010.53187865585
7	Democratic People's Republic of Korea	1	male	22	All Ages	2012	44	Population	1	Number	12614823.678508274	13810844.293256234	11422248.120444398
7	Democratic People's Republic of Korea	1	male	23	5-14 years	2012	44	Population	1	Number	1874054.0561680081	2051734.4852767908	1696885.4235469995
7	Democratic People's Republic of Korea	1	male	24	15-49 years	2012	44	Population	1	Number	7208757.693897542	7892225.257801219	6527258.812197457
7	Democratic People's Republic of Korea	1	male	25	50-69 years	2012	44	Population	1	Number	2114113.0877473494	2314553.6883688327	1914249.8427520317
7	Democratic People's Republic of Korea	1	male	26	70+ years	2012	44	Population	1	Number	457552.186776136	500933.0426369753	414296.2865436547
7	Democratic People's Republic of Korea	1	male	28	<1 year	2012	44	Population	1	Number	198349.2941061685	217154.93505031033	179597.8215419312
7	Democratic People's Republic of Korea	1	male	30	80 to 84	2012	44	Population	1	Number	43473.39577572055	47595.140071635076	39363.52388615227
7	Democratic People's Republic of Korea	1	male	31	85 to 89	2012	44	Population	1	Number	15269.060619257967	16716.731370263533	13825.559786174897
7	Democratic People's Republic of Korea	1	male	32	90 to 94	2012	44	Population	1	Number	3683.2671847981	4032.480427480868	3335.0598272991183
7	Democratic People's Republic of Korea	1	male	39	0 to 14	2012	44	Population	1	Number	2834400.7100872467	3103132.3044492137	2566443.1789512536
7	Democratic People's Republic of Korea	1	male	42	Neonatal	2012	44	Population	1	Number	15148.36906247612	16584.596959136994	13716.278123367863
7	Democratic People's Republic of Korea	1	male	157	25 plus	2012	44	Population	1	Number	7611233.40469801	8332859.98368747	6891685.422380472
7	Democratic People's Republic of Korea	1	male	158	<20 years	2012	44	Population	1	Number	3919375.0588642876	4290973.860940056	3548846.6220657607
7	Democratic People's Republic of Korea	1	male	159	10 to 24	2012	44	Population	1	Number	3136763.962956547	3434162.8374002827	2840221.72590485
7	Democratic People's Republic of Korea	1	male	162	10 to 19	2012	44	Population	1	Number	2052548.7480105706	2247152.38877157	1858505.6499066842
7	Democratic People's Republic of Korea	1	male	164	Birth	2012	44	Population	1	Number	206125.512011098	233376.675483852	180570.079446554
7	Democratic People's Republic of Korea	1	male	235	95 plus	2012	44	Population	1	Number	537.1712797720817	588.1008797911862	486.3883790295617
7	Democratic People's Republic of Korea	2	female	1	Under 5	2012	44	Population	1	Number	910507.926093045	996833.8452855574	824430.6628862715
7	Democratic People's Republic of Korea	2	female	2	Early Neonatal	2012	44	Population	1	Number	3586.2512242025755	3926.2663130475285	3247.215525879887
7	Democratic People's Republic of Korea	2	female	3	Late Neonatal	2012	44	Population	1	Number	10712.728214023376	11728.409773329899	9699.9722569194
7	Democratic People's Republic of Korea	2	female	4	Post Neonatal	2012	44	Population	1	Number	173088.5214181712	189499.170117532	156725.1424851463
7	Democratic People's Republic of Korea	2	female	5	1 to 4	2012	44	Population	1	Number	723120.4252366478	791679.9990816482	654758.3326183261
7	Democratic People's Republic of Korea	2	female	6	5 to 9	2012	44	Population	1	Number	864648.3485964226	946626.2878672626	782906.5412485198
7	Democratic People's Republic of Korea	2	female	7	10 to 14	2012	44	Population	1	Number	926256.4032329278	1014075.4470057131	838690.3162904927
7	Democratic People's Republic of Korea	2	female	8	15 to 19	2012	44	Population	1	Number	1042187.2844445449	1140997.819446115	943661.3665222026
7	Democratic People's Republic of Korea	2	female	9	20 to 24	2012	44	Population	1	Number	1021186.217688641	1118005.626265309	924645.6908858772
7	Democratic People's Republic of Korea	2	female	10	25 to 29	2012	44	Population	1	Number	921001.8534738728	1008322.709559441	833932.5192226348
7	Democratic People's Republic of Korea	2	female	11	30 to 34	2012	44	Population	1	Number	847510.7204794462	927863.828754772	767389.0639110041
7	Democratic People's Republic of Korea	2	female	12	35 to 39	2012	44	Population	1	Number	914193.8163244235	1000869.1974525744	827768.0977835389
7	Democratic People's Republic of Korea	2	female	13	40 to 44	2012	44	Population	1	Number	1131057.64082165	1238294.0389962506	1024130.1298566457
7	Democratic People's Republic of Korea	2	female	14	45 to 49	2012	44	Population	1	Number	943665.6546344514	1033135.2822040619	854453.7382904512
7	Democratic People's Republic of Korea	2	female	15	50 to 54	2012	44	Population	1	Number	793695.5970037576	868946.4542526352	718661.4947719359
7	Democratic People's Republic of Korea	2	female	16	55 to 59	2012	44	Population	1	Number	606372.910991163	663863.5680350454	549047.8519059443
7	Democratic People's Republic of Korea	2	female	17	60 to 64	2012	44	Population	1	Number	475128.9471328702	520176.26843650074	430211.38159886753
7	Democratic People's Republic of Korea	2	female	18	65 to 69	2012	44	Population	1	Number	567342.2703228731	621132.4039162671	513707.07558002166
7	Democratic People's Republic of Korea	2	female	19	70 to 74	2012	44	Population	1	Number	474325.46024251345	519296.60236924567	429483.85445642995
7	Democratic People's Republic of Korea	2	female	20	75 to 79	2012	44	Population	1	Number	327782.5255279974	358859.82535213535	296794.7417691869
7	Democratic People's Republic of Korea	2	female	21	80 plus	2012	44	Population	1	Number	256797.3885290666	281144.5358473021	232520.37152595524
7	Democratic People's Republic of Korea	2	female	22	All Ages	2012	44	Population	1	Number	13023660.965539666	14258443.74104619	11792434.898505976
7	Democratic People's Republic of Korea	2	female	23	5-14 years	2012	44	Population	1	Number	1790904.7518293504	1960701.7348729759	1621596.857539012
7	Democratic People's Republic of Korea	2	female	24	15-49 years	2012	44	Population	1	Number	6820803.18786703	7467488.502678523	6175980.606472354
7	Democratic People's Republic of Korea	2	female	25	50-69 years	2012	44	Population	1	Number	2442539.725450664	2674118.694640449	2211627.8038567696
7	Democratic People's Republic of Korea	2	female	26	70+ years	2012	44	Population	1	Number	1058905.3742995774	1159300.9635686832	958798.9677515721
7	Democratic People's Republic of Korea	2	female	28	<1 year	2012	44	Population	1	Number	187387.50085639718	205153.84620390943	169672.33026794554
7	Democratic People's Republic of Korea	2	female	30	80 to 84	2012	44	Population	1	Number	167553.77085723745	183439.6658274088	151713.6341356907
7	Democratic People's Republic of Korea	2	female	31	85 to 89	2012	44	Population	1	Number	67873.1629839101	74308.26696837612	61456.594882288504
7	Democratic People's Republic of Korea	2	female	32	90 to 94	2012	44	Population	1	Number	18247.645497596797	19977.718048901734	16522.556303546196
7	Democratic People's Republic of Korea	2	female	39	0 to 14	2012	44	Population	1	Number	2701412.6779223955	2957535.580158533	2446027.5204252834
7	Democratic People's Republic of Korea	2	female	42	Neonatal	2012	44	Population	1	Number	14298.979438225952	15654.676086377429	12947.187782799288
7	Democratic People's Republic of Korea	2	female	157	25 plus	2012	44	Population	1	Number	8258874.785484085	9041904.715176227	7478100.3206726145
7	Democratic People's Republic of Korea	2	female	158	<20 years	2012	44	Population	1	Number	3743599.9623669405	4098533.3996046484	3389688.886947486
7	Democratic People's Republic of Korea	2	female	159	10 to 24	2012	44	Population	1	Number	2989629.905366114	3273078.892717138	2706997.373698572
7	Democratic People's Republic of Korea	2	female	162	10 to 19	2012	44	Population	1	Number	1968443.6876774726	2155073.266451828	1782351.6828126952
7	Democratic People's Republic of Korea	2	female	164	Birth	2012	44	Population	1	Number	193949.91175888001	219591.379907581	169904.009616565
7	Democratic People's Republic of Korea	2	female	235	95 plus	2012	44	Population	1	Number	3122.8091903222657	3418.8850026154664	2827.5862044298487
7	Democratic People's Republic of Korea	3	both	1	Under 5	2012	44	Population	1	Number	1870854.5800122838	2048231.6644579808	1693988.418290526
7	Democratic People's Republic of Korea	3	both	2	Early Neonatal	2012	44	Population	1	Number	7388.930467067511	8089.480342735459	6690.398478049633
7	Democratic People's Republic of Korea	3	both	3	Late Neonatal	2012	44	Population	1	Number	22058.418033634563	24149.792702778963	19973.06742811752
7	Democratic People's Republic of Korea	3	both	4	Post Neonatal	2012	44	Population	1	Number	356289.4464618636	390069.50820870535	322606.68590370956
7	Democratic People's Republic of Korea	3	both	5	1 to 4	2012	44	Population	1	Number	1485117.785049718	1625922.8832037612	1344718.2664806494
7	Democratic People's Republic of Korea	3	both	6	5 to 9	2012	44	Population	1	Number	1771128.0055309008	1939049.9408633255	1603689.758003343
7	Democratic People's Republic of Korea	3	both	7	10 to 14	2012	44	Population	1	Number	1893830.8024664577	2073386.2792864405	1714792.5230826694
7	Democratic People's Republic of Korea	3	both	8	15 to 19	2012	44	Population	1	Number	2127161.633221586	2328839.3759369575	1926064.8096367095
7	Democratic People's Republic of Korea	3	both	9	20 to 24	2012	44	Population	1	Number	2105401.432634617	2305016.0748940227	1906361.7668840433
7	Democratic People's Republic of Korea	3	both	10	25 to 29	2012	44	Population	1	Number	1929596.3649900015	2112542.800825059	1747176.8940197905
7	Democratic People's Republic of Korea	3	both	11	30 to 34	2012	44	Population	1	Number	1789684.1066070716	1959365.3593887175	1620491.6092255018
7	Democratic People's Republic of Korea	3	both	12	35 to 39	2012	44	Population	1	Number	1907002.7793583593	2087807.1008947804	1726719.2524710784
7	Democratic People's Republic of Korea	3	both	13	40 to 44	2012	44	Population	1	Number	2292648.88256887	2510016.591845922	2075907.286312377
7	Democratic People's Republic of Korea	3	both	14	45 to 49	2012	44	Population	1	Number	1878065.6823840663	2056126.4566942838	1700517.8001203134
7	Democratic People's Republic of Korea	3	both	15	50 to 54	2012	44	Population	1	Number	1555485.6822730992	1702962.4119806625	1408433.7493350585
7	Democratic People's Republic of Korea	3	both	16	55 to 59	2012	44	Population	1	Number	1154585.4574342368	1264052.5450267645	1045433.682401667
7	Democratic People's Republic of Korea	3	both	17	60 to 64	2012	44	Population	1	Number	882562.1479390078	966238.507564204	799126.8124219857
7	Democratic People's Republic of Korea	3	both	18	65 to 69	2012	44	Population	1	Number	964019.5255516695	1055418.9184376504	872883.4024500896
7	Democratic People's Republic of Korea	3	both	19	70 to 74	2012	44	Population	1	Number	747085.9805668131	817917.7461561654	676458.241099152
7	Democratic People's Republic of Korea	3	both	20	75 to 79	2012	44	Population	1	Number	449611.297120285	492239.27145302045	407106.1097914637
7	Democratic People's Republic of Korea	3	both	21	80 plus	2012	44	Population	1	Number	319760.2833886153	350076.9885964729	289530.90340461116
7	Democratic People's Republic of Korea	3	both	22	All Ages	2012	44	Population	1	Number	25638484.644047942	28069288.034302436	23214683.018950373
7	Democratic People's Republic of Korea	3	both	23	5-14 years	2012	44	Population	1	Number	3664958.8079973585	4012436.2201497657	3318482.281086012
7	Democratic People's Republic of Korea	3	both	24	15-49 years	2012	44	Population	1	Number	14029560.881764572	15359713.760479745	12703239.418669812
7	Democratic People's Republic of Korea	3	both	25	50-69 years	2012	44	Population	1	Number	4556652.813198013	4988672.383009281	4125877.646608801
7	Democratic People's Republic of Korea	3	both	26	70+ years	2012	44	Population	1	Number	1516457.5610757135	1660234.0062056582	1373095.2542952271
7	Democratic People's Republic of Korea	3	both	28	<1 year	2012	44	Population	1	Number	385736.79496256565	422308.78125421976	349270.1518098767
7	Democratic People's Republic of Korea	3	both	30	80 to 84	2012	44	Population	1	Number	211027.16663295802	231034.8058990439	191077.15802184292
7	Democratic People's Republic of Korea	3	both	31	85 to 89	2012	44	Population	1	Number	83142.22360316805	91024.99833863963	75282.15466846341
7	Democratic People's Republic of Korea	3	both	32	90 to 94	2012	44	Population	1	Number	21930.912682394897	24010.198476382597	19857.616130845316
7	Democratic People's Republic of Korea	3	both	39	0 to 14	2012	44	Population	1	Number	5535813.388009642	6060667.884607747	5012470.699376538
7	Democratic People's Republic of Korea	3	both	42	Neonatal	2012	44	Population	1	Number	29447.34850070207	32239.27304551442	26663.465906167152
7	Democratic People's Republic of Korea	3	both	157	25 plus	2012	44	Population	1	Number	15870108.190182095	17374764.698863704	14369785.743053086
7	Democratic People's Republic of Korea	3	both	158	<20 years	2012	44	Population	1	Number	7662975.0212312285	8389507.260544704	6938535.509013247
7	Democratic People's Republic of Korea	3	both	159	10 to 24	2012	44	Population	1	Number	6126393.86832266	6707241.730117421	5547219.099603422
7	Democratic People's Republic of Korea	3	both	162	10 to 19	2012	44	Population	1	Number	4020992.4356880435	4402225.6552233985	3640857.332719379
7	Democratic People's Republic of Korea	3	both	164	Birth	2012	44	Population	1	Number	400075.423769978	452968.055391433	350474.089063119
7	Democratic People's Republic of Korea	3	both	235	95 plus	2012	44	Population	1	Number	3659.9804700943473	4006.9858824066528	3313.9745834594105
8	Taiwan (Province of China)	1	male	1	Under 5	2012	44	Population	1	Number	515546.0375679498	519905.2137045579	511534.3083874531
8	Taiwan (Province of China)	1	male	2	Early Neonatal	2012	44	Population	1	Number	2211.0769199656165	2229.7725805727423	2193.8713919355814
8	Taiwan (Province of China)	1	male	3	Late Neonatal	2012	44	Population	1	Number	6623.845569160964	6679.853194927766	6572.302016072547
8	Taiwan (Province of China)	1	male	4	Post Neonatal	2012	44	Population	1	Number	105991.47587034454	106887.68198702326	105166.70162003925
8	Taiwan (Province of China)	1	male	5	1 to 4	2012	44	Population	1	Number	400719.6392084787	404107.90594203403	397601.4333594057
8	Taiwan (Province of China)	1	male	6	5 to 9	2012	44	Population	1	Number	559294.5089900503	564023.5983424323	554942.3504266918
8	Taiwan (Province of China)	1	male	7	10 to 14	2012	44	Population	1	Number	711943.0456798453	717962.847810402	706403.0502515435
8	Taiwan (Province of China)	1	male	8	15 to 19	2012	44	Population	1	Number	835705.9748377624	842772.2488021966	829202.9163303443
8	Taiwan (Province of China)	1	male	9	20 to 24	2012	44	Population	1	Number	838501.8945431823	845591.8092798687	831977.0795448764
8	Taiwan (Province of China)	1	male	10	25 to 29	2012	44	Population	1	Number	858680.3114798921	865940.8439057376	851998.4778292401
8	Taiwan (Province of China)	1	male	11	30 to 34	2012	44	Population	1	Number	1015022.1734800363	1023604.6474286971	1007123.7632984542
8	Taiwan (Province of China)	1	male	12	35 to 39	2012	44	Population	1	Number	929551.0077307238	937410.7841141776	922317.692700188
8	Taiwan (Province of China)	1	male	13	40 to 44	2012	44	Population	1	Number	913280.7417535313	921002.9456409987	906174.0340403614
8	Taiwan (Province of China)	1	male	14	45 to 49	2012	44	Population	1	Number	936262.6322004464	944179.1584201793	928977.0905639983
8	Taiwan (Province of China)	1	male	15	50 to 54	2012	44	Population	1	Number	912689.5295366179	920406.7344560014	905587.4223501317
8	Taiwan (Province of China)	1	male	16	55 to 59	2012	44	Population	1	Number	803444.6705020972	810238.1604710238	797192.6538155313
8	Taiwan (Province of China)	1	male	17	60 to 64	2012	44	Population	1	Number	624094.4050656527	629371.4070001194	619238.0051445175
8	Taiwan (Province of China)	1	male	18	65 to 69	2012	44	Population	1	Number	357144.94445713115	360164.76733566995	354365.81574516493
8	Taiwan (Province of China)	1	male	19	70 to 74	2012	44	Population	1	Number	315033.91295154503	317697.6679132532	312582.4718593086
8	Taiwan (Province of China)	1	male	20	75 to 79	2012	44	Population	1	Number	228991.40065832203	230927.62706003623	227209.50065878473
8	Taiwan (Province of China)	1	male	21	80 plus	2012	44	Population	1	Number	329628.0145188385	332415.16924439225	327063.00920759095
8	Taiwan (Province of China)	1	male	22	All Ages	2012	44	Population	1	Number	11684815.205953624	11783615.63092974	11593889.642154176
8	Taiwan (Province of China)	1	male	23	5-14 years	2012	44	Population	1	Number	1271237.5546698957	1281986.4461528345	1261345.4006782353
8	Taiwan (Province of China)	1	male	24	15-49 years	2012	44	Population	1	Number	6327004.736025575	6380502.437591855	6277771.054307463
8	Taiwan (Province of China)	1	male	25	50-69 years	2012	44	Population	1	Number	2697373.5495614987	2720181.0692628147	2676383.897055345
8	Taiwan (Province of China)	1	male	26	70+ years	2012	44	Population	1	Number	873653.3281287056	881040.4642176816	866854.9817256844
8	Taiwan (Province of China)	1	male	28	<1 year	2012	44	Population	1	Number	114826.39835947112	115797.30776252375	113932.87502804739
8	Taiwan (Province of China)	1	male	30	80 to 84	2012	44	Population	1	Number	186564.5439813889	188142.0320208613	185112.78919986257
8	Taiwan (Province of China)	1	male	31	85 to 89	2012	44	Population	1	Number	98081.3384273914	98910.66073570789	97318.11702957499
8	Taiwan (Province of China)	1	male	32	90 to 94	2012	44	Population	1	Number	34110.75562528579	34399.17757228566	33845.32227163944
8	Taiwan (Province of China)	1	male	39	0 to 14	2012	44	Population	1	Number	1786783.5922378455	1801891.6598573923	1772879.7090656885
8	Taiwan (Province of China)	1	male	42	Neonatal	2012	44	Population	1	Number	8834.92248912658	8909.625775500508	8766.17340800813
8	Taiwan (Province of China)	1	male	157	25 plus	2012	44	Population	1	Number	8223823.744334835	8293359.912990292	8159829.937213273
8	Taiwan (Province of China)	1	male	158	<20 years	2012	44	Population	1	Number	2622489.567075608	2644663.9086595895	2602082.625396033
8	Taiwan (Province of China)	1	male	159	10 to 24	2012	44	Population	1	Number	2386150.9150607903	2406326.905892467	2367583.0461267643
8	Taiwan (Province of China)	1	male	162	10 to 19	2012	44	Population	1	Number	1547649.0205176077	1560735.0966125983	1535605.9665818878
8	Taiwan (Province of China)	1	male	164	Birth	2012	44	Population	1	Number	113446.074343027	113942.918617022	112936.862776533
8	Taiwan (Province of China)	1	male	235	95 plus	2012	44	Population	1	Number	10871.376484772418	10963.298915537402	10786.780706513959
8	Taiwan (Province of China)	2	female	1	Under 5	2012	44	Population	1	Number	475341.6050513808	479360.8344324308	471642.72726214485
8	Taiwan (Province of China)	2	female	2	Early Neonatal	2012	44	Population	1	Number	2050.471794953876	2067.809466211165	2034.5160180994808
8	Taiwan (Province of China)	2	female	3	Late Neonatal	2012	44	Population	1	Number	6143.215715516753	6195.159397356393	6095.41219080287
8	Taiwan (Province of China)	2	female	4	Post Neonatal	2012	44	Population	1	Number	98197.04289150314	99027.34353366781	97432.92113767355
8	Taiwan (Province of China)	2	female	5	1 to 4	2012	44	Population	1	Number	368950.87464940705	372070.52203519543	366079.87791556894
8	Taiwan (Province of China)	2	female	6	5 to 9	2012	44	Population	1	Number	510038.2601144831	514350.86548865424	506069.38978638704
8	Taiwan (Province of China)	2	female	7	10 to 14	2012	44	Population	1	Number	652786.8234904838	658306.4328675161	647707.1530874398
8	Taiwan (Province of China)	2	female	8	15 to 19	2012	44	Population	1	Number	773157.8714615369	779695.2727749194	767141.5319534205
8	Taiwan (Province of China)	2	female	9	20 to 24	2012	44	Population	1	Number	773545.3882706788	780086.0662148639	767526.0332947323
8	Taiwan (Province of China)	2	female	10	25 to 29	2012	44	Population	1	Number	831747.8481334992	838780.6543371172	825275.5898480639
8	Taiwan (Province of China)	2	female	11	30 to 34	2012	44	Population	1	Number	1022720.1640534927	1031367.7280122832	1014761.8518434509
8	Taiwan (Province of China)	2	female	12	35 to 39	2012	44	Population	1	Number	946672.1885860636	954676.7323376602	939305.6448313465
8	Taiwan (Province of China)	2	female	13	40 to 44	2012	44	Population	1	Number	923659.0178337303	931468.9747638579	916471.5514104549
8	Taiwan (Province of China)	2	female	14	45 to 49	2012	44	Population	1	Number	939998.4223542308	947946.5363781615	932683.810610983
8	Taiwan (Province of China)	2	female	15	50 to 54	2012	44	Population	1	Number	926295.7321174155	934127.9836655732	919087.7480626157
8	Taiwan (Province of China)	2	female	16	55 to 59	2012	44	Population	1	Number	833189.2182738333	840234.2119172956	826705.7439451535
8	Taiwan (Province of China)	2	female	17	60 to 64	2012	44	Population	1	Number	660175.6834681882	665757.7690156193	655038.516541026
8	Taiwan (Province of China)	2	female	18	65 to 69	2012	44	Population	1	Number	390603.6492594673	393906.38069884817	387564.1611370585
8	Taiwan (Province of China)	2	female	19	70 to 74	2012	44	Population	1	Number	367945.28965742904	371056.4343649288	365082.11789820384
8	Taiwan (Province of China)	2	female	20	75 to 79	2012	44	Population	1	Number	280616.21305297123	282988.95071429905	278432.5938058216
8	Taiwan (Province of China)	2	female	21	80 plus	2012	44	Population	1	Number	343202.5373454508	346104.470833054	340531.9016823693
8	Taiwan (Province of China)	2	female	22	All Ages	2012	44	Population	1	Number	11651695.912524335	11750216.298817081	11561028.067000672
8	Taiwan (Province of China)	2	female	23	5-14 years	2012	44	Population	1	Number	1162825.083604967	1172657.29835617	1153776.5428738268
8	Taiwan (Province of China)	2	female	24	15-49 years	2012	44	Population	1	Number	6211500.900693232	6264021.964818863	6163166.013792452
8	Taiwan (Province of China)	2	female	25	50-69 years	2012	44	Population	1	Number	2810264.283118904	2834026.3452973366	2788396.169685854
8	Taiwan (Province of China)	2	female	26	70+ years	2012	44	Population	1	Number	991764.040055851	1000149.8559122821	984046.613386395
8	Taiwan (Province of China)	2	female	28	<1 year	2012	44	Population	1	Number	106390.73040197376	107290.31239723536	105562.84934657588
8	Taiwan (Province of China)	2	female	30	80 to 84	2012	44	Population	1	Number	191272.43131215117	192889.72667940933	189784.04203514432
8	Taiwan (Province of China)	2	female	31	85 to 89	2012	44	Population	1	Number	100220.35584617262	101067.76451925242	99440.48965240936
8	Taiwan (Province of China)	2	female	32	90 to 94	2012	44	Population	1	Number	39515.02815698134	39849.14568524689	39207.54137602706
8	Taiwan (Province of China)	2	female	39	0 to 14	2012	44	Population	1	Number	1638166.6886563478	1652018.132788601	1625419.2701359717
8	Taiwan (Province of China)	2	female	42	Neonatal	2012	44	Population	1	Number	8193.687510470629	8262.968863567556	8129.928208902351
8	Taiwan (Province of China)	2	female	157	25 plus	2012	44	Population	1	Number	8466825.964135772	8538416.827038696	8400941.231616551
8	Taiwan (Province of China)	2	female	158	<20 years	2012	44	Population	1	Number	2411324.5601178845	2431713.4055635207	2392560.8020893927
8	Taiwan (Province of China)	2	female	159	10 to 24	2012	44	Population	1	Number	2199490.0832226994	2218087.771857299	2182374.7183355927
8	Taiwan (Province of China)	2	female	162	10 to 19	2012	44	Population	1	Number	1425944.6949520207	1438001.7056424352	1414848.6850408604
8	Taiwan (Province of China)	2	female	164	Birth	2012	44	Population	1	Number	105111.855046714	105572.19907899	104640.052274556
8	Taiwan (Province of China)	2	female	235	95 plus	2012	44	Population	1	Number	12194.722030145625	12297.833949145434	12099.828618788679
8	Taiwan (Province of China)	3	both	1	Under 5	2012	44	Population	1	Number	990887.6426193307	999266.0481369885	983177.0356495979
8	Taiwan (Province of China)	3	both	2	Early Neonatal	2012	44	Population	1	Number	4261.548714919492	4297.582046783906	4228.387410035062
8	Taiwan (Province of China)	3	both	3	Late Neonatal	2012	44	Population	1	Number	12767.061284677719	12875.01259228416	12667.714206875418
8	Taiwan (Province of China)	3	both	4	Post Neonatal	2012	44	Population	1	Number	204188.51876184766	205915.02552069107	202599.62275771282
8	Taiwan (Province of China)	3	both	5	1 to 4	2012	44	Population	1	Number	769670.5138578857	776178.4279772295	763681.3112749746
8	Taiwan (Province of China)	3	both	6	5 to 9	2012	44	Population	1	Number	1069332.7691045336	1078374.4638310866	1061011.7402130787
8	Taiwan (Province of China)	3	both	7	10 to 14	2012	44	Population	1	Number	1364729.869170329	1376269.2806779183	1354110.2033389837
8	Taiwan (Province of China)	3	both	8	15 to 19	2012	44	Population	1	Number	1608863.8462992993	1622467.5215771159	1596344.448283765
8	Taiwan (Province of China)	3	both	9	20 to 24	2012	44	Population	1	Number	1612047.282813861	1625677.8754947328	1599503.1128396087
8	Taiwan (Province of China)	3	both	10	25 to 29	2012	44	Population	1	Number	1690428.1596133912	1704721.498242855	1677274.0676773041
8	Taiwan (Province of China)	3	both	11	30 to 34	2012	44	Population	1	Number	2037742.3375335291	2054972.3754409805	2021885.6151419051
8	Taiwan (Province of China)	3	both	12	35 to 39	2012	44	Population	1	Number	1876223.1963167875	1892087.516451838	1861623.3375315347
8	Taiwan (Province of China)	3	both	13	40 to 44	2012	44	Population	1	Number	1836939.7595872616	1852471.9204048568	1822645.5854508162
8	Taiwan (Province of China)	3	both	14	45 to 49	2012	44	Population	1	Number	1876261.0545546773	1892125.694798341	1861660.9011749814
8	Taiwan (Province of China)	3	both	15	50 to 54	2012	44	Population	1	Number	1838985.2616540333	1854534.7181215747	1824675.1704127472
8	Taiwan (Province of China)	3	both	16	55 to 59	2012	44	Population	1	Number	1636633.8887759305	1650472.3723883196	1623898.3977606853
8	Taiwan (Province of China)	3	both	17	60 to 64	2012	44	Population	1	Number	1284270.0885338408	1295129.1760157389	1274276.5216855432
8	Taiwan (Province of China)	3	both	18	65 to 69	2012	44	Population	1	Number	747748.5937165985	754071.1480345182	741929.9768822234
8	Taiwan (Province of China)	3	both	19	70 to 74	2012	44	Population	1	Number	682979.2026089741	688754.102278182	677664.5897575124
8	Taiwan (Province of China)	3	both	20	75 to 79	2012	44	Population	1	Number	509607.61371129326	513916.5777743353	505642.0944646064
8	Taiwan (Province of China)	3	both	21	80 plus	2012	44	Population	1	Number	672830.5518642892	678519.6400774462	667594.9108899605
8	Taiwan (Province of China)	3	both	22	All Ages	2012	44	Population	1	Number	23336511.11847796	23533831.929746825	23154917.70915486
8	Taiwan (Province of China)	3	both	23	5-14 years	2012	44	Population	1	Number	2434062.6382748624	2454643.7445090045	2415121.943552062
8	Taiwan (Province of China)	3	both	24	15-49 years	2012	44	Population	1	Number	12538505.636718808	12644524.40241072	12440937.068099914
8	Taiwan (Province of China)	3	both	25	50-69 years	2012	44	Population	1	Number	5507637.832680403	5554207.414560152	5464780.066741199
8	Taiwan (Province of China)	3	both	26	70+ years	2012	44	Population	1	Number	1865417.3681845567	1881190.3201299633	1850901.5951120788
8	Taiwan (Province of China)	3	both	28	<1 year	2012	44	Population	1	Number	221217.12876144488	223087.62015975913	219495.72437462327
8	Taiwan (Province of China)	3	both	30	80 to 84	2012	44	Population	1	Number	377836.97529354005	381031.7587002706	374896.831235007
8	Taiwan (Province of China)	3	both	31	85 to 89	2012	44	Population	1	Number	198301.69427356403	199978.4252549603	196758.60668198435
8	Taiwan (Province of China)	3	both	32	90 to 94	2012	44	Population	1	Number	73625.78378226713	74248.32325753255	73052.86364766648
8	Taiwan (Province of China)	3	both	39	0 to 14	2012	44	Population	1	Number	3424950.2808941933	3453909.7926459936	3398298.97920166
8	Taiwan (Province of China)	3	both	42	Neonatal	2012	44	Population	1	Number	17028.60999959721	17172.594639068066	16896.101616910484
8	Taiwan (Province of China)	3	both	157	25 plus	2012	44	Population	1	Number	16690649.708470607	16831776.74002899	16560771.168829821
8	Taiwan (Province of China)	3	both	158	<20 years	2012	44	Population	1	Number	5033814.127193493	5076377.31422311	4994643.427485425
8	Taiwan (Province of China)	3	both	159	10 to 24	2012	44	Population	1	Number	4585640.99828349	4624414.677749766	4549957.764462356
8	Taiwan (Province of China)	3	both	162	10 to 19	2012	44	Population	1	Number	2973593.7154696286	2998736.8022550344	2950454.651622749
8	Taiwan (Province of China)	3	both	164	Birth	2012	44	Population	1	Number	218557.929389741	219515.117696013	217576.915051089
8	Taiwan (Province of China)	3	both	235	95 plus	2012	44	Population	1	Number	23066.098514918045	23261.132864682837	22886.609325302634
9	Southeast Asia	1	male	1	Under 5	2012	44	Population	1	Number	30173523.886356268	31374265.406030014	29025061.748405337
9	Southeast Asia	1	male	2	Early Neonatal	2012	44	Population	1	Number	117176.61747702358	121777.03370571011	112702.9531073304
9	Southeast Asia	1	male	3	Late Neonatal	2012	44	Population	1	Number	348754.6037943064	362452.35450200824	335435.7292628194
9	Southeast Asia	1	male	4	Post Neonatal	2012	44	Population	1	Number	5586919.420614586	5807226.8322522845	5373958.441658424
9	Southeast Asia	1	male	5	1 to 4	2012	44	Population	1	Number	24120673.24447035	25080040.53386093	23196154.12342793
9	Southeast Asia	1	male	6	5 to 9	2012	44	Population	1	Number	29755322.53862224	30947687.002857957	28582828.801837415
9	Southeast Asia	1	male	7	10 to 14	2012	44	Population	1	Number	29576364.734637424	30755501.78372214	28447483.94799588
9	Southeast Asia	1	male	8	15 to 19	2012	44	Population	1	Number	29057300.29225222	30198278.168641984	27974472.301368702
9	Southeast Asia	1	male	9	20 to 24	2012	44	Population	1	Number	27728362.87554231	28809037.27901173	26706568.366159473
9	Southeast Asia	1	male	10	25 to 29	2012	44	Population	1	Number	26536706.27641214	27571861.49256735	25537843.526540373
9	Southeast Asia	1	male	11	30 to 34	2012	44	Population	1	Number	25478835.496723365	26490339.09524645	24498190.24609818
9	Southeast Asia	1	male	12	35 to 39	2012	44	Population	1	Number	23495183.140575353	24443962.10371287	22586235.777303487
9	Southeast Asia	1	male	13	40 to 44	2012	44	Population	1	Number	21691656.434574645	22557453.1466431	20848940.068296574
9	Southeast Asia	1	male	14	45 to 49	2012	44	Population	1	Number	19048517.776430834	19805392.896923397	18307342.483124588
9	Southeast Asia	1	male	15	50 to 54	2012	44	Population	1	Number	16124076.960727163	16761768.971757036	15500623.32638798
9	Southeast Asia	1	male	16	55 to 59	2012	44	Population	1	Number	12440113.605305316	12931754.396045903	11966373.931186251
9	Southeast Asia	1	male	17	60 to 64	2012	44	Population	1	Number	8897089.799764648	9249715.27417285	8563233.09266063
9	Southeast Asia	1	male	18	65 to 69	2012	44	Population	1	Number	6033789.126863316	6270253.911292862	5807043.464477221
9	Southeast Asia	1	male	19	70 to 74	2012	44	Population	1	Number	4244447.396270215	4410507.926160321	4084136.385205787
9	Southeast Asia	1	male	20	75 to 79	2012	44	Population	1	Number	2840286.3164412207	2947516.565057322	2735448.92245258
9	Southeast Asia	1	male	21	80 plus	2012	44	Population	1	Number	2449061.2663660757	2539714.960349627	2358300.8665664284
9	Southeast Asia	1	male	22	All Ages	2012	44	Population	1	Number	315570637.9238648	327839083.66354257	303766070.2366085
9	Southeast Asia	1	male	23	5-14 years	2012	44	Population	1	Number	59331687.27325967	61693491.36726187	57024533.86096766
9	Southeast Asia	1	male	24	15-49 years	2012	44	Population	1	Number	173036562.29251087	179858887.3568986	166493208.29125917
9	Southeast Asia	1	male	25	50-69 years	2012	44	Population	1	Number	43495069.49266044	45213057.47593338	41848771.91732041
9	Southeast Asia	1	male	26	70+ years	2012	44	Population	1	Number	9533794.97907751	9897700.446627175	9179486.55601447
9	Southeast Asia	1	male	28	<1 year	2012	44	Population	1	Number	6052850.641885916	6291456.220460003	5822097.124028573
9	Southeast Asia	1	male	30	80 to 84	2012	44	Population	1	Number	1567924.9117164148	1626727.3654771897	1510209.5603804193
9	Southeast Asia	1	male	31	85 to 89	2012	44	Population	1	Number	639066.6400641818	662974.2777594486	615672.1528327778
9	Southeast Asia	1	male	32	90 to 94	2012	44	Population	1	Number	191117.99174457704	198490.11770492917	183799.57127509202
9	Southeast Asia	1	male	39	0 to 14	2012	44	Population	1	Number	89505211.15961593	93086852.82063155	86049595.609373
9	Southeast Asia	1	male	42	Neonatal	2012	44	Population	1	Number	465931.22127133	484229.38820771844	448138.68237014976
9	Southeast Asia	1	male	157	25 plus	2012	44	Population	1	Number	169279763.5964543	175989868.98069763	162798600.0226716
9	Southeast Asia	1	male	158	<20 years	2012	44	Population	1	Number	118562511.45186815	123260295.1998492	114061415.08516815
9	Southeast Asia	1	male	159	10 to 24	2012	44	Population	1	Number	86362027.90243195	89756049.4981819	83117898.52793984
9	Southeast Asia	1	male	162	10 to 19	2012	44	Population	1	Number	58633665.026889645	60942834.4244602	56412839.54709086
9	Southeast Asia	1	male	164	Birth	2012	44	Population	1	Number	6183525.26493356	6472752.92939134	5902061.73676138
9	Southeast Asia	1	male	235	95 plus	2012	44	Population	1	Number	50951.722840901886	52920.20077821228	48924.8358616015
9	Southeast Asia	2	female	1	Under 5	2012	44	Population	1	Number	28467031.20681891	29598288.78776127	27385761.47404576
9	Southeast Asia	2	female	2	Early Neonatal	2012	44	Population	1	Number	110047.93540766356	114363.85931328137	105876.20198246562
9	Southeast Asia	2	female	3	Late Neonatal	2012	44	Population	1	Number	328170.761263638	341052.1563484244	315729.67591116036
9	Southeast Asia	2	female	4	Post Neonatal	2012	44	Population	1	Number	5265861.6583274435	5473304.337743949	5066589.580792856
9	Southeast Asia	2	female	5	1 to 4	2012	44	Population	1	Number	22762950.851820163	23666967.14322621	21893117.20887769
9	Southeast Asia	2	female	6	5 to 9	2012	44	Population	1	Number	28090845.59901862	29213070.550546903	26987531.91910149
9	Southeast Asia	2	female	7	10 to 14	2012	44	Population	1	Number	28093194.160174903	29214684.46721487	27022924.57665396
9	Southeast Asia	2	female	8	15 to 19	2012	44	Population	1	Number	28227148.262650725	29336559.896510493	27174669.56174134
9	Southeast Asia	2	female	9	20 to 24	2012	44	Population	1	Number	27461107.570957076	28534061.858479634	26442631.87042349
9	Southeast Asia	2	female	10	25 to 29	2012	44	Population	1	Number	26435017.707195964	27462983.71082861	25435913.117841303
9	Southeast Asia	2	female	11	30 to 34	2012	44	Population	1	Number	25268781.970059834	26269969.424262833	24307391.919795066
9	Southeast Asia	2	female	12	35 to 39	2012	44	Population	1	Number	23318576.240445055	24262616.44947932	22419410.134828348
9	Southeast Asia	2	female	13	40 to 44	2012	44	Population	1	Number	21744337.24718987	22603329.865026858	20902208.42180928
9	Southeast Asia	2	female	14	45 to 49	2012	44	Population	1	Number	19425827.36820544	20188654.068928342	18676530.376106612
9	Southeast Asia	2	female	15	50 to 54	2012	44	Population	1	Number	16656631.170569295	17296554.101029504	16020350.304754494
9	Southeast Asia	2	female	16	55 to 59	2012	44	Population	1	Number	13090118.923295645	13588124.839472296	12607510.39772429
9	Southeast Asia	2	female	17	60 to 64	2012	44	Population	1	Number	9681724.18466108	10046747.221034868	9324023.64176239
9	Southeast Asia	2	female	18	65 to 69	2012	44	Population	1	Number	7089118.327864019	7363516.099679194	6824836.921122799
9	Southeast Asia	2	female	19	70 to 74	2012	44	Population	1	Number	5397118.09234588	5604605.609180656	5195492.86055362
9	Southeast Asia	2	female	20	75 to 79	2012	44	Population	1	Number	3924649.191306501	4074509.4463114794	3778847.527620546
9	Southeast Asia	2	female	21	80 plus	2012	44	Population	1	Number	3829641.8929910664	3974293.018493035	3688814.148879157
9	Southeast Asia	2	female	22	All Ages	2012	44	Population	1	Number	316200869.1157499	328526514.53647065	304386152.6137812
9	Southeast Asia	2	female	23	5-14 years	2012	44	Population	1	Number	56184039.759193525	58421111.452063695	54017755.38818392
9	Southeast Asia	2	female	24	15-49 years	2012	44	Population	1	Number	171880796.36670396	178654853.4379166	165372962.72613505
9	Southeast Asia	2	female	25	50-69 years	2012	44	Population	1	Number	46517592.60639004	48284035.12748555	44777320.381221704
9	Southeast Asia	2	female	26	70+ years	2012	44	Population	1	Number	13151409.176643448	13656358.287465129	12664053.555903185
9	Southeast Asia	2	female	28	<1 year	2012	44	Population	1	Number	5704080.354998745	5928720.353405654	5488195.458686482
9	Southeast Asia	2	female	30	80 to 84	2012	44	Population	1	Number	2349006.377153542	2437177.3135382766	2262317.1381286867
9	Southeast Asia	2	female	31	85 to 89	2012	44	Population	1	Number	1047634.0490431468	1086941.9221379075	1009971.0044992012
9	Southeast Asia	2	female	32	90 to 94	2012	44	Population	1	Number	340345.79351792816	353348.74452148326	327734.5556132105
9	Southeast Asia	2	female	39	0 to 14	2012	44	Population	1	Number	84651070.96601243	88041093.06927375	81403755.42553456
9	Southeast Asia	2	female	42	Neonatal	2012	44	Population	1	Number	438218.69667130156	455416.0156617057	421605.87789362593
9	Southeast Asia	2	female	157	25 plus	2012	44	Population	1	Number	175861542.31612965	182747482.2444346	169094661.53219065
9	Southeast Asia	2	female	158	<20 years	2012	44	Population	1	Number	112878219.22866315	117365675.10885483	108588344.10179433
9	Southeast Asia	2	female	159	10 to 24	2012	44	Population	1	Number	83781449.9937827	87080576.99280737	80638158.4227928
9	Southeast Asia	2	female	162	10 to 19	2012	44	Population	1	Number	56320342.42282563	58543287.13654704	54201351.14119191
9	Southeast Asia	2	female	164	Birth	2012	44	Population	1	Number	5806681.89544202	6079076.84260317	5542468.7300125
9	Southeast Asia	2	female	235	95 plus	2012	44	Population	1	Number	92655.67327644928	96276.04955807581	88835.70483463758
9	Southeast Asia	3	both	1	Under 5	2012	44	Population	1	Number	58640555.09317517	60972554.193791285	56411256.47856721
9	Southeast Asia	3	both	2	Early Neonatal	2012	44	Population	1	Number	227224.55288468715	236140.8930189915	218579.15508979603
9	Southeast Asia	3	both	3	Late Neonatal	2012	44	Population	1	Number	676925.3650579444	703504.5108504326	651165.4051739797
9	Southeast Asia	3	both	4	Post Neonatal	2012	44	Population	1	Number	10852781.078942029	11280531.169996236	10440548.022451278
9	Southeast Asia	3	both	5	1 to 4	2012	44	Population	1	Number	46883624.096290514	48747007.677087136	45089271.33230562
9	Southeast Asia	3	both	6	5 to 9	2012	44	Population	1	Number	57846168.13764086	60160757.55340486	55567718.04645075
9	Southeast Asia	3	both	7	10 to 14	2012	44	Population	1	Number	57669558.89481233	59970225.696633875	55472807.96007274
9	Southeast Asia	3	both	8	15 to 19	2012	44	Population	1	Number	57284448.55490294	59535270.4477585	55148963.28674827
9	Southeast Asia	3	both	9	20 to 24	2012	44	Population	1	Number	55189470.446499385	57341700.81892959	53151830.03734126
9	Southeast Asia	3	both	10	25 to 29	2012	44	Population	1	Number	52971723.983608104	55037579.00573019	50964942.281455964
9	Southeast Asia	3	both	11	30 to 34	2012	44	Population	1	Number	50747617.4667832	52764145.10146545	48805582.16589325
9	Southeast Asia	3	both	12	35 to 39	2012	44	Population	1	Number	46813759.38102041	48704508.91028215	45005645.91213183
9	Southeast Asia	3	both	13	40 to 44	2012	44	Population	1	Number	43435993.68176451	45164693.938448444	41749938.79368814
9	Southeast Asia	3	both	14	45 to 49	2012	44	Population	1	Number	38474345.14463627	39994171.44462025	36975946.59468445
9	Southeast Asia	3	both	15	50 to 54	2012	44	Population	1	Number	32780708.131296456	34047671.757058874	31520667.432226878
9	Southeast Asia	3	both	16	55 to 59	2012	44	Population	1	Number	25530232.528600957	26505528.394311547	24557624.43335227
9	Southeast Asia	3	both	17	60 to 64	2012	44	Population	1	Number	18578813.984425727	19295392.37464389	17884810.29251362
9	Southeast Asia	3	both	18	65 to 69	2012	44	Population	1	Number	13122907.454727335	13634067.940400459	12634554.236702085
9	Southeast Asia	3	both	19	70 to 74	2012	44	Population	1	Number	9641565.488616094	10014950.858241398	9278693.462832756
9	Southeast Asia	3	both	20	75 to 79	2012	44	Population	1	Number	6764935.507747722	7021976.163370431	6513491.280726457
9	Southeast Asia	3	both	21	80 plus	2012	44	Population	1	Number	6278703.159357142	6514322.056994164	6044743.181502414
9	Southeast Asia	3	both	22	All Ages	2012	44	Population	1	Number	631771507.0396146	656404512.2847941	608199669.0203749
9	Southeast Asia	3	both	23	5-14 years	2012	44	Population	1	Number	115515727.0324532	120113511.0822292	111042184.96486154
9	Southeast Asia	3	both	24	15-49 years	2012	44	Population	1	Number	344917358.6592148	358527301.4680559	331866171.01739424
9	Southeast Asia	3	both	25	50-69 years	2012	44	Population	1	Number	90012662.09905048	93484746.93740804	86588659.05765139
9	Southeast Asia	3	both	26	70+ years	2012	44	Population	1	Number	22685204.15572096	23546506.515431665	21847938.451456726
9	Southeast Asia	3	both	28	<1 year	2012	44	Population	1	Number	11756930.99688466	12220176.573865658	11310292.582715055
9	Southeast Asia	3	both	30	80 to 84	2012	44	Population	1	Number	3916931.288869957	4064847.745845239	3771618.8130965545
9	Southeast Asia	3	both	31	85 to 89	2012	44	Population	1	Number	1686700.6891073287	1749444.2645876852	1625595.084577844
9	Southeast Asia	3	both	32	90 to 94	2012	44	Population	1	Number	531463.7852625052	550877.5592154238	511640.0251935586
9	Southeast Asia	3	both	39	0 to 14	2012	44	Population	1	Number	174156282.12562835	181132231.53326458	167453351.03490755
9	Southeast Asia	3	both	42	Neonatal	2012	44	Population	1	Number	904149.9179426315	939645.403869424	869744.5602637758
9	Southeast Asia	3	both	157	25 plus	2012	44	Population	1	Number	345141305.91258395	358721605.76061904	331888914.6008121
9	Southeast Asia	3	both	158	<20 years	2012	44	Population	1	Number	231440730.6805313	240625970.308704	222649759.18696246
9	Southeast Asia	3	both	159	10 to 24	2012	44	Population	1	Number	170143477.89621466	176821457.76083225	163746386.19152498
9	Southeast Asia	3	both	162	10 to 19	2012	44	Population	1	Number	114954007.44971527	119486121.56100723	110622650.16561733
9	Southeast Asia	3	both	164	Birth	2012	44	Population	1	Number	11990207.1603756	12551829.7719945	11444530.4667739
9	Southeast Asia	3	both	235	95 plus	2012	44	Population	1	Number	143607.39611735116	149060.4098878801	137929.43498254308
10	Cambodia	1	male	1	Under 5	2012	44	Population	1	Number	879295.9865805348	959643.3451760914	799842.8200708587
10	Cambodia	1	male	2	Early Neonatal	2012	44	Population	1	Number	3609.90115333717	3939.7628004824555	3283.71056245893
10	Cambodia	1	male	3	Late Neonatal	2012	44	Population	1	Number	10700.077170934665	11677.817261386528	9733.218427003856
10	Cambodia	1	male	4	Post Neonatal	2012	44	Population	1	Number	169317.27207489387	184788.96281776624	154017.76699760268
10	Cambodia	1	male	5	1 to 4	2012	44	Population	1	Number	695668.7361813692	759236.8022964562	632808.1240837934
10	Cambodia	1	male	6	5 to 9	2012	44	Population	1	Number	800490.9928148171	873637.3938376701	728158.6438535198
10	Cambodia	1	male	7	10 to 14	2012	44	Population	1	Number	804492.28834855	878004.3154313444	731798.3824085467
10	Cambodia	1	male	8	15 to 19	2012	44	Population	1	Number	829175.2152035068	904942.692106919	754250.9605216885
10	Cambodia	1	male	9	20 to 24	2012	44	Population	1	Number	775348.5856389236	846197.5509448538	705288.1040513973
10	Cambodia	1	male	10	25 to 29	2012	44	Population	1	Number	674112.0484990336	735710.3308987636	613199.2982386104
10	Cambodia	1	male	11	30 to 34	2012	44	Population	1	Number	535994.9281240156	584972.4935316058	487562.43790170434
10	Cambodia	1	male	12	35 to 39	2012	44	Population	1	Number	408486.2362681821	445812.4502026099	371575.4287102608
10	Cambodia	1	male	13	40 to 44	2012	44	Population	1	Number	375802.2775576276	410141.93202753237	341844.7918085818
10	Cambodia	1	male	14	45 to 49	2012	44	Population	1	Number	344793.36562260473	376299.5212423779	313637.84449168306
10	Cambodia	1	male	15	50 to 54	2012	44	Population	1	Number	276064.986559999	301290.9546177779	251119.76028876082
10	Cambodia	1	male	16	55 to 59	2012	44	Population	1	Number	196054.56946206224	213969.43207632823	178339.08276567733
10	Cambodia	1	male	17	60 to 64	2012	44	Population	1	Number	149000.16453735478	162615.3405799936	135536.51286188874
10	Cambodia	1	male	18	65 to 69	2012	44	Population	1	Number	101494.61487439428	110768.88012896899	92323.56364873046
10	Cambodia	1	male	19	70 to 74	2012	44	Population	1	Number	74171.36531508208	80948.91619378963	67469.24233423361
10	Cambodia	1	male	20	75 to 79	2012	44	Population	1	Number	47592.339506924785	51941.18088357552	43291.89672868131
10	Cambodia	1	male	21	80 plus	2012	44	Population	1	Number	40884.32264150554	44620.20610094016	37190.01612351105
10	Cambodia	1	male	22	All Ages	2012	44	Population	1	Number	7313254.287555119	7981516.935981145	6652428.786808332
10	Cambodia	1	male	23	5-14 years	2012	44	Population	1	Number	1604983.281163367	1751641.7092690147	1459957.0262620666
10	Cambodia	1	male	24	15-49 years	2012	44	Population	1	Number	3943712.6569138938	4304076.970954662	3587358.8657239266
10	Cambodia	1	male	25	50-69 years	2012	44	Population	1	Number	722614.3354338104	788644.6074030686	657318.9195650574
10	Cambodia	1	male	26	70+ years	2012	44	Population	1	Number	162648.0274635124	177510.30317830527	147951.15518642595
10	Cambodia	1	male	28	<1 year	2012	44	Population	1	Number	183627.2503991657	200406.5428796352	167034.69598706544
10	Cambodia	1	male	30	80 to 84	2012	44	Population	1	Number	26662.92801028103	29099.304237108427	24253.666406489625
10	Cambodia	1	male	31	85 to 89	2012	44	Population	1	Number	11043.773092774127	12052.919057813522	10045.857992709132
10	Cambodia	1	male	32	90 to 94	2012	44	Population	1	Number	2741.1857581592794	2991.6668685580285	2493.4922717782474
10	Cambodia	1	male	39	0 to 14	2012	44	Population	1	Number	2484279.267743902	2711285.054445106	2259799.846332926
10	Cambodia	1	male	42	Neonatal	2012	44	Population	1	Number	14309.978324271833	15617.580061868985	13016.928989462787
10	Cambodia	1	male	157	25 plus	2012	44	Population	1	Number	3224451.2189687863	3519091.6384842647	2933089.8759023244
10	Cambodia	1	male	158	<20 years	2012	44	Population	1	Number	3313454.4829474087	3616227.7465520254	3014050.806854614
10	Cambodia	1	male	159	10 to 24	2012	44	Population	1	Number	2409016.0891909804	2629144.5584831173	2191337.446981632
10	Cambodia	1	male	162	10 to 19	2012	44	Population	1	Number	1633667.5035520566	1782947.0075382635	1486049.3429302352
10	Cambodia	1	male	164	Birth	2012	44	Population	1	Number	192144.265570911	207414.425122911	177702.33005555
10	Cambodia	1	male	235	95 plus	2012	44	Population	1	Number	436.4357802911004	476.315937460189	396.99945253404974
10	Cambodia	2	female	1	Under 5	2012	44	Population	1	Number	842384.9303055239	919359.4702826283	766267.046050088
10	Cambodia	2	female	2	Early Neonatal	2012	44	Population	1	Number	3447.15292001273	3762.1431349403338	3135.6682560110235
10	Cambodia	2	female	3	Late Neonatal	2012	44	Population	1	Number	10238.273537880877	11173.815434923494	9313.143360339283
10	Cambodia	2	female	4	Post Neonatal	2012	44	Population	1	Number	162632.0660602725	177492.8832712062	147936.6360552409
10	Cambodia	2	female	5	1 to 4	2012	44	Population	1	Number	666067.4377873578	726930.6284415582	605881.5983784966
10	Cambodia	2	female	6	5 to 9	2012	44	Population	1	Number	758811.7196076298	828149.5970371899	690245.5088804112
10	Cambodia	2	female	7	10 to 14	2012	44	Population	1	Number	758076.5932286357	827347.297074229	689576.8085052738
10	Cambodia	2	female	8	15 to 19	2012	44	Population	1	Number	793917.6740859955	866463.4254924192	722179.29006421
10	Cambodia	2	female	9	20 to 24	2012	44	Population	1	Number	770815.6328247122	841250.3908661734	701164.7487563657
10	Cambodia	2	female	10	25 to 29	2012	44	Population	1	Number	688344.0001480399	751242.7544481413	626145.251041513
10	Cambodia	2	female	11	30 to 34	2012	44	Population	1	Number	557649.6360709915	608605.9419837716	507260.4269025147
10	Cambodia	2	female	12	35 to 39	2012	44	Population	1	Number	434305.8953903681	473991.43023830646	395062.0239873177
10	Cambodia	2	female	13	40 to 44	2012	44	Population	1	Number	414897.2236169813	452809.25382639153	377407.1193795692
10	Cambodia	2	female	14	45 to 49	2012	44	Population	1	Number	397549.68576053716	433876.5513994571	361627.1046721856
10	Cambodia	2	female	15	50 to 54	2012	44	Population	1	Number	348366.4849836986	380199.14124374744	316888.0968638578
10	Cambodia	2	female	16	55 to 59	2012	44	Population	1	Number	279669.0112550438	305224.3039873115	254398.12538957273
10	Cambodia	2	female	17	60 to 64	2012	44	Population	1	Number	215896.1462729234	235624.07105448446	196387.77512098837
10	Cambodia	2	female	18	65 to 69	2012	44	Population	1	Number	145067.56346208003	158323.3905327792	131959.26153552512
10	Cambodia	2	female	19	70 to 74	2012	44	Population	1	Number	110411.7265425648	120500.80999234744	100434.92529760228
10	Cambodia	2	female	20	75 to 79	2012	44	Population	1	Number	74129.35451426746	80903.06657541021	67431.02762848057
10	Cambodia	2	female	21	80 plus	2012	44	Population	1	Number	69946.81888740191	76338.34372720032	63626.42583125336
10	Cambodia	2	female	22	All Ages	2012	44	Population	1	Number	7660240.096957395	8360209.239761986	6968060.965906729
10	Cambodia	2	female	23	5-14 years	2012	44	Population	1	Number	1516888.3128362657	1655496.8941114186	1379822.3173856852
10	Cambodia	2	female	24	15-49 years	2012	44	Population	1	Number	4057479.747897626	4428239.7482546605	3690845.964803676
10	Cambodia	2	female	25	50-69 years	2012	44	Population	1	Number	988999.2059737458	1079370.9068183228	899633.258909944
10	Cambodia	2	female	26	70+ years	2012	44	Population	1	Number	254487.89994423417	277742.22029495786	231492.37875733624
10	Cambodia	2	female	28	<1 year	2012	44	Population	1	Number	176317.4925181661	192428.84184107004	160385.44767159122
10	Cambodia	2	female	30	80 to 84	2012	44	Population	1	Number	43815.196065379576	47818.89370977595	39856.05588759387
10	Cambodia	2	female	31	85 to 89	2012	44	Population	1	Number	19177.867511155768	20930.281967190338	17444.955813707908
10	Cambodia	2	female	32	90 to 94	2012	44	Population	1	Number	5727.027233261183	6250.345339814612	5209.533175157604
10	Cambodia	2	female	39	0 to 14	2012	44	Population	1	Number	2359273.2431417895	2574856.364394047	2146089.3634357727
10	Cambodia	2	female	42	Neonatal	2012	44	Population	1	Number	13685.426457893607	14935.958569863826	12448.811616350307
10	Cambodia	2	female	157	25 plus	2012	44	Population	1	Number	3736233.546904898	4077639.059009348	3398627.56365038
10	Cambodia	2	female	158	<20 years	2012	44	Population	1	Number	3153190.917227785	3441319.7898864658	2868268.653499982
10	Cambodia	2	female	159	10 to 24	2012	44	Population	1	Number	2322809.9001393435	2535061.113432822	2112920.8473258493
10	Cambodia	2	female	162	10 to 19	2012	44	Population	1	Number	1551994.2673146313	1693810.7225666482	1411756.0985694835
10	Cambodia	2	female	164	Birth	2012	44	Population	1	Number	183501.057715227	198084.32108219	169708.76245911
10	Cambodia	2	female	235	95 plus	2012	44	Population	1	Number	1226.728077605383	1338.8227104194154	1115.8809547939697
10	Cambodia	3	both	1	Under 5	2012	44	Population	1	Number	1721680.9168860589	1879002.8154587196	1566109.866120947
10	Cambodia	3	both	2	Early Neonatal	2012	44	Population	1	Number	7057.0540733499	7701.905935422789	6419.378818469952
10	Cambodia	3	both	3	Late Neonatal	2012	44	Population	1	Number	20938.350708815542	22851.632696310022	19046.361787343143
10	Cambodia	3	both	4	Post Neonatal	2012	44	Population	1	Number	331949.3381351664	362281.84608897247	301954.4030528435
10	Cambodia	3	both	5	1 to 4	2012	44	Population	1	Number	1361736.173968727	1486167.4307380144	1238689.7224622902
10	Cambodia	3	both	6	5 to 9	2012	44	Population	1	Number	1559302.712422447	1701786.99087486	1418404.152733931
10	Cambodia	3	both	7	10 to 14	2012	44	Population	1	Number	1562568.8815771856	1705351.6125055733	1421375.1909138204
10	Cambodia	3	both	8	15 to 19	2012	44	Population	1	Number	1623092.8892895023	1771406.1175993383	1476430.2505858978
10	Cambodia	3	both	9	20 to 24	2012	44	Population	1	Number	1546164.2184636358	1687447.9418110272	1406452.852807763
10	Cambodia	3	both	10	25 to 29	2012	44	Population	1	Number	1362456.0486470736	1486953.0853469053	1239344.5492801233
10	Cambodia	3	both	11	30 to 34	2012	44	Population	1	Number	1093644.564195007	1193578.4355153774	994822.8648042189
10	Cambodia	3	both	12	35 to 39	2012	44	Population	1	Number	842792.1316585502	919803.8804409164	766637.4526975784
10	Cambodia	3	both	13	40 to 44	2012	44	Population	1	Number	790699.501174609	862951.1858539239	719251.9111881511
10	Cambodia	3	both	14	45 to 49	2012	44	Population	1	Number	742343.0513831419	810176.072641835	675264.9491638687
10	Cambodia	3	both	15	50 to 54	2012	44	Population	1	Number	624431.4715436975	681490.0958615254	568007.8571526186
10	Cambodia	3	both	16	55 to 59	2012	44	Population	1	Number	475723.580717106	519193.73606363975	432737.20815525
10	Cambodia	3	both	17	60 to 64	2012	44	Population	1	Number	364896.31081027817	398239.411634478	331924.2879828771
10	Cambodia	3	both	18	65 to 69	2012	44	Population	1	Number	246562.17833647432	269092.2706617482	224282.82518425555
10	Cambodia	3	both	19	70 to 74	2012	44	Population	1	Number	184583.09185764688	201449.72618613706	167904.1676318359
10	Cambodia	3	both	20	75 to 79	2012	44	Population	1	Number	121721.69402119225	132844.24745898572	110722.92435716189
10	Cambodia	3	both	21	80 plus	2012	44	Population	1	Number	110831.14152890745	120958.54982814044	100816.4419547644
10	Cambodia	3	both	22	All Ages	2012	44	Population	1	Number	14973494.384512514	16341726.175743137	13620489.752715064
10	Cambodia	3	both	23	5-14 years	2012	44	Population	1	Number	3121871.5939996326	3407138.603380433	2839779.343647752
10	Cambodia	3	both	24	15-49 years	2012	44	Population	1	Number	8001192.404811519	8732316.719209325	7278204.8305276
10	Cambodia	3	both	25	50-69 years	2012	44	Population	1	Number	1711613.541407556	1868015.5142213919	1556952.1784750011
10	Cambodia	3	both	26	70+ years	2012	44	Population	1	Number	417135.92740774655	455252.5234732632	379443.5339437622
10	Cambodia	3	both	28	<1 year	2012	44	Population	1	Number	359944.7429173318	392835.3847207053	327420.1436586567
10	Cambodia	3	both	30	80 to 84	2012	44	Population	1	Number	70478.1240756606	76918.19794688436	64109.722294083505
10	Cambodia	3	both	31	85 to 89	2012	44	Population	1	Number	30221.640603929896	32983.20102500385	27490.813806417045
10	Cambodia	3	both	32	90 to 94	2012	44	Population	1	Number	8468.212991420463	9242.012208372636	7703.025446935852
10	Cambodia	3	both	39	0 to 14	2012	44	Population	1	Number	4843552.510885691	5286141.418839153	4405889.2097686995
10	Cambodia	3	both	42	Neonatal	2012	44	Population	1	Number	27995.404782165442	30553.53863173281	25465.740605813095
10	Cambodia	3	both	157	25 plus	2012	44	Population	1	Number	6960684.765873685	7596730.697493613	6331717.439552707
10	Cambodia	3	both	158	<20 years	2012	44	Population	1	Number	6466645.400175193	7057547.536438491	5882319.460354597
10	Cambodia	3	both	159	10 to 24	2012	44	Population	1	Number	4731825.989330323	5164205.671915938	4304258.2943074815
10	Cambodia	3	both	162	10 to 19	2012	44	Population	1	Number	3185661.770866688	3476757.730104912	2897805.4414997185
10	Cambodia	3	both	164	Birth	2012	44	Population	1	Number	375645.323286138	405498.746205101	347411.09251466
10	Cambodia	3	both	235	95 plus	2012	44	Population	1	Number	1663.1638578964835	1815.1386478796044	1512.8804073280194
11	Indonesia	1	male	1	Under 5	2012	44	Population	1	Number	11617020.199434122	12551474.427502735	10657597.118168069
11	Indonesia	1	male	2	Early Neonatal	2012	44	Population	1	Number	43482.12778973005	46979.759493986894	39891.03848215881
11	Indonesia	1	male	3	Late Neonatal	2012	44	Population	1	Number	129207.6909414176	139600.94764807905	118536.72378821207
11	Indonesia	1	male	4	Post Neonatal	2012	44	Population	1	Number	2077941.6158715985	2245087.8629552973	1906329.178812429
11	Indonesia	1	male	5	1 to 4	2012	44	Population	1	Number	9366388.764831377	10119805.857405368	8592840.17708527
11	Indonesia	1	male	6	5 to 9	2012	44	Population	1	Number	12175979.636399949	13155395.65331154	11170393.37592701
11	Indonesia	1	male	7	10 to 14	2012	44	Population	1	Number	11880467.625823379	12836113.136788722	10899287.02522459
11	Indonesia	1	male	8	15 to 19	2012	44	Population	1	Number	10976124.611088367	11859026.23943701	10069631.628038935
11	Indonesia	1	male	9	20 to 24	2012	44	Population	1	Number	10355899.11170413	11188910.808701547	9500629.13158345
11	Indonesia	1	male	10	25 to 29	2012	44	Population	1	Number	10365646.66903564	11199442.443705766	9509571.66048863
11	Indonesia	1	male	11	30 to 34	2012	44	Population	1	Number	10331322.601030387	11162357.40344417	9478082.338616364
11	Indonesia	1	male	12	35 to 39	2012	44	Population	1	Number	9720130.002097974	10502001.4649951	8917366.736060638
11	Indonesia	1	male	13	40 to 44	2012	44	Population	1	Number	8762117.48094545	9466927.973338516	8038474.274024511
11	Indonesia	1	male	14	45 to 49	2012	44	Population	1	Number	7509529.938051244	8113584.323853347	6889335.066359815
11	Indonesia	1	male	15	50 to 54	2012	44	Population	1	Number	6202050.583112054	6700933.454157312	5689837.43563839
11	Indonesia	1	male	16	55 to 59	2012	44	Population	1	Number	4770786.576480157	5154540.896527049	4376778.243991221
11	Indonesia	1	male	17	60 to 64	2012	44	Population	1	Number	3387644.704966913	3660141.3403695766	3107866.8905810597
11	Indonesia	1	male	18	65 to 69	2012	44	Population	1	Number	2327419.3026607824	2514633.129487545	2135203.075054871
11	Indonesia	1	male	19	70 to 74	2012	44	Population	1	Number	1592446.9306900604	1720540.774189678	1460930.3873109117
11	Indonesia	1	male	20	75 to 79	2012	44	Population	1	Number	967559.5006651604	1045388.4146881002	887650.9783849263
11	Indonesia	1	male	21	80 plus	2012	44	Population	1	Number	765046.5858902596	826585.6901167834	701863.1412421508
11	Indonesia	1	male	22	All Ages	2012	44	Population	1	Number	123707192.06007603	133657997.57461451	113490498.50669545
11	Indonesia	1	male	23	5-14 years	2012	44	Population	1	Number	24056447.26222333	25991508.79010026	22069680.401151605
11	Indonesia	1	male	24	15-49 years	2012	44	Population	1	Number	68020770.41395319	73492250.65747544	62403090.83517234
11	Indonesia	1	male	25	50-69 years	2012	44	Population	1	Number	16687901.167219905	18030248.820541486	15309685.645265542
11	Indonesia	1	male	26	70+ years	2012	44	Population	1	Number	3325053.0172454803	3592514.8789945617	3050444.5069379876
11	Indonesia	1	male	28	<1 year	2012	44	Population	1	Number	2250631.434602746	2431668.5700973636	2064756.9410827996
11	Indonesia	1	male	30	80 to 84	2012	44	Population	1	Number	505470.38721620094	546129.6038129549	463724.74607361807
11	Indonesia	1	male	31	85 to 89	2012	44	Population	1	Number	194863.96440620528	210538.50506392575	178770.59605969707
11	Indonesia	1	male	32	90 to 94	2012	44	Population	1	Number	54191.6533423833	58550.74187993145	49716.088857164985
11	Indonesia	1	male	39	0 to 14	2012	44	Population	1	Number	35673467.46165745	38542983.217603	32727277.519319672
11	Indonesia	1	male	42	Neonatal	2012	44	Population	1	Number	172689.81873114765	186580.70714206595	158427.7622703709
11	Indonesia	1	male	157	25 plus	2012	44	Population	1	Number	66701700.87562608	72067077.30887297	61192960.22775349
11	Indonesia	1	male	158	<20 years	2012	44	Population	1	Number	46649592.07274582	50402009.457040004	42796909.147358604
11	Indonesia	1	male	159	10 to 24	2012	44	Population	1	Number	33212491.348615877	35884050.184927285	30469547.78484698
11	Indonesia	1	male	162	10 to 19	2012	44	Population	1	Number	22856592.236911748	24695139.376225732	20968918.653263528
11	Indonesia	1	male	164	Birth	2012	44	Population	1	Number	2279669.83153782	2427241.58024881	2139488.26859456
11	Indonesia	1	male	235	95 plus	2012	44	Population	1	Number	10520.580925470049	11366.839359971382	9651.710251670667
11	Indonesia	2	female	1	Under 5	2012	44	Population	1	Number	11001560.342019837	11886507.97923348	10092966.680231316
11	Indonesia	2	female	2	Early Neonatal	2012	44	Population	1	Number	41050.023181403405	44352.02034295138	37659.79582097723
11	Indonesia	2	female	3	Late Neonatal	2012	44	Population	1	Number	122360.42475368742	132202.89849449438	112254.95762641804
11	Indonesia	2	female	4	Post Neonatal	2012	44	Population	1	Number	1971051.8924588196	2129600.1038788618	1808267.2327497625
11	Indonesia	2	female	5	1 to 4	2012	44	Population	1	Number	8867098.001625927	9580352.956517173	8134784.694034156
11	Indonesia	2	female	6	5 to 9	2012	44	Population	1	Number	11476820.876874467	12399997.699249612	10528976.53643286
11	Indonesia	2	female	7	10 to 14	2012	44	Population	1	Number	11250283.156605614	12155237.652868887	10321148.04743606
11	Indonesia	2	female	8	15 to 19	2012	44	Population	1	Number	10636683.028276842	11492280.527270872	9758223.74782067
11	Indonesia	2	female	9	20 to 24	2012	44	Population	1	Number	10308785.30348874	11138007.242309667	9457406.344841054
11	Indonesia	2	female	10	25 to 29	2012	44	Population	1	Number	10358018.624314828	11191200.811462604	9502573.598503876
11	Indonesia	2	female	11	30 to 34	2012	44	Population	1	Number	10233898.993924392	11057097.199688518	9388704.72400354
11	Indonesia	2	female	12	35 to 39	2012	44	Population	1	Number	9564198.36478995	10333526.940159062	8774313.135406129
11	Indonesia	2	female	13	40 to 44	2012	44	Population	1	Number	8608903.549403718	9301389.762104549	7897913.930043884
11	Indonesia	2	female	14	45 to 49	2012	44	Population	1	Number	7437470.208667378	8035728.226929421	6823226.584921961
11	Indonesia	2	female	15	50 to 54	2012	44	Population	1	Number	6068480.4210203225	6556619.125268273	5567298.527196841
11	Indonesia	2	female	16	55 to 59	2012	44	Population	1	Number	4633948.441615123	5006695.72444503	4251241.257160113
11	Indonesia	2	female	17	60 to 64	2012	44	Population	1	Number	3395801.6939377165	3668954.4642787054	3115350.21252212
11	Indonesia	2	female	18	65 to 69	2012	44	Population	1	Number	2601398.5601150803	2810650.8332160204	2386555.0133793815
11	Indonesia	2	female	19	70 to 74	2012	44	Population	1	Number	1934320.9056809132	2089914.5362095989	1774569.7740115265
11	Indonesia	2	female	20	75 to 79	2012	44	Population	1	Number	1270664.0738584364	1372874.2272271754	1165722.8393536776
11	Indonesia	2	female	21	80 plus	2012	44	Population	1	Number	1079138.2726797194	1165942.401816496	990014.7152689354
11	Indonesia	2	female	22	All Ages	2012	44	Population	1	Number	121860374.81727308	131662625.35373795	111796205.66853392
11	Indonesia	2	female	23	5-14 years	2012	44	Population	1	Number	22727104.03348008	24555235.3521185	20850124.583868925
11	Indonesia	2	female	24	15-49 years	2012	44	Population	1	Number	67147958.07286584	72549230.70992468	61602362.065541126
11	Indonesia	2	female	25	50-69 years	2012	44	Population	1	Number	16699629.116688242	18042920.14720803	15320445.01025846
11	Indonesia	2	female	26	70+ years	2012	44	Population	1	Number	4284123.252219069	4628731.16525327	3930307.3286341387
11	Indonesia	2	female	28	<1 year	2012	44	Population	1	Number	2134462.34039391	2306155.0227163075	1958181.986197158
11	Indonesia	2	female	30	80 to 84	2012	44	Population	1	Number	700823.3371190736	757196.4275723357	642943.9434381803
11	Indonesia	2	female	31	85 to 89	2012	44	Population	1	Number	275972.1655655452	298170.91812986764	253180.25672101567
11	Indonesia	2	female	32	90 to 94	2012	44	Population	1	Number	82530.2677242169	89168.86835454771	75714.28200685218
11	Indonesia	2	female	39	0 to 14	2012	44	Population	1	Number	33728664.37549992	36441743.33135198	30943091.264100235
11	Indonesia	2	female	42	Neonatal	2012	44	Population	1	Number	163410.4479350908	176554.9188374458	149914.75344739528
11	Indonesia	2	female	157	25 plus	2012	44	Population	1	Number	67186242.11000758	72590594.2528054	61637484.311772004
11	Indonesia	2	female	158	<20 years	2012	44	Population	1	Number	44365347.40377676	47934023.85862285	40701315.01192091
11	Indonesia	2	female	159	10 to 24	2012	44	Population	1	Number	32195751.488371197	34785525.422449425	29536778.140097786
11	Indonesia	2	female	162	10 to 19	2012	44	Population	1	Number	21886966.184882455	23647518.180139758	20079371.795256734
11	Indonesia	2	female	164	Birth	2012	44	Population	1	Number	2157069.84297069	2296705.22543491	2024427.20420689
11	Indonesia	2	female	235	95 plus	2012	44	Population	1	Number	19812.502270883604	21406.187759744847	18176.233102887512
11	Indonesia	3	both	1	Under 5	2012	44	Population	1	Number	22618580.54145396	24437982.40673621	20750563.79839938
11	Indonesia	3	both	2	Early Neonatal	2012	44	Population	1	Number	84532.15097113347	91331.77983693828	77550.83430313606
11	Indonesia	3	both	3	Late Neonatal	2012	44	Population	1	Number	251568.11569510502	271803.84614257346	230791.6814146301
11	Indonesia	3	both	4	Post Neonatal	2012	44	Population	1	Number	4048993.508330418	4374687.966834159	3714596.4115621913
11	Indonesia	3	both	5	1 to 4	2012	44	Population	1	Number	18233486.766457304	19700158.813922543	16727624.871119428
11	Indonesia	3	both	6	5 to 9	2012	44	Population	1	Number	23652800.513274416	25555393.35256115	21699369.91235987
11	Indonesia	3	both	7	10 to 14	2012	44	Population	1	Number	23130750.782428995	24991350.78965761	21220435.072660647
11	Indonesia	3	both	8	15 to 19	2012	44	Population	1	Number	21612807.63936521	23351306.766707882	19827855.375859607
11	Indonesia	3	both	9	20 to 24	2012	44	Population	1	Number	20664684.41519287	22326918.051011212	18958035.4764245
11	Indonesia	3	both	10	25 to 29	2012	44	Population	1	Number	20723665.29335047	22390643.25516837	19012145.258992504
11	Indonesia	3	both	11	30 to 34	2012	44	Population	1	Number	20565221.59495478	22219454.603132688	18866787.062619906
11	Indonesia	3	both	12	35 to 39	2012	44	Population	1	Number	19284328.366887923	20835528.405154165	17691679.871466767
11	Indonesia	3	both	13	40 to 44	2012	44	Population	1	Number	17371021.03034917	18768317.735443067	15936388.204068393
11	Indonesia	3	both	14	45 to 49	2012	44	Population	1	Number	14947000.146718623	16149312.550782768	13712561.651281776
11	Indonesia	3	both	15	50 to 54	2012	44	Population	1	Number	12270531.004132375	13257552.579425585	11257135.962835232
11	Indonesia	3	both	16	55 to 59	2012	44	Population	1	Number	9404735.018095281	10161236.62097208	8628019.501151336
11	Indonesia	3	both	17	60 to 64	2012	44	Population	1	Number	6783446.398904629	7329095.804648281	6223217.1031031795
11	Indonesia	3	both	18	65 to 69	2012	44	Population	1	Number	4928817.862775862	5325283.962703566	4521758.088434253
11	Indonesia	3	both	19	70 to 74	2012	44	Population	1	Number	3526767.8363709734	3810455.3103992776	3235500.161322438
11	Indonesia	3	both	20	75 to 79	2012	44	Population	1	Number	2238223.574523597	2418262.6419152757	2053373.8177386038
11	Indonesia	3	both	21	80 plus	2012	44	Population	1	Number	1844184.858569979	1992528.0919332795	1691877.8565110865
11	Indonesia	3	both	22	All Ages	2012	44	Population	1	Number	245567566.8773491	265320622.92835262	225286704.17522943
11	Indonesia	3	both	23	5-14 years	2012	44	Population	1	Number	46783551.29570341	50546744.14221876	42919804.98502052
11	Indonesia	3	both	24	15-49 years	2012	44	Population	1	Number	135168728.48681903	146041481.36740017	124005452.90071344
11	Indonesia	3	both	25	50-69 years	2012	44	Population	1	Number	33387530.283908147	36073168.967749506	30630130.655523993
11	Indonesia	3	both	26	70+ years	2012	44	Population	1	Number	7609176.26946455	8221246.044247833	6980751.835572128
11	Indonesia	3	both	28	<1 year	2012	44	Population	1	Number	4385093.774996656	4737823.59281367	4022938.9272799576
11	Indonesia	3	both	30	80 to 84	2012	44	Population	1	Number	1206293.7243352747	1303326.0313852907	1106668.6895117983
11	Indonesia	3	both	31	85 to 89	2012	44	Population	1	Number	470836.1299717505	508709.4231937934	431950.8527807127
11	Indonesia	3	both	32	90 to 94	2012	44	Population	1	Number	136721.92106660022	147719.61023447916	125430.37086401717
11	Indonesia	3	both	39	0 to 14	2012	44	Population	1	Number	69402131.83715737	74984726.54895495	63670368.78341991
11	Indonesia	3	both	42	Neonatal	2012	44	Population	1	Number	336100.2666662385	363135.62597951165	308342.51571776613
11	Indonesia	3	both	157	25 plus	2012	44	Population	1	Number	133887942.98563366	144657671.56167847	122830444.53952551
11	Indonesia	3	both	158	<20 years	2012	44	Population	1	Number	91014939.47652258	98336033.31566286	83498224.1592795
11	Indonesia	3	both	159	10 to 24	2012	44	Population	1	Number	65408242.83698707	70669575.60737671	60006325.924944766
11	Indonesia	3	both	162	10 to 19	2012	44	Population	1	Number	44743558.421794206	48342657.5563655	41048290.44852026
11	Indonesia	3	both	164	Birth	2012	44	Population	1	Number	4436739.67450851	4723946.80568372	4163915.47280144
11	Indonesia	3	both	235	95 plus	2012	44	Population	1	Number	30333.08319635365	32773.02711971623	27827.943354558178
12	Lao People's Democratic Republic	1	male	1	Under 5	2012	44	Population	1	Number	397799.2485121568	433541.6826422346	364044.02123449167
12	Lao People's Democratic Republic	1	male	2	Early Neonatal	2012	44	Population	1	Number	1653.4220891782336	1801.9827773462068	1513.1210739931394
12	Lao People's Democratic Republic	1	male	3	Late Neonatal	2012	44	Population	1	Number	4888.830019487603	5328.093506279591	4473.9886917402655
12	Lao People's Democratic Republic	1	male	4	Post Neonatal	2012	44	Population	1	Number	76871.62753697163	83778.57644144678	70348.6909843773
12	Lao People's Democratic Republic	1	male	5	1 to 4	2012	44	Population	1	Number	314385.3688665193	342633.029917162	287708.22048438096
12	Lao People's Democratic Republic	1	male	6	5 to 9	2012	44	Population	1	Number	376187.62431530864	409988.2446858357	344266.2498901378
12	Lao People's Democratic Republic	1	male	7	10 to 14	2012	44	Population	1	Number	382816.0531650425	417212.24072789995	350332.2238756318
12	Lao People's Democratic Republic	1	male	8	15 to 19	2012	44	Population	1	Number	368935.33384670893	402084.33278925286	337629.3520196056
12	Lao People's Democratic Republic	1	male	9	20 to 24	2012	44	Population	1	Number	332853.5718109533	362760.60886522406	304609.30536579434
12	Lao People's Democratic Republic	1	male	10	25 to 29	2012	44	Population	1	Number	284446.2551562902	310003.8739212747	260309.58816410034
12	Lao People's Democratic Republic	1	male	11	30 to 34	2012	44	Population	1	Number	238803.06584467433	260259.62435487242	218539.44847400484
12	Lao People's Democratic Republic	1	male	12	35 to 39	2012	44	Population	1	Number	196448.00764973302	214098.94590481382	179778.42576574767
12	Lao People's Democratic Republic	1	male	13	40 to 44	2012	44	Population	1	Number	166549.12328110353	181513.63387422785	152416.60912911233
12	Lao People's Democratic Republic	1	male	14	45 to 49	2012	44	Population	1	Number	140862.58769112237	153519.15197768965	128909.70271153058
12	Lao People's Democratic Republic	1	male	15	50 to 54	2012	44	Population	1	Number	118792.79563509177	129466.37958226031	108712.64130948798
12	Lao People's Democratic Republic	1	male	16	55 to 59	2012	44	Population	1	Number	89200.29329597205	97214.97813874009	81631.208676779
12	Lao People's Democratic Republic	1	male	17	60 to 64	2012	44	Population	1	Number	64237.59996642869	70009.37604207956	58786.72293549264
12	Lao People's Democratic Republic	1	male	18	65 to 69	2012	44	Population	1	Number	45500.86710697576	49589.13965026291	41639.894226128636
12	Lao People's Democratic Republic	1	male	19	70 to 74	2012	44	Population	1	Number	32036.95054038507	34915.48437045409	29318.457353636462
12	Lao People's Democratic Republic	1	male	20	75 to 79	2012	44	Population	1	Number	20425.941287697577	22261.220926236303	18692.699475136924
12	Lao People's Democratic Republic	1	male	21	80 plus	2012	44	Population	1	Number	16611.37009446381	18103.908865294532	15201.813452440892
12	Lao People's Democratic Republic	1	male	22	All Ages	2012	44	Population	1	Number	3272506.6892001084	3566542.8273186535	2994818.364059259
12	Lao People's Democratic Republic	1	male	23	5-14 years	2012	44	Population	1	Number	759003.6774803511	827200.4854137357	694598.4737657696
12	Lao People's Democratic Republic	1	male	24	15-49 years	2012	44	Population	1	Number	1728897.9452805857	1884240.1716873557	1582192.4316298955
12	Lao People's Democratic Republic	1	male	25	50-69 years	2012	44	Population	1	Number	317731.55600446824	346279.87341334287	290770.4671478882
12	Lao People's Democratic Republic	1	male	26	70+ years	2012	44	Population	1	Number	69074.26192254646	75280.61416198491	63212.9702812143
12	Lao People's Democratic Republic	1	male	28	<1 year	2012	44	Population	1	Number	83413.87964563745	90908.65272507259	76335.8007501107
12	Lao People's Democratic Republic	1	male	30	80 to 84	2012	44	Population	1	Number	10987.418162630753	11974.642425638503	10055.081566567493
12	Lao People's Democratic Republic	1	male	31	85 to 89	2012	44	Population	1	Number	4334.2623994116175	4723.6977462426175	3966.4788680942966
12	Lao People's Democratic Republic	1	male	32	90 to 94	2012	44	Population	1	Number	1112.2309231502552	1212.1653515254227	1017.8526463269471
12	Lao People's Democratic Republic	1	male	39	0 to 14	2012	44	Population	1	Number	1156802.925992508	1260742.16805597	1058642.4950002613
12	Lao People's Democratic Republic	1	male	42	Neonatal	2012	44	Population	1	Number	6542.252108665836	7130.076283625797	5987.109765733405
12	Lao People's Democratic Republic	1	male	157	25 plus	2012	44	Population	1	Number	1413914.8575499381	1540955.7176082053	1293937.2116735983
12	Lao People's Democratic Republic	1	male	158	<20 years	2012	44	Population	1	Number	1525738.2598392167	1662826.5008452232	1396271.8470198668
12	Lao People's Democratic Republic	1	male	159	10 to 24	2012	44	Population	1	Number	1084604.9588227046	1182057.1823823769	992570.8812610318
12	Lao People's Democratic Republic	1	male	162	10 to 19	2012	44	Population	1	Number	751751.3870117514	819296.5735171529	687961.5758952375
12	Lao People's Democratic Republic	1	male	164	Birth	2012	44	Population	1	Number	88870.8385192673	92649.3999174492	85008.6684180472
12	Lao People's Democratic Republic	1	male	235	95 plus	2012	44	Population	1	Number	177.45860927118497	193.40334188798556	162.40037145215558
12	Lao People's Democratic Republic	2	female	1	Under 5	2012	44	Population	1	Number	384269.62747242197	418796.4193140181	351662.45523730665
12	Lao People's Democratic Republic	2	female	2	Early Neonatal	2012	44	Population	1	Number	1580.7868291209934	1722.8212078305476	1446.6492738237062
12	Lao People's Democratic Republic	2	female	3	Late Neonatal	2012	44	Population	1	Number	4686.005118226719	5107.044700121021	4288.374483222614
12	Lao People's Democratic Republic	2	female	4	Post Neonatal	2012	44	Population	1	Number	73981.4246244129	80628.68755006569	67703.73603685843
12	Lao People's Democratic Republic	2	female	5	1 to 4	2012	44	Population	1	Number	304021.4109006614	331337.8658560008	278223.695443402
12	Lao People's Democratic Republic	2	female	6	5 to 9	2012	44	Population	1	Number	365343.9354089847	398170.2456522028	334342.70144393365
12	Lao People's Democratic Republic	2	female	7	10 to 14	2012	44	Population	1	Number	373263.10207370773	406800.9528588891	341589.8877778309
12	Lao People's Democratic Republic	2	female	8	15 to 19	2012	44	Population	1	Number	362582.3759288374	395160.5588611452	331815.4738994091
12	Lao People's Democratic Republic	2	female	9	20 to 24	2012	44	Population	1	Number	331700.39309366944	361503.81654259306	303553.97954752744
12	Lao People's Democratic Republic	2	female	10	25 to 29	2012	44	Population	1	Number	283880.9623735685	309387.78933810035	259792.2632607312
12	Lao People's Democratic Republic	2	female	11	30 to 34	2012	44	Population	1	Number	234542.46743270647	255616.20933713153	214640.38284087638
12	Lao People's Democratic Republic	2	female	12	35 to 39	2012	44	Population	1	Number	195486.87008147195	213051.44971131146	178898.8454582987
12	Lao People's Democratic Republic	2	female	13	40 to 44	2012	44	Population	1	Number	168894.6327897901	184069.88842436252	154563.090593267
12	Lao People's Democratic Republic	2	female	14	45 to 49	2012	44	Population	1	Number	143685.97148220657	156596.21802069913	131493.50846943204
12	Lao People's Democratic Republic	2	female	15	50 to 54	2012	44	Population	1	Number	121926.59108225878	132881.74790259497	111580.51876420912
12	Lao People's Democratic Republic	2	female	16	55 to 59	2012	44	Population	1	Number	90609.53397665004	98750.83970266751	82920.86833853064
12	Lao People's Democratic Republic	2	female	17	60 to 64	2012	44	Population	1	Number	68033.61522747688	74146.46491232197	62260.627588324714
12	Lao People's Democratic Republic	2	female	18	65 to 69	2012	44	Population	1	Number	46437.80058050563	50610.2570006783	42497.324275603925
12	Lao People's Democratic Republic	2	female	19	70 to 74	2012	44	Population	1	Number	36586.54406050931	39873.86083152122	33481.99543532743
12	Lao People's Democratic Republic	2	female	20	75 to 79	2012	44	Population	1	Number	24436.013591927745	26631.599957356666	22362.497375794348
12	Lao People's Democratic Republic	2	female	21	80 plus	2012	44	Population	1	Number	22436.856520173857	24452.81776006497	20532.978636875927
12	Lao People's Democratic Republic	2	female	22	All Ages	2012	44	Population	1	Number	3254117.293176867	3546501.1361276577	2977989.39894328
12	Lao People's Democratic Republic	2	female	23	5-14 years	2012	44	Population	1	Number	738607.0374826925	804971.198511092	675932.5892217645
12	Lao People's Democratic Republic	2	female	24	15-49 years	2012	44	Population	1	Number	1720773.6731822505	1875385.9302353435	1574757.5440695419
12	Lao People's Democratic Republic	2	female	25	50-69 years	2012	44	Population	1	Number	327007.54086689133	356389.30951826274	299259.3389666684
12	Lao People's Democratic Republic	2	female	26	70+ years	2012	44	Population	1	Number	83459.41417261091	90958.27854894286	76377.47144799771
12	Lao People's Democratic Republic	2	female	28	<1 year	2012	44	Population	1	Number	80248.21657176063	87458.55345801725	73438.75979390476
12	Lao People's Democratic Republic	2	female	30	80 to 84	2012	44	Population	1	Number	13504.511797121697	14717.898009319959	12358.587397589248
12	Lao People's Democratic Republic	2	female	31	85 to 89	2012	44	Population	1	Number	6317.9031070891315	6885.569427450334	5781.797882919653
12	Lao People's Democratic Republic	2	female	32	90 to 94	2012	44	Population	1	Number	2140.9999470292983	2333.36971611612	1959.3255469801632
12	Lao People's Democratic Republic	2	female	39	0 to 14	2012	44	Population	1	Number	1122876.6649551145	1223767.6178251102	1027595.0444590711
12	Lao People's Democratic Republic	2	female	42	Neonatal	2012	44	Population	1	Number	6266.791947347712	6829.865907951569	5735.02375704632
12	Lao People's Democratic Republic	2	female	157	25 plus	2012	44	Population	1	Number	1436957.859199246	1566069.1428988103	1315024.9010372714
12	Lao People's Democratic Republic	2	female	158	<20 years	2012	44	Population	1	Number	1485459.0408839518	1618928.1766862555	1359410.5183584802
12	Lao People's Democratic Republic	2	female	159	10 to 24	2012	44	Population	1	Number	1067545.8710962145	1163465.3282626271	976959.3412247673
12	Lao People's Democratic Republic	2	female	162	10 to 19	2012	44	Population	1	Number	735845.4780025451	801961.5117200342	673405.3616772399
12	Lao People's Democratic Republic	2	female	164	Birth	2012	44	Population	1	Number	84855.3032825971	88463.1343637129	81167.6412696303
12	Lao People's Democratic Republic	2	female	235	95 plus	2012	44	Population	1	Number	473.44166893372994	515.9806071785589	433.26780938686665
12	Lao People's Democratic Republic	3	both	1	Under 5	2012	44	Population	1	Number	782068.8759845787	852338.1019562527	715706.4764717984
12	Lao People's Democratic Republic	3	both	2	Early Neonatal	2012	44	Population	1	Number	3234.2089182992268	3524.803985176754	2959.770347816846
12	Lao People's Democratic Republic	3	both	3	Late Neonatal	2012	44	Population	1	Number	9574.835137714323	10435.138206400612	8762.363174962878
12	Lao People's Democratic Republic	3	both	4	Post Neonatal	2012	44	Population	1	Number	150853.05216138452	164407.26399151247	138052.42702123575
12	Lao People's Democratic Republic	3	both	5	1 to 4	2012	44	Population	1	Number	618406.7797671807	673970.8957731628	565931.915927783
12	Lao People's Democratic Republic	3	both	6	5 to 9	2012	44	Population	1	Number	741531.5597242934	808158.4903380384	678608.9513340715
12	Lao People's Democratic Republic	3	both	7	10 to 14	2012	44	Population	1	Number	756079.1552387502	824013.1935867892	691922.1116534626
12	Lao People's Democratic Republic	3	both	8	15 to 19	2012	44	Population	1	Number	731517.7097755463	797244.8916503981	669444.8259190146
12	Lao People's Democratic Republic	3	both	9	20 to 24	2012	44	Population	1	Number	664553.9649046228	724264.4254078172	608163.2849133218
12	Lao People's Democratic Republic	3	both	10	25 to 29	2012	44	Population	1	Number	568327.2175298587	619391.6632593749	520101.85142483155
12	Lao People's Democratic Republic	3	both	11	30 to 34	2012	44	Population	1	Number	473345.5332773808	515875.83369200403	433179.8313148813
12	Lao People's Democratic Republic	3	both	12	35 to 39	2012	44	Population	1	Number	391934.87773120496	427150.39561612526	358677.2712240463
12	Lao People's Democratic Republic	3	both	13	40 to 44	2012	44	Population	1	Number	335443.7560708936	365583.5222985902	306979.6997223793
12	Lao People's Democratic Republic	3	both	14	45 to 49	2012	44	Population	1	Number	284548.559173329	310115.3699983888	260403.21118096256
12	Lao People's Democratic Republic	3	both	15	50 to 54	2012	44	Population	1	Number	240719.38671735054	262348.1274848553	220293.1600736971
12	Lao People's Democratic Republic	3	both	16	55 to 59	2012	44	Population	1	Number	179809.8272726221	195965.8178414076	164552.07701530962
12	Lao People's Democratic Republic	3	both	17	60 to 64	2012	44	Population	1	Number	132271.21519390558	144155.84095440153	121047.35052381735
12	Lao People's Democratic Republic	3	both	18	65 to 69	2012	44	Population	1	Number	91938.66768748139	100199.39665094121	84137.21850173255
12	Lao People's Democratic Republic	3	both	19	70 to 74	2012	44	Population	1	Number	68623.49460089438	74789.3452019753	62800.45278896389
12	Lao People's Democratic Republic	3	both	20	75 to 79	2012	44	Population	1	Number	44861.95487962532	48892.820883592976	41055.19685093127
12	Lao People's Democratic Republic	3	both	21	80 plus	2012	44	Population	1	Number	39048.22661463767	42556.72662535951	35734.79208931681
12	Lao People's Democratic Republic	3	both	22	All Ages	2012	44	Population	1	Number	6526623.982376975	7113043.963446314	5972807.763002536
12	Lao People's Democratic Republic	3	both	23	5-14 years	2012	44	Population	1	Number	1497610.7149630436	1632171.6839248275	1370531.062987534
12	Lao People's Democratic Republic	3	both	24	15-49 years	2012	44	Population	1	Number	3449671.618462836	3759626.101922699	3156949.9756994373
12	Lao People's Democratic Republic	3	both	25	50-69 years	2012	44	Population	1	Number	644739.0968713596	702669.1829316058	590029.8061145566
12	Lao People's Democratic Republic	3	both	26	70+ years	2012	44	Population	1	Number	152533.67609515737	166238.89271092776	139590.44172921203
12	Lao People's Democratic Republic	3	both	28	<1 year	2012	44	Population	1	Number	163662.0962173981	178367.20618308985	149774.5605440155
12	Lao People's Democratic Republic	3	both	30	80 to 84	2012	44	Population	1	Number	24491.92995975245	26692.540434958464	22413.668964156743
12	Lao People's Democratic Republic	3	both	31	85 to 89	2012	44	Population	1	Number	10652.165506500749	11609.267173692951	9748.276751013947
12	Lao People's Democratic Republic	3	both	32	90 to 94	2012	44	Population	1	Number	3253.230870179553	3545.5350676415433	2977.17819330711
12	Lao People's Democratic Republic	3	both	39	0 to 14	2012	44	Population	1	Number	2279679.5909476224	2484509.78588108	2086237.5394593324
12	Lao People's Democratic Republic	3	both	42	Neonatal	2012	44	Population	1	Number	12809.044056013548	13959.942191577367	11722.133522779726
12	Lao People's Democratic Republic	3	both	157	25 plus	2012	44	Population	1	Number	2850872.716749184	3107024.860507017	2608962.11271087
12	Lao People's Democratic Republic	3	both	158	<20 years	2012	44	Population	1	Number	3011197.3007231685	3281754.6775314785	2755682.3653783468
12	Lao People's Democratic Republic	3	both	159	10 to 24	2012	44	Population	1	Number	2152150.829918919	2345522.510645005	1969530.2224857993
12	Lao People's Democratic Republic	3	both	162	10 to 19	2012	44	Population	1	Number	1487596.8650142965	1621258.0852371873	1361366.9375724774
12	Lao People's Democratic Republic	3	both	164	Birth	2012	44	Population	1	Number	173726.141801864	181112.534281162	166176.309687678
12	Lao People's Democratic Republic	3	both	235	95 plus	2012	44	Population	1	Number	650.9002782049149	709.3839490665445	595.6681808390222
13	Malaysia	1	male	1	Under 5	2012	44	Population	1	Number	1289929.722707328	1384134.1585209426	1186321.903446598
13	Malaysia	1	male	2	Early Neonatal	2012	44	Population	1	Number	4904.950465514569	5263.162299200926	4510.982319523434
13	Malaysia	1	male	3	Late Neonatal	2012	44	Population	1	Number	14689.24533257459	15762.010805548292	13509.397586838744
13	Malaysia	1	male	4	Post Neonatal	2012	44	Population	1	Number	237283.15280310024	254612.10115152394	218224.44783920376
13	Malaysia	1	male	5	1 to 4	2012	44	Population	1	Number	1033052.3741061385	1108496.8842646694	950077.0757010323
13	Malaysia	1	male	6	5 to 9	2012	44	Population	1	Number	1338060.708970437	1435780.1831045523	1230586.98411981
13	Malaysia	1	male	7	10 to 14	2012	44	Population	1	Number	1399961.3570657591	1502201.4771914084	1287515.740299562
13	Malaysia	1	male	8	15 to 19	2012	44	Population	1	Number	1451093.5414181526	1557067.879380666	1334540.961286796
13	Malaysia	1	male	9	20 to 24	2012	44	Population	1	Number	1480451.5852346057	1588569.9608959446	1361540.9519131891
13	Malaysia	1	male	10	25 to 29	2012	44	Population	1	Number	1462318.3103916983	1569112.4007869808	1344864.1510389454
13	Malaysia	1	male	11	30 to 34	2012	44	Population	1	Number	1228295.7321213474	1317998.996120805	1129638.3867077876
13	Malaysia	1	male	12	35 to 39	2012	44	Population	1	Number	1024495.5197929448	1099315.1171219444	942207.5123305273
13	Malaysia	1	male	13	40 to 44	2012	44	Population	1	Number	909201.0911277634	975600.6587344767	836173.5915183163
13	Malaysia	1	male	14	45 to 49	2012	44	Population	1	Number	816852.1044382395	876507.3633931708	751242.1229721514
13	Malaysia	1	male	15	50 to 54	2012	44	Population	1	Number	718220.2364202952	770672.3436714484	660532.4173596934
13	Malaysia	1	male	16	55 to 59	2012	44	Population	1	Number	583606.5764624125	626227.7575275074	536730.9958559099
13	Malaysia	1	male	17	60 to 64	2012	44	Population	1	Number	430783.53242747503	462243.94373186195	396182.77737659594
13	Malaysia	1	male	18	65 to 69	2012	44	Population	1	Number	325761.40458960755	349551.9792147164	299596.0809020477
13	Malaysia	1	male	19	70 to 74	2012	44	Population	1	Number	191941.54180356115	205959.16178432218	176524.69837268745
13	Malaysia	1	male	20	75 to 79	2012	44	Population	1	Number	133289.45129235013	143023.66962832925	122583.57395984294
13	Malaysia	1	male	21	80 plus	2012	44	Population	1	Number	106299.47191515932	114062.59389209574	97761.44361809707
13	Malaysia	1	male	22	All Ages	2012	44	Population	1	Number	14890561.888179136	15978029.644701175	13694544.29307856
13	Malaysia	1	male	23	5-14 years	2012	44	Population	1	Number	2738022.0660361964	2937981.660295961	2518102.7244193717
13	Malaysia	1	male	24	15-49 years	2012	44	Population	1	Number	8372707.884524751	8984172.37643399	7700207.677767713
13	Malaysia	1	male	25	50-69 years	2012	44	Population	1	Number	2058371.7498997902	2208696.0241455343	1893042.2714942468
13	Malaysia	1	male	26	70+ years	2012	44	Population	1	Number	431530.4650110706	463045.425304747	396869.71595062746
13	Malaysia	1	male	28	<1 year	2012	44	Population	1	Number	256877.34860118938	275637.2742562732	236244.82774556594
13	Malaysia	1	male	30	80 to 84	2012	44	Population	1	Number	66290.14068524497	71131.35427489069	60965.68246555983
13	Malaysia	1	male	31	85 to 89	2012	44	Population	1	Number	29661.55629497972	31827.759714385946	27279.124826424835
13	Malaysia	1	male	32	90 to 94	2012	44	Population	1	Number	7350.358645023418	7887.160283897866	6759.974055391075
13	Malaysia	1	male	39	0 to 14	2012	44	Population	1	Number	4027951.7887435243	4322115.818816902	3704424.62786597
13	Malaysia	1	male	42	Neonatal	2012	44	Population	1	Number	19594.195798089157	21025.173104749218	18020.379906362177
13	Malaysia	1	male	157	25 plus	2012	44	Population	1	Number	7931064.972782854	8510275.985607658	7294037.7520126
13	Malaysia	1	male	158	<20 years	2012	44	Population	1	Number	5479045.330161677	5879183.698197567	5038965.589152767
13	Malaysia	1	male	159	10 to 24	2012	44	Population	1	Number	4331506.483718517	4647839.317468018	3983597.653499548
13	Malaysia	1	male	162	10 to 19	2012	44	Population	1	Number	2851054.898483912	3059269.3565720743	2622056.7015863587
13	Malaysia	1	male	164	Birth	2012	44	Population	1	Number	253121.675738786	253985.636201608	252253.89055526
13	Malaysia	1	male	235	95 plus	2012	44	Population	1	Number	2997.416289911206	3216.31961892124	2756.662270721318
13	Malaysia	2	female	1	Under 5	2012	44	Population	1	Number	1211806.7371269974	1300305.7987243922	1114473.7962783468
13	Malaysia	2	female	2	Early Neonatal	2012	44	Population	1	Number	4595.94190620737	4931.586636834799	4226.7934867479435
13	Malaysia	2	female	3	Late Neonatal	2012	44	Population	1	Number	13771.034494148935	14776.742411606907	12664.93791556286
13	Malaysia	2	female	4	Post Neonatal	2012	44	Population	1	Number	222568.56262306662	238822.89454724878	204691.74111609903
13	Malaysia	2	female	5	1 to 4	2012	44	Population	1	Number	970871.1981035746	1041774.5751287017	892890.3237599372
13	Malaysia	2	female	6	5 to 9	2012	44	Population	1	Number	1263489.954405509	1355763.4761452253	1162005.790943454
13	Malaysia	2	female	7	10 to 14	2012	44	Population	1	Number	1322986.2083498598	1419604.7815580296	1216723.2751479938
13	Malaysia	2	female	8	15 to 19	2012	44	Population	1	Number	1373870.2446952625	1474204.9133243342	1263520.2795038817
13	Malaysia	2	female	9	20 to 24	2012	44	Population	1	Number	1377167.2699923099	1477742.722597829	1266552.486032076
13	Malaysia	2	female	10	25 to 29	2012	44	Population	1	Number	1310559.2309745708	1406270.2536612663	1205294.4389917115
13	Malaysia	2	female	11	30 to 34	2012	44	Population	1	Number	1091118.832598997	1170803.9753018606	1003479.606360666
13	Malaysia	2	female	12	35 to 39	2012	44	Population	1	Number	944929.012837632	1013937.8146128601	869031.8281671195
13	Malaysia	2	female	13	40 to 44	2012	44	Population	1	Number	860172.380704365	922991.3485909541	791082.8923514325
13	Malaysia	2	female	14	45 to 49	2012	44	Population	1	Number	770841.4141812815	827136.4814600688	708927.0350385506
13	Malaysia	2	female	15	50 to 54	2012	44	Population	1	Number	683094.3164997086	732981.1541781843	628227.829406604
13	Malaysia	2	female	16	55 to 59	2012	44	Population	1	Number	557060.3184976653	597742.8084771072	512316.94699437474
13	Malaysia	2	female	17	60 to 64	2012	44	Population	1	Number	432182.1089870149	463744.65927883214	397469.0195470198
13	Malaysia	2	female	18	65 to 69	2012	44	Population	1	Number	316152.29998609185	339241.1152347687	290758.78452613764
13	Malaysia	2	female	19	70 to 74	2012	44	Population	1	Number	194640.62763580208	208855.36367146354	179006.99224165065
13	Malaysia	2	female	20	75 to 79	2012	44	Population	1	Number	144207.61653285418	154739.19582462456	132624.78654859887
13	Malaysia	2	female	21	80 plus	2012	44	Population	1	Number	123982.00555775111	133036.49486752137	114023.70705723288
13	Malaysia	2	female	22	All Ages	2012	44	Population	1	Number	13978260.579563674	14999102.357509324	12855519.495136855
13	Malaysia	2	female	23	5-14 years	2012	44	Population	1	Number	2586476.1627553687	2775368.2577032545	2378729.0660914476
13	Malaysia	2	female	24	15-49 years	2012	44	Population	1	Number	7728658.385984419	8293087.509549174	7107888.566445436
13	Malaysia	2	female	25	50-69 years	2012	44	Population	1	Number	1988489.0439704808	2133709.7371688923	1828772.580474136
13	Malaysia	2	female	26	70+ years	2012	44	Population	1	Number	462830.24972640735	496631.0543636096	425655.4858474824
13	Malaysia	2	female	28	<1 year	2012	44	Population	1	Number	240935.53902342293	258531.22359569048	221583.47251840986
13	Malaysia	2	female	30	80 to 84	2012	44	Population	1	Number	77671.87301687861	83344.3021789764	71433.22819808565
13	Malaysia	2	female	31	85 to 89	2012	44	Population	1	Number	34690.14658451223	37223.59133716643	31903.81615566309
13	Malaysia	2	female	32	90 to 94	2012	44	Population	1	Number	8167.6804195972645	8764.17161775275	7511.6481243518
13	Malaysia	2	female	39	0 to 14	2012	44	Population	1	Number	3798282.899882366	4075674.056427647	3493202.8623697953
13	Malaysia	2	female	42	Neonatal	2012	44	Population	1	Number	18366.976400356303	19708.32904844171	16891.7314023108
13	Malaysia	2	female	157	25 plus	2012	44	Population	1	Number	7428940.164993734	7971480.6651595095	6832243.867231098
13	Malaysia	2	female	158	<20 years	2012	44	Population	1	Number	5172153.144577629	5549878.969751981	4756723.141873677
13	Malaysia	2	female	159	10 to 24	2012	44	Population	1	Number	4074023.723037432	4371552.417480193	3746796.040683951
13	Malaysia	2	female	162	10 to 19	2012	44	Population	1	Number	2696856.4530451223	2893809.6948823635	2480243.5546518746
13	Malaysia	2	female	164	Birth	2012	44	Population	1	Number	237078.400569624	237887.601773287	236265.617062452
13	Malaysia	2	female	235	95 plus	2012	44	Population	1	Number	3452.3055367629963	3704.4297336257473	3175.014579132344
13	Malaysia	3	both	1	Under 5	2012	44	Population	1	Number	2501736.459834325	2684439.957245335	2300795.699724945
13	Malaysia	3	both	2	Early Neonatal	2012	44	Population	1	Number	9500.892371721939	10194.748936035725	8737.775806271378
13	Malaysia	3	both	3	Late Neonatal	2012	44	Population	1	Number	28460.279826723523	30538.753217155197	26174.335502401605
13	Malaysia	3	both	4	Post Neonatal	2012	44	Population	1	Number	459851.71542616683	493434.9956987728	422916.1889553028
13	Malaysia	3	both	5	1 to 4	2012	44	Population	1	Number	2003923.572209713	2150271.4593933714	1842967.3994609693
13	Malaysia	3	both	6	5 to 9	2012	44	Population	1	Number	2601550.6633759458	2791543.6592497774	2392592.775063264
13	Malaysia	3	both	7	10 to 14	2012	44	Population	1	Number	2722947.565415619	2921806.2587494375	2504239.015447556
13	Malaysia	3	both	8	15 to 19	2012	44	Population	1	Number	2824963.786113415	3031272.7927049994	2598061.2407906777
13	Malaysia	3	both	9	20 to 24	2012	44	Population	1	Number	2857618.855226916	3066312.6834937735	2628093.4379452644
13	Malaysia	3	both	10	25 to 29	2012	44	Population	1	Number	2772877.541366269	2975382.6544482475	2550158.5900306567
13	Malaysia	3	both	11	30 to 34	2012	44	Population	1	Number	2319414.5647203447	2488802.9714226658	2133117.993068454
13	Malaysia	3	both	12	35 to 39	2012	44	Population	1	Number	1969424.5326305768	2113252.9317348045	1811239.3404976467
13	Malaysia	3	both	13	40 to 44	2012	44	Population	1	Number	1769373.4718321285	1898592.0073254309	1627256.4838697487
13	Malaysia	3	both	14	45 to 49	2012	44	Population	1	Number	1587693.518619521	1703643.8448532394	1460169.1580107019
13	Malaysia	3	both	15	50 to 54	2012	44	Population	1	Number	1401314.552920004	1503653.4978496325	1288760.2467662974
13	Malaysia	3	both	16	55 to 59	2012	44	Population	1	Number	1140666.8949600777	1223970.5660046146	1049047.9428502847
13	Malaysia	3	both	17	60 to 64	2012	44	Population	1	Number	862965.64141449	925988.6030106941	793651.7969236156
13	Malaysia	3	both	18	65 to 69	2012	44	Population	1	Number	641913.7045756994	688793.0944494853	590354.8654281854
13	Malaysia	3	both	19	70 to 74	2012	44	Population	1	Number	386582.16943936324	414814.5254557857	355531.69061433815
13	Malaysia	3	both	20	75 to 79	2012	44	Population	1	Number	277497.0678252043	297762.8654529538	255208.36050844178
13	Malaysia	3	both	21	80 plus	2012	44	Population	1	Number	230281.47747291042	247099.088759617	211785.15067532996
13	Malaysia	3	both	22	All Ages	2012	44	Population	1	Number	28868822.467742812	30977132.002210505	26550063.78821542
13	Malaysia	3	both	23	5-14 years	2012	44	Population	1	Number	5324498.228791565	5713349.917999215	4896831.79051082
13	Malaysia	3	both	24	15-49 years	2012	44	Population	1	Number	16101366.27050917	17277259.885983158	14808096.244213155
13	Malaysia	3	both	25	50-69 years	2012	44	Population	1	Number	4046860.793870271	4342405.761314427	3721814.8519683825
13	Malaysia	3	both	26	70+ years	2012	44	Population	1	Number	894360.714737478	959676.4796683566	822525.2017981098
13	Malaysia	3	both	28	<1 year	2012	44	Population	1	Number	497812.8876246123	534168.4978519637	457828.3002639758
13	Malaysia	3	both	30	80 to 84	2012	44	Population	1	Number	143962.0137021236	154475.6564538671	132398.91066364548
13	Malaysia	3	both	31	85 to 89	2012	44	Population	1	Number	64351.70287949195	69051.35105155238	59182.94098208793
13	Malaysia	3	both	32	90 to 94	2012	44	Population	1	Number	15518.039064620682	16651.331901650618	14271.622179742873
13	Malaysia	3	both	39	0 to 14	2012	44	Population	1	Number	7826234.68862589	8397789.875244549	7197627.4902357645
13	Malaysia	3	both	42	Neonatal	2012	44	Population	1	Number	37961.17219844546	40733.50215319092	34912.11130867299
13	Malaysia	3	both	157	25 plus	2012	44	Population	1	Number	15360005.137776589	16481756.650767166	14126281.619243698
13	Malaysia	3	both	158	<20 years	2012	44	Population	1	Number	10651198.474739306	11429062.667949548	9795688.73102644
13	Malaysia	3	both	159	10 to 24	2012	44	Population	1	Number	8405530.20675595	9019391.734948212	7730393.694183498
13	Malaysia	3	both	162	10 to 19	2012	44	Population	1	Number	5547911.351529034	5953079.051454437	5102300.256238233
13	Malaysia	3	both	164	Birth	2012	44	Population	1	Number	490200.076308409	491873.237974895	488519.507617712
13	Malaysia	3	both	235	95 plus	2012	44	Population	1	Number	6449.721826674202	6920.749352546987	5931.676849853661
14	Maldives	1	male	1	Under 5	2012	44	Population	1	Number	20720.971824162156	22376.16519063689	19153.10033064461
14	Maldives	1	male	2	Early Neonatal	2012	44	Population	1	Number	87.49328816071316	94.4822610430471	80.87302760800404
14	Maldives	1	male	3	Late Neonatal	2012	44	Population	1	Number	260.84689586281803	281.6833728080841	241.10967428525873
14	Maldives	1	male	4	Post Neonatal	2012	44	Population	1	Number	4165.1321102450665	4497.843292803094	3849.973537674021
14	Maldives	1	male	5	1 to 4	2012	44	Population	1	Number	16207.499529893557	17502.156263982666	14981.14409107733
14	Maldives	1	male	6	5 to 9	2012	44	Population	1	Number	16113.20697308571	17400.33160801167	14893.986267771583
14	Maldives	1	male	7	10 to 14	2012	44	Population	1	Number	15914.339753289494	17185.578854186977	14710.16652005146
14	Maldives	1	male	8	15 to 19	2012	44	Population	1	Number	20859.539706430314	22525.80188963252	19281.18334596884
14	Maldives	1	male	9	20 to 24	2012	44	Population	1	Number	26987.34171742609	29143.093357288024	24945.319551495173
14	Maldives	1	male	10	25 to 29	2012	44	Population	1	Number	26979.17206641727	29134.271113714003	24937.768064684322
14	Maldives	1	male	11	30 to 34	2012	44	Population	1	Number	20997.1608039827	22674.416174651626	19408.39121591829
14	Maldives	1	male	12	35 to 39	2012	44	Population	1	Number	15315.54334660484	16538.9505287765	14156.678597178692
14	Maldives	1	male	13	40 to 44	2012	44	Population	1	Number	12328.690669802907	13313.507752087697	11395.828890075003
14	Maldives	1	male	14	45 to 49	2012	44	Population	1	Number	10110.932483624723	10918.59481325806	9345.879427789263
14	Maldives	1	male	15	50 to 54	2012	44	Population	1	Number	7653.656380669467	8265.031241755327	7074.535393378828
14	Maldives	1	male	16	55 to 59	2012	44	Population	1	Number	5365.957008611617	5794.5902079042235	4959.936909716811
14	Maldives	1	male	17	60 to 64	2012	44	Population	1	Number	3537.6565268635222	3820.244895103211	3269.976474528435
14	Maldives	1	male	18	65 to 69	2012	44	Population	1	Number	2646.8309543270007	2858.260083952739	2446.5560426739635
14	Maldives	1	male	19	70 to 74	2012	44	Population	1	Number	2415.11078150551	2608.0300798266526	2232.3691909979684
14	Maldives	1	male	20	75 to 79	2012	44	Population	1	Number	1903.343436281831	2055.382706282831	1759.3251951759662
14	Maldives	1	male	21	80 plus	2012	44	Population	1	Number	1749.8628956233254	1889.6421242065444	1617.4579015480624
14	Maldives	1	male	22	All Ages	2012	44	Population	1	Number	211599.31732870848	228501.89262127547	195588.45931959723
14	Maldives	1	male	23	5-14 years	2012	44	Population	1	Number	32027.546726375203	34585.91046219864	29604.15278782304
14	Maldives	1	male	24	15-49 years	2012	44	Population	1	Number	133578.38079428885	144248.63562940847	123471.04909310956
14	Maldives	1	male	25	50-69 years	2012	44	Population	1	Number	19204.100870471608	20738.126428715495	17751.004820298036
14	Maldives	1	male	26	70+ years	2012	44	Population	1	Number	6068.317113410666	6553.054910316028	5609.1522877219995
14	Maldives	1	male	28	<1 year	2012	44	Population	1	Number	4513.472294268598	4874.0089266542245	4171.956239567284
14	Maldives	1	male	30	80 to 84	2012	44	Population	1	Number	1152.7498859571215	1244.831665741979	1065.5259999017267
14	Maldives	1	male	31	85 to 89	2012	44	Population	1	Number	445.3613851256026	480.936898504001	411.6627040995666
14	Maldives	1	male	32	90 to 94	2012	44	Population	1	Number	121.75741692032376	131.483411941977	112.54452938137625
14	Maldives	1	male	39	0 to 14	2012	44	Population	1	Number	52748.51855053736	56962.07565283553	48757.25311846764
14	Maldives	1	male	42	Neonatal	2012	44	Population	1	Number	348.3401840235312	376.16563385113113	321.98270189326274
14	Maldives	1	male	157	25 plus	2012	44	Population	1	Number	111003.91735431472	119870.92172151942	102604.70330366564
14	Maldives	1	male	158	<20 years	2012	44	Population	1	Number	73608.05825696768	79487.87754246804	68038.43646443648
14	Maldives	1	male	159	10 to 24	2012	44	Population	1	Number	63761.2211771459	68854.47410110751	58936.66941751547
14	Maldives	1	male	162	10 to 19	2012	44	Population	1	Number	36773.87945971981	39711.38074381949	33991.34986602029
14	Maldives	1	male	164	Birth	2012	44	Population	1	Number	4687.9911926422	5139.6999740933	4245.61889379988
14	Maldives	1	male	235	95 plus	2012	44	Population	1	Number	29.994207620277503	32.390148018587304	27.72466816539331
14	Maldives	2	female	1	Under 5	2012	44	Population	1	Number	19592.86188372848	21157.941711808133	18110.349872004026
14	Maldives	2	female	2	Early Neonatal	2012	44	Population	1	Number	82.63833802040374	89.23949698479026	76.3854317593772
14	Maldives	2	female	3	Late Neonatal	2012	44	Population	1	Number	246.56142041152137	266.2567721043341	227.90512254359788
14	Maldives	2	female	4	Post Neonatal	2012	44	Population	1	Number	3938.0767223375324	4252.650697091017	3640.098505647994
14	Maldives	2	female	5	1 to 4	2012	44	Population	1	Number	15325.585402959023	16549.794745627994	14165.960812053061
14	Maldives	2	female	6	5 to 9	2012	44	Population	1	Number	15187.809173399748	16401.012936641284	14038.60954830347
14	Maldives	2	female	7	10 to 14	2012	44	Population	1	Number	14732.278378854468	15909.094295244287	13617.546912551501
14	Maldives	2	female	8	15 to 19	2012	44	Population	1	Number	17329.424791411762	18713.701031106295	16018.177840251483
14	Maldives	2	female	9	20 to 24	2012	44	Population	1	Number	19858.990914802223	21445.329157332584	18356.342003855145
14	Maldives	2	female	10	25 to 29	2012	44	Population	1	Number	19337.609378772082	20882.299610429076	17874.411283864185
14	Maldives	2	female	11	30 to 34	2012	44	Population	1	Number	15647.525129921112	16897.45105118467	14463.540671880633
14	Maldives	2	female	12	35 to 39	2012	44	Population	1	Number	12064.768078962798	13028.50299747031	11151.876246116968
14	Maldives	2	female	13	40 to 44	2012	44	Population	1	Number	10214.907447234693	11030.875307685172	9441.987029633243
14	Maldives	2	female	14	45 to 49	2012	44	Population	1	Number	8669.301827811749	9361.806551968984	8013.331088607524
14	Maldives	2	female	15	50 to 54	2012	44	Population	1	Number	6824.500130943564	7369.641905282156	6308.118017999603
14	Maldives	2	female	16	55 to 59	2012	44	Population	1	Number	4841.881687880438	5228.651696499917	4475.516232735127
14	Maldives	2	female	17	60 to 64	2012	44	Population	1	Number	3155.2788564946263	3407.3228569868215	2916.5317641681986
14	Maldives	2	female	18	65 to 69	2012	44	Population	1	Number	2403.1846507485757	2595.151288514793	2221.3454619527115
14	Maldives	2	female	19	70 to 74	2012	44	Population	1	Number	2221.2894338440674	2398.726262923284	2053.2135148316806
14	Maldives	2	female	20	75 to 79	2012	44	Population	1	Number	1633.9741816559128	1764.496207814655	1510.338014283944
14	Maldives	2	female	21	80 plus	2012	44	Population	1	Number	1247.4528043925561	1347.0994630696935	1153.0631344430535
14	Maldives	2	female	22	All Ages	2012	44	Population	1	Number	174963.03875085886	188939.1043319621	161724.29863748248
14	Maldives	2	female	23	5-14 years	2012	44	Population	1	Number	29920.087552254216	32310.107231885573	27656.15646085497
14	Maldives	2	female	24	15-49 years	2012	44	Population	1	Number	103122.52756891641	111359.96570717708	95319.6661642092
14	Maldives	2	female	25	50-69 years	2012	44	Population	1	Number	17224.845326067203	18600.76774728369	15921.51147685564
14	Maldives	2	female	26	70+ years	2012	44	Population	1	Number	5102.716419892537	5510.3219338076315	4716.614663558679
14	Maldives	2	female	28	<1 year	2012	44	Population	1	Number	4267.2764807694575	4608.14696618014	3944.3890599509687
14	Maldives	2	female	30	80 to 84	2012	44	Population	1	Number	832.3913455789051	898.8828521165765	769.4076847130546
14	Maldives	2	female	31	85 to 89	2012	44	Population	1	Number	318.29472590365856	343.7201414377551	294.21066114471694
14	Maldives	2	female	32	90 to 94	2012	44	Population	1	Number	76.68974950897432	82.81573460953058	70.88694869825589
14	Maldives	2	female	39	0 to 14	2012	44	Population	1	Number	49512.94943598269	53468.04894369372	45766.506332859004
14	Maldives	2	female	42	Neonatal	2012	44	Population	1	Number	329.1997584319251	355.4962690891244	304.290554302975
14	Maldives	2	female	157	25 plus	2012	44	Population	1	Number	88261.67360866217	95312.02519982951	81583.27246051685
14	Maldives	2	female	158	<20 years	2012	44	Population	1	Number	66842.37422739445	72181.74997480003	61784.68417311049
14	Maldives	2	female	159	10 to 24	2012	44	Population	1	Number	51920.694085068455	56068.124483683176	47992.066756658125
14	Maldives	2	female	162	10 to 19	2012	44	Population	1	Number	32061.70317026623	34622.795326350584	29635.72475280298
14	Maldives	2	female	164	Birth	2012	44	Population	1	Number	4416.64505591799	4842.20843142985	3999.87775703238
14	Maldives	2	female	235	95 plus	2012	44	Population	1	Number	20.076983401018122	21.68073490583116	18.5578398870264
14	Maldives	3	both	1	Under 5	2012	44	Population	1	Number	40313.83370789063	43534.10690244502	37263.45020264864
14	Maldives	3	both	2	Early Neonatal	2012	44	Population	1	Number	170.1316261811169	183.72175802783738	157.25845936738122
14	Maldives	3	both	3	Late Neonatal	2012	44	Population	1	Number	507.4083162743394	547.9401449124182	469.0147968288566
14	Maldives	3	both	4	Post Neonatal	2012	44	Population	1	Number	8103.208832582599	8750.49398989411	7490.072043322015
14	Maldives	3	both	5	1 to 4	2012	44	Population	1	Number	31533.08493285258	34051.95100961066	29147.104903130396
14	Maldives	3	both	6	5 to 9	2012	44	Population	1	Number	31301.016146485457	33801.34454465296	28932.595816075052
14	Maldives	3	both	7	10 to 14	2012	44	Population	1	Number	30646.61813214396	33094.67314943126	28327.71343260296
14	Maldives	3	both	8	15 to 19	2012	44	Population	1	Number	38188.96449784208	41239.50292073881	35299.361186220325
14	Maldives	3	both	9	20 to 24	2012	44	Population	1	Number	46846.33263222831	50588.422514620615	43301.66155535032
14	Maldives	3	both	10	25 to 29	2012	44	Population	1	Number	46316.78144518935	50016.57072414308	42812.1793485485
14	Maldives	3	both	11	30 to 34	2012	44	Population	1	Number	36644.68593390381	39571.86722583629	33871.93188779893
14	Maldives	3	both	12	35 to 39	2012	44	Population	1	Number	27380.311425567637	29567.453526246805	25308.55484329566
14	Maldives	3	both	13	40 to 44	2012	44	Population	1	Number	22543.5981170376	24344.383059772863	20837.815919708242
14	Maldives	3	both	14	45 to 49	2012	44	Population	1	Number	18780.23431143647	20280.401365227048	17359.210516396786
14	Maldives	3	both	15	50 to 54	2012	44	Population	1	Number	14478.156511613031	15634.673147037482	13382.65341137843
14	Maldives	3	both	16	55 to 59	2012	44	Population	1	Number	10207.838696492056	11023.241904404142	9435.453142451937
14	Maldives	3	both	17	60 to 64	2012	44	Population	1	Number	6692.935383358148	7227.567752090033	6186.508238696634
14	Maldives	3	both	18	65 to 69	2012	44	Population	1	Number	5050.015605075576	5453.411372467532	4667.901504626676
14	Maldives	3	both	19	70 to 74	2012	44	Population	1	Number	4636.400215349578	5006.756342749936	4285.582705829648
14	Maldives	3	both	20	75 to 79	2012	44	Population	1	Number	3537.3176179377438	3819.878914097486	3269.663209459911
14	Maldives	3	both	21	80 plus	2012	44	Population	1	Number	2997.3157000158817	3236.7415872762376	2770.521035991116
14	Maldives	3	both	22	All Ages	2012	44	Population	1	Number	386562.35607956734	417440.9969532378	357312.7579570796
14	Maldives	3	both	23	5-14 years	2012	44	Population	1	Number	61947.63427862942	66896.01769408422	57260.309248678015
14	Maldives	3	both	24	15-49 years	2012	44	Population	1	Number	236700.90836320526	255608.60133658547	218790.71525731878
14	Maldives	3	both	25	50-69 years	2012	44	Population	1	Number	36428.94619653881	39338.894175999194	33672.51629715368
14	Maldives	3	both	26	70+ years	2012	44	Population	1	Number	11171.033533303204	12063.376844123657	10325.766951280677
14	Maldives	3	both	28	<1 year	2012	44	Population	1	Number	8780.748775038055	9482.155892834366	8116.345299518252
14	Maldives	3	both	30	80 to 84	2012	44	Population	1	Number	1985.1412315360267	2143.7145178585556	1834.9336846147808
14	Maldives	3	both	31	85 to 89	2012	44	Population	1	Number	763.6561110292612	824.6570399417561	705.8733652442836
14	Maldives	3	both	32	90 to 94	2012	44	Population	1	Number	198.44716642929808	214.29914655150756	183.43147807963211
14	Maldives	3	both	39	0 to 14	2012	44	Population	1	Number	102261.46798652006	110430.12459652925	94523.75945132664
14	Maldives	3	both	42	Neonatal	2012	44	Population	1	Number	677.5399424554563	731.6619029402557	626.2732561962379
14	Maldives	3	both	157	25 plus	2012	44	Population	1	Number	199265.5909629769	215182.9469213489	184187.9757641826
14	Maldives	3	both	158	<20 years	2012	44	Population	1	Number	140450.43248436213	151669.62751726803	129823.12063754699
14	Maldives	3	both	159	10 to 24	2012	44	Population	1	Number	115681.91526221434	124922.59858479068	106928.73617417361
14	Maldives	3	both	162	10 to 19	2012	44	Population	1	Number	68835.58262998603	74334.17607017007	63627.07461882327
14	Maldives	3	both	164	Birth	2012	44	Population	1	Number	9104.63624856019	9981.90840552315	8245.49665083227
14	Maldives	3	both	235	95 plus	2012	44	Population	1	Number	50.071191021295625	54.07088292441846	46.282508052419715
15	Myanmar	1	male	1	Under 5	2012	44	Population	1	Number	2674839.905764836	2890976.8746492313	2461301.730708233
15	Myanmar	1	male	2	Early Neonatal	2012	44	Population	1	Number	10824.362288397037	11699.01084215851	9960.230358768564
15	Myanmar	1	male	3	Late Neonatal	2012	44	Population	1	Number	31998.96550487704	34584.60040465354	29444.419835476758
15	Myanmar	1	male	4	Post Neonatal	2012	44	Population	1	Number	507904.5886221138	548945.1600711442	467357.4819622
15	Myanmar	1	male	5	1 to 4	2012	44	Population	1	Number	2124111.989349448	2295748.103331275	1954539.5985517881
15	Myanmar	1	male	6	5 to 9	2012	44	Population	1	Number	2575242.4867390133	2783331.6153730233	2369655.386082522
15	Myanmar	1	male	7	10 to 14	2012	44	Population	1	Number	2590529.581740293	2799853.9642560417	2383722.0796827856
15	Myanmar	1	male	8	15 to 19	2012	44	Population	1	Number	2407493.458310491	2602027.8443000154	2215298.120398732
15	Myanmar	1	male	9	20 to 24	2012	44	Population	1	Number	2195873.4042353835	2373308.1062608818	2020572.146621734
15	Myanmar	1	male	10	25 to 29	2012	44	Population	1	Number	2061890.9385285256	2228499.3612095565	1897285.7869341427
15	Myanmar	1	male	11	30 to 34	2012	44	Population	1	Number	1900542.1803470114	2054113.025918678	1748817.8442718948
15	Myanmar	1	male	12	35 to 39	2012	44	Population	1	Number	1734033.8451963845	1874150.2007345054	1595602.2246752523
15	Myanmar	1	male	13	40 to 44	2012	44	Population	1	Number	1567822.906517434	1694508.8027581314	1442660.2597556114
15	Myanmar	1	male	14	45 to 49	2012	44	Population	1	Number	1368937.5370484954	1479552.7589958173	1259652.333549847
15	Myanmar	1	male	15	50 to 54	2012	44	Population	1	Number	1138990.0474828545	1231024.6608149922	1048062.0425495737
15	Myanmar	1	male	16	55 to 59	2012	44	Population	1	Number	909222.1082589617	982690.6213083736	836636.9680042895
15	Myanmar	1	male	17	60 to 64	2012	44	Population	1	Number	650394.2121993192	702948.4728493671	598471.8549617531
15	Myanmar	1	male	18	65 to 69	2012	44	Population	1	Number	448073.36511970265	484279.3521644159	412302.71265077544
15	Myanmar	1	male	19	70 to 74	2012	44	Population	1	Number	316056.1314902918	341594.6372193316	290824.6963720885
15	Myanmar	1	male	20	75 to 79	2012	44	Population	1	Number	221472.472194209	239368.26802416635	203791.85234264343
15	Myanmar	1	male	21	80 plus	2012	44	Population	1	Number	201668.54958977224	217964.11514257579	185568.9191210851
15	Myanmar	1	male	22	All Ages	2012	44	Population	1	Number	24963083.13076298	26980192.6819791	22970226.95868296
15	Myanmar	1	male	23	5-14 years	2012	44	Population	1	Number	5165772.068479307	5583185.5796290655	4753377.465765308
15	Myanmar	1	male	24	15-49 years	2012	44	Population	1	Number	13236594.270183725	14306160.100177584	12179888.716207212
15	Myanmar	1	male	25	50-69 years	2012	44	Population	1	Number	3146679.733060838	3400943.1071371497	2895473.5781663912
15	Myanmar	1	male	26	70+ years	2012	44	Population	1	Number	739197.153274273	798927.0203860737	680185.4678358173
15	Myanmar	1	male	28	<1 year	2012	44	Population	1	Number	550727.9164153879	595228.7713179563	506762.13215644535
15	Myanmar	1	male	30	80 to 84	2012	44	Population	1	Number	135345.05757297538	146281.4393856814	124540.17293865555
15	Myanmar	1	male	31	85 to 89	2012	44	Population	1	Number	51937.45158518435	56134.189989231745	47791.174043605766
15	Myanmar	1	male	32	90 to 94	2012	44	Population	1	Number	12486.677685363777	13495.647478484625	11489.839571910343
15	Myanmar	1	male	39	0 to 14	2012	44	Population	1	Number	7840611.974244143	8474162.454278298	7214679.196473543
15	Myanmar	1	male	42	Neonatal	2012	44	Population	1	Number	42823.327793274075	46283.61124681205	39404.65019424532
15	Myanmar	1	male	157	25 plus	2012	44	Population	1	Number	12519104.293972962	13530694.277139913	11519677.49518896
15	Myanmar	1	male	158	<20 years	2012	44	Population	1	Number	10248105.432554634	11076190.298578316	9429977.316872273
15	Myanmar	1	male	159	10 to 24	2012	44	Population	1	Number	7193896.444286168	7775189.914816938	6619592.346703251
15	Myanmar	1	male	162	10 to 19	2012	44	Population	1	Number	4998023.040050784	5401881.808556057	4599020.200081517
15	Myanmar	1	male	164	Birth	2012	44	Population	1	Number	579173.109039296	618887.730855617	540361.980275603
15	Myanmar	1	male	235	95 plus	2012	44	Population	1	Number	1899.3627462487534	2052.8382891780275	1747.73256691341
15	Myanmar	2	female	1	Under 5	2012	44	Population	1	Number	2577065.7383385943	2785302.192453056	2371333.0836179494
15	Myanmar	2	female	2	Early Neonatal	2012	44	Population	1	Number	10297.084822400568	11129.127404486539	9475.046577554758
15	Myanmar	2	female	3	Late Neonatal	2012	44	Population	1	Number	30523.018245286992	32989.391141295164	28086.30059378542
15	Myanmar	2	female	4	Post Neonatal	2012	44	Population	1	Number	485584.30211274634	524821.3117634169	446819.07153359486
15	Myanmar	2	female	5	1 to 4	2012	44	Population	1	Number	2050661.3331581606	2216362.3621438574	1886952.6649130147
15	Myanmar	2	female	6	5 to 9	2012	44	Population	1	Number	2506321.7361378814	2708841.812920953	2306236.726008445
15	Myanmar	2	female	7	10 to 14	2012	44	Population	1	Number	2549815.3656588946	2755849.888757123	2346258.166313764
15	Myanmar	2	female	8	15 to 19	2012	44	Population	1	Number	2461359.1236731154	2660246.0548797674	2264863.5748010837
15	Myanmar	2	female	9	20 to 24	2012	44	Population	1	Number	2317915.072758417	2505211.193501092	2132870.9684341634
15	Myanmar	2	female	10	25 to 29	2012	44	Population	1	Number	2186230.5138024897	2362886.034574949	2011699.0687001883
15	Myanmar	2	female	11	30 to 34	2012	44	Population	1	Number	2026661.203334614	2190422.932961978	1864868.516645073
15	Myanmar	2	female	12	35 to 39	2012	44	Population	1	Number	1878382.036519677	2030162.2604146744	1728426.7919934352
15	Myanmar	2	female	13	40 to 44	2012	44	Population	1	Number	1739608.6867782513	1880175.5101589218	1600732.0147626144
15	Myanmar	2	female	14	45 to 49	2012	44	Population	1	Number	1555376.2426128727	1681056.4023221028	1431207.2395790336
15	Myanmar	2	female	15	50 to 54	2012	44	Population	1	Number	1314978.2765526723	1421233.3904495367	1210000.7559134164
15	Myanmar	2	female	16	55 to 59	2012	44	Population	1	Number	1072895.224975465	1159589.1319105914	987243.7107018679
15	Myanmar	2	female	17	60 to 64	2012	44	Population	1	Number	779004.2996565255	841950.7315954227	716814.7248145364
15	Myanmar	2	female	18	65 to 69	2012	44	Population	1	Number	568170.8268537546	614081.133508013	522812.5378491423
15	Myanmar	2	female	19	70 to 74	2012	44	Population	1	Number	419744.9357923359	453661.88085181586	386235.80226057896
15	Myanmar	2	female	20	75 to 79	2012	44	Population	1	Number	309996.4320201645	335045.2915939332	285248.7556358778
15	Myanmar	2	female	21	80 plus	2012	44	Population	1	Number	326530.1398451239	352914.98423278925	300462.54229910654
15	Myanmar	2	female	22	All Ages	2012	44	Population	1	Number	26590055.85531085	28738630.827086728	24467314.980330277
15	Myanmar	2	female	23	5-14 years	2012	44	Population	1	Number	5056137.101796776	5464691.701678077	4652494.892322208
15	Myanmar	2	female	24	15-49 years	2012	44	Population	1	Number	14165532.879479438	15310160.388813486	13034668.174915591
15	Myanmar	2	female	25	50-69 years	2012	44	Population	1	Number	3735048.6280384175	4036854.3874635636	3436871.729278963
15	Myanmar	2	female	26	70+ years	2012	44	Population	1	Number	1056271.5076576243	1141622.156678538	971947.1001955633
15	Myanmar	2	female	28	<1 year	2012	44	Population	1	Number	526404.4051804339	568939.8303091986	484380.418704935
15	Myanmar	2	female	30	80 to 84	2012	44	Population	1	Number	200471.34320384444	216670.17004760378	184467.2882745629
15	Myanmar	2	female	31	85 to 89	2012	44	Population	1	Number	90595.86156557962	97916.34264186882	83363.40069765982
15	Myanmar	2	female	32	90 to 94	2012	44	Population	1	Number	29227.690835688463	31589.396480613636	26894.3819342023
15	Myanmar	2	female	39	0 to 14	2012	44	Population	1	Number	7633202.84013537	8249993.894131132	7023827.975940158
15	Myanmar	2	female	42	Neonatal	2012	44	Population	1	Number	40820.10306768756	44118.51854578169	37561.34717134018
15	Myanmar	2	female	157	25 plus	2012	44	Population	1	Number	14177578.818743946	15323179.68457473	13045752.46115487
15	Myanmar	2	female	158	<20 years	2012	44	Population	1	Number	10094561.963808486	10910239.9490109	9288691.550741242
15	Myanmar	2	female	159	10 to 24	2012	44	Population	1	Number	7329089.562090428	7921307.137137983	6743992.709549011
15	Myanmar	2	female	162	10 to 19	2012	44	Population	1	Number	5011174.48933201	5416095.9436368905	4611121.741114847
15	Myanmar	2	female	164	Birth	2012	44	Population	1	Number	549334.330399204	587002.869980944	512522.736251116
15	Myanmar	2	female	235	95 plus	2012	44	Population	1	Number	6235.2442400114205	6739.075062703071	5737.47139268151
15	Myanmar	3	both	1	Under 5	2012	44	Population	1	Number	5251905.64410343	5676279.067102288	4832634.814326182
15	Myanmar	3	both	2	Early Neonatal	2012	44	Population	1	Number	21121.447110797602	22828.13824664505	19435.276936323324
15	Myanmar	3	both	3	Late Neonatal	2012	44	Population	1	Number	62521.98375016403	67573.99154594871	57530.72042926219
15	Myanmar	3	both	4	Post Neonatal	2012	44	Population	1	Number	993488.8907348601	1073766.4718345609	914176.5534957949
15	Myanmar	3	both	5	1 to 4	2012	44	Population	1	Number	4174773.3225076087	4512110.465475132	3841492.2634648033
15	Myanmar	3	both	6	5 to 9	2012	44	Population	1	Number	5081564.222876895	5492173.428293977	4675892.112090967
15	Myanmar	3	both	7	10 to 14	2012	44	Population	1	Number	5140344.947399188	5555703.853013164	4729980.24599655
15	Myanmar	3	both	8	15 to 19	2012	44	Population	1	Number	4868852.581983606	5262273.899179783	4480161.695199816
15	Myanmar	3	both	9	20 to 24	2012	44	Population	1	Number	4513788.476993801	4878519.299761973	4153443.115055897
15	Myanmar	3	both	10	25 to 29	2012	44	Population	1	Number	4248121.452331016	4591385.3957845075	3908984.8556343312
15	Myanmar	3	both	11	30 to 34	2012	44	Population	1	Number	3927203.383681625	4244535.9588806555	3613686.3609169684
15	Myanmar	3	both	12	35 to 39	2012	44	Population	1	Number	3612415.8817160614	3904312.4611491794	3324029.016668687
15	Myanmar	3	both	13	40 to 44	2012	44	Population	1	Number	3307431.5932956855	3574684.3129170537	3043392.274518226
15	Myanmar	3	both	14	45 to 49	2012	44	Population	1	Number	2924313.779661368	3160609.16131792	2690859.5731288805
15	Myanmar	3	both	15	50 to 54	2012	44	Population	1	Number	2453968.3240355267	2652258.0512645287	2258062.7984629897
15	Myanmar	3	both	16	55 to 59	2012	44	Population	1	Number	1982117.3332344268	2142279.753218965	1823880.6787061573
15	Myanmar	3	both	17	60 to 64	2012	44	Population	1	Number	1429398.5118558446	1544899.2044447896	1315286.5797762896
15	Myanmar	3	both	18	65 to 69	2012	44	Population	1	Number	1016244.1919734572	1098360.4856724287	935115.2504999175
15	Myanmar	3	both	19	70 to 74	2012	44	Population	1	Number	735801.0672826277	795256.5180711475	677060.4986326675
15	Myanmar	3	both	20	75 to 79	2012	44	Population	1	Number	531468.9042143736	574413.5596180995	489040.6079785213
15	Myanmar	3	both	21	80 plus	2012	44	Population	1	Number	528198.6894348962	570879.0993753652	486031.4614201916
15	Myanmar	3	both	22	All Ages	2012	44	Population	1	Number	51553138.98607383	55718823.50906585	47437541.939013265
15	Myanmar	3	both	23	5-14 years	2012	44	Population	1	Number	10221909.170276083	11047877.281307144	9405872.358087515
15	Myanmar	3	both	24	15-49 years	2012	44	Population	1	Number	27402127.14966316	29616320.48899107	25214556.89112281
15	Myanmar	3	both	25	50-69 years	2012	44	Population	1	Number	6881728.361099255	7437797.494600712	6332345.307445353
15	Myanmar	3	both	26	70+ years	2012	44	Population	1	Number	1795468.6609318973	1940549.177064612	1652132.568031381
15	Myanmar	3	both	28	<1 year	2012	44	Population	1	Number	1077132.3215958218	1164168.6016271547	991142.5508613804
15	Myanmar	3	both	30	80 to 84	2012	44	Population	1	Number	335816.40077681985	362951.60943328525	309007.46121321846
15	Myanmar	3	both	31	85 to 89	2012	44	Population	1	Number	142533.31315076395	154050.53263110053	131154.5747412656
15	Myanmar	3	both	32	90 to 94	2012	44	Population	1	Number	41714.36852105224	45085.043959098264	38384.22150611265
15	Myanmar	3	both	39	0 to 14	2012	44	Population	1	Number	15473814.814379513	16724156.34840943	14238507.172413701
15	Myanmar	3	both	42	Neonatal	2012	44	Population	1	Number	83643.43086096164	90402.12979259375	76965.9973655855
15	Myanmar	3	both	157	25 plus	2012	44	Population	1	Number	26696683.11271691	28853873.961714637	24565429.956343822
15	Myanmar	3	both	158	<20 years	2012	44	Population	1	Number	20342667.39636312	21986430.247589204	18718668.867613517
15	Myanmar	3	both	159	10 to 24	2012	44	Population	1	Number	14522986.006376594	15696497.051954921	13363585.056252262
15	Myanmar	3	both	162	10 to 19	2012	44	Population	1	Number	10009197.529382795	10817977.752192946	9210141.941196365
15	Myanmar	3	both	164	Birth	2012	44	Population	1	Number	1128507.4394385	1205890.60083656	1052884.71652672
15	Myanmar	3	both	235	95 plus	2012	44	Population	1	Number	8134.6069862601735	8791.913351881098	7485.20395959492
16	Philippines	1	male	1	Under 5	2012	44	Population	1	Number	6256664.492781442	6781160.17284474	5733056.316983997
16	Philippines	1	male	2	Early Neonatal	2012	44	Population	1	Number	25589.50675490182	27734.673043326206	23447.970323317655
16	Philippines	1	male	3	Late Neonatal	2012	44	Population	1	Number	76247.01712492885	82638.79842403429	69866.05142142311
16	Philippines	1	male	4	Post Neonatal	2012	44	Population	1	Number	1211175.337152895	1312708.0680303173	1109814.410801616
16	Philippines	1	male	5	1 to 4	2012	44	Population	1	Number	4943652.631748716	5358078.633347061	4529927.88443764
16	Philippines	1	male	6	5 to 9	2012	44	Population	1	Number	5611333.793350114	6081731.452901928	5141732.098274973
16	Philippines	1	male	7	10 to 14	2012	44	Population	1	Number	5526323.439695866	5989594.688153757	5063836.097044794
16	Philippines	1	male	8	15 to 19	2012	44	Population	1	Number	5229293.390735719	5667664.634133675	4791663.9196026875
16	Philippines	1	male	9	20 to 24	2012	44	Population	1	Number	4672405.237617972	5064092.59203232	4281380.661203782
16	Philippines	1	male	10	25 to 29	2012	44	Population	1	Number	4004121.108185685	4339786.257901907	3669023.9407495745
16	Philippines	1	male	11	30 to 34	2012	44	Population	1	Number	3739681.8233767794	4053179.049164634	3426715.0693083224
16	Philippines	1	male	12	35 to 39	2012	44	Population	1	Number	3250186.463854793	3522649.333113458	2978184.6316798353
16	Philippines	1	male	13	40 to 44	2012	44	Population	1	Number	3020226.6812415267	3273412.0404613996	2767469.7394422367
16	Philippines	1	male	14	45 to 49	2012	44	Population	1	Number	2528252.2397404113	2740195.4211886297	2316667.68942073
16	Philippines	1	male	15	50 to 54	2012	44	Population	1	Number	2117625.1342232875	2295145.4785177624	1940405.173838206
16	Philippines	1	male	16	55 to 59	2012	44	Population	1	Number	1631677.8350010018	1768461.2563751924	1495125.8661908307
16	Philippines	1	male	17	60 to 64	2012	44	Population	1	Number	1190003.7712308236	1289761.6914436955	1090414.6523696252
16	Philippines	1	male	18	65 to 69	2012	44	Population	1	Number	737241.5729371827	799044.4745654785	675543.2486026991
16	Philippines	1	male	19	70 to 74	2012	44	Population	1	Number	514277.51757336943	557389.3604142496	471238.62470306945
16	Philippines	1	male	20	75 to 79	2012	44	Population	1	Number	317185.2629087553	343774.8779292382	290640.6404356948
16	Philippines	1	male	21	80 plus	2012	44	Population	1	Number	284668.81062142237	308532.57406789693	260845.42728228355
16	Philippines	1	male	22	All Ages	2012	44	Population	1	Number	50631168.57507615	54875575.355209984	46393943.797133334
16	Philippines	1	male	23	5-14 years	2012	44	Population	1	Number	11137657.233045978	12071326.141055688	10205568.195319766
16	Philippines	1	male	24	15-49 years	2012	44	Population	1	Number	26444166.944752887	28660979.327996027	24231105.65140717
16	Philippines	1	male	25	50-69 years	2012	44	Population	1	Number	5676548.3133922955	6152412.900902129	5201488.94100136
16	Philippines	1	male	26	70+ years	2012	44	Population	1	Number	1116131.591103547	1209696.812411384	1022724.692421048
16	Philippines	1	male	28	<1 year	2012	44	Population	1	Number	1313011.8610327258	1423081.5394976777	1203128.4325463567
16	Philippines	1	male	30	80 to 84	2012	44	Population	1	Number	162818.41424675763	176467.4687878326	149192.45540425665
16	Philippines	1	male	31	85 to 89	2012	44	Population	1	Number	83949.7209628599	90987.21930376341	76924.13084167278
16	Philippines	1	male	32	90 to 94	2012	44	Population	1	Number	27866.40322044606	30202.441556030266	25534.317718158367
16	Philippines	1	male	39	0 to 14	2012	44	Population	1	Number	17394321.725827422	18852486.313900426	15938624.512303764
16	Philippines	1	male	42	Neonatal	2012	44	Population	1	Number	101836.52387983067	110373.47146736049	93314.02174474076
16	Philippines	1	male	157	25 plus	2012	44	Population	1	Number	23335148.220895037	25291331.815143548	21382274.7040231
16	Philippines	1	male	158	<20 years	2012	44	Population	1	Number	22623615.116563138	24520150.9480341	20730288.431906454
16	Philippines	1	male	159	10 to 24	2012	44	Population	1	Number	15428022.068049556	16721351.914319752	14136880.677851263
16	Philippines	1	male	162	10 to 19	2012	44	Population	1	Number	10755616.830431584	11657259.322287431	9855500.01664748
16	Philippines	1	male	164	Birth	2012	44	Population	1	Number	1360599.70200694	1429589.01440297	1289613.58699801
16	Philippines	1	male	235	95 plus	2012	44	Population	1	Number	10034.272191358767	10875.444420270673	9194.52331819573
16	Philippines	2	female	1	Under 5	2012	44	Population	1	Number	5838811.398132765	6328278.486955927	5350172.541353904
16	Philippines	2	female	2	Early Neonatal	2012	44	Population	1	Number	23734.45901393095	25724.116799770138	21748.167947475053
16	Philippines	2	female	3	Late Neonatal	2012	44	Population	1	Number	70761.07997652402	76692.97560671487	64839.22176489831
16	Philippines	2	female	4	Post Neonatal	2012	44	Population	1	Number	1126983.2687736524	1221458.185345792	1032668.2141310978
16	Philippines	2	female	5	1 to 4	2012	44	Population	1	Number	4617332.590368657	5004403.20920365	4230916.937510433
16	Philippines	2	female	6	5 to 9	2012	44	Population	1	Number	5249180.380475453	5689218.748620147	4809886.605553758
16	Philippines	2	female	7	10 to 14	2012	44	Population	1	Number	5206439.160663051	5642894.535796356	4770722.315935256
16	Philippines	2	female	8	15 to 19	2012	44	Population	1	Number	5045930.2740216935	5468930.202126906	4623646.108228581
16	Philippines	2	female	9	20 to 24	2012	44	Population	1	Number	4534649.184665262	4914788.460265472	4155153.1464481964
16	Philippines	2	female	10	25 to 29	2012	44	Population	1	Number	3882417.469721821	4207880.213236476	3557505.444896043
16	Philippines	2	female	11	30 to 34	2012	44	Population	1	Number	3595525.6169373537	3896938.239560212	3294623.0175587824
16	Philippines	2	female	12	35 to 39	2012	44	Population	1	Number	3123910.7658354435	3385787.9535085713	2862476.7031107647
16	Philippines	2	female	13	40 to 44	2012	44	Population	1	Number	2892185.2454314753	3134636.901409156	2650143.8442702256
16	Philippines	2	female	14	45 to 49	2012	44	Population	1	Number	2467469.2931199935	2674317.0450528995	2260971.550289547
16	Philippines	2	female	15	50 to 54	2012	44	Population	1	Number	2090462.7544770774	2265706.0786670595	1915515.9612285171
16	Philippines	2	female	16	55 to 59	2012	44	Population	1	Number	1670996.3377106944	1811075.8259974679	1531153.879294973
16	Philippines	2	female	17	60 to 64	2012	44	Population	1	Number	1285768.4103973575	1393554.2725917145	1178164.9337137537
16	Philippines	2	female	18	65 to 69	2012	44	Population	1	Number	882393.3616903379	956364.3260687343	808547.5643036454
16	Philippines	2	female	19	70 to 74	2012	44	Population	1	Number	680215.281107541	737237.673288801	623289.3770733407
16	Philippines	2	female	20	75 to 79	2012	44	Population	1	Number	471070.60754934	510560.41860593116	431647.61758795066
16	Philippines	2	female	21	80 plus	2012	44	Population	1	Number	429237.58763045765	465220.5399995213	393315.52236674004
16	Philippines	2	female	22	All Ages	2012	44	Population	1	Number	49346663.12956712	53483389.92175139	45216936.13321399
16	Philippines	2	female	23	5-14 years	2012	44	Population	1	Number	10455619.541138504	11332113.284416502	9580608.921489015
16	Philippines	2	female	24	15-49 years	2012	44	Population	1	Number	25542087.849733043	27683279.015159693	23404519.814802144
16	Philippines	2	female	25	50-69 years	2012	44	Population	1	Number	5929620.864275468	6426700.503324975	5433382.338540889
16	Philippines	2	female	26	70+ years	2012	44	Population	1	Number	1580523.4762873386	1713018.6318942537	1448252.5170280314
16	Philippines	2	female	28	<1 year	2012	44	Population	1	Number	1221478.8077641074	1323875.2777522772	1119255.6038434713
16	Philippines	2	female	30	80 to 84	2012	44	Population	1	Number	263132.2521331749	285190.6076176996	241111.22180753018
16	Philippines	2	female	31	85 to 89	2012	44	Population	1	Number	128443.46101197647	139210.86599443725	117694.27566071066
16	Philippines	2	female	32	90 to 94	2012	44	Population	1	Number	33786.213560905046	36618.50912011808	30958.71055668629
16	Philippines	2	female	39	0 to 14	2012	44	Population	1	Number	16294430.93927127	17660391.77137243	14930781.462842919
16	Philippines	2	female	42	Neonatal	2012	44	Population	1	Number	94495.53899045498	102417.09240648503	86587.38971237336
16	Philippines	2	female	157	25 plus	2012	44	Population	1	Number	23471652.731608894	25439279.487986542	21507355.41569429
16	Philippines	2	female	158	<20 years	2012	44	Population	1	Number	21340361.213292964	23129321.973499335	19554427.5710715
16	Philippines	2	female	159	10 to 24	2012	44	Population	1	Number	14787018.619350007	16026613.198188733	13549521.570612034
16	Philippines	2	female	162	10 to 19	2012	44	Population	1	Number	10252369.434684744	11111824.737923265	9394368.424163837
16	Philippines	2	female	164	Birth	2012	44	Population	1	Number	1259629.07421471	1323498.66317312	1193910.86613418
16	Philippines	2	female	235	95 plus	2012	44	Population	1	Number	3875.660924401224	4200.557267266317	3551.3143418129334
16	Philippines	3	both	1	Under 5	2012	44	Population	1	Number	12095475.890914207	13109438.659800667	11083228.858337902
16	Philippines	3	both	2	Early Neonatal	2012	44	Population	1	Number	49323.96576883277	53458.78984309634	45196.13827079271
16	Philippines	3	both	3	Late Neonatal	2012	44	Population	1	Number	147008.09710145288	159331.77403074916	134705.2731863214
16	Philippines	3	both	4	Post Neonatal	2012	44	Population	1	Number	2338158.605926547	2534166.2533761095	2142482.624932714
16	Philippines	3	both	5	1 to 4	2012	44	Population	1	Number	9560985.222117374	10362481.84255071	8760844.821948072
16	Philippines	3	both	6	5 to 9	2012	44	Population	1	Number	10860514.173825566	11770950.201522077	9951618.703828733
16	Philippines	3	both	7	10 to 14	2012	44	Population	1	Number	10732762.600358916	11632489.223950114	9834558.41298005
16	Philippines	3	both	8	15 to 19	2012	44	Population	1	Number	10275223.664757412	11136594.836260581	9415310.02783127
16	Philippines	3	both	9	20 to 24	2012	44	Population	1	Number	9207054.422283234	9978881.052297793	8436533.807651978
16	Philippines	3	both	10	25 to 29	2012	44	Population	1	Number	7886538.577907506	8547666.471138384	7226529.385645618
16	Philippines	3	both	11	30 to 34	2012	44	Population	1	Number	7335207.440314134	7950117.288724845	6721338.086867104
16	Philippines	3	both	12	35 to 39	2012	44	Population	1	Number	6374097.229690236	6908437.286622029	5840661.3347906
16	Philippines	3	both	13	40 to 44	2012	44	Population	1	Number	5912411.926673002	6408048.941870554	5417613.583712461
16	Philippines	3	both	14	45 to 49	2012	44	Population	1	Number	4995721.532860405	5414512.46624153	4577639.239710277
16	Philippines	3	both	15	50 to 54	2012	44	Population	1	Number	4208087.888700365	4560851.557184822	3855921.1350667235
16	Philippines	3	both	16	55 to 59	2012	44	Population	1	Number	3302674.1727116965	3579537.0823726607	3026279.745485803
16	Philippines	3	both	17	60 to 64	2012	44	Population	1	Number	2475772.181628181	2683315.96403541	2268579.586083379
16	Philippines	3	both	18	65 to 69	2012	44	Population	1	Number	1619634.9346275206	1755408.8006342128	1484090.8129063444
16	Philippines	3	both	19	70 to 74	2012	44	Population	1	Number	1194492.7986809106	1294627.0337030506	1094528.00177641
16	Philippines	3	both	20	75 to 79	2012	44	Population	1	Number	788255.8704580953	854335.2965351692	722288.2580236455
16	Philippines	3	both	21	80 plus	2012	44	Population	1	Number	713906.39825188	773753.1140674182	654160.9496490237
16	Philippines	3	both	22	All Ages	2012	44	Population	1	Number	99977831.70464326	108358965.27696134	91610879.9303473
16	Philippines	3	both	23	5-14 years	2012	44	Population	1	Number	21593276.774184484	23403439.425472192	19786177.116808783
16	Philippines	3	both	24	15-49 years	2012	44	Population	1	Number	51986254.79448593	56344258.34315571	47635625.46620932
16	Philippines	3	both	25	50-69 years	2012	44	Population	1	Number	11606169.177667763	12579113.404227106	10634871.27954225
16	Philippines	3	both	26	70+ years	2012	44	Population	1	Number	2696655.0673908857	2922715.444305637	2470977.2094490784
16	Philippines	3	both	28	<1 year	2012	44	Population	1	Number	2534490.668796833	2746956.817249954	2322384.036389828
16	Philippines	3	both	30	80 to 84	2012	44	Population	1	Number	425950.66637993255	461658.07640553225	390303.6772117868
16	Philippines	3	both	31	85 to 89	2012	44	Population	1	Number	212393.18197483636	230198.08529820066	194618.40650238344
16	Philippines	3	both	32	90 to 94	2012	44	Population	1	Number	61652.61678135111	66820.95067614834	56493.02827484466
16	Philippines	3	both	39	0 to 14	2012	44	Population	1	Number	33688752.66509869	36512878.085272856	30869405.97514668
16	Philippines	3	both	42	Neonatal	2012	44	Population	1	Number	196332.06287028565	212790.5638738455	179901.41145711413
16	Philippines	3	both	157	25 plus	2012	44	Population	1	Number	46806800.952503935	50730611.30313009	42889630.11971738
16	Philippines	3	both	158	<20 years	2012	44	Population	1	Number	43963976.329856105	47649472.921533436	40284716.002977945
16	Philippines	3	both	159	10 to 24	2012	44	Population	1	Number	30215040.687399562	32747965.11250849	27686402.2484633
16	Philippines	3	both	162	10 to 19	2012	44	Population	1	Number	21007986.26511633	22769084.060210697	19249868.44081132
16	Philippines	3	both	164	Birth	2012	44	Population	1	Number	2620228.77622164	2753087.67757609	2483524.45313219
16	Philippines	3	both	235	95 plus	2012	44	Population	1	Number	13909.93311575999	15076.001687536991	12745.837660008663
17	Sri Lanka	1	male	1	Under 5	2012	44	Population	1	Number	908729.8492665902	972039.3122623195	850346.6959053177
17	Sri Lanka	1	male	2	Early Neonatal	2012	44	Population	1	Number	3404.2452079850386	3641.4124323226774	3185.532715798749
17	Sri Lanka	1	male	3	Late Neonatal	2012	44	Population	1	Number	10185.092704604749	10894.668548526522	9530.731202281884
17	Sri Lanka	1	male	4	Post Neonatal	2012	44	Population	1	Number	164516.92846981264	175978.50685148095	153947.21176783514
17	Sri Lanka	1	male	5	1 to 4	2012	44	Population	1	Number	730623.5828841878	781524.72442998935	683683.220219402
17	Sri Lanka	1	male	6	5 to 9	2012	44	Population	1	Number	911711.2241922669	975228.393852068	853136.5264796632
17	Sri Lanka	1	male	7	10 to 14	2012	44	Population	1	Number	855193.8843279191	914773.5994849912	800250.2553246069
17	Sri Lanka	1	male	8	15 to 19	2012	44	Population	1	Number	841429.5359080654	900050.3153510191	787370.2247967682
17	Sri Lanka	1	male	9	20 to 24	2012	44	Population	1	Number	766622.3611254139	820031.4684002976	717369.1854804314
17	Sri Lanka	1	male	10	25 to 29	2012	44	Population	1	Number	767864.5883968608	821360.2392595194	718531.6033945022
17	Sri Lanka	1	male	11	30 to 34	2012	44	Population	1	Number	816830.8251848473	873737.8597040143	764351.9070823219
17	Sri Lanka	1	male	12	35 to 39	2012	44	Population	1	Number	708038.9799619752	757366.6956055342	662549.6099514697
17	Sri Lanka	1	male	13	40 to 44	2012	44	Population	1	Number	679386.2238601531	726717.7570259186	635737.7070526824
17	Sri Lanka	1	male	14	45 to 49	2012	44	Population	1	Number	633987.3891357254	678156.072694036	593255.6106001168
17	Sri Lanka	1	male	15	50 to 54	2012	44	Population	1	Number	592400.1869748835	633671.5700445807	554340.260809462
17	Sri Lanka	1	male	16	55 to 59	2012	44	Population	1	Number	508885.2263048689	544338.2824907342	476190.88459856156
17	Sri Lanka	1	male	17	60 to 64	2012	44	Population	1	Number	428904.2241139803	458785.15751478256	401348.4206879635
17	Sri Lanka	1	male	18	65 to 69	2012	44	Population	1	Number	287894.21915915934	307951.2563845253	269397.8834631784
17	Sri Lanka	1	male	19	70 to 74	2012	44	Population	1	Number	184910.82065266342	197793.20232755592	173030.85785730009
17	Sri Lanka	1	male	20	75 to 79	2012	44	Population	1	Number	117724.34485021951	125925.97381619507	110160.91058502752
17	Sri Lanka	1	male	21	80 plus	2012	44	Population	1	Number	104776.0144515745	112075.55811145928	98044.47138049992
17	Sri Lanka	1	male	22	All Ages	2012	44	Population	1	Number	10115289.897867167	10820002.714329552	9465413.015449878
17	Sri Lanka	1	male	23	5-14 years	2012	44	Population	1	Number	1766905.108520186	1890001.9933370592	1653386.7818042706
17	Sri Lanka	1	male	24	15-49 years	2012	44	Population	1	Number	5214159.903573041	5577420.408040341	4879165.848358291
17	Sri Lanka	1	male	25	50-69 years	2012	44	Population	1	Number	1818083.8565528921	1944746.2664346232	1701277.4495591652
17	Sri Lanka	1	male	26	70+ years	2012	44	Population	1	Number	407411.17995445745	435794.73425521003	381236.23982282734
17	Sri Lanka	1	male	28	<1 year	2012	44	Population	1	Number	178106.26638240242	190514.58783233017	166663.4756859158
17	Sri Lanka	1	male	30	80 to 84	2012	44	Population	1	Number	65219.71833696883	69763.45083126143	61029.54804497352
17	Sri Lanka	1	male	31	85 to 89	2012	44	Population	1	Number	28627.87080918683	30622.319576445305	26788.61641118463
17	Sri Lanka	1	male	32	90 to 94	2012	44	Population	1	Number	9014.09096864341	9642.085371028283	8434.962797757962
17	Sri Lanka	1	male	39	0 to 14	2012	44	Population	1	Number	2675634.957786776	2862041.305599379	2503733.477709588
17	Sri Lanka	1	male	42	Neonatal	2012	44	Population	1	Number	13589.337912589788	14536.0809808492	12716.263918080633
17	Sri Lanka	1	male	157	25 plus	2012	44	Population	1	Number	5831603.043046911	6237879.624978856	5456940.127463085
17	Sri Lanka	1	male	158	<20 years	2012	44	Population	1	Number	3517064.493694842	3762091.620950398	3291103.7025063555
17	Sri Lanka	1	male	159	10 to 24	2012	44	Population	1	Number	2463245.7813613983	2634855.3832363077	2304989.6656018062
17	Sri Lanka	1	male	162	10 to 19	2012	44	Population	1	Number	1696623.4202359845	1814823.9148360104	1587620.480121375
17	Sri Lanka	1	male	164	Birth	2012	44	Population	1	Number	178488.964674007	191339.025783507	166439.871409043
17	Sri Lanka	1	male	235	95 plus	2012	44	Population	1	Number	1914.3343367754383	2047.7023327242368	1791.3441265838037
17	Sri Lanka	2	female	1	Under 5	2012	44	Population	1	Number	873541.2893474927	934399.2329682735	817418.8948817017
17	Sri Lanka	2	female	2	Early Neonatal	2012	44	Population	1	Number	3242.1239076655097	3467.9964524328866	3033.8272202943945
17	Sri Lanka	2	female	3	Late Neonatal	2012	44	Population	1	Number	9706.272349157784	10382.489698693975	9082.67361122207
17	Sri Lanka	2	female	4	Post Neonatal	2012	44	Population	1	Number	156914.55368588452	167846.48921995494	146833.26664567963
17	Sri Lanka	2	female	5	1 to 4	2012	44	Population	1	Number	703678.3394047848	752702.2575971916	658469.1274045056
17	Sri Lanka	2	female	6	5 to 9	2012	44	Population	1	Number	892623.5564911349	954810.9250081928	835275.1838867066
17	Sri Lanka	2	female	7	10 to 14	2012	44	Population	1	Number	836742.716071827	895036.9737798234	782984.5190061359
17	Sri Lanka	2	female	8	15 to 19	2012	44	Population	1	Number	845806.8232423845	904732.5598854759	791466.2846156138
17	Sri Lanka	2	female	9	20 to 24	2012	44	Population	1	Number	814709.3299418832	871468.563962708	762366.7115132654
17	Sri Lanka	2	female	10	25 to 29	2012	44	Population	1	Number	833310.1327972763	891365.2490222728	779772.4688591205
17	Sri Lanka	2	female	11	30 to 34	2012	44	Population	1	Number	862178.4242005615	922244.7388337773	806786.0595660036
17	Sri Lanka	2	female	12	35 to 39	2012	44	Population	1	Number	743877.2256269474	795701.7230033719	696085.3563703282
17	Sri Lanka	2	female	13	40 to 44	2012	44	Population	1	Number	714580.8624402824	764364.338469634	668671.1962016836
17	Sri Lanka	2	female	14	45 to 49	2012	44	Population	1	Number	682791.165686861	730359.9146090524	638923.8916315512
17	Sri Lanka	2	female	15	50 to 54	2012	44	Population	1	Number	648988.9258101713	694202.7376117506	607293.3437668141
17	Sri Lanka	2	female	16	55 to 59	2012	44	Population	1	Number	571197.161461458	610991.370473075	534499.4657667008
17	Sri Lanka	2	female	17	60 to 64	2012	44	Population	1	Number	495455.5657461187	529973.0032782385	463624.03924569924
17	Sri Lanka	2	female	18	65 to 69	2012	44	Population	1	Number	353207.9735525918	377815.2945836679	330515.42603146855
17	Sri Lanka	2	female	19	70 to 74	2012	44	Population	1	Number	234635.6340180188	250982.24792239536	219561.00186419522
17	Sri Lanka	2	female	20	75 to 79	2012	44	Population	1	Number	167041.77572186032	178679.25536153442	156309.84519533525
17	Sri Lanka	2	female	21	80 plus	2012	44	Population	1	Number	161795.33891916336	173067.3093848097	151400.47614131996
17	Sri Lanka	2	female	22	All Ages	2012	44	Population	1	Number	10732483.901076034	11480195.438158052	10042954.16454364
17	Sri Lanka	2	female	23	5-14 years	2012	44	Population	1	Number	1729366.272562962	1849847.8987880163	1618259.7028928425
17	Sri Lanka	2	female	24	15-49 years	2012	44	Population	1	Number	5497253.963936197	5880237.087786292	5144071.968757567
17	Sri Lanka	2	female	25	50-69 years	2012	44	Population	1	Number	2068849.6265703398	2212982.405946732	1935932.2748106825
17	Sri Lanka	2	female	26	70+ years	2012	44	Population	1	Number	563472.7486590425	602728.8126687397	527271.3232008504
17	Sri Lanka	2	female	28	<1 year	2012	44	Population	1	Number	169862.9499427078	181696.9753710818	158949.7674771961
17	Sri Lanka	2	female	30	80 to 84	2012	44	Population	1	Number	96357.51585510548	103070.55888908594	90166.835940475
17	Sri Lanka	2	female	31	85 to 89	2012	44	Population	1	Number	45501.845107041	48671.87124997727	42578.48872863078
17	Sri Lanka	2	female	32	90 to 94	2012	44	Population	1	Number	15900.34622358309	17008.09280159376	14878.7969118509
17	Sri Lanka	2	female	39	0 to 14	2012	44	Population	1	Number	2602907.5619104546	2784247.13175629	2435678.597774544
17	Sri Lanka	2	female	42	Neonatal	2012	44	Population	1	Number	12948.396256823295	13850.486151126861	12116.500831516465
17	Sri Lanka	2	female	157	25 plus	2012	44	Population	1	Number	6469060.185981311	6919747.182553578	6053442.570640218
17	Sri Lanka	2	female	158	<20 years	2012	44	Population	1	Number	3448714.385152839	3688979.6916417656	3227144.882390158
17	Sri Lanka	2	female	159	10 to 24	2012	44	Population	1	Number	2497258.8692560946	2671238.097628007	2336817.5151350154
17	Sri Lanka	2	female	162	10 to 19	2012	44	Population	1	Number	1682549.5393142116	1799769.533665299	1574450.8036217496
17	Sri Lanka	2	female	164	Birth	2012	44	Population	1	Number	169438.875920575	181637.388662699	158000.718819903
17	Sri Lanka	2	female	235	95 plus	2012	44	Population	1	Number	4035.6317334338087	4316.7864441527545	3776.354560363242
17	Sri Lanka	3	both	1	Under 5	2012	44	Population	1	Number	1782271.138614083	1906438.5452305928	1667765.5907870193
17	Sri Lanka	3	both	2	Early Neonatal	2012	44	Population	1	Number	6646.369115650548	7109.408884755564	6219.359936093144
17	Sri Lanka	3	both	3	Late Neonatal	2012	44	Population	1	Number	19891.365053762533	21277.158247220497	18613.404813503956
17	Sri Lanka	3	both	4	Post Neonatal	2012	44	Population	1	Number	321431.48215569713	343824.99607143586	300780.47841351473
17	Sri Lanka	3	both	5	1 to 4	2012	44	Population	1	Number	1434301.9222889727	1534226.9820271812	1342152.3476239077
17	Sri Lanka	3	both	6	5 to 9	2012	44	Population	1	Number	1804334.780683402	1930039.3188602608	1688411.7103663695
17	Sri Lanka	3	both	7	10 to 14	2012	44	Population	1	Number	1691936.600399746	1809810.5732648144	1583234.7743307427
17	Sri Lanka	3	both	8	15 to 19	2012	44	Population	1	Number	1687236.35915045	1804782.875236495	1578836.5094123816
17	Sri Lanka	3	both	9	20 to 24	2012	44	Population	1	Number	1581331.691067297	1691500.0323630054	1479735.8969936967
17	Sri Lanka	3	both	10	25 to 29	2012	44	Population	1	Number	1601174.7211941371	1712725.4882817923	1498304.0722536228
17	Sri Lanka	3	both	11	30 to 34	2012	44	Population	1	Number	1679009.2493854088	1795982.5985377915	1571137.9666483256
17	Sri Lanka	3	both	12	35 to 39	2012	44	Population	1	Number	1451916.2055889226	1553068.418608906	1358634.966321798
17	Sri Lanka	3	both	13	40 to 44	2012	44	Population	1	Number	1393967.0863004355	1491082.0954955523	1304408.903254366
17	Sri Lanka	3	both	14	45 to 49	2012	44	Population	1	Number	1316778.5548225865	1408515.9873030884	1232179.502231668
17	Sri Lanka	3	both	15	50 to 54	2012	44	Population	1	Number	1241389.1127850548	1327874.3076563312	1161633.6045762761
17	Sri Lanka	3	both	16	55 to 59	2012	44	Population	1	Number	1080082.3877663268	1155329.6529638092	1010690.3503652626
17	Sri Lanka	3	both	17	60 to 64	2012	44	Population	1	Number	924359.7898600991	988758.1607930209	864972.4599336626
17	Sri Lanka	3	both	18	65 to 69	2012	44	Population	1	Number	641102.1927117511	685766.5509681932	599913.3094946471
17	Sri Lanka	3	both	19	70 to 74	2012	44	Population	1	Number	419546.4546706822	448775.4502499513	392591.8597214953
17	Sri Lanka	3	both	20	75 to 79	2012	44	Population	1	Number	284766.12057207985	304605.22917772946	266470.7557803627
17	Sri Lanka	3	both	21	80 plus	2012	44	Population	1	Number	266571.35337073787	285142.8674962691	249444.9475218198
17	Sri Lanka	3	both	22	All Ages	2012	44	Population	1	Number	20847773.7989432	22300198.152487613	19508367.179993518
17	Sri Lanka	3	both	23	5-14 years	2012	44	Population	1	Number	3496271.381083148	3739849.8921250748	3271646.4846971123
17	Sri Lanka	3	both	24	15-49 years	2012	44	Population	1	Number	10711413.867509238	11457657.495826628	10023237.81711586
17	Sri Lanka	3	both	25	50-69 years	2012	44	Population	1	Number	3886933.483123232	4157728.672381355	3637209.7243698486
17	Sri Lanka	3	both	26	70+ years	2012	44	Population	1	Number	970883.9286135	1038523.5469239498	908507.5630236779
17	Sri Lanka	3	both	28	<1 year	2012	44	Population	1	Number	347969.21632511023	372211.5632034119	325613.2431631119
17	Sri Lanka	3	both	30	80 to 84	2012	44	Population	1	Number	161577.2341920743	172834.00972034739	151196.3839854485
17	Sri Lanka	3	both	31	85 to 89	2012	44	Population	1	Number	74129.71591622783	79294.1908264226	69367.10513981541
17	Sri Lanka	3	both	32	90 to 94	2012	44	Population	1	Number	24914.4371922265	26650.178172622043	23313.75970960886
17	Sri Lanka	3	both	39	0 to 14	2012	44	Population	1	Number	5278542.519697231	5646288.437355669	4939412.075484131
17	Sri Lanka	3	both	42	Neonatal	2012	44	Population	1	Number	26537.73416941308	28386.567131976062	24832.764749597096
17	Sri Lanka	3	both	157	25 plus	2012	44	Population	1	Number	12300663.229028223	13157626.807532439	11510382.698103301
17	Sri Lanka	3	both	158	<20 years	2012	44	Population	1	Number	6965778.878847681	7451071.312592165	6518248.584896513
17	Sri Lanka	3	both	159	10 to 24	2012	44	Population	1	Number	4960504.650617493	5306093.480864314	4641807.180736822
17	Sri Lanka	3	both	162	10 to 19	2012	44	Population	1	Number	3379172.959550196	3614593.4485013094	3162071.283743125
17	Sri Lanka	3	both	164	Birth	2012	44	Population	1	Number	347927.840594582	372976.414446206	324440.590228946
17	Sri Lanka	3	both	235	95 plus	2012	44	Population	1	Number	5949.966070209247	6364.488776876991	5567.698686947046
18	Thailand	1	male	1	Under 5	2012	44	Population	1	Number	1928523.073959457	2078982.780165734	1773446.9530031
18	Thailand	1	male	2	Early Neonatal	2012	44	Population	1	Number	7219.82433415498	7783.1013116752	6639.264854807725
18	Thailand	1	male	3	Late Neonatal	2012	44	Population	1	Number	21625.830451453534	23313.03665610217	19886.85727340081
18	Thailand	1	male	4	Post Neonatal	2012	44	Population	1	Number	349935.4113812314	377236.7073307242	321796.4552468599
18	Thailand	1	male	5	1 to 4	2012	44	Population	1	Number	1549742.0077926172	1670649.934867232	1425124.3756280316
18	Thailand	1	male	6	5 to 9	2012	44	Population	1	Number	2091953.9546108388	2255164.227621253	1923736.0531084687
18	Thailand	1	male	7	10 to 14	2012	44	Population	1	Number	2406940.42801883	2594725.3472379693	2213393.8793722247
18	Thailand	1	male	8	15 to 19	2012	44	Population	1	Number	2578680.4524234985	2779864.2020557653	2371323.969554563
18	Thailand	1	male	9	20 to 24	2012	44	Population	1	Number	2391191.3112144414	2577747.514262438	2198911.1782905683
18	Thailand	1	male	10	25 to 29	2012	44	Population	1	Number	2516877.6781362174	2713239.69273842	2314490.8710934236
18	Thailand	1	male	11	30 to 34	2012	44	Population	1	Number	2717921.9042771636	2929969.007436554	2499368.7577429786
18	Thailand	1	male	12	35 to 39	2012	44	Population	1	Number	2838099.38839036	3059522.510533624	2609882.5472319224
18	Thailand	1	male	13	40 to 44	2012	44	Population	1	Number	2840075.617353077	3061652.921125351	2611699.8639545953
18	Thailand	1	male	14	45 to 49	2012	44	Population	1	Number	2714093.766376242	2925842.205489728	2495848.4475181564
18	Thailand	1	male	15	50 to 54	2012	44	Population	1	Number	2395584.061466334	2582482.9785431447	2202950.6993389362
18	Thailand	1	male	16	55 to 59	2012	44	Population	1	Number	1897513.1138889093	2045553.4819266757	1744930.5613962568
18	Thailand	1	male	17	60 to 64	2012	44	Population	1	Number	1456929.4359796485	1570596.3025371304	1339775.0350343753
18	Thailand	1	male	18	65 to 69	2012	44	Population	1	Number	1010518.6682304123	1089357.4148292523	929260.9859453773
18	Thailand	1	male	19	70 to 74	2012	44	Population	1	Number	759415.6437044466	818663.8094034087	698349.6218302709
18	Thailand	1	male	20	75 to 79	2012	44	Population	1	Number	533113.1460308376	574705.620816125	490244.52815759333
18	Thailand	1	male	21	80 plus	2012	44	Population	1	Number	514832.1104609795	554998.3335834646	473433.5045992681
18	Thailand	1	male	22	All Ages	2012	44	Population	1	Number	33592263.75452169	36213068.350306034	30891047.457172077
18	Thailand	1	male	23	5-14 years	2012	44	Population	1	Number	4498894.382629668	4849889.5748592215	4137129.9324806933
18	Thailand	1	male	24	15-49 years	2012	44	Population	1	Number	18596940.118171	20047838.05364188	17101525.635386206
18	Thailand	1	male	25	50-69 years	2012	44	Population	1	Number	6760545.279565304	7287990.177836205	6216917.281714945
18	Thailand	1	male	26	70+ years	2012	44	Population	1	Number	1807360.9001962636	1948367.7638029982	1662027.6545871324
18	Thailand	1	male	28	<1 year	2012	44	Population	1	Number	378781.0661668399	408332.8452985016	348322.57737506845
18	Thailand	1	male	30	80 to 84	2012	44	Population	1	Number	311633.5313976543	335946.587441028	286574.50054568774
18	Thailand	1	male	31	85 to 89	2012	44	Population	1	Number	133961.4688216399	144412.8881041084	123189.3783950399
18	Thailand	1	male	32	90 to 94	2012	44	Population	1	Number	51207.43448902314	55202.54123823985	47089.74960782506
18	Thailand	1	male	39	0 to 14	2012	44	Population	1	Number	6427417.456589126	6928872.355024956	5910576.885483794
18	Thailand	1	male	42	Neonatal	2012	44	Population	1	Number	28845.654785608513	31096.137967777373	26526.12212820854
18	Thailand	1	male	157	25 plus	2012	44	Population	1	Number	22194974.534294628	23926584.278962884	20410235.423843157
18	Thailand	1	male	158	<20 years	2012	44	Population	1	Number	9006097.909012625	9708736.55708072	8281900.855038356
18	Thailand	1	male	159	10 to 24	2012	44	Population	1	Number	7376812.19165677	7952337.063556173	6783629.0272173565
18	Thailand	1	male	162	10 to 19	2012	44	Population	1	Number	4985620.880442328	5374589.549293734	4584717.848926788
18	Thailand	1	male	164	Birth	2012	44	Population	1	Number	378245.762122233	407735.498811286	351251.868682516
18	Thailand	1	male	235	95 plus	2012	44	Population	1	Number	18029.67575266219	19436.316800088425	16579.876050715495
18	Thailand	2	female	1	Under 5	2012	44	Population	1	Number	1822204.5551409326	1964369.4925048132	1675677.7036783295
18	Thailand	2	female	2	Early Neonatal	2012	44	Population	1	Number	6812.815295426672	7344.338201026646	6264.98416855413
18	Thailand	2	female	3	Late Neonatal	2012	44	Population	1	Number	20415.13986501517	22007.8902903154	18773.520564838418
18	Thailand	2	female	4	Post Neonatal	2012	44	Population	1	Number	330587.59275026975	356379.40864932677	304004.43063401
18	Thailand	2	female	5	1 to 4	2012	44	Population	1	Number	1464389.007230221	1578637.8553641443	1346634.7683109269
18	Thailand	2	female	6	5 to 9	2012	44	Population	1	Number	1972853.7633114336	2126772.0656765453	1814212.9293180103
18	Thailand	2	female	7	10 to 14	2012	44	Population	1	Number	2282729.625896416	2460823.8543235525	2099171.098463617
18	Thailand	2	female	8	15 to 19	2012	44	Population	1	Number	2522772.158258995	2719594.0490013836	2319911.365125583
18	Thailand	2	female	9	20 to 24	2012	44	Population	1	Number	2380791.525913175	2566536.3574706432	2189347.6590340673
18	Thailand	2	female	10	25 to 29	2012	44	Population	1	Number	2556450.520746368	2755899.933344098	2350881.5879566427
18	Thailand	2	female	11	30 to 34	2012	44	Population	1	Number	2750343.1778781987	2964919.727206377	2529182.9765390167
18	Thailand	2	female	12	35 to 39	2012	44	Population	1	Number	2900320.072431932	3126597.5341302976	2667099.950548101
18	Thailand	2	female	13	40 to 44	2012	44	Population	1	Number	3004895.340831673	3239331.566286784	2763266.127456856
18	Thailand	2	female	14	45 to 49	2012	44	Population	1	Number	2881431.993525109	3106235.8431928516	2649730.697134599
18	Thailand	2	female	15	50 to 54	2012	44	Population	1	Number	2568364.2067649215	2768743.1025108644	2361837.27236298
18	Thailand	2	female	16	55 to 59	2012	44	Population	1	Number	2086568.9587952476	2249359.1046631476	1918784.0748044252
18	Thailand	2	female	17	60 to 64	2012	44	Population	1	Number	1610754.082718702	1736422.05596148	1481230.356331655
18	Thailand	2	female	18	65 to 69	2012	44	Population	1	Number	1166266.0053459757	1257255.8632803448	1072484.390516242
18	Thailand	2	female	19	70 to 74	2012	44	Population	1	Number	918071.3999282109	989697.5862957833	844247.5741289494
18	Thailand	2	female	20	75 to 79	2012	44	Population	1	Number	700190.107137051	754817.6089963297	643886.5206189501
18	Thailand	2	female	21	80 plus	2012	44	Population	1	Number	761727.6994672872	821156.2473641637	700475.760896559
18	Thailand	2	female	22	All Ages	2012	44	Population	1	Number	34886735.194091626	37608531.992209435	32081428.04491458
18	Thailand	2	female	23	5-14 years	2012	44	Population	1	Number	4255583.389207849	4587595.920000098	3913384.0277816276
18	Thailand	2	female	24	15-49 years	2012	44	Population	1	Number	18997004.78958545	20479115.010632433	17469420.36379486
18	Thailand	2	female	25	50-69 years	2012	44	Population	1	Number	7431953.253624847	8011780.126415836	6834336.094015303
18	Thailand	2	female	26	70+ years	2012	44	Population	1	Number	2379989.206532549	2565671.442656277	2188609.855644459
18	Thailand	2	female	28	<1 year	2012	44	Population	1	Number	357815.5479107116	385731.63714066887	329042.9353674026
18	Thailand	2	female	30	80 to 84	2012	44	Population	1	Number	442897.6890708743	477451.7253055704	407283.4635896966
18	Thailand	2	female	31	85 to 89	2012	44	Population	1	Number	206249.2436214219	222340.41775336195	189664.35901056495
18	Thailand	2	female	32	90 to 94	2012	44	Population	1	Number	82348.95639876099	88773.66552122572	75727.12392210557
18	Thailand	2	female	39	0 to 14	2012	44	Population	1	Number	6077787.944348782	6551965.4125049105	5589061.731459958
18	Thailand	2	female	42	Neonatal	2012	44	Population	1	Number	27227.955160441845	29352.228491342044	25038.504733392547
18	Thailand	2	female	157	25 plus	2012	44	Population	1	Number	23905383.565570675	25770436.173232533	21983107.28929497
18	Thailand	2	female	158	<20 years	2012	44	Population	1	Number	8600560.102607777	9271559.461506292	7908973.09658554
18	Thailand	2	female	159	10 to 24	2012	44	Population	1	Number	7186293.310068586	7746954.26079558	6608430.122623267
18	Thailand	2	female	162	10 to 19	2012	44	Population	1	Number	4805501.784155411	5180417.903324936	4419082.4635892
18	Thailand	2	female	164	Birth	2012	44	Population	1	Number	356937.373761391	384765.812889557	331464.175124855
18	Thailand	2	female	235	95 plus	2012	44	Population	1	Number	30231.810376230093	32590.438784005666	27800.81437419186
18	Thailand	3	both	1	Under 5	2012	44	Population	1	Number	3750727.62910039	4043352.272670547	3449124.65668143
18	Thailand	3	both	2	Early Neonatal	2012	44	Population	1	Number	14032.639629581652	15127.439512701847	12904.249023361854
18	Thailand	3	both	3	Late Neonatal	2012	44	Population	1	Number	42040.9703164687	45320.92694641757	38660.37783823923
18	Thailand	3	both	4	Post Neonatal	2012	44	Population	1	Number	680523.0041315011	733616.1159800509	625800.8858808699
18	Thailand	3	both	5	1 to 4	2012	44	Population	1	Number	3014131.015022838	3249287.7902313764	2771759.143938958
18	Thailand	3	both	6	5 to 9	2012	44	Population	1	Number	4064807.717922272	4381936.293297797	3737948.982426479
18	Thailand	3	both	7	10 to 14	2012	44	Population	1	Number	4689670.053915245	5055549.201561521	4312564.9778358415
18	Thailand	3	both	8	15 to 19	2012	44	Population	1	Number	5101452.610682494	5499458.251057148	4691235.334680147
18	Thailand	3	both	9	20 to 24	2012	44	Population	1	Number	4771982.837127617	5144283.871733081	4388258.837324636
18	Thailand	3	both	10	25 to 29	2012	44	Population	1	Number	5073328.198882585	5469139.626082518	4665372.459050067
18	Thailand	3	both	11	30 to 34	2012	44	Population	1	Number	5468265.082155362	5894888.734642931	5028551.734281995
18	Thailand	3	both	12	35 to 39	2012	44	Population	1	Number	5738419.460822292	6186120.044663922	5276982.497780024
18	Thailand	3	both	13	40 to 44	2012	44	Population	1	Number	5844970.95818475	6300984.487412136	5374965.991411451
18	Thailand	3	both	14	45 to 49	2012	44	Population	1	Number	5595525.75990135	6032078.04868258	5145579.144652755
18	Thailand	3	both	15	50 to 54	2012	44	Population	1	Number	4963948.268231255	5351226.081054009	4564787.971701916
18	Thailand	3	both	16	55 to 59	2012	44	Population	1	Number	3984082.072684157	4294912.586589823	3663714.636200682
18	Thailand	3	both	17	60 to 64	2012	44	Population	1	Number	3067683.5186983505	3307018.358498611	2821005.3913660306
18	Thailand	3	both	18	65 to 69	2012	44	Population	1	Number	2176784.673576388	2346613.2781095975	2001745.376461619
18	Thailand	3	both	19	70 to 74	2012	44	Population	1	Number	1677487.0436326573	1808361.395699192	1542597.1959592202
18	Thailand	3	both	20	75 to 79	2012	44	Population	1	Number	1233303.2531678884	1329523.2298124547	1134131.0487765435
18	Thailand	3	both	21	80 plus	2012	44	Population	1	Number	1276559.8099282668	1376154.5809476285	1173909.2654958272
18	Thailand	3	both	22	All Ages	2012	44	Population	1	Number	68478998.94861332	73821600.34251547	62972475.50208666
18	Thailand	3	both	23	5-14 years	2012	44	Population	1	Number	8754477.771837518	9437485.49485932	8050513.96026232
18	Thailand	3	both	24	15-49 years	2012	44	Population	1	Number	37593944.90775645	40526953.06427431	34570945.99918106
18	Thailand	3	both	25	50-69 years	2012	44	Population	1	Number	14192498.53319015	15299770.304252038	13051253.37573025
18	Thailand	3	both	26	70+ years	2012	44	Population	1	Number	4187350.1067288127	4514039.206459276	3850637.510231591
18	Thailand	3	both	28	<1 year	2012	44	Population	1	Number	736596.6140775515	794064.4824391704	677365.512742471
18	Thailand	3	both	30	80 to 84	2012	44	Population	1	Number	754531.2204685286	813398.3127465984	693857.9641353843
18	Thailand	3	both	31	85 to 89	2012	44	Population	1	Number	340210.71244306176	366753.3058574704	312853.7374056048
18	Thailand	3	both	32	90 to 94	2012	44	Population	1	Number	133556.39088778413	143976.2067594656	122816.87352993066
18	Thailand	3	both	39	0 to 14	2012	44	Population	1	Number	12505205.400937907	13480837.767529868	11499638.616943749
18	Thailand	3	both	42	Neonatal	2012	44	Population	1	Number	56073.609946050354	60448.36645911942	51564.62686160108
18	Thailand	3	both	157	25 plus	2012	44	Population	1	Number	46100358.0998653	49697020.45219543	42393342.71313814
18	Thailand	3	both	158	<20 years	2012	44	Population	1	Number	17606658.011620402	18980296.018587016	16190873.951623896
18	Thailand	3	both	159	10 to 24	2012	44	Population	1	Number	14563105.501725355	15699291.324351752	13392059.149840625
18	Thailand	3	both	162	10 to 19	2012	44	Population	1	Number	9791122.664597739	10555007.452618668	9003800.312515987
18	Thailand	3	both	164	Birth	2012	44	Population	1	Number	735183.135883624	792501.311700843	682716.043807371
18	Thailand	3	both	235	95 plus	2012	44	Population	1	Number	48261.486128892284	52026.75558409409	44380.69042490736
19	Timor-Leste	1	male	1	Under 5	2012	44	Population	1	Number	84721.33924510205	91805.3372819955	77583.39276762254
19	Timor-Leste	1	male	2	Early Neonatal	2012	44	Population	1	Number	343.42566213706095	372.14129314661704	314.4913462118199
19	Timor-Leste	1	male	3	Late Neonatal	2012	44	Population	1	Number	1019.697722194807	1104.9600271420265	933.7860991127263
19	Timor-Leste	1	male	4	Post Neonatal	2012	44	Population	1	Number	16226.995346467975	17583.820016655234	14859.83772944419
19	Timor-Leste	1	male	5	1 to 4	2012	44	Population	1	Number	67131.2205143022	72744.41594505163	61475.27759285381
19	Timor-Leste	1	male	6	5 to 9	2012	44	Population	1	Number	81899.13265472879	88747.15111287558	74998.9628669236
19	Timor-Leste	1	male	7	10 to 14	2012	44	Population	1	Number	77712.72477966658	84210.69559417572	71165.26843585739
19	Timor-Leste	1	male	8	15 to 19	2012	44	Population	1	Number	65281.36931823562	70739.88893344381	59781.28015153755
19	Timor-Leste	1	male	9	20 to 24	2012	44	Population	1	Number	52539.611016719005	56932.72501394728	48113.04110261542
19	Timor-Leste	1	male	10	25 to 29	2012	44	Population	1	Number	41061.58505151375	44494.960756955916	37602.062350506385
19	Timor-Leste	1	male	11	30 to 34	2012	44	Population	1	Number	31455.66009664933	34085.833750174694	28805.456261531705
19	Timor-Leste	1	male	12	35 to 39	2012	44	Population	1	Number	28973.332764845673	31395.945937126155	26532.270095246433
19	Timor-Leste	1	male	13	40 to 44	2012	44	Population	1	Number	28031.960107119605	30375.86014621856	25670.21001338477
19	Timor-Leste	1	male	14	45 to 49	2012	44	Population	1	Number	22536.939978862145	24421.37240155989	20638.15659360557
19	Timor-Leste	1	male	15	50 to 54	2012	44	Population	1	Number	16522.45302049997	17903.98246520422	15130.402488864676
19	Timor-Leste	1	male	16	55 to 59	2012	44	Population	1	Number	15086.423191849863	16347.878608242925	13815.361116585802
19	Timor-Leste	1	male	17	60 to 64	2012	44	Population	1	Number	15377.953561603415	16663.785369888188	14082.329455162766
19	Timor-Leste	1	male	18	65 to 69	2012	44	Population	1	Number	13520.460229050917	14650.977222454441	12381.33374302296
19	Timor-Leste	1	male	19	70 to 74	2012	44	Population	1	Number	6981.477034478273	7565.235153123924	6393.273284987388
19	Timor-Leste	1	male	20	75 to 79	2012	44	Population	1	Number	4094.961732129325	4437.3630814238	3749.9528131047628
19	Timor-Leste	1	male	21	80 plus	2012	44	Population	1	Number	3558.6814500604323	3856.2415763613717	3258.85524396798
19	Timor-Leste	1	male	22	All Ages	2012	44	Population	1	Number	589356.0652331148	638635.2344051722	539701.6087845275
19	Timor-Leste	1	male	23	5-14 years	2012	44	Population	1	Number	159611.85743439538	172957.84670705127	146164.23130278097
19	Timor-Leste	1	male	24	15-49 years	2012	44	Population	1	Number	269880.45833394513	292446.5869394263	247142.47656842784
19	Timor-Leste	1	male	25	50-69 years	2012	44	Population	1	Number	60507.290003004164	65566.62366578978	55409.426803636205
19	Timor-Leste	1	male	26	70+ years	2012	44	Population	1	Number	14635.12021666803	15858.8398109091	13402.081342060132
19	Timor-Leste	1	male	28	<1 year	2012	44	Population	1	Number	17590.118730799844	19060.92133694388	16108.115174768736
19	Timor-Leste	1	male	30	80 to 84	2012	44	Population	1	Number	2408.2849988828593	2609.6544101360278	2205.382051671287
19	Timor-Leste	1	male	31	85 to 89	2012	44	Population	1	Number	893.2142632667168	967.9006190760941	817.9591308416506
19	Timor-Leste	1	male	32	90 to 94	2012	44	Population	1	Number	219.99627430166066	238.39132316612884	201.46113728420687
19	Timor-Leste	1	male	39	0 to 14	2012	44	Population	1	Number	244333.19667949743	264763.1839890468	223747.62407040354
19	Timor-Leste	1	male	42	Neonatal	2012	44	Population	1	Number	1363.123384331868	1477.1013202886436	1248.2774453245463
19	Timor-Leste	1	male	157	25 plus	2012	44	Population	1	Number	227201.8882186627	246199.43646873406	208059.6634599713
19	Timor-Leste	1	male	158	<20 years	2012	44	Population	1	Number	309614.56599773304	335503.0729224906	283528.90422194113
19	Timor-Leste	1	male	159	10 to 24	2012	44	Population	1	Number	195533.7051146212	211883.30954156676	179059.58969001033
19	Timor-Leste	1	male	162	10 to 19	2012	44	Population	1	Number	142994.0940979022	154950.5845276195	130946.54858739494
19	Timor-Leste	1	male	164	Birth	2012	44	Population	1	Number	18457.9787115627	19875.9004784766	17101.6765611019
19	Timor-Leste	1	male	235	95 plus	2012	44	Population	1	Number	37.185913609195595	40.295223983120785	34.05292417083565
19	Timor-Leste	2	female	1	Under 5	2012	44	Population	1	Number	80953.5651929569	87722.51976823041	74133.0614018547
19	Timor-Leste	2	female	2	Early Neonatal	2012	44	Population	1	Number	328.0216117495266	355.44922885753425	300.3851186417994
19	Timor-Leste	2	female	3	Late Neonatal	2012	44	Population	1	Number	976.8620467713257	1058.5426349596653	894.5594171402919
19	Timor-Leste	2	female	4	Post Neonatal	2012	44	Population	1	Number	15558.182781758624	16859.084505759398	14247.373994119487
19	Timor-Leste	2	female	5	1 to 4	2012	44	Population	1	Number	64090.49875267742	69449.44339865382	58690.74287195311
19	Timor-Leste	2	female	6	5 to 9	2012	44	Population	1	Number	76488.78378070243	82884.41443261271	70044.4469746631
19	Timor-Leste	2	female	7	10 to 14	2012	44	Population	1	Number	72749.36111704659	78832.31891646788	66620.0783347949
19	Timor-Leste	2	female	8	15 to 19	2012	44	Population	1	Number	63007.36959682039	68275.74810111204	57698.8695674742
19	Timor-Leste	2	female	9	20 to 24	2012	44	Population	1	Number	52943.74701760102	57370.65295747794	48483.12781710013
19	Timor-Leste	2	female	10	25 to 29	2012	44	Population	1	Number	41857.36621631185	45357.28138228966	38330.797321125676
19	Timor-Leste	2	female	11	30 to 34	2012	44	Population	1	Number	31533.0806367046	34169.727829938536	28876.35396240506
19	Timor-Leste	2	female	12	35 to 39	2012	44	Population	1	Number	27457.985343430977	29753.89232510867	25144.593799963874
19	Timor-Leste	2	female	13	40 to 44	2012	44	Population	1	Number	25169.10916396693	27273.63113560475	23048.56012993332
19	Timor-Leste	2	female	14	45 to 49	2012	44	Population	1	Number	20105.485263526425	21786.610932769738	18411.556921581556
19	Timor-Leste	2	female	15	50 to 54	2012	44	Population	1	Number	14849.89511280126	16091.573168937983	13598.76101298841
19	Timor-Leste	2	female	16	55 to 59	2012	44	Population	1	Number	14415.95949831359	15621.353908930076	13201.385363422025
19	Timor-Leste	2	female	17	60 to 64	2012	44	Population	1	Number	16296.661180012377	17659.310977994643	14923.634073724379
19	Timor-Leste	2	female	18	65 to 69	2012	44	Population	1	Number	14947.788701043903	16197.652156433212	13688.406865777499
19	Timor-Leste	2	female	19	70 to 74	2012	44	Population	1	Number	6938.730668075476	7518.9145375605285	6354.128387567597
19	Timor-Leste	2	female	20	75 to 79	2012	44	Population	1	Number	4119.635349128027	4464.09978968073	3772.547627299923
19	Timor-Leste	2	female	21	80 plus	2012	44	Population	1	Number	3223.5031219148573	3493.037220301822	2951.9163769550096
19	Timor-Leste	2	female	22	All Ages	2012	44	Population	1	Number	567058.0269603576	614472.7395414513	519282.22593863145
19	Timor-Leste	2	female	23	5-14 years	2012	44	Population	1	Number	149238.144897749	161716.7333490806	136664.525309458
19	Timor-Leste	2	female	24	15-49 years	2012	44	Population	1	Number	262074.1432383622	283987.5446643013	239993.8595195838
19	Timor-Leste	2	female	25	50-69 years	2012	44	Population	1	Number	60510.30449217113	65569.89021229591	55412.187315912306
19	Timor-Leste	2	female	26	70+ years	2012	44	Population	1	Number	14281.86913911836	15476.051547543084	13078.592391822529
19	Timor-Leste	2	female	28	<1 year	2012	44	Population	1	Number	16863.066440279476	18273.0763695766	15442.318529901577
19	Timor-Leste	2	female	30	80 to 84	2012	44	Population	1	Number	2245.730645144881	2433.5080294892573	2056.523235409483
19	Timor-Leste	2	female	31	85 to 89	2012	44	Population	1	Number	730.0396488855138	791.0821145221549	668.5323121671086
19	Timor-Leste	2	female	32	90 to 94	2012	44	Population	1	Number	203.50473294070974	220.52083704737208	186.35904208421724
19	Timor-Leste	2	female	39	0 to 14	2012	44	Population	1	Number	230191.7100907059	249439.25311731102	210797.58671131273
19	Timor-Leste	2	female	42	Neonatal	2012	44	Population	1	Number	1304.8836585208524	1413.9918638171996	1194.9445357820912
19	Timor-Leste	2	female	157	25 plus	2012	44	Population	1	Number	220915.20025523027	239387.0853655504	202302.6418427443
19	Timor-Leste	2	female	158	<20 years	2012	44	Population	1	Number	293199.0796875263	317715.001218423	268496.45627878694
19	Timor-Leste	2	female	159	10 to 24	2012	44	Population	1	Number	188700.47773146798	204478.71997505784	172802.0757193692
19	Timor-Leste	2	female	162	10 to 19	2012	44	Population	1	Number	135756.73071386697	147108.06701757992	124318.9479022691
19	Timor-Leste	2	female	164	Birth	2012	44	Population	1	Number	17572.301012436	18922.1859857396	16281.078933131
19	Timor-Leste	2	female	235	95 plus	2012	44	Population	1	Number	44.22809494375303	47.92623924303826	40.50178729420012
19	Timor-Leste	3	both	1	Under 5	2012	44	Population	1	Number	165674.90443805893	179527.85705022592	151716.45416947728
19	Timor-Leste	3	both	2	Early Neonatal	2012	44	Population	1	Number	671.4472738865876	727.5905220041514	614.8764648536194
19	Timor-Leste	3	both	3	Late Neonatal	2012	44	Population	1	Number	1996.5597689661329	2163.5026621016923	1828.3455162530186
19	Timor-Leste	3	both	4	Post Neonatal	2012	44	Population	1	Number	31785.1781282266	34442.90452241464	29107.211723563676
19	Timor-Leste	3	both	5	1 to 4	2012	44	Population	1	Number	131221.7192669796	142193.85934370544	120166.02046480693
19	Timor-Leste	3	both	6	5 to 9	2012	44	Population	1	Number	158387.91643543122	171631.5655454883	145043.40984158666
19	Timor-Leste	3	both	7	10 to 14	2012	44	Population	1	Number	150462.08589671316	163043.01451064358	137785.3467706523
19	Timor-Leste	3	both	8	15 to 19	2012	44	Population	1	Number	128288.738915056	139015.63703455587	117480.14971901175
19	Timor-Leste	3	both	9	20 to 24	2012	44	Population	1	Number	105483.35803432003	114303.37797142522	96596.16891971555
19	Timor-Leste	3	both	10	25 to 29	2012	44	Population	1	Number	82918.9512678256	89852.24213924559	75932.85967163205
19	Timor-Leste	3	both	11	30 to 34	2012	44	Population	1	Number	62988.74073335393	68255.56158011322	57681.810223936765
19	Timor-Leste	3	both	12	35 to 39	2012	44	Population	1	Number	56431.318108276646	61149.83826223482	51676.8638952103
19	Timor-Leste	3	both	13	40 to 44	2012	44	Population	1	Number	53201.06927108653	57649.49128182331	48718.77014331808
19	Timor-Leste	3	both	14	45 to 49	2012	44	Population	1	Number	42642.42524238857	46207.98333432962	39049.713515187126
19	Timor-Leste	3	both	15	50 to 54	2012	44	Population	1	Number	31372.348133301228	33995.5556341422	28729.163501853087
19	Timor-Leste	3	both	16	55 to 59	2012	44	Population	1	Number	29502.382690163453	31969.232517173004	27016.746480007834
19	Timor-Leste	3	both	17	60 to 64	2012	44	Population	1	Number	31674.61474161579	34323.096347882834	29005.963528887143
19	Timor-Leste	3	both	18	65 to 69	2012	44	Population	1	Number	28468.248930094822	30848.629378887657	26069.740608800454
19	Timor-Leste	3	both	19	70 to 74	2012	44	Population	1	Number	13920.20770255375	15084.149690684451	12747.401672554985
19	Timor-Leste	3	both	20	75 to 79	2012	44	Population	1	Number	8214.597081257352	8901.462871104532	7522.500440404684
19	Timor-Leste	3	both	21	80 plus	2012	44	Population	1	Number	6782.18457197529	7349.278796663194	6210.771620922989
19	Timor-Leste	3	both	22	All Ages	2012	44	Population	1	Number	1156414.0921934722	1253107.9739466237	1058983.8347231585
19	Timor-Leste	3	both	23	5-14 years	2012	44	Population	1	Number	308850.0023321444	334674.5800561318	282828.756612239
19	Timor-Leste	3	both	24	15-49 years	2012	44	Population	1	Number	531954.6015723073	576434.1316037277	487136.3360880116
19	Timor-Leste	3	both	25	50-69 years	2012	44	Population	1	Number	121017.59449517529	131136.51387808568	110821.61411954851
19	Timor-Leste	3	both	26	70+ years	2012	44	Population	1	Number	28916.98935578639	31334.891358452172	26480.673733882653
19	Timor-Leste	3	both	28	<1 year	2012	44	Population	1	Number	34453.18517107932	37333.99770652048	31550.433704670315
19	Timor-Leste	3	both	30	80 to 84	2012	44	Population	1	Number	4654.015644027741	5043.1624396252855	4261.90528708077
19	Timor-Leste	3	both	31	85 to 89	2012	44	Population	1	Number	1623.2539121522304	1758.982733598249	1486.4914430087592
19	Timor-Leste	3	both	32	90 to 94	2012	44	Population	1	Number	423.5010072423704	458.91216021350095	387.8201793684241
19	Timor-Leste	3	both	39	0 to 14	2012	44	Population	1	Number	474524.9067702033	514202.4371063578	434545.2107817162
19	Timor-Leste	3	both	42	Neonatal	2012	44	Population	1	Number	2668.00704285272	2891.0931841058436	2443.2219811066375
19	Timor-Leste	3	both	157	25 plus	2012	44	Population	1	Number	448117.08847389295	485586.5218342844	410362.30530271574
19	Timor-Leste	3	both	158	<20 years	2012	44	Population	1	Number	602813.6456852594	653218.0741409137	552025.3605007278
19	Timor-Leste	3	both	159	10 to 24	2012	44	Population	1	Number	384234.1828460892	416362.0295166246	351861.6654093795
19	Timor-Leste	3	both	162	10 to 19	2012	44	Population	1	Number	278750.8248117692	302058.6515451994	255265.49648966404
19	Timor-Leste	3	both	164	Birth	2012	44	Population	1	Number	36030.2797239988	38798.0864642162	33382.7554942328
19	Timor-Leste	3	both	235	95 plus	2012	44	Population	1	Number	81.41400855294863	88.22146322615906	74.55471146503578
20	Viet Nam	1	male	1	Under 5	2012	44	Population	1	Number	4033218.6900465842	4399453.924048131	3682276.9346949793
20	Viet Nam	1	male	2	Early Neonatal	2012	44	Population	1	Number	15747.798593443593	17177.772801663985	14377.538137459545
20	Viet Nam	1	male	3	Late Neonatal	2012	44	Population	1	Number	47008.29012394507	51276.86404879635	42917.96596352018
20	Viet Nam	1	male	4	Post Neonatal	2012	44	Population	1	Number	756711.7919005324	825424.7830562936	690868.1605595888
20	Viet Nam	1	male	5	1 to 4	2012	44	Population	1	Number	3213750.809428663	3505574.5041413773	2934113.270034411
20	Viet Nam	1	male	6	5 to 9	2012	44	Population	1	Number	3687888.120502653	4022765.71395351	3366994.553847436
20	Viet Nam	1	male	7	10 to 14	2012	44	Population	1	Number	3544189.407710703	3866018.481914399	3235799.47212152
20	Viet Nam	1	male	8	15 to 19	2012	44	Population	1	Number	4194984.807457146	4575909.166055282	3829967.325108497
20	Viet Nam	1	male	9	20 to 24	2012	44	Population	1	Number	4586957.446716619	5003474.765254087	4187833.3173837624
20	Viet Nam	1	male	10	25 to 29	2012	44	Population	1	Number	4245777.09523197	4631313.632545976	3876340.032394415
20	Viet Nam	1	male	11	30 to 34	2012	44	Population	1	Number	3824744.6972531737	4172049.511805275	3491942.8531235005
20	Viet Nam	1	male	12	35 to 39	2012	44	Population	1	Number	3488568.8545193323	3805347.320789567	3185018.6204367345
20	Viet Nam	1	male	13	40 to 44	2012	44	Population	1	Number	3251673.714831948	3546940.9877886754	2968736.396275434
20	Viet Nam	1	male	14	45 to 49	2012	44	Population	1	Number	2878690.508700722	3140089.1515945112	2628207.5128912968
20	Viet Nam	1	male	15	50 to 54	2012	44	Population	1	Number	2470440.714345131	2694768.355030216	2255480.686781057
20	Viet Nam	1	male	16	55 to 59	2012	44	Population	1	Number	1776488.3748266487	1937801.8779256223	1621911.1013051423
20	Viet Nam	1	male	17	60 to 64	2012	44	Population	1	Number	1078059.2955625039	1175952.1520426758	984254.3098592741
20	Viet Nam	1	male	18	65 to 69	2012	44	Population	1	Number	706690.3249429187	770861.1315398482	645199.2027933785
20	Viet Nam	1	male	19	70 to 74	2012	44	Population	1	Number	551940.5104727772	602059.3057929479	503914.60697466077
20	Viet Nam	1	male	20	75 to 79	2012	44	Population	1	Number	463977.1483698522	506108.45652925206	423605.18557651626
20	Viet Nam	1	male	21	80 plus	2012	44	Population	1	Number	397022.6056088201	433074.12625358114	362476.5467822857
20	Viet Nam	1	male	22	All Ages	2012	44	Population	1	Number	45181312.317099504	49283988.06086357	41249958.658349894
20	Viet Nam	1	male	23	5-14 years	2012	44	Population	1	Number	7232077.528213356	7888784.195867909	6602794.025968955
20	Viet Nam	1	male	24	15-49 years	2012	44	Population	1	Number	26471397.12471091	28875124.535833377	24168046.057613637
20	Viet Nam	1	male	25	50-69 years	2012	44	Population	1	Number	6031678.709677203	6579383.516538362	5506845.300738853
20	Viet Nam	1	male	26	70+ years	2012	44	Population	1	Number	1412940.2644514495	1541241.888575781	1289996.3393334635
20	Viet Nam	1	male	28	<1 year	2012	44	Population	1	Number	819467.8806179211	893879.4199067542	748163.6646605685
20	Viet Nam	1	male	30	80 to 84	2012	44	Population	1	Number	272614.5068581636	297369.18677616795	248893.54825821947
20	Viet Nam	1	male	31	85 to 89	2012	44	Population	1	Number	96159.51303323734	104891.24926269427	87792.40207520248
20	Viet Nam	1	male	32	90 to 94	2012	44	Population	1	Number	23648.78540423534	25796.206390294614	21591.037759115734
20	Viet Nam	1	male	39	0 to 14	2012	44	Population	1	Number	11265296.21825994	12288238.119916037	10285070.960663935
20	Viet Nam	1	male	42	Neonatal	2012	44	Population	1	Number	62756.088717388666	68454.63685046035	57295.50410097972
20	Viet Nam	1	male	157	25 plus	2012	44	Population	1	Number	25134073.844665796	27416366.00963814	22947087.0551937
20	Viet Nam	1	male	158	<20 years	2012	44	Population	1	Number	15460281.025717087	16864147.28597132	14115038.285772432
20	Viet Nam	1	male	159	10 to 24	2012	44	Population	1	Number	12326131.661884468	13445402.413223766	11253600.114613779
20	Viet Nam	1	male	162	10 to 19	2012	44	Population	1	Number	7739174.215167849	8441927.647969682	7065766.797230017
20	Viet Nam	1	male	164	Birth	2012	44	Population	1	Number	833803.030875778	890719.971144959	780069.008562751
20	Viet Nam	1	male	235	95 plus	2012	44	Population	1	Number	4599.800313183855	5017.483824424309	4199.558689748117
20	Viet Nam	2	female	1	Under 5	2012	44	Population	1	Number	3736052.5275550405	4075303.6757875686	3410968.039738483
20	Viet Nam	2	female	2	Early Neonatal	2012	44	Population	1	Number	14581.414658880527	15905.475717817806	13312.644565028253
20	Viet Nam	2	female	3	Late Neonatal	2012	44	Population	1	Number	43603.72541054577	47563.14884039356	39809.64204650445
20	Viet Nam	2	female	4	Post Neonatal	2012	44	Population	1	Number	701821.0142456789	765549.6645204055	640753.5845796774
20	Viet Nam	2	female	5	1 to 4	2012	44	Population	1	Number	2976046.3732399354	3246285.386708951	2717092.1685472718
20	Viet Nam	2	female	6	5 to 9	2012	44	Population	1	Number	3428495.7432340784	3739819.2883459213	3130172.640319921
20	Viet Nam	2	female	7	10 to 14	2012	44	Population	1	Number	3336707.120184964	3639695.8264436517	3046370.8047399963
20	Viet Nam	2	female	8	15 to 19	2012	44	Population	1	Number	4011906.773989712	4376206.785737288	3662819.4286777526
20	Viet Nam	2	female	9	20 to 24	2012	44	Population	1	Number	4462658.65688223	4867889.060456855	4074350.116498274
20	Viet Nam	2	female	10	25 to 29	2012	44	Population	1	Number	4190571.2407232793	4571094.826695436	3825937.795288068
20	Viet Nam	2	female	11	30 to 34	2012	44	Population	1	Number	3779698.2355028833	4122912.6193771805	3450816.0113030793
20	Viet Nam	2	female	12	35 to 39	2012	44	Population	1	Number	3412967.238108444	3722880.7218907545	3115995.314305953
20	Viet Nam	2	female	13	40 to 44	2012	44	Population	1	Number	3227734.650115137	3520828.143358413	2946880.3372270055
20	Viet Nam	2	female	14	45 to 49	2012	44	Population	1	Number	2980644.3170357263	3251300.845435468	2721290.0322604515
20	Viet Nam	2	female	15	50 to 54	2012	44	Population	1	Number	2719809.4910567985	2966780.9899876714	2483151.181560964
20	Viet Nam	2	female	16	55 to 59	2012	44	Population	1	Number	2049460.1440024392	2235560.7681188346	1871130.825477175
20	Viet Nam	2	female	17	60 to 64	2012	44	Population	1	Number	1333230.9756246393	1454294.6212784194	1217222.7809711928
20	Viet Nam	2	female	18	65 to 69	2012	44	Population	1	Number	960306.6593782296	1047507.0224476989	876747.6632965818
20	Viet Nam	2	female	19	70 to 74	2012	44	Population	1	Number	836124.7723444769	912048.8357754468	763371.1931686989
20	Viet Nam	2	female	20	75 to 79	2012	44	Population	1	Number	739930.2785402307	807119.4293231461	675546.8540982223
20	Viet Nam	2	female	21	80 plus	2012	44	Population	1	Number	829559.2092723408	904887.0886843262	757376.9182925374
20	Viet Nam	2	female	22	All Ages	2012	44	Population	1	Number	46035858.03355065	50216130.54914407	42030147.93722436
20	Viet Nam	2	female	23	5-14 years	2012	44	Population	1	Number	6765202.863419043	7379515.114789574	6176543.445059916
[truncated: 93,176 more rows]
