# Supplementary material for: Hematological malignancy burden in mainland China and Taiwan from 1990 to 2021 and decadal projections: Insights from the global burden of disease study 2021
Source: PLoS One. 2025 Jul 21;20(7):e0328526. doi: 10.1371/journal.pone.0328526 (PMC12279097; doi:10.1371/journal.pone.0328526)
Supplement: S1 Data — (ZIP) [file pone.0328526.s021.zip › The raw data used in this study/GBD_Population/IHME_GBD_2019_POP_2013_Y2020M10D15.CSV]

location_id	location_name	sex_id	sex_name	age_group_id	age_group_name	year_id	measure_id	measure_name	metric_id	metric_name	val	upper	lower
1	Global	1	male	1	Under 5	2013	44	Population	1	Number	340403111.74489087	347419598.8026326	333289819.56760365
1	Global	1	male	2	Early Neonatal	2013	44	Population	1	Number	1366290.3372471363	1394686.2294147064	1337561.7871040942
1	Global	1	male	3	Late Neonatal	2013	44	Population	1	Number	4049299.280048027	4133593.7958507487	3964290.544457397
1	Global	1	male	4	Post Neonatal	2013	44	Population	1	Number	64186496.39121009	65512115.22217388	62846247.75693489
1	Global	1	male	5	1 to 4	2013	44	Population	1	Number	270801025.73638564	276373527.9925154	265126187.0864213
1	Global	1	male	6	5 to 9	2013	44	Population	1	Number	328608182.2057913	335624001.0649476	321454045.863087
1	Global	1	male	7	10 to 14	2013	44	Population	1	Number	318685073.9422901	325875754.3469089	311436081.5519089
1	Global	1	male	8	15 to 19	2013	44	Population	1	Number	311451934.00996697	318641889.2662902	304222019.1185983
1	Global	1	male	9	20 to 24	2013	44	Population	1	Number	311064553.6969498	318850649.3912419	303445112.6552651
1	Global	1	male	10	25 to 29	2013	44	Population	1	Number	298117859.4783434	305575407.01488304	290657610.5065921
1	Global	1	male	11	30 to 34	2013	44	Population	1	Number	268478707.14020216	274785800.18031174	262010156.02388418
1	Global	1	male	12	35 to 39	2013	44	Population	1	Number	252213888.94038263	258501909.8280869	245792336.57095987
1	Global	1	male	13	40 to 44	2013	44	Population	1	Number	244150075.77531025	250806090.7900261	237354032.7411654
1	Global	1	male	14	45 to 49	2013	44	Population	1	Number	223463457.2783622	229866495.05290103	216978627.91724545
1	Global	1	male	15	50 to 54	2013	44	Population	1	Number	185039883.88014695	189766224.87541035	180230711.7789607
1	Global	1	male	16	55 to 59	2013	44	Population	1	Number	159344579.89339527	163784194.73431346	154994140.8279947
1	Global	1	male	17	60 to 64	2013	44	Population	1	Number	131886413.3294754	135607850.08675635	128315972.04793471
1	Global	1	male	18	65 to 69	2013	44	Population	1	Number	96448341.84148537	98935919.24719507	93884617.78227347
1	Global	1	male	19	70 to 74	2013	44	Population	1	Number	70997502.69853663	72787095.64633933	69180051.41928609
1	Global	1	male	20	75 to 79	2013	44	Population	1	Number	50250926.37749415	51510895.293591924	49002191.46951342
1	Global	1	male	21	80 plus	2013	44	Population	1	Number	46316812.53139911	47284436.30219374	45314874.561140396
1	Global	1	male	22	All Ages	2013	44	Population	1	Number	3636921304.7644224	3723934444.634711	3550835592.3026857
1	Global	1	male	23	5-14 years	2013	44	Population	1	Number	647293256.1480814	661529772.6488278	632855588.9330637
1	Global	1	male	24	15-49 years	2013	44	Population	1	Number	1908940476.3195174	1957040186.1229532	1860872535.0478685
1	Global	1	male	25	50-69 years	2013	44	Population	1	Number	572719218.944503	588280659.0937033	557425555.0993733
1	Global	1	male	26	70+ years	2013	44	Population	1	Number	167565241.6074299	171508365.75851017	163498666.17266884
1	Global	1	male	28	<1 year	2013	44	Population	1	Number	69602086.00850525	71039927.43744226	68148100.08849637
1	Global	1	male	30	80 to 84	2013	44	Population	1	Number	29253875.05337593	29933846.704282623	28562234.67656238
1	Global	1	male	31	85 to 89	2013	44	Population	1	Number	12558008.520361051	12800700.180976387	12306216.826464208
1	Global	1	male	32	90 to 94	2013	44	Population	1	Number	3604136.8794156252	3667281.248777609	3535781.4412146593
1	Global	1	male	39	0 to 14	2013	44	Population	1	Number	987696367.8929724	1008782990.5741066	966133333.3434424
1	Global	1	male	42	Neonatal	2013	44	Population	1	Number	5415589.617295164	5528280.025265455	5301852.331561491
1	Global	1	male	157	25 plus	2013	44	Population	1	Number	2026708449.1645336	2078025774.576813	1973187010.828832
1	Global	1	male	158	<20 years	2013	44	Population	1	Number	1299148301.9029393	1327185315.7168322	1270435142.4026427
1	Global	1	male	159	10 to 24	2013	44	Population	1	Number	941201561.6492069	963196355.417764	919452991.2705338
1	Global	1	male	162	10 to 19	2013	44	Population	1	Number	630137007.9522572	644507298.1022707	615753122.7570057
1	Global	1	male	164	Birth	2013	44	Population	1	Number	71725468.392486	74419839.7590215	69098868.96935
1	Global	1	male	235	95 plus	2013	44	Population	1	Number	900792.0782465066	919400.8643551419	882164.3882553477
1	Global	2	female	1	Under 5	2013	44	Population	1	Number	318509519.9672457	324923694.5786779	312035598.0578164
1	Global	2	female	2	Early Neonatal	2013	44	Population	1	Number	1273509.0944421	1299191.9775048755	1247604.3742713993
1	Global	2	female	3	Late Neonatal	2013	44	Population	1	Number	3782412.7469714335	3858578.9321565623	3705475.256446703
1	Global	2	female	4	Post Neonatal	2013	44	Population	1	Number	59973124.52945552	61170817.01315422	58757745.82565099
1	Global	2	female	5	1 to 4	2013	44	Population	1	Number	253480473.59637666	258587400.3828295	248363126.1094388
1	Global	2	female	6	5 to 9	2013	44	Population	1	Number	307256488.87832904	313676388.49797815	300817176.28810257
1	Global	2	female	7	10 to 14	2013	44	Population	1	Number	298171210.02401376	304613794.6643075	291644760.3029746
1	Global	2	female	8	15 to 19	2013	44	Population	1	Number	295996223.1116024	302558143.2016434	289433616.3949514
1	Global	2	female	9	20 to 24	2013	44	Population	1	Number	305037621.52883315	312389771.65104455	297617339.8206637
1	Global	2	female	10	25 to 29	2013	44	Population	1	Number	295731285.2617737	303003153.4318168	288412909.59959865
1	Global	2	female	11	30 to 34	2013	44	Population	1	Number	265947637.83734348	272047986.420565	259756478.11104083
1	Global	2	female	12	35 to 39	2013	44	Population	1	Number	248360810.63163516	254389511.25899282	242239583.45782307
1	Global	2	female	13	40 to 44	2013	44	Population	1	Number	238834325.4728194	245136914.8425962	232332760.11787775
1	Global	2	female	14	45 to 49	2013	44	Population	1	Number	221344016.22856957	227615633.13873142	215079777.73961
1	Global	2	female	15	50 to 54	2013	44	Population	1	Number	185741032.50496548	190345861.28680065	181088371.37622324
1	Global	2	female	16	55 to 59	2013	44	Population	1	Number	163071774.70663917	167337758.5449198	158831155.95916364
1	Global	2	female	17	60 to 64	2013	44	Population	1	Number	138543285.62798944	142157310.95254758	134947005.10246897
1	Global	2	female	18	65 to 69	2013	44	Population	1	Number	103405161.95456505	105890254.77559642	100823096.53946233
1	Global	2	female	19	70 to 74	2013	44	Population	1	Number	81328320.68658634	83207142.6071947	79401406.13833363
1	Global	2	female	20	75 to 79	2013	44	Population	1	Number	63225141.453654915	64654404.95240338	61754649.94365661
1	Global	2	female	21	80 plus	2013	44	Population	1	Number	74935431.89434008	76487755.5701794	73318236.19839537
1	Global	2	female	22	All Ages	2013	44	Population	1	Number	3605439287.770906	3688294165.1551776	3523350850.5183425
1	Global	2	female	23	5-14 years	2013	44	Population	1	Number	605427698.9023428	618269646.1684425	592482627.5911732
1	Global	2	female	24	15-49 years	2013	44	Population	1	Number	1871251920.072577	1916837559.2695658	1825490610.6976528
1	Global	2	female	25	50-69 years	2013	44	Population	1	Number	590761254.794159	605685632.3155394	575686169.1632344
1	Global	2	female	26	70+ years	2013	44	Population	1	Number	219488894.03458133	224356030.87904796	214509545.96071348
1	Global	2	female	28	<1 year	2013	44	Population	1	Number	65029046.370869055	66328100.37215021	63710825.456369095
1	Global	2	female	30	80 to 84	2013	44	Population	1	Number	41607190.208796315	42504655.126739495	40675154.53370635
1	Global	2	female	31	85 to 89	2013	44	Population	1	Number	22344382.295997657	22795346.04308467	21877043.652741216
1	Global	2	female	32	90 to 94	2013	44	Population	1	Number	8542698.90750667	8710869.583072746	8355943.324930109
1	Global	2	female	39	0 to 14	2013	44	Population	1	Number	923937218.8695885	943169292.6266	904676502.2020757
1	Global	2	female	42	Neonatal	2013	44	Population	1	Number	5055921.841413533	5157770.909661438	4953079.630718103
1	Global	2	female	157	25 plus	2013	44	Population	1	Number	2080468224.2608817	2131648100.2181594	2027377285.1135006
1	Global	2	female	158	<20 years	2013	44	Population	1	Number	1219933441.981191	1245467148.543535	1194050781.8716693
1	Global	2	female	159	10 to 24	2013	44	Population	1	Number	899205054.6644493	919567187.7280533	879260014.3236055
1	Global	2	female	162	10 to 19	2013	44	Population	1	Number	594167433.1356162	607171937.8659508	581092429.0661778
1	Global	2	female	164	Birth	2013	44	Population	1	Number	66788332.1291444	69325171.5014857	64304849.9861138
1	Global	2	female	235	95 plus	2013	44	Population	1	Number	2441160.4820394344	2494683.154410637	2381884.517572749
1	Global	3	both	1	Under 5	2013	44	Population	1	Number	658912631.7121366	672340869.751634	645370967.934855
1	Global	3	both	2	Early Neonatal	2013	44	Population	1	Number	2639799.4316892363	2693667.282493856	2585359.462327772
1	Global	3	both	3	Late Neonatal	2013	44	Population	1	Number	7831712.027019461	7991423.9788194	7670522.991983266
1	Global	3	both	4	Post Neonatal	2013	44	Population	1	Number	124159620.9206656	126682615.60473323	121619235.43433355
1	Global	3	both	5	1 to 4	2013	44	Population	1	Number	524281499.33276224	534974540.7087765	513448892.3035796
1	Global	3	both	6	5 to 9	2013	44	Population	1	Number	635864671.0841204	649357180.979709	622294657.808663
1	Global	3	both	7	10 to 14	2013	44	Population	1	Number	616856283.966304	630489643.8760978	603080198.6293566
1	Global	3	both	8	15 to 19	2013	44	Population	1	Number	607448157.1215694	621183643.3071923	593654916.9494882
1	Global	3	both	9	20 to 24	2013	44	Population	1	Number	616102175.225783	631308923.6773798	601259565.3483632
1	Global	3	both	10	25 to 29	2013	44	Population	1	Number	593849144.7401172	608648508.2029952	579034752.63526
1	Global	3	both	11	30 to 34	2013	44	Population	1	Number	534426344.9775456	546818918.7413988	521774076.2421206
1	Global	3	both	12	35 to 39	2013	44	Population	1	Number	500574699.5720178	512891450.49556464	488059434.1189361
1	Global	3	both	13	40 to 44	2013	44	Population	1	Number	482984401.2481296	495903478.94879806	469744192.9857608
1	Global	3	both	14	45 to 49	2013	44	Population	1	Number	444807473.5069318	457482128.1916324	432033962.42930293
1	Global	3	both	15	50 to 54	2013	44	Population	1	Number	370780916.3851124	380054314.97812253	361275604.5995406
1	Global	3	both	16	55 to 59	2013	44	Population	1	Number	322416354.6000344	331228049.7889138	313876941.03053063
1	Global	3	both	17	60 to 64	2013	44	Population	1	Number	270429698.9574648	277813867.1492597	263228758.99400067
1	Global	3	both	18	65 to 69	2013	44	Population	1	Number	199853503.7960504	204874589.03009158	194678712.63611978
1	Global	3	both	19	70 to 74	2013	44	Population	1	Number	152325823.38512295	155916916.62024343	148678327.01020297
1	Global	3	both	20	75 to 79	2013	44	Population	1	Number	113476067.83114907	116136321.83940308	110810100.05349411
1	Global	3	both	21	80 plus	2013	44	Population	1	Number	121252244.42573918	123758770.04785976	118621610.1931255
1	Global	3	both	22	All Ages	2013	44	Population	1	Number	7242360592.535329	7412087742.308669	7073914135.899398
1	Global	3	both	23	5-14 years	2013	44	Population	1	Number	1252720955.0504243	1279835787.6167755	1225328824.8148985
1	Global	3	both	24	15-49 years	2013	44	Population	1	Number	3780192396.392094	3874258961.6979713	3686136942.4358897
1	Global	3	both	25	50-69 years	2013	44	Population	1	Number	1163480473.738662	1193727966.4406629	1133148488.7734027
1	Global	3	both	26	70+ years	2013	44	Population	1	Number	387054135.6420112	395951132.30234104	378171095.40367824
1	Global	3	both	28	<1 year	2013	44	Population	1	Number	134631132.3793743	137367706.8660465	131875117.88864458
1	Global	3	both	30	80 to 84	2013	44	Population	1	Number	70861065.26217224	72426802.59977652	69232556.9549384
1	Global	3	both	31	85 to 89	2013	44	Population	1	Number	34902390.81635871	35589325.773321666	34183081.09015739
1	Global	3	both	32	90 to 94	2013	44	Population	1	Number	12146835.786922297	12374200.938236108	11897449.559333218
1	Global	3	both	39	0 to 14	2013	44	Population	1	Number	1911633586.7625608	1951846643.3420677	1870746835.0055335
1	Global	3	both	42	Neonatal	2013	44	Population	1	Number	10471511.458708696	10685091.261313256	10255882.454311037
1	Global	3	both	157	25 plus	2013	44	Population	1	Number	4107176673.4254155	4209675912.4636803	3999735871.5307713
1	Global	3	both	158	<20 years	2013	44	Population	1	Number	2519081743.88413	2572785891.77594	2464367435.274223
1	Global	3	both	159	10 to 24	2013	44	Population	1	Number	1840406616.3136563	1882990589.209823	1798813128.9998882
1	Global	3	both	162	10 to 19	2013	44	Population	1	Number	1224304441.0878732	1251557883.546855	1196734459.288799
1	Global	3	both	164	Birth	2013	44	Population	1	Number	138513800.52163	143731806.812612	133403718.955464
1	Global	3	both	235	95 plus	2013	44	Population	1	Number	3341952.5602859408	3413315.596666704	3264957.1766168885
4	Southeast Asia, East Asia, and Oceania	1	male	1	Under 5	2013	44	Population	1	Number	71072434.76007386	74667224.16749308	67402641.16644432
4	Southeast Asia, East Asia, and Oceania	1	male	2	Early Neonatal	2013	44	Population	1	Number	285988.0961054892	300973.0762713428	270819.25588501454
4	Southeast Asia, East Asia, and Oceania	1	male	3	Late Neonatal	2013	44	Population	1	Number	852667.3909651602	897395.5673841933	807425.927066532
4	Southeast Asia, East Asia, and Oceania	1	male	4	Post Neonatal	2013	44	Population	1	Number	13452545.195880027	14147258.79775187	12744419.780999778
4	Southeast Asia, East Asia, and Oceania	1	male	5	1 to 4	2013	44	Population	1	Number	56481234.07712317	59340101.80761424	53581025.12105706
4	Southeast Asia, East Asia, and Oceania	1	male	6	5 to 9	2013	44	Population	1	Number	70580284.94409634	74218661.7035468	66889860.37413222
4	Southeast Asia, East Asia, and Oceania	1	male	7	10 to 14	2013	44	Population	1	Number	72019376.59915204	75763704.77261753	68216685.58186436
4	Southeast Asia, East Asia, and Oceania	1	male	8	15 to 19	2013	44	Population	1	Number	76820902.12394683	80991481.48510912	72675790.06489225
4	Southeast Asia, East Asia, and Oceania	1	male	9	20 to 24	2013	44	Population	1	Number	90487249.33913572	95988178.04531822	85120447.29553704
4	Southeast Asia, East Asia, and Oceania	1	male	10	25 to 29	2013	44	Population	1	Number	91174098.01667078	96847011.72544166	85653041.49340451
4	Southeast Asia, East Asia, and Oceania	1	male	11	30 to 34	2013	44	Population	1	Number	78560246.37363748	83141055.5939889	74053601.94964857
4	Southeast Asia, East Asia, and Oceania	1	male	12	35 to 39	2013	44	Population	1	Number	81110240.87810285	86115582.23863097	76229735.83067258
4	Southeast Asia, East Asia, and Oceania	1	male	13	40 to 44	2013	44	Population	1	Number	88607255.87498793	94448054.98305652	82861366.72625595
4	Southeast Asia, East Asia, and Oceania	1	male	14	45 to 49	2013	44	Population	1	Number	85513280.88155715	91334665.39420965	79846401.24541932
4	Southeast Asia, East Asia, and Oceania	1	male	15	50 to 54	2013	44	Population	1	Number	63648500.116431534	67729863.95230882	59646574.395375915
4	Southeast Asia, East Asia, and Oceania	1	male	16	55 to 59	2013	44	Population	1	Number	57372881.8919765	61258157.301363155	53613128.73337402
4	Southeast Asia, East Asia, and Oceania	1	male	17	60 to 64	2013	44	Population	1	Number	46581963.54658443	49817298.29086106	43466633.42735713
4	Southeast Asia, East Asia, and Oceania	1	male	18	65 to 69	2013	44	Population	1	Number	31618661.60561977	33814668.19404678	29489683.437818088
4	Southeast Asia, East Asia, and Oceania	1	male	19	70 to 74	2013	44	Population	1	Number	22502096.666563615	24076870.68257119	20983919.123197168
4	Southeast Asia, East Asia, and Oceania	1	male	20	75 to 79	2013	44	Population	1	Number	15947918.929743655	17080001.45887515	14861417.168788025
4	Southeast Asia, East Asia, and Oceania	1	male	21	80 plus	2013	44	Population	1	Number	11655157.242661549	12434753.067583704	10899840.038847724
4	Southeast Asia, East Asia, and Oceania	1	male	22	All Ages	2013	44	Population	1	Number	1055272549.7909421	1119455639.3230343	992176668.9291848
4	Southeast Asia, East Asia, and Oceania	1	male	23	5-14 years	2013	44	Population	1	Number	142599661.5432484	149980949.04949078	135096627.76690254
4	Southeast Asia, East Asia, and Oceania	1	male	24	15-49 years	2013	44	Population	1	Number	592273273.4880388	628974513.0994229	556510769.6134257
4	Southeast Asia, East Asia, and Oceania	1	male	25	50-69 years	2013	44	Population	1	Number	199222007.16061223	212688318.5020067	186163858.39706823
4	Southeast Asia, East Asia, and Oceania	1	male	26	70+ years	2013	44	Population	1	Number	50105172.83896882	53602236.58092496	46750904.19476456
4	Southeast Asia, East Asia, and Oceania	1	male	28	<1 year	2013	44	Population	1	Number	14591200.682950675	15345627.441407407	13822569.216346523
4	Southeast Asia, East Asia, and Oceania	1	male	30	80 to 84	2013	44	Population	1	Number	8386934.043473426	8971921.865085876	7824445.946778932
4	Southeast Asia, East Asia, and Oceania	1	male	31	85 to 89	2013	44	Population	1	Number	2714277.8271029983	2886268.9311632854	2547369.070007125
4	Southeast Asia, East Asia, and Oceania	1	male	32	90 to 94	2013	44	Population	1	Number	454403.8988397501	473284.5126477824	435298.8350511844
4	Southeast Asia, East Asia, and Oceania	1	male	39	0 to 14	2013	44	Population	1	Number	213672096.30332226	224643629.70054397	202508246.4925681
4	Southeast Asia, East Asia, and Oceania	1	male	42	Neonatal	2013	44	Population	1	Number	1138655.4870706494	1198368.643655536	1078245.1829515465
4	Southeast Asia, East Asia, and Oceania	1	male	157	25 plus	2013	44	Population	1	Number	674292302.0245372	717996884.740554	631238165.1016012
4	Southeast Asia, East Asia, and Oceania	1	male	158	<20 years	2013	44	Population	1	Number	290492998.4272691	305510889.94655323	275212594.2275978
4	Southeast Asia, East Asia, and Oceania	1	male	159	10 to 24	2013	44	Population	1	Number	239327528.0622346	252702014.4100804	226025575.63066226
4	Southeast Asia, East Asia, and Oceania	1	male	162	10 to 19	2013	44	Population	1	Number	148840278.72309887	156698008.37465432	140863142.94714934
4	Southeast Asia, East Asia, and Oceania	1	male	164	Birth	2013	44	Population	1	Number	14758925.6062307	15207056.0534461	14316727.2438768
4	Southeast Asia, East Asia, and Oceania	1	male	235	95 plus	2013	44	Population	1	Number	99541.47324537473	102901.94022502702	96126.85100035698
4	Southeast Asia, East Asia, and Oceania	2	female	1	Under 5	2013	44	Population	1	Number	63082509.92111806	66171307.038963884	59928598.879684314
4	Southeast Asia, East Asia, and Oceania	2	female	2	Early Neonatal	2013	44	Population	1	Number	253931.43556120136	266727.72171681625	240940.73963444683
4	Southeast Asia, East Asia, and Oceania	2	female	3	Late Neonatal	2013	44	Population	1	Number	757847.2559726696	796013.9816654574	719080.9400843896
4	Southeast Asia, East Asia, and Oceania	2	female	4	Post Neonatal	2013	44	Population	1	Number	11964051.944443163	12565595.762077266	11357704.099829044
4	Southeast Asia, East Asia, and Oceania	2	female	5	1 to 4	2013	44	Population	1	Number	50106679.28514102	52543623.224137366	47604387.82064179
4	Southeast Asia, East Asia, and Oceania	2	female	6	5 to 9	2013	44	Population	1	Number	62429963.35917223	65527378.574652866	59276889.689498454
4	Southeast Asia, East Asia, and Oceania	2	female	7	10 to 14	2013	44	Population	1	Number	64534534.97583432	67780038.27772522	61238850.417705275
4	Southeast Asia, East Asia, and Oceania	2	female	8	15 to 19	2013	44	Population	1	Number	71171185.7508235	74899628.96953928	67407738.51493643
4	Southeast Asia, East Asia, and Oceania	2	female	9	20 to 24	2013	44	Population	1	Number	88462662.78114279	93798080.50098167	83227373.7895598
4	Southeast Asia, East Asia, and Oceania	2	female	10	25 to 29	2013	44	Population	1	Number	90167884.11228761	95785946.8227509	84711356.53746097
4	Southeast Asia, East Asia, and Oceania	2	female	11	30 to 34	2013	44	Population	1	Number	76699173.42537358	81145729.99873573	72325239.9375304
4	Southeast Asia, East Asia, and Oceania	2	female	12	35 to 39	2013	44	Population	1	Number	78467572.59277146	83229708.29890776	73807415.59821694
4	Southeast Asia, East Asia, and Oceania	2	female	13	40 to 44	2013	44	Population	1	Number	85255296.13308977	90777462.85312338	79830837.19133893
4	Southeast Asia, East Asia, and Oceania	2	female	14	45 to 49	2013	44	Population	1	Number	84304265.90687256	89982255.52787945	78771624.38900962
4	Southeast Asia, East Asia, and Oceania	2	female	15	50 to 54	2013	44	Population	1	Number	62785224.85374928	66745541.467346966	58953674.93666308
4	Southeast Asia, East Asia, and Oceania	2	female	16	55 to 59	2013	44	Population	1	Number	56989539.92727787	60769439.94785303	53323332.46664979
4	Southeast Asia, East Asia, and Oceania	2	female	17	60 to 64	2013	44	Population	1	Number	46955465.3498047	50170617.1567307	43879889.61976932
4	Southeast Asia, East Asia, and Oceania	2	female	18	65 to 69	2013	44	Population	1	Number	32943309.961448118	35172744.88207451	30776741.40055461
4	Southeast Asia, East Asia, and Oceania	2	female	19	70 to 74	2013	44	Population	1	Number	24072037.821126368	25679619.013593845	22495341.276335232
4	Southeast Asia, East Asia, and Oceania	2	female	20	75 to 79	2013	44	Population	1	Number	18685318.93823418	19944196.559018616	17458922.70044948
4	Southeast Asia, East Asia, and Oceania	2	female	21	80 plus	2013	44	Population	1	Number	18545981.383412205	19801875.315410294	17347092.29381617
4	Southeast Asia, East Asia, and Oceania	2	female	22	All Ages	2013	44	Population	1	Number	1025551927.1935385	1086516577.2809985	965264252.7062987
4	Southeast Asia, East Asia, and Oceania	2	female	23	5-14 years	2013	44	Population	1	Number	126964498.33500655	133321530.05464777	120519312.72713828
4	Southeast Asia, East Asia, and Oceania	2	female	24	15-49 years	2013	44	Population	1	Number	574528040.7023612	609563051.1712714	540123551.9628512
4	Southeast Asia, East Asia, and Oceania	2	female	25	50-69 years	2013	44	Population	1	Number	199673540.09227997	212889420.36825418	186829793.11178797
4	Southeast Asia, East Asia, and Oceania	2	female	26	70+ years	2013	44	Population	1	Number	61303338.14277276	65401604.35594512	57309020.3117745
4	Southeast Asia, East Asia, and Oceania	2	female	28	<1 year	2013	44	Population	1	Number	12975830.635977034	13628337.465459539	12317352.572259864
4	Southeast Asia, East Asia, and Oceania	2	female	30	80 to 84	2013	44	Population	1	Number	11389861.205159018	12163768.445515305	10647081.528662046
4	Southeast Asia, East Asia, and Oceania	2	female	31	85 to 89	2013	44	Population	1	Number	5164120.734256917	5514903.275745179	4831144.528997989
4	Southeast Asia, East Asia, and Oceania	2	female	32	90 to 94	2013	44	Population	1	Number	1635329.4920637794	1744279.7988434234	1530397.9617201185
4	Southeast Asia, East Asia, and Oceania	2	female	39	0 to 14	2013	44	Population	1	Number	190047008.25612462	199478821.16853374	180448470.59757692
4	Southeast Asia, East Asia, and Oceania	2	female	42	Neonatal	2013	44	Population	1	Number	1011778.691533871	1062741.7033822737	960021.6761853532
4	Southeast Asia, East Asia, and Oceania	2	female	157	25 plus	2013	44	Population	1	Number	675871070.4054477	719102538.7325935	633649464.5230196
4	Southeast Asia, East Asia, and Oceania	2	female	158	<20 years	2013	44	Population	1	Number	261218194.0069481	274293067.5889661	247864744.59715477
4	Southeast Asia, East Asia, and Oceania	2	female	159	10 to 24	2013	44	Population	1	Number	224168383.50780058	236491535.5311582	211972438.0706754
4	Southeast Asia, East Asia, and Oceania	2	female	162	10 to 19	2013	44	Population	1	Number	135705720.7266578	142611051.15328252	128604846.93714549
4	Southeast Asia, East Asia, and Oceania	2	female	164	Birth	2013	44	Population	1	Number	13109291.9596626	13516603.5229998	12705407.3055295
4	Southeast Asia, East Asia, and Oceania	2	female	235	95 plus	2013	44	Population	1	Number	356669.9519324925	377645.66510029027	336164.4151073254
4	Southeast Asia, East Asia, and Oceania	3	both	1	Under 5	2013	44	Population	1	Number	134154944.6811919	140929763.1611297	127349588.40574855
4	Southeast Asia, East Asia, and Oceania	3	both	2	Early Neonatal	2013	44	Population	1	Number	539919.5316666906	567534.3921870633	511810.96961416537
4	Southeast Asia, East Asia, and Oceania	3	both	3	Late Neonatal	2013	44	Population	1	Number	1610514.64693783	1692947.8664066673	1526576.9017070113
4	Southeast Asia, East Asia, and Oceania	3	both	4	Post Neonatal	2013	44	Population	1	Number	25416597.14032319	26696527.849394288	24110634.11655432
4	Southeast Asia, East Asia, and Oceania	3	both	5	1 to 4	2013	44	Population	1	Number	106587913.3622642	111942638.1252969	101185164.44337116
4	Southeast Asia, East Asia, and Oceania	3	both	6	5 to 9	2013	44	Population	1	Number	133010248.30326858	139760213.7551171	126162739.69417045
4	Southeast Asia, East Asia, and Oceania	3	both	7	10 to 14	2013	44	Population	1	Number	136553911.57498637	143544330.21033615	129445877.77467875
4	Southeast Asia, East Asia, and Oceania	3	both	8	15 to 19	2013	44	Population	1	Number	147992087.87477034	155891110.45464838	140085725.510067
4	Southeast Asia, East Asia, and Oceania	3	both	9	20 to 24	2013	44	Population	1	Number	178949912.1202785	189786258.54629987	168347821.0850968
4	Southeast Asia, East Asia, and Oceania	3	both	10	25 to 29	2013	44	Population	1	Number	181341982.12895837	192633033.68660054	170364398.0308655
4	Southeast Asia, East Asia, and Oceania	3	both	11	30 to 34	2013	44	Population	1	Number	155259419.79901105	164286893.02135995	146385725.504501
4	Southeast Asia, East Asia, and Oceania	3	both	12	35 to 39	2013	44	Population	1	Number	159577813.4708743	169354544.1234843	150031326.40530205
4	Southeast Asia, East Asia, and Oceania	3	both	13	40 to 44	2013	44	Population	1	Number	173862552.0080777	185225546.47840947	162691772.21229482
4	Southeast Asia, East Asia, and Oceania	3	both	14	45 to 49	2013	44	Population	1	Number	169817546.7884297	181316920.92208907	158618025.63442895
4	Southeast Asia, East Asia, and Oceania	3	both	15	50 to 54	2013	44	Population	1	Number	126433724.97018081	134475413.82945475	118607326.41478105
4	Southeast Asia, East Asia, and Oceania	3	both	16	55 to 59	2013	44	Population	1	Number	114362421.81925437	122027597.2492162	106936461.2000238
4	Southeast Asia, East Asia, and Oceania	3	both	17	60 to 64	2013	44	Population	1	Number	93537428.89638913	99993008.5275123	87348385.55014673
4	Southeast Asia, East Asia, and Oceania	3	both	18	65 to 69	2013	44	Population	1	Number	64561971.56706789	68987413.0761213	60266424.8383727
4	Southeast Asia, East Asia, and Oceania	3	both	19	70 to 74	2013	44	Population	1	Number	46574134.48768998	49766493.74863283	43474849.48075622
4	Southeast Asia, East Asia, and Oceania	3	both	20	75 to 79	2013	44	Population	1	Number	34633237.867977835	37019827.45945373	32336004.675448596
4	Southeast Asia, East Asia, and Oceania	3	both	21	80 plus	2013	44	Population	1	Number	30201138.626073755	32236849.995183025	28247639.62190806
4	Southeast Asia, East Asia, and Oceania	3	both	22	All Ages	2013	44	Population	1	Number	2080824476.9844806	2205972216.604035	1957318397.8638058
4	Southeast Asia, East Asia, and Oceania	3	both	23	5-14 years	2013	44	Population	1	Number	269564159.87825495	283292156.4746345	255618589.72811168
4	Southeast Asia, East Asia, and Oceania	3	both	24	15-49 years	2013	44	Population	1	Number	1166801314.1904	1238537564.2706943	1096632853.6092582
4	Southeast Asia, East Asia, and Oceania	3	both	25	50-69 years	2013	44	Population	1	Number	398895547.2528922	425602530.79908496	372993651.5088562
4	Southeast Asia, East Asia, and Oceania	3	both	26	70+ years	2013	44	Population	1	Number	111408510.98174158	118994790.2172038	104101037.54166487
4	Southeast Asia, East Asia, and Oceania	3	both	28	<1 year	2013	44	Population	1	Number	27567031.31892771	28956306.589905612	26149779.709925983
4	Southeast Asia, East Asia, and Oceania	3	both	30	80 to 84	2013	44	Population	1	Number	19776795.248632442	21135812.47505944	18475398.13748309
4	Southeast Asia, East Asia, and Oceania	3	both	31	85 to 89	2013	44	Population	1	Number	7878398.561359915	8401232.640609022	7377966.477935938
4	Southeast Asia, East Asia, and Oceania	3	both	32	90 to 94	2013	44	Population	1	Number	2089733.3909035295	2216241.8819200457	1967815.828480756
4	Southeast Asia, East Asia, and Oceania	3	both	39	0 to 14	2013	44	Population	1	Number	403719104.5594469	424130076.69240427	382992789.44316757
4	Southeast Asia, East Asia, and Oceania	3	both	42	Neonatal	2013	44	Population	1	Number	2150434.1786045204	2260482.25859373	2038387.8713211766
4	Southeast Asia, East Asia, and Oceania	3	both	157	25 plus	2013	44	Population	1	Number	1350163372.4299848	1437099423.4731488	1264884245.24207
4	Southeast Asia, East Asia, and Oceania	3	both	158	<20 years	2013	44	Population	1	Number	551711192.4342172	579803598.728993	523056374.4460041
4	Southeast Asia, East Asia, and Oceania	3	both	159	10 to 24	2013	44	Population	1	Number	463495911.5700352	489199482.4933233	438005661.72635144
4	Southeast Asia, East Asia, and Oceania	3	both	162	10 to 19	2013	44	Population	1	Number	284545999.4497567	299262987.1514598	269467823.37833923
4	Southeast Asia, East Asia, and Oceania	3	both	164	Birth	2013	44	Population	1	Number	27868217.5658934	28729162.8622738	27021891.6850166
4	Southeast Asia, East Asia, and Oceania	3	both	235	95 plus	2013	44	Population	1	Number	456211.42517786723	480560.8481001893	432687.2449540172
5	East Asia	1	male	1	Under 5	2013	44	Population	1	Number	40226335.58325489	43711128.53630329	37022324.556795865
5	East Asia	1	male	2	Early Neonatal	2013	44	Population	1	Number	166639.48682366253	181112.24551274246	153347.5211473515
5	East Asia	1	male	3	Late Neonatal	2013	44	Population	1	Number	497386.50541363115	540581.0426853426	457716.8470864713
5	East Asia	1	male	4	Post Neonatal	2013	44	Population	1	Number	7757049.1448323345	8429418.407497277	7138785.441249016
5	East Asia	1	male	5	1 to 4	2013	44	Population	1	Number	31805260.44618526	34560016.84060792	29272474.74731301
5	East Asia	1	male	6	5 to 9	2013	44	Population	1	Number	40112462.67443349	43592903.64519301	36916541.75939335
5	East Asia	1	male	7	10 to 14	2013	44	Population	1	Number	41809325.46827458	45423384.105288975	38487742.90612713
5	East Asia	1	male	8	15 to 19	2013	44	Population	1	Number	47198876.66848496	51274702.62899422	43456225.886642925
5	East Asia	1	male	9	20 to 24	2013	44	Population	1	Number	62049278.419286996	67464467.31574348	57092456.42564398
5	East Asia	1	male	10	25 to 29	2013	44	Population	1	Number	64033076.39500887	69636193.97459303	58890986.93078019
5	East Asia	1	male	11	30 to 34	2013	44	Population	1	Number	52372638.18637907	56910118.08821574	48222558.18083719
5	East Asia	1	male	12	35 to 39	2013	44	Population	1	Number	56898403.89099072	61851736.74286958	52359954.4069736
5	East Asia	1	male	13	40 to 44	2013	44	Population	1	Number	66292512.61295811	72080758.50698963	60989658.64834088
5	East Asia	1	male	14	45 to 49	2013	44	Population	1	Number	65807172.00577546	71560650.6163302	60511742.35125794
5	East Asia	1	male	15	50 to 54	2013	44	Population	1	Number	46864572.16467868	50925592.423657484	43154203.05478759
5	East Asia	1	male	16	55 to 59	2013	44	Population	1	Number	44219174.38256277	48057842.98391939	40674005.17270947
5	East Asia	1	male	17	60 to 64	2013	44	Population	1	Number	37101017.795518234	40325246.08991742	34106601.365575776
5	East Asia	1	male	18	65 to 69	2013	44	Population	1	Number	25235774.566719327	27437706.874770626	23213761.29095627
5	East Asia	1	male	19	70 to 74	2013	44	Population	1	Number	18145527.480402023	19722542.63395097	16696904.344188014
5	East Asia	1	male	20	75 to 79	2013	44	Population	1	Number	13024376.859840434	14155061.13653657	11973459.417894844
5	East Asia	1	male	21	80 plus	2013	44	Population	1	Number	9092325.434502723	9861161.109741464	8373884.002649881
5	East Asia	1	male	22	All Ages	2013	44	Population	1	Number	730482850.5890713	794074211.5359607	672303612.9504378
5	East Asia	1	male	23	5-14 years	2013	44	Population	1	Number	81921788.14270806	89016287.75048198	75404284.66552047
5	East Asia	1	male	24	15-49 years	2013	44	Population	1	Number	414651958.1788842	450786463.79244924	381571887.2762761
5	East Asia	1	male	25	50-69 years	2013	44	Population	1	Number	153420538.909479	166746388.37226492	141148570.88402906
5	East Asia	1	male	26	70+ years	2013	44	Population	1	Number	40262229.77474518	43738764.880229004	37044247.76473273
5	East Asia	1	male	28	<1 year	2013	44	Population	1	Number	8421075.137069628	9151111.695695363	7749849.809482838
5	East Asia	1	male	30	80 to 84	2013	44	Population	1	Number	6761507.45299068	7341600.5045805685	6217468.339599257
5	East Asia	1	male	31	85 to 89	2013	44	Population	1	Number	2032752.3600127469	2201283.705518083	1875891.3674808813
5	East Asia	1	male	32	90 to 94	2013	44	Population	1	Number	251631.59138832893	269534.2980993086	235021.11717132942
5	East Asia	1	male	39	0 to 14	2013	44	Population	1	Number	122148123.72596295	132727416.28678526	112426609.22231634
5	East Asia	1	male	42	Neonatal	2013	44	Population	1	Number	664025.9922372936	721693.2881980852	611064.3682338229
5	East Asia	1	male	157	25 plus	2013	44	Population	1	Number	499086571.7753364	542560695.9677444	459173286.47438824
5	East Asia	1	male	158	<20 years	2013	44	Population	1	Number	169347000.39444792	184002118.91577944	155882835.10895932
5	East Asia	1	male	159	10 to 24	2013	44	Population	1	Number	151057480.55604655	164162554.05002666	139058963.18484548
5	East Asia	1	male	162	10 to 19	2013	44	Population	1	Number	89008202.13675955	96698086.7342832	81943968.79277007
5	East Asia	1	male	164	Birth	2013	44	Population	1	Number	8459066.78579359	8679981.17102811	8255214.43389901
5	East Asia	1	male	235	95 plus	2013	44	Population	1	Number	46434.03011096645	49043.43840712952	43912.49177700833
5	East Asia	2	female	1	Under 5	2013	44	Population	1	Number	34002233.287111424	36932338.651406474	31294748.98071133
5	East Asia	2	female	2	Early Neonatal	2013	44	Population	1	Number	141900.12515679438	154168.66131789846	130584.44033012787
5	East Asia	2	female	3	Late Neonatal	2013	44	Population	1	Number	423702.21996842505	460330.80207633605	389917.9632409833
5	East Asia	2	female	4	Post Neonatal	2013	44	Population	1	Number	6599195.372753211	7168453.855494742	6073363.662559772
5	East Asia	2	female	5	1 to 4	2013	44	Population	1	Number	26837435.569232997	29149385.332517497	24700882.914580446
5	East Asia	2	female	6	5 to 9	2013	44	Population	1	Number	33697367.835616015	36605311.54289091	31013145.807572797
5	East Asia	2	female	7	10 to 14	2013	44	Population	1	Number	35899769.44549318	38988114.56818395	33048517.403713237
5	East Asia	2	female	8	15 to 19	2013	44	Population	1	Number	42480220.98139482	46138570.65727057	39111676.16678645
5	East Asia	2	female	9	20 to 24	2013	44	Population	1	Number	60330489.32814072	65602983.261398196	55501808.449117035
5	East Asia	2	female	10	25 to 29	2013	44	Population	1	Number	63194916.987756714	68722494.20333384	58109273.203540735
5	East Asia	2	female	11	30 to 34	2013	44	Population	1	Number	50748374.324186	55144306.85496832	46733389.830242805
5	East Asia	2	female	12	35 to 39	2013	44	Population	1	Number	54467875.96505452	59201255.561605036	50131643.73039783
5	East Asia	2	female	13	40 to 44	2013	44	Population	1	Number	62958180.91607038	68444075.6021125	57944414.56399747
5	East Asia	2	female	14	45 to 49	2013	44	Population	1	Number	64276910.67260714	69885180.09088178	59125688.35273883
5	East Asia	2	female	15	50 to 54	2013	44	Population	1	Number	45461438.61887297	49391493.636084266	41874379.635935724
5	East Asia	2	female	16	55 to 59	2013	44	Population	1	Number	43152232.65856204	46892427.97855394	39714578.778510556
5	East Asia	2	female	17	60 to 64	2013	44	Population	1	Number	36677547.009267956	39860806.65538877	33739580.39044713
5	East Asia	2	female	18	65 to 69	2013	44	Population	1	Number	25501746.847923007	27709244.554862395	23480738.716049004
5	East Asia	2	female	19	70 to 74	2013	44	Population	1	Number	18551351.030742683	20140526.267665263	17084635.59184179
5	East Asia	2	female	20	75 to 79	2013	44	Population	1	Number	14635672.157499777	15892405.635002367	13481103.15594334
5	East Asia	2	female	21	80 plus	2013	44	Population	1	Number	14517742.671779463	15761376.64752979	13383728.173601491
5	East Asia	2	female	22	All Ages	2013	44	Population	1	Number	700554070.7380788	761368909.298691	644965496.4752251
5	East Asia	2	female	23	5-14 years	2013	44	Population	1	Number	69597137.2811092	75593426.11107484	64061663.21128604
5	East Asia	2	female	24	15-49 years	2013	44	Population	1	Number	398456969.1752103	433167267.17000055	366716302.5638481
5	East Asia	2	female	25	50-69 years	2013	44	Population	1	Number	150792965.13462597	163868399.97160846	138833235.33941925
5	East Asia	2	female	26	70+ years	2013	44	Population	1	Number	47704765.86002192	51796366.134554856	43952466.05237316
5	East Asia	2	female	28	<1 year	2013	44	Population	1	Number	7164797.71787843	7782953.318888977	6593866.066130882
5	East Asia	2	female	30	80 to 84	2013	44	Population	1	Number	8937503.225353563	9706357.318859123	8236214.3427981865
5	East Asia	2	female	31	85 to 89	2013	44	Population	1	Number	4046811.1763556763	4392438.036935449	3731361.3976261024
5	East Asia	2	female	32	90 to 94	2013	44	Population	1	Number	1273481.6160765945	1380660.3253079802	1175430.059870771
5	East Asia	2	female	39	0 to 14	2013	44	Population	1	Number	103599370.56822062	112525764.76248133	95356412.19199735
5	East Asia	2	female	42	Neonatal	2013	44	Population	1	Number	565602.3451252194	614499.4633942345	520502.4035711112
5	East Asia	2	female	157	25 plus	2013	44	Population	1	Number	494143989.86032265	537095365.4486382	454890073.32530034
5	East Asia	2	female	158	<20 years	2013	44	Population	1	Number	146079591.54961544	158664335.41975188	134468088.3587838
5	East Asia	2	female	159	10 to 24	2013	44	Population	1	Number	138710479.75502872	150729668.48685268	127693827.90175799
5	East Asia	2	female	162	10 to 19	2013	44	Population	1	Number	78379990.426888	85126685.2254545	72160193.57049969
5	East Asia	2	female	164	Birth	2013	44	Population	1	Number	7196258.9808965	7385725.63292181	7022194.92745373
5	East Asia	2	female	235	95 plus	2013	44	Population	1	Number	259946.6539936285	280895.5581550359	240538.74488193227
5	East Asia	3	both	1	Under 5	2013	44	Population	1	Number	74228568.87036632	80643467.18770976	68317073.53750718
5	East Asia	3	both	2	Early Neonatal	2013	44	Population	1	Number	308539.6119804569	335280.9068306409	283931.9614774794
5	East Asia	3	both	3	Late Neonatal	2013	44	Population	1	Number	921088.7253820562	1000911.8447616786	847634.8103274546
5	East Asia	3	both	4	Post Neonatal	2013	44	Population	1	Number	14356244.517585546	15597872.26299202	13212149.103808787
5	East Asia	3	both	5	1 to 4	2013	44	Population	1	Number	58642696.01541826	63709402.173125416	53973357.661893465
5	East Asia	3	both	6	5 to 9	2013	44	Population	1	Number	73809830.5100495	80198215.18808392	67929687.56696613
5	East Asia	3	both	7	10 to 14	2013	44	Population	1	Number	77709094.91376776	84411498.6734729	71536260.30984035
5	East Asia	3	both	8	15 to 19	2013	44	Population	1	Number	89679097.64987978	97413273.28626478	82567902.0534294
5	East Asia	3	both	9	20 to 24	2013	44	Population	1	Number	122379767.74742772	133067450.57714167	112594264.874761
5	East Asia	3	both	10	25 to 29	2013	44	Population	1	Number	127227993.38276559	138360950.61321703	117000260.13432091
5	East Asia	3	both	11	30 to 34	2013	44	Population	1	Number	103121012.51056506	112056593.45405708	94955948.01108001
5	East Asia	3	both	12	35 to 39	2013	44	Population	1	Number	111366279.85604523	121057807.18540181	102491598.13737142
5	East Asia	3	both	13	40 to 44	2013	44	Population	1	Number	129250693.52902849	140524834.10910213	118935175.64656119
5	East Asia	3	both	14	45 to 49	2013	44	Population	1	Number	130084082.67838259	141445830.707212	119637430.70399678
5	East Asia	3	both	15	50 to 54	2013	44	Population	1	Number	92326010.78355165	100318491.52228741	85029473.03324647
5	East Asia	3	both	16	55 to 59	2013	44	Population	1	Number	87371407.0411248	94950270.96247336	80388583.95122002
5	East Asia	3	both	17	60 to 64	2013	44	Population	1	Number	73778564.80478619	80186052.74530621	67846181.75602292
5	East Asia	3	both	18	65 to 69	2013	44	Population	1	Number	50737521.414642334	55149789.08680925	46703585.71051475
5	East Asia	3	both	19	70 to 74	2013	44	Population	1	Number	36696878.511144705	39866796.6715669	33798019.86107625
5	East Asia	3	both	20	75 to 79	2013	44	Population	1	Number	27660049.01734021	30057487.47854608	25471317.29364173
5	East Asia	3	both	21	80 plus	2013	44	Population	1	Number	23610068.106282186	25622537.757271256	21765647.694018096
5	East Asia	3	both	22	All Ages	2013	44	Population	1	Number	1431036921.32715	1555443120.8346515	1317307226.1472332
5	East Asia	3	both	23	5-14 years	2013	44	Population	1	Number	151518925.42381728	164609713.86155686	139465947.87680647
5	East Asia	3	both	24	15-49 years	2013	44	Population	1	Number	813108927.3540945	883953730.9624499	748288189.8401242
5	East Asia	3	both	25	50-69 years	2013	44	Population	1	Number	304213504.044105	330614788.34387344	279981806.2234484
5	East Asia	3	both	26	70+ years	2013	44	Population	1	Number	87966995.6347671	95561538.70115967	81036315.43544647
5	East Asia	3	both	28	<1 year	2013	44	Population	1	Number	15585872.854948059	16934065.01458434	14343715.875613721
5	East Asia	3	both	30	80 to 84	2013	44	Population	1	Number	15699010.678344244	17048983.231711894	14458780.40944318
5	East Asia	3	both	31	85 to 89	2013	44	Population	1	Number	6079563.536368423	6593721.74245353	5608777.483749882
5	East Asia	3	both	32	90 to 94	2013	44	Population	1	Number	1525113.2074649234	1649933.1501412543	1410925.9590305558
5	East Asia	3	both	39	0 to 14	2013	44	Population	1	Number	225747494.29418358	245253181.0492666	207783021.4143137
5	East Asia	3	both	42	Neonatal	2013	44	Population	1	Number	1229628.3373625132	1336192.7515923197	1131566.771804934
5	East Asia	3	both	157	25 plus	2013	44	Population	1	Number	993230561.6356591	1079656061.4163826	914063359.799688
5	East Asia	3	both	158	<20 years	2013	44	Population	1	Number	315426591.94406337	342666454.33553135	290350923.46774304
5	East Asia	3	both	159	10 to 24	2013	44	Population	1	Number	289767960.31107527	314892222.5368794	266754485.68633175
5	East Asia	3	both	162	10 to 19	2013	44	Population	1	Number	167388192.56364754	181824771.95973772	154104162.36326975
5	East Asia	3	both	164	Birth	2013	44	Population	1	Number	15655325.7666901	16063428.4731759	15277673.9397356
5	East Asia	3	both	235	95 plus	2013	44	Population	1	Number	306380.684104595	330105.79299289314	284378.63252706453
6	China	1	male	1	Under 5	2013	44	Population	1	Number	38763324.07233594	42202769.03534737	35501797.39423132
6	China	1	male	2	Early Neonatal	2013	44	Population	1	Number	160861.32570365223	175148.00599997034	147321.91297868054
6	China	1	male	3	Late Neonatal	2013	44	Population	1	Number	480104.1709116327	522742.7061710999	439695.1733733783
6	China	1	male	4	Post Neonatal	2013	44	Population	1	Number	7476234.318964489	8140017.343527825	6847054.656903808
6	China	1	male	5	1 to 4	2013	44	Population	1	Number	30646124.256756168	33364860.979648475	28067725.650975462
6	China	1	male	6	5 to 9	2013	44	Population	1	Number	38679110.51405692	42115545.88821397	35422827.00681765
6	China	1	male	7	10 to 14	2013	44	Population	1	Number	40175642.853981026	43744042.201392695	36793656.85163828
6	China	1	male	8	15 to 19	2013	44	Population	1	Number	45326835.88157006	49348748.67966045	41513070.66980184
6	China	1	male	9	20 to 24	2013	44	Population	1	Number	60108752.52381128	65446394.164805725	55049851.88592731
6	China	1	male	10	25 to 29	2013	44	Population	1	Number	62161308.58205867	67681231.22697796	56929903.300658114
6	China	1	male	11	30 to 34	2013	44	Population	1	Number	50400797.25450456	54872586.56639856	46160539.17637628
6	China	1	male	12	35 to 39	2013	44	Population	1	Number	54979300.029812984	59860013.09046226	50352406.26668109
6	China	1	male	13	40 to 44	2013	44	Population	1	Number	64240010.74362776	69945085.2759609	58832660.43542527
6	China	1	male	14	45 to 49	2013	44	Population	1	Number	63904995.5545576	69577807.55577488	58526888.29004626
6	China	1	male	15	50 to 54	2013	44	Population	1	Number	45150435.44285307	49148718.04341393	41354797.431985445
6	China	1	male	16	55 to 59	2013	44	Population	1	Number	42817114.80335354	46609910.357947744	39217240.00354867
6	China	1	male	17	60 to 64	2013	44	Population	1	Number	36020457.946528554	39211925.577007964	32991571.70801682
6	China	1	male	18	65 to 69	2013	44	Population	1	Number	24470771.30653804	26641072.204826403	22412114.87596226
6	China	1	male	19	70 to 74	2013	44	Population	1	Number	17552085.931199677	19107226.067993097	16075943.875506287
6	China	1	male	20	75 to 79	2013	44	Population	1	Number	12655196.761685051	13775274.819636028	11591335.850830097
6	China	1	male	21	80 plus	2013	44	Population	1	Number	8692761.419343501	9457596.728101816	7966093.666740984
6	China	1	male	22	All Ages	2013	44	Population	1	Number	706098901.6218182	768745445.1268904	646690480.7014658
6	China	1	male	23	5-14 years	2013	44	Population	1	Number	78854753.36803794	85859588.08960666	72216483.85845593
6	China	1	male	24	15-49 years	2013	44	Population	1	Number	401122000.5699429	436731843.507882	367365320.0249161
6	China	1	male	25	50-69 years	2013	44	Population	1	Number	148458779.4992732	161611626.18319598	135975724.0195132
6	China	1	male	26	70+ years	2013	44	Population	1	Number	38900044.11222823	42340097.61573094	35631155.404349275
6	China	1	male	28	<1 year	2013	44	Population	1	Number	8117199.815579774	8837908.055698896	7434071.743255867
6	China	1	male	30	80 to 84	2013	44	Population	1	Number	6535377.396932147	7112365.072187278	5986580.789908546
6	China	1	male	31	85 to 89	2013	44	Population	1	Number	1912230.6629485749	2079876.1160220313	1753477.366877169
6	China	1	male	32	90 to 94	2013	44	Population	1	Number	211019.55011878168	228999.04550733458	194388.78577187227
6	China	1	male	39	0 to 14	2013	44	Population	1	Number	117618077.44037388	128061877.8200812	107718281.25268722
6	China	1	male	42	Neonatal	2013	44	Population	1	Number	640965.4966152849	697890.7121710703	587017.0863520589
6	China	1	male	157	25 plus	2013	44	Population	1	Number	483045235.776063	525888424.4623428	442409276.89304954
6	China	1	male	158	<20 years	2013	44	Population	1	Number	162944913.32194394	177410626.49974167	149231351.92248908
6	China	1	male	159	10 to 24	2013	44	Population	1	Number	145611231.25936237	158539049.57334697	133356579.40736747
6	China	1	male	162	10 to 19	2013	44	Population	1	Number	85502478.73555109	93092655.40854126	78306727.52144013
6	China	1	male	164	Birth	2013	44	Population	1	Number	8151799.86423648	8369193.08488144	7950446.33169007
6	China	1	male	235	95 plus	2013	44	Population	1	Number	34133.80934399727	36773.87888929393	31646.253805086028
6	China	2	female	1	Under 5	2013	44	Population	1	Number	32627702.422803093	35521781.32295769	29882865.63273408
6	China	2	female	2	Early Neonatal	2013	44	Population	1	Number	136480.1401105328	148598.7101949671	124994.18475396314
6	China	2	female	3	Late Neonatal	2013	44	Population	1	Number	407479.3969383006	443659.9062660405	373187.00954678823
6	China	2	female	4	Post Neonatal	2013	44	Population	1	Number	6335577.512614485	6897951.311942792	5802458.282534121
6	China	2	female	5	1 to 4	2013	44	Population	1	Number	25748165.373139773	28031571.39455389	23582226.155899208
6	China	2	female	6	5 to 9	2013	44	Population	1	Number	32352782.649085272	35225859.79900133	29629545.19867766
6	China	2	female	7	10 to 14	2013	44	Population	1	Number	34365365.65223626	37416539.23904802	31472946.766330857
6	China	2	female	8	15 to 19	2013	44	Population	1	Number	40708473.33510022	44319776.202274755	37283746.4459346
6	China	2	female	9	20 to 24	2013	44	Population	1	Number	58519749.35230869	63715180.775604546	53595149.68854059
6	China	2	female	10	25 to 29	2013	44	Population	1	Number	61452101.941509284	66903650.71341084	56282588.55962656
6	China	2	female	11	30 to 34	2013	44	Population	1	Number	48877940.80113313	53205677.68008	44769246.83318424
6	China	2	female	12	35 to 39	2013	44	Population	1	Number	52621479.37740522	57284596.30648056	48196358.539085075
6	China	2	female	13	40 to 44	2013	44	Population	1	Number	60933077.49561644	66336167.078038424	55807655.350504294
6	China	2	female	14	45 to 49	2013	44	Population	1	Number	62364137.388346486	67893355.15498644	57118787.70287615
6	China	2	female	15	50 to 54	2013	44	Population	1	Number	43703776.712391526	47570923.0397148	40031147.24644418
6	China	2	female	16	55 to 59	2013	44	Population	1	Number	41662956.80141405	45352679.74244033	38160410.124134324
6	China	2	female	17	60 to 64	2013	44	Population	1	Number	35479612.26230322	38623501.52906868	32496057.32024375
6	China	2	female	18	65 to 69	2013	44	Population	1	Number	24547897.92195985	26724547.626758013	22482896.36693059
6	China	2	female	19	70 to 74	2013	44	Population	1	Number	17701456.659821343	19270425.129345525	16212518.33544338
6	China	2	female	20	75 to 79	2013	44	Population	1	Number	13998735.131896881	15237837.918287149	12821923.49145085
6	China	2	female	21	80 plus	2013	44	Population	1	Number	13884201.459750196	15107699.49337682	12720113.39272217
6	China	2	female	22	All Ages	2013	44	Population	1	Number	675801447.3650812	735710198.7508739	618963220.0025713
6	China	2	female	23	5-14 years	2013	44	Population	1	Number	66718148.30132154	72642399.03804936	61102491.965008505
6	China	2	female	24	15-49 years	2013	44	Population	1	Number	385476959.6914195	419658403.91087556	353053533.1197516
6	China	2	female	25	50-69 years	2013	44	Population	1	Number	145394243.69806865	158271651.93798184	133170511.05775283
6	China	2	female	26	70+ years	2013	44	Population	1	Number	45584393.25146842	49615962.54100949	41753818.227324165
6	China	2	female	28	<1 year	2013	44	Population	1	Number	6879537.049663318	7490209.928403799	6300639.476834872
6	China	2	female	30	80 to 84	2013	44	Population	1	Number	8562798.140159462	9319084.443506293	7843670.061279778
6	China	2	female	31	85 to 89	2013	44	Population	1	Number	3866929.0357380495	4207333.247915157	3543364.279882665
6	China	2	female	32	90 to 94	2013	44	Population	1	Number	1211099.1367892427	1317044.0755864521	1110978.3023951792
6	China	2	female	39	0 to 14	2013	44	Population	1	Number	99345850.72412463	108164180.36100703	90985357.5977426
6	China	2	female	42	Neonatal	2013	44	Population	1	Number	543959.5370488334	592258.6164610075	498181.1943007514
6	China	2	female	157	25 plus	2013	44	Population	1	Number	477227373.9535476	519511061.4119877	437098966.2703537
6	China	2	female	158	<20 years	2013	44	Population	1	Number	140054324.05922484	152483956.56328177	128269104.04367721
6	China	2	female	159	10 to 24	2013	44	Population	1	Number	133593588.33964518	145451496.21692735	122351842.90080604
6	China	2	female	162	10 to 19	2013	44	Population	1	Number	75073838.98733649	81736315.44132279	68756693.21226545
6	China	2	female	164	Birth	2013	44	Population	1	Number	6908493.84365423	7092683.56721304	6737907.75302006
6	China	2	female	235	95 plus	2013	44	Population	1	Number	243375.14706344088	264425.9744877071	224035.04743689668
6	China	3	both	1	Under 5	2013	44	Population	1	Number	71391026.49513903	77724550.35830505	65384663.02696541
6	China	3	both	2	Early Neonatal	2013	44	Population	1	Number	297341.46581418504	323746.7161949375	272316.0977326437
6	China	3	both	3	Late Neonatal	2013	44	Population	1	Number	887583.5678499333	966402.6124371405	812882.1829201665
6	China	3	both	4	Post Neonatal	2013	44	Population	1	Number	13811811.831578974	15037968.655470615	12649512.93943793
6	China	3	both	5	1 to 4	2013	44	Population	1	Number	56394289.62989594	61396432.374202356	51649951.80687466
6	China	3	both	6	5 to 9	2013	44	Population	1	Number	71031893.16314219	77341385.71540016	65052372.205495305
6	China	3	both	7	10 to 14	2013	44	Population	1	Number	74541008.50621729	81160445.96792884	68266603.61796914
6	China	3	both	8	15 to 19	2013	44	Population	1	Number	86035309.21667029	93668524.88193522	78796817.11573644
6	China	3	both	9	20 to 24	2013	44	Population	1	Number	118628501.87611997	129161574.94041027	108645001.57446791
6	China	3	both	10	25 to 29	2013	44	Population	1	Number	123613410.52356794	134584881.94038883	113212491.86028467
6	China	3	both	11	30 to 34	2013	44	Population	1	Number	99278738.05563769	108078264.24647854	90929786.00956053
6	China	3	both	12	35 to 39	2013	44	Population	1	Number	107600779.4072182	117144609.39694282	98548764.80576618
6	China	3	both	13	40 to 44	2013	44	Population	1	Number	125173088.2392442	136281229.3018406	114640315.78592956
6	China	3	both	14	45 to 49	2013	44	Population	1	Number	126269132.94290408	137471162.71076134	115645675.99292241
6	China	3	both	15	50 to 54	2013	44	Population	1	Number	88854212.15524459	96719641.08312872	81385944.67842963
6	China	3	both	16	55 to 59	2013	44	Population	1	Number	84480071.60476759	91962590.10038808	77377650.127683
6	China	3	both	17	60 to 64	2013	44	Population	1	Number	71500070.20883177	77835427.10607666	65487629.02826057
6	China	3	both	18	65 to 69	2013	44	Population	1	Number	49018669.22849789	53365619.831584424	44895011.242892854
6	China	3	both	19	70 to 74	2013	44	Population	1	Number	35253542.591021016	38377651.19733861	32288462.210949667
6	China	3	both	20	75 to 79	2013	44	Population	1	Number	26653931.893581934	29013112.737923183	24413259.342280943
6	China	3	both	21	80 plus	2013	44	Population	1	Number	22576962.8790937	24565296.22147863	20686207.05946316
6	China	3	both	22	All Ages	2013	44	Population	1	Number	1381900348.9868994	1504455643.877764	1265653700.7040377
6	China	3	both	23	5-14 years	2013	44	Population	1	Number	145572901.66935948	158501767.46540242	133318975.82346444
6	China	3	both	24	15-49 years	2013	44	Population	1	Number	786598960.2613624	856390247.4187579	720418853.1446679
6	China	3	both	25	50-69 years	2013	44	Population	1	Number	293853023.19734186	319883278.12117785	269146235.07726604
6	China	3	both	26	70+ years	2013	44	Population	1	Number	84484437.36369665	91956060.15674043	77384973.6316735
6	China	3	both	28	<1 year	2013	44	Population	1	Number	14996736.865243092	16328117.984102692	13734711.220090738
6	China	3	both	30	80 to 84	2013	44	Population	1	Number	15098175.537091611	16431449.51569357	13830250.851188324
6	China	3	both	31	85 to 89	2013	44	Population	1	Number	5779159.698686625	6287209.363937188	5296841.646759833
6	China	3	both	32	90 to 94	2013	44	Population	1	Number	1422118.6869080244	1546007.8344684495	1306151.5467059673
6	China	3	both	39	0 to 14	2013	44	Population	1	Number	216963928.1644985	236226058.18108824	198703638.85042986
6	China	3	both	42	Neonatal	2013	44	Population	1	Number	1184925.0336641183	1290149.328632078	1085198.2806528101
6	China	3	both	157	25 plus	2013	44	Population	1	Number	960272609.7296106	1045399485.8743306	879508243.1634028
6	China	3	both	158	<20 years	2013	44	Population	1	Number	302999237.3811688	329894583.0630235	277500455.9661663
6	China	3	both	159	10 to 24	2013	44	Population	1	Number	279204819.59900755	303990545.7902743	255708422.3081735
6	China	3	both	162	10 to 19	2013	44	Population	1	Number	160576317.72288758	174828970.8498641	147063420.73370558
6	China	3	both	164	Birth	2013	44	Population	1	Number	15060293.7078907	15461876.6520945	14688354.0847101
6	China	3	both	235	95 plus	2013	44	Population	1	Number	277508.95640743815	301350.1902391416	255580.56329000418
7	Democratic People's Republic of Korea	1	male	1	Under 5	2013	44	Population	1	Number	941627.8059199419	1030656.6365554293	856279.6046895313
7	Democratic People's Republic of Korea	1	male	2	Early Neonatal	2013	44	Population	1	Number	3733.6060794570144	4086.610293242802	3395.195763851196
7	Democratic People's Republic of Korea	1	male	3	Late Neonatal	2013	44	Population	1	Number	11143.169192259114	12196.731243552837	10133.16349724218
7	Democratic People's Republic of Korea	1	male	4	Post Neonatal	2013	44	Population	1	Number	179803.94464950816	196804.01074266538	163506.69519118813
7	Democratic People's Republic of Korea	1	male	5	1 to 4	2013	44	Population	1	Number	746947.0859987176	817569.2842759684	679244.5502372497
7	Democratic People's Republic of Korea	1	male	6	5 to 9	2013	44	Population	1	Number	889799.4709991491	973928.0469663132	809148.9381366933
7	Democratic People's Republic of Korea	1	male	7	10 to 14	2013	44	Population	1	Number	946143.7215116578	1035599.5219985573	860386.2022149812
7	Democratic People's Republic of Korea	1	male	8	15 to 19	2013	44	Population	1	Number	1060691.9506276587	1160978.0333401351	964551.8945710061
7	Democratic People's Republic of Korea	1	male	9	20 to 24	2013	44	Population	1	Number	1105092.494453944	1209576.5505817996	1004928.0175747528
7	Democratic People's Republic of Korea	1	male	10	25 to 29	2013	44	Population	1	Number	1032121.3164055066	1129706.1087150008	938570.874019502
7	Democratic People's Republic of Korea	1	male	11	30 to 34	2013	44	Population	1	Number	968590.267144782	1060168.3389760063	880798.2154335154
7	Democratic People's Republic of Korea	1	male	12	35 to 39	2013	44	Population	1	Number	966444.5295534007	1057819.7266315536	878846.9653483286
7	Democratic People's Republic of Korea	1	male	13	40 to 44	2013	44	Population	1	Number	1151559.8108171357	1260437.2491418377	1047183.5829226605
7	Democratic People's Republic of Korea	1	male	14	45 to 49	2013	44	Population	1	Number	976002.6768997799	1068281.5757122482	887538.7717923045
7	Democratic People's Republic of Korea	1	male	15	50 to 54	2013	44	Population	1	Number	788820.4225086707	863401.6523277368	717322.5294646632
7	Democratic People's Republic of Korea	1	male	16	55 to 59	2013	44	Population	1	Number	578124.859892705	632785.2893256147	525724.2016196414
7	Democratic People's Republic of Korea	1	male	17	60 to 64	2013	44	Population	1	Number	412277.35416916996	451257.2680039305	374908.9477084083
7	Democratic People's Republic of Korea	1	male	18	65 to 69	2013	44	Population	1	Number	389275.79259746347	426080.95955596905	353992.22464008245
7	Democratic People's Republic of Korea	1	male	19	70 to 74	2013	44	Population	1	Number	273029.53264261654	298843.8723077225	248282.40925976244
7	Democratic People's Republic of Korea	1	male	20	75 to 79	2013	44	Population	1	Number	137578.82596810724	150586.60029161233	125108.81897601555
7	Democratic People's Republic of Korea	1	male	21	80 plus	2013	44	Population	1	Number	66136.33233596582	72389.37657847158	60141.801412639164
7	Democratic People's Republic of Korea	1	male	22	All Ages	2013	44	Population	1	Number	12683317.164447656	13882496.807009937	11533713.999784488
7	Democratic People's Republic of Korea	1	male	23	5-14 years	2013	44	Population	1	Number	1835943.192510807	2009527.5689648706	1669535.1403516748
7	Democratic People's Republic of Korea	1	male	24	15-49 years	2013	44	Population	1	Number	7260503.0459022075	7946967.58309858	6602418.321662072
7	Democratic People's Republic of Korea	1	male	25	50-69 years	2013	44	Population	1	Number	2168498.429168009	2373525.169213251	1971947.9034327953
7	Democratic People's Republic of Korea	1	male	26	70+ years	2013	44	Population	1	Number	476744.69094668963	521819.8491778065	433533.0296484172
7	Democratic People's Republic of Korea	1	male	28	<1 year	2013	44	Population	1	Number	194680.71992122428	213087.35227946105	177035.05445228153
7	Democratic People's Republic of Korea	1	male	30	80 to 84	2013	44	Population	1	Number	45585.78332530591	49895.81851918988	41453.93358166644
7	Democratic People's Republic of Korea	1	male	31	85 to 89	2013	44	Population	1	Number	16008.525894996135	17522.09668344267	14557.52914139715
7	Democratic People's Republic of Korea	1	male	32	90 to 94	2013	44	Population	1	Number	3963.3117239833305	4338.034099439768	3604.08111882198
7	Democratic People's Republic of Korea	1	male	39	0 to 14	2013	44	Population	1	Number	2777570.998430749	3040184.2055202997	2525814.7450412065
7	Democratic People's Republic of Korea	1	male	42	Neonatal	2013	44	Population	1	Number	14876.77527171613	16283.341536795639	13528.359261093377
7	Democratic People's Republic of Korea	1	male	157	25 plus	2013	44	Population	1	Number	7739961.720935304	8471758.017567702	7038419.342597521
7	Democratic People's Republic of Korea	1	male	158	<20 years	2013	44	Population	1	Number	3838262.9490584075	4201162.238860435	3490366.6396122123
7	Democratic People's Republic of Korea	1	male	159	10 to 24	2013	44	Population	1	Number	3111928.1665932606	3406154.1059204927	2829866.11436074
7	Democratic People's Republic of Korea	1	male	162	10 to 19	2013	44	Population	1	Number	2006835.6721393166	2196577.555338693	1824938.0967859873
7	Democratic People's Republic of Korea	1	male	164	Birth	2013	44	Population	1	Number	202010.068226699	228586.521814951	176681.658878873
7	Democratic People's Republic of Korea	1	male	235	95 plus	2013	44	Population	1	Number	578.7113916804451	633.4272763992594	526.2575707535883
7	Democratic People's Republic of Korea	2	female	1	Under 5	2013	44	Population	1	Number	892424.2607142491	976801.0047553913	811535.8195409052
7	Democratic People's Republic of Korea	2	female	2	Early Neonatal	2013	44	Population	1	Number	3520.5101560457797	3853.366620630431	3201.4146415092796
7	Democratic People's Republic of Korea	2	female	3	Late Neonatal	2013	44	Population	1	Number	10518.831319420371	11513.363602911117	9565.414983884752
7	Democratic People's Republic of Korea	2	female	4	Post Neonatal	2013	44	Population	1	Number	169833.42004925356	185890.7950489635	154439.88895460687
7	Democratic People's Republic of Korea	2	female	5	1 to 4	2013	44	Population	1	Number	708551.4991895295	775543.479482886	644329.1009609043
7	Democratic People's Republic of Korea	2	female	6	5 to 9	2013	44	Population	1	Number	848301.4420185965	928506.4709424498	771412.2489401094
7	Democratic People's Republic of Korea	2	female	7	10 to 14	2013	44	Population	1	Number	905222.6640891094	990809.4689199834	823174.1884522563
7	Democratic People's Republic of Korea	2	female	8	15 to 19	2013	44	Population	1	Number	1021799.436188538	1118408.3175065569	929184.5586874012
7	Democratic People's Republic of Korea	2	female	9	20 to 24	2013	44	Population	1	Number	1040802.3205923077	1139207.8826864597	946465.0406813712
7	Democratic People's Republic of Korea	2	female	10	25 to 29	2013	44	Population	1	Number	936693.8053954481	1025256.1371719504	851792.8170308726
7	Democratic People's Republic of Korea	2	female	11	30 to 34	2013	44	Population	1	Number	859556.2789958477	940825.4279135863	781646.958766154
7	Democratic People's Republic of Korea	2	female	12	35 to 39	2013	44	Population	1	Number	874990.6618612921	957719.0976113142	795682.3846271583
7	Democratic People's Republic of Korea	2	female	13	40 to 44	2013	44	Population	1	Number	1108593.9945330631	1213409.1097646898	1008112.1451936681
7	Democratic People's Republic of Korea	2	female	14	45 to 49	2013	44	Population	1	Number	981433.3881012228	1074225.7486708143	892477.24876964
7	Democratic People's Republic of Korea	2	female	15	50 to 54	2013	44	Population	1	Number	817929.064656845	895262.4523407767	743792.7934426225
7	Democratic People's Republic of Korea	2	female	16	55 to 59	2013	44	Population	1	Number	635800.8180861551	695914.3820606129	578172.4687284575
7	Democratic People's Republic of Korea	2	female	17	60 to 64	2013	44	Population	1	Number	490820.8742392359	537226.9045309137	446333.3617854905
7	Democratic People's Republic of Korea	2	female	18	65 to 69	2013	44	Population	1	Number	540336.0853289068	591423.6695363334	491360.5637345234
7	Democratic People's Republic of Korea	2	female	19	70 to 74	2013	44	Population	1	Number	475731.4146039926	520710.7697934683	432611.59565856366
7	Democratic People's Republic of Korea	2	female	20	75 to 79	2013	44	Population	1	Number	346664.1384346486	379440.4675469174	315242.8481323921
7	Democratic People's Republic of Korea	2	female	21	80 plus	2013	44	Population	1	Number	272544.31739629497	298312.7810308559	247841.17343739455
7	Democratic People's Republic of Korea	2	female	22	All Ages	2013	44	Population	1	Number	13049644.965235753	14283460.092783075	11866838.215608984
7	Democratic People's Republic of Korea	2	female	23	5-14 years	2013	44	Population	1	Number	1753524.1061077057	1919315.9398624331	1594586.4373923657
7	Democratic People's Republic of Korea	2	female	24	15-49 years	2013	44	Population	1	Number	6823869.885667719	7469051.721325372	6205361.153756265
7	Democratic People's Republic of Korea	2	female	25	50-69 years	2013	44	Population	1	Number	2484886.8423111425	2719827.4084686376	2259659.1876910934
7	Democratic People's Republic of Korea	2	female	26	70+ years	2013	44	Population	1	Number	1094939.8704349361	1198464.0183712412	995695.6172283503
7	Democratic People's Republic of Korea	2	female	28	<1 year	2013	44	Population	1	Number	183872.7615247197	201257.52527250507	167206.71858000092
7	Democratic People's Republic of Korea	2	female	30	80 to 84	2013	44	Population	1	Number	176793.84083287854	193509.30825424514	160769.4241696937
7	Democratic People's Republic of Korea	2	female	31	85 to 89	2013	44	Population	1	Number	72301.76588338101	79137.73825910063	65748.40623837762
7	Democratic People's Republic of Korea	2	female	32	90 to 94	2013	44	Population	1	Number	19960.707182219398	21847.947987894444	18151.488675099183
7	Democratic People's Republic of Korea	2	female	39	0 to 14	2013	44	Population	1	Number	2645948.366821955	2896116.9446178246	2406122.2569332705
7	Democratic People's Republic of Korea	2	female	42	Neonatal	2013	44	Population	1	Number	14039.341475466152	15366.730223541546	12766.829625394032
7	Democratic People's Republic of Korea	2	female	157	25 plus	2013	44	Population	1	Number	8341094.841632953	9129726.947972232	7585066.359306934
7	Democratic People's Republic of Korea	2	female	158	<20 years	2013	44	Population	1	Number	3667747.803010493	4014525.262124381	3335306.815620672
7	Democratic People's Republic of Korea	2	female	159	10 to 24	2013	44	Population	1	Number	2967824.420869955	3248425.6691130004	2698823.7878210293
7	Democratic People's Republic of Korea	2	female	162	10 to 19	2013	44	Population	1	Number	1927022.1002776474	2109217.7864265395	1752358.7471396578
7	Democratic People's Republic of Korea	2	female	164	Birth	2013	44	Population	1	Number	190064.28013277	215069.145306443	166233.656580877
7	Democratic People's Republic of Korea	2	female	235	95 plus	2013	44	Population	1	Number	3488.0034978160247	3817.78652961559	3171.8543542240513
7	Democratic People's Republic of Korea	3	both	1	Under 5	2013	44	Population	1	Number	1834052.066634191	2007457.6413108204	1667815.4242304366
7	Democratic People's Republic of Korea	3	both	2	Early Neonatal	2013	44	Population	1	Number	7254.116235502795	7939.976913873234	6596.610405360476
7	Democratic People's Republic of Korea	3	both	3	Late Neonatal	2013	44	Population	1	Number	21662.000511679485	23710.09484646395	19698.578481126933
7	Democratic People's Republic of Korea	3	both	4	Post Neonatal	2013	44	Population	1	Number	349637.3646987617	382694.80579162895	317946.58414579503
7	Democratic People's Republic of Korea	3	both	5	1 to 4	2013	44	Population	1	Number	1455498.585188247	1593112.7637588547	1323573.6511981538
7	Democratic People's Republic of Korea	3	both	6	5 to 9	2013	44	Population	1	Number	1738100.9130177456	1902434.517908763	1580561.1870768026
7	Democratic People's Republic of Korea	3	both	7	10 to 14	2013	44	Population	1	Number	1851366.385600767	2026408.9909185409	1683560.3906672373
7	Democratic People's Republic of Korea	3	both	8	15 to 19	2013	44	Population	1	Number	2082491.3868161968	2279386.350846692	1893736.4532584073
7	Democratic People's Republic of Korea	3	both	9	20 to 24	2013	44	Population	1	Number	2145894.8150462518	2348784.4332682597	1951393.0582561237
7	Democratic People's Republic of Korea	3	both	10	25 to 29	2013	44	Population	1	Number	1968815.1218009547	2154962.2458869517	1790363.6910503744
7	Democratic People's Republic of Korea	3	both	11	30 to 34	2013	44	Population	1	Number	1828146.5461406298	2000993.7668895924	1662445.1741996694
7	Democratic People's Republic of Korea	3	both	12	35 to 39	2013	44	Population	1	Number	1841435.1914146927	2015538.8242428675	1674529.349975487
7	Democratic People's Republic of Korea	3	both	13	40 to 44	2013	44	Population	1	Number	2260153.805350199	2473846.3589065275	2055295.7281163288
7	Democratic People's Republic of Korea	3	both	14	45 to 49	2013	44	Population	1	Number	1957436.0650010027	2142507.324383063	1780016.0205619445
7	Democratic People's Republic of Korea	3	both	15	50 to 54	2013	44	Population	1	Number	1606749.4871655158	1758664.1046685136	1461115.3229072855
7	Democratic People's Republic of Korea	3	both	16	55 to 59	2013	44	Population	1	Number	1213925.6779788602	1328699.671386228	1103896.6703480987
7	Democratic People's Republic of Korea	3	both	17	60 to 64	2013	44	Population	1	Number	903098.2284084059	988484.1725348443	821242.3094938986
7	Democratic People's Republic of Korea	3	both	18	65 to 69	2013	44	Population	1	Number	929611.8779263702	1017504.6290923026	845352.7883746057
7	Democratic People's Republic of Korea	3	both	19	70 to 74	2013	44	Population	1	Number	748760.9472466091	819554.6421011909	680894.0049183259
7	Democratic People's Republic of Korea	3	both	20	75 to 79	2013	44	Population	1	Number	484242.96440275584	530027.0678385297	440351.6671084076
7	Democratic People's Republic of Korea	3	both	21	80 plus	2013	44	Population	1	Number	338680.6497322608	370702.1576093274	307982.9748500337
7	Democratic People's Republic of Korea	3	both	22	All Ages	2013	44	Population	1	Number	25732962.12968341	28165956.89979302	23400552.215393476
7	Democratic People's Republic of Korea	3	both	23	5-14 years	2013	44	Population	1	Number	3589467.2986185127	3928843.508827303	3264121.57774404
7	Democratic People's Republic of Korea	3	both	24	15-49 years	2013	44	Population	1	Number	14084372.931569926	15416019.304423954	12807779.475418335
7	Democratic People's Republic of Korea	3	both	25	50-69 years	2013	44	Population	1	Number	4653385.271479152	5093352.577681889	4231607.091123889
7	Democratic People's Republic of Korea	3	both	26	70+ years	2013	44	Population	1	Number	1571684.5613816257	1720283.8675490476	1429228.646876767
7	Democratic People's Republic of Korea	3	both	28	<1 year	2013	44	Population	1	Number	378553.481445944	414344.8775519661	344241.7730322824
7	Democratic People's Republic of Korea	3	both	30	80 to 84	2013	44	Population	1	Number	222379.62415818445	243405.12677343504	202223.35775136013
7	Democratic People's Republic of Korea	3	both	31	85 to 89	2013	44	Population	1	Number	88310.29177837716	96659.83494254331	80305.93537977476
7	Democratic People's Republic of Korea	3	both	32	90 to 94	2013	44	Population	1	Number	23924.018906202728	26185.98208733421	21755.56979392116
7	Democratic People's Republic of Korea	3	both	39	0 to 14	2013	44	Population	1	Number	5423519.365252703	5936301.150138125	4931937.0019744765
7	Democratic People's Republic of Korea	3	both	42	Neonatal	2013	44	Population	1	Number	28916.11674718228	31650.07176033719	26295.18888648741
7	Democratic People's Republic of Korea	3	both	157	25 plus	2013	44	Population	1	Number	16081056.562568257	17601484.96553994	14623485.701904457
7	Democratic People's Republic of Korea	3	both	158	<20 years	2013	44	Population	1	Number	7506010.7520689005	8215687.500984816	6825673.455232884
7	Democratic People's Republic of Korea	3	both	159	10 to 24	2013	44	Population	1	Number	6079752.587463216	6654579.775033493	5528689.902181768
7	Democratic People's Republic of Korea	3	both	162	10 to 19	2013	44	Population	1	Number	3933857.772416964	4305795.341765233	3577296.8439256446
7	Democratic People's Republic of Korea	3	both	164	Birth	2013	44	Population	1	Number	392074.348359468	443655.667121394	342915.315459751
7	Democratic People's Republic of Korea	3	both	235	95 plus	2013	44	Population	1	Number	4066.71488949647	4451.213806014849	3698.11192497764
8	Taiwan (Province of China)	1	male	1	Under 5	2013	44	Population	1	Number	521383.70499900513	525785.5887492031	516904.52040054917
8	Taiwan (Province of China)	1	male	2	Early Neonatal	2013	44	Population	1	Number	2044.5550405532786	2061.816595763206	2026.9903576517308
8	Taiwan (Province of China)	1	male	3	Late Neonatal	2013	44	Population	1	Number	6139.165309739302	6190.996411781072	6086.4240091595075
8	Taiwan (Province of China)	1	male	4	Post Neonatal	2013	44	Population	1	Number	101010.88121833817	101863.68530938476	100143.10115714408
8	Taiwan (Province of China)	1	male	5	1 to 4	2013	44	Population	1	Number	412189.10343037435	415669.09043227404	408648.0048765939
8	Taiwan (Province of China)	1	male	6	5 to 9	2013	44	Population	1	Number	543552.6893774215	548141.7391076033	538883.0520040917
8	Taiwan (Province of China)	1	male	7	10 to 14	2013	44	Population	1	Number	687538.8927819001	693343.5741533127	681632.2762346991
8	Taiwan (Province of China)	1	male	8	15 to 19	2013	44	Population	1	Number	811348.8362872367	818198.8072854703	804378.5739322214
8	Taiwan (Province of China)	1	male	9	20 to 24	2013	44	Population	1	Number	835433.4010217703	842486.7106612369	828256.2292248507
8	Taiwan (Province of China)	1	male	10	25 to 29	2013	44	Population	1	Number	839646.4965446973	846735.3760658894	832433.1302284683
8	Taiwan (Province of China)	1	male	11	30 to 34	2013	44	Population	1	Number	1003250.6647297295	1011720.8043909939	994631.7821625102
8	Taiwan (Province of China)	1	male	12	35 to 39	2013	44	Population	1	Number	952659.3316243323	960702.3440759004	944475.0769863874
8	Taiwan (Province of China)	1	male	13	40 to 44	2013	44	Population	1	Number	900942.0585132166	908548.4377867053	893202.1047058738
8	Taiwan (Province of China)	1	male	14	45 to 49	2013	44	Population	1	Number	926173.7743180735	933993.177279733	918217.0559441702
8	Taiwan (Province of China)	1	male	15	50 to 54	2013	44	Population	1	Number	925316.2993169338	933128.4628784404	917366.9474732497
8	Taiwan (Province of China)	1	male	16	55 to 59	2013	44	Population	1	Number	823934.719316526	830890.9490901248	816856.3321910542
8	Taiwan (Province of China)	1	male	17	60 to 64	2013	44	Population	1	Number	668282.4948205124	673924.6002915641	662541.309145706
8	Taiwan (Province of China)	1	male	18	65 to 69	2013	44	Population	1	Number	375727.4675838187	378899.62010451045	372499.6093483537
8	Taiwan (Province of China)	1	male	19	70 to 74	2013	44	Population	1	Number	320412.01655973046	323117.1575826267	317659.3709438931
8	Taiwan (Province of China)	1	male	20	75 to 79	2013	44	Population	1	Number	231601.27218727552	233556.61115700472	229611.59579076056
8	Taiwan (Province of China)	1	male	21	80 plus	2013	44	Population	1	Number	333427.6828232547	336242.71115040313	330563.22018799913
8	Taiwan (Province of China)	1	male	22	All Ages	2013	44	Population	1	Number	11700631.802805435	11799416.671810722	11600112.186904835
8	Taiwan (Province of China)	1	male	23	5-14 years	2013	44	Population	1	Number	1231091.5821593218	1241485.313260916	1220515.3282387909
8	Taiwan (Province of China)	1	male	24	15-49 years	2013	44	Population	1	Number	6269454.563039056	6322385.657545929	6215593.9531844845
8	Taiwan (Province of China)	1	male	25	50-69 years	2013	44	Population	1	Number	2793260.981037791	2816843.632364641	2769264.198158364
8	Taiwan (Province of China)	1	male	26	70+ years	2013	44	Population	1	Number	885440.9715702607	892916.4798900348	877834.1869226528
8	Taiwan (Province of China)	1	male	28	<1 year	2013	44	Population	1	Number	109194.60156863075	110116.49831692904	108256.51552395531
8	Taiwan (Province of China)	1	male	30	80 to 84	2013	44	Population	1	Number	180544.27273322621	182068.55301417052	178993.2247852133
8	Taiwan (Province of China)	1	male	31	85 to 89	2013	44	Population	1	Number	104513.17116917585	105395.5440270927	103615.3030882437
8	Taiwan (Province of China)	1	male	32	90 to 94	2013	44	Population	1	Number	36648.72954556391	36958.143601863056	36333.88191346581
8	Taiwan (Province of China)	1	male	39	0 to 14	2013	44	Population	1	Number	1752475.2871583267	1767270.9020101188	1737419.84863934
8	Taiwan (Province of China)	1	male	42	Neonatal	2013	44	Population	1	Number	8183.72035029258	8252.813007544277	8113.414366811239
8	Taiwan (Province of China)	1	male	157	25 plus	2013	44	Population	1	Number	8301374.278338101	8371460.251853894	8230057.5351084275
8	Taiwan (Province of China)	1	male	158	<20 years	2013	44	Population	1	Number	2563824.1234455635	2585469.7092955895	2541798.4225715613
8	Taiwan (Province of China)	1	male	159	10 to 24	2013	44	Population	1	Number	2334321.130090907	2354029.09210002	2314267.0793917705
8	Taiwan (Province of China)	1	male	162	10 to 19	2013	44	Population	1	Number	1498887.7290691368	1511542.3814387831	1486010.85016692
8	Taiwan (Province of China)	1	male	164	Birth	2013	44	Population	1	Number	105256.853330413	105923.801585006	104630.893503647
8	Taiwan (Province of China)	1	male	235	95 plus	2013	44	Population	1	Number	11721.509375288728	11820.470507276877	11620.810401076347
8	Taiwan (Province of China)	2	female	1	Under 5	2013	44	Population	1	Number	482106.6035940867	486176.8827452695	477964.84685537807
8	Taiwan (Province of China)	2	female	2	Early Neonatal	2013	44	Population	1	Number	1899.4748902158003	1915.5115779238786	1883.1565845383634
8	Taiwan (Province of China)	2	female	3	Late Neonatal	2013	44	Population	1	Number	5703.991710704069	5752.1487746511675	5654.988967474196
8	Taiwan (Province of China)	2	female	4	Post Neonatal	2013	44	Population	1	Number	93784.44008947261	94576.23354004096	92978.74206785076
8	Taiwan (Province of China)	2	female	5	1 to 4	2013	44	Population	1	Number	380718.69690369425	383932.98885265365	377447.9592355147
8	Taiwan (Province of China)	2	female	6	5 to 9	2013	44	Population	1	Number	496283.7445121472	500473.71694417705	492020.19257607916
8	Taiwan (Province of China)	2	female	7	10 to 14	2013	44	Population	1	Number	629181.129167806	634493.1137232502	623775.8616145884
8	Taiwan (Province of China)	2	female	8	15 to 19	2013	44	Population	1	Number	749948.2101060603	756279.794326864	743505.4378442132
8	Taiwan (Province of China)	2	female	9	20 to 24	2013	44	Population	1	Number	769937.6552397215	776438.0042547942	763323.1545292945
8	Taiwan (Province of China)	2	female	10	25 to 29	2013	44	Population	1	Number	806121.2408519837	812927.0768548609	799195.8885406388
8	Taiwan (Province of China)	2	female	11	30 to 34	2013	44	Population	1	Number	1010877.2440570167	1019411.7726036424	1002192.8418804692
8	Taiwan (Province of China)	2	female	12	35 to 39	2013	44	Population	1	Number	971405.9257880092	979607.2100218162	963060.6199797911
8	Taiwan (Province of China)	2	female	13	40 to 44	2013	44	Population	1	Number	916509.4259208763	924247.2357338469	908635.733541226
8	Taiwan (Province of China)	2	female	14	45 to 49	2013	44	Population	1	Number	931339.8961594284	939202.9151136227	923338.7958588103
8	Taiwan (Province of China)	2	female	15	50 to 54	2013	44	Population	1	Number	939732.8418246006	947666.7198616269	931659.6380949749
8	Taiwan (Province of China)	2	female	16	55 to 59	2013	44	Population	1	Number	853475.0390618353	860680.668753797	846142.8723418575
8	Taiwan (Province of China)	2	female	17	60 to 64	2013	44	Population	1	Number	707113.8727255061	713083.8196878796	701039.0883820393
8	Taiwan (Province of China)	2	female	18	65 to 69	2013	44	Population	1	Number	413512.8406342485	417004.00354600383	409960.3699120647
8	Taiwan (Province of China)	2	female	19	70 to 74	2013	44	Population	1	Number	374162.9563173472	377321.90014613926	370948.53872972314
8	Taiwan (Province of China)	2	female	20	75 to 79	2013	44	Population	1	Number	290272.8871682464	292723.5727054006	287779.16549438663
8	Taiwan (Province of China)	2	female	21	80 plus	2013	44	Population	1	Number	360996.894632972	364044.6814148006	357895.5861052468
8	Taiwan (Province of China)	2	female	22	All Ages	2013	44	Population	1	Number	11702978.407761892	11801783.088437801	11602438.63228078
8	Taiwan (Province of China)	2	female	23	5-14 years	2013	44	Population	1	Number	1125464.8736799532	1134966.8306674273	1115796.0541906673
8	Taiwan (Province of China)	2	female	24	15-49 years	2013	44	Population	1	Number	6156139.598123096	6208114.008909446	6103252.472174442
8	Taiwan (Province of China)	2	female	25	50-69 years	2013	44	Population	1	Number	2913834.5942461905	2938435.2118493067	2888801.968730937
8	Taiwan (Province of China)	2	female	26	70+ years	2013	44	Population	1	Number	1025432.7381185656	1034090.1542663404	1016623.2903293563
8	Taiwan (Province of China)	2	female	28	<1 year	2013	44	Population	1	Number	101387.9066903925	102243.893892616	100516.88761986331
8	Taiwan (Province of China)	2	female	30	80 to 84	2013	44	Population	1	Number	197911.24436122272	199582.148691723	196210.99751978042
8	Taiwan (Province of China)	2	female	31	85 to 89	2013	44	Population	1	Number	107580.37473424547	108488.64305725296	106656.1564416798
8	Taiwan (Province of China)	2	female	32	90 to 94	2013	44	Population	1	Number	42421.7721051322	42779.92620065489	42057.3285169827
8	Taiwan (Province of China)	2	female	39	0 to 14	2013	44	Population	1	Number	1607571.47727404	1621143.7134126972	1593760.901046046
8	Taiwan (Province of China)	2	female	42	Neonatal	2013	44	Population	1	Number	7603.46660091987	7667.660352575046	7538.14555201256
8	Taiwan (Province of China)	2	female	157	25 plus	2013	44	Population	1	Number	8575521.06514207	8647921.576443441	8501849.138861228
8	Taiwan (Province of China)	2	female	158	<20 years	2013	44	Population	1	Number	2357519.6873801	2377423.5077395607	2337266.3388902587
8	Taiwan (Province of China)	2	female	159	10 to 24	2013	44	Population	1	Number	2149066.994513588	2167210.912304908	2130604.453988096
8	Taiwan (Province of China)	2	female	162	10 to 19	2013	44	Population	1	Number	1379129.3392738663	1390772.9080501143	1367281.2994588015
8	Taiwan (Province of China)	2	female	164	Birth	2013	44	Population	1	Number	97700.857109509	98319.9276408783	97119.8325998826
8	Taiwan (Province of China)	2	female	235	95 plus	2013	44	Population	1	Number	13083.503432371635	13193.963465169794	12971.103626803802
8	Taiwan (Province of China)	3	both	1	Under 5	2013	44	Population	1	Number	1003490.3085930919	1011962.4714944727	994869.3672559272
8	Taiwan (Province of China)	3	both	2	Early Neonatal	2013	44	Population	1	Number	3944.029930769079	3977.3281736870845	3910.1469421900943
8	Taiwan (Province of China)	3	both	3	Late Neonatal	2013	44	Population	1	Number	11843.157020443372	11943.14518643224	11741.412976633703
8	Taiwan (Province of China)	3	both	4	Post Neonatal	2013	44	Population	1	Number	194795.32130781078	196439.9188494257	193121.8432249948
8	Taiwan (Province of China)	3	both	5	1 to 4	2013	44	Population	1	Number	792907.8003340686	799602.0792849277	786095.9641121086
8	Taiwan (Province of China)	3	both	6	5 to 9	2013	44	Population	1	Number	1039836.4338895688	1048615.4560517804	1030903.2445801705
8	Taiwan (Province of China)	3	both	7	10 to 14	2013	44	Population	1	Number	1316720.0219497061	1327836.6878765626	1305408.1378492874
8	Taiwan (Province of China)	3	both	8	15 to 19	2013	44	Population	1	Number	1561297.046393297	1574478.6016123341	1547884.0117764343
8	Taiwan (Province of China)	3	both	9	20 to 24	2013	44	Population	1	Number	1605371.056261492	1618924.7149160313	1591579.3837541451
8	Taiwan (Province of China)	3	both	10	25 to 29	2013	44	Population	1	Number	1645767.737396681	1659662.4529207502	1631629.0187691073
8	Taiwan (Province of China)	3	both	11	30 to 34	2013	44	Population	1	Number	2014127.9087867462	2031132.5769946363	1996824.6240429792
8	Taiwan (Province of China)	3	both	12	35 to 39	2013	44	Population	1	Number	1924065.2574123417	1940309.5540977162	1907535.6969661785
8	Taiwan (Province of China)	3	both	13	40 to 44	2013	44	Population	1	Number	1817451.4844340929	1832795.6735205522	1801837.8382471
8	Taiwan (Province of China)	3	both	14	45 to 49	2013	44	Population	1	Number	1857513.6704775018	1873196.0923933554	1841555.8518029805
8	Taiwan (Province of China)	3	both	15	50 to 54	2013	44	Population	1	Number	1865049.1411415343	1880795.1827400676	1849026.585568225
8	Taiwan (Province of China)	3	both	16	55 to 59	2013	44	Population	1	Number	1677409.7583783614	1691571.6178439215	1662999.2045329118
8	Taiwan (Province of China)	3	both	17	60 to 64	2013	44	Population	1	Number	1375396.3675460184	1387008.4199794438	1363580.3975277452
8	Taiwan (Province of China)	3	both	18	65 to 69	2013	44	Population	1	Number	789240.3082180672	795903.6236505144	782459.9792604183
8	Taiwan (Province of China)	3	both	19	70 to 74	2013	44	Population	1	Number	694574.9728770776	700439.057728766	688607.9096736162
8	Taiwan (Province of China)	3	both	20	75 to 79	2013	44	Population	1	Number	521874.15935552196	526280.1838624052	517390.7612851471
8	Taiwan (Province of China)	3	both	21	80 plus	2013	44	Population	1	Number	694424.5774562267	700287.3925652038	688458.8062932459
8	Taiwan (Province of China)	3	both	22	All Ages	2013	44	Population	1	Number	23403610.210567325	23601199.760248516	23202550.81918562
8	Taiwan (Province of China)	3	both	23	5-14 years	2013	44	Population	1	Number	2356556.455839275	2376452.143928343	2336311.382429458
8	Taiwan (Province of China)	3	both	24	15-49 years	2013	44	Population	1	Number	12425594.161162153	12530499.666455377	12318846.425358929
8	Taiwan (Province of China)	3	both	25	50-69 years	2013	44	Population	1	Number	5707095.575283981	5755278.844213947	5658066.166889299
8	Taiwan (Province of China)	3	both	26	70+ years	2013	44	Population	1	Number	1910873.7096888265	1927006.6341563752	1894457.4772520089
8	Taiwan (Province of China)	3	both	28	<1 year	2013	44	Population	1	Number	210582.50825902325	212360.39220954504	208773.4031438186
8	Taiwan (Province of China)	3	both	30	80 to 84	2013	44	Population	1	Number	378455.5170944489	381650.7017058936	375204.22230499366
8	Taiwan (Province of China)	3	both	31	85 to 89	2013	44	Population	1	Number	212093.54590342133	213884.1870843457	210271.45952992348
8	Taiwan (Province of China)	3	both	32	90 to 94	2013	44	Population	1	Number	79070.50165069611	79738.06980251794	78391.21043044851
8	Taiwan (Province of China)	3	both	39	0 to 14	2013	44	Population	1	Number	3360046.764432367	3388414.6154228156	3331180.7496853853
8	Taiwan (Province of China)	3	both	42	Neonatal	2013	44	Population	1	Number	15787.18695121245	15920.473360119326	15651.5599188238
8	Taiwan (Province of China)	3	both	157	25 plus	2013	44	Population	1	Number	16876895.34348017	17019381.828297336	16731906.673969662
8	Taiwan (Province of China)	3	both	158	<20 years	2013	44	Population	1	Number	4921343.810825664	4962893.21703515	4879064.7614618195
8	Taiwan (Province of China)	3	both	159	10 to 24	2013	44	Population	1	Number	4483388.124604495	4521240.004404929	4444871.533379867
8	Taiwan (Province of China)	3	both	162	10 to 19	2013	44	Population	1	Number	2878017.068343003	2902315.2894888967	2853292.1496257214
8	Taiwan (Province of China)	3	both	164	Birth	2013	44	Population	1	Number	202957.710439922	204243.729225885	201750.726103529
8	Taiwan (Province of China)	3	both	235	95 plus	2013	44	Population	1	Number	24805.012807660365	25014.43397244667	24591.91402788015
9	Southeast Asia	1	male	1	Under 5	2013	44	Population	1	Number	29996354.480485156	31229045.92120481	28797106.089743383
9	Southeast Asia	1	male	2	Early Neonatal	2013	44	Population	1	Number	115690.5073790534	120469.97085974614	111126.99109008827
9	Southeast Asia	1	male	3	Late Neonatal	2013	44	Population	1	Number	344434.1237458065	358690.5474615374	330889.41524638253
9	Southeast Asia	1	male	4	Post Neonatal	2013	44	Population	1	Number	5525548.087199169	5753985.10178468	5308160.998313028
9	Southeast Asia	1	male	5	1 to 4	2013	44	Population	1	Number	24010681.76216113	24994945.772547446	23046697.264186673
9	Southeast Asia	1	male	6	5 to 9	2013	44	Population	1	Number	29766104.2020819	30991414.33446066	28541079.507091023
9	Southeast Asia	1	male	7	10 to 14	2013	44	Population	1	Number	29543592.457578454	30748286.049475722	28344381.95052684
9	Southeast Asia	1	male	8	15 to 19	2013	44	Population	1	Number	28992011.42489422	30158606.042196482	27850456.615250565
9	Southeast Asia	1	male	9	20 to 24	2013	44	Population	1	Number	27893233.696238924	29011536.54812094	26808582.1591279
9	Southeast Asia	1	male	10	25 to 29	2013	44	Population	1	Number	26666406.514508113	27758992.984274577	25613755.082954925
9	Southeast Asia	1	male	11	30 to 34	2013	44	Population	1	Number	25768669.966012157	26875428.41882276	24716134.57828103
9	Southeast Asia	1	male	12	35 to 39	2013	44	Population	1	Number	23845073.999357443	24902250.857739605	22869387.47944646
9	Southeast Asia	1	male	13	40 to 44	2013	44	Population	1	Number	21991424.48929789	22949973.923750684	21091830.92549572
9	Southeast Asia	1	male	14	45 to 49	2013	44	Population	1	Number	19430350.322365943	20248765.30160869	18640852.23395807
9	Southeast Asia	1	male	15	50 to 54	2013	44	Population	1	Number	16566704.790790945	17258336.71161133	15895356.086387286
9	Southeast Asia	1	male	16	55 to 59	2013	44	Population	1	Number	12989640.229530593	13529919.504392281	12471375.21515195
9	Southeast Asia	1	male	17	60 to 64	2013	44	Population	1	Number	9361518.56434901	9747522.909906669	8992311.123944392
9	Southeast Asia	1	male	18	65 to 69	2013	44	Population	1	Number	6297811.029604829	6560542.26655985	6051434.658975761
9	Southeast Asia	1	male	19	70 to 74	2013	44	Population	1	Number	4306129.775906108	4484072.746503966	4137346.4413934327
9	Southeast Asia	1	male	20	75 to 79	2013	44	Population	1	Number	2895190.7177795325	3008846.1364249047	2782092.7220448893
9	Southeast Asia	1	male	21	80 plus	2013	44	Population	1	Number	2540338.701384722	2639647.5842627976	2442312.2560413983
9	Southeast Asia	1	male	22	All Ages	2013	44	Population	1	Number	318850555.3621659	332113883.51292664	306162045.23770034
9	Southeast Asia	1	male	23	5-14 years	2013	44	Population	1	Number	59309696.659660354	61722349.53690121	56885417.545854785
9	Southeast Asia	1	male	24	15-49 years	2013	44	Population	1	Number	174587170.4126747	181923321.992931	167547324.3348646
9	Southeast Asia	1	male	25	50-69 years	2013	44	Population	1	Number	45215674.61427538	47086040.81624593	43424270.624282986
9	Southeast Asia	1	male	26	70+ years	2013	44	Population	1	Number	9741659.195070364	10127590.54207428	9358053.318093313
9	Southeast Asia	1	male	28	<1 year	2013	44	Population	1	Number	5985672.718324029	6233146.18152598	5750177.404649499
9	Southeast Asia	1	male	30	80 to 84	2013	44	Population	1	Number	1610678.5974910394	1673170.7970554365	1548014.872590445
9	Southeast Asia	1	male	31	85 to 89	2013	44	Population	1	Number	675582.7200423694	701125.3427927848	649922.5512423768
9	Southeast Asia	1	male	32	90 to 94	2013	44	Population	1	Number	201226.56923107582	208954.93706437998	193281.75439459825
9	Southeast Asia	1	male	39	0 to 14	2013	44	Population	1	Number	89306051.14014551	92959732.9626365	85681066.33698007
9	Southeast Asia	1	male	42	Neonatal	2013	44	Population	1	Number	460124.6311248599	479160.73662935395	442016.4063364708
9	Southeast Asia	1	male	157	25 plus	2013	44	Population	1	Number	172659259.1008873	179993696.7620666	165670349.5091612
9	Southeast Asia	1	male	158	<20 years	2013	44	Population	1	Number	118298062.56503972	123121436.1674766	113529706.0654306
9	Southeast Asia	1	male	159	10 to 24	2013	44	Population	1	Number	86428837.5787116	89917817.16924973	83001243.17820509
9	Southeast Asia	1	male	162	10 to 19	2013	44	Population	1	Number	58535603.88247267	60922959.32311214	56193021.678977355
9	Southeast Asia	1	male	164	Birth	2013	44	Population	1	Number	6104844.74644045	6420398.73530606	5799509.49564176
9	Southeast Asia	1	male	235	95 plus	2013	44	Population	1	Number	52850.814620237295	55047.47890520566	50676.85963929026
9	Southeast Asia	2	female	1	Under 5	2013	44	Population	1	Number	28290124.95740362	29445104.184415765	27157770.08712651
9	Southeast Asia	2	female	2	Early Neonatal	2013	44	Population	1	Number	108623.53799068074	113070.92033551897	104313.64173717168
9	Southeast Asia	2	female	3	Late Neonatal	2013	44	Population	1	Number	324015.2319718071	337296.56768132333	311180.81513073685
9	Southeast Asia	2	female	4	Post Neonatal	2013	44	Population	1	Number	5206024.783552	5419300.789591037	4999654.487468981
9	Southeast Asia	2	female	5	1 to 4	2013	44	Population	1	Number	22651461.403889127	23574012.869446732	21741150.05619316
9	Southeast Asia	2	female	6	5 to 9	2013	44	Population	1	Number	28092843.360967975	29241311.609967344	26937262.000713095
9	Southeast Asia	2	female	7	10 to 14	2013	44	Population	1	Number	28040890.808620714	29180128.188674156	26907991.999914967
9	Southeast Asia	2	female	8	15 to 19	2013	44	Population	1	Number	28123120.53698265	29249796.067146827	27028968.73344185
9	Southeast Asia	2	female	9	20 to 24	2013	44	Population	1	Number	27608088.57237994	28710277.91265118	26542549.078341983
9	Southeast Asia	2	female	10	25 to 29	2013	44	Population	1	Number	26498501.355794474	27587138.93831303	25449278.881547786
9	Southeast Asia	2	female	11	30 to 34	2013	44	Population	1	Number	25528172.473642368	26626639.652780708	24495489.754429724
9	Southeast Asia	2	female	12	35 to 39	2013	44	Population	1	Number	23630216.06031014	24664972.210336417	22670580.14262234
9	Southeast Asia	2	female	13	40 to 44	2013	44	Population	1	Number	21988693.21944853	22925385.33453561	21110051.68272776
9	Southeast Asia	2	female	14	45 to 49	2013	44	Population	1	Number	19770218.90413255	20587792.42768608	18979779.879080035
9	Southeast Asia	2	female	15	50 to 54	2013	44	Population	1	Number	17130283.154677797	17825537.002597235	16457706.661689844
9	Southeast Asia	2	female	16	55 to 59	2013	44	Population	1	Number	13692250.60697824	14239498.265734566	13159532.138702659
9	Southeast Asia	2	female	17	60 to 64	2013	44	Population	1	Number	10176619.705344176	10577333.81794985	9787421.382685583
9	Southeast Asia	2	female	18	65 to 69	2013	44	Population	1	Number	7364894.112159504	7661509.788096575	7080593.054618839
9	Southeast Asia	2	female	19	70 to 74	2013	44	Population	1	Number	5473259.426246461	5694978.664124062	5258088.197561559
9	Southeast Asia	2	female	20	75 to 79	2013	44	Population	1	Number	4020415.5678540664	4179899.711313095	3862884.5332825286
9	Southeast Asia	2	female	21	80 plus	2013	44	Population	1	Number	3999499.5547031905	4156451.736489662	3847418.710543785
9	Southeast Asia	2	female	22	All Ages	2013	44	Population	1	Number	319428092.3776464	332555110.5658183	306811596.76374984
9	Southeast Asia	2	female	23	5-14 years	2013	44	Population	1	Number	56133734.169588685	58420077.31395483	53842627.48684696
9	Southeast Asia	2	female	24	15-49 years	2013	44	Population	1	Number	173147011.12269065	180365551.67191273	166243596.29364547
9	Southeast Asia	2	female	25	50-69 years	2013	44	Population	1	Number	48364047.579159714	50306561.38746873	46471172.13107418
9	Southeast Asia	2	female	26	70+ years	2013	44	Population	1	Number	13493174.548803719	14023716.057686532	12966710.700867038
9	Southeast Asia	2	female	28	<1 year	2013	44	Population	1	Number	5638663.553514488	5869590.578353053	5415148.944336889
9	Southeast Asia	2	female	30	80 to 84	2013	44	Population	1	Number	2435265.0201235362	2530922.804409407	2339984.0263428027
9	Southeast Asia	2	female	31	85 to 89	2013	44	Population	1	Number	1109070.5796585898	1151780.821737339	1067410.792307263
9	Southeast Asia	2	female	32	90 to 94	2013	44	Population	1	Number	359094.3380243505	373081.7685642245	345148.719120643
9	Southeast Asia	2	female	39	0 to 14	2013	44	Population	1	Number	84423859.1269923	87860825.45165956	80996807.35335982
9	Southeast Asia	2	female	42	Neonatal	2013	44	Population	1	Number	432638.7699624878	450367.48801684234	415494.45686790854
9	Southeast Asia	2	female	157	25 plus	2013	44	Population	1	Number	179273024.1412915	186698813.78571028	172174030.49272722
9	Southeast Asia	2	female	158	<20 years	2013	44	Population	1	Number	112546979.66397496	117125403.95487368	108007199.70286088
9	Southeast Asia	2	female	159	10 to 24	2013	44	Population	1	Number	83772099.91798331	87152430.05091347	80470913.06958264
9	Southeast Asia	2	female	162	10 to 19	2013	44	Population	1	Number	56164011.34560336	58443082.51910733	53927543.89115768
9	Southeast Asia	2	female	164	Birth	2013	44	Population	1	Number	5731150.44175395	6027619.42279733	5444581.60622341
9	Southeast Asia	2	female	235	95 plus	2013	44	Population	1	Number	96069.61689671395	100029.4374204936	91979.28037001775
9	Southeast Asia	3	both	1	Under 5	2013	44	Population	1	Number	58286479.43788877	60674150.10562057	55954876.17686989
9	Southeast Asia	3	both	2	Early Neonatal	2013	44	Population	1	Number	224314.04536973414	233540.8911952651	215440.63282725992
9	Southeast Asia	3	both	3	Late Neonatal	2013	44	Population	1	Number	668449.3557176136	695987.6765628778	642070.2303771195
9	Southeast Asia	3	both	4	Post Neonatal	2013	44	Population	1	Number	10731572.87075117	11173139.805923743	10307815.48578201
9	Southeast Asia	3	both	5	1 to 4	2013	44	Population	1	Number	46662143.166050255	48568958.64199416	44787847.32037983
9	Southeast Asia	3	both	6	5 to 9	2013	44	Population	1	Number	57858947.563049875	60232725.944428004	55478297.59604103
9	Southeast Asia	3	both	7	10 to 14	2013	44	Population	1	Number	57584483.266199164	59926790.06536892	55251122.6216126
9	Southeast Asia	3	both	8	15 to 19	2013	44	Population	1	Number	57115131.96187688	59408402.109343305	54879407.42424576
9	Southeast Asia	3	both	9	20 to 24	2013	44	Population	1	Number	55501322.26861887	57725303.33149878	53351131.23746989
9	Southeast Asia	3	both	10	25 to 29	2013	44	Population	1	Number	53164907.87030259	55345132.230331816	51063094.36731881
9	Southeast Asia	3	both	11	30 to 34	2013	44	Population	1	Number	51296842.43965452	53504687.537570365	49222351.509324096
9	Southeast Asia	3	both	12	35 to 39	2013	44	Population	1	Number	47475290.05966758	49561378.008877695	45549962.8683956
9	Southeast Asia	3	both	13	40 to 44	2013	44	Population	1	Number	43980117.70874642	45868032.43709867	42201840.0056921
9	Southeast Asia	3	both	14	45 to 49	2013	44	Population	1	Number	39200569.22649849	40832150.911390066	37626874.76868725
9	Southeast Asia	3	both	15	50 to 54	2013	44	Population	1	Number	33696987.94546874	35101482.18315431	32347408.568173144
9	Southeast Asia	3	both	16	55 to 59	2013	44	Population	1	Number	26681890.836508833	27754038.375971418	25631055.71199219
9	Southeast Asia	3	both	17	60 to 64	2013	44	Population	1	Number	19538138.269693185	20326480.645301	18780180.75694712
9	Southeast Asia	3	both	18	65 to 69	2013	44	Population	1	Number	13662705.141764332	14218017.655046282	13129427.489510473
9	Southeast Asia	3	both	19	70 to 74	2013	44	Population	1	Number	9779389.20215257	10176059.86069155	9396012.330644732
9	Southeast Asia	3	both	20	75 to 79	2013	44	Population	1	Number	6915606.285633599	7186172.186333996	6642842.469240546
9	Southeast Asia	3	both	21	80 plus	2013	44	Population	1	Number	6539838.256087912	6791343.739525787	6288337.716174508
9	Southeast Asia	3	both	22	All Ages	2013	44	Population	1	Number	638278647.7398124	664674554.1653943	612973867.0198336
9	Southeast Asia	3	both	23	5-14 years	2013	44	Population	1	Number	115443430.82924904	120142013.92617576	110725509.91932714
9	Southeast Asia	3	both	24	15-49 years	2013	44	Population	1	Number	347734181.53536534	362290450.99601	333741677.8262117
9	Southeast Asia	3	both	25	50-69 years	2013	44	Population	1	Number	93579722.19343509	97347201.4809347	89915558.2739656
9	Southeast Asia	3	both	26	70+ years	2013	44	Population	1	Number	23234833.74387408	24137470.755133502	22318257.293272153
9	Southeast Asia	3	both	28	<1 year	2013	44	Population	1	Number	11624336.271838518	12102668.37368189	11165326.348986391
9	Southeast Asia	3	both	30	80 to 84	2013	44	Population	1	Number	4045943.6176145757	4204624.45597445	3888760.155516271
9	Southeast Asia	3	both	31	85 to 89	2013	44	Population	1	Number	1784653.2997009594	1853975.046102792	1717149.1549229885
9	Southeast Asia	3	both	32	90 to 94	2013	44	Population	1	Number	560320.9072554263	582324.186775724	539028.7364251206
9	Southeast Asia	3	both	39	0 to 14	2013	44	Population	1	Number	173729910.26713783	180820558.4142961	166677873.69033986
9	Southeast Asia	3	both	42	Neonatal	2013	44	Population	1	Number	892763.4010873478	929528.567758143	857510.8632043792
9	Southeast Asia	3	both	157	25 plus	2013	44	Population	1	Number	351932283.2421788	366692510.54777664	337843193.8032438
9	Southeast Asia	3	both	158	<20 years	2013	44	Population	1	Number	230845042.2290147	240259810.1911466	221536905.76829144
9	Southeast Asia	3	both	159	10 to 24	2013	44	Population	1	Number	170200937.4966949	177084635.0762744	163470716.25105792
9	Southeast Asia	3	both	162	10 to 19	2013	44	Population	1	Number	114699615.22807604	119366041.84221943	110118633.11233307
9	Southeast Asia	3	both	164	Birth	2013	44	Population	1	Number	11835995.1881944	12448018.1581034	11244091.1018652
9	Southeast Asia	3	both	235	95 plus	2013	44	Population	1	Number	148920.43151695124	154893.32868135083	142854.76869220875
10	Cambodia	1	male	1	Under 5	2013	44	Population	1	Number	886658.1011826093	974699.1914710716	794888.987992453
10	Cambodia	1	male	2	Early Neonatal	2013	44	Population	1	Number	3619.0186624540115	3978.370647612406	3244.450232042039
10	Cambodia	1	male	3	Late Neonatal	2013	44	Population	1	Number	10732.288537592705	11797.955656496551	9621.496677368195
10	Cambodia	1	male	4	Post Neonatal	2013	44	Population	1	Number	170090.0169007454	186979.1768995672	152485.70020566182
10	Cambodia	1	male	5	1 to 4	2013	44	Population	1	Number	702216.7770818172	771943.6882673954	629537.3408773809
10	Cambodia	1	male	6	5 to 9	2013	44	Population	1	Number	807264.5336976955	887422.2062020766	723712.6547169549
10	Cambodia	1	male	7	10 to 14	2013	44	Population	1	Number	796087.0440525305	875134.8430061761	713692.0352465064
10	Cambodia	1	male	8	15 to 19	2013	44	Population	1	Number	817317.4360062724	898473.3156872757	732725.0816397944
10	Cambodia	1	male	9	20 to 24	2013	44	Population	1	Number	782026.2653604097	859677.893360778	701086.5471445443
10	Cambodia	1	male	10	25 to 29	2013	44	Population	1	Number	694572.9286615234	763540.8406928336	622684.6307661543
10	Cambodia	1	male	11	30 to 34	2013	44	Population	1	Number	563548.5948038348	619506.3903181195	505221.3154210284
10	Cambodia	1	male	12	35 to 39	2013	44	Population	1	Number	423925.12470262183	466018.94883811503	380048.8744308456
10	Cambodia	1	male	13	40 to 44	2013	44	Population	1	Number	376971.14990447	414402.65929982555	337954.636009356
10	Cambodia	1	male	14	45 to 49	2013	44	Population	1	Number	353052.58301131707	388109.08821441163	316511.64078203053
10	Cambodia	1	male	15	50 to 54	2013	44	Population	1	Number	289136.40797051217	317846.3296030568	259210.78983760296
10	Cambodia	1	male	16	55 to 59	2013	44	Population	1	Number	208815.18187910935	229549.57347480973	187202.81062109224
10	Cambodia	1	male	17	60 to 64	2013	44	Population	1	Number	150579.98326175768	165531.88623800216	134994.95504209882
10	Cambodia	1	male	18	65 to 69	2013	44	Population	1	Number	110107.50305776333	121040.67403450847	98711.3765263346
10	Cambodia	1	male	19	70 to 74	2013	44	Population	1	Number	75892.28803703049	83428.0448009447	68037.43624935609
10	Cambodia	1	male	20	75 to 79	2013	44	Population	1	Number	48925.57583532591	53783.66153238063	43861.77875194381
10	Cambodia	1	male	21	80 plus	2013	44	Population	1	Number	42181.46422601952	46369.8905151035	37815.68269205384
10	Cambodia	1	male	22	All Ages	2013	44	Population	1	Number	7427062.165650803	8164535.437289492	6658361.2338701505
10	Cambodia	1	male	23	5-14 years	2013	44	Population	1	Number	1603351.577750226	1762557.0492082522	1437404.6899634618
10	Cambodia	1	male	24	15-49 years	2013	44	Population	1	Number	4011414.0824504495	4409729.1364113595	3596232.7261937535
10	Cambodia	1	male	25	50-69 years	2013	44	Population	1	Number	758639.0761691425	833968.4633503772	680119.9320271286
10	Cambodia	1	male	26	70+ years	2013	44	Population	1	Number	166999.3280983759	183581.59684842886	149714.89769335376
10	Cambodia	1	male	28	<1 year	2013	44	Population	1	Number	184441.32410079212	202755.5032036761	165351.64711507212
10	Cambodia	1	male	30	80 to 84	2013	44	Population	1	Number	27411.549628750363	30133.391015630605	24574.45425090043
10	Cambodia	1	male	31	85 to 89	2013	44	Population	1	Number	11345.524387355516	12472.08301872068	10171.262616875765
10	Cambodia	1	male	32	90 to 94	2013	44	Population	1	Number	2971.5695222224135	3266.632771805857	2664.012077618313
10	Cambodia	1	male	39	0 to 14	2013	44	Population	1	Number	2490009.6789328353	2737256.2406793246	2232293.6779559148
10	Cambodia	1	male	42	Neonatal	2013	44	Population	1	Number	14351.307200046716	15776.326304108958	12865.946909410233
10	Cambodia	1	male	157	25 plus	2013	44	Population	1	Number	3337708.7853512852	3669127.9875621116	2992255.927129897
10	Cambodia	1	male	158	<20 years	2013	44	Population	1	Number	3307327.1149391076	3635729.5563665996	2965018.759595709
10	Cambodia	1	male	159	10 to 24	2013	44	Population	1	Number	2395430.7454192126	2633286.052054229	2147503.664030845
10	Cambodia	1	male	162	10 to 19	2013	44	Population	1	Number	1613404.480058803	1773608.158693452	1446417.1168863007
10	Cambodia	1	male	164	Birth	2013	44	Population	1	Number	192465.122534225	208595.152024703	176717.861171982
10	Cambodia	1	male	235	95 plus	2013	44	Population	1	Number	452.8206876912295	497.7837089463598	405.9537466593306
10	Cambodia	2	female	1	Under 5	2013	44	Population	1	Number	849289.3763399656	933619.9233271851	761387.9261591276
10	Cambodia	2	female	2	Early Neonatal	2013	44	Population	1	Number	3455.958657017473	3799.1195301317466	3098.266937116276
10	Cambodia	2	female	3	Late Neonatal	2013	44	Population	1	Number	10268.785054477647	11288.428399447073	9205.965804608
10	Cambodia	2	female	4	Post Neonatal	2013	44	Population	1	Number	163332.42875387377	179550.59118624075	146427.5224298403
10	Cambodia	2	female	5	1 to 4	2013	44	Population	1	Number	672232.2038745967	738981.7842113654	602656.170987563
10	Cambodia	2	female	6	5 to 9	2013	44	Population	1	Number	765347.6371324576	841343.1537052684	686134.156932876
10	Cambodia	2	female	7	10 to 14	2013	44	Population	1	Number	750187.050342115	824677.190052464	672542.690870508
10	Cambodia	2	female	8	15 to 19	2013	44	Population	1	Number	781627.8299167072	859239.8951015703	700729.3497691381
10	Cambodia	2	female	9	20 to 24	2013	44	Population	1	Number	774282.0537904248	851164.7170352275	694143.8614695877
10	Cambodia	2	female	10	25 to 29	2013	44	Population	1	Number	705460.2752802592	775509.2509880683	632445.1370133166
10	Cambodia	2	female	11	30 to 34	2013	44	Population	1	Number	583700.3686104566	641659.1430080506	523287.3806450796
10	Cambodia	2	female	12	35 to 39	2013	44	Population	1	Number	448935.0893531472	493512.2884817424	402470.3077480029
10	Cambodia	2	female	13	40 to 44	2013	44	Population	1	Number	413663.3663803501	454738.24489321327	370849.20809166244
10	Cambodia	2	female	14	45 to 49	2013	44	Population	1	Number	404271.31802524254	444413.60913364537	362429.2367383188
10	Cambodia	2	female	15	50 to 54	2013	44	Population	1	Number	357341.91210778686	392824.3280534277	320357.02431838115
10	Cambodia	2	female	16	55 to 59	2013	44	Population	1	Number	292497.1091200296	321540.73299128667	262223.6584192151
10	Cambodia	2	female	17	60 to 64	2013	44	Population	1	Number	221725.36184485635	243741.67520779552	198776.78696449404
10	Cambodia	2	female	18	65 to 69	2013	44	Population	1	Number	158376.89394980716	174102.99446278205	141984.88547641717
10	Cambodia	2	female	19	70 to 74	2013	44	Population	1	Number	112789.07761234888	123988.51666600059	101115.40811537414
10	Cambodia	2	female	20	75 to 79	2013	44	Population	1	Number	76908.63914289181	84545.31491871893	68948.59501608432
10	Cambodia	2	female	21	80 plus	2013	44	Population	1	Number	72817.14082487834	80047.5495487822	65280.56677268281
10	Cambodia	2	female	22	All Ages	2013	44	Population	1	Number	7769220.499773725	8540668.52757523	6965106.180520266
10	Cambodia	2	female	23	5-14 years	2013	44	Population	1	Number	1515534.6874745726	1666020.3437577323	1358676.847803384
10	Cambodia	2	female	24	15-49 years	2013	44	Population	1	Number	4111940.3013565876	4520237.148641517	3686354.481475107
10	Cambodia	2	female	25	50-69 years	2013	44	Population	1	Number	1029941.27702248	1132209.7307152918	923342.3551785075
10	Cambodia	2	female	26	70+ years	2013	44	Population	1	Number	262514.85758011905	288581.3811335017	235344.5699041413
10	Cambodia	2	female	28	<1 year	2013	44	Population	1	Number	177057.1724653689	194638.13911581956	158731.7551715646
10	Cambodia	2	female	30	80 to 84	2013	44	Population	1	Number	45343.46518787771	49845.86369669762	40650.41655536624
10	Cambodia	2	female	31	85 to 89	2013	44	Population	1	Number	20065.580592758237	22058.00088452706	17988.793007795095
10	Cambodia	2	female	32	90 to 94	2013	44	Population	1	Number	6126.8674032534655	6735.237287333712	5492.736628967055
10	Cambodia	2	female	39	0 to 14	2013	44	Population	1	Number	2364824.063814538	2599640.267084917	2120064.7739625117
10	Cambodia	2	female	42	Neonatal	2013	44	Population	1	Number	13724.743711495119	15087.54792957882	12304.232741724278
10	Cambodia	2	female	157	25 plus	2013	44	Population	1	Number	3848486.5522520547	4230623.648353515	3450168.1953190304
10	Cambodia	2	female	158	<20 years	2013	44	Population	1	Number	3146451.8937312453	3458880.1621864876	2820794.12373165
10	Cambodia	2	female	159	10 to 24	2013	44	Population	1	Number	2306096.934049247	2535081.802189261	2067415.902109234
10	Cambodia	2	female	162	10 to 19	2013	44	Population	1	Number	1531814.8802588223	1683917.0851540342	1373272.0406396464
10	Cambodia	2	female	164	Birth	2013	44	Population	1	Number	183794.515084763	199197.882247964	168756.672238864
10	Cambodia	2	female	235	95 plus	2013	44	Population	1	Number	1281.2276409889296	1408.4476802238141	1148.6205805544196
10	Cambodia	3	both	1	Under 5	2013	44	Population	1	Number	1735947.4775225748	1908319.1147982564	1556276.9141515805
10	Cambodia	3	both	2	Early Neonatal	2013	44	Population	1	Number	7074.977319471484	7777.490177744153	6342.717169158314
10	Cambodia	3	both	3	Late Neonatal	2013	44	Population	1	Number	21001.073592070352	23086.38405594362	18827.462481976196
10	Cambodia	3	both	4	Post Neonatal	2013	44	Population	1	Number	333422.4456546192	366529.76808580785	298913.2226355022
10	Cambodia	3	both	5	1 to 4	2013	44	Population	1	Number	1374448.980956414	1510925.4724787606	1232193.511864944
10	Cambodia	3	both	6	5 to 9	2013	44	Population	1	Number	1572612.170830153	1728765.3599073451	1409846.811649831
10	Cambodia	3	both	7	10 to 14	2013	44	Population	1	Number	1546274.0943946454	1699812.0330586396	1386234.7261170144
10	Cambodia	3	both	8	15 to 19	2013	44	Population	1	Number	1598945.2659229797	1757713.2107888462	1433454.4314089324
10	Cambodia	3	both	9	20 to 24	2013	44	Population	1	Number	1556308.3191508346	1710842.6103960052	1395230.4086141319
10	Cambodia	3	both	10	25 to 29	2013	44	Population	1	Number	1400033.2039417825	1539050.0916809018	1255129.7677794711
10	Cambodia	3	both	11	30 to 34	2013	44	Population	1	Number	1147248.9634142914	1261165.5333261702	1028508.6960661082
10	Cambodia	3	both	12	35 to 39	2013	44	Population	1	Number	872860.214055769	959531.2373198575	782519.1821788484
10	Cambodia	3	both	13	40 to 44	2013	44	Population	1	Number	790634.5162848202	869140.9041930389	708803.8441010184
10	Cambodia	3	both	14	45 to 49	2013	44	Population	1	Number	757323.9010365596	832522.6973480571	678940.8775203493
10	Cambodia	3	both	15	50 to 54	2013	44	Population	1	Number	646478.320078299	710670.6576564845	579567.8141559841
10	Cambodia	3	both	16	55 to 59	2013	44	Population	1	Number	501312.29099913896	551090.3064660963	449426.4690403073
10	Cambodia	3	both	17	60 to 64	2013	44	Population	1	Number	372305.345106614	409273.5614457977	333771.74200659286
10	Cambodia	3	both	18	65 to 69	2013	44	Population	1	Number	268484.3970075705	295143.6684972906	240696.26200275176
10	Cambodia	3	both	19	70 to 74	2013	44	Population	1	Number	188681.36564937938	207416.5614669453	169152.84436473023
10	Cambodia	3	both	20	75 to 79	2013	44	Population	1	Number	125834.21497821773	138328.9764510996	112810.37376802813
10	Cambodia	3	both	21	80 plus	2013	44	Population	1	Number	114998.60505089787	126417.4400638857	103096.24946473665
10	Cambodia	3	both	22	All Ages	2013	44	Population	1	Number	15196282.665424528	16705203.964864723	13623467.414390417
10	Cambodia	3	both	23	5-14 years	2013	44	Population	1	Number	3118886.2652247986	3428577.3929659855	2796081.5377668454
10	Cambodia	3	both	24	15-49 years	2013	44	Population	1	Number	8123354.383807037	8929966.285052877	7282587.207668859
10	Cambodia	3	both	25	50-69 years	2013	44	Population	1	Number	1788580.3531916225	1966178.1940656686	1603462.287205636
10	Cambodia	3	both	26	70+ years	2013	44	Population	1	Number	429514.185678495	472162.9779819306	385059.46759749495
10	Cambodia	3	both	28	<1 year	2013	44	Population	1	Number	361498.496566161	397393.64231949573	324083.4022866367
10	Cambodia	3	both	30	80 to 84	2013	44	Population	1	Number	72755.01481662807	79979.25471232824	65224.87080626666
10	Cambodia	3	both	31	85 to 89	2013	44	Population	1	Number	31411.104980113752	34530.083903247745	28160.055624670862
10	Cambodia	3	both	32	90 to 94	2013	44	Population	1	Number	9098.436925475879	10001.870059139566	8156.748706585368
10	Cambodia	3	both	39	0 to 14	2013	44	Population	1	Number	4854833.742747374	5336896.507764242	4352358.451918427
10	Cambodia	3	both	42	Neonatal	2013	44	Population	1	Number	28076.050911541835	30863.874233687777	25170.17965113451
10	Cambodia	3	both	157	25 plus	2013	44	Population	1	Number	7186195.33760334	7899751.635915627	6442424.122448929
10	Cambodia	3	both	158	<20 years	2013	44	Population	1	Number	6453779.008670353	7094609.718553087	5785812.88332736
10	Cambodia	3	both	159	10 to 24	2013	44	Population	1	Number	4701527.679468459	5168367.854243492	4214919.566140079
10	Cambodia	3	both	162	10 to 19	2013	44	Population	1	Number	3145219.360317625	3457525.2438474856	2819689.157525947
10	Cambodia	3	both	164	Birth	2013	44	Population	1	Number	376259.637618989	407793.034272667	345474.533410846
10	Cambodia	3	both	235	95 plus	2013	44	Population	1	Number	1734.048328680159	1906.231389170174	1554.5743272137504
11	Indonesia	1	male	1	Under 5	2013	44	Population	1	Number	11444481.043791108	12428203.787732348	10451782.063671209
11	Indonesia	1	male	2	Early Neonatal	2013	44	Population	1	Number	42552.85857529278	46210.535549902364	38861.80616782719
11	Indonesia	1	male	3	Late Neonatal	2013	44	Population	1	Number	126483.36351950916	137355.37780728954	115512.14468595004
11	Indonesia	1	male	4	Post Neonatal	2013	44	Population	1	Number	2037231.8881291687	2212344.35809322	1860521.558506076
11	Indonesia	1	male	5	1 to 4	2013	44	Population	1	Number	9238212.933567137	10032293.516281936	8436886.554311354
11	Indonesia	1	male	6	5 to 9	2013	44	Population	1	Number	12145108.48051975	13189054.413428837	11091636.789149487
11	Indonesia	1	male	7	10 to 14	2013	44	Population	1	Number	11958271.782558413	12986157.965052942	10921006.38300737
11	Indonesia	1	male	8	15 to 19	2013	44	Population	1	Number	11077202.228428453	12029355.124627577	10116361.163406238
11	Indonesia	1	male	9	20 to 24	2013	44	Population	1	Number	10388040.206972487	11280955.43637198	9486977.338376913
11	Indonesia	1	male	10	25 to 29	2013	44	Population	1	Number	10316329.021132762	11203080.238006424	9421486.410211945
11	Indonesia	1	male	11	30 to 34	2013	44	Population	1	Number	10393607.681725113	11287001.46943752	9492061.888085786
11	Indonesia	1	male	12	35 to 39	2013	44	Population	1	Number	9870810.77995029	10719266.99462902	9014612.604015592
11	Indonesia	1	male	13	40 to 44	2013	44	Population	1	Number	8938312.161081998	9706614.44859142	8162999.297847082
11	Indonesia	1	male	14	45 to 49	2013	44	Population	1	Number	7695408.377005601	8356875.52570461	7027905.497824893
11	Indonesia	1	male	15	50 to 54	2013	44	Population	1	Number	6374507.26345805	6922434.928547271	5821579.888683396
11	Indonesia	1	male	16	55 to 59	2013	44	Population	1	Number	4963456.427613293	5390095.692226648	4532924.18113503
11	Indonesia	1	male	17	60 to 64	2013	44	Population	1	Number	3560962.916843278	3867049.3351112804	3252083.532774316
11	Indonesia	1	male	18	65 to 69	2013	44	Population	1	Number	2391328.6496474883	2596877.88966067	2183903.8216842804
11	Indonesia	1	male	19	70 to 74	2013	44	Population	1	Number	1616990.65936013	1755980.8400652723	1476732.2262981038
11	Indonesia	1	male	20	75 to 79	2013	44	Population	1	Number	987258.2825256092	1072119.1358005332	901623.0941384699
11	Indonesia	1	male	21	80 plus	2013	44	Population	1	Number	781159.7068948618	848305.1342307606	713401.593496964
11	Indonesia	1	male	22	All Ages	2013	44	Population	1	Number	124903235.66950868	135639428.3592251	114069077.77380705
11	Indonesia	1	male	23	5-14 years	2013	44	Population	1	Number	24103380.26307816	26175212.37848178	22012643.172156855
11	Indonesia	1	male	24	15-49 years	2013	44	Population	1	Number	68679710.4562967	74583149.23736857	62722404.19976846
11	Indonesia	1	male	25	50-69 years	2013	44	Population	1	Number	17290255.25756211	18776457.845545873	15790491.424277024
11	Indonesia	1	male	26	70+ years	2013	44	Population	1	Number	3385408.648780601	3676405.1100965654	3091756.9139335374
11	Indonesia	1	male	28	<1 year	2013	44	Population	1	Number	2206268.1102239704	2395910.271450411	2014895.509359853
11	Indonesia	1	male	30	80 to 84	2013	44	Population	1	Number	513756.05840399535	557916.5159691554	469192.64716179186
11	Indonesia	1	male	31	85 to 89	2013	44	Population	1	Number	201719.29851421673	219058.29895303203	184222.08381838715
11	Indonesia	1	male	32	90 to 94	2013	44	Population	1	Number	55062.64507255544	59795.61427335841	50286.48865296099
11	Indonesia	1	male	39	0 to 14	2013	44	Population	1	Number	35547861.30686927	38603416.16621413	32464425.235828068
11	Indonesia	1	male	42	Neonatal	2013	44	Population	1	Number	169036.22209480195	183565.91335719192	154373.9508537772
11	Indonesia	1	male	157	25 plus	2013	44	Population	1	Number	67890131.92723848	73725701.63201143	62001314.036195844
11	Indonesia	1	male	158	<20 years	2013	44	Population	1	Number	46625063.53529772	50632771.290841706	42580786.399234295
11	Indonesia	1	male	159	10 to 24	2013	44	Population	1	Number	33423514.217959356	36296468.526052505	30524344.88479052
11	Indonesia	1	male	162	10 to 19	2013	44	Population	1	Number	23035474.010986865	25015513.08968052	21037367.546413608
11	Indonesia	1	male	164	Birth	2013	44	Population	1	Number	2231693.62681854	2394696.30082357	2082062.1785947
11	Indonesia	1	male	235	95 plus	2013	44	Population	1	Number	10621.704904094258	11534.705035214967	9700.373863824036
11	Indonesia	2	female	1	Under 5	2013	44	Population	1	Number	10836955.008829935	11768457.195470152	9896953.086182065
11	Indonesia	2	female	2	Early Neonatal	2013	44	Population	1	Number	40163.671340664914	43615.983142905	36679.858013945355
11	Indonesia	2	female	3	Late Neonatal	2013	44	Population	1	Number	119756.15517053439	130049.92499001641	109368.45714858116
11	Indonesia	2	female	4	Post Neonatal	2013	44	Population	1	Number	1931790.3715129222	2097839.501893976	1764226.0822919
11	Indonesia	2	female	5	1 to 4	2013	44	Population	1	Number	8745244.810805812	9496951.785443254	7986678.688727639
11	Indonesia	2	female	6	5 to 9	2013	44	Population	1	Number	11448722.229488898	12432809.529133119	10455655.367181892
11	Indonesia	2	female	7	10 to 14	2013	44	Population	1	Number	11318811.024150161	12291731.665656235	10337012.71308217
11	Indonesia	2	female	8	15 to 19	2013	44	Population	1	Number	10726018.362268437	11647984.869488895	9795639.12984812
11	Indonesia	2	female	9	20 to 24	2013	44	Population	1	Number	10320987.813029936	11208139.48139904	9425741.09658898
11	Indonesia	2	female	10	25 to 29	2013	44	Population	1	Number	10281504.668723455	11165262.520727452	9389682.73641513
11	Indonesia	2	female	11	30 to 34	2013	44	Population	1	Number	10266778.472155418	11149270.51800881	9376233.896177907
11	Indonesia	2	female	12	35 to 39	2013	44	Population	1	Number	9703192.506452952	10537240.911174323	8861533.60831631
11	Indonesia	2	female	13	40 to 44	2013	44	Population	1	Number	8761756.340831658	9514882.581887696	8001758.001866221
11	Indonesia	2	female	14	45 to 49	2013	44	Population	1	Number	7602419.315201117	8255893.488536296	6942982.345384267
11	Indonesia	2	female	15	50 to 54	2013	44	Population	1	Number	6268739.618175283	6807575.910939307	5724986.572337009
11	Indonesia	2	female	16	55 to 59	2013	44	Population	1	Number	4842952.622769695	5259233.8525274275	4422872.925752703
11	Indonesia	2	female	17	60 to 64	2013	44	Population	1	Number	3540284.819552257	3844593.829606748	3233199.0621242127
11	Indonesia	2	female	18	65 to 69	2013	44	Population	1	Number	2651278.749796108	2879172.2817721595	2421305.743517764
11	Indonesia	2	female	19	70 to 74	2013	44	Population	1	Number	1964381.874474156	2133232.4427360105	1793990.5849176538
11	Indonesia	2	female	20	75 to 79	2013	44	Population	1	Number	1303586.8586906844	1415638.0768009769	1190513.1998530033
11	Indonesia	2	female	21	80 plus	2013	44	Population	1	Number	1116761.5358161689	1212753.9812697899	1019893.1821180087
11	Indonesia	2	female	22	All Ages	2013	44	Population	1	Number	122955131.82040632	133523873.13713439	112289953.25166342
11	Indonesia	2	female	23	5-14 years	2013	44	Population	1	Number	22767533.253639057	24724541.194789354	20792668.08026406
11	Indonesia	2	female	24	15-49 years	2013	44	Population	1	Number	67662657.47866297	73478674.37122248	61793570.81459692
11	Indonesia	2	female	25	50-69 years	2013	44	Population	1	Number	17303255.810293343	18790575.874845646	15802364.303731686
11	Indonesia	2	female	26	70+ years	2013	44	Population	1	Number	4384730.268981009	4761624.500806777	4004396.966888666
11	Indonesia	2	female	28	<1 year	2013	44	Population	1	Number	2091710.1980241216	2271505.4100268963	1910274.3974544264
11	Indonesia	2	female	30	80 to 84	2013	44	Population	1	Number	721900.7501533427	783952.5097811293	659282.7829704792
11	Indonesia	2	female	31	85 to 89	2013	44	Population	1	Number	290468.9660767272	315436.54016291036	265273.5688125337
11	Indonesia	2	female	32	90 to 94	2013	44	Population	1	Number	84468.20505598294	91728.76096371829	77141.39830163697
11	Indonesia	2	female	39	0 to 14	2013	44	Population	1	Number	33604488.26246899	36492998.39025951	30689621.16644612
11	Indonesia	2	female	42	Neonatal	2013	44	Population	1	Number	159919.82651119932	173665.9081329214	146048.31516252653
11	Indonesia	2	female	157	25 plus	2013	44	Population	1	Number	68303637.38263895	74174750.39598699	62378951.85878021
11	Indonesia	2	female	158	<20 years	2013	44	Population	1	Number	44330506.62473743	48140983.2597484	40485260.29629424
11	Indonesia	2	female	159	10 to 24	2013	44	Population	1	Number	32365817.19944853	35147856.01654418	29558392.93951927
11	Indonesia	2	female	162	10 to 19	2013	44	Population	1	Number	22044829.386418596	23939716.53514513	20132651.842930295
11	Indonesia	2	female	164	Birth	2013	44	Population	1	Number	2111020.64906837	2265209.38113395	1969480.12883091
11	Indonesia	2	female	235	95 plus	2013	44	Population	1	Number	19923.614530115945	21636.170362031655	18195.432033358855
11	Indonesia	3	both	1	Under 5	2013	44	Population	1	Number	22281436.05262104	24196660.9832025	20348735.149853274
11	Indonesia	3	both	2	Early Neonatal	2013	44	Population	1	Number	82716.5299159577	89826.51869280737	75541.66418177255
11	Indonesia	3	both	3	Late Neonatal	2013	44	Population	1	Number	246239.51869004357	267405.302797306	224880.6018345312
11	Indonesia	3	both	4	Post Neonatal	2013	44	Population	1	Number	3969022.259642091	4310183.859987195	3624747.6407979764
11	Indonesia	3	both	5	1 to 4	2013	44	Population	1	Number	17983457.74437295	19529245.301725194	16423565.243038993
11	Indonesia	3	both	6	5 to 9	2013	44	Population	1	Number	23593830.710008647	25621863.942561958	21547292.156331383
11	Indonesia	3	both	7	10 to 14	2013	44	Population	1	Number	23277082.806708574	25277889.63070918	21258019.09608954
11	Indonesia	3	both	8	15 to 19	2013	44	Population	1	Number	21803220.59069689	23677339.99411647	19912000.293254357
11	Indonesia	3	both	9	20 to 24	2013	44	Population	1	Number	20709028.02000242	22489094.917771023	18912718.434965886
11	Indonesia	3	both	10	25 to 29	2013	44	Population	1	Number	20597833.689856216	22368342.758733876	18811169.146627072
11	Indonesia	3	both	11	30 to 34	2013	44	Population	1	Number	20660386.153880533	22436271.98744633	18868295.78426369
11	Indonesia	3	both	12	35 to 39	2013	44	Population	1	Number	19574003.286403242	21256507.905803345	17876146.212331902
11	Indonesia	3	both	13	40 to 44	2013	44	Population	1	Number	17700068.501913656	19221497.030479115	16164757.299713304
11	Indonesia	3	both	14	45 to 49	2013	44	Population	1	Number	15297827.692206718	16612769.014240904	13970887.843209162
11	Indonesia	3	both	15	50 to 54	2013	44	Population	1	Number	12643246.881633334	13730010.839486578	11546566.461020404
11	Indonesia	3	both	16	55 to 59	2013	44	Population	1	Number	9806409.050382989	10649329.544754079	8955797.106887732
11	Indonesia	3	both	17	60 to 64	2013	44	Population	1	Number	7101247.736395535	7711643.16471803	6485282.594898528
11	Indonesia	3	both	18	65 to 69	2013	44	Population	1	Number	5042607.399443597	5476050.17143283	4605209.565202045
11	Indonesia	3	both	19	70 to 74	2013	44	Population	1	Number	3581372.533834286	3889213.2828012835	3270722.8112157574
11	Indonesia	3	both	20	75 to 79	2013	44	Population	1	Number	2290845.141216294	2487757.2126015094	2092136.2939914733
11	Indonesia	3	both	21	80 plus	2013	44	Population	1	Number	1897921.2427110306	2061059.1155005505	1733294.775614973
11	Indonesia	3	both	22	All Ages	2013	44	Population	1	Number	247858367.48991498	269163301.4963595	226359031.02547058
11	Indonesia	3	both	23	5-14 years	2013	44	Population	1	Number	46870913.51671722	50899753.57327114	42805311.252420925
11	Indonesia	3	both	24	15-49 years	2013	44	Population	1	Number	136342367.93495968	148061823.60859105	124515975.0143654
11	Indonesia	3	both	25	50-69 years	2013	44	Population	1	Number	34593511.067855455	37567033.72039152	31592855.728008714
11	Indonesia	3	both	26	70+ years	2013	44	Population	1	Number	7770138.917761611	8438029.610903345	7096153.880822201
11	Indonesia	3	both	28	<1 year	2013	44	Population	1	Number	4297978.308248092	4667415.681477308	3925169.9068142795
11	Indonesia	3	both	30	80 to 84	2013	44	Population	1	Number	1235656.808557338	1341869.0257502845	1128475.4301322713
11	Indonesia	3	both	31	85 to 89	2013	44	Population	1	Number	492188.26459094393	534494.8391159422	449495.6526309209
11	Indonesia	3	both	32	90 to 94	2013	44	Population	1	Number	139530.85012853838	151524.3752370767	127427.88695459798
11	Indonesia	3	both	39	0 to 14	2013	44	Population	1	Number	69152349.56933826	75096414.55647366	63154046.402274184
11	Indonesia	3	both	42	Neonatal	2013	44	Population	1	Number	328956.04860600125	357231.8214901134	300422.26601630374
11	Indonesia	3	both	157	25 plus	2013	44	Population	1	Number	136193769.30987743	147900452.02799845	124380265.89497605
11	Indonesia	3	both	158	<20 years	2013	44	Population	1	Number	90955570.16003515	98773754.55059013	83066046.69552855
11	Indonesia	3	both	159	10 to 24	2013	44	Population	1	Number	65789331.417407885	71444324.54259667	60082737.824309796
11	Indonesia	3	both	162	10 to 19	2013	44	Population	1	Number	45080303.39740546	48955229.62482564	41170019.3893439
11	Indonesia	3	both	164	Birth	2013	44	Population	1	Number	4342714.27588691	4659905.68195752	4051542.30742562
11	Indonesia	3	both	235	95 plus	2013	44	Population	1	Number	30545.319434210203	33170.87539724662	27895.805897182887
12	Lao People's Democratic Republic	1	male	1	Under 5	2013	44	Population	1	Number	398670.4310871564	431551.9583153777	367253.6088538244
12	Lao People's Democratic Republic	1	male	2	Early Neonatal	2013	44	Population	1	Number	1656.696988022214	1793.337989894398	1526.1426486264943
12	Lao People's Democratic Republic	1	male	3	Late Neonatal	2013	44	Population	1	Number	4901.713318727682	5305.996675070816	4515.438732089083
12	Lao People's Democratic Republic	1	male	4	Post Neonatal	2013	44	Population	1	Number	77210.37662113826	83578.53162637906	71125.89057019104
12	Lao People's Democratic Republic	1	male	5	1 to 4	2013	44	Population	1	Number	314901.64415926824	340874.0920240334	290086.1369029177
12	Lao People's Democratic Republic	1	male	6	5 to 9	2013	44	Population	1	Number	373418.5971898028	404217.40445909934	343991.7203217576
12	Lao People's Democratic Republic	1	male	7	10 to 14	2013	44	Population	1	Number	379516.19311178895	410817.91770502337	349608.8013316913
12	Lao People's Democratic Republic	1	male	8	15 to 19	2013	44	Population	1	Number	368115.0974235687	398476.48280659004	339106.15751893434
12	Lao People's Democratic Republic	1	male	9	20 to 24	2013	44	Population	1	Number	337765.73474071367	365623.96634658094	311148.4458288608
12	Lao People's Democratic Republic	1	male	10	25 to 29	2013	44	Population	1	Number	293896.9319326659	318136.9538055747	270736.67989122047
12	Lao People's Democratic Republic	1	male	11	30 to 34	2013	44	Population	1	Number	247009.13080260775	267381.94209427235	227543.82475702628
12	Lao People's Democratic Republic	1	male	12	35 to 39	2013	44	Population	1	Number	202869.79570708505	219602.08431232622	186882.84555665235
12	Lao People's Democratic Republic	1	male	13	40 to 44	2013	44	Population	1	Number	171053.03637649695	185161.14331020156	157573.37393537338
12	Lao People's Democratic Republic	1	male	14	45 to 49	2013	44	Population	1	Number	144146.64451882103	156035.5669143878	132787.31321845413
12	Lao People's Democratic Republic	1	male	15	50 to 54	2013	44	Population	1	Number	122588.83129672673	132699.70905399366	112928.34177875888
12	Lao People's Democratic Republic	1	male	16	55 to 59	2013	44	Population	1	Number	93357.46730250536	101057.40154316141	86000.52601544082
12	Lao People's Democratic Republic	1	male	17	60 to 64	2013	44	Population	1	Number	67078.99869671516	72611.53823337737	61792.90569027423
12	Lao People's Democratic Republic	1	male	18	65 to 69	2013	44	Population	1	Number	47133.915874718135	51021.42550010196	43419.57505400872
12	Lao People's Democratic Republic	1	male	19	70 to 74	2013	44	Population	1	Number	32632.05197213528	35323.47732442062	30060.515946446678
12	Lao People's Democratic Republic	1	male	20	75 to 79	2013	44	Population	1	Number	20925.921980921485	22651.849513382196	19276.875752059175
12	Lao People's Democratic Republic	1	male	21	80 plus	2013	44	Population	1	Number	17059.346216475915	18466.366435113792	15715.001600702992
12	Lao People's Democratic Republic	1	male	22	All Ages	2013	44	Population	1	Number	3317238.1262309053	3590837.1876729857	3055826.5130514866
12	Lao People's Democratic Republic	1	male	23	5-14 years	2013	44	Population	1	Number	752934.7903015917	815035.3221641227	693600.5216534492
12	Lao People's Democratic Republic	1	male	24	15-49 years	2013	44	Population	1	Number	1764856.371501959	1910418.1395899337	1625778.6407065212
12	Lao People's Democratic Republic	1	male	25	50-69 years	2013	44	Population	1	Number	330159.2131706654	357390.07433063455	304141.3485384827
12	Lao People's Democratic Republic	1	male	26	70+ years	2013	44	Population	1	Number	70617.32016953267	76441.69327291663	65052.393299208845
12	Lao People's Democratic Republic	1	male	28	<1 year	2013	44	Population	1	Number	83768.78692788816	90677.86629134428	77167.47195090663
12	Lao People's Democratic Republic	1	male	30	80 to 84	2013	44	Population	1	Number	11218.42661704569	12143.699653373653	10334.369793959271
12	Lao People's Democratic Republic	1	male	31	85 to 89	2013	44	Population	1	Number	4475.479152459289	4844.607580694176	4122.793520474061
12	Lao People's Democratic Republic	1	male	32	90 to 94	2013	44	Population	1	Number	1174.1799398484122	1271.0239158555423	1081.6498709903647
12	Lao People's Democratic Republic	1	male	39	0 to 14	2013	44	Population	1	Number	1151605.2213887481	1246587.2804795003	1060854.1305072734
12	Lao People's Democratic Republic	1	male	42	Neonatal	2013	44	Population	1	Number	6558.410306749896	7099.334664965214	6041.581380715576
12	Lao People's Democratic Republic	1	male	157	25 plus	2013	44	Population	1	Number	1459752.0726778747	1580149.458040313	1344717.7791964181
12	Lao People's Democratic Republic	1	male	158	<20 years	2013	44	Population	1	Number	1519720.3188123167	1645063.7632860905	1399960.2880262078
12	Lao People's Democratic Republic	1	male	159	10 to 24	2013	44	Population	1	Number	1085397.0252760714	1174918.3668581943	999863.4046794864
12	Lao People's Democratic Republic	1	male	162	10 to 19	2013	44	Population	1	Number	747631.2905353577	809294.4005116133	688714.9588506258
12	Lao People's Democratic Republic	1	male	164	Birth	2013	44	Population	1	Number	88944.9767078022	93068.5909429468	84787.9087748986
12	Lao People's Democratic Republic	1	male	235	95 plus	2013	44	Population	1	Number	191.2605071225246	207.03528519042155	176.18841527929564
12	Lao People's Democratic Republic	2	female	1	Under 5	2013	44	Population	1	Number	384836.9211418723	416577.48857358366	354510.23474236386
12	Lao People's Democratic Republic	2	female	2	Early Neonatal	2013	44	Population	1	Number	1584.0111085354442	1714.6571267341867	1459.1847067459373
12	Lao People's Democratic Republic	2	female	3	Late Neonatal	2013	44	Population	1	Number	4698.097229479207	5085.586744441955	4327.868403902749
12	Lao People's Democratic Republic	2	female	4	Post Neonatal	2013	44	Population	1	Number	74285.86835676582	80412.81586171147	68431.84523734616
12	Lao People's Democratic Republic	2	female	5	1 to 4	2013	44	Population	1	Number	304268.94444709184	329364.42884069605	280291.336394369
12	Lao People's Democratic Republic	2	female	6	5 to 9	2013	44	Population	1	Number	362279.50033057923	392159.5775208088	333730.4287838662
12	Lao People's Democratic Republic	2	female	7	10 to 14	2013	44	Population	1	Number	369917.2382615327	400427.26055968966	340766.282461234
12	Lao People's Democratic Republic	2	female	8	15 to 19	2013	44	Population	1	Number	362084.0243191051	391947.979045032	333550.3570628146
12	Lao People's Democratic Republic	2	female	9	20 to 24	2013	44	Population	1	Number	336110.06646067847	363831.7419104185	309623.2508219234
12	Lao People's Democratic Republic	2	female	10	25 to 29	2013	44	Population	1	Number	292678.5409551248	316818.07241545554	269614.3029888836
12	Lao People's Democratic Republic	2	female	11	30 to 34	2013	44	Population	1	Number	242272.10326818656	262254.2141524266	223180.09391169602
12	Lao People's Democratic Republic	2	female	12	35 to 39	2013	44	Population	1	Number	200857.0284970539	217423.30815189402	185028.69244163242
12	Lao People's Democratic Republic	2	female	13	40 to 44	2013	44	Population	1	Number	172931.41907330457	187194.4511957714	159303.73257353477
12	Lao People's Democratic Republic	2	female	14	45 to 49	2013	44	Population	1	Number	147338.65987320774	159490.853210394	135727.7850142143
12	Lao People's Democratic Republic	2	female	15	50 to 54	2013	44	Population	1	Number	125984.48288751878	136375.42708948214	116056.40246218586
12	Lao People's Democratic Republic	2	female	16	55 to 59	2013	44	Population	1	Number	94879.51836304093	102704.98828301304	87402.63337343365
12	Lao People's Democratic Republic	2	female	17	60 to 64	2013	44	Population	1	Number	71536.49503553301	77436.67981449435	65899.13351464397
12	Lao People's Democratic Republic	2	female	18	65 to 69	2013	44	Population	1	Number	46770.17649079986	50627.68563076099	43084.49978629454
12	Lao People's Democratic Republic	2	female	19	70 to 74	2013	44	Population	1	Number	37333.533982423956	40412.72801951678	34391.50239691252
12	Lao People's Democratic Republic	2	female	20	75 to 79	2013	44	Population	1	Number	25091.13717689776	27160.603196786335	23113.855354995063
12	Lao People's Democratic Republic	2	female	21	80 plus	2013	44	Population	1	Number	23160.051251116678	25070.245226987714	21334.9467127966
12	Lao People's Democratic Republic	2	female	22	All Ages	2013	44	Population	1	Number	3296060.897367976	3567913.3039965145	3036318.1344034253
12	Lao People's Democratic Republic	2	female	23	5-14 years	2013	44	Population	1	Number	732196.7385921119	792586.8380804984	674496.7112451002
12	Lao People's Democratic Republic	2	female	24	15-49 years	2013	44	Population	1	Number	1754271.842446661	1898960.620081392	1616028.2148146988
12	Lao People's Democratic Republic	2	female	25	50-69 years	2013	44	Population	1	Number	339170.67277689255	367144.78081775055	312442.669136558
12	Lao People's Democratic Republic	2	female	26	70+ years	2013	44	Population	1	Number	85584.7224104384	92643.57644329082	78840.30446470415
12	Lao People's Democratic Republic	2	female	28	<1 year	2013	44	Population	1	Number	80567.97669478047	87213.0597328876	74218.89834799485
12	Lao People's Democratic Republic	2	female	30	80 to 84	2013	44	Population	1	Number	13947.422788896738	15097.777885325651	12848.310168035978
12	Lao People's Democratic Republic	2	female	31	85 to 89	2013	44	Population	1	Number	6471.332673835648	7005.075045792714	5961.365813057349
12	Lao People's Democratic Republic	2	female	32	90 to 94	2013	44	Population	1	Number	2233.08673158165	2417.267188525118	2057.1105783304556
12	Lao People's Democratic Republic	2	female	39	0 to 14	2013	44	Population	1	Number	1117033.6597339842	1209164.3266540822	1029006.945987464
12	Lao People's Democratic Republic	2	female	42	Neonatal	2013	44	Population	1	Number	6282.108338014652	6800.2438711761415	5787.053110648688
12	Lao People's Democratic Republic	2	female	157	25 plus	2013	44	Population	1	Number	1480833.1468542085	1602969.2563869827	1364137.5805312234
12	Lao People's Democratic Republic	2	female	158	<20 years	2013	44	Population	1	Number	1479117.6840530892	1601112.3056991142	1362557.3030502787
12	Lao People's Democratic Republic	2	female	159	10 to 24	2013	44	Population	1	Number	1068111.3290413162	1156206.98151514	983939.890345972
12	Lao People's Democratic Republic	2	female	162	10 to 19	2013	44	Population	1	Number	732001.2625806377	792375.2396047217	674316.6395240487
12	Lao People's Democratic Republic	2	female	164	Birth	2013	44	Population	1	Number	84919.1761702561	88856.1486295643	80950.2641843026
12	Lao People's Democratic Republic	2	female	235	95 plus	2013	44	Population	1	Number	508.2090568026415	550.1251073442265	468.16015337281215
12	Lao People's Democratic Republic	3	both	1	Under 5	2013	44	Population	1	Number	783507.3522290287	848129.4468889614	721763.8435961882
12	Lao People's Democratic Republic	3	both	2	Early Neonatal	2013	44	Population	1	Number	3240.7080965576583	3507.995116628585	2985.327355372431
12	Lao People's Democratic Republic	3	both	3	Late Neonatal	2013	44	Population	1	Number	9599.81054820689	10391.58341951277	8843.307135991832
12	Lao People's Democratic Republic	3	both	4	Post Neonatal	2013	44	Population	1	Number	151496.24497790408	163991.34748809048	139557.7358075372
12	Lao People's Democratic Republic	3	both	5	1 to 4	2013	44	Population	1	Number	619170.58860636	670238.5208647295	570377.4732972869
12	Lao People's Democratic Republic	3	both	6	5 to 9	2013	44	Population	1	Number	735698.097520382	796376.9819799082	677722.1491056237
12	Lao People's Democratic Republic	3	both	7	10 to 14	2013	44	Population	1	Number	749433.4313733216	811245.1782647129	690375.0837929252
12	Lao People's Democratic Republic	3	both	8	15 to 19	2013	44	Population	1	Number	730199.1217426738	790424.461851622	672656.514581749
12	Lao People's Democratic Republic	3	both	9	20 to 24	2013	44	Population	1	Number	673875.8012013922	729455.7082569994	620771.6966507841
12	Lao People's Democratic Republic	3	both	10	25 to 29	2013	44	Population	1	Number	586575.4728877906	634955.0262210302	540350.982880104
12	Lao People's Democratic Republic	3	both	11	30 to 34	2013	44	Population	1	Number	489281.2340707943	529636.1562466989	450723.9186687223
12	Lao People's Democratic Republic	3	both	12	35 to 39	2013	44	Population	1	Number	403726.82420413895	437025.3924642202	371911.5379982848
12	Lao People's Democratic Republic	3	both	13	40 to 44	2013	44	Population	1	Number	343984.4554498015	372355.594505973	316877.1065089081
12	Lao People's Democratic Republic	3	both	14	45 to 49	2013	44	Population	1	Number	291485.3043920288	315526.42012478184	268515.0982326684
12	Lao People's Democratic Republic	3	both	15	50 to 54	2013	44	Population	1	Number	248573.3141842455	269075.13614347583	228984.74424094474
12	Lao People's Democratic Republic	3	both	16	55 to 59	2013	44	Population	1	Number	188236.9856655463	203762.38982617445	173403.15938887448
12	Lao People's Democratic Republic	3	both	17	60 to 64	2013	44	Population	1	Number	138615.49373224817	150048.21804787172	127692.03920491821
12	Lao People's Democratic Republic	3	both	18	65 to 69	2013	44	Population	1	Number	93904.092365518	101649.11113086296	86504.07484030326
12	Lao People's Democratic Republic	3	both	19	70 to 74	2013	44	Population	1	Number	69965.58595455924	75736.2053439374	64452.0183433592
12	Lao People's Democratic Republic	3	both	20	75 to 79	2013	44	Population	1	Number	46017.05915781924	49812.45271016853	42390.731107054235
12	Lao People's Democratic Republic	3	both	21	80 plus	2013	44	Population	1	Number	40219.39746759259	43536.6116621015	37049.948313499604
12	Lao People's Democratic Republic	3	both	22	All Ages	2013	44	Population	1	Number	6613299.023598881	7158750.491669497	6092144.647454912
12	Lao People's Democratic Republic	3	both	23	5-14 years	2013	44	Population	1	Number	1485131.5288937036	1607622.160244621	1368097.2328985492
12	Lao People's Democratic Republic	3	both	24	15-49 years	2013	44	Population	1	Number	3519128.21394862	3809378.759671325	3241806.8555212207
12	Lao People's Democratic Republic	3	both	25	50-69 years	2013	44	Population	1	Number	669329.885947558	724534.855148385	616584.0176750409
12	Lao People's Democratic Republic	3	both	26	70+ years	2013	44	Population	1	Number	156202.04257997108	169085.2697162074	143892.69776391302
12	Lao People's Democratic Republic	3	both	28	<1 year	2013	44	Population	1	Number	164336.76362266863	177890.92602423189	151386.3702989015
12	Lao People's Democratic Republic	3	both	30	80 to 84	2013	44	Population	1	Number	25165.849405942427	27241.477538699302	23182.67996199525
12	Lao People's Democratic Republic	3	both	31	85 to 89	2013	44	Population	1	Number	10946.811826294937	11849.682626486892	10084.15933353141
12	Lao People's Democratic Republic	3	both	32	90 to 94	2013	44	Population	1	Number	3407.266671430062	3688.2911043806594	3138.760449320821
12	Lao People's Democratic Republic	3	both	39	0 to 14	2013	44	Population	1	Number	2268638.8811227325	2455751.6071335822	2089861.0764947373
12	Lao People's Democratic Republic	3	both	42	Neonatal	2013	44	Population	1	Number	12840.518644764548	13899.578536141356	11828.634491364264
12	Lao People's Democratic Republic	3	both	157	25 plus	2013	44	Population	1	Number	2940585.2195320833	3183118.7144272965	2708855.3597276416
12	Lao People's Democratic Republic	3	both	158	<20 years	2013	44	Population	1	Number	2998838.002865406	3246176.0689852047	2762517.5910764867
12	Lao People's Democratic Republic	3	both	159	10 to 24	2013	44	Population	1	Number	2153508.3543173876	2331125.3483733344	1983803.2950254588
12	Lao People's Democratic Republic	3	both	162	10 to 19	2013	44	Population	1	Number	1479632.5531159954	1601669.640116335	1363031.5983746746
12	Lao People's Democratic Republic	3	both	164	Birth	2013	44	Population	1	Number	173864.152878058	181924.739572511	165738.172959201
12	Lao People's Democratic Republic	3	both	235	95 plus	2013	44	Population	1	Number	699.4695639251661	757.1603925346479	644.3485686521079
13	Malaysia	1	male	1	Under 5	2013	44	Population	1	Number	1287746.3589835807	1393956.9097467447	1180995.7306746405
13	Malaysia	1	male	2	Early Neonatal	2013	44	Population	1	Number	4816.786203037561	5214.064371959607	4417.487886240185
13	Malaysia	1	male	3	Late Neonatal	2013	44	Population	1	Number	14425.38672412632	15615.161603513594	13229.561874258066
13	Malaysia	1	male	4	Post Neonatal	2013	44	Population	1	Number	232431.21685486985	251601.64384500578	213163.30880389837
13	Malaysia	1	male	5	1 to 4	2013	44	Population	1	Number	1036072.969201547	1121526.0399262658	950185.3721102437
13	Malaysia	1	male	6	5 to 9	2013	44	Population	1	Number	1331670.493424375	1441503.8123500787	1221278.6752826928
13	Malaysia	1	male	7	10 to 14	2013	44	Population	1	Number	1391604.7803135284	1506381.3503505136	1276244.57477317
13	Malaysia	1	male	8	15 to 19	2013	44	Population	1	Number	1443459.3755356364	1562512.8010882435	1323800.5667943845
13	Malaysia	1	male	9	20 to 24	2013	44	Population	1	Number	1484678.7005311404	1607131.8073791496	1361602.9232144826
13	Malaysia	1	male	10	25 to 29	2013	44	Population	1	Number	1503741.0959425506	1627766.428175929	1379085.0985203995
13	Malaysia	1	male	11	30 to 34	2013	44	Population	1	Number	1269426.2526104688	1374125.8003920647	1164194.3106890873
13	Malaysia	1	male	12	35 to 39	2013	44	Population	1	Number	1052593.324139936	1139408.9582177314	965336.2351007372
13	Malaysia	1	male	13	40 to 44	2013	44	Population	1	Number	915681.4021283401	991204.8352680779	839773.9345388642
13	Malaysia	1	male	14	45 to 49	2013	44	Population	1	Number	822484.554548527	890321.3120927264	754302.8490752882
13	Malaysia	1	male	15	50 to 54	2013	44	Population	1	Number	731299.0464550047	791615.0193596915	670676.3685913151
13	Malaysia	1	male	16	55 to 59	2013	44	Population	1	Number	602181.6198019092	651848.2649859011	552262.4211790623
13	Malaysia	1	male	17	60 to 64	2013	44	Population	1	Number	446342.5071446289	483155.877403552	409341.941974105
13	Malaysia	1	male	18	65 to 69	2013	44	Population	1	Number	346775.13159683556	375376.3988113975	318028.4277745888
13	Malaysia	1	male	19	70 to 74	2013	44	Population	1	Number	199366.16754425626	215809.46036407055	182839.2610611402
13	Malaysia	1	male	20	75 to 79	2013	44	Population	1	Number	140825.57249528283	152440.5629100626	129151.52019378505
13	Malaysia	1	male	21	80 plus	2013	44	Population	1	Number	113108.57029451424	122437.52196516508	103732.1811773315
13	Malaysia	1	male	22	All Ages	2013	44	Population	1	Number	15082984.953490516	16326997.120861102	13832647.020615084
13	Malaysia	1	male	23	5-14 years	2013	44	Population	1	Number	2723275.273737903	2947885.162700592	2497523.2500558626
13	Malaysia	1	male	24	15-49 years	2013	44	Population	1	Number	8492064.705436599	9192471.942613926	7788095.9179332415
13	Malaysia	1	male	25	50-69 years	2013	44	Population	1	Number	2126598.3049983783	2301995.560560542	1950309.1595190712
13	Malaysia	1	male	26	70+ years	2013	44	Population	1	Number	453300.3103340533	490687.5452392982	415722.9624322568
13	Malaysia	1	male	28	<1 year	2013	44	Population	1	Number	251673.38978203372	272430.86982047895	230810.35856439662
13	Malaysia	1	male	30	80 to 84	2013	44	Population	1	Number	68719.60528549865	74387.45056782657	63022.93917559828
13	Malaysia	1	male	31	85 to 89	2013	44	Population	1	Number	33435.50830726316	36193.19713906365	30663.796708368518
13	Malaysia	1	male	32	90 to 94	2013	44	Population	1	Number	7958.153654869088	8614.525056616776	7298.444623731229
13	Malaysia	1	male	39	0 to 14	2013	44	Population	1	Number	4011021.632721484	4341842.072447337	3678518.9807305033
13	Malaysia	1	male	42	Neonatal	2013	44	Population	1	Number	19242.17292716388	20829.225975473204	17647.049760498256
13	Malaysia	1	male	157	25 plus	2013	44	Population	1	Number	8143825.244702254	8815510.43994637	7468724.549875701
13	Malaysia	1	male	158	<20 years	2013	44	Population	1	Number	5454481.008257121	5904354.87353558	5002319.547524887
13	Malaysia	1	male	159	10 to 24	2013	44	Population	1	Number	4319742.856380305	4676025.958817906	3961648.0647820365
13	Malaysia	1	male	162	10 to 19	2013	44	Population	1	Number	2835064.155849165	3068894.151438757	2600045.1415675543
13	Malaysia	1	male	164	Birth	2013	44	Population	1	Number	249191.768857682	250240.803422262	248224.463563403
13	Malaysia	1	male	235	95 plus	2013	44	Population	1	Number	2995.3030468833404	3242.349201658079	2747.0006696334767
13	Malaysia	2	female	1	Under 5	2013	44	Population	1	Number	1209293.5618137685	1309033.4945563984	1109046.4544288411
13	Malaysia	2	female	2	Early Neonatal	2013	44	Population	1	Number	4511.214674335373	4883.289960613187	4137.247396103719
13	Malaysia	2	female	3	Late Neonatal	2013	44	Population	1	Number	13516.58610633038	14631.405064874518	12396.098325971563
13	Malaysia	2	female	4	Post Neonatal	2013	44	Population	1	Number	217898.4293777885	235870.22330536772	199835.24940345727
13	Malaysia	2	female	5	1 to 4	2013	44	Population	1	Number	973367.3316553142	1053648.5762255427	892677.8593033085
13	Malaysia	2	female	6	5 to 9	2013	44	Population	1	Number	1257010.207185974	1360685.7062380693	1152807.5212519462
13	Malaysia	2	female	7	10 to 14	2013	44	Population	1	Number	1316304.5844576294	1424870.5562516956	1207186.557870701
13	Malaysia	2	female	8	15 to 19	2013	44	Population	1	Number	1366365.9582558477	1479060.8845182967	1253097.981587766
13	Malaysia	2	female	9	20 to 24	2013	44	Population	1	Number	1380352.4124500628	1494200.9113806295	1265924.997230569
13	Malaysia	2	female	10	25 to 29	2013	44	Population	1	Number	1344139.2240277897	1455000.9370432668	1232713.7824424505
13	Malaysia	2	female	11	30 to 34	2013	44	Population	1	Number	1119675.9389041115	1212024.4028059107	1026857.8857629956
13	Malaysia	2	female	12	35 to 39	2013	44	Population	1	Number	961691.9241700415	1041010.2062354692	881970.3109590235
13	Malaysia	2	female	13	40 to 44	2013	44	Population	1	Number	863105.9540862939	934293.0773198068	791556.8464121529
13	Malaysia	2	female	14	45 to 49	2013	44	Population	1	Number	776900.810938264	840977.9193241353	712497.8723294175
13	Malaysia	2	female	15	50 to 54	2013	44	Population	1	Number	697346.350992901	754861.9785813175	639538.2581195526
13	Malaysia	2	female	16	55 to 59	2013	44	Population	1	Number	577117.1255420024	624716.505133377	529275.7044968788
13	Malaysia	2	female	17	60 to 64	2013	44	Population	1	Number	458532.34085862077	496351.1023915648	420521.2720288381
13	Malaysia	2	female	18	65 to 69	2013	44	Population	1	Number	329094.99575049646	356238.04337646684	301813.926520821
13	Malaysia	2	female	19	70 to 74	2013	44	Population	1	Number	199824.6970802125	216305.80843021744	183259.77976078537
13	Malaysia	2	female	20	75 to 79	2013	44	Population	1	Number	151656.01103945076	164164.27273763032	139084.14519619007
13	Malaysia	2	female	21	80 plus	2013	44	Population	1	Number	129803.50013434293	140509.4137205686	119043.1472904974
13	Malaysia	2	female	22	All Ages	2013	44	Population	1	Number	14138215.597687809	15304305.220044822	12966196.443689428
13	Malaysia	2	female	23	5-14 years	2013	44	Population	1	Number	2573314.7916436037	2785556.262489765	2359994.0791226476
13	Malaysia	2	female	24	15-49 years	2013	44	Population	1	Number	7812232.222832411	8456568.338627513	7164619.676724375
13	Malaysia	2	female	25	50-69 years	2013	44	Population	1	Number	2062090.8131440205	2232167.629482727	1891149.16116609
13	Malaysia	2	female	26	70+ years	2013	44	Population	1	Number	481284.2082540062	520979.49488841655	441387.07224747277
13	Malaysia	2	female	28	<1 year	2013	44	Population	1	Number	235926.23015845427	255384.91833085543	216368.59512553256
13	Malaysia	2	female	30	80 to 84	2013	44	Population	1	Number	80003.56142648535	86602.08314844035	73371.48641446888
13	Malaysia	2	female	31	85 to 89	2013	44	Population	1	Number	38524.228008147045	41701.62349905768	35330.67555404998
13	Malaysia	2	female	32	90 to 94	2013	44	Population	1	Number	8413.267564493863	9107.175782916675	7715.830843065401
13	Malaysia	2	female	39	0 to 14	2013	44	Population	1	Number	3782608.353457372	4094589.757046163	3469040.533551488
13	Malaysia	2	female	42	Neonatal	2013	44	Population	1	Number	18027.800780665755	19514.695025487705	16533.345722075283
13	Malaysia	2	female	157	25 plus	2013	44	Population	1	Number	7608888.873524527	8236453.667099733	6978132.931319606
13	Malaysia	2	female	158	<20 years	2013	44	Population	1	Number	5148974.31171322	5573650.64156446	4722138.515139255
13	Malaysia	2	female	159	10 to 24	2013	44	Population	1	Number	4063022.95516354	4398132.352150622	3726209.5366890365
13	Malaysia	2	female	162	10 to 19	2013	44	Population	1	Number	2682670.542713477	2903931.440769992	2460284.539458467
13	Malaysia	2	female	164	Birth	2013	44	Population	1	Number	233295.96628391	234278.083524502	232390.364849501
13	Malaysia	2	female	235	95 plus	2013	44	Population	1	Number	2862.4431352166825	3098.5312901539382	2625.15447891314
13	Malaysia	3	both	1	Under 5	2013	44	Population	1	Number	2497039.920797349	2702990.404303143	2290042.1851034816
13	Malaysia	3	both	2	Early Neonatal	2013	44	Population	1	Number	9328.000877372935	10097.354332572795	8554.735282343903
13	Malaysia	3	both	3	Late Neonatal	2013	44	Population	1	Number	27941.9728304567	30246.566668388114	25625.660200229628
13	Malaysia	3	both	4	Post Neonatal	2013	44	Population	1	Number	450329.64623265836	487471.8671503735	412998.5582073556
13	Malaysia	3	both	5	1 to 4	2013	44	Population	1	Number	2009440.3008568613	2175174.6161518088	1842863.2314135523
13	Malaysia	3	both	6	5 to 9	2013	44	Population	1	Number	2588680.700610349	2802189.5185881476	2374086.196534639
13	Malaysia	3	both	7	10 to 14	2013	44	Population	1	Number	2707909.364771158	2931251.906602209	2483431.132643871
13	Malaysia	3	both	8	15 to 19	2013	44	Population	1	Number	2809825.333791484	3041573.6856065406	2576898.5483821505
13	Malaysia	3	both	9	20 to 24	2013	44	Population	1	Number	2865031.112981203	3101332.7187597794	2627527.9204450515
13	Malaysia	3	both	10	25 to 29	2013	44	Population	1	Number	2847880.3199703405	3082767.3652191963	2611798.88096285
13	Malaysia	3	both	11	30 to 34	2013	44	Population	1	Number	2389102.1915145805	2586150.203197975	2191052.1964520826
13	Malaysia	3	both	12	35 to 39	2013	44	Population	1	Number	2014285.2483099774	2180419.1644532005	1847306.5460597605
13	Malaysia	3	both	13	40 to 44	2013	44	Population	1	Number	1778787.356214634	1925497.9125878846	1631330.7809510173
13	Malaysia	3	both	14	45 to 49	2013	44	Population	1	Number	1599385.365486791	1731299.2314168615	1466800.7214047057
13	Malaysia	3	both	15	50 to 54	2013	44	Population	1	Number	1428645.3974479057	1546476.997941009	1310214.626710868
13	Malaysia	3	both	16	55 to 59	2013	44	Population	1	Number	1179298.7453439115	1276564.7701192782	1081538.1256759411
13	Malaysia	3	both	17	60 to 64	2013	44	Population	1	Number	904874.8480032497	979506.9797951166	829863.214002943
13	Malaysia	3	both	18	65 to 69	2013	44	Population	1	Number	675870.127347332	731614.4421878643	619842.3542954098
13	Malaysia	3	both	19	70 to 74	2013	44	Population	1	Number	399190.8646244688	432115.268794288	366099.04082192556
13	Malaysia	3	both	20	75 to 79	2013	44	Population	1	Number	292481.58353473357	316604.8356476929	268235.6653899751
13	Malaysia	3	both	21	80 plus	2013	44	Population	1	Number	242912.07042885717	262946.93568573374	222775.3284678289
13	Malaysia	3	both	22	All Ages	2013	44	Population	1	Number	29221200.551178325	31631302.340905923	26798843.46430449
13	Malaysia	3	both	23	5-14 years	2013	44	Population	1	Number	5296590.065381507	5733441.4251903575	4857517.32917851
13	Malaysia	3	both	24	15-49 years	2013	44	Population	1	Number	16304296.92826901	17649040.28124144	14952715.594657615
13	Malaysia	3	both	25	50-69 years	2013	44	Population	1	Number	4188689.118142399	4534163.190043268	3841458.3206851613
13	Malaysia	3	both	26	70+ years	2013	44	Population	1	Number	934584.5185880595	1011667.0401277146	857110.0346797295
13	Malaysia	3	both	28	<1 year	2013	44	Population	1	Number	487599.619940488	527815.7881513345	447178.9536899292
13	Malaysia	3	both	30	80 to 84	2013	44	Population	1	Number	148723.166711984	160989.53371626695	136394.42559006714
13	Malaysia	3	both	31	85 to 89	2013	44	Population	1	Number	71959.7363154102	77894.82063812132	65994.47226241851
13	Malaysia	3	both	32	90 to 94	2013	44	Population	1	Number	16371.421219362952	17721.70083953345	15014.27546679663
13	Malaysia	3	both	39	0 to 14	2013	44	Population	1	Number	7793629.986178856	8436431.8294935	7147559.514281991
13	Malaysia	3	both	42	Neonatal	2013	44	Population	1	Number	37269.97370782964	40343.92100096091	34180.39548257353
13	Malaysia	3	both	157	25 plus	2013	44	Population	1	Number	15752714.118226781	17051964.1070461	14446857.481195308
13	Malaysia	3	both	158	<20 years	2013	44	Population	1	Number	10603455.31997034	11478005.515100041	9724458.062664142
13	Malaysia	3	both	159	10 to 24	2013	44	Population	1	Number	8382765.811543845	9074158.310968528	7687857.601471073
13	Malaysia	3	both	162	10 to 19	2013	44	Population	1	Number	5517734.698562642	5972825.592208751	5060329.681026021
13	Malaysia	3	both	164	Birth	2013	44	Population	1	Number	482487.735141592	484518.886946764	480614.828412903
13	Malaysia	3	both	235	95 plus	2013	44	Population	1	Number	5857.746182100023	6340.880491812017	5372.155148546616
14	Maldives	1	male	1	Under 5	2013	44	Population	1	Number	21088.327074137356	22610.531154227658	19604.736125046747
14	Maldives	1	male	2	Early Neonatal	2013	44	Population	1	Number	87.88896099255857	94.23298887810115	81.70585947885677
14	Maldives	1	male	3	Late Neonatal	2013	44	Population	1	Number	262.0750302824596	280.9922103405684	243.63771462708252
14	Maldives	1	male	4	Post Neonatal	2013	44	Population	1	Number	4188.30581566408	4490.627388108232	3893.6531114311642
14	Maldives	1	male	5	1 to 4	2013	44	Population	1	Number	16550.05726719826	17744.678566900755	15385.739439509645
14	Maldives	1	male	6	5 to 9	2013	44	Population	1	Number	16462.045349694396	17650.31374622681	15303.91927366829
14	Maldives	1	male	7	10 to 14	2013	44	Population	1	Number	15529.86064429087	16650.84179907222	14437.314961956281
14	Maldives	1	male	8	15 to 19	2013	44	Population	1	Number	20085.194059399455	21534.98968515674	18672.174808868294
14	Maldives	1	male	9	20 to 24	2013	44	Population	1	Number	27819.066852867105	29827.111251973212	25861.959698280327
14	Maldives	1	male	10	25 to 29	2013	44	Population	1	Number	30039.70227150463	32208.0372561446	27926.370557390746
14	Maldives	1	male	11	30 to 34	2013	44	Population	1	Number	24188.446901167823	25934.424779572455	22486.758532575437
14	Maldives	1	male	12	35 to 39	2013	44	Population	1	Number	17300.67718811924	18549.479964721544	16083.552282990555
14	Maldives	1	male	13	40 to 44	2013	44	Population	1	Number	13478.414995724861	14451.318072745347	12530.191154855658
14	Maldives	1	male	14	45 to 49	2013	44	Population	1	Number	10783.678797839939	11562.069601754702	10025.033116457456
14	Maldives	1	male	15	50 to 54	2013	44	Population	1	Number	8262.554280971657	8858.9645032831	7681.272953888445
14	Maldives	1	male	16	55 to 59	2013	44	Population	1	Number	5876.900645675035	6301.108887024962	5463.453122029544
14	Maldives	1	male	17	60 to 64	2013	44	Population	1	Number	3738.4161723750817	4008.2636728742505	3475.4137835288107
14	Maldives	1	male	18	65 to 69	2013	44	Population	1	Number	2634.7561303395714	2824.9389038495888	2449.397645795454
14	Maldives	1	male	19	70 to 74	2013	44	Population	1	Number	2415.9820663431046	2590.373223398075	2246.0146187503715
14	Maldives	1	male	20	75 to 79	2013	44	Population	1	Number	1938.5790088694998	2078.510112294842	1802.1974807594288
14	Maldives	1	male	21	80 plus	2013	44	Population	1	Number	1864.792915376564	1999.397968415168	1733.6023339020428
14	Maldives	1	male	22	All Ages	2013	44	Population	1	Number	223507.3953546962	239640.6745827352	207783.36245074385
14	Maldives	1	male	23	5-14 years	2013	44	Population	1	Number	31991.905993985263	34301.15554529903	29741.234235624568
14	Maldives	1	male	24	15-49 years	2013	44	Population	1	Number	143695.18106662304	154067.43061206857	133586.04015141848
14	Maldives	1	male	25	50-69 years	2013	44	Population	1	Number	20512.627229361347	21993.27596703189	19069.537505242253
14	Maldives	1	male	26	70+ years	2013	44	Population	1	Number	6219.3539905891685	6668.281304108083	5781.814433411843
14	Maldives	1	male	28	<1 year	2013	44	Population	1	Number	4538.269806939098	4865.852587326903	4218.996685537104
14	Maldives	1	male	30	80 to 84	2013	44	Population	1	Number	1211.0337808613467	1298.4489919339742	1125.8359958491676
14	Maldives	1	male	31	85 to 89	2013	44	Population	1	Number	486.89439276427004	522.039552863186	452.64074562912447
14	Maldives	1	male	32	90 to 94	2013	44	Population	1	Number	134.7498662699379	144.47642236453092	125.27003976276926
14	Maldives	1	male	39	0 to 14	2013	44	Population	1	Number	53080.23306812262	56911.68669952668	49345.97036067132
14	Maldives	1	male	42	Neonatal	2013	44	Population	1	Number	349.96399127501815	375.22519921866956	325.3435741059393
14	Maldives	1	male	157	25 plus	2013	44	Population	1	Number	122522.90137430701	131366.88694607862	113903.25758292394
14	Maldives	1	male	158	<20 years	2013	44	Population	1	Number	73165.42712752208	78446.67638468341	68018.14516953962
14	Maldives	1	male	159	10 to 24	2013	44	Population	1	Number	63434.12155655743	68012.94273620218	58971.449469104904
14	Maldives	1	male	162	10 to 19	2013	44	Population	1	Number	35615.05470369032	38185.83148422898	33109.48977082458
14	Maldives	1	male	164	Birth	2013	44	Population	1	Number	4696.19001500375	5173.23036542187	4253.32052735808
14	Maldives	1	male	235	95 plus	2013	44	Population	1	Number	32.114875481009214	34.43300125347682	29.855552660981957
14	Maldives	2	female	1	Under 5	2013	44	Population	1	Number	19926.45266735611	21364.789973361523	18524.60107804595
14	Maldives	2	female	2	Early Neonatal	2013	44	Population	1	Number	82.94265365491594	88.92964567012748	77.10753122802122
14	Maldives	2	female	3	Late Neonatal	2013	44	Population	1	Number	247.50439885949461	265.36983714009995	230.09214587626084
14	Maldives	2	female	4	Post Neonatal	2013	44	Population	1	Number	3956.8474436808874	4242.461817068176	3678.478133790173
14	Maldives	2	female	5	1 to 4	2013	44	Population	1	Number	15639.158171160812	16768.02867348312	14538.923267151495
14	Maldives	2	female	6	5 to 9	2013	44	Population	1	Number	15489.72933359747	16607.813717825986	14400.006940616777
14	Maldives	2	female	7	10 to 14	2013	44	Population	1	Number	14473.856273845975	15518.61259791253	13455.601857987122
14	Maldives	2	female	8	15 to 19	2013	44	Population	1	Number	16580.34710453788	17777.15479455107	15413.8983478112
14	Maldives	2	female	9	20 to 24	2013	44	Population	1	Number	19546.40905801718	20957.313939880354	18171.29402571758
14	Maldives	2	female	10	25 to 29	2013	44	Population	1	Number	19960.2292689697	21401.004647971942	18556.00145226754
14	Maldives	2	female	11	30 to 34	2013	44	Population	1	Number	16662.61479266565	17865.360754125762	15490.37839820555
14	Maldives	2	female	12	35 to 39	2013	44	Population	1	Number	12699.854072352266	13616.558826481123	11806.402994404014
14	Maldives	2	female	13	40 to 44	2013	44	Population	1	Number	10535.559073124168	11296.040023119012	9794.368933690794
14	Maldives	2	female	14	45 to 49	2013	44	Population	1	Number	8951.93796352838	9598.10948983735	8322.157607181427
14	Maldives	2	female	15	50 to 54	2013	44	Population	1	Number	7244.357931962034	7767.27239373511	6734.708028389904
14	Maldives	2	female	16	55 to 59	2013	44	Population	1	Number	5227.018332109256	5604.316569369689	4859.290865583076
14	Maldives	2	female	17	60 to 64	2013	44	Population	1	Number	3314.0417720150745	3553.256949644682	3080.8946683787894
14	Maldives	2	female	18	65 to 69	2013	44	Population	1	Number	2428.8211913924297	2604.1391061018194	2257.9504948292847
14	Maldives	2	female	19	70 to 74	2013	44	Population	1	Number	2256.845408682384	2419.749714801693	2098.073429755514
14	Maldives	2	female	20	75 to 79	2013	44	Population	1	Number	1677.9518259809201	1799.0702583119307	1559.9057555987736
14	Maldives	2	female	21	80 plus	2013	44	Population	1	Number	1376.63428969598	1476.0029273883163	1279.78629576926
14	Maldives	2	female	22	All Ages	2013	44	Population	1	Number	178352.66035983287	191226.56668442	165805.3211742325
14	Maldives	2	female	23	5-14 years	2013	44	Population	1	Number	29963.585607443445	32126.426315738518	27855.6087986039
14	Maldives	2	female	24	15-49 years	2013	44	Population	1	Number	104936.95133319522	112511.54247596663	97554.50175927811
14	Maldives	2	female	25	50-69 years	2013	44	Population	1	Number	18214.239227478793	19528.985018851297	16932.844057181053
14	Maldives	2	female	26	70+ years	2013	44	Population	1	Number	5311.431524359285	5694.8229005019375	4937.765481123548
14	Maldives	2	female	28	<1 year	2013	44	Population	1	Number	4287.294496195298	4596.761299878403	3985.6778108944554
14	Maldives	2	female	30	80 to 84	2013	44	Population	1	Number	911.3394740110675	977.1220588889504	847.2255691745871
14	Maldives	2	female	31	85 to 89	2013	44	Population	1	Number	355.471038143036	381.1297574294448	330.46319313954973
14	Maldives	2	female	32	90 to 94	2013	44	Population	1	Number	87.60618558328085	93.92980208767221	81.44297768353688
14	Maldives	2	female	39	0 to 14	2013	44	Population	1	Number	49890.03827479955	53491.21628910004	46380.209876649846
14	Maldives	2	female	42	Neonatal	2013	44	Population	1	Number	330.44705251441053	354.2994828102274	307.19967710428205
14	Maldives	2	female	157	25 plus	2013	44	Population	1	Number	92335.86592247825	99000.88166088841	85839.91892405393
14	Maldives	2	female	158	<20 years	2013	44	Population	1	Number	66470.38537933743	71268.37108365109	61794.10822446104
14	Maldives	2	female	159	10 to 24	2013	44	Population	1	Number	50600.61243640103	54253.08133234396	47040.7942315159
14	Maldives	2	female	162	10 to 19	2013	44	Population	1	Number	31054.203378383852	33295.767392463604	28869.500205798322
14	Maldives	2	female	164	Birth	2013	44	Population	1	Number	4420.82430646429	4869.89292795425	4003.92290568615
14	Maldives	2	female	235	95 plus	2013	44	Population	1	Number	22.21759195859567	23.82130898224863	20.654555771586548
14	Maldives	3	both	1	Under 5	2013	44	Population	1	Number	41014.77974149347	43975.32112758918	38129.3372030927
14	Maldives	3	both	2	Early Neonatal	2013	44	Population	1	Number	170.8316146474745	183.1626345482286	158.81339070687795
14	Maldives	3	both	3	Late Neonatal	2013	44	Population	1	Number	509.57942914195417	546.3620474806684	473.7298605033434
14	Maldives	3	both	4	Post Neonatal	2013	44	Population	1	Number	8145.153259344967	8733.089205176408	7572.131245221339
14	Maldives	3	both	5	1 to 4	2013	44	Population	1	Number	32189.21543835907	34512.70724038388	29924.662706661144
14	Maldives	3	both	6	5 to 9	2013	44	Population	1	Number	31951.774683291864	34258.1274640528	29703.926214285068
14	Maldives	3	both	7	10 to 14	2013	44	Population	1	Number	30003.716918136844	32169.454396984747	27892.916819943395
14	Maldives	3	both	8	15 to 19	2013	44	Population	1	Number	36665.541163937334	39312.1444797078	34086.07315667949
14	Maldives	3	both	9	20 to 24	2013	44	Population	1	Number	47365.475910884285	50784.42519185356	44033.25372399791
14	Maldives	3	both	10	25 to 29	2013	44	Population	1	Number	49999.931540474325	53609.04190411653	46482.37200965829
14	Maldives	3	both	11	30 to 34	2013	44	Population	1	Number	40851.06169383347	43799.78553369821	37977.136930780995
14	Maldives	3	both	12	35 to 39	2013	44	Population	1	Number	30000.531260471504	32166.038791202664	27889.955277394576
14	Maldives	3	both	13	40 to 44	2013	44	Population	1	Number	24013.97406884903	25747.35809586436	22324.560088546452
14	Maldives	3	both	14	45 to 49	2013	44	Population	1	Number	19735.61676136832	21160.179091592054	18347.190723638883
14	Maldives	3	both	15	50 to 54	2013	44	Population	1	Number	15506.912212933692	16626.23689701821	14415.98098227835
14	Maldives	3	both	16	55 to 59	2013	44	Population	1	Number	11103.918977784291	11905.425456394652	10322.743987612621
14	Maldives	3	both	17	60 to 64	2013	44	Population	1	Number	7052.457944390157	7561.520622518932	6556.308451907599
14	Maldives	3	both	18	65 to 69	2013	44	Population	1	Number	5063.577321732001	5429.078009951409	4707.348140624739
14	Maldives	3	both	19	70 to 74	2013	44	Population	1	Number	4672.827475025489	5010.122938199767	4344.088048505885
14	Maldives	3	both	20	75 to 79	2013	44	Population	1	Number	3616.53083485042	3877.5803706067722	3362.1032363582017
14	Maldives	3	both	21	80 plus	2013	44	Population	1	Number	3241.427205072544	3475.4008958034847	3013.388629671304
14	Maldives	3	both	22	All Ages	2013	44	Population	1	Number	401860.05571452907	430867.24126715516	373588.68362497643
14	Maldives	3	both	23	5-14 years	2013	44	Population	1	Number	61955.49160142871	66427.58186103756	57596.84303422846
14	Maldives	3	both	24	15-49 years	2013	44	Population	1	Number	248632.13239981828	266578.9730880351	231140.54191069654
14	Maldives	3	both	25	50-69 years	2013	44	Population	1	Number	38726.866456840144	41522.26098588321	36002.38156242331
14	Maldives	3	both	26	70+ years	2013	44	Population	1	Number	11530.785514948453	12363.104204610021	10719.579914535392
14	Maldives	3	both	28	<1 year	2013	44	Population	1	Number	8825.564303134397	9462.613887205307	8204.674496431559
14	Maldives	3	both	30	80 to 84	2013	44	Population	1	Number	2122.3732548724142	2275.5710508229254	1973.0615650237546
14	Maldives	3	both	31	85 to 89	2013	44	Population	1	Number	842.3654309073061	903.1693102926307	783.1039387686743
14	Maldives	3	both	32	90 to 94	2013	44	Population	1	Number	222.35605185321876	238.4062244522031	206.71301744630614
14	Maldives	3	both	39	0 to 14	2013	44	Population	1	Number	102970.27134292218	110402.90298862671	95726.18023732118
14	Maldives	3	both	42	Neonatal	2013	44	Population	1	Number	680.4110437894287	729.524682028897	632.5432512102213
14	Maldives	3	both	157	25 plus	2013	44	Population	1	Number	214858.76729678526	230367.76860696706	199743.17650697794
14	Maldives	3	both	158	<20 years	2013	44	Population	1	Number	139635.8125068595	149715.0474683345	129812.25339400067
14	Maldives	3	both	159	10 to 24	2013	44	Population	1	Number	114034.73399295847	122266.02406854613	106012.2437006208
14	Maldives	3	both	162	10 to 19	2013	44	Population	1	Number	66669.25808207417	71481.59887669256	61978.98997662289
14	Maldives	3	both	164	Birth	2013	44	Population	1	Number	9117.01432146803	10043.1232933761	8257.24343304424
14	Maldives	3	both	235	95 plus	2013	44	Population	1	Number	54.33246743960488	58.254310235725455	50.5101084325685
15	Myanmar	1	male	1	Under 5	2013	44	Population	1	Number	2663036.4076825166	2870280.111431773	2464969.571282595
15	Myanmar	1	male	2	Early Neonatal	2013	44	Population	1	Number	10721.756242689922	11556.148317849518	9924.311516243704
15	Myanmar	1	male	3	Late Neonatal	2013	44	Population	1	Number	31710.953329399927	34178.77367103911	29352.40945554967
15	Myanmar	1	male	4	Post Neonatal	2013	44	Population	1	Number	504038.1374857856	543263.5608191207	466549.63788108167
15	Myanmar	1	male	5	1 to 4	2013	44	Population	1	Number	2116565.5606246414	2281281.628623763	1959143.2124297202
15	Myanmar	1	male	6	5 to 9	2013	44	Population	1	Number	2560805.6526191984	2760093.520595694	2370342.363125264
15	Myanmar	1	male	7	10 to 14	2013	44	Population	1	Number	2593215.87411014	2795025.9811073784	2400342.0317528606
15	Myanmar	1	male	8	15 to 19	2013	44	Population	1	Number	2418354.167085406	2606556.1282446166	2238485.8942419207
15	Myanmar	1	male	9	20 to 24	2013	44	Population	1	Number	2199494.20382149	2370663.9722332065	2035903.928685145
15	Myanmar	1	male	10	25 to 29	2013	44	Population	1	Number	2068719.662268425	2229712.250875396	1914855.9157113896
15	Myanmar	1	male	11	30 to 34	2013	44	Population	1	Number	1919159.858168339	2068513.35402979	1776419.8188070587
15	Myanmar	1	male	12	35 to 39	2013	44	Population	1	Number	1750098.3669380269	1886295.103281333	1619932.4984098747
15	Myanmar	1	male	13	40 to 44	2013	44	Population	1	Number	1584657.414901261	1707979.1505299732	1466796.434840417
15	Myanmar	1	male	14	45 to 49	2013	44	Population	1	Number	1390427.8229842358	1498634.1588044942	1287012.924357078
15	Myanmar	1	male	15	50 to 54	2013	44	Population	1	Number	1167823.495547223	1258706.243467755	1080965.0866387885
15	Myanmar	1	male	16	55 to 59	2013	44	Population	1	Number	936033.2987910765	1008877.5930389769	866414.5907172085
15	Myanmar	1	male	17	60 to 64	2013	44	Population	1	Number	684035.5526990752	737268.7946587272	633159.5085273464
15	Myanmar	1	male	18	65 to 69	2013	44	Population	1	Number	465794.46620817506	502043.677854101	431150.3899693787
15	Myanmar	1	male	19	70 to 74	2013	44	Population	1	Number	319826.5898716454	344716.2409673942	296039.0664755311
15	Myanmar	1	male	20	75 to 79	2013	44	Population	1	Number	222229.8850210266	239524.33293869832	205701.24494962106
15	Myanmar	1	male	21	80 plus	2013	44	Population	1	Number	205856.31216741088	221876.53046058246	190545.47811860556
15	Myanmar	1	male	22	All Ages	2013	44	Population	1	Number	25149569.030884672	27106767.14451992	23279036.74661007
15	Myanmar	1	male	23	5-14 years	2013	44	Population	1	Number	5154021.526729338	5555119.501703072	4770684.394878125
15	Myanmar	1	male	24	15-49 years	2013	44	Population	1	Number	13330911.496167183	14368354.117998809	12339407.415052885
15	Myanmar	1	male	25	50-69 years	2013	44	Population	1	Number	3253686.81324555	3506896.3090195605	3011689.5758527224
15	Myanmar	1	male	26	70+ years	2013	44	Population	1	Number	747912.7870600829	806117.1043666749	692285.7895437578
15	Myanmar	1	male	28	<1 year	2013	44	Population	1	Number	546470.8470578755	588998.4828080095	505826.358852875
15	Myanmar	1	male	30	80 to 84	2013	44	Population	1	Number	134677.54892665741	145158.46986747227	124660.72903901176
15	Myanmar	1	male	31	85 to 89	2013	44	Population	1	Number	55852.72853871087	60199.31812850074	51698.60837195236
15	Myanmar	1	male	32	90 to 94	2013	44	Population	1	Number	13296.833760455169	14331.624373420535	12307.864255768243
15	Myanmar	1	male	39	0 to 14	2013	44	Population	1	Number	7817057.9344118545	8425399.613134846	7235653.966160719
15	Myanmar	1	male	42	Neonatal	2013	44	Population	1	Number	42432.70957208985	45734.92198888864	39276.720971793366
15	Myanmar	1	male	157	25 plus	2013	44	Population	1	Number	12714662.72556592	13704147.43090722	11768992.957522297
15	Myanmar	1	male	158	<20 years	2013	44	Population	1	Number	10235412.10149726	11031955.741379462	9474139.860402642
15	Myanmar	1	male	159	10 to 24	2013	44	Population	1	Number	7211064.245017036	7772246.0815852005	6674731.854679925
15	Myanmar	1	male	162	10 to 19	2013	44	Population	1	Number	5011570.041195546	5401582.1093519945	4638827.925994782
15	Myanmar	1	male	164	Birth	2013	44	Population	1	Number	573113.028301778	616128.450511551	531712.356103709
15	Myanmar	1	male	235	95 plus	2013	44	Population	1	Number	2029.200941587439	2187.1180911888705	1878.2764518731842
15	Myanmar	2	female	1	Under 5	2013	44	Population	1	Number	2563371.3623449192	2762858.899835797	2372717.244814602
15	Myanmar	2	female	2	Early Neonatal	2013	44	Population	1	Number	10196.164969474505	10989.654306013925	9437.8117854589
15	Myanmar	2	female	3	Late Neonatal	2013	44	Population	1	Number	30239.00039424485	32592.269925708817	27989.934956496578
15	Myanmar	2	female	4	Post Neonatal	2013	44	Population	1	Number	481613.1802583068	519093.44112265203	445792.56635040994
15	Myanmar	2	female	5	1 to 4	2013	44	Population	1	Number	2041323.016722893	2200183.534481422	1889496.9317222373
15	Myanmar	2	female	6	5 to 9	2013	44	Population	1	Number	2491733.429968734	2685645.936494301	2306407.4779081224
15	Myanmar	2	female	7	10 to 14	2013	44	Population	1	Number	2547449.4422706263	2745697.898809596	2357979.538493239
15	Myanmar	2	female	8	15 to 19	2013	44	Population	1	Number	2464300.2859955137	2656077.8812798765	2281014.7101098597
15	Myanmar	2	female	9	20 to 24	2013	44	Population	1	Number	2325527.676274525	2506505.663436911	2152563.4958106917
15	Myanmar	2	female	10	25 to 29	2013	44	Population	1	Number	2204556.1624723263	2376119.8643113137	2040589.3975016456
15	Myanmar	2	female	11	30 to 34	2013	44	Population	1	Number	2051650.0252746674	2211314.2149224523	1899055.85542642
15	Myanmar	2	female	12	35 to 39	2013	44	Population	1	Number	1899203.474162506	2047003.9176800684	1757947.7171169363
15	Myanmar	2	female	13	40 to 44	2013	44	Population	1	Number	1761696.5434307521	1898795.8769169871	1630668.0452670103
15	Myanmar	2	female	14	45 to 49	2013	44	Population	1	Number	1583038.7947271888	1706234.5655591486	1465298.2016713016
15	Myanmar	2	female	15	50 to 54	2013	44	Population	1	Number	1354360.6574560225	1459760.1623421481	1253628.3017161782
15	Myanmar	2	female	16	55 to 59	2013	44	Population	1	Number	1107451.1293931757	1193635.558984384	1025082.9946453248
15	Myanmar	2	female	17	60 to 64	2013	44	Population	1	Number	830255.142346707	894867.5337734302	768503.8238236208
15	Myanmar	2	female	18	65 to 69	2013	44	Population	1	Number	588085.4770991025	633851.6604090892	544345.8460352059
15	Myanmar	2	female	19	70 to 74	2013	44	Population	1	Number	427341.37317719357	460598.0754464676	395557.296322734
15	Myanmar	2	female	20	75 to 79	2013	44	Population	1	Number	313545.4733411929	337946.31330026465	290225.11625067506
15	Myanmar	2	female	21	80 plus	2013	44	Population	1	Number	337229.01165563974	363472.95979904354	312147.1602441407
15	Myanmar	2	female	22	All Ages	2013	44	Population	1	Number	26850795.461390793	28940386.983301282	24853732.22315771
15	Myanmar	2	female	23	5-14 years	2013	44	Population	1	Number	5039182.872239361	5431343.835303898	4664387.016401362
15	Myanmar	2	female	24	15-49 years	2013	44	Population	1	Number	14289972.962337479	15402051.98410676	13227137.422903866
15	Myanmar	2	female	25	50-69 years	2013	44	Population	1	Number	3880152.4062950076	4182114.9155090507	3591560.96622033
15	Myanmar	2	female	26	70+ years	2013	44	Population	1	Number	1078115.8581740262	1162017.3485457755	997929.5728175498
15	Myanmar	2	female	28	<1 year	2013	44	Population	1	Number	522048.3456220262	562675.3653543749	483220.3130923654
15	Myanmar	2	female	30	80 to 84	2013	44	Population	1	Number	203211.9065572343	219026.33103876765	188097.75365475306
15	Myanmar	2	female	31	85 to 89	2013	44	Population	1	Number	96168.14689199271	103652.1763581701	89015.51444491472
15	Myanmar	2	female	32	90 to 94	2013	44	Population	1	Number	31074.769813436065	33493.08087021071	28763.54292556963
15	Myanmar	2	female	39	0 to 14	2013	44	Population	1	Number	7602554.234584279	8194202.735139694	7037104.261215962
15	Myanmar	2	female	42	Neonatal	2013	44	Population	1	Number	40435.16536371935	43581.92423172274	37427.74674195548
15	Myanmar	2	female	157	25 plus	2013	44	Population	1	Number	14458413.264536474	15583600.703444798	13383049.756021192
15	Myanmar	2	female	158	<20 years	2013	44	Population	1	Number	10066854.520579794	10850280.616419572	9318118.97132582
15	Myanmar	2	female	159	10 to 24	2013	44	Population	1	Number	7337277.404540665	7908281.443526385	6791557.74441379
15	Myanmar	2	female	162	10 to 19	2013	44	Population	1	Number	5011749.72826614	5401775.780089474	4638994.248603098
15	Myanmar	2	female	164	Birth	2013	44	Population	1	Number	543456.578493582	584246.113929288	504198.235812442
15	Myanmar	2	female	235	95 plus	2013	44	Population	1	Number	6774.188392976687	7301.37153189496	6270.3492189033595
15	Myanmar	3	both	1	Under 5	2013	44	Population	1	Number	5226407.770027436	5633139.011267571	4837686.816097197
15	Myanmar	3	both	2	Early Neonatal	2013	44	Population	1	Number	20917.921212164427	22545.80262386344	19362.123301702606
15	Myanmar	3	both	3	Late Neonatal	2013	44	Population	1	Number	61949.95372364478	66771.04359674793	57342.344412046245
15	Myanmar	3	both	4	Post Neonatal	2013	44	Population	1	Number	985651.3177440924	1062357.0019417729	912342.2042314917
15	Myanmar	3	both	5	1 to 4	2013	44	Population	1	Number	4157888.5773475342	4481465.163105185	3848640.1441519572
15	Myanmar	3	both	6	5 to 9	2013	44	Population	1	Number	5052539.082587932	5445739.457089994	4676749.841033387
15	Myanmar	3	both	7	10 to 14	2013	44	Population	1	Number	5140665.316380766	5540723.879916974	4758321.570246099
15	Myanmar	3	both	8	15 to 19	2013	44	Population	1	Number	4882654.45308092	5262634.009524493	4519500.60435178
15	Myanmar	3	both	9	20 to 24	2013	44	Population	1	Number	4525021.880096015	4877169.635670117	4188467.4244958377
15	Myanmar	3	both	10	25 to 29	2013	44	Population	1	Number	4273275.824740752	4605832.11518671	3955445.313213035
15	Myanmar	3	both	11	30 to 34	2013	44	Population	1	Number	3970809.8834430063	4279827.568952242	3675475.674233478
15	Myanmar	3	both	12	35 to 39	2013	44	Population	1	Number	3649301.841100533	3933299.020961402	3377880.2155268113
15	Myanmar	3	both	13	40 to 44	2013	44	Population	1	Number	3346353.958332013	3606775.02744696	3097464.4801074276
15	Myanmar	3	both	14	45 to 49	2013	44	Population	1	Number	2973466.617711425	3204868.7243636423	2752311.12602838
15	Myanmar	3	both	15	50 to 54	2013	44	Population	1	Number	2522184.153003245	2718466.4058099026	2334593.3883549664
15	Myanmar	3	both	16	55 to 59	2013	44	Population	1	Number	2043484.4281842522	2202513.1520233606	1891497.5853625333
15	Myanmar	3	both	17	60 to 64	2013	44	Population	1	Number	1514290.6950457823	1632136.3284321574	1401663.3323509668
15	Myanmar	3	both	18	65 to 69	2013	44	Population	1	Number	1053879.9433072775	1135895.3382631904	975496.2360045846
15	Myanmar	3	both	19	70 to 74	2013	44	Population	1	Number	747167.963048839	805314.3164138618	691596.3627982651
15	Myanmar	3	both	20	75 to 79	2013	44	Population	1	Number	535775.3583622195	577470.646238963	495926.3612002962
15	Myanmar	3	both	21	80 plus	2013	44	Population	1	Number	543085.3238230506	585349.490259626	502692.6383627464
15	Myanmar	3	both	22	All Ages	2013	44	Population	1	Number	52000364.49227546	56047154.12782119	48132768.96976777
15	Myanmar	3	both	23	5-14 years	2013	44	Population	1	Number	10193204.398968698	10986463.33700697	9435071.411279488
15	Myanmar	3	both	24	15-49 years	2013	44	Population	1	Number	27620884.458504662	29770406.102105573	25566544.837956753
15	Myanmar	3	both	25	50-69 years	2013	44	Population	1	Number	7133839.219540557	7689011.224528613	6603250.542073051
15	Myanmar	3	both	26	70+ years	2013	44	Population	1	Number	1826028.6452341091	1968134.45291245	1690215.3623613073
15	Myanmar	3	both	28	<1 year	2013	44	Population	1	Number	1068519.1926799016	1151673.848162384	989046.6719452406
15	Myanmar	3	both	30	80 to 84	2013	44	Population	1	Number	337889.4554838917	364184.80090623995	312758.48269376485
15	Myanmar	3	both	31	85 to 89	2013	44	Population	1	Number	152020.87543070357	163851.49448667082	140714.1228168671
15	Myanmar	3	both	32	90 to 94	2013	44	Population	1	Number	44371.60357389123	47824.70524363125	41071.40718133787
15	Myanmar	3	both	39	0 to 14	2013	44	Population	1	Number	15419612.168996135	16619602.348274538	14272758.227376685
15	Myanmar	3	both	42	Neonatal	2013	44	Population	1	Number	82867.8749358092	89316.84622061136	76704.46771374885
15	Myanmar	3	both	157	25 plus	2013	44	Population	1	Number	27173075.990102395	29287748.134352032	25152042.7135435
15	Myanmar	3	both	158	<20 years	2013	44	Population	1	Number	20302266.622077055	21882236.35779903	18792258.831728462
15	Myanmar	3	both	159	10 to 24	2013	44	Population	1	Number	14548341.649557702	15680527.525111582	13466289.599093718
15	Myanmar	3	both	162	10 to 19	2013	44	Population	1	Number	10023319.769461686	10803357.889441468	9277822.17459788
15	Myanmar	3	both	164	Birth	2013	44	Population	1	Number	1116569.60679536	1200374.56444084	1035910.59191615
15	Myanmar	3	both	235	95 plus	2013	44	Population	1	Number	8803.389334564126	9488.489623083831	8148.625670776545
16	Philippines	1	male	1	Under 5	2013	44	Population	1	Number	6319344.984208655	6842208.33865733	5790341.368708836
16	Philippines	1	male	2	Early Neonatal	2013	44	Population	1	Number	25743.96426759579	27874.02292832701	23588.89120086375
16	Philippines	1	male	3	Late Neonatal	2013	44	Population	1	Number	76720.28375061032	83068.1291390706	70297.89225470956
16	Philippines	1	male	4	Post Neonatal	2013	44	Population	1	Number	1219680.8272414587	1320597.3637308916	1117579.174462751
16	Philippines	1	male	5	1 to 4	2013	44	Population	1	Number	4997199.90894899	5410668.822859041	4578875.410790511
16	Philippines	1	male	6	5 to 9	2013	44	Population	1	Number	5660632.099108805	6128993.471218723	5186770.511566774
16	Philippines	1	male	7	10 to 14	2013	44	Population	1	Number	5542542.920248272	6001133.57967556	5078566.788038198
16	Philippines	1	male	8	15 to 19	2013	44	Population	1	Number	5276584.041109959	5713169.231293336	4834871.8000136055
16	Philippines	1	male	9	20 to 24	2013	44	Population	1	Number	4779612.5735354815	5175078.285473786	4379502.69847613
16	Philippines	1	male	10	25 to 29	2013	44	Population	1	Number	4109853.198605457	4449902.940324625	3765810.072827598
16	Philippines	1	male	11	30 to 34	2013	44	Population	1	Number	3794573.4342259713	4108536.8907992602	3476922.9386443514
16	Philippines	1	male	12	35 to 39	2013	44	Population	1	Number	3338323.003659641	3614536.2454257486	3058866.0436336948
16	Philippines	1	male	13	40 to 44	2013	44	Population	1	Number	3055592.3732459145	3308412.44907585	2799803.297482522
16	Philippines	1	male	14	45 to 49	2013	44	Population	1	Number	2594444.2347355774	2809108.8588214153	2377258.6903765607
16	Philippines	1	male	15	50 to 54	2013	44	Population	1	Number	2176710.1640663617	2356811.4215369234	1994493.8822264322
16	Philippines	1	male	16	55 to 59	2013	44	Population	1	Number	1695930.4654169693	1836251.9535261777	1553961.1078199784
16	Philippines	1	male	17	60 to 64	2013	44	Population	1	Number	1245886.717974385	1348971.5329751468	1141591.3234424172
16	Philippines	1	male	18	65 to 69	2013	44	Population	1	Number	778691.1434506489	843120.1411333996	713505.521954679
16	Philippines	1	male	19	70 to 74	2013	44	Population	1	Number	517564.7459270339	560388.1144685559	474238.4799081939
16	Philippines	1	male	20	75 to 79	2013	44	Population	1	Number	328360.2049791681	355528.7673336354	300872.58782037895
16	Philippines	1	male	21	80 plus	2013	44	Population	1	Number	291125.01489882334	315212.73320416943	266754.42177109246
16	Philippines	1	male	22	All Ages	2013	44	Population	1	Number	51505771.31939712	55767364.95494364	47194131.53471145
16	Philippines	1	male	23	5-14 years	2013	44	Population	1	Number	11203175.019357076	12130127.050894283	10265337.299604971
16	Philippines	1	male	24	15-49 years	2013	44	Population	1	Number	26948982.859118003	29178744.901214026	24693035.541454457
16	Philippines	1	male	25	50-69 years	2013	44	Population	1	Number	5897218.490908365	6385155.049171648	5403551.835443507
16	Philippines	1	male	26	70+ years	2013	44	Population	1	Number	1137049.9658050253	1231129.615006361	1041865.4894996654
16	Philippines	1	male	28	<1 year	2013	44	Population	1	Number	1322145.0752596648	1431539.515798289	1211465.957918324
16	Philippines	1	male	30	80 to 84	2013	44	Population	1	Number	165397.4783749726	179082.485377533	151551.7610935841
16	Philippines	1	male	31	85 to 89	2013	44	Population	1	Number	86075.71939667955	93197.63464150247	78870.16773248387
16	Philippines	1	male	32	90 to 94	2013	44	Population	1	Number	29684.501037152844	32140.60017815655	27199.55862425997
16	Philippines	1	male	39	0 to 14	2013	44	Population	1	Number	17522520.003565732	18972335.389551613	16055678.668313809
16	Philippines	1	male	42	Neonatal	2013	44	Population	1	Number	102464.24801820613	110942.15206739762	93886.78345557331
16	Philippines	1	male	157	25 plus	2013	44	Population	1	Number	23927054.701185953	25906782.048624888	21924078.367907897
16	Philippines	1	male	158	<20 years	2013	44	Population	1	Number	22799104.04467569	24685504.620844953	20890550.468327414
16	Philippines	1	male	159	10 to 24	2013	44	Population	1	Number	15598739.534893712	16889381.096442685	14292941.286527932
16	Philippines	1	male	162	10 to 19	2013	44	Population	1	Number	10819126.96135823	11714302.810968895	9913438.588051803
16	Philippines	1	male	164	Birth	2013	44	Population	1	Number	1367767.43457459	1445853.37870455	1289821.32813981
16	Philippines	1	male	235	95 plus	2013	44	Population	1	Number	9967.316090018388	10792.013006977402	9132.934320764574
16	Philippines	2	female	1	Under 5	2013	44	Population	1	Number	5892992.378469697	6380579.267687932	5399679.498398515
16	Philippines	2	female	2	Early Neonatal	2013	44	Population	1	Number	23861.900742826074	25836.237244012962	21864.378563360264
16	Philippines	2	female	3	Late Neonatal	2013	44	Population	1	Number	71153.63567922091	77040.89594518587	65197.23820063346
16	Philippines	2	female	4	Post Neonatal	2013	44	Population	1	Number	1134076.170507619	1227909.7675328935	1039140.6358992252
16	Philippines	2	female	5	1 to 4	2013	44	Population	1	Number	4663900.671540031	5049792.36696584	4273477.245735297
16	Philippines	2	female	6	5 to 9	2013	44	Population	1	Number	5298107.61690208	5736473.670302535	4854593.598969524
16	Philippines	2	female	7	10 to 14	2013	44	Population	1	Number	5218210.751237733	5649966.12848495	4781385.042126607
16	Philippines	2	female	8	15 to 19	2013	44	Population	1	Number	5078766.853266438	5498984.625835817	4653614.241030152
16	Philippines	2	female	9	20 to 24	2013	44	Population	1	Number	4642536.661060555	5026660.695722203	4253901.654595714
16	Philippines	2	female	10	25 to 29	2013	44	Population	1	Number	3974501.607190496	4303352.342162281	3641789.0040223524
16	Philippines	2	female	11	30 to 34	2013	44	Population	1	Number	3640654.998906622	3941883.2258629696	3335889.2894823463
16	Philippines	2	female	12	35 to 39	2013	44	Population	1	Number	3200500.548904278	3465310.3443967896	2932580.9518557973
16	Philippines	2	female	13	40 to 44	2013	44	Population	1	Number	2917174.0062051173	3158541.329908192	2672972.1782971816
16	Philippines	2	female	14	45 to 49	2013	44	Population	1	Number	2530466.2289395747	2739837.305228128	2318636.3973107734
16	Philippines	2	female	15	50 to 54	2013	44	Population	1	Number	2147321.6633819276	2324991.3128158217	1967565.545238558
16	Philippines	2	female	16	55 to 59	2013	44	Population	1	Number	1736248.5191478713	1879905.9278107546	1590904.0655168993
16	Philippines	2	female	17	60 to 64	2013	44	Population	1	Number	1340117.6369778246	1450999.129407345	1227934.0045083403
16	Philippines	2	female	18	65 to 69	2013	44	Population	1	Number	933540.3412710257	1010781.5799705862	855392.017832224
16	Philippines	2	female	19	70 to 74	2013	44	Population	1	Number	687452.8580229995	744332.7891344432	629904.9557817689
16	Philippines	2	female	20	75 to 79	2013	44	Population	1	Number	492854.58720949735	533633.4342842699	451596.8525548758
16	Philippines	2	female	21	80 plus	2013	44	Population	1	Number	447298.1058544191	484307.60425180214	409853.9853333047
16	Philippines	2	female	22	All Ages	2013	44	Population	1	Number	50178745.36294816	54330540.7132668	45978193.282854944
16	Philippines	2	female	23	5-14 years	2013	44	Population	1	Number	10516318.368139815	11386439.798787484	9635978.64109613
16	Philippines	2	female	24	15-49 years	2013	44	Population	1	Number	25984600.90447308	28134569.869116385	23809383.716594324
16	Philippines	2	female	25	50-69 years	2013	44	Population	1	Number	6157228.160778649	6666677.950004507	5641795.6330960225
16	Philippines	2	female	26	70+ years	2013	44	Population	1	Number	1627605.551086916	1762273.8276705157	1491355.793669949
16	Philippines	2	female	28	<1 year	2013	44	Population	1	Number	1229091.706929666	1330786.9007220923	1126202.2526632189
16	Philippines	2	female	30	80 to 84	2013	44	Population	1	Number	273456.48276012926	296082.3046180893	250564.95390334737
16	Philippines	2	female	31	85 to 89	2013	44	Population	1	Number	133333.56352844095	144365.59840884185	122171.97362469672
16	Philippines	2	female	32	90 to 94	2013	44	Population	1	Number	36471.85073603835	39489.53599716111	33418.72720004737
16	Philippines	2	female	39	0 to 14	2013	44	Population	1	Number	16409310.74660951	17767019.066475417	15035658.139494643
16	Philippines	2	female	42	Neonatal	2013	44	Population	1	Number	95015.536422047	102877.13318919884	87061.61676399373
16	Philippines	2	female	157	25 plus	2013	44	Population	1	Number	24048131.102011655	26037876.325233396	22035019.247734427
16	Philippines	2	female	158	<20 years	2013	44	Population	1	Number	21488077.59987595	23266003.692311235	19689272.3805248
16	Philippines	2	female	159	10 to 24	2013	44	Population	1	Number	14939514.265564727	16175611.45004297	13688900.93775247
16	Philippines	2	female	162	10 to 19	2013	44	Population	1	Number	10296977.604504172	11148950.754320767	9434999.283156758
16	Philippines	2	female	164	Birth	2013	44	Population	1	Number	1265476.39960224	1337722.54097046	1193359.63790673
16	Philippines	2	female	235	95 plus	2013	44	Population	1	Number	4036.208829810566	4370.165227709991	3698.330605213296
16	Philippines	3	both	1	Under 5	2013	44	Population	1	Number	12212337.36267835	13222787.606345262	11190020.867107349
16	Philippines	3	both	2	Early Neonatal	2013	44	Population	1	Number	49605.86501042186	53710.260172339964	45453.26976422401
16	Philippines	3	both	3	Late Neonatal	2013	44	Population	1	Number	147873.91942983124	160109.0250842565	135495.130455343
16	Philippines	3	both	4	Post Neonatal	2013	44	Population	1	Number	2353756.9977490776	2548507.131263785	2156719.8103619763
16	Philippines	3	both	5	1 to 4	2013	44	Population	1	Number	9661100.58048902	10460461.189824881	8852352.656525807
16	Philippines	3	both	6	5 to 9	2013	44	Population	1	Number	10958739.716010885	11865467.141521258	10041364.110536298
16	Philippines	3	both	7	10 to 14	2013	44	Population	1	Number	10760753.671486005	11651099.70816051	9859951.830164805
16	Philippines	3	both	8	15 to 19	2013	44	Population	1	Number	10355350.894376397	11212153.857129153	9488486.041043757
16	Philippines	3	both	9	20 to 24	2013	44	Population	1	Number	9422149.234596036	10201738.981195992	8633404.353071844
16	Philippines	3	both	10	25 to 29	2013	44	Population	1	Number	8084354.805795953	8753255.282486908	7407599.0768499505
16	Philippines	3	both	11	30 to 34	2013	44	Population	1	Number	7435228.4331325935	8050420.1166622285	6812812.228126696
16	Philippines	3	both	12	35 to 39	2013	44	Population	1	Number	6538823.552563919	7079846.589822538	5991446.995489493
16	Philippines	3	both	13	40 to 44	2013	44	Population	1	Number	5972766.379451032	6466953.778984042	5472775.475779705
16	Philippines	3	both	14	45 to 49	2013	44	Population	1	Number	5124910.4636751525	5548946.164049544	4695895.087687334
16	Philippines	3	both	15	50 to 54	2013	44	Population	1	Number	4324031.827448289	4681802.734352744	3962059.42746499
16	Philippines	3	both	16	55 to 59	2013	44	Population	1	Number	3432178.9845648403	3716157.8813369325	3144865.173336878
16	Philippines	3	both	17	60 to 64	2013	44	Population	1	Number	2586004.3549522096	2799970.662382492	2369525.3279507575
16	Philippines	3	both	18	65 to 69	2013	44	Population	1	Number	1712231.4847216746	1853901.721103986	1568897.5397869032
16	Philippines	3	both	19	70 to 74	2013	44	Population	1	Number	1205017.6039500334	1304720.9036029992	1104143.435689963
16	Philippines	3	both	20	75 to 79	2013	44	Population	1	Number	821214.7921886654	889162.201617905	752469.4403752547
16	Philippines	3	both	21	80 plus	2013	44	Population	1	Number	738423.1207532425	799520.3374559716	676608.4071043973
16	Philippines	3	both	22	All Ages	2013	44	Population	1	Number	101684516.68234529	110097905.6682104	93172324.817566365
16	Philippines	3	both	23	5-14 years	2013	44	Population	1	Number	21719493.387496892	23516566.849681772	19901315.9407011
16	Philippines	3	both	24	15-49 years	2013	44	Population	1	Number	52933583.76359108	57313314.77033041	48502419.25804878
16	Philippines	3	both	25	50-69 years	2013	44	Population	1	Number	12054446.651687015	13051832.999176154	11045347.468539529
16	Philippines	3	both	26	70+ years	2013	44	Population	1	Number	2764655.5168919414	2993403.4426768757	2533221.283169614
16	Philippines	3	both	28	<1 year	2013	44	Population	1	Number	2551236.782189331	2762326.4165203813	2337668.2105815434
16	Philippines	3	both	30	80 to 84	2013	44	Population	1	Number	438853.96113510185	475164.7899956221	402116.71499693143
16	Philippines	3	both	31	85 to 89	2013	44	Population	1	Number	219409.28292512047	237563.23305034428	201042.14135718058
16	Philippines	3	both	32	90 to 94	2013	44	Population	1	Number	66156.3517731912	71630.13617531768	60618.285824307335
16	Philippines	3	both	39	0 to 14	2013	44	Population	1	Number	33931830.750175245	36739354.45602702	31091336.80780845
16	Philippines	3	both	42	Neonatal	2013	44	Population	1	Number	197479.7844402531	213819.28525659643	180948.400219567
16	Philippines	3	both	157	25 plus	2013	44	Population	1	Number	47975185.80319761	51944658.37385829	43959097.61564234
16	Philippines	3	both	158	<20 years	2013	44	Population	1	Number	44287181.64455164	47951508.31315619	40579822.84885221
16	Philippines	3	both	159	10 to 24	2013	44	Population	1	Number	30538253.80045844	33064992.54648566	27981842.224280406
16	Philippines	3	both	162	10 to 19	2013	44	Population	1	Number	21116104.565862402	22863253.565289665	19348437.87120856
16	Philippines	3	both	164	Birth	2013	44	Population	1	Number	2633243.83417682	2783575.91967501	2483180.96604654
16	Philippines	3	both	235	95 plus	2013	44	Population	1	Number	14003.524919828955	15162.178234687393	12831.26492597787
17	Sri Lanka	1	male	1	Under 5	2013	44	Population	1	Number	897805.6162917216	958256.2443521046	825810.7890835394
17	Sri Lanka	1	male	2	Early Neonatal	2013	44	Population	1	Number	3336.7895169148997	3561.4606688240965	3069.213128060696
17	Sri Lanka	1	male	3	Late Neonatal	2013	44	Population	1	Number	9985.266296415335	10657.589578888932	9184.550073891147
17	Sri Lanka	1	male	4	Post Neonatal	2013	44	Population	1	Number	161590.6211843122	172470.76535138226	148632.7061974591
17	Sri Lanka	1	male	5	1 to 4	2013	44	Population	1	Number	722892.9392940792	771566.4287530094	664924.3196841286
17	Sri Lanka	1	male	6	5 to 9	2013	44	Population	1	Number	915801.6767629882	977464.0071544326	842363.7495779888
17	Sri Lanka	1	male	7	10 to 14	2013	44	Population	1	Number	867171.15208744	925559.1147246648	797632.8955633579
17	Sri Lanka	1	male	8	15 to 19	2013	44	Population	1	Number	838636.9971069465	895103.7113598412	771386.8879502614
17	Sri Lanka	1	male	9	20 to 24	2013	44	Population	1	Number	772862.0771846187	824900.0652770007	710886.4438259344
17	Sri Lanka	1	male	10	25 to 29	2013	44	Population	1	Number	751816.1124522042	802437.0434855472	691528.1501960891
17	Sri Lanka	1	male	11	30 to 34	2013	44	Population	1	Number	816444.663490554	871417.1339106046	750974.1524952812
17	Sri Lanka	1	male	12	35 to 39	2013	44	Population	1	Number	723502.6019446785	772217.1409242006	665485.0936260935
17	Sri Lanka	1	male	13	40 to 44	2013	44	Population	1	Number	680630.0189265665	726457.8811878917	626050.453243166
17	Sri Lanka	1	male	14	45 to 49	2013	44	Population	1	Number	638327.8546706471	681307.4473832184	587140.4898722402
17	Sri Lanka	1	male	15	50 to 54	2013	44	Population	1	Number	599431.0747153044	639791.687622939	551362.8338130102
17	Sri Lanka	1	male	16	55 to 59	2013	44	Population	1	Number	518210.5229908761	553102.4316778443	476655.33957123116
17	Sri Lanka	1	male	17	60 to 64	2013	44	Population	1	Number	440692.28560860513	470364.7725734781	405353.2719305472
17	Sri Lanka	1	male	18	65 to 69	2013	44	Population	1	Number	306480.98568303365	327116.8201408621	281904.3454766821
17	Sri Lanka	1	male	19	70 to 74	2013	44	Population	1	Number	192993.53345241622	205988.08382845254	177517.4261068274
17	Sri Lanka	1	male	20	75 to 79	2013	44	Population	1	Number	120124.87029267047	128213.06190463345	110492.08439426278
17	Sri Lanka	1	male	21	80 plus	2013	44	Population	1	Number	107670.167984962	114919.76540332235	99036.1218185204
17	Sri Lanka	1	male	22	All Ages	2013	44	Population	1	Number	10188602.211646233	10874616.41291104	9371580.528545037
17	Sri Lanka	1	male	23	5-14 years	2013	44	Population	1	Number	1782972.828850428	1903023.121879097	1639996.6451413466
17	Sri Lanka	1	male	24	15-49 years	2013	44	Population	1	Number	5222220.325776216	5573840.423528305	4803451.671209064
17	Sri Lanka	1	male	25	50-69 years	2013	44	Population	1	Number	1864814.8689978193	1990375.7120151233	1715275.7907914708
17	Sri Lanka	1	male	26	70+ years	2013	44	Population	1	Number	420788.5717300487	449120.9111364084	387045.6323196106
17	Sri Lanka	1	male	28	<1 year	2013	44	Population	1	Number	174912.67699764244	186689.81559909525	160886.46939941097
17	Sri Lanka	1	male	30	80 to 84	2013	44	Population	1	Number	67425.19263338763	71965.03418463074	62018.381843799245
17	Sri Lanka	1	male	31	85 to 89	2013	44	Population	1	Number	29221.891681287267	31189.446431660224	26878.59486501195
17	Sri Lanka	1	male	32	90 to 94	2013	44	Population	1	Number	9066.158655096877	9676.597011519014	8339.145464299927
17	Sri Lanka	1	male	39	0 to 14	2013	44	Population	1	Number	2680778.44514215	2861279.3662312017	2465807.434224886
17	Sri Lanka	1	male	42	Neonatal	2013	44	Population	1	Number	13322.055813330235	14219.05024771303	12253.763201951842
17	Sri Lanka	1	male	157	25 plus	2013	44	Population	1	Number	5896324.692212518	6293333.270042994	5423499.762543953
17	Sri Lanka	1	male	158	<20 years	2013	44	Population	1	Number	3519415.4422490965	3756383.0775910425	3237194.3221751475
17	Sri Lanka	1	male	159	10 to 24	2013	44	Population	1	Number	2478670.2263790052	2645562.8913615067	2279906.2273395536
17	Sri Lanka	1	male	162	10 to 19	2013	44	Population	1	Number	1705808.1491943866	1820662.8260845058	1569019.7835136193
17	Sri Lanka	1	male	164	Birth	2013	44	Population	1	Number	174821.124521116	187082.382496057	163223.445811324
17	Sri Lanka	1	male	235	95 plus	2013	44	Population	1	Number	1956.9250151902197	2088.6877755123664	1799.999645409273
17	Sri Lanka	2	female	1	Under 5	2013	44	Population	1	Number	862212.4043312498	920266.4868826126	793071.788656587
17	Sri Lanka	2	female	2	Early Neonatal	2013	44	Population	1	Number	3174.1308444994634	3387.849938715377	2919.5980174162705
17	Sri Lanka	2	female	3	Late Neonatal	2013	44	Population	1	Number	9504.58381405205	10144.542008327042	8742.413409945311
17	Sri Lanka	2	female	4	Post Neonatal	2013	44	Population	1	Number	153944.2522674804	164309.55469707827	141599.49785675632
17	Sri Lanka	2	female	5	1 to 4	2013	44	Population	1	Number	695589.4374052179	742424.540238492	639810.279372469
17	Sri Lanka	2	female	6	5 to 9	2013	44	Population	1	Number	896092.4510386762	956427.7290570918	824235.0021606515
17	Sri Lanka	2	female	7	10 to 14	2013	44	Population	1	Number	848534.9354635751	905668.0930749245	780491.1128919013
17	Sri Lanka	2	female	8	15 to 19	2013	44	Population	1	Number	839699.2748517898	896237.5138932188	772363.9818854922
17	Sri Lanka	2	female	9	20 to 24	2013	44	Population	1	Number	817286.9224550034	872316.1034619188	751748.8709058402
17	Sri Lanka	2	female	10	25 to 29	2013	44	Population	1	Number	818071.9174279226	873153.9533493943	752470.9173112647
17	Sri Lanka	2	female	11	30 to 34	2013	44	Population	1	Number	865948.1714467593	924253.7889231906	796507.9854607836
17	Sri Lanka	2	female	12	35 to 39	2013	44	Population	1	Number	760643.6603388737	811858.9636999218	699647.8190349555
17	Sri Lanka	2	female	13	40 to 44	2013	44	Population	1	Number	715410.9232013258	763580.6370503047	658042.2847520985
17	Sri Lanka	2	female	14	45 to 49	2013	44	Population	1	Number	686838.4114136171	733084.294255653	631760.9961553921
17	Sri Lanka	2	female	15	50 to 54	2013	44	Population	1	Number	657847.2282616734	702141.0903121851	605094.6093554761
17	Sri Lanka	2	female	16	55 to 59	2013	44	Population	1	Number	582742.2596783179	621979.189093376	536012.2910401912
17	Sri Lanka	2	female	17	60 to 64	2013	44	Population	1	Number	511163.57040451607	545580.9969741673	470173.4805024355
17	Sri Lanka	2	female	18	65 to 69	2013	44	Population	1	Number	375991.2295944604	401307.29530148924	345840.57881300047
17	Sri Lanka	2	female	19	70 to 74	2013	44	Population	1	Number	248297.06823593538	265015.2903633597	228386.18307375576
17	Sri Lanka	2	female	20	75 to 79	2013	44	Population	1	Number	169245.3801080713	180640.93092463783	155673.6317523509
17	Sri Lanka	2	female	21	80 plus	2013	44	Population	1	Number	170148.6627425417	181605.03296319628	156504.480358777
17	Sri Lanka	2	female	22	All Ages	2013	44	Population	1	Number	10826174.470994309	11555117.389580643	9958026.01411095
17	Sri Lanka	2	female	23	5-14 years	2013	44	Population	1	Number	1744627.3865022513	1862095.822132016	1604726.1150525527
17	Sri Lanka	2	female	24	15-49 years	2013	44	Population	1	Number	5503899.281135292	5874485.254633602	5062542.855505826
17	Sri Lanka	2	female	25	50-69 years	2013	44	Population	1	Number	2127744.287938968	2271008.5716812173	1957120.9597111032
17	Sri Lanka	2	female	26	70+ years	2013	44	Population	1	Number	587691.1110865484	627261.254251194	540564.2951848838
17	Sri Lanka	2	female	28	<1 year	2013	44	Population	1	Number	166622.9669260319	177841.94664412068	153261.50928411787
17	Sri Lanka	2	female	30	80 to 84	2013	44	Population	1	Number	101869.82954520847	108728.88128721835	93700.91119278506
17	Sri Lanka	2	female	31	85 to 89	2013	44	Population	1	Number	47876.46742305275	51100.06334684524	44037.26444089981
17	Sri Lanka	2	female	32	90 to 94	2013	44	Population	1	Number	16225.531686084554	17318.02160064837	14924.410007958435
17	Sri Lanka	2	female	39	0 to 14	2013	44	Population	1	Number	2606839.790833501	2782362.3090146286	2397797.90370914
17	Sri Lanka	2	female	42	Neonatal	2013	44	Population	1	Number	12678.714658551513	13532.391947042419	11662.011427361584
17	Sri Lanka	2	female	157	25 plus	2013	44	Population	1	Number	6562348.482854014	7004201.463210876	6036115.257610482
17	Sri Lanka	2	female	158	<20 years	2013	44	Population	1	Number	3446539.065685291	3678599.822907848	3170161.8855946325
17	Sri Lanka	2	female	159	10 to 24	2013	44	Population	1	Number	2505521.1327703684	2674221.710430062	2304603.9656832335
17	Sri Lanka	2	female	162	10 to 19	2013	44	Population	1	Number	1688234.2103153649	1801905.606968143	1552855.0947773932
17	Sri Lanka	2	female	164	Birth	2013	44	Population	1	Number	165781.327066147	177408.569621383	154783.350862397
17	Sri Lanka	2	female	235	95 plus	2013	44	Population	1	Number	4176.834088195935	4458.066728484319	3841.8947171336777
17	Sri Lanka	3	both	1	Under 5	2013	44	Population	1	Number	1760018.0206229715	1878522.7312347172	1618882.5777401265
17	Sri Lanka	3	both	2	Early Neonatal	2013	44	Population	1	Number	6510.9203614143635	6949.3106075394735	5988.811145476966
17	Sri Lanka	3	both	3	Late Neonatal	2013	44	Population	1	Number	19489.850110467385	20802.13158721597	17926.963483836458
17	Sri Lanka	3	both	4	Post Neonatal	2013	44	Population	1	Number	315534.8734517926	336780.3200484605	290232.20405421546
17	Sri Lanka	3	both	5	1 to 4	2013	44	Population	1	Number	1418482.376699297	1513990.9689915013	1304734.5990565976
17	Sri Lanka	3	both	6	5 to 9	2013	44	Population	1	Number	1811894.1278016644	1933891.736211524	1666598.75173864
17	Sri Lanka	3	both	7	10 to 14	2013	44	Population	1	Number	1715706.087551015	1831227.207799589	1578124.008455259
17	Sri Lanka	3	both	8	15 to 19	2013	44	Population	1	Number	1678336.2719587365	1791341.22525306	1543750.8698357535
17	Sri Lanka	3	both	9	20 to 24	2013	44	Population	1	Number	1590148.999639622	1697216.1687389195	1462635.3147317744
17	Sri Lanka	3	both	10	25 to 29	2013	44	Population	1	Number	1569888.029880127	1675590.9968349417	1443999.0675073534
17	Sri Lanka	3	both	11	30 to 34	2013	44	Population	1	Number	1682392.8349373133	1795670.922833795	1547482.1379560651
17	Sri Lanka	3	both	12	35 to 39	2013	44	Population	1	Number	1484146.2622835522	1584076.1046241224	1365132.9126610488
17	Sri Lanka	3	both	13	40 to 44	2013	44	Population	1	Number	1396040.9421278923	1490038.5182381964	1284092.7379952644
17	Sri Lanka	3	both	14	45 to 49	2013	44	Population	1	Number	1325166.2660842643	1414391.7416388718	1218901.4860276326
17	Sri Lanka	3	both	15	50 to 54	2013	44	Population	1	Number	1257278.3029769778	1341932.777935124	1156457.4431684865
17	Sri Lanka	3	both	16	55 to 59	2013	44	Population	1	Number	1100952.782669194	1175081.6207712202	1012667.6306114224
17	Sri Lanka	3	both	17	60 to 64	2013	44	Population	1	Number	951855.8560131212	1015945.7695476455	875526.7524329827
17	Sri Lanka	3	both	18	65 to 69	2013	44	Population	1	Number	682472.215277494	728424.1154423513	627744.9242896826
17	Sri Lanka	3	both	19	70 to 74	2013	44	Population	1	Number	441290.6016883516	471003.3741918122	405903.60918058315
17	Sri Lanka	3	both	20	75 to 79	2013	44	Population	1	Number	289370.25040074176	308853.99282927124	266165.7161466137
17	Sri Lanka	3	both	21	80 plus	2013	44	Population	1	Number	277818.8307275037	296524.7983665187	255540.60217729735
17	Sri Lanka	3	both	22	All Ages	2013	44	Population	1	Number	21014776.68264054	22429733.80249168	19329606.54265599
17	Sri Lanka	3	both	23	5-14 years	2013	44	Population	1	Number	3527600.2153526796	3765118.9440111127	3244722.760193899
17	Sri Lanka	3	both	24	15-49 years	2013	44	Population	1	Number	10726119.606911507	11448325.678161906	9865994.52671489
17	Sri Lanka	3	both	25	50-69 years	2013	44	Population	1	Number	3992559.156936787	4261384.28369634	3672396.7505025743
17	Sri Lanka	3	both	26	70+ years	2013	44	Population	1	Number	1008479.682816597	1076382.1653876023	927609.9275044942
17	Sri Lanka	3	both	28	<1 year	2013	44	Population	1	Number	341535.6439236743	364531.7622432159	314147.9786835289
17	Sri Lanka	3	both	30	80 to 84	2013	44	Population	1	Number	169295.0221785961	180693.91547184912	155719.29303658428
17	Sri Lanka	3	both	31	85 to 89	2013	44	Population	1	Number	77098.35910434002	82289.50977850545	70915.85930591173
17	Sri Lanka	3	both	32	90 to 94	2013	44	Population	1	Number	25291.69034118143	26994.618612167385	23263.555472258362
17	Sri Lanka	3	both	39	0 to 14	2013	44	Population	1	Number	5287618.235975651	5643641.675245831	4863605.3379340265
17	Sri Lanka	3	both	42	Neonatal	2013	44	Population	1	Number	26000.770471881748	27751.442194755444	23915.774629313422
17	Sri Lanka	3	both	157	25 plus	2013	44	Population	1	Number	12458673.175066533	13297534.733253866	11459615.020154428
17	Sri Lanka	3	both	158	<20 years	2013	44	Population	1	Number	6965954.507934387	7434982.900498891	6407356.2077697795
17	Sri Lanka	3	both	159	10 to 24	2013	44	Population	1	Number	4984191.359149373	5319784.601791568	4584510.193022786
17	Sri Lanka	3	both	162	10 to 19	2013	44	Population	1	Number	3394042.359509751	3622568.433052649	3121874.8782910123
17	Sri Lanka	3	both	164	Birth	2013	44	Population	1	Number	340602.451587262	364490.95211744	318006.79667372
17	Sri Lanka	3	both	235	95 plus	2013	44	Population	1	Number	6133.7591033861545	6546.754503996685	5641.894362542951
18	Thailand	1	male	1	Under 5	2013	44	Population	1	Number	1897159.4149678338	2068331.1208150256	1736747.0328247945
18	Thailand	1	male	2	Early Neonatal	2013	44	Population	1	Number	7016.9019511071965	7650.003770204393	6423.594953097052
18	Thailand	1	male	3	Late Neonatal	2013	44	Population	1	Number	21027.170468879693	22924.352439936596	19249.23948531079
18	Thailand	1	male	4	Post Neonatal	2013	44	Population	1	Number	341665.2191631177	372492.0531821224	312776.064530686
18	Thailand	1	male	5	1 to 4	2013	44	Population	1	Number	1527450.1233847293	1665264.7114227624	1398298.1338557007
18	Thailand	1	male	6	5 to 9	2013	44	Population	1	Number	2054341.5038155406	2239695.0048584426	1880638.7502343652
18	Thailand	1	male	7	10 to 14	2013	44	Population	1	Number	2325038.2398437387	2534815.42489951	2128446.9994427217
18	Thailand	1	male	8	15 to 19	2013	44	Population	1	Number	2567024.4804271604	2798634.937513429	2349972.339908014
18	Thailand	1	male	9	20 to 24	2013	44	Population	1	Number	2401160.6931737475	2617806.0465484103	2198132.9962594304
18	Thailand	1	male	10	25 to 29	2013	44	Population	1	Number	2454992.4250873947	2676494.760594223	2247413.040906829
18	Thailand	1	male	11	30 to 34	2013	44	Population	1	Number	2697726.4165933863	2941129.4901538393	2469622.906976991
18	Thailand	1	male	12	35 to 39	2013	44	Population	1	Number	2835536.6655511716	3091373.7049719635	2595780.750689001
18	Thailand	1	male	13	40 to 44	2013	44	Population	1	Number	2832983.3313942514	3088589.995570987	2593443.3111012382
18	Thailand	1	male	14	45 to 49	2013	44	Population	1	Number	2754423.454175965	3002942.032824142	2521525.9842906957
18	Thailand	1	male	15	50 to 54	2013	44	Population	1	Number	2449150.470002347	2670125.7135792617	2242065.046384173
18	Thailand	1	male	16	55 to 59	2013	44	Population	1	Number	1998714.7204036384	2179049.2803220963	1829715.4328399508
18	Thailand	1	male	17	60 to 64	2013	44	Population	1	Number	1518356.2110047673	1655350.2984129523	1389973.1479751994
18	Thailand	1	male	18	65 to 69	2013	44	Population	1	Number	1070317.2694086996	1166886.925789158	979817.682774018
18	Thailand	1	male	19	70 to 74	2013	44	Population	1	Number	773580.2170314686	843376.6950259983	708170.9296443824
18	Thailand	1	male	20	75 to 79	2013	44	Population	1	Number	556854.351753169	607096.6817049924	509770.0991770836
18	Thailand	1	male	21	80 plus	2013	44	Population	1	Number	550858.1645616462	600559.486951293	504280.91348663607
18	Thailand	1	male	22	All Ages	2013	44	Population	1	Number	33738218.02919593	36782257.60053573	30885517.36491551
18	Thailand	1	male	23	5-14 years	2013	44	Population	1	Number	4379379.743659279	4774510.429757953	4009085.7496770876
18	Thailand	1	male	24	15-49 years	2013	44	Population	1	Number	18543847.46640308	20216970.96817699	16975891.3301322
18	Thailand	1	male	25	50-69 years	2013	44	Population	1	Number	7036538.670819453	7671412.218103471	6441571.3099733405
18	Thailand	1	male	26	70+ years	2013	44	Population	1	Number	1881292.733346284	2051032.8636822833	1722221.9423081023
18	Thailand	1	male	28	<1 year	2013	44	Population	1	Number	369709.2915831046	403066.4093922634	338448.8989690938
18	Thailand	1	male	30	80 to 84	2013	44	Population	1	Number	327977.4110535539	357569.25899551215	300245.6150952794
18	Thailand	1	male	31	85 to 89	2013	44	Population	1	Number	147993.8518047281	161346.6359031278	135480.38239186758
18	Thailand	1	male	32	90 to 94	2013	44	Population	1	Number	55314.588573474844	60305.361836731594	50637.51987259095
18	Thailand	1	male	39	0 to 14	2013	44	Population	1	Number	6276539.158627113	6842841.550572979	5745832.782501882
18	Thailand	1	male	42	Neonatal	2013	44	Population	1	Number	28044.07241998689	30574.356210140988	25672.83443840784
18	Thailand	1	male	157	25 plus	2013	44	Population	1	Number	22493493.696967904	24522975.0659009	20591579.246246185
18	Thailand	1	male	158	<20 years	2013	44	Population	1	Number	8843563.639054274	9641476.488086406	8095805.122409897
18	Thailand	1	male	159	10 to 24	2013	44	Population	1	Number	7293223.413444647	7951256.408961351	6676552.335610167
18	Thailand	1	male	162	10 to 19	2013	44	Population	1	Number	4892062.720270899	5333450.36241294	4478419.339350737
18	Thailand	1	male	164	Birth	2013	44	Population	1	Number	367878.831546336	396965.980698077	337205.943334877
18	Thailand	1	male	235	95 plus	2013	44	Population	1	Number	19572.313129889328	21338.230215921525	17917.396126898166
18	Thailand	2	female	1	Under 5	2013	44	Population	1	Number	1792246.6911167817	1953952.6189355284	1640705.0974890804
18	Thailand	2	female	2	Early Neonatal	2013	44	Population	1	Number	6619.662958081473	7216.923784835711	6059.944098552796
18	Thailand	2	female	3	Late Neonatal	2013	44	Population	1	Number	19844.429761622447	21634.898642129938	18166.50421397623
18	Thailand	2	female	4	Post Neonatal	2013	44	Population	1	Number	322656.4905972271	351768.2570953167	295374.5996489686
18	Thailand	2	female	5	1 to 4	2013	44	Population	1	Number	1443126.1077998506	1573332.539413246	1321104.0495275827
18	Thailand	2	female	6	5 to 9	2013	44	Population	1	Number	1937895.9232233262	2112743.091213202	1774039.1071134324
18	Thailand	2	female	7	10 to 14	2013	44	Population	1	Number	2204497.182909141	2403398.519484636	2018098.1688104384
18	Thailand	2	female	8	15 to 19	2013	44	Population	1	Number	2502049.2238216526	2727797.2713374468	2290490.999949792
18	Thailand	2	female	9	20 to 24	2013	44	Population	1	Number	2405794.2896755096	2622857.710509953	2202374.80372814
18	Thailand	2	female	10	25 to 29	2013	44	Population	1	Number	2489069.5388914244	2713646.49092977	2278608.79905949
18	Thailand	2	female	11	30 to 34	2013	44	Population	1	Number	2736591.9784649797	2983501.707539874	2505202.2308477275
18	Thailand	2	female	12	35 to 39	2013	44	Population	1	Number	2876017.635030033	3135507.0805403586	2632838.8930220087
18	Thailand	2	female	13	40 to 44	2013	44	Population	1	Number	2995104.011476816	3265338.056538837	2741856.042193583
18	Thailand	2	female	14	45 to 49	2013	44	Population	1	Number	2923681.2257853756	3187471.131273933	2676472.3374047093
18	Thailand	2	female	15	50 to 54	2013	44	Population	1	Number	2629945.186563982	2867232.680865772	2407572.8498199442
18	Thailand	2	female	16	55 to 59	2013	44	Population	1	Number	2196648.7442190913	2394841.9533551037	2010913.34686047
18	Thailand	2	female	17	60 to 64	2013	44	Population	1	Number	1680023.5322364147	1831604.0961086433	1537970.8535125365
18	Thailand	2	female	18	65 to 69	2013	44	Population	1	Number	1240135.5869330128	1352027.1455560564	1135277.1854139955
18	Thailand	2	female	19	70 to 74	2013	44	Population	1	Number	931037.7065179204	1015040.8278030296	852314.7614721748
18	Thailand	2	female	20	75 to 79	2013	44	Population	1	Number	727500.5188495133	793139.4439887059	665987.4534116643
18	Thailand	2	female	21	80 plus	2013	44	Population	1	Number	815230.1277693263	888784.4798851004	746299.1745987571
18	Thailand	2	female	22	All Ages	2013	44	Population	1	Number	35083469.1034843	38248884.30586595	32117022.10470796
18	Thailand	2	female	23	5-14 years	2013	44	Population	1	Number	4142393.1061324673	4516141.610697838	3792137.2759238705
18	Thailand	2	female	24	15-49 years	2013	44	Population	1	Number	18928307.90314579	20636119.448670175	17327844.106205452
18	Thailand	2	female	25	50-69 years	2013	44	Population	1	Number	7746753.049952501	8445705.875885576	7091734.235606947
18	Thailand	2	female	26	70+ years	2013	44	Population	1	Number	2473768.3531367597	2696964.751676835	2264601.389482596
18	Thailand	2	female	28	<1 year	2013	44	Population	1	Number	349120.58331693104	380620.07952228235	319601.0479614976
18	Thailand	2	female	30	80 to 84	2013	44	Population	1	Number	467698.2961107966	509896.4975563338	428152.5430172721
18	Thailand	2	female	31	85 to 89	2013	44	Population	1	Number	226805.0815384822	247268.62951207813	207627.80886192585
18	Thailand	2	female	32	90 to 94	2013	44	Population	1	Number	88233.24276399346	96194.11023627082	80772.77078451183
18	Thailand	2	female	39	0 to 14	2013	44	Population	1	Number	5934639.797249249	6470094.229633366	5432842.373412952
18	Thailand	2	female	42	Neonatal	2013	44	Population	1	Number	26464.09271970392	28851.822426965646	24226.448312529028
18	Thailand	2	female	157	25 plus	2013	44	Population	1	Number	24240985.79273789	26428135.094385188	22191313.927617066
18	Thailand	2	female	158	<20 years	2013	44	Population	1	Number	8436689.021070901	9197891.500970813	7723333.373362742
18	Thailand	2	female	159	10 to 24	2013	44	Population	1	Number	7112340.696406303	7754053.501332035	6510963.97248837
18	Thailand	2	female	162	10 to 19	2013	44	Population	1	Number	4706546.406730793	5131195.790822082	4308589.16876023
18	Thailand	2	female	164	Birth	2013	44	Population	1	Number	347061.500262188	374502.6813177	318124.313103859
18	Thailand	2	female	235	95 plus	2013	44	Population	1	Number	32493.507356054033	35425.24258041753	29746.051935047475
18	Thailand	3	both	1	Under 5	2013	44	Population	1	Number	3689406.1060846155	4022283.7397505543	3377452.130313875
18	Thailand	3	both	2	Early Neonatal	2013	44	Population	1	Number	13636.56490918867	14866.927555040103	12483.539051649846
18	Thailand	3	both	3	Late Neonatal	2013	44	Population	1	Number	40871.60023050214	44559.25108206654	37415.74369928703
18	Thailand	3	both	4	Post Neonatal	2013	44	Population	1	Number	664321.7097603448	724260.3102774392	608150.6641796546
18	Thailand	3	both	5	1 to 4	2013	44	Population	1	Number	2970576.23118458	3238597.2508360087	2719402.183383283
18	Thailand	3	both	6	5 to 9	2013	44	Population	1	Number	3992237.427038867	4352438.096071646	3654677.8573477976
18	Thailand	3	both	7	10 to 14	2013	44	Population	1	Number	4529535.42275288	4938213.9443841465	4146545.168253161
18	Thailand	3	both	8	15 to 19	2013	44	Population	1	Number	5069073.704248813	5526432.208850876	4640463.339857806
18	Thailand	3	both	9	20 to 24	2013	44	Population	1	Number	4806954.982849257	5240663.757058364	4400507.79998757
18	Thailand	3	both	10	25 to 29	2013	44	Population	1	Number	4944061.963978819	5390141.251523994	4526021.839966319
18	Thailand	3	both	11	30 to 34	2013	44	Population	1	Number	5434318.395058366	5924631.197693714	4974825.137824718
18	Thailand	3	both	12	35 to 39	2013	44	Population	1	Number	5711554.300581205	6226880.785512323	5228619.643711009
18	Thailand	3	both	13	40 to 44	2013	44	Population	1	Number	5828087.342871068	6353928.052109824	5335299.353294822
18	Thailand	3	both	14	45 to 49	2013	44	Population	1	Number	5678104.6799613405	6190413.164098076	5197998.321695406
18	Thailand	3	both	15	50 to 54	2013	44	Population	1	Number	5079095.656566329	5537358.394445034	4649637.896204118
18	Thailand	3	both	16	55 to 59	2013	44	Population	1	Number	4195363.46462273	4573891.233677201	3840628.7797004217
18	Thailand	3	both	17	60 to 64	2013	44	Population	1	Number	3198379.743241182	3486954.394521596	2927944.0014877357
18	Thailand	3	both	18	65 to 69	2013	44	Population	1	Number	2310452.856341712	2518914.0713452147	2115094.868188014
18	Thailand	3	both	19	70 to 74	2013	44	Population	1	Number	1704617.923549389	1858417.5228290278	1560485.6911165572
18	Thailand	3	both	20	75 to 79	2013	44	Population	1	Number	1284354.8706026822	1400236.1256936984	1175757.552588748
18	Thailand	3	both	21	80 plus	2013	44	Population	1	Number	1366088.2923309724	1489343.9668363929	1250580.0880853934
18	Thailand	3	both	22	All Ages	2013	44	Population	1	Number	68821687.13268022	75031141.9064017	63002539.469623476
18	Thailand	3	both	23	5-14 years	2013	44	Population	1	Number	8521772.849791747	9290652.040455788	7801223.025600958
18	Thailand	3	both	24	15-49 years	2013	44	Population	1	Number	37472155.369548865	40853090.41684717	34303735.43633764
18	Thailand	3	both	25	50-69 years	2013	44	Population	1	Number	14783291.720771953	16117118.093989043	13533305.545580287
18	Thailand	3	both	26	70+ years	2013	44	Population	1	Number	4355061.086483044	4747997.61535912	3986823.3317906973
18	Thailand	3	both	28	<1 year	2013	44	Population	1	Number	718829.8749000356	783686.4889145459	658049.9469305915
18	Thailand	3	both	30	80 to 84	2013	44	Population	1	Number	795675.7071643505	867465.7565518459	728398.1581125514
18	Thailand	3	both	31	85 to 89	2013	44	Population	1	Number	374798.9333432103	408615.26541520597	343108.1912537934
18	Thailand	3	both	32	90 to 94	2013	44	Population	1	Number	143547.83133746832	156499.47207300243	131410.29065710277
18	Thailand	3	both	39	0 to 14	2013	44	Population	1	Number	12211178.955876362	13312935.780206345	11178675.155914834
18	Thailand	3	both	42	Neonatal	2013	44	Population	1	Number	54508.16513969081	59426.17863710664	49899.28275093687
18	Thailand	3	both	157	25 plus	2013	44	Population	1	Number	46734479.48970579	50951110.1602861	42782893.17386326
18	Thailand	3	both	158	<20 years	2013	44	Population	1	Number	17280252.660125174	18839367.989057224	15819138.49577264
18	Thailand	3	both	159	10 to 24	2013	44	Population	1	Number	14405564.10985095	15705309.910293384	13187516.30809854
18	Thailand	3	both	162	10 to 19	2013	44	Population	1	Number	9598609.127001693	10464646.153235022	8787008.508110968
18	Thailand	3	both	164	Birth	2013	44	Population	1	Number	714940.331808524	771468.662015777	655330.256438736
18	Thailand	3	both	235	95 plus	2013	44	Population	1	Number	52065.82048594336	56763.472796339054	47663.44806194564
19	Timor-Leste	1	male	1	Under 5	2013	44	Population	1	Number	85175.49200164633	92087.13200484194	78657.08054659597
19	Timor-Leste	1	male	2	Early Neonatal	2013	44	Population	1	Number	344.5117914212121	372.46750289644984	318.14658289906424
19	Timor-Leste	1	male	3	Late Neonatal	2013	44	Population	1	Number	1023.1330044350412	1106.1560294374244	944.8334638110722
19	Timor-Leste	1	male	4	Post Neonatal	2013	44	Population	1	Number	16292.177069786216	17614.220067465696	15045.349946822835
19	Timor-Leste	1	male	5	1 to 4	2013	44	Population	1	Number	67515.67013600386	72994.28840504239	62348.750553063
19	Timor-Leste	1	male	6	5 to 9	2013	44	Population	1	Number	82297.31516489317	88975.40298431285	75999.16825333369
19	Timor-Leste	1	male	7	10 to 14	2013	44	Population	1	Number	79870.48724099694	86351.6479800383	73758.06350598518
19	Timor-Leste	1	male	8	15 to 19	2013	44	Population	1	Number	67705.11801055705	73199.109193534925	62523.70013513086
19	Timor-Leste	1	male	9	20 to 24	2013	44	Population	1	Number	53795.423575762514	58160.700404077244	49678.50335581522
19	Timor-Leste	1	male	10	25 to 29	2013	44	Population	1	Number	42393.31728086056	45833.36019344975	39148.991025888005
19	Timor-Leste	1	male	11	30 to 34	2013	44	Population	1	Number	31929.7654779519	34520.73430224471	29486.20637242269
19	Timor-Leste	1	male	12	35 to 39	2013	44	Population	1	Number	28992.818537365547	31345.46622626149	26774.021603800353
19	Timor-Leste	1	male	13	40 to 44	2013	44	Population	1	Number	28822.9560953115	31161.820147366005	26617.158596936497
19	Timor-Leste	1	male	14	45 to 49	2013	44	Population	1	Number	23562.338506396223	25474.32513027739	21759.131813737513
19	Timor-Leste	1	male	15	50 to 54	2013	44	Population	1	Number	16965.338926745662	18342.00623371703	15666.995271780064
19	Timor-Leste	1	male	16	55 to 59	2013	44	Population	1	Number	15416.11898240321	16667.07347821924	14236.335875715975
19	Timor-Leste	1	male	17	60 to 64	2013	44	Population	1	Number	16072.348308497667	17376.55310853756	14842.344502688771
19	Timor-Leste	1	male	18	65 to 69	2013	44	Population	1	Number	13354.522656237063	14438.187110005601	12332.51184757085
19	Timor-Leste	1	male	19	70 to 74	2013	44	Population	1	Number	7249.668938137887	7837.949682577733	6694.8576427623675
19	Timor-Leste	1	male	20	75 to 79	2013	44	Population	1	Number	4274.846550402297	4621.732723066992	3947.6960043017093
19	Timor-Leste	1	male	21	80 plus	2013	44	Population	1	Number	3723.312119770975	4025.443547328738	3438.370057190651
19	Timor-Leste	1	male	22	All Ages	2013	44	Population	1	Number	601601.1883739365	650418.6444498582	555561.1364116562
19	Timor-Leste	1	male	23	5-14 years	2013	44	Population	1	Number	162167.8024058901	175327.05096435113	149757.23175931885
19	Timor-Leste	1	male	24	15-49 years	2013	44	Population	1	Number	277201.7374842053	299695.51559721155	255987.71290373104
19	Timor-Leste	1	male	25	50-69 years	2013	44	Population	1	Number	61808.328873883605	66823.81993047943	57078.18749775565
19	Timor-Leste	1	male	26	70+ years	2013	44	Population	1	Number	15247.82760831116	16485.125952973463	14080.923704254728
19	Timor-Leste	1	male	28	<1 year	2013	44	Population	1	Number	17659.82186564247	19092.84359979957	16308.329993532972
19	Timor-Leste	1	male	30	80 to 84	2013	44	Population	1	Number	2505.372675477931	2708.6733386124843	2313.6385326720424
19	Timor-Leste	1	male	31	85 to 89	2013	44	Population	1	Number	942.6834464052893	1019.1783214615931	870.5406453350492
19	Timor-Leste	1	male	32	90 to 94	2013	44	Population	1	Number	235.10694384169614	254.18490300457285	217.1143997438003
19	Timor-Leste	1	male	39	0 to 14	2013	44	Population	1	Number	247343.29440753642	267414.1829691931	228414.31230591482
19	Timor-Leste	1	male	42	Neonatal	2013	44	Population	1	Number	1367.6447958562533	1478.6235323338742	1262.9800467101365
19	Timor-Leste	1	male	157	25 plus	2013	44	Population	1	Number	232757.3523800805	251644.6518830522	214944.6206147954
19	Timor-Leste	1	male	158	<20 years	2013	44	Population	1	Number	315048.4124180935	340613.2921627281	290938.01244104566
19	Timor-Leste	1	male	159	10 to 24	2013	44	Population	1	Number	201371.0288273165	217711.45757765044	185960.26699693126
19	Timor-Leste	1	male	162	10 to 19	2013	44	Population	1	Number	147575.605251554	159550.75717357322	136281.76364111603
19	Timor-Leste	1	male	164	Birth	2013	44	Population	1	Number	18511.0486313631	20069.4146974768	17030.9639510315
19	Timor-Leste	1	male	235	95 plus	2013	44	Population	1	Number	40.149054046058964	43.40698425008809	37.07647943976015
19	Timor-Leste	2	female	1	Under 5	2013	44	Population	1	Number	81368.2353893916	87970.93221556184	75141.19020097998
19	Timor-Leste	2	female	2	Early Neonatal	2013	44	Population	1	Number	329.0096326247571	355.7074078280047	303.8307917666183
19	Timor-Leste	2	female	3	Late Neonatal	2013	44	Population	1	Number	980.0698431313269	1059.5984701403877	905.0658913831743
19	Timor-Leste	2	female	4	Post Neonatal	2013	44	Population	1	Number	15617.06457759263	16884.324979973313	14421.903267166936
19	Timor-Leste	2	female	5	1 to 4	2013	44	Population	1	Number	64442.09133604288	69671.30135762012	59510.39025066326
19	Timor-Leste	2	female	6	5 to 9	2013	44	Population	1	Number	76869.75474414538	83107.41841288244	70986.97463808549
19	Timor-Leste	2	female	7	10 to 14	2013	44	Population	1	Number	74741.7164248074	80806.69855768686	69021.79336872253
19	Timor-Leste	2	female	8	15 to 19	2013	44	Population	1	Number	65176.252619183484	70465.03680199075	60188.3667650938
19	Timor-Leste	2	female	9	20 to 24	2013	44	Population	1	Number	54581.90706323784	59011.00378394348	50404.797898636534
19	Timor-Leste	2	female	10	25 to 29	2013	44	Population	1	Number	43564.93982513343	47100.0550766706	40230.95024525239
19	Timor-Leste	2	female	11	30 to 34	2013	44	Population	1	Number	32293.414343591325	34913.891774031334	29822.025484741123
19	Timor-Leste	2	female	12	35 to 39	2013	44	Population	1	Number	27858.375735207897	30118.968067938953	25726.396790983352
19	Timor-Leste	2	female	13	40 to 44	2013	44	Population	1	Number	25944.340613944165	28049.6168880208	23958.841228177273
19	Timor-Leste	2	female	14	45 to 49	2013	44	Population	1	Number	20955.977823996844	22656.46902434844	19352.233804565974
19	Timor-Leste	2	female	15	50 to 54	2013	44	Population	1	Number	15075.17970426921	16298.468383334028	13921.488404554128
19	Timor-Leste	2	female	16	55 to 59	2013	44	Population	1	Number	14569.846788055114	15752.12978442227	13454.828207361137
19	Timor-Leste	2	female	17	60 to 64	2013	44	Population	1	Number	17213.591171436838	18610.403124537832	15896.248973140187
19	Timor-Leste	2	female	18	65 to 69	2013	44	Population	1	Number	14852.249297981069	16057.448093702451	13715.618681801569
19	Timor-Leste	2	female	19	70 to 74	2013	44	Population	1	Number	7292.406783561126	7884.155527951848	6734.324795470784
19	Timor-Leste	2	female	20	75 to 79	2013	44	Population	1	Number	4122.944300485373	4457.5042318519145	3807.418710609133
19	Timor-Leste	2	female	21	80 plus	2013	44	Population	1	Number	3504.277296590543	3788.634951312835	3236.0977917239657
19	Timor-Leste	2	female	22	All Ages	2013	44	Population	1	Number	579985.4099250187	627048.8347001884	535599.5959898996
19	Timor-Leste	2	female	23	5-14 years	2013	44	Population	1	Number	151611.4711689528	163914.1169705693	140008.76800680798
19	Timor-Leste	2	female	24	15-49 years	2013	44	Population	1	Number	270375.208024295	292315.04141694435	249683.61221745043
19	Timor-Leste	2	female	25	50-69 years	2013	44	Population	1	Number	61710.86696174223	66718.44938599657	56988.18426685702
19	Timor-Leste	2	female	26	70+ years	2013	44	Population	1	Number	14919.628380637041	16130.294711116596	13777.841297803887
19	Timor-Leste	2	female	28	<1 year	2013	44	Population	1	Number	16926.144053348715	18299.630857941702	15630.799950316727
19	Timor-Leste	2	female	30	80 to 84	2013	44	Population	1	Number	2457.351128801422	2656.7550414127354	2269.2920360902176
19	Timor-Leste	2	female	31	85 to 89	2013	44	Population	1	Number	784.9355467429929	848.6298301255208	724.8650647401787
19	Timor-Leste	2	female	32	90 to 94	2013	44	Population	1	Number	214.828352587399	232.26078767723666	198.3877126630857
19	Timor-Leste	2	female	39	0 to 14	2013	44	Population	1	Number	232979.70655834436	251885.04918613107	215149.958207788
19	Timor-Leste	2	female	42	Neonatal	2013	44	Population	1	Number	1309.079475756084	1415.3058779683922	1208.8966831497924
19	Timor-Leste	2	female	157	25 plus	2013	44	Population	1	Number	227247.54368425292	245687.74492812337	209856.47311838096
19	Timor-Leste	2	female	158	<20 years	2013	44	Population	1	Number	298155.95917752787	322350.0859881218	275338.32497288176
19	Timor-Leste	2	female	159	10 to 24	2013	44	Population	1	Number	194499.87610722872	210282.73914362106	179614.95803245282
19	Timor-Leste	2	female	162	10 to 19	2013	44	Population	1	Number	139917.9690439909	151271.7353596776	129210.16013381633
19	Timor-Leste	2	female	164	Birth	2013	44	Population	1	Number	17620.4895924164	19103.8832993837	16211.6111855231
19	Timor-Leste	2	female	235	95 plus	2013	44	Population	1	Number	47.16226845872904	50.989292097342165	43.5529782304836
19	Timor-Leste	3	both	1	Under 5	2013	44	Population	1	Number	166543.72739103792	180058.0642204038	153798.27074757594
19	Timor-Leste	3	both	2	Early Neonatal	2013	44	Population	1	Number	673.5214240459692	728.1749107244544	621.9773746656825
19	Timor-Leste	3	both	3	Late Neonatal	2013	44	Population	1	Number	2003.202847566368	2165.754499577812	1849.8993551942465
19	Timor-Leste	3	both	4	Post Neonatal	2013	44	Population	1	Number	31909.241647378847	34498.54504743901	29467.25321398977
19	Timor-Leste	3	both	5	1 to 4	2013	44	Population	1	Number	131957.76147204672	142665.58976266254	121859.14080372624
19	Timor-Leste	3	both	6	5 to 9	2013	44	Population	1	Number	159167.06990903855	172082.8213971953	146986.14289141918
19	Timor-Leste	3	both	7	10 to 14	2013	44	Population	1	Number	154612.20366580432	167158.34653772516	142779.8568747077
19	Timor-Leste	3	both	8	15 to 19	2013	44	Population	1	Number	132881.37062974053	143664.1459955257	122712.06690022466
19	Timor-Leste	3	both	9	20 to 24	2013	44	Population	1	Number	108377.33063900036	117171.70418802073	100083.30125445176
19	Timor-Leste	3	both	10	25 to 29	2013	44	Population	1	Number	85958.25710599398	92933.41527012036	79379.9412711404
19	Timor-Leste	3	both	11	30 to 34	2013	44	Population	1	Number	64223.17982154323	69434.62607627604	59308.2318571638
19	Timor-Leste	3	both	12	35 to 39	2013	44	Population	1	Number	56851.19427257344	61464.43429420045	52500.4183947837
19	Timor-Leste	3	both	13	40 to 44	2013	44	Population	1	Number	54767.296709255665	59211.43703538681	50575.99982511377
19	Timor-Leste	3	both	14	45 to 49	2013	44	Population	1	Number	44518.31633039307	48130.79415462583	41111.36561830349
19	Timor-Leste	3	both	15	50 to 54	2013	44	Population	1	Number	32040.518631014875	34640.47461705106	29588.483676334195
19	Timor-Leste	3	both	16	55 to 59	2013	44	Population	1	Number	29985.965770458326	32419.20326264151	27691.164083077107
19	Timor-Leste	3	both	17	60 to 64	2013	44	Population	1	Number	33285.9394799345	35986.95623307539	30738.593475828955
19	Timor-Leste	3	both	18	65 to 69	2013	44	Population	1	Number	28206.77195421813	30495.63520370805	26048.130529372418
19	Timor-Leste	3	both	19	70 to 74	2013	44	Population	1	Number	14542.075721699013	15722.105210529582	13429.18243823315
19	Timor-Leste	3	both	20	75 to 79	2013	44	Population	1	Number	8397.79085088767	9079.236954918906	7755.114714910843
19	Timor-Leste	3	both	21	80 plus	2013	44	Population	1	Number	7227.589416361518	7814.078498641573	6674.467848914618
19	Timor-Leste	3	both	22	All Ages	2013	44	Population	1	Number	1181586.598298955	1277467.4791500461	1091160.7324015552
19	Timor-Leste	3	both	23	5-14 years	2013	44	Population	1	Number	313779.2735748429	339241.16793492046	289765.9997661269
19	Timor-Leste	3	both	24	15-49 years	2013	44	Population	1	Number	547576.9455085003	592010.5570141559	505671.3251211816
19	Timor-Leste	3	both	25	50-69 years	2013	44	Population	1	Number	123519.19583562583	133542.269316476	114066.37176461268
19	Timor-Leste	3	both	26	70+ years	2013	44	Population	1	Number	30167.4559889482	32615.420664090067	27858.765002058608
19	Timor-Leste	3	both	28	<1 year	2013	44	Population	1	Number	34585.96591899118	37392.47445774128	31939.1299438497
19	Timor-Leste	3	both	30	80 to 84	2013	44	Population	1	Number	4962.723804279352	5365.428380025221	4582.93056876226
19	Timor-Leste	3	both	31	85 to 89	2013	44	Population	1	Number	1727.618993148282	1867.8081515871138	1595.405710075228
19	Timor-Leste	3	both	32	90 to 94	2013	44	Population	1	Number	449.93529642909516	486.44569068180937	415.502112406886
19	Timor-Leste	3	both	39	0 to 14	2013	44	Population	1	Number	480323.0009658808	519299.23215532425	443564.2705137029
19	Timor-Leste	3	both	42	Neonatal	2013	44	Population	1	Number	2676.7242716123374	2893.9294103022667	2471.8767298599287
19	Timor-Leste	3	both	157	25 plus	2013	44	Population	1	Number	460004.89606433344	497332.39681117557	424801.0937331765
19	Timor-Leste	3	both	158	<20 years	2013	44	Population	1	Number	613204.3715956213	662963.37815085	566276.3374139274
19	Timor-Leste	3	both	159	10 to 24	2013	44	Population	1	Number	395870.9049345452	427994.1967212716	365575.2250293842
19	Timor-Leste	3	both	162	10 to 19	2013	44	Population	1	Number	287493.5742955449	310822.4925332508	265491.9237749324
19	Timor-Leste	3	both	164	Birth	2013	44	Population	1	Number	36131.5382237796	39173.2979968605	33242.5751365546
19	Timor-Leste	3	both	235	95 plus	2013	44	Population	1	Number	87.311322504788	94.39627634743024	80.62945767024375
20	Viet Nam	1	male	1	Under 5	2013	44	Population	1	Number	4014657.9957186156	4381762.325962946	3650093.8025734136
20	Viet Nam	1	male	2	Early Neonatal	2013	44	Population	1	Number	15491.880269538098	16908.473248725644	14085.089246046373
20	Viet Nam	1	male	3	Late Neonatal	2013	44	Population	1	Number	46263.33303821942	50493.69834155977	42062.239271509345
20	Viet Nam	1	male	4	Post Neonatal	2013	44	Population	1	Number	746620.397990341	814892.1116564358	678821.0827636458
20	Viet Nam	1	male	5	1 to 4	2013	44	Population	1	Number	3206282.384420517	3499468.042716224	2915125.391292212
20	Viet Nam	1	male	6	5 to 9	2013	44	Population	1	Number	3731643.3505591503	4072868.5394491237	3392779.2309621484
20	Viet Nam	1	male	7	10 to 14	2013	44	Population	1	Number	3503573.9287672183	3823944.222314816	3185420.4014112838
20	Viet Nam	1	male	8	15 to 19	2013	44	Population	1	Number	4005080.341687181	4371308.881696759	3641385.878844764
20	Viet Nam	1	male	9	20 to 24	2013	44	Population	1	Number	4573728.449239676	4991954.739217092	4158396.029008484
20	Viet Nam	1	male	10	25 to 29	2013	44	Population	1	Number	4315025.517730746	4709595.753691829	3923185.4661123813
20	Viet Nam	1	male	11	30 to 34	2013	44	Population	1	Number	3919775.9387167324	4278204.15905954	3563827.8221070007
20	Viet Nam	1	male	12	35 to 39	2013	44	Population	1	Number	3516771.903734945	3838349.0332736243	3197419.890953753
20	Viet Nam	1	male	13	40 to 44	2013	44	Population	1	Number	3315346.8350471254	3618505.455459019	3014285.8865916375
20	Viet Nam	1	male	14	45 to 49	2013	44	Population	1	Number	2923910.6315840953	3191275.935240509	2658395.3320569852
20	Viet Nam	1	male	15	50 to 54	2013	44	Population	1	Number	2559297.8122414495	2793322.556132617	2326892.3762284433
20	Viet Nam	1	male	16	55 to 59	2013	44	Population	1	Number	1893487.767347436	2066630.1768376594	1721543.397274197
20	Viet Nam	1	male	17	60 to 64	2013	44	Population	1	Number	1183255.34081492	1291453.3890325082	1075805.956815343
20	Viet Nam	1	male	18	65 to 69	2013	44	Population	1	Number	736575.5373434427	803928.7389360034	669688.3786493582
20	Viet Nam	1	male	19	70 to 74	2013	44	Population	1	Number	549167.2717933998	599383.6747145995	499298.3356208489
20	Viet Nam	1	male	20	75 to 79	2013	44	Population	1	Number	451300.77190456993	492568.1644908022	410318.9243970972
20	Viet Nam	1	male	21	80 plus	2013	44	Population	1	Number	413409.4493040957	451212.021569356	375868.4476833156
20	Viet Nam	1	male	22	All Ages	2013	44	Population	1	Number	45606008.8435348	49776267.767078795	41464605.557290435
20	Viet Nam	1	male	23	5-14 years	2013	44	Population	1	Number	7235217.279326369	7896812.761763941	6578199.632373431
20	Viet Nam	1	male	24	15-49 years	2013	44	Population	1	Number	26569639.6177405	28999193.95763838	24156896.305675004
20	Viet Nam	1	male	25	50-69 years	2013	44	Population	1	Number	6372616.457747248	6955334.860938788	5793930.108967342
20	Viet Nam	1	male	26	70+ years	2013	44	Population	1	Number	1413877.4930020655	1543163.860774757	1285485.7077012619
20	Viet Nam	1	male	28	<1 year	2013	44	Population	1	Number	808375.6112980985	882294.2832467213	734968.4112812016
20	Viet Nam	1	male	30	80 to 84	2013	44	Population	1	Number	282922.8562633694	308793.6043495426	257231.1179070792
20	Viet Nam	1	male	31	85 to 89	2013	44	Population	1	Number	100647.22152107985	109850.5038148273	91507.62030342469
20	Viet Nam	1	male	32	90 to 94	2013	44	Population	1	Number	25143.15534305513	27442.270538492652	22859.948616469534
20	Viet Nam	1	male	39	0 to 14	2013	44	Population	1	Number	11249875.275044983	12278575.087726891	10228293.434946846
20	Viet Nam	1	male	42	Neonatal	2013	44	Population	1	Number	61755.21330775752	67402.1715902854	56147.32851755572
20	Viet Nam	1	male	157	25 plus	2013	44	Population	1	Number	25777324.777562957	28134429.05843807	23436530.214490358
20	Viet Nam	1	male	158	<20 years	2013	44	Population	1	Number	15254955.616732165	16649883.969423648	13869679.313791608
20	Viet Nam	1	male	159	10 to 24	2013	44	Population	1	Number	12082382.719694074	13187207.84322867	10985202.309264533
20	Viet Nam	1	male	162	10 to 19	2013	44	Population	1	Number	7508654.270454399	8195253.104011575	6826806.280256048
20	Viet Nam	1	male	164	Birth	2013	44	Population	1	Number	819957.334235988	882099.808481689	762274.58936826
20	Viet Nam	1	male	235	95 plus	2013	44	Population	1	Number	4696.216176591319	5125.642866493345	4269.760856342302
20	Viet Nam	2	female	1	Under 5	2013	44	Population	1	Number	3720346.334153477	4060538.512598778	3382508.07720163
20	Viet Nam	2	female	2	Early Neonatal	2013	44	Population	1	Number	14357.446388961718	15670.305602936989	13053.671356568104
20	Viet Nam	2	female	3	Late Neonatal	2013	44	Population	1	Number	42947.84057055481	46875.03393669151	39047.820976947936
20	Viet Nam	2	female	4	Post Neonatal	2013	44	Population	1	Number	692977.1304027472	756343.6501915898	630049.0681163024
20	Viet Nam	2	female	5	1 to 4	2013	44	Population	1	Number	2970063.9167912137	3241649.5228675604	2700357.5167518123
20	Viet Nam	2	female	6	5 to 9	2013	44	Population	1	Number	3459821.1349548004	3776190.6294091875	3145640.723613002
20	Viet Nam	2	female	7	10 to 14	2013	44	Population	1	Number	3289751.9868571213	3590570.188829259	2991015.2625793875
20	Viet Nam	2	female	8	15 to 19	2013	44	Population	1	Number	3830043.478403892	4180266.473101215	3482243.812304208
20	Viet Nam	2	female	9	20 to 24	2013	44	Population	1	Number	4440833.153894681	4846907.365552531	4037568.72704472
20	Viet Nam	2	female	10	25 to 29	2013	44	Population	1	Number	4241768.494253477	4629640.034941389	3856580.7870402113
20	Viet Nam	2	female	11	30 to 34	2013	44	Population	1	Number	3883135.20436154	4238212.959419517	3530514.3698691623
20	Viet Nam	2	female	12	35 to 39	2013	44	Population	1	Number	3456186.3788226834	3772223.507552043	3142336.033438682
20	Viet Nam	2	female	13	40 to 44	2013	44	Population	1	Number	3274909.806230244	3574370.824406351	2977520.8748680023
20	Viet Nam	2	female	14	45 to 49	2013	44	Population	1	Number	3006137.428086863	3281021.632005884	2733155.254481335
20	Viet Nam	2	female	15	50 to 54	2013	44	Population	1	Number	2796736.736316135	3052473.132180977	2542769.879661853
20	Viet Nam	2	female	16	55 to 59	2013	44	Population	1	Number	2181499.676709921	2380978.182376123	1983401.4401143242
20	Viet Nam	2	female	17	60 to 64	2013	44	Population	1	Number	1453973.8710163159	1586926.6915757318	1321941.0025362233
20	Viet Nam	2	female	18	65 to 69	2013	44	Population	1	Number	990259.5053768214	1080809.8219609787	900335.7415177167
20	Viet Nam	2	female	19	70 to 74	2013	44	Population	1	Number	831473.8155950501	907504.6103763828	755969.1073416856
20	Viet Nam	2	female	20	75 to 79	2013	44	Population	1	Number	736596.6565851218	803951.7893422002	669707.5800889953
20	Viet Nam	2	female	21	80 plus	2013	44	Population	1	Number	860728.0042888505	939433.831254427	782566.7734353923
20	Viet Nam	2	female	22	All Ages	2013	44	Population	1	Number	46454201.665906996	50702020.18688299	42235775.447136536
20	Viet Nam	2	female	23	5-14 years	2013	44	Population	1	Number	6749573.121811922	7366760.818238447	6136655.98619239
[truncated: 93,176 more rows]
