# Supplementary material for: Hematological malignancy burden in mainland China and Taiwan from 1990 to 2021 and decadal projections: Insights from the global burden of disease study 2021
Source: PLoS One. 2025 Jul 21;20(7):e0328526. doi: 10.1371/journal.pone.0328526 (PMC12279097; doi:10.1371/journal.pone.0328526)
Supplement: S1 Data — (ZIP) [file pone.0328526.s021.zip › The raw data used in this study/GBD_Population/IHME_GBD_2019_POP_2014_Y2020M10D15.CSV]

location_id	location_name	sex_id	sex_name	age_group_id	age_group_name	year_id	measure_id	measure_name	metric_id	metric_name	val	upper	lower
1	Global	1	male	1	Under 5	2014	44	Population	1	Number	341101542.92411304	348590977.14328074	333396579.3174797
1	Global	1	male	2	Early Neonatal	2014	44	Population	1	Number	1354918.3368653306	1384269.066444428	1325235.4698404893
1	Global	1	male	3	Late Neonatal	2014	44	Population	1	Number	4018261.648958607	4105331.765972306	3929910.255029554
1	Global	1	male	4	Post Neonatal	2014	44	Population	1	Number	64031104.669381015	65427996.87897237	62606756.706240915
1	Global	1	male	5	1 to 4	2014	44	Population	1	Number	271697258.2689081	277691656.4914212	265538320.55645773
1	Global	1	male	6	5 to 9	2014	44	Population	1	Number	330776154.1566093	338363623.60210097	323009251.17690533
1	Global	1	male	7	10 to 14	2014	44	Population	1	Number	320493715.8983763	328158346.1302887	312543375.78580415
1	Global	1	male	8	15 to 19	2014	44	Population	1	Number	311401951.00375116	319127016.36430395	303563096.8609774
1	Global	1	male	9	20 to 24	2014	44	Population	1	Number	308767830.56103337	316817419.63218135	300670422.7507843
1	Global	1	male	10	25 to 29	2014	44	Population	1	Number	303494965.921468	311494942.5651244	295195420.5558949
1	Global	1	male	11	30 to 34	2014	44	Population	1	Number	273456477.99450594	280249924.67831564	266343498.5744964
1	Global	1	male	12	35 to 39	2014	44	Population	1	Number	253657408.37280124	260117125.35864484	246872029.92240644
1	Global	1	male	13	40 to 44	2014	44	Population	1	Number	245356764.7123323	252275990.3774425	238276306.4283551
1	Global	1	male	14	45 to 49	2014	44	Population	1	Number	226587320.84093884	233349215.27136496	219696959.6866219
1	Global	1	male	15	50 to 54	2014	44	Population	1	Number	192114095.39425918	197465727.1809286	186716868.8114803
1	Global	1	male	16	55 to 59	2014	44	Population	1	Number	161154058.85501656	165590121.7465069	156672873.578288
1	Global	1	male	17	60 to 64	2014	44	Population	1	Number	135881391.37951353	139817005.47152123	131850896.97295812
1	Global	1	male	18	65 to 69	2014	44	Population	1	Number	101968199.04045439	104791071.38561007	99047196.03801058
1	Global	1	male	19	70 to 74	2014	44	Population	1	Number	72229876.77976488	74135491.32799652	70236870.93336043
1	Global	1	male	20	75 to 79	2014	44	Population	1	Number	51518755.685740426	52853410.77918759	50159373.27652213
1	Global	1	male	21	80 plus	2014	44	Population	1	Number	48124518.535675794	49201783.418744996	47040646.62842488
1	Global	1	male	22	All Ages	2014	44	Population	1	Number	3678085028.056354	3768875521.588571	3582942337.6539345
1	Global	1	male	23	5-14 years	2014	44	Population	1	Number	651269870.0549855	666523501.759998	635544440.7926891
1	Global	1	male	24	15-49 years	2014	44	Population	1	Number	1922722719.4068308	1972314410.7438304	1870701968.781181
1	Global	1	male	25	50-69 years	2014	44	Population	1	Number	591117744.6692437	607520612.5291768	574297628.185675
1	Global	1	male	26	70+ years	2014	44	Population	1	Number	171873151.0011811	176178400.37760264	167469703.41939694
1	Global	1	male	28	<1 year	2014	44	Population	1	Number	69404284.65520495	70918138.53803626	67861902.43111096
1	Global	1	male	30	80 to 84	2014	44	Population	1	Number	30114639.76338231	30856661.38525026	29363942.704585616
1	Global	1	male	31	85 to 89	2014	44	Population	1	Number	13240491.393755747	13508175.307404606	12961359.23838223
1	Global	1	male	32	90 to 94	2014	44	Population	1	Number	3834022.607178496	3904664.970422939	3759444.4698683564
1	Global	1	male	39	0 to 14	2014	44	Population	1	Number	992371412.9790986	1014989118.5579259	968957139.6328539
1	Global	1	male	42	Neonatal	2014	44	Population	1	Number	5373179.985823938	5489607.749301587	5255145.724870044
1	Global	1	male	157	25 plus	2014	44	Population	1	Number	2065543833.5124712	2119879384.93288	2008523461.0137744
1	Global	1	male	158	<20 years	2014	44	Population	1	Number	1303773363.9828496	1334104771.884972	1272535366.452159
1	Global	1	male	159	10 to 24	2014	44	Population	1	Number	940663497.4631608	963630857.1024742	916800852.9737153
1	Global	1	male	162	10 to 19	2014	44	Population	1	Number	631895666.9021274	647169985.9915446	616207513.7489133
1	Global	1	male	164	Birth	2014	44	Population	1	Number	71402071.2356319	74454985.9883797	68608661.3276778
1	Global	1	male	235	95 plus	2014	44	Population	1	Number	935364.7713592426	955458.9842297812	914958.7802719313
1	Global	2	female	1	Under 5	2014	44	Population	1	Number	319258646.3355429	326057163.41459644	312331512.97575474
1	Global	2	female	2	Early Neonatal	2014	44	Population	1	Number	1264120.5090922418	1290943.8237060793	1236991.5387240418
1	Global	2	female	3	Late Neonatal	2014	44	Population	1	Number	3756705.2778391056	3836554.414476358	3676274.702009235
1	Global	2	female	4	Post Neonatal	2014	44	Population	1	Number	59856857.143348	61129096.4979693	58573333.895780124
1	Global	2	female	5	1 to 4	2014	44	Population	1	Number	254380963.40526357	259798247.63509902	248844912.83924136
1	Global	2	female	6	5 to 9	2014	44	Population	1	Number	309424461.0486296	316340040.07924324	302440445.7044603
1	Global	2	female	7	10 to 14	2014	44	Population	1	Number	300050063.1132	306979527.5730919	292929146.5009757
1	Global	2	female	8	15 to 19	2014	44	Population	1	Number	295877519.4016414	302840974.05867386	288752760.3499679
1	Global	2	female	9	20 to 24	2014	44	Population	1	Number	302336613.62005967	309907451.3613063	294631010.8627399
1	Global	2	female	10	25 to 29	2014	44	Population	1	Number	300951598.9999391	308683659.80785173	292865807.38194007
1	Global	2	female	11	30 to 34	2014	44	Population	1	Number	270574115.15604293	277128632.54398	263677411.04495156
1	Global	2	female	12	35 to 39	2014	44	Population	1	Number	249681402.00374502	255887010.3371071	243136163.4397488
1	Global	2	female	13	40 to 44	2014	44	Population	1	Number	240414671.87075573	246959822.86276487	233653320.68430665
1	Global	2	female	14	45 to 49	2014	44	Population	1	Number	224381168.942852	230900776.16527572	217682065.37050706
1	Global	2	female	15	50 to 54	2014	44	Population	1	Number	193113388.97940323	198311616.40434206	187864529.07611567
1	Global	2	female	16	55 to 59	2014	44	Population	1	Number	164986909.5608892	169359677.79499373	160593550.93139613
1	Global	2	female	17	60 to 64	2014	44	Population	1	Number	143370822.4452795	147352226.08615106	139260813.64452285
1	Global	2	female	18	65 to 69	2014	44	Population	1	Number	109266728.47561762	112132075.68993327	106289235.04437798
1	Global	2	female	19	70 to 74	2014	44	Population	1	Number	82221054.76167493	84232797.37266833	80166448.2711095
1	Global	2	female	20	75 to 79	2014	44	Population	1	Number	64751075.98176524	66303739.48824748	63157180.24300746
1	Global	2	female	21	80 plus	2014	44	Population	1	Number	77460250.90724115	79148311.7092142	75718850.36244728
1	Global	2	female	22	All Ages	2014	44	Population	1	Number	3648120491.604279	3734532163.1034684	3557980895.3956413
1	Global	2	female	23	5-14 years	2014	44	Population	1	Number	609474524.1618296	623352399.4109147	595371421.578413
1	Global	2	female	24	15-49 years	2014	44	Population	1	Number	1884217089.9950356	1931519886.0349782	1834579444.2060976
1	Global	2	female	25	50-69 years	2014	44	Population	1	Number	610737849.4611896	627222195.3812928	594075309.8250133
1	Global	2	female	26	70+ years	2014	44	Population	1	Number	224432381.65068132	229614418.26957417	219106898.92269686
1	Global	2	female	28	<1 year	2014	44	Population	1	Number	64877682.930279344	66257032.26359908	63486600.136513405
1	Global	2	female	30	80 to 84	2014	44	Population	1	Number	42603925.18747727	43579550.656793505	41605872.07506314
1	Global	2	female	31	85 to 89	2014	44	Population	1	Number	23253746.332847618	23745279.294922117	22743209.130539667
1	Global	2	female	32	90 to 94	2014	44	Population	1	Number	9066256.103283279	9250847.308077227	8866794.22409324
1	Global	2	female	39	0 to 14	2014	44	Population	1	Number	928733170.4973725	949337918.894246	907782317.0788527
1	Global	2	female	42	Neonatal	2014	44	Population	1	Number	5020825.786931347	5127498.238182437	4913266.240733276
1	Global	2	female	157	25 plus	2014	44	Population	1	Number	2121173188.0852056	2175185577.905622	2064563774.9651449
1	Global	2	female	158	<20 years	2014	44	Population	1	Number	1224610689.899014	1252214189.6745088	1196461060.5345092
1	Global	2	female	159	10 to 24	2014	44	Population	1	Number	898264196.134901	919596128.7252836	876505566.6179221
1	Global	2	female	162	10 to 19	2014	44	Population	1	Number	595927582.5148414	609812420.3658329	581682217.3352772
1	Global	2	female	164	Birth	2014	44	Population	1	Number	66530473.3343305	69417164.1774057	63924874.383729
1	Global	2	female	235	95 plus	2014	44	Population	1	Number	2536323.283632985	2592995.282846032	2474587.6921953578
1	Global	3	both	1	Under 5	2014	44	Population	1	Number	660360189.259656	674640252.875098	645780557.6138248
1	Global	3	both	2	Early Neonatal	2014	44	Population	1	Number	2619038.845957572	2675116.636178126	2562120.8332366776
1	Global	3	both	3	Late Neonatal	2014	44	Population	1	Number	7774966.926797713	7940875.850610388	7606459.261046457
1	Global	3	both	4	Post Neonatal	2014	44	Population	1	Number	123887961.81272902	126546664.04984297	121191505.9248329
1	Global	3	both	5	1 to 4	2014	44	Population	1	Number	526078221.6741717	537497308.1646138	514418680.11726326
1	Global	3	both	6	5 to 9	2014	44	Population	1	Number	640200615.2052388	654640856.5963029	625445446.0555177
1	Global	3	both	7	10 to 14	2014	44	Population	1	Number	620543779.0115763	635099420.2750012	605473653.2098085
1	Global	3	both	8	15 to 19	2014	44	Population	1	Number	607279470.4053925	621922154.5079485	592278065.348114
1	Global	3	both	9	20 to 24	2014	44	Population	1	Number	611104444.181093	626705119.9875395	595244495.2461225
1	Global	3	both	10	25 to 29	2014	44	Population	1	Number	604446564.9214071	620120233.1445907	587965973.4513819
1	Global	3	both	11	30 to 34	2014	44	Population	1	Number	544030593.1505488	557351969.6725737	530070906.2222111
1	Global	3	both	12	35 to 39	2014	44	Population	1	Number	503338810.37654626	515992995.63438123	490067180.0404122
1	Global	3	both	13	40 to 44	2014	44	Population	1	Number	485771436.58308804	499226313.8892847	471956896.22552633
1	Global	3	both	14	45 to 49	2014	44	Population	1	Number	450968489.7837908	464249991.43664074	437468017.0446525
1	Global	3	both	15	50 to 54	2014	44	Population	1	Number	385227484.3736624	395776911.37850904	374618318.2391745
1	Global	3	both	16	55 to 59	2014	44	Population	1	Number	326140968.4159058	334989426.7056423	317279336.3773294
1	Global	3	both	17	60 to 64	2014	44	Population	1	Number	279252213.82479304	287117430.6777647	271113454.9418348
1	Global	3	both	18	65 to 69	2014	44	Population	1	Number	211234927.516072	216927635.5490571	205361347.46598154
1	Global	3	both	19	70 to 74	2014	44	Population	1	Number	154450931.5414398	158395673.858912	150389103.3517862
1	Global	3	both	20	75 to 79	2014	44	Population	1	Number	116269831.66750567	119124288.96626945	113340423.75746685
1	Global	3	both	21	80 plus	2014	44	Population	1	Number	125584769.44291694	128300036.28138927	122753505.61368936
1	Global	3	both	22	All Ages	2014	44	Population	1	Number	7326205519.660633	7503310217.498947	7140951532.233097
1	Global	3	both	23	5-14 years	2014	44	Population	1	Number	1260744394.2168152	1289801397.0568726	1230917942.7475731
1	Global	3	both	24	15-49 years	2014	44	Population	1	Number	3806939809.4018664	3903920594.920291	3705058310.3178854
1	Global	3	both	25	50-69 years	2014	44	Population	1	Number	1201855594.1304333	1234747380.6750906	1168380854.5367143
1	Global	3	both	26	70+ years	2014	44	Population	1	Number	396305532.6518624	405793698.5301945	386624637.28808737
1	Global	3	both	28	<1 year	2014	44	Population	1	Number	134281967.5854843	137163713.1162918	131361877.49656163
1	Global	3	both	30	80 to 84	2014	44	Population	1	Number	72718564.95085958	74410153.25566895	70967263.43451627
1	Global	3	both	31	85 to 89	2014	44	Population	1	Number	36494237.72660337	37241683.90254196	35718931.958277516
1	Global	3	both	32	90 to 94	2014	44	Population	1	Number	12900278.710461775	13151939.81103326	12633384.90122621
1	Global	3	both	39	0 to 14	2014	44	Population	1	Number	1921104583.4764712	1964500329.2737417	1876754621.6607096
1	Global	3	both	42	Neonatal	2014	44	Population	1	Number	10394005.772755286	10615804.701662365	10168580.094283136
1	Global	3	both	157	25 plus	2014	44	Population	1	Number	4186717021.5976768	4295071163.655562	4072878182.06328
1	Global	3	both	158	<20 years	2014	44	Population	1	Number	2528384053.8818636	2586308093.6838593	2469443732.8677278
1	Global	3	both	159	10 to 24	2014	44	Population	1	Number	1838927693.5980618	1883254307.7432516	1793299659.3853638
1	Global	3	both	162	10 to 19	2014	44	Population	1	Number	1227823249.4169688	1256991441.6686857	1197785514.195976
1	Global	3	both	164	Birth	2014	44	Population	1	Number	137932544.569962	143868996.441702	132533535.711407
1	Global	3	both	235	95 plus	2014	44	Population	1	Number	3471688.0549922273	3547867.2719126577	3390419.0796856903
4	Southeast Asia, East Asia, and Oceania	1	male	1	Under 5	2014	44	Population	1	Number	71254918.39726523	75028416.56076555	67371826.33620074
4	Southeast Asia, East Asia, and Oceania	1	male	2	Early Neonatal	2014	44	Population	1	Number	275976.1215977903	290582.0952171218	260860.3816158085
4	Southeast Asia, East Asia, and Oceania	1	male	3	Late Neonatal	2014	44	Population	1	Number	824340.9458388155	867998.7972735171	779147.7696074337
4	Southeast Asia, East Asia, and Oceania	1	male	4	Post Neonatal	2014	44	Population	1	Number	13292562.788793491	13997909.036950681	12561694.228322506
4	Southeast Asia, East Asia, and Oceania	1	male	5	1 to 4	2014	44	Population	1	Number	56862038.54103514	59861059.521243475	53764653.13078317
4	Southeast Asia, East Asia, and Oceania	1	male	6	5 to 9	2014	44	Population	1	Number	70287499.82413143	73979136.32963316	66404949.14690609
4	Southeast Asia, East Asia, and Oceania	1	male	7	10 to 14	2014	44	Population	1	Number	71718993.99281542	75538822.31993708	67731481.4170623
4	Southeast Asia, East Asia, and Oceania	1	male	8	15 to 19	2014	44	Population	1	Number	74858880.58777454	78924222.32450238	70586721.3000751
4	Southeast Asia, East Asia, and Oceania	1	male	9	20 to 24	2014	44	Population	1	Number	86909301.35617979	92126506.67925869	81553910.58598885
4	Southeast Asia, East Asia, and Oceania	1	male	10	25 to 29	2014	44	Population	1	Number	94061788.96146195	100033445.43155834	87867608.81041402
4	Southeast Asia, East Asia, and Oceania	1	male	11	30 to 34	2014	44	Population	1	Number	79763945.18448436	84513770.39816976	74863331.89716367
4	Southeast Asia, East Asia, and Oceania	1	male	12	35 to 39	2014	44	Population	1	Number	79429668.97110379	84309949.4479277	74363612.77673855
4	Southeast Asia, East Asia, and Oceania	1	male	13	40 to 44	2014	44	Population	1	Number	87555049.651915	93305255.13361551	81603981.86428308
4	Southeast Asia, East Asia, and Oceania	1	male	14	45 to 49	2014	44	Population	1	Number	86461301.81869479	92310289.48614399	80425421.45997386
4	Southeast Asia, East Asia, and Oceania	1	male	15	50 to 54	2014	44	Population	1	Number	68396110.11973923	72906567.74689361	63772649.69764346
4	Southeast Asia, East Asia, and Oceania	1	male	16	55 to 59	2014	44	Population	1	Number	56466797.71480406	60215444.892909706	52621169.58728556
4	Southeast Asia, East Asia, and Oceania	1	male	17	60 to 64	2014	44	Population	1	Number	48596839.74483854	51962523.84868361	45055403.75599382
4	Southeast Asia, East Asia, and Oceania	1	male	18	65 to 69	2014	44	Population	1	Number	34149273.90373936	36532039.92547929	31631585.57363737
4	Southeast Asia, East Asia, and Oceania	1	male	19	70 to 74	2014	44	Population	1	Number	22896072.808527652	24492519.208628286	21214765.23332408
4	Southeast Asia, East Asia, and Oceania	1	male	20	75 to 79	2014	44	Population	1	Number	16250501.52731281	17405614.175030094	15048915.8946321
4	Southeast Asia, East Asia, and Oceania	1	male	21	80 plus	2014	44	Population	1	Number	12289579.556658957	13119574.862249715	11437310.59603388
4	Southeast Asia, East Asia, and Oceania	1	male	22	All Ages	2014	44	Population	1	Number	1061346524.1214468	1126735252.0164385	993373670.7906554
4	Southeast Asia, East Asia, and Oceania	1	male	23	5-14 years	2014	44	Population	1	Number	142006493.81694683	149498791.91770396	134131652.13086069
4	Southeast Asia, East Asia, and Oceania	1	male	24	15-49 years	2014	44	Population	1	Number	589039936.5316142	625728428.1945153	550932312.8150355
4	Southeast Asia, East Asia, and Oceania	1	male	25	50-69 years	2014	44	Population	1	Number	207609021.48312122	221612529.902653	193080527.09122422
4	Southeast Asia, East Asia, and Oceania	1	male	26	70+ years	2014	44	Population	1	Number	51436153.89249942	55018659.38206081	47696001.93590304
4	Southeast Asia, East Asia, and Oceania	1	male	28	<1 year	2014	44	Population	1	Number	14392879.856230097	15156602.174136022	13601702.379545748
4	Southeast Asia, East Asia, and Oceania	1	male	30	80 to 84	2014	44	Population	1	Number	8813706.0597613	9436468.91278691	8172036.304908968
4	Southeast Asia, East Asia, and Oceania	1	male	31	85 to 89	2014	44	Population	1	Number	2896631.3047877927	3081295.614257769	2707043.3598764706
4	Southeast Asia, East Asia, and Oceania	1	male	32	90 to 94	2014	44	Population	1	Number	476069.85328221973	495803.49422340427	455138.9069453347
4	Southeast Asia, East Asia, and Oceania	1	male	39	0 to 14	2014	44	Population	1	Number	213261412.2142121	224483549.81097546	201466150.61162016
4	Southeast Asia, East Asia, and Oceania	1	male	42	Neonatal	2014	44	Population	1	Number	1100317.067436606	1158580.892490639	1040008.1512232423
4	Southeast Asia, East Asia, and Oceania	1	male	157	25 plus	2014	44	Population	1	Number	686316929.9632806	731205578.2322668	640048509.7763643
4	Southeast Asia, East Asia, and Oceania	1	male	158	<20 years	2014	44	Population	1	Number	288120292.80198663	303369366.6259395	272125903.12645966
4	Southeast Asia, East Asia, and Oceania	1	male	159	10 to 24	2014	44	Population	1	Number	233487175.93676972	246530495.83010107	220026495.78673255
4	Southeast Asia, East Asia, and Oceania	1	male	162	10 to 19	2014	44	Population	1	Number	146577874.58058995	154407128.2348862	138342347.1666977
4	Southeast Asia, East Asia, and Oceania	1	male	164	Birth	2014	44	Population	1	Number	14503099.5874046	14975079.1863472	14073111.804526
4	Southeast Asia, East Asia, and Oceania	1	male	235	95 plus	2014	44	Population	1	Number	103172.33882764545	106615.13396984192	99485.27338932217
4	Southeast Asia, East Asia, and Oceania	2	female	1	Under 5	2014	44	Population	1	Number	63358592.64607866	66570340.36001898	59994333.65746313
4	Southeast Asia, East Asia, and Oceania	2	female	2	Early Neonatal	2014	44	Population	1	Number	245868.30450710523	258346.00440965194	232749.61566027394
4	Southeast Asia, East Asia, and Oceania	2	female	3	Late Neonatal	2014	44	Population	1	Number	735069.2909386276	772408.6971848051	695795.5368085086
4	Southeast Asia, East Asia, and Oceania	2	female	4	Post Neonatal	2014	44	Population	1	Number	11847961.731931662	12451658.23289631	11213160.29961276
4	Southeast Asia, East Asia, and Oceania	2	female	5	1 to 4	2014	44	Population	1	Number	50529693.31870127	53085889.09995974	47849039.77070442
4	Southeast Asia, East Asia, and Oceania	2	female	6	5 to 9	2014	44	Population	1	Number	62169362.54098593	65324693.8395456	58852024.20995939
4	Southeast Asia, East Asia, and Oceania	2	female	7	10 to 14	2014	44	Population	1	Number	64184893.18775013	67506715.80936971	60722806.47218508
4	Southeast Asia, East Asia, and Oceania	2	female	8	15 to 19	2014	44	Population	1	Number	69073982.28441578	72707024.09550214	65237752.79181349
4	Southeast Asia, East Asia, and Oceania	2	female	9	20 to 24	2014	44	Population	1	Number	84394791.24691491	89439677.51008588	79240537.90425967
4	Southeast Asia, East Asia, and Oceania	2	female	10	25 to 29	2014	44	Population	1	Number	93063309.46710609	98972297.6580007	86941675.9582426
4	Southeast Asia, East Asia, and Oceania	2	female	11	30 to 34	2014	44	Population	1	Number	77854520.19370797	82470352.22541276	73106744.7745452
4	Southeast Asia, East Asia, and Oceania	2	female	12	35 to 39	2014	44	Population	1	Number	76666351.07810755	81320106.10270783	71838039.62875612
4	Southeast Asia, East Asia, and Oceania	2	female	13	40 to 44	2014	44	Population	1	Number	84471090.6668315	89947322.90547127	78783882.50316982
4	Southeast Asia, East Asia, and Oceania	2	female	14	45 to 49	2014	44	Population	1	Number	85150841.21527442	90861073.33920965	79280819.95963722
4	Southeast Asia, East Asia, and Oceania	2	female	15	50 to 54	2014	44	Population	1	Number	67731276.98493887	72128048.94885774	63213672.513764545
4	Southeast Asia, East Asia, and Oceania	2	female	16	55 to 59	2014	44	Population	1	Number	56000353.28496651	59648777.81489659	52263612.13716253
4	Southeast Asia, East Asia, and Oceania	2	female	17	60 to 64	2014	44	Population	1	Number	49525105.37920741	52918105.480813846	45997454.761546396
4	Southeast Asia, East Asia, and Oceania	2	female	18	65 to 69	2014	44	Population	1	Number	35363647.70308891	37770145.215742394	32852304.89014299
4	Southeast Asia, East Asia, and Oceania	2	female	19	70 to 74	2014	44	Population	1	Number	24712937.645407904	26371505.607935727	23006781.656590205
4	Southeast Asia, East Asia, and Oceania	2	female	20	75 to 79	2014	44	Population	1	Number	18917780.45823303	20189734.909571707	17603101.75584595
4	Southeast Asia, East Asia, and Oceania	2	female	21	80 plus	2014	44	Population	1	Number	19560125.400123175	20892354.949716385	18202667.996463187
4	Southeast Asia, East Asia, and Oceania	2	female	22	All Ages	2014	44	Population	1	Number	1032198961.3831388	1095055708.8309684	967320696.6414477
4	Southeast Asia, East Asia, and Oceania	2	female	23	5-14 years	2014	44	Population	1	Number	126354255.72873606	132827187.43893135	119552740.01589356
4	Southeast Asia, East Asia, and Oceania	2	female	24	15-49 years	2014	44	Population	1	Number	570674886.1523582	605878534.8494934	534177980.8640874
4	Southeast Asia, East Asia, and Oceania	2	female	25	50-69 years	2014	44	Population	1	Number	208620383.3522017	222493139.52045944	194467670.81036314
4	Southeast Asia, East Asia, and Oceania	2	female	26	70+ years	2014	44	Population	1	Number	63190843.50376411	67428232.70925616	58803347.338371016
4	Southeast Asia, East Asia, and Oceania	2	female	28	<1 year	2014	44	Population	1	Number	12828899.327377396	13482400.831511859	12141680.977152323
4	Southeast Asia, East Asia, and Oceania	2	female	30	80 to 84	2014	44	Population	1	Number	11953572.840497116	12771762.979361553	11118213.621379606
4	Southeast Asia, East Asia, and Oceania	2	female	31	85 to 89	2014	44	Population	1	Number	5476534.733109159	5847792.792986813	5096507.669646655
4	Southeast Asia, East Asia, and Oceania	2	female	32	90 to 94	2014	44	Population	1	Number	1748200.5568908257	1864210.5444218074	1628982.0847385817
4	Southeast Asia, East Asia, and Oceania	2	female	39	0 to 14	2014	44	Population	1	Number	189712848.37481472	199362897.21375445	179534524.5593355
4	Southeast Asia, East Asia, and Oceania	2	female	42	Neonatal	2014	44	Population	1	Number	980937.5954457327	1030745.0607768577	928545.1524687825
4	Southeast Asia, East Asia, and Oceania	2	female	157	25 plus	2014	44	Population	1	Number	689017339.4769933	733597906.4708279	643121819.1665478
4	Southeast Asia, East Asia, and Oceania	2	female	158	<20 years	2014	44	Population	1	Number	258786830.6592305	272038917.1800479	244825362.7411854
4	Southeast Asia, East Asia, and Oceania	2	female	159	10 to 24	2014	44	Population	1	Number	217653666.71908084	229538759.49229953	205207256.51135927
4	Southeast Asia, East Asia, and Oceania	2	female	162	10 to 19	2014	44	Population	1	Number	133258875.47216591	140178029.0482236	125995135.83152801
4	Southeast Asia, East Asia, and Oceania	2	female	164	Birth	2014	44	Population	1	Number	12915144.5225513	13356386.0214146	12526649.0499682
4	Southeast Asia, East Asia, and Oceania	2	female	235	95 plus	2014	44	Population	1	Number	381817.26962607546	405306.13454972423	358392.19667498505
4	Southeast Asia, East Asia, and Oceania	3	both	1	Under 5	2014	44	Population	1	Number	134613511.0433439	141547780.29078162	127342327.37126365
4	Southeast Asia, East Asia, and Oceania	3	both	2	Early Neonatal	2014	44	Population	1	Number	521844.42610489554	549057.7396484046	493662.59668052057
4	Southeast Asia, East Asia, and Oceania	3	both	3	Late Neonatal	2014	44	Population	1	Number	1559410.236777443	1640926.4519727568	1475123.4454385363
4	Southeast Asia, East Asia, and Oceania	3	both	4	Post Neonatal	2014	44	Population	1	Number	25140524.520725153	26458314.688812852	23779136.756589264
4	Southeast Asia, East Asia, and Oceania	3	both	5	1 to 4	2014	44	Population	1	Number	107391731.8597364	112915295.32797834	101594617.2418267
4	Southeast Asia, East Asia, and Oceania	3	both	6	5 to 9	2014	44	Population	1	Number	132456862.36511736	139311866.78210503	125241447.87437117
4	Southeast Asia, East Asia, and Oceania	3	both	7	10 to 14	2014	44	Population	1	Number	135903887.18056554	143046323.91019964	128458244.78105004
4	Southeast Asia, East Asia, and Oceania	3	both	8	15 to 19	2014	44	Population	1	Number	143932862.87219033	151633874.37145305	135819148.9591062
4	Southeast Asia, East Asia, and Oceania	3	both	9	20 to 24	2014	44	Population	1	Number	171304092.6030947	181564501.61450696	160794448.4902485
4	Southeast Asia, East Asia, and Oceania	3	both	10	25 to 29	2014	44	Population	1	Number	187125098.42856804	199005743.08955902	174809284.7686566
4	Southeast Asia, East Asia, and Oceania	3	both	11	30 to 34	2014	44	Population	1	Number	157618465.37819234	166984122.62358248	147978374.5854241
4	Southeast Asia, East Asia, and Oceania	3	both	12	35 to 39	2014	44	Population	1	Number	156096020.04921132	165630055.55063555	146222239.3663766
4	Southeast Asia, East Asia, and Oceania	3	both	13	40 to 44	2014	44	Population	1	Number	172026140.3187465	183252578.0390868	160387864.3674529
4	Southeast Asia, East Asia, and Oceania	3	both	14	45 to 49	2014	44	Population	1	Number	171612143.03396922	183171362.82535368	159710080.39760074
4	Southeast Asia, East Asia, and Oceania	3	both	15	50 to 54	2014	44	Population	1	Number	136127387.10467812	145042185.2541691	126986322.211408
4	Southeast Asia, East Asia, and Oceania	3	both	16	55 to 59	2014	44	Population	1	Number	112467150.99977058	119883743.17938706	104882753.45976922
4	Southeast Asia, East Asia, and Oceania	3	both	17	60 to 64	2014	44	Population	1	Number	98121945.12404595	104876582.81818426	91037576.31447706
4	Southeast Asia, East Asia, and Oceania	3	both	18	65 to 69	2014	44	Population	1	Number	69512921.60682827	74302185.14122167	64474386.86081617
4	Southeast Asia, East Asia, and Oceania	3	both	19	70 to 74	2014	44	Population	1	Number	47609010.453935556	50864024.81656401	44223799.880668476
4	Southeast Asia, East Asia, and Oceania	3	both	20	75 to 79	2014	44	Population	1	Number	35168281.98554584	37596258.963922784	32642171.86768112
4	Southeast Asia, East Asia, and Oceania	3	both	21	80 plus	2014	44	Population	1	Number	31849704.956782136	34012228.04552857	29633651.649074517
4	Southeast Asia, East Asia, and Oceania	3	both	22	All Ages	2014	44	Population	1	Number	2093545485.5045857	2221790960.8474083	1960689627.2901087
4	Southeast Asia, East Asia, and Oceania	3	both	23	5-14 years	2014	44	Population	1	Number	268360749.5456829	282359260.1209048	253714461.641633
4	Southeast Asia, East Asia, and Oceania	3	both	24	15-49 years	2014	44	Population	1	Number	1159714822.6839724	1231607852.141351	1085108364.263673
4	Southeast Asia, East Asia, and Oceania	3	both	25	50-69 years	2014	44	Population	1	Number	416229404.8353229	444123084.559999	387543262.2789382
4	Southeast Asia, East Asia, and Oceania	3	both	26	70+ years	2014	44	Population	1	Number	114626997.39626352	122463018.83753851	106500974.56682725
4	Southeast Asia, East Asia, and Oceania	3	both	28	<1 year	2014	44	Population	1	Number	27221779.183607493	28648379.11872597	25747922.798708312
4	Southeast Asia, East Asia, and Oceania	3	both	30	80 to 84	2014	44	Population	1	Number	20767278.900258414	22208411.191937663	19285028.21380214
4	Southeast Asia, East Asia, and Oceania	3	both	31	85 to 89	2014	44	Population	1	Number	8373166.037896953	8929932.581375299	7804322.942166436
4	Southeast Asia, East Asia, and Oceania	3	both	32	90 to 94	2014	44	Population	1	Number	2224270.4101730455	2361120.8915862446	2085090.0722673608
4	Southeast Asia, East Asia, and Oceania	3	both	39	0 to 14	2014	44	Population	1	Number	402974260.5890268	423845280.6396318	381068191.2409449
4	Southeast Asia, East Asia, and Oceania	3	both	42	Neonatal	2014	44	Population	1	Number	2081254.6628823385	2189984.1916211615	1968786.042119057
4	Southeast Asia, East Asia, and Oceania	3	both	157	25 plus	2014	44	Population	1	Number	1375334269.4402738	1464853986.8007708	1283170328.9429114
4	Southeast Asia, East Asia, and Oceania	3	both	158	<20 years	2014	44	Population	1	Number	546907123.4612172	575441431.4812326	516928799.88467246
4	Southeast Asia, East Asia, and Oceania	3	both	159	10 to 24	2014	44	Population	1	Number	451140842.6558506	476087736.86243325	425233101.79011166
4	Southeast Asia, East Asia, and Oceania	3	both	162	10 to 19	2014	44	Population	1	Number	279836750.0527559	294584130.7034015	264361482.35256684
4	Southeast Asia, East Asia, and Oceania	3	both	164	Birth	2014	44	Population	1	Number	27418244.1099559	28328093.7248418	26599825.3903339
4	Southeast Asia, East Asia, and Oceania	3	both	235	95 plus	2014	44	Population	1	Number	484989.60845372087	511558.15687025257	458250.33172343473
5	East Asia	1	male	1	Under 5	2014	44	Population	1	Number	40614887.86397343	44161357.736135535	37026756.333799236
5	East Asia	1	male	2	Early Neonatal	2014	44	Population	1	Number	158090.3580929475	171885.83366233978	144128.66138984507
5	East Asia	1	male	3	Late Neonatal	2014	44	Population	1	Number	473320.102462781	514627.31685576367	431516.0902030227
5	East Asia	1	male	4	Post Neonatal	2014	44	Population	1	Number	7660234.804029827	8329014.738426308	6983365.957929365
5	East Asia	1	male	5	1 to 4	2014	44	Population	1	Number	32323242.59938788	35145829.847191125	29467745.624277003
5	East Asia	1	male	6	5 to 9	2014	44	Population	1	Number	39808849.19439817	43289833.61937586	36285754.53510304
5	East Asia	1	male	7	10 to 14	2014	44	Population	1	Number	41522498.85685362	45141818.09019585	37858141.03070352
5	East Asia	1	male	8	15 to 19	2014	44	Population	1	Number	45287100.94469969	49223084.89462021	41304870.63750837
5	East Asia	1	male	9	20 to 24	2014	44	Population	1	Number	58323148.64589099	63436364.1258944	53154989.67486558
5	East Asia	1	male	10	25 to 29	2014	44	Population	1	Number	66771298.42064477	72667259.14366138	60817514.71065989
5	East Asia	1	male	11	30 to 34	2014	44	Population	1	Number	53342162.2908419	58001875.38242927	48635166.12436099
5	East Asia	1	male	12	35 to 39	2014	44	Population	1	Number	54822127.70538575	59621631.11331614	49973800.97067388
5	East Asia	1	male	13	40 to 44	2014	44	Population	1	Number	64963885.50463919	70680308.117345	59188509.61563347
5	East Asia	1	male	14	45 to 49	2014	44	Population	1	Number	66361800.30948584	72215275.01243235	60452213.93768972
5	East Asia	1	male	15	50 to 54	2014	44	Population	1	Number	51192103.1482643	55679221.998726115	46667563.36915734
5	East Asia	1	male	16	55 to 59	2014	44	Population	1	Number	42752649.82547237	46502490.923342384	38975933.97588979
5	East Asia	1	male	17	60 to 64	2014	44	Population	1	Number	38637259.550282925	42046867.43236591	35204367.223586254
5	East Asia	1	male	18	65 to 69	2014	44	Population	1	Number	27461483.595506966	29885090.46360933	25018350.17565808
5	East Asia	1	male	19	70 to 74	2014	44	Population	1	Number	18454394.232238427	20075407.83151239	16820205.457631
5	East Asia	1	male	20	75 to 79	2014	44	Population	1	Number	13275109.106926575	14445948.026602525	12097074.884648114
5	East Asia	1	male	21	80 plus	2014	44	Population	1	Number	9635942.579693304	10467753.397586891	8798209.667330422
5	East Asia	1	male	22	All Ages	2014	44	Population	1	Number	733226701.7751982	797548216.2113475	668279422.3248985
5	East Asia	1	male	23	5-14 years	2014	44	Population	1	Number	81331348.05125178	88431651.70957172	74143895.56580657
5	East Asia	1	male	24	15-49 years	2014	44	Population	1	Number	409871523.8215881	445846021.20464826	373527065.6713918
5	East Asia	1	male	25	50-69 years	2014	44	Population	1	Number	160043496.11952657	174113703.0112819	145866214.74429145
5	East Asia	1	male	26	70+ years	2014	44	Population	1	Number	41365445.918858305	44994258.7101101	37715490.00960955
5	East Asia	1	male	28	<1 year	2014	44	Population	1	Number	8291645.2645855555	9015527.888944412	7559010.709522232
5	East Asia	1	male	30	80 to 84	2014	44	Population	1	Number	7149440.729450348	7776069.220545606	6518072.0008608205
5	East Asia	1	male	31	85 to 89	2014	44	Population	1	Number	2176645.676822678	2360660.284149338	1991416.630026228
5	East Asia	1	male	32	90 to 94	2014	44	Population	1	Number	262166.2371247786	280920.17253633996	243659.0696183156
5	East Asia	1	male	39	0 to 14	2014	44	Population	1	Number	121946235.91522522	132593009.44570725	111170651.89960581
5	East Asia	1	male	42	Neonatal	2014	44	Population	1	Number	631410.4605557285	686513.1505181035	575644.7515928678
5	East Asia	1	male	157	25 plus	2014	44	Population	1	Number	507670216.2693823	552295056.8834898	462648910.11291903
5	East Asia	1	male	158	<20 years	2014	44	Population	1	Number	167233336.8599249	181816094.34032747	152475522.5371142
5	East Asia	1	male	159	10 to 24	2014	44	Population	1	Number	145132748.4474443	157801280.14056173	132318001.34307748
5	East Asia	1	male	162	10 to 19	2014	44	Population	1	Number	86809599.80155331	94364902.98481606	79163011.6682119
5	East Asia	1	male	164	Birth	2014	44	Population	1	Number	8279245.18975821	8485277.64840826	8081367.23772729
5	East Asia	1	male	235	95 plus	2014	44	Population	1	Number	47689.93629550062	50294.99363876899	45049.306637552036
5	East Asia	2	female	1	Under 5	2014	44	Population	1	Number	34479973.13169299	37474980.85599648	31447603.877222307
5	East Asia	2	female	2	Early Neonatal	2014	44	Population	1	Number	135167.46068781367	146905.995869399	123279.60576441883
5	East Asia	2	female	3	Late Neonatal	2014	44	Population	1	Number	404821.3245364992	439980.5689613706	369215.42698773247
5	East Asia	2	female	4	Post Neonatal	2014	44	Population	1	Number	6542870.538685503	7111322.898370271	5967145.07435952
5	East Asia	2	female	5	1 to 4	2014	44	Population	1	Number	27397113.807783175	29776771.392795455	24987963.77011064
5	East Asia	2	female	6	5 to 9	2014	44	Population	1	Number	33432620.959265295	36339390.65365011	30488392.938042857
5	East Asia	2	female	7	10 to 14	2014	44	Population	1	Number	35582989.32672586	38669073.91311927	32456425.13661351
5	East Asia	2	female	8	15 to 19	2014	44	Population	1	Number	40471519.543380454	43977059.83856414	36923198.94624766
5	East Asia	2	female	9	20 to 24	2014	44	Population	1	Number	56140069.7816292	61067293.66920113	51161682.50757762
5	East Asia	2	female	10	25 to 29	2014	44	Population	1	Number	65997894.369114265	71837284.4646965	60107798.57699472
5	East Asia	2	female	11	30 to 34	2014	44	Population	1	Number	51697562.474325076	56217505.44074695	47141386.42788233
5	East Asia	2	female	12	35 to 39	2014	44	Population	1	Number	52310956.546664044	56888463.72331003	47695251.85544575
5	East Asia	2	female	13	40 to 44	2014	44	Population	1	Number	61948291.45648786	67390279.57119271	56456865.22459277
5	East Asia	2	female	14	45 to 49	2014	44	Population	1	Number	64778838.78157982	70483395.05895036	59024657.514809944
5	East Asia	2	female	15	50 to 54	2014	44	Population	1	Number	49960449.431112155	54328705.434958056	45557434.05884774
5	East Asia	2	female	16	55 to 59	2014	44	Population	1	Number	41555249.12845686	45185123.52469471	37897928.681018524
5	East Asia	2	female	17	60 to 64	2014	44	Population	1	Number	38717670.22521511	42121271.07645765	35288308.64456565
5	East Asia	2	female	18	65 to 69	2014	44	Population	1	Number	27615410.02426618	30031886.607108455	25175979.98850439
5	East Asia	2	female	19	70 to 74	2014	44	Population	1	Number	19091441.46330101	20739857.21729046	17422969.3749137
5	East Asia	2	female	20	75 to 79	2014	44	Population	1	Number	14776362.481279125	16052291.608999023	13486783.278197061
5	East Asia	2	female	21	80 plus	2014	44	Population	1	Number	15360369.968062717	16688571.879616164	14024931.10826554
5	East Asia	2	female	22	All Ages	2014	44	Population	1	Number	703917669.092558	765494057.2995136	641757598.139742
5	East Asia	2	female	23	5-14 years	2014	44	Population	1	Number	69015610.28599116	75008464.56676938	62944818.07465638
5	East Asia	2	female	24	15-49 years	2014	44	Population	1	Number	393345132.95318073	427861624.20255846	358510841.05355084
5	East Asia	2	female	25	50-69 years	2014	44	Population	1	Number	157848778.8090503	171667157.23123348	143919651.3729363
5	East Asia	2	female	26	70+ years	2014	44	Population	1	Number	49228173.91264285	53480733.622531675	44934683.76137631
5	East Asia	2	female	28	<1 year	2014	44	Population	1	Number	7082859.323909816	7698209.46320104	6459640.107111671
5	East Asia	2	female	30	80 to 84	2014	44	Population	1	Number	9419251.461672537	10235905.395883447	8596440.368772052
5	East Asia	2	female	31	85 to 89	2014	44	Population	1	Number	4293422.902382126	4664194.321997574	3921038.130036945
5	East Asia	2	female	32	90 to 94	2014	44	Population	1	Number	1366656.0263378494	1483861.2076264778	1249555.2766234237
5	East Asia	2	female	39	0 to 14	2014	44	Population	1	Number	103495583.41768415	112483445.42276587	94392421.95187868
5	East Asia	2	female	42	Neonatal	2014	44	Population	1	Number	539988.7852243129	586886.5648307697	492495.0327521513
5	East Asia	2	female	157	25 plus	2014	44	Population	1	Number	503810496.34986424	547965133.8390659	459280294.7340382
5	East Asia	2	female	158	<20 years	2014	44	Population	1	Number	143967102.9610646	156460505.26133004	131315620.89812635
5	East Asia	2	female	159	10 to 24	2014	44	Population	1	Number	132194578.65173551	143713469.02279434	120541306.59043878
5	East Asia	2	female	162	10 to 19	2014	44	Population	1	Number	76054508.87010631	82646133.75168343	69379624.08286117
5	East Asia	2	female	164	Birth	2014	44	Population	1	Number	7071259.11373032	7246429.56631223	6902439.76267025
5	East Asia	2	female	235	95 plus	2014	44	Population	1	Number	281039.57767020457	304147.70268389676	257897.33283312217
5	East Asia	3	both	1	Under 5	2014	44	Population	1	Number	75094860.99566643	81636338.59213203	68474360.21102154
5	East Asia	3	both	2	Early Neonatal	2014	44	Population	1	Number	293257.8187807612	318791.82953173877	267408.2671542639
5	East Asia	3	both	3	Late Neonatal	2014	44	Population	1	Number	878141.4269992802	954607.8858171343	800731.5171907552
5	East Asia	3	both	4	Post Neonatal	2014	44	Population	1	Number	14203105.34271533	15440337.636796579	12950511.032288887
5	East Asia	3	both	5	1 to 4	2014	44	Population	1	Number	59720356.407171056	64922601.23998657	54455709.39438763
5	East Asia	3	both	6	5 to 9	2014	44	Population	1	Number	73241470.15366347	79629224.27302596	66774147.473145895
5	East Asia	3	both	7	10 to 14	2014	44	Population	1	Number	77105488.18357947	83810892.00331515	70314566.16731705
5	East Asia	3	both	8	15 to 19	2014	44	Population	1	Number	85758620.48808014	93200144.73318435	78228069.58375604
5	East Asia	3	both	9	20 to 24	2014	44	Population	1	Number	114463218.42752019	124503657.79509553	104316672.18244319
5	East Asia	3	both	10	25 to 29	2014	44	Population	1	Number	132769192.78975904	144504576.09297323	120925313.28765461
5	East Asia	3	both	11	30 to 34	2014	44	Population	1	Number	105039724.76516697	114219380.8231762	95776552.55224332
5	East Asia	3	both	12	35 to 39	2014	44	Population	1	Number	107133084.2520498	116510094.83662617	97669052.82611965
5	East Asia	3	both	13	40 to 44	2014	44	Population	1	Number	126912176.96112706	138070587.68853772	115645374.84022625
5	East Asia	3	both	14	45 to 49	2014	44	Population	1	Number	131140639.09106566	142698670.07138267	119476871.45249967
5	East Asia	3	both	15	50 to 54	2014	44	Population	1	Number	101152552.57937644	110007927.43368419	92224997.42800508
5	East Asia	3	both	16	55 to 59	2014	44	Population	1	Number	84307898.95392923	91687614.44803709	76873862.65690832
5	East Asia	3	both	17	60 to 64	2014	44	Population	1	Number	77354929.77549803	84168138.50882356	70492675.86815189
5	East Asia	3	both	18	65 to 69	2014	44	Population	1	Number	55076893.61977315	59917038.66176154	50194330.16416249
5	East Asia	3	both	19	70 to 74	2014	44	Population	1	Number	37545835.69553944	40815391.011753	34243174.8325447
5	East Asia	3	both	20	75 to 79	2014	44	Population	1	Number	28051471.588205703	30498449.873620916	25583858.162845176
5	East Asia	3	both	21	80 plus	2014	44	Population	1	Number	24996312.54775602	27161474.731611352	22823140.775595963
5	East Asia	3	both	22	All Ages	2014	44	Population	1	Number	1437144370.8677561	1563042273.5108616	1310037020.464641
5	East Asia	3	both	23	5-14 years	2014	44	Population	1	Number	150346958.33724296	163440116.2763411	137088713.64046296
5	East Asia	3	both	24	15-49 years	2014	44	Population	1	Number	803216656.7747688	873707645.407207	732037906.7249427
5	East Asia	3	both	25	50-69 years	2014	44	Population	1	Number	317892274.9285769	345780869.5721715	289785866.11722773
5	East Asia	3	both	26	70+ years	2014	44	Population	1	Number	90593619.83150116	98475587.06398195	82650173.77098584
5	East Asia	3	both	28	<1 year	2014	44	Population	1	Number	15374504.588495372	16713737.352145452	14018650.816633904
5	East Asia	3	both	30	80 to 84	2014	44	Population	1	Number	16568692.191122884	18014757.980739884	15114512.369632874
5	East Asia	3	both	31	85 to 89	2014	44	Population	1	Number	6470068.579204804	7026337.009627991	5912454.760063173
5	East Asia	3	both	32	90 to 94	2014	44	Population	1	Number	1628822.263462628	1764686.9334446602	1493200.0635928682
5	East Asia	3	both	39	0 to 14	2014	44	Population	1	Number	225441819.33290938	245076454.86847314	205563073.85148448
5	East Asia	3	both	42	Neonatal	2014	44	Population	1	Number	1171399.2457800414	1273399.715348873	1068139.7843450191
5	East Asia	3	both	157	25 plus	2014	44	Population	1	Number	1011480712.6192466	1100260190.7225566	921929204.8469567
5	East Asia	3	both	158	<20 years	2014	44	Population	1	Number	311200439.8209895	338276599.6016575	283791143.43524057
5	East Asia	3	both	159	10 to 24	2014	44	Population	1	Number	277327327.0991798	301514749.16335607	252859307.9335163
5	East Asia	3	both	162	10 to 19	2014	44	Population	1	Number	162864108.67165962	177011036.7364995	148542635.75107306
5	East Asia	3	both	164	Birth	2014	44	Population	1	Number	15350504.3034885	15729965.3257932	14983842.6835316
5	East Asia	3	both	235	95 plus	2014	44	Population	1	Number	328729.5139657052	354498.63324765104	302978.82696491614
6	China	1	male	1	Under 5	2014	44	Population	1	Number	39157746.06731453	42698732.58858343	35544071.53568838
6	China	1	male	2	Early Neonatal	2014	44	Population	1	Number	152331.00039070996	166110.12524136025	138272.16231681706
6	China	1	male	3	Late Neonatal	2014	44	Population	1	Number	456105.8458330045	497363.04234984226	414011.19801035983
6	China	1	male	4	Post Neonatal	2014	44	Population	1	Number	7383878.837422151	8051901.159652751	6702369.348527263
6	China	1	male	5	1 to 4	2014	44	Population	1	Number	31165430.38366866	33983358.26133948	28289418.82683394
6	China	1	male	6	5 to 9	2014	44	Population	1	Number	38408213.745460264	41885020.270959914	34862182.0926783
6	China	1	male	7	10 to 14	2014	44	Population	1	Number	39941030.39853165	43557275.452053644	36253149.15892429
6	China	1	male	8	15 to 19	2014	44	Population	1	Number	43464892.31833068	47394539.76258303	39453984.116825774
6	China	1	male	9	20 to 24	2014	44	Population	1	Number	56365130.86715632	61464425.68856794	51162895.50561014
6	China	1	male	10	25 to 29	2014	44	Population	1	Number	64895171.787442416	70768816.80480729	58904960.14722588
6	China	1	male	11	30 to 34	2014	44	Population	1	Number	51369711.520685606	56013371.41657271	46630017.78138803
6	China	1	male	12	35 to 39	2014	44	Population	1	Number	52879137.34135423	57661985.37027834	47998776.49431974
6	China	1	male	13	40 to 44	2014	44	Population	1	Number	62959219.57377449	68656920.78520599	57147224.26088566
6	China	1	male	14	45 to 49	2014	44	Population	1	Number	64425908.58314378	70255193.9263255	58478867.93496512
6	China	1	male	15	50 to 54	2014	44	Population	1	Number	49446035.59577172	53908183.22999168	44886149.580859184
6	China	1	male	16	55 to 59	2014	44	Population	1	Number	41307633.52416305	45031545.34356435	37499883.583316706
6	China	1	male	17	60 to 64	2014	44	Population	1	Number	37504170.194616795	40888678.84861024	34045517.77751535
6	China	1	male	18	65 to 69	2014	44	Population	1	Number	26673301.82536396	29082588.51037499	24212600.935571242
6	China	1	male	19	70 to 74	2014	44	Population	1	Number	17855245.774301756	19466717.988059048	16208351.69520963
6	China	1	male	20	75 to 79	2014	44	Population	1	Number	12886129.937788285	14047353.39514999	11699064.177872896
6	China	1	male	21	80 plus	2014	44	Population	1	Number	9223770.527483417	10048675.561491238	8383414.496478063
6	China	1	male	22	All Ages	2014	44	Population	1	Number	708762449.582683	772830024.9431791	643362483.5835342
6	China	1	male	23	5-14 years	2014	44	Population	1	Number	78349244.14399192	85442295.72301355	71115331.25160259
6	China	1	male	24	15-49 years	2014	44	Population	1	Number	396359171.9918875	432215253.75434065	359776726.2412203
6	China	1	male	25	50-69 years	2014	44	Population	1	Number	154931141.13991553	168910995.93254128	140644111.8486315
6	China	1	male	26	70+ years	2014	44	Population	1	Number	39965146.23957346	43562746.94470026	36289231.98514984
6	China	1	male	28	<1 year	2014	44	Population	1	Number	7992315.683645866	8715374.327243954	7254652.70885444
6	China	1	male	30	80 to 84	2014	44	Population	1	Number	6923098.891411108	7545085.317571524	6288141.830684268
6	China	1	male	31	85 to 89	2014	44	Population	1	Number	2048378.665715357	2230672.2097336184	1863087.0999345565
6	China	1	male	32	90 to 94	2014	44	Population	1	Number	217873.15506741215	236721.68163172368	199383.1776747538
6	China	1	male	39	0 to 14	2014	44	Population	1	Number	117506990.21130644	128141028.311597	106659402.78729096
6	China	1	male	42	Neonatal	2014	44	Population	1	Number	608436.8462237145	663473.1675912025	552283.3603271769
6	China	1	male	157	25 plus	2014	44	Population	1	Number	491425436.1858895	535830031.1804311	446086201.17380774
6	China	1	male	158	<20 years	2014	44	Population	1	Number	160971882.52963713	175535568.07417998	146113386.90411672
6	China	1	male	159	10 to 24	2014	44	Population	1	Number	139771053.58401865	152416240.90320462	126870028.78136018
6	China	1	male	162	10 to 19	2014	44	Population	1	Number	83405922.71686234	90951815.21463668	75707133.27575006
6	China	1	male	164	Birth	2014	44	Population	1	Number	7970205.15835332	8162301.62607736	7777264.73557336
6	China	1	male	235	95 plus	2014	44	Population	1	Number	34419.81528953896	37087.32944985058	31789.89112050464
6	China	2	female	1	Under 5	2014	44	Population	1	Number	33110390.594581313	36103316.91340127	30055289.48631036
6	China	2	female	2	Early Neonatal	2014	44	Population	1	Number	129764.22818922032	141498.05554644254	117789.76124446317
6	China	2	female	3	Late Neonatal	2014	44	Population	1	Number	388660.3725166289	423804.8312940453	352795.27884090913
6	China	2	female	4	Post Neonatal	2014	44	Population	1	Number	6283353.769770118	6851626.58287247	5703496.241989646
6	China	2	female	5	1 to 4	2014	44	Population	1	Number	26308612.224105347	28686387.443688307	23881208.204235338
6	China	2	female	6	5 to 9	2014	44	Population	1	Number	32117872.409804363	35023840.51821078	29153155.057501383
6	China	2	female	7	10 to 14	2014	44	Population	1	Number	34099033.000043996	37184927.14376587	30951111.79040958
6	China	2	female	8	15 to 19	2014	44	Population	1	Number	38745614.49136007	42247445.21647519	35170762.865600266
6	China	2	female	9	20 to 24	2014	44	Population	1	Number	54311722.494221844	59223594.59028376	49299722.46595265
6	China	2	female	10	25 to 29	2014	44	Population	1	Number	64263327.81706711	70073130.94488953	58333832.63137272
6	China	2	female	11	30 to 34	2014	44	Population	1	Number	49840873.04666176	54334136.44308643	45246437.60663002
6	China	2	female	12	35 to 39	2014	44	Population	1	Number	50453562.61708743	55005576.471407205	45801134.060740314
6	China	2	female	13	40 to 44	2014	44	Population	1	Number	59977647.18696148	65394300.66966089	54445110.30521772
6	China	2	female	14	45 to 49	2014	44	Population	1	Number	62831773.228870384	68507225.14747806	57035667.860596284
6	China	2	female	15	50 to 54	2014	44	Population	1	Number	48171733.0223475	52513930.02852105	43732023.19958665
6	China	2	female	16	55 to 59	2014	44	Population	1	Number	40018711.38006374	43625139.11382337	36331693.391777724
6	China	2	female	17	60 to 64	2014	44	Population	1	Number	37463180.5206494	40844643.70143748	34008092.83964368
6	China	2	female	18	65 to 69	2014	44	Population	1	Number	26650825.650914483	29057078.245871406	24192482.514213677
6	China	2	female	19	70 to 74	2014	44	Population	1	Number	18232134.808116335	19878573.13306077	16550143.826871125
6	China	2	female	20	75 to 79	2014	44	Population	1	Number	14115458.483997665	15387702.710876534	12814781.150185317
6	China	2	female	21	80 plus	2014	44	Population	1	Number	14689665.53097582	16006067.539899064	13347318.814754274
6	China	2	female	22	All Ages	2014	44	Population	1	Number	679093526.2837247	740410628.5321485	616456852.3422786
6	China	2	female	23	5-14 years	2014	44	Population	1	Number	66216905.40984836	72208767.66197665	60104266.84791096
6	China	2	female	24	15-49 years	2014	44	Population	1	Number	380424520.88223004	414785409.4832811	345332667.79611
6	China	2	female	25	50-69 years	2014	44	Population	1	Number	152304450.57397512	166040791.08965328	138262124.07062227
6	China	2	female	26	70+ years	2014	44	Population	1	Number	47037258.82308982	51272343.38383635	42709530.2421403
6	China	2	female	28	<1 year	2014	44	Population	1	Number	6801778.370475967	7416929.469712957	6174081.282075019
6	China	2	female	30	80 to 84	2014	44	Population	1	Number	9026137.116275305	9837475.84661417	8197674.452995256
6	China	2	female	31	85 to 89	2014	44	Population	1	Number	4101446.187817727	4468454.165547969	3727452.9635274545
6	China	2	female	32	90 to 94	2014	44	Population	1	Number	1299124.513503021	1414442.6055527634	1181949.0126931523
6	China	2	female	39	0 to 14	2014	44	Population	1	Number	99327296.00442968	108312084.57537794	90159556.33422133
6	China	2	female	42	Neonatal	2014	44	Population	1	Number	518424.6007058492	565302.8868404878	470585.04008537234
6	China	2	female	157	25 plus	2014	44	Population	1	Number	486708893.2937131	530627504.1500119	441826810.6765045
6	China	2	female	158	<20 years	2014	44	Population	1	Number	138072910.49578974	150559529.79185313	125330319.19982159
6	China	2	female	159	10 to 24	2014	44	Population	1	Number	127156369.98562591	138655966.95052484	115421597.1219625
6	China	2	female	162	10 to 19	2014	44	Population	1	Number	72844647.49140407	79432372.36024106	66121874.656009845
6	China	2	female	164	Birth	2014	44	Population	1	Number	6781787.29041869	6945181.31787053	6617672.58757914
6	China	2	female	235	95 plus	2014	44	Population	1	Number	262957.71337976656	286021.6794642638	239808.313644339
6	China	3	both	1	Under 5	2014	44	Population	1	Number	72268136.66189584	78802049.5019847	65599361.021998726
6	China	3	both	2	Early Neonatal	2014	44	Population	1	Number	282095.22857993026	307608.1807878028	256061.92356128024
6	China	3	both	3	Late Neonatal	2014	44	Population	1	Number	844766.2183496334	921167.8736438876	766806.4768512689
6	China	3	both	4	Post Neonatal	2014	44	Population	1	Number	13667232.607192269	14903527.74252522	12405865.59051691
6	China	3	both	5	1 to 4	2014	44	Population	1	Number	57474042.607774004	62669745.705027804	52170627.03106928
6	China	3	both	6	5 to 9	2014	44	Population	1	Number	70526086.15526463	76908860.78917068	64015337.150179684
6	China	3	both	7	10 to 14	2014	44	Population	1	Number	74040063.39857565	80742202.5958195	67204260.94933388
6	China	3	both	8	15 to 19	2014	44	Population	1	Number	82210506.80969076	89641984.97905822	74624746.98242603
6	China	3	both	9	20 to 24	2014	44	Population	1	Number	110676853.36137816	120688020.27885169	100462617.9715628
6	China	3	both	10	25 to 29	2014	44	Population	1	Number	129158499.60450953	140841947.7496968	117238792.77859859
6	China	3	both	11	30 to 34	2014	44	Population	1	Number	101210584.56734736	110347507.85965915	91876455.38801806
6	China	3	both	12	35 to 39	2014	44	Population	1	Number	103332699.95844166	112667561.84168555	93799910.55506006
6	China	3	both	13	40 to 44	2014	44	Population	1	Number	122936866.76073597	134051221.45486687	111592334.56610338
6	China	3	both	14	45 to 49	2014	44	Population	1	Number	127257681.81201416	138762419.07380357	115514535.7955614
6	China	3	both	15	50 to 54	2014	44	Population	1	Number	97617768.61811922	106422113.25851274	88617521.2926737
6	China	3	both	16	55 to 59	2014	44	Population	1	Number	81326344.9042268	88656684.45738772	73831576.97509441
6	China	3	both	17	60 to 64	2014	44	Population	1	Number	74967350.7152662	81733322.5500477	68053610.61715902
6	China	3	both	18	65 to 69	2014	44	Population	1	Number	53324127.47627845	58139666.75624639	48405083.44978492
6	China	3	both	19	70 to 74	2014	44	Population	1	Number	36087380.58241809	39345291.12111981	32758495.52208075
6	China	3	both	20	75 to 79	2014	44	Population	1	Number	27001588.42178595	29435056.106026523	24513845.328058213
6	China	3	both	21	80 plus	2014	44	Population	1	Number	23913436.058459237	26054743.101390306	21730733.31123234
6	China	3	both	22	All Ages	2014	44	Population	1	Number	1387855975.8664076	1513240653.4753282	1259819335.9258137
6	China	3	both	23	5-14 years	2014	44	Population	1	Number	144566149.55384028	157651063.3849902	131219598.09951358
6	China	3	both	24	15-49 years	2014	44	Population	1	Number	776783692.8741176	847000663.2376218	705109394.0373304
6	China	3	both	25	50-69 years	2014	44	Population	1	Number	307235591.7138907	334951787.0221946	278906235.91925377
6	China	3	both	26	70+ years	2014	44	Population	1	Number	87002405.06266327	94835090.32853664	78998762.22729017
6	China	3	both	28	<1 year	2014	44	Population	1	Number	14794094.054121833	16132303.79695691	13428733.990929458
6	China	3	both	30	80 to 84	2014	44	Population	1	Number	15949236.007686414	17382561.16418569	14485816.283679524
6	China	3	both	31	85 to 89	2014	44	Population	1	Number	6149824.8535330845	6699126.375281586	5590540.063462011
6	China	3	both	32	90 to 94	2014	44	Population	1	Number	1516997.6685704333	1650905.3196302273	1381317.818370661
6	China	3	both	39	0 to 14	2014	44	Population	1	Number	216834286.21573612	236453112.88697487	196818959.1215123
6	China	3	both	42	Neonatal	2014	44	Population	1	Number	1126861.4469295638	1228776.0544316904	1022868.400412549
6	China	3	both	157	25 plus	2014	44	Population	1	Number	978134329.4796026	1066457535.330443	887913011.8503122
6	China	3	both	158	<20 years	2014	44	Population	1	Number	299044793.02542686	326095097.86603314	271443706.10393834
6	China	3	both	159	10 to 24	2014	44	Population	1	Number	266927423.56964457	291072207.85372937	242291625.90332267
6	China	3	both	162	10 to 19	2014	44	Population	1	Number	156250570.2082664	170384187.5748777	141829007.9317599
6	China	3	both	164	Birth	2014	44	Population	1	Number	14751992.448772	15107482.9439479	14394937.3231525
6	China	3	both	235	95 plus	2014	44	Population	1	Number	297377.5286693055	323294.2944524548	271632.2487683882
7	Democratic People's Republic of Korea	1	male	1	Under 5	2014	44	Population	1	Number	925068.5785046758	1021169.4346393257	828184.9940822297
7	Democratic People's Republic of Korea	1	male	2	Early Neonatal	2014	44	Population	1	Number	3667.5754247567443	4048.5819214072453	3283.465682466635
7	Democratic People's Republic of Korea	1	male	3	Late Neonatal	2014	44	Population	1	Number	10950.248318220536	12087.816129645975	9803.415173049878
7	Democratic People's Republic of Korea	1	male	4	Post Neonatal	2014	44	Population	1	Number	176697.84811281034	195054.12447476393	158192.0623984429
7	Democratic People's Republic of Korea	1	male	5	1 to 4	2014	44	Population	1	Number	733752.9066488881	809978.9121135086	656906.0508282701
7	Democratic People's Republic of Korea	1	male	6	5 to 9	2014	44	Population	1	Number	872552.3943441769	963197.6006210544	781168.8952990578
7	Democratic People's Republic of Korea	1	male	7	10 to 14	2014	44	Population	1	Number	928153.7099110906	1024575.0652782663	830947.0158338436
7	Democratic People's Republic of Korea	1	male	8	15 to 19	2014	44	Population	1	Number	1031555.6125505553	1138718.8865176113	923519.508420266
7	Democratic People's Republic of Korea	1	male	9	20 to 24	2014	44	Population	1	Number	1119700.1699944795	1236020.351493368	1002432.5765768752
7	Democratic People's Republic of Korea	1	male	10	25 to 29	2014	44	Population	1	Number	1057958.1507004485	1167864.255393021	947156.8758647108
7	Democratic People's Republic of Korea	1	male	11	30 to 34	2014	44	Population	1	Number	991311.0108225871	1094293.469690391	887489.7739569085
7	Democratic People's Republic of Korea	1	male	12	35 to 39	2014	44	Population	1	Number	960602.80352511	1060395.136730644	859997.6754575231
7	Democratic People's Republic of Korea	1	male	13	40 to 44	2014	44	Population	1	Number	1118653.093366523	1234864.4991889661	1001495.1615883244
7	Democratic People's Republic of Korea	1	male	14	45 to 49	2014	44	Population	1	Number	1018680.7807530358	1124506.5513316065	911993.0737928201
7	Democratic People's Republic of Korea	1	male	15	50 to 54	2014	44	Population	1	Number	819192.7766360375	904294.7128636189	733397.6968142074
7	Democratic People's Republic of Korea	1	male	16	55 to 59	2014	44	Population	1	Number	605871.7740706406	668812.833305541	542418.0685440364
7	Democratic People's Republic of Korea	1	male	17	60 to 64	2014	44	Population	1	Number	432279.951210819	477187.40387595614	387006.73350520583
7	Democratic People's Republic of Korea	1	male	18	65 to 69	2014	44	Population	1	Number	372781.56862391	411508.02494121797	333739.6906333217
7	Democratic People's Republic of Korea	1	male	19	70 to 74	2014	44	Population	1	Number	275144.99527882796	303728.4648959682	246328.71722342196
7	Democratic People's Republic of Korea	1	male	20	75 to 79	2014	44	Population	1	Number	149693.1583458952	165244.0493920422	134015.60742582162
7	Democratic People's Republic of Korea	1	male	21	80 plus	2014	44	Population	1	Number	71034.51320572362	78413.941815452	63594.98016245605
7	Democratic People's Republic of Korea	1	male	22	All Ages	2014	44	Population	1	Number	12750235.041844536	14074794.681974052	11414887.045181034
7	Democratic People's Republic of Korea	1	male	23	5-14 years	2014	44	Population	1	Number	1800706.1042552674	1987772.6658993207	1612115.9111329017
7	Democratic People's Republic of Korea	1	male	24	15-49 years	2014	44	Population	1	Number	7298461.62171274	8056663.150345609	6534084.645657428
7	Democratic People's Republic of Korea	1	male	25	50-69 years	2014	44	Population	1	Number	2230126.070541407	2461802.9749863334	1996562.1894967717
7	Democratic People's Republic of Korea	1	male	26	70+ years	2014	44	Population	1	Number	495872.66683044675	547386.4561034624	443939.3048116996
7	Democratic People's Republic of Korea	1	male	28	<1 year	2014	44	Population	1	Number	191315.67185578763	211190.52252581718	171278.9432539594
7	Democratic People's Republic of Korea	1	male	30	80 to 84	2014	44	Population	1	Number	49146.86862908168	54252.49675367596	43999.65586392511
7	Democratic People's Republic of Korea	1	male	31	85 to 89	2014	44	Population	1	Number	17021.557794808195	18789.84429251916	15238.868846189334
7	Democratic People's Republic of Korea	1	male	32	90 to 94	2014	44	Population	1	Number	4222.793443890362	4661.478828593005	3780.5350269186997
7	Democratic People's Republic of Korea	1	male	39	0 to 14	2014	44	Population	1	Number	2725774.6827599434	3008942.100538647	2440300.9052151316
7	Democratic People's Republic of Korea	1	male	42	Neonatal	2014	44	Population	1	Number	14617.823742977282	16136.398051053222	13086.880855516512
7	Democratic People's Republic of Korea	1	male	157	25 plus	2014	44	Population	1	Number	7873204.576539558	8691113.343424426	7048634.054968757
7	Democratic People's Republic of Korea	1	male	158	<20 years	2014	44	Population	1	Number	3757330.2953104987	4147660.987056258	3363820.4136353973
7	Democratic People's Republic of Korea	1	male	159	10 to 24	2014	44	Population	1	Number	3079409.4924561256	3399314.3032892453	2756899.100830985
7	Democratic People's Republic of Korea	1	male	162	10 to 19	2014	44	Population	1	Number	1959709.3224616458	2163293.9517958774	1754466.5242541095
7	Democratic People's Republic of Korea	1	male	164	Birth	2014	44	Population	1	Number	198114.34158556	224229.289807174	173022.584374809
7	Democratic People's Republic of Korea	1	male	235	95 plus	2014	44	Population	1	Number	643.2933379433819	710.1219406638485	575.9204254229078
7	Democratic People's Republic of Korea	2	female	1	Under 5	2014	44	Population	1	Number	876366.1495897513	967407.5482708503	784583.2312076375
7	Democratic People's Republic of Korea	2	female	2	Early Neonatal	2014	44	Population	1	Number	3457.6936422415997	3816.8965456716123	3095.5650804472198
7	Democratic People's Republic of Korea	2	female	3	Late Neonatal	2014	44	Population	1	Number	10334.17375197242	11407.740585919053	9251.86286346094
7	Democratic People's Republic of Korea	2	female	4	Post Neonatal	2014	44	Population	1	Number	166854.40637146306	184188.09565107938	149379.53657091552
7	Democratic People's Republic of Korea	2	female	5	1 to 4	2014	44	Population	1	Number	695719.8758240741	767994.8154881803	622856.2666928138
7	Democratic People's Republic of Korea	2	female	6	5 to 9	2014	44	Population	1	Number	831631.7109961192	918025.8673565462	744533.8860857591
7	Democratic People's Republic of Korea	2	female	7	10 to 14	2014	44	Population	1	Number	887035.3963637456	979185.1709783891	794135.074478182
7	Democratic People's Republic of Korea	2	female	8	15 to 19	2014	44	Population	1	Number	996255.3698871571	1099751.4740675178	891916.3041383255
7	Democratic People's Republic of Korea	2	female	9	20 to 24	2014	44	Population	1	Number	1055595.9553759582	1165256.6631343837	945042.0761987265
7	Democratic People's Republic of Korea	2	female	10	25 to 29	2014	44	Population	1	Number	956331.7876191855	1055680.4258439778	856173.9683670813
7	Democratic People's Republic of Korea	2	female	11	30 to 34	2014	44	Population	1	Number	870000.5539950687	960380.6620425102	778884.3123680917
7	Democratic People's Republic of Korea	2	female	12	35 to 39	2014	44	Population	1	Number	854966.0752238198	943784.3247074448	765424.4132843687
7	Democratic People's Republic of Korea	2	female	13	40 to 44	2014	44	Population	1	Number	1063355.5079034609	1173822.3176725288	951988.9611253104
7	Democratic People's Republic of Korea	2	female	14	45 to 49	2014	44	Population	1	Number	1019671.189538495	1125599.8488481473	912879.7558325997
7	Democratic People's Republic of Korea	2	female	15	50 to 54	2014	44	Population	1	Number	844395.2917761854	932115.3942002987	755960.7211533753
7	Democratic People's Republic of Korea	2	female	16	55 to 59	2014	44	Population	1	Number	662845.9743290441	731705.8049390028	593425.2898466104
7	Democratic People's Republic of Korea	2	female	17	60 to 64	2014	44	Population	1	Number	508348.32763993373	561158.1523772337	455108.3741258668
7	Democratic People's Republic of Korea	2	female	18	65 to 69	2014	44	Population	1	Number	512256.55172358773	565472.3827712656	458607.28503345064
7	Democratic People's Republic of Korea	2	female	19	70 to 74	2014	44	Population	1	Number	485222.3401668488	535629.719024174	434404.40012482397
7	Democratic People's Republic of Korea	2	female	20	75 to 79	2014	44	Population	1	Number	359922.3425536408	397312.9166852415	322227.22732587386
7	Democratic People's Republic of Korea	2	female	21	80 plus	2014	44	Population	1	Number	290731.897780979	320934.61456503236	260283.18401265258
7	Democratic People's Republic of Korea	2	female	22	All Ages	2014	44	Population	1	Number	13074932.422462981	14433223.287484549	11705578.46470874
7	Democratic People's Republic of Korea	2	female	23	5-14 years	2014	44	Population	1	Number	1718667.1073598647	1897211.0383349352	1538668.9605639416
7	Democratic People's Republic of Korea	2	female	24	15-49 years	2014	44	Population	1	Number	6816176.439543145	7524275.71631651	6102309.791314504
7	Democratic People's Republic of Korea	2	female	25	50-69 years	2014	44	Population	1	Number	2527846.145468751	2790451.7342878007	2263101.6701593036
7	Democratic People's Republic of Korea	2	female	26	70+ years	2014	44	Population	1	Number	1135876.5805014686	1253877.2502744482	1016914.8114633504
7	Democratic People's Republic of Korea	2	female	28	<1 year	2014	44	Population	1	Number	180646.2737656771	199412.73278267006	161726.9645148237
7	Democratic People's Republic of Korea	2	female	30	80 to 84	2014	44	Population	1	Number	187602.43216838225	207091.53250456124	167954.5957839473
7	Democratic People's Republic of Korea	2	female	31	85 to 89	2014	44	Population	1	Number	77475.39301210314	85523.93316451732	69361.29860443935
7	Democratic People's Republic of Korea	2	female	32	90 to 94	2014	44	Population	1	Number	21756.0290930855	24016.15668850712	19477.493068497686
7	Democratic People's Republic of Korea	2	female	39	0 to 14	2014	44	Population	1	Number	2595033.256949616	2864618.5866057863	2323252.191771579
7	Democratic People's Republic of Korea	2	female	42	Neonatal	2014	44	Population	1	Number	13791.867394214018	15224.637131590665	12347.42794390816
7	Democratic People's Republic of Korea	2	female	157	25 plus	2014	44	Population	1	Number	8428047.84025025	9303596.563676856	7545367.892600104
7	Democratic People's Republic of Korea	2	female	158	<20 years	2014	44	Population	1	Number	3591288.626836773	3964370.0606733044	3215168.495909904
7	Democratic People's Republic of Korea	2	female	159	10 to 24	2014	44	Population	1	Number	2938886.721626861	3244193.3081802907	2631093.454815234
7	Democratic People's Republic of Korea	2	female	162	10 to 19	2014	44	Population	1	Number	1883290.7662509028	2078936.645045907	1686051.3786165074
7	Democratic People's Republic of Korea	2	female	164	Birth	2014	44	Population	1	Number	186388.657080801	210957.954234178	162781.991895032
7	Democratic People's Republic of Korea	2	female	235	95 plus	2014	44	Population	1	Number	3898.04350740809	4302.992207446698	3489.7965557682437
7	Democratic People's Republic of Korea	3	both	1	Under 5	2014	44	Population	1	Number	1801434.728094427	1988576.9829101763	1612768.2252898668
7	Democratic People's Republic of Korea	3	both	2	Early Neonatal	2014	44	Population	1	Number	7125.269066998344	7865.478467078859	6379.030762913855
7	Democratic People's Republic of Korea	3	both	3	Late Neonatal	2014	44	Population	1	Number	21284.422070192955	23495.556715565028	19055.27803651082
7	Democratic People's Republic of Korea	3	both	4	Post Neonatal	2014	44	Population	1	Number	343552.25448427344	379242.22012584336	307571.5989693584
7	Democratic People's Republic of Korea	3	both	5	1 to 4	2014	44	Population	1	Number	1429472.7824729623	1577973.7276016888	1279762.3175210839
7	Democratic People's Republic of Korea	3	both	6	5 to 9	2014	44	Population	1	Number	1704184.1053402962	1881223.4679776006	1525702.781384817
7	Democratic People's Republic of Korea	3	both	7	10 to 14	2014	44	Population	1	Number	1815189.106274836	2003760.2362566553	1625082.090312026
7	Democratic People's Republic of Korea	3	both	8	15 to 19	2014	44	Population	1	Number	2027810.9824377124	2238470.3605851294	1815435.8125585916
7	Democratic People's Republic of Korea	3	both	9	20 to 24	2014	44	Population	1	Number	2175296.1253704377	2401277.0146277514	1947474.652775602
7	Democratic People's Republic of Korea	3	both	10	25 to 29	2014	44	Population	1	Number	2014289.9383196342	2223544.6812369996	1803330.8442317923
7	Democratic People's Republic of Korea	3	both	11	30 to 34	2014	44	Population	1	Number	1861311.5648176558	2054674.1317329016	1666374.0863250005
7	Democratic People's Republic of Korea	3	both	12	35 to 39	2014	44	Population	1	Number	1815568.8787489298	2004179.4614380887	1625422.0887418918
7	Democratic People's Republic of Korea	3	both	13	40 to 44	2014	44	Population	1	Number	2182008.601269984	2408686.816861495	1953484.1227136345
7	Democratic People's Republic of Korea	3	both	14	45 to 49	2014	44	Population	1	Number	2038351.9702915307	2250106.400179754	1824872.8296254198
7	Democratic People's Republic of Korea	3	both	15	50 to 54	2014	44	Population	1	Number	1663588.068412223	1836410.1070639172	1489358.4179675828
7	Democratic People's Republic of Korea	3	both	16	55 to 59	2014	44	Population	1	Number	1268717.7483996847	1400518.6382445437	1135843.3583906465
7	Democratic People's Republic of Korea	3	both	17	60 to 64	2014	44	Population	1	Number	940628.2788507527	1038345.5562531899	842115.1076310728
7	Democratic People's Republic of Korea	3	both	18	65 to 69	2014	44	Population	1	Number	885038.1203474978	976980.4077124837	792346.9756667722
7	Democratic People's Republic of Korea	3	both	19	70 to 74	2014	44	Population	1	Number	760367.3354456768	839358.1839201424	680733.1173482459
7	Democratic People's Republic of Korea	3	both	20	75 to 79	2014	44	Population	1	Number	509615.50089953595	562556.9660772837	456242.83475169545
7	Democratic People's Republic of Korea	3	both	21	80 plus	2014	44	Population	1	Number	361766.4109867026	399348.55638048437	323878.16417510854
7	Democratic People's Republic of Korea	3	both	22	All Ages	2014	44	Population	1	Number	25825167.464307517	28508017.96945859	23120465.50988977
7	Democratic People's Republic of Korea	3	both	23	5-14 years	2014	44	Population	1	Number	3519373.211615132	3884983.704234256	3150784.8716968424
7	Democratic People's Republic of Korea	3	both	24	15-49 years	2014	44	Population	1	Number	14114638.061255885	15580938.86666212	12636394.43697193
7	Democratic People's Republic of Korea	3	both	25	50-69 years	2014	44	Population	1	Number	4757972.216010158	5252254.709274136	4259663.859656075
7	Democratic People's Republic of Korea	3	both	26	70+ years	2014	44	Population	1	Number	1631749.2473319154	1801263.7063779107	1460854.1162750502
7	Democratic People's Republic of Korea	3	both	28	<1 year	2014	44	Population	1	Number	371961.9456214647	410603.2553084872	333005.9077687831
7	Democratic People's Republic of Korea	3	both	30	80 to 84	2014	44	Population	1	Number	236749.30079746392	261344.02925823725	211954.2516478724
7	Democratic People's Republic of Korea	3	both	31	85 to 89	2014	44	Population	1	Number	94496.95080691134	104313.77745703649	84600.1674506287
7	Democratic People's Republic of Korea	3	both	32	90 to 94	2014	44	Population	1	Number	25978.822536975862	28677.63551710012	23258.028095416386
7	Democratic People's Republic of Korea	3	both	39	0 to 14	2014	44	Population	1	Number	5320807.939709559	5873560.687144432	4763553.096986711
7	Democratic People's Republic of Korea	3	both	42	Neonatal	2014	44	Population	1	Number	28409.6911371913	31361.035182643885	25434.308799424674
7	Democratic People's Republic of Korea	3	both	157	25 plus	2014	44	Population	1	Number	16301252.416789807	17994709.90710129	14594001.94756887
7	Democratic People's Republic of Korea	3	both	158	<20 years	2014	44	Population	1	Number	7348618.922147271	8112031.047729562	6578988.909545302
7	Democratic People's Republic of Korea	3	both	159	10 to 24	2014	44	Population	1	Number	6018296.214082986	6643507.611469537	5387992.555646217
7	Democratic People's Republic of Korea	3	both	162	10 to 19	2014	44	Population	1	Number	3843000.0887125484	4242230.596841785	3440517.902870617
7	Democratic People's Republic of Korea	3	both	164	Birth	2014	44	Population	1	Number	384502.998666361	435187.244041352	335804.576269841
7	Democratic People's Republic of Korea	3	both	235	95 plus	2014	44	Population	1	Number	4541.336845351472	5013.114148110546	4065.7169811911513
8	Taiwan (Province of China)	1	male	1	Under 5	2014	44	Population	1	Number	532073.2181542336	536176.8301342392	528021.1635366585
8	Taiwan (Province of China)	1	male	2	Early Neonatal	2014	44	Population	1	Number	2091.782277480833	2107.9151376221707	2075.852108949081
8	Taiwan (Province of China)	1	male	3	Late Neonatal	2014	44	Population	1	Number	6264.008311555936	6312.319443695468	6216.304155553833
8	Taiwan (Province of China)	1	male	4	Post Neonatal	2014	44	Population	1	Number	99658.11849486588	100426.73122523223	98899.16253646067
8	Taiwan (Province of China)	1	male	5	1 to 4	2014	44	Population	1	Number	424059.30907033104	427329.8643276893	420829.8447356948
8	Taiwan (Province of China)	1	male	6	5 to 9	2014	44	Population	1	Number	528083.0545937308	532155.8924576365	524061.387449399
8	Taiwan (Province of China)	1	male	7	10 to 14	2014	44	Population	1	Number	653314.7484108789	658353.4350743298	648339.3672928221
8	Taiwan (Province of China)	1	male	8	15 to 19	2014	44	Population	1	Number	790653.0138184462	796750.9211530574	784631.7199697222
8	Taiwan (Province of China)	1	male	9	20 to 24	2014	44	Population	1	Number	838317.6087401939	844783.129019921	831933.3205979072
8	Taiwan (Province of China)	1	male	10	25 to 29	2014	44	Population	1	Number	818168.482501899	824478.6027483281	811937.6419627395
8	Taiwan (Province of China)	1	male	11	30 to 34	2014	44	Population	1	Number	981139.7593337073	988706.7947211086	973667.7954072269
8	Taiwan (Province of China)	1	male	12	35 to 39	2014	44	Population	1	Number	982387.5605064174	989964.2195539959	974906.0938304444
8	Taiwan (Province of China)	1	male	13	40 to 44	2014	44	Population	1	Number	886012.8374981821	892846.2069863307	879265.3217674152
8	Taiwan (Province of China)	1	male	14	45 to 49	2014	44	Population	1	Number	917210.9455890278	924284.9303266326	910225.837674261
8	Taiwan (Province of China)	1	male	15	50 to 54	2014	44	Population	1	Number	926874.7758565366	934023.292835768	919816.0721156262
8	Taiwan (Province of China)	1	male	16	55 to 59	2014	44	Population	1	Number	839144.527238676	845616.4251231032	832753.9416192644
8	Taiwan (Province of China)	1	male	17	60 to 64	2014	44	Population	1	Number	700809.4044553104	706214.3934111531	695472.3232295077
8	Taiwan (Province of China)	1	male	18	65 to 69	2014	44	Population	1	Number	415400.2015190955	418603.97345364967	412236.6814484062
8	Taiwan (Province of China)	1	male	19	70 to 74	2014	44	Population	1	Number	324003.462657844	326502.3377103008	321535.98321671085
8	Taiwan (Province of China)	1	male	20	75 to 79	2014	44	Population	1	Number	239286.01079239452	241131.50292962661	237463.70523017127
8	Taiwan (Province of China)	1	male	21	80 plus	2014	44	Population	1	Number	341137.53900416446	343768.5605330121	338539.5733614934
8	Taiwan (Province of China)	1	male	22	All Ages	2014	44	Population	1	Number	11714017.150670739	11804361.44817219	11624807.929709774
8	Taiwan (Province of China)	1	male	23	5-14 years	2014	44	Population	1	Number	1181397.8030046097	1190509.3275319664	1172400.754742221
8	Taiwan (Province of China)	1	male	24	15-49 years	2014	44	Population	1	Number	6213890.207987874	6261814.804509375	6166567.731209716
8	Taiwan (Province of China)	1	male	25	50-69 years	2014	44	Population	1	Number	2882228.9090696187	2904458.0848236745	2860279.018412804
8	Taiwan (Province of China)	1	male	26	70+ years	2014	44	Population	1	Number	904427.012454403	911402.4011729397	897539.2618083754
8	Taiwan (Province of China)	1	male	28	<1 year	2014	44	Population	1	Number	108013.90908390265	108846.96580654987	107191.31880096359
8	Taiwan (Province of China)	1	male	30	80 to 84	2014	44	Population	1	Number	177194.96941015736	178561.58470756075	175845.52412798302
8	Taiwan (Province of China)	1	male	31	85 to 89	2014	44	Population	1	Number	111245.45331251272	112103.43330353351	110398.25289460228
8	Taiwan (Province of China)	1	male	32	90 to 94	2014	44	Population	1	Number	40070.288613476085	40379.33050994093	39765.12948788231
8	Taiwan (Province of China)	1	male	39	0 to 14	2014	44	Population	1	Number	1713471.0211588435	1726686.1576662054	1700421.9182788795
8	Taiwan (Province of China)	1	male	42	Neonatal	2014	44	Population	1	Number	8355.79058903677	8420.234581317638	8292.156264502915
8	Taiwan (Province of China)	1	male	157	25 plus	2014	44	Population	1	Number	8371575.506953255	8436141.240333011	8307820.970863268
8	Taiwan (Province of China)	1	male	158	<20 years	2014	44	Population	1	Number	2504124.03497729	2523437.078819263	2485053.6382486015
8	Taiwan (Province of China)	1	male	159	10 to 24	2014	44	Population	1	Number	2282285.370969519	2299887.4852473075	2264904.4078604514
8	Taiwan (Province of China)	1	male	162	10 to 19	2014	44	Population	1	Number	1443967.762229325	1455104.356227387	1432971.0872625443
8	Taiwan (Province of China)	1	male	164	Birth	2014	44	Population	1	Number	110925.68981933	111627.010645106	110248.957739216
8	Taiwan (Province of China)	1	male	235	95 plus	2014	44	Population	1	Number	12626.827668018283	12724.212011976982	12530.666851025817
8	Taiwan (Province of China)	2	female	1	Under 5	2014	44	Population	1	Number	493216.38752192695	497020.3163939555	489460.25082432176
8	Taiwan (Province of China)	2	female	2	Early Neonatal	2014	44	Population	1	Number	1945.5388563517477	1960.543814853863	1930.722418618046
8	Taiwan (Province of China)	2	female	3	Late Neonatal	2014	44	Population	1	Number	5826.778267897932	5871.717265556804	5782.403879222764
8	Taiwan (Province of China)	2	female	4	Post Neonatal	2014	44	Population	1	Number	92662.3625439224	93377.02054221432	91956.68343584012
8	Taiwan (Province of China)	2	female	5	1 to 4	2014	44	Population	1	Number	392781.7078537549	395811.0347713305	389790.4410906408
8	Taiwan (Province of China)	2	female	6	5 to 9	2014	44	Population	1	Number	483116.83846481255	486842.87461627304	479437.61585157766
8	Taiwan (Province of China)	2	female	7	10 to 14	2014	44	Population	1	Number	596920.930318118	601524.679947289	592375.021729797
8	Taiwan (Province of China)	2	female	8	15 to 19	2014	44	Population	1	Number	729649.6821332248	735277.1015834952	724092.9650070429
8	Taiwan (Province of China)	2	female	9	20 to 24	2014	44	Population	1	Number	772751.3320313958	778711.172736571	766866.3701570553
8	Taiwan (Province of China)	2	female	10	25 to 29	2014	44	Population	1	Number	778234.7644279754	784236.8960775291	772308.042948369
8	Taiwan (Province of China)	2	female	11	30 to 34	2014	44	Population	1	Number	986688.8736682513	994298.7065716422	979174.6499294074
8	Taiwan (Province of China)	2	female	12	35 to 39	2014	44	Population	1	Number	1002427.8543527921	1010159.0740644012	994793.7688972094
8	Taiwan (Province of China)	2	female	13	40 to 44	2014	44	Population	1	Number	907288.7616229166	914286.2215673126	900379.2170516606
8	Taiwan (Province of China)	2	female	14	45 to 49	2014	44	Population	1	Number	927394.3631709479	934546.8874646903	920331.7024630173
8	Taiwan (Province of China)	2	female	15	50 to 54	2014	44	Population	1	Number	944321.1169884714	951604.1887846594	937129.5489636027
8	Taiwan (Province of China)	2	female	16	55 to 59	2014	44	Population	1	Number	873691.7740640725	880430.1174133563	867038.0905734524
8	Taiwan (Province of China)	2	female	17	60 to 64	2014	44	Population	1	Number	746141.3769257693	751895.9884879751	740459.0657163752
8	Taiwan (Province of China)	2	female	18	65 to 69	2014	44	Population	1	Number	452327.8216281088	455816.39764432324	448883.075725197
8	Taiwan (Province of China)	2	female	19	70 to 74	2014	44	Population	1	Number	374084.31501782575	376969.4383885614	371235.440042895
8	Taiwan (Province of China)	2	female	20	75 to 79	2014	44	Population	1	Number	300981.6547278202	303302.97420408996	298689.500072722
8	Taiwan (Province of China)	2	female	21	80 plus	2014	44	Population	1	Number	379972.5393059177	382903.0755764294	377078.8219942524
8	Taiwan (Province of China)	2	female	22	All Ages	2014	44	Population	1	Number	11749210.386370346	11839826.111522557	11659733.14794796
8	Taiwan (Province of China)	2	female	23	5-14 years	2014	44	Population	1	Number	1080037.7687829304	1088367.5545635624	1071812.6375813747
8	Taiwan (Province of China)	2	female	24	15-49 years	2014	44	Population	1	Number	6104435.631407504	6151516.060065643	6057946.716453765
8	Taiwan (Province of China)	2	female	25	50-69 years	2014	44	Population	1	Number	3016482.089606422	3039746.6923303143	2993509.780978628
8	Taiwan (Province of China)	2	female	26	70+ years	2014	44	Population	1	Number	1055038.5090515637	1063175.488169081	1047003.7621098695
8	Taiwan (Province of China)	2	female	28	<1 year	2014	44	Population	1	Number	100434.67966817207	101209.281622625	99669.80973368093
8	Taiwan (Province of China)	2	female	30	80 to 84	2014	44	Population	1	Number	205511.91322884915	207096.9228109614	203946.8175454872
8	Taiwan (Province of China)	2	female	31	85 to 89	2014	44	Population	1	Number	114501.32155229579	115384.41241050219	113629.32575757425
8	Taiwan (Province of China)	2	female	32	90 to 94	2014	44	Population	1	Number	45775.483741742806	46128.52692652252	45426.8761555333
8	Taiwan (Province of China)	2	female	39	0 to 14	2014	44	Population	1	Number	1573254.1563048575	1585387.8709575178	1561272.8884056965
8	Taiwan (Province of China)	2	female	42	Neonatal	2014	44	Population	1	Number	7772.317124249679	7832.261080410667	7713.12629784081
8	Taiwan (Province of China)	2	female	157	25 plus	2014	44	Population	1	Number	8673555.215900868	8740449.966244973	8607500.924378159
8	Taiwan (Province of China)	2	female	158	<20 years	2014	44	Population	1	Number	2302903.8384380825	2320664.972541013	2285365.85341274
8	Taiwan (Province of China)	2	female	159	10 to 24	2014	44	Population	1	Number	2099321.9444827386	2115512.954267355	2083334.3568938952
8	Taiwan (Province of China)	2	female	162	10 to 19	2014	44	Population	1	Number	1326570.6124513426	1336801.7815307842	1316467.9867368399
8	Taiwan (Province of China)	2	female	164	Birth	2014	44	Population	1	Number	103083.166230828	103734.903185382	102454.27958048
8	Taiwan (Province of China)	2	female	235	95 plus	2014	44	Population	1	Number	14183.820783029903	14293.213428443263	14075.802535657645
8	Taiwan (Province of China)	3	both	1	Under 5	2014	44	Population	1	Number	1025289.6056761607	1033197.1465281948	1017481.41436098
8	Taiwan (Province of China)	3	both	2	Early Neonatal	2014	44	Population	1	Number	4037.3211338325805	4068.4589524760336	4006.5745275671266
8	Taiwan (Province of China)	3	both	3	Late Neonatal	2014	44	Population	1	Number	12090.786579453868	12184.036709252272	11998.708034776597
8	Taiwan (Province of China)	3	both	4	Post Neonatal	2014	44	Population	1	Number	192320.48103878828	193803.75176744655	190855.8459723008
8	Taiwan (Province of China)	3	both	5	1 to 4	2014	44	Population	1	Number	816841.0169240859	823140.8990990198	810620.2858263355
8	Taiwan (Province of China)	3	both	6	5 to 9	2014	44	Population	1	Number	1011199.8930585434	1018998.7670739096	1003499.0033009766
8	Taiwan (Province of China)	3	both	7	10 to 14	2014	44	Population	1	Number	1250235.6787289968	1259878.1150216188	1240714.389022619
8	Taiwan (Province of China)	3	both	8	15 to 19	2014	44	Population	1	Number	1520302.6959516709	1532028.0227365526	1508724.6849767652
8	Taiwan (Province of China)	3	both	9	20 to 24	2014	44	Population	1	Number	1611068.9407715898	1623494.301756492	1598799.6907549626
8	Taiwan (Province of China)	3	both	10	25 to 29	2014	44	Population	1	Number	1596403.2469298744	1608715.4988258572	1584245.6849111088
8	Taiwan (Province of China)	3	both	11	30 to 34	2014	44	Population	1	Number	1967828.6330019587	1983005.5012927505	1952842.4453366343
8	Taiwan (Province of China)	3	both	12	35 to 39	2014	44	Population	1	Number	1984815.4148592094	2000123.293618397	1969699.8627276535
8	Taiwan (Province of China)	3	both	13	40 to 44	2014	44	Population	1	Number	1793301.5991210986	1807132.4285536434	1779644.5388190756
8	Taiwan (Province of China)	3	both	14	45 to 49	2014	44	Population	1	Number	1844605.3087599757	1858831.8177913227	1830557.5401372784
8	Taiwan (Province of China)	3	both	15	50 to 54	2014	44	Population	1	Number	1871195.892845008	1885627.4816204272	1856945.6210792288
8	Taiwan (Province of China)	3	both	16	55 to 59	2014	44	Population	1	Number	1712836.3013027485	1726046.5425364592	1699792.0321927168
8	Taiwan (Province of China)	3	both	17	60 to 64	2014	44	Population	1	Number	1446950.7813810797	1458110.381899128	1435931.3889458831
8	Taiwan (Province of China)	3	both	18	65 to 69	2014	44	Population	1	Number	867728.0231472043	874420.371097973	861119.757173603
8	Taiwan (Province of China)	3	both	19	70 to 74	2014	44	Population	1	Number	698087.7776756698	703471.7760988622	692771.4232596058
8	Taiwan (Province of China)	3	both	20	75 to 79	2014	44	Population	1	Number	540267.6655202147	544434.4771337166	536153.2053028932
8	Taiwan (Province of China)	3	both	21	80 plus	2014	44	Population	1	Number	721110.0783100821	726671.6361094415	715618.39535574615
8	Taiwan (Province of China)	3	both	22	All Ages	2014	44	Population	1	Number	23463227.537041087	23644187.559694767	23284541.077657726
8	Taiwan (Province of China)	3	both	23	5-14 years	2014	44	Population	1	Number	2261435.5717875403	2278876.8820955288	2244213.3923235955
8	Taiwan (Province of China)	3	both	24	15-49 years	2014	44	Population	1	Number	12318325.839395378	12413330.864575015	12224514.447663475
8	Taiwan (Province of China)	3	both	25	50-69 years	2014	44	Population	1	Number	5898710.99867604	5944204.777153987	5853788.799391431
8	Taiwan (Province of China)	3	both	26	70+ years	2014	44	Population	1	Number	1959465.5215059665	1974577.8893420203	1944543.0239182448
8	Taiwan (Province of China)	3	both	28	<1 year	2014	44	Population	1	Number	208448.58875207472	210056.24742917487	206861.12853464455
8	Taiwan (Province of China)	3	both	30	80 to 84	2014	44	Population	1	Number	382706.88263900654	385658.50751852215	379792.3416734703
8	Taiwan (Province of China)	3	both	31	85 to 89	2014	44	Population	1	Number	225746.7748648085	227487.84571403568	224027.57865217654
8	Taiwan (Province of China)	3	both	32	90 to 94	2014	44	Population	1	Number	85845.77235521888	86507.85743646344	85192.00564341561
8	Taiwan (Province of China)	3	both	39	0 to 14	2014	44	Population	1	Number	3286725.177463701	3312074.028623724	3261694.806684576
8	Taiwan (Province of China)	3	both	42	Neonatal	2014	44	Population	1	Number	16128.107713286448	16252.495661728308	16005.282562343724
8	Taiwan (Province of China)	3	both	157	25 plus	2014	44	Population	1	Number	17045130.722854123	17176591.206577986	16915321.895241424
8	Taiwan (Province of China)	3	both	158	<20 years	2014	44	Population	1	Number	4807027.873415372	4844102.051360276	4770419.491661342
8	Taiwan (Province of China)	3	both	159	10 to 24	2014	44	Population	1	Number	4381607.315452257	4415400.439514663	4348238.764754347
8	Taiwan (Province of China)	3	both	162	10 to 19	2014	44	Population	1	Number	2770538.3746806676	2791906.137758172	2749439.0739993844
8	Taiwan (Province of China)	3	both	164	Birth	2014	44	Population	1	Number	214008.856050158	215361.913830488	212703.237319696
8	Taiwan (Province of China)	3	both	235	95 plus	2014	44	Population	1	Number	26810.648451048186	27017.425440420247	26606.469386683464
9	Southeast Asia	1	male	1	Under 5	2014	44	Population	1	Number	29770927.840367742	31095665.621355467	28556795.894927092
9	Southeast Asia	1	male	2	Early Neonatal	2014	44	Population	1	Number	114159.20367351973	119023.5660101134	109518.79475510065
9	Southeast Asia	1	male	3	Late Neonatal	2014	44	Population	1	Number	339968.81027244497	354441.1893428362	326160.07657456497
9	Southeast Asia	1	male	4	Post Neonatal	2014	44	Population	1	Number	5458984.854995741	5692940.35237969	5237663.149530566
9	Southeast Asia	1	male	5	1 to 4	2014	44	Population	1	Number	23857814.971426036	24922099.447021335	22879945.242478482
9	Southeast Asia	1	male	6	5 to 9	2014	44	Population	1	Number	29757720.294272833	31135004.52378009	28505933.945746943
9	Southeast Asia	1	male	7	10 to 14	2014	44	Population	1	Number	29525354.066933725	30897603.310704883	28300858.55781432
9	Southeast Asia	1	male	8	15 to 19	2014	44	Population	1	Number	28930367.31525896	30239155.23722889	27735532.705473818
9	Southeast Asia	1	male	9	20 to 24	2014	44	Population	1	Number	28025622.39953123	29276237.193453755	26859467.518955685
9	Southeast Asia	1	male	10	25 to 29	2014	44	Population	1	Number	26804251.061841052	28040114.400621813	25672741.197736904
9	Southeast Asia	1	male	11	30 to 34	2014	44	Population	1	Number	25992126.348853823	27232254.603343002	24874115.134352688
9	Southeast Asia	1	male	12	35 to 39	2014	44	Population	1	Number	24230811.70035836	25388462.589995466	23172428.29499734
9	Southeast Asia	1	male	13	40 to 44	2014	44	Population	1	Number	22260760.669084433	23337808.16485244	21289082.862366565
9	Southeast Asia	1	male	14	45 to 49	2014	44	Population	1	Number	19816154.7987757	20768431.611922376	18950296.3428362
9	Southeast Asia	1	male	15	50 to 54	2014	44	Population	1	Number	16977987.199954882	17759743.834979177	16244972.283186046
9	Southeast Asia	1	male	16	55 to 59	2014	44	Population	1	Number	13543044.598799145	14154653.676796181	12968549.935487248
9	Southeast Asia	1	male	17	60 to 64	2014	44	Population	1	Number	9835218.672436232	10278154.930420479	9426916.269793442
9	Southeast Asia	1	male	18	65 to 69	2014	44	Population	1	Number	6600266.167171982	6890580.63398781	6330775.119382285
9	Southeast Asia	1	male	19	70 to 74	2014	44	Population	1	Number	4389118.492120088	4580570.930655047	4209388.496125979
9	Southeast Asia	1	male	20	75 to 79	2014	44	Population	1	Number	2945897.5607117773	3072980.050243368	2825687.909156643
9	Southeast Asia	1	male	21	80 plus	2014	44	Population	1	Number	2630688.9213143103	2738130.137010959	2525148.682927027
9	Southeast Asia	1	male	22	All Ages	2014	44	Population	1	Number	322036318.1077863	337258368.7679188	308495156.9787028
9	Southeast Asia	1	male	23	5-14 years	2014	44	Population	1	Number	59283074.36120656	62036286.473404035	56819112.74004564
9	Southeast Asia	1	male	24	15-49 years	2014	44	Population	1	Number	176060094.29370356	184365918.46021396	168556598.65879598
9	Southeast Asia	1	male	25	50-69 years	2014	44	Population	1	Number	46956516.638362244	49085235.75508152	44980812.37987999
9	Southeast Asia	1	male	26	70+ years	2014	44	Population	1	Number	9965704.974146176	10396564.663099201	9560813.967914015
9	Southeast Asia	1	male	28	<1 year	2014	44	Population	1	Number	5913112.868941706	6166402.957438763	5673341.932425234
9	Southeast Asia	1	male	30	80 to 84	2014	44	Population	1	Number	1649318.7971170472	1716504.6128374042	1581696.9702094744
9	Southeast Asia	1	male	31	85 to 89	2014	44	Population	1	Number	713873.7820471082	742809.4980880485	685504.0985784956
9	Southeast Asia	1	male	32	90 to 94	2014	44	Population	1	Number	212287.31500946986	220989.47282168435	203733.0398621099
9	Southeast Asia	1	male	39	0 to 14	2014	44	Population	1	Number	89054002.2015743	93143982.32425512	85338519.39320317
9	Southeast Asia	1	male	42	Neonatal	2014	44	Population	1	Number	454128.0139459647	473462.60505907296	435678.8404507534
9	Southeast Asia	1	male	157	25 plus	2014	44	Population	1	Number	176026326.19142178	184399680.36095664	168507926.52664897
9	Southeast Asia	1	male	158	<20 years	2014	44	Population	1	Number	117984369.51683326	123394248.69422574	113074052.09867701
9	Southeast Asia	1	male	159	10 to 24	2014	44	Population	1	Number	86481343.78172392	90450887.30234645	82862442.93112582
9	Southeast Asia	1	male	162	10 to 19	2014	44	Population	1	Number	58455721.382192686	61163545.6476419	56021780.61058248
9	Southeast Asia	1	male	164	Birth	2014	44	Population	1	Number	6025218.80208518	6382231.0434278	5695566.64665107
9	Southeast Asia	1	male	235	95 plus	2014	44	Population	1	Number	55209.02714068482	57606.415146713756	52744.113797592065
9	Southeast Asia	2	female	1	Under 5	2014	44	Population	1	Number	28070290.37813336	29326160.006335046	26925513.381641362
9	Southeast Asia	2	female	2	Early Neonatal	2014	44	Population	1	Number	107228.73465863851	111824.32948659545	102863.16491172912
9	Southeast Asia	2	female	3	Late Neonatal	2014	44	Population	1	Number	319926.35667103034	333640.11407332984	306911.3661609011
9	Southeast Asia	2	female	4	Post Neonatal	2014	44	Population	1	Number	5143076.651901873	5365037.281733627	4934155.971951316
9	Southeast Asia	2	female	5	1 to 4	2014	44	Population	1	Number	22500058.63490182	23509265.536169294	21578304.079890396
9	Southeast Asia	2	female	6	5 to 9	2014	44	Population	1	Number	28078635.79271386	29371899.474862695	26905372.21072887
9	Southeast Asia	2	female	7	10 to 14	2014	44	Population	1	Number	28002572.335871134	29295948.766030647	26840514.59503779
9	Southeast Asia	2	female	8	15 to 19	2014	44	Population	1	Number	28025131.751713715	29287382.419314053	26872781.722791236
9	Southeast Asia	2	female	9	20 to 24	2014	44	Population	1	Number	27718008.422507327	28955671.00489741	26566047.66425904
9	Southeast Asia	2	female	10	25 to 29	2014	44	Population	1	Number	26578234.017070618	27812959.528367855	25453186.608140778
9	Southeast Asia	2	female	11	30 to 34	2014	44	Population	1	Number	25723570.098664686	26959990.765777286	24625674.527651414
9	Southeast Asia	2	female	12	35 to 39	2014	44	Population	1	Number	23976213.916649174	25122746.35812449	22935077.97964075
9	Southeast Asia	2	female	13	40 to 44	2014	44	Population	1	Number	22204834.118768606	23256601.713480283	21230837.376403466
9	Southeast Asia	2	female	14	45 to 49	2014	44	Population	1	Number	20108330.656258766	21035672.087538168	19247867.523548536
9	Southeast Asia	2	female	15	50 to 54	2014	44	Population	1	Number	17568667.904239025	18327909.42273186	16830613.7663887
9	Southeast Asia	2	female	16	55 to 59	2014	44	Population	1	Number	14293974.33913568	14903261.421809006	13701066.499346966
9	Southeast Asia	2	female	17	60 to 64	2014	44	Population	1	Number	10701073.342030786	11149316.651757553	10269957.151673261
9	Southeast Asia	2	female	18	65 to 69	2014	44	Population	1	Number	7669866.51996281	7992239.4545356585	7359800.424966824
9	Southeast Asia	2	female	19	70 to 74	2014	44	Population	1	Number	5572303.531312508	5810338.771112994	5344727.067009047
9	Southeast Asia	2	female	20	75 to 79	2014	44	Population	1	Number	4111077.0264129974	4282979.149349347	3943029.4418001673
9	Southeast Asia	2	female	21	80 plus	2014	44	Population	1	Number	4170621.728704138	4341691.660348129	4006305.137754173
9	Southeast Asia	2	female	22	All Ages	2014	44	Population	1	Number	322573405.8801492	337658633.1681278	309070930.3988538
9	Southeast Asia	2	female	23	5-14 years	2014	44	Population	1	Number	56081208.128584996	58668903.15997914	53750996.286054105
9	Southeast Asia	2	female	24	15-49 years	2014	44	Population	1	Number	174334322.9816329	182573378.81966037	166949600.10355517
9	Southeast Asia	2	female	25	50-69 years	2014	44	Population	1	Number	50233582.1053683	52360501.83901449	48166572.609791
9	Southeast Asia	2	female	26	70+ years	2014	44	Population	1	Number	13854002.286429644	14432394.270253582	13287339.352776047
9	Southeast Asia	2	female	28	<1 year	2014	44	Population	1	Number	5570231.7432315415	5810501.954395997	5343929.631754327
9	Southeast Asia	2	female	30	80 to 84	2014	44	Population	1	Number	2517149.387275623	2621504.818556852	2414466.5334209166
9	Southeast Asia	2	female	31	85 to 89	2014	44	Population	1	Number	1174705.3981378635	1222504.2831750324	1128834.8358778236
9	Southeast Asia	2	female	32	90 to 94	2014	44	Population	1	Number	378688.7033472999	394208.2784525623	363416.19545534457
9	Southeast Asia	2	female	39	0 to 14	2014	44	Population	1	Number	84151498.50671835	88003908.76877238	80651169.18558834
9	Southeast Asia	2	female	42	Neonatal	2014	44	Population	1	Number	427155.0913296688	445464.6054372102	409774.5310726302
9	Southeast Asia	2	female	157	25 plus	2014	44	Population	1	Number	182678767.19920978	190990034.8281733	175018073.80254433
9	Southeast Asia	2	female	158	<20 years	2014	44	Population	1	Number	112176630.25843208	117308846.94027366	107523950.90837957
9	Southeast Asia	2	female	159	10 to 24	2014	44	Population	1	Number	83745712.51009218	87564810.9899609	80229936.8302538
9	Southeast Asia	2	female	162	10 to 19	2014	44	Population	1	Number	56027704.08758485	58620634.679611884	53705716.466568366
9	Southeast Asia	2	female	164	Birth	2014	44	Population	1	Number	5658622.35411756	5993166.34919501	5348785.78956439
9	Southeast Asia	2	female	235	95 plus	2014	44	Population	1	Number	100078.23994335202	104410.83209081208	95510.62747094696
9	Southeast Asia	3	both	1	Under 5	2014	44	Population	1	Number	57841218.2185011	60421825.627690524	55482309.27656846
9	Southeast Asia	3	both	2	Early Neonatal	2014	44	Population	1	Number	221387.93833215823	230848.07391203658	212381.95966682976
9	Southeast Asia	3	both	3	Late Neonatal	2014	44	Population	1	Number	659895.1669434753	688079.1008923171	633071.3543004662
9	Southeast Asia	3	both	4	Post Neonatal	2014	44	Population	1	Number	10602061.506897613	11057977.63411332	10171803.00763137
9	Southeast Asia	3	both	5	1 to 4	2014	44	Population	1	Number	46357873.606327854	48431376.86869584	44458249.32236888
9	Southeast Asia	3	both	6	5 to 9	2014	44	Population	1	Number	57836356.08698669	60509393.6922227	55411306.15647582
9	Southeast Asia	3	both	7	10 to 14	2014	44	Population	1	Number	57527926.40280486	60193899.99364022	55141373.15285211
9	Southeast Asia	3	both	8	15 to 19	2014	44	Population	1	Number	56955499.06697268	59524635.3041279	54608314.42826505
9	Southeast Asia	3	both	9	20 to 24	2014	44	Population	1	Number	55743630.82203856	58231753.26304001	53423165.63812733
9	Southeast Asia	3	both	10	25 to 29	2014	44	Population	1	Number	53382485.07891167	55857906.258185476	51112359.41767896
9	Southeast Asia	3	both	11	30 to 34	2014	44	Population	1	Number	51715696.447518505	54192523.410553485	49513231.948875554
9	Southeast Asia	3	both	12	35 to 39	2014	44	Population	1	Number	48207025.61700754	50510500.83732989	46107506.274638094
9	Southeast Asia	3	both	13	40 to 44	2014	44	Population	1	Number	44465594.78785304	46591250.61358	42528889.842508934
9	Southeast Asia	3	both	14	45 to 49	2014	44	Population	1	Number	39924485.455034465	41811658.820458986	38178664.71727539
9	Southeast Asia	3	both	15	50 to 54	2014	44	Population	1	Number	34546655.1041939	36077725.29002495	33093102.38961973
9	Southeast Asia	3	both	16	55 to 59	2014	44	Population	1	Number	27837018.937934827	29024526.535945036	26677785.32839458
9	Southeast Asia	3	both	17	60 to 64	2014	44	Population	1	Number	20536292.01446702	21401150.653596196	19700609.045787536
9	Southeast Asia	3	both	18	65 to 69	2014	44	Population	1	Number	14270132.687134791	14883828.080488198	13694039.13013915
9	Southeast Asia	3	both	19	70 to 74	2014	44	Population	1	Number	9961422.023432596	10384821.402586	9552451.665605847
9	Southeast Asia	3	both	20	75 to 79	2014	44	Population	1	Number	7056974.587124774	7357293.009936915	6770071.475817893
9	Southeast Asia	3	both	21	80 plus	2014	44	Population	1	Number	6801310.650018449	7080674.914727732	6529233.836392075
9	Southeast Asia	3	both	22	All Ages	2014	44	Population	1	Number	644609723.9879354	674960727.3079066	617580095.113846
9	Southeast Asia	3	both	23	5-14 years	2014	44	Population	1	Number	115364282.48979156	120704118.64512482	110570109.02609974
9	Southeast Asia	3	both	24	15-49 years	2014	44	Population	1	Number	350394417.27533644	366975703.1469259	335505541.35393167
9	Southeast Asia	3	both	25	50-69 years	2014	44	Population	1	Number	97190098.74373055	101369514.25499259	93147684.40957747
9	Southeast Asia	3	both	26	70+ years	2014	44	Population	1	Number	23819707.26057582	24839508.5871033	22857561.825075116
9	Southeast Asia	3	both	28	<1 year	2014	44	Population	1	Number	11483344.612173246	11976904.911834762	11017252.405077051
9	Southeast Asia	3	both	30	80 to 84	2014	44	Population	1	Number	4166468.18439267	4338205.272089356	3996569.5273717013
9	Southeast Asia	3	both	31	85 to 89	2014	44	Population	1	Number	1888579.1801849715	1964287.3636762456	1814225.034270548
9	Southeast Asia	3	both	32	90 to 94	2014	44	Population	1	Number	590976.0183567697	614897.8646653763	567145.2957066299
9	Southeast Asia	3	both	39	0 to 14	2014	44	Population	1	Number	173205500.70829266	181155977.05418167	165989688.5787916
9	Southeast Asia	3	both	42	Neonatal	2014	44	Population	1	Number	881283.1052756335	918927.2777214416	845453.3139672962
9	Southeast Asia	3	both	157	25 plus	2014	44	Population	1	Number	358705093.39063156	375444089.28590274	343534684.53555804
9	Southeast Asia	3	both	158	<20 years	2014	44	Population	1	Number	230160999.77526534	240720136.03134608	220598003.0070566
9	Southeast Asia	3	both	159	10 to 24	2014	44	Population	1	Number	170227056.2918161	178018530.09244266	163086818.39278394
9	Southeast Asia	3	both	162	10 to 19	2014	44	Population	1	Number	114483425.46977754	119787291.91292913	109727497.07715085
9	Southeast Asia	3	both	164	Birth	2014	44	Population	1	Number	11683841.1562027	12375271.856199	11044352.4362155
9	Southeast Asia	3	both	235	95 plus	2014	44	Population	1	Number	155287.26708403684	161863.61719115122	148437.4503466501
10	Cambodia	1	male	1	Under 5	2014	44	Population	1	Number	892928.7604513733	984382.2360385647	803023.5063000123
10	Cambodia	1	male	2	Early Neonatal	2014	44	Population	1	Number	3620.2884294698747	3991.077202513484	3255.7767620573595
10	Cambodia	1	male	3	Late Neonatal	2014	44	Population	1	Number	10740.694109858141	11840.75253564887	9659.258639887737
10	Cambodia	1	male	4	Post Neonatal	2014	44	Population	1	Number	170517.1730613427	187981.48691755618	153348.51363379537
10	Cambodia	1	male	5	1 to 4	2014	44	Population	1	Number	708050.6048507026	780568.9193828463	636759.9572642717
10	Cambodia	1	male	6	5 to 9	2014	44	Population	1	Number	815870.1323048444	899431.2880563318	733723.5884279367
10	Cambodia	1	male	7	10 to 14	2014	44	Population	1	Number	791344.3715783396	872393.606828213	711667.2237484998
10	Cambodia	1	male	8	15 to 19	2014	44	Population	1	Number	803307.483001929	885581.9762645144	722425.8196265992
10	Cambodia	1	male	9	20 to 24	2014	44	Population	1	Number	786242.2799203626	866768.9605885573	707078.8403139897
10	Cambodia	1	male	10	25 to 29	2014	44	Population	1	Number	712402.0645336594	785366.0541627533	640673.2867110295
10	Cambodia	1	male	11	30 to 34	2014	44	Population	1	Number	590209.9530385634	650659.0660274255	530784.1867503639
10	Cambodia	1	male	12	35 to 39	2014	44	Population	1	Number	444416.4759348573	489933.468031639	399670.0437583663
10	Cambodia	1	male	13	40 to 44	2014	44	Population	1	Number	378842.31907311454	417643.22717829695	340698.27389492793
10	Cambodia	1	male	14	45 to 49	2014	44	Population	1	Number	358012.67490872164	394680.21757821646	321965.8792933507
10	Cambodia	1	male	15	50 to 54	2014	44	Population	1	Number	302837.87591307337	333854.4334687883	272346.39954169956
10	Cambodia	1	male	16	55 to 59	2014	44	Population	1	Number	222583.9468209419	245380.9228489061	200172.9021830314
10	Cambodia	1	male	17	60 to 64	2014	44	Population	1	Number	156314.6502061925	172324.3462533061	140575.9832746169
10	Cambodia	1	male	18	65 to 69	2014	44	Population	1	Number	115341.94891080813	127155.2341090153	103728.6515343214
10	Cambodia	1	male	19	70 to 74	2014	44	Population	1	Number	77633.16981539708	85584.33402347988	69816.6113485146
10	Cambodia	1	male	20	75 to 79	2014	44	Population	1	Number	50334.190607121796	55489.40217132602	45266.251932205785
10	Cambodia	1	male	21	80 plus	2014	44	Population	1	Number	43522.32606800848	47979.86866361979	39140.2454813951
10	Cambodia	1	male	22	All Ages	2014	44	Population	1	Number	7542144.623087308	8314608.642292953	6782757.694120858
10	Cambodia	1	male	23	5-14 years	2014	44	Population	1	Number	1607214.5038831842	1771824.8948845447	1445390.8121764367
10	Cambodia	1	male	24	15-49 years	2014	44	Population	1	Number	4073433.250411208	4490632.969831403	3663296.330348627
10	Cambodia	1	male	25	50-69 years	2014	44	Population	1	Number	797078.4218510159	878714.9366800159	716823.9365336692
10	Cambodia	1	male	26	70+ years	2014	44	Population	1	Number	171489.68649052735	189053.6048584257	154223.10876211547
10	Cambodia	1	male	28	<1 year	2014	44	Population	1	Number	184878.15560067073	203813.31665571855	166263.5490357405
10	Cambodia	1	male	30	80 to 84	2014	44	Population	1	Number	28192.23343881828	31079.67289282585	25353.67562248116
10	Cambodia	1	male	31	85 to 89	2014	44	Population	1	Number	11744.335881117582	12947.186973346517	10561.847927994557
10	Cambodia	1	male	32	90 to 94	2014	44	Population	1	Number	3107.6758231214003	3425.9629783912924	2794.7769704105353
10	Cambodia	1	male	39	0 to 14	2014	44	Population	1	Number	2500143.2643345576	2756207.130923109	2248414.3184764488
10	Cambodia	1	male	42	Neonatal	2014	44	Population	1	Number	14360.982539328017	15831.829738162352	12915.035401945097
10	Cambodia	1	male	157	25 plus	2014	44	Population	1	Number	3452451.5958304596	3806050.574516773	3104838.715703823
10	Cambodia	1	male	158	<20 years	2014	44	Population	1	Number	3303450.7473364864	3641789.1071876236	2970840.1381030483
10	Cambodia	1	male	159	10 to 24	2014	44	Population	1	Number	2380894.134500631	2624744.543681285	2141171.8836890887
10	Cambodia	1	male	162	10 to 19	2014	44	Population	1	Number	1594651.8545802685	1757975.5830927272	1434093.043375099
10	Cambodia	1	male	164	Birth	2014	44	Population	1	Number	192381.499228946	210157.76344552301	175738.547433612
10	Cambodia	1	male	235	95 plus	2014	44	Population	1	Number	478.0809249512158	527.0458190561235	429.9449605088458
10	Cambodia	2	female	1	Under 5	2014	44	Population	1	Number	855163.0653117021	942748.5905858773	769060.2807078767
10	Cambodia	2	female	2	Early Neonatal	2014	44	Population	1	Number	3457.268625325822	3811.36096261908	3109.1707386900257
10	Cambodia	2	female	3	Late Neonatal	2014	44	Population	1	Number	10276.641698797226	11329.172026350105	9241.929721006525
10	Cambodia	2	female	4	Post Neonatal	2014	44	Population	1	Number	163704.31049890714	180470.85316930097	147221.60964644756
10	Cambodia	2	female	5	1 to 4	2014	44	Population	1	Number	677724.844488672	747137.2044276071	609487.5706017326
10	Cambodia	2	female	6	5 to 9	2014	44	Population	1	Number	773619.5084311505	852853.368915518	695727.0027772896
10	Cambodia	2	female	7	10 to 14	2014	44	Population	1	Number	745874.1206694691	822266.3074899294	670775.1818136821
10	Cambodia	2	female	8	15 to 19	2014	44	Population	1	Number	767403.8978647634	846001.1575200737	690137.2159859083
10	Cambodia	2	female	9	20 to 24	2014	44	Population	1	Number	775780.4297259616	855235.6110722321	697670.3499644946
10	Cambodia	2	female	10	25 to 29	2014	44	Population	1	Number	719767.5323133774	793485.8907763752	647297.1564125933
10	Cambodia	2	female	11	30 to 34	2014	44	Population	1	Number	608611.9468395046	670945.7860969879	547333.3609280139
10	Cambodia	2	female	12	35 to 39	2014	44	Population	1	Number	468519.1464494984	516504.7262848838	421345.91740597633
10	Cambodia	2	female	13	40 to 44	2014	44	Population	1	Number	413334.18615665846	455667.7401614834	371717.2994555564
10	Cambodia	2	female	14	45 to 49	2014	44	Population	1	Number	407975.75969708955	449760.5053925504	366898.3904961914
10	Cambodia	2	female	15	50 to 54	2014	44	Population	1	Number	366709.7548433039	404268.0496340264	329787.28670339903
10	Cambodia	2	female	16	55 to 59	2014	44	Population	1	Number	305232.47868922085	336494.29068877146	274499.89980136824
10	Cambodia	2	female	17	60 to 64	2014	44	Population	1	Number	232277.88930504804	256067.7157949749	208890.80223087233
10	Cambodia	2	female	18	65 to 69	2014	44	Population	1	Number	167752.35793620037	184933.5003192243	150862.07615479556
10	Cambodia	2	female	19	70 to 74	2014	44	Population	1	Number	115634.99293342554	127478.29160589338	103992.1901826045
10	Cambodia	2	female	20	75 to 79	2014	44	Population	1	Number	79670.76724416441	87830.62152357397	71649.05163283195
10	Cambodia	2	female	21	80 plus	2014	44	Population	1	Number	75761.54095709833	83521.01354130043	68133.42895496779
10	Cambodia	2	female	22	All Ages	2014	44	Population	1	Number	7879089.375367637	8686063.167403674	7085776.891608423
10	Cambodia	2	female	23	5-14 years	2014	44	Population	1	Number	1519493.6291006196	1675119.6764054475	1366502.1845909718
10	Cambodia	2	female	24	15-49 years	2014	44	Population	1	Number	4161392.8990468537	4587601.417304587	3742399.690648735
10	Cambodia	2	female	25	50-69 years	2014	44	Population	1	Number	1071972.480773773	1181763.5564369974	964040.0648904351
10	Cambodia	2	female	26	70+ years	2014	44	Population	1	Number	271067.3011346883	298829.9266707677	243774.67077040425
10	Cambodia	2	female	28	<1 year	2014	44	Population	1	Number	177438.2208230302	195611.38615827018	159572.7101061441
10	Cambodia	2	female	30	80 to 84	2014	44	Population	1	Number	46967.92301829957	51778.36254201234	42238.91971708747
10	Cambodia	2	female	31	85 to 89	2014	44	Population	1	Number	21019.78150417252	23172.62074486201	18903.387809581
10	Cambodia	2	female	32	90 to 94	2014	44	Population	1	Number	6417.527281580609	7074.808355469962	5771.373358862137
10	Cambodia	2	female	39	0 to 14	2014	44	Population	1	Number	2374656.694412322	2617868.266991325	2135562.4652988487
10	Cambodia	2	female	42	Neonatal	2014	44	Population	1	Number	13733.91032412305	15140.532988969182	12351.100459696552
10	Cambodia	2	female	157	25 plus	2014	44	Population	1	Number	3961248.35336459	4366958.131820045	3562406.8603591714
10	Cambodia	2	female	158	<20 years	2014	44	Population	1	Number	3142060.592277085	3463869.4245113987	2825699.6812847564
10	Cambodia	2	female	159	10 to 24	2014	44	Population	1	Number	2289058.448260194	2523503.0760822347	2058582.7477640854
10	Cambodia	2	female	162	10 to 19	2014	44	Population	1	Number	1513278.0185342326	1668267.465010003	1360912.3977995906
10	Cambodia	2	female	164	Birth	2014	44	Population	1	Number	183707.314308411	200682.074203477	167814.767526422
10	Cambodia	2	female	235	95 plus	2014	44	Population	1	Number	1356.309153045629	1495.2218989561109	1219.7480694371848
10	Cambodia	3	both	1	Under 5	2014	44	Population	1	Number	1748091.8257630754	1927130.8266244424	1572083.7870078892
10	Cambodia	3	both	2	Early Neonatal	2014	44	Population	1	Number	7077.557054795697	7802.438165132564	6364.947500747385
10	Cambodia	3	both	3	Late Neonatal	2014	44	Population	1	Number	21017.335808655367	23169.92456199897	18901.188360894263
10	Cambodia	3	both	4	Post Neonatal	2014	44	Population	1	Number	334221.48356024985	368452.34008685715	300570.1232802429
10	Cambodia	3	both	5	1 to 4	2014	44	Population	1	Number	1385775.4493393744	1527706.1238104536	1246247.5278660045
10	Cambodia	3	both	6	5 to 9	2014	44	Population	1	Number	1589489.640735995	1752284.6569718497	1429450.5912052263
10	Cambodia	3	both	7	10 to 14	2014	44	Population	1	Number	1537218.4922478087	1694659.9143181425	1382442.4055621817
10	Cambodia	3	both	8	15 to 19	2014	44	Population	1	Number	1570711.3808666924	1731583.133784588	1412563.0356125077
10	Cambodia	3	both	9	20 to 24	2014	44	Population	1	Number	1562022.7096463242	1722004.5716607892	1404749.1902784843
10	Cambodia	3	both	10	25 to 29	2014	44	Population	1	Number	1432169.5968470369	1578851.9449391284	1287970.4431236226
10	Cambodia	3	both	11	30 to 34	2014	44	Population	1	Number	1198821.899878068	1321604.8521244135	1078117.547678378
10	Cambodia	3	both	12	35 to 39	2014	44	Population	1	Number	912935.6223843558	1006438.1943165227	821015.9611643428
10	Cambodia	3	both	13	40 to 44	2014	44	Population	1	Number	792176.505229773	873310.9673397803	712415.5733504843
10	Cambodia	3	both	14	45 to 49	2014	44	Population	1	Number	765988.4346058111	844440.722970767	688864.269789542
10	Cambodia	3	both	15	50 to 54	2014	44	Population	1	Number	669547.6307563772	738122.4831028145	602133.6862450985
10	Cambodia	3	both	16	55 to 59	2014	44	Population	1	Number	527816.4255101627	581875.2135376775	474672.8019843996
10	Cambodia	3	both	17	60 to 64	2014	44	Population	1	Number	388592.53951124055	428392.06204828096	349466.7855054892
10	Cambodia	3	both	18	65 to 69	2014	44	Population	1	Number	283094.30684700847	312088.7344282396	254590.72768911693
10	Cambodia	3	both	19	70 to 74	2014	44	Population	1	Number	193268.16274882262	213062.62562937324	173808.80153111916
10	Cambodia	3	both	20	75 to 79	2014	44	Population	1	Number	130004.95785128622	143320.02369489998	116915.30356503771
10	Cambodia	3	both	21	80 plus	2014	44	Population	1	Number	119283.8670251068	131500.88220492023	107273.67443636287
10	Cambodia	3	both	22	All Ages	2014	44	Population	1	Number	15421233.998454945	17000671.80969663	13868534.58572928
10	Cambodia	3	both	23	5-14 years	2014	44	Population	1	Number	3126708.1329838037	3446944.5712899924	2811892.996767408
10	Cambodia	3	both	24	15-49 years	2014	44	Population	1	Number	8234826.149458061	9078234.38713599	7405696.020997364
10	Cambodia	3	both	25	50-69 years	2014	44	Population	1	Number	1869050.9026247892	2060478.4931170125	1680864.0014241042
10	Cambodia	3	both	26	70+ years	2014	44	Population	1	Number	442556.98762521567	487883.53152919345	397997.77953251975
10	Cambodia	3	both	28	<1 year	2014	44	Population	1	Number	362316.3764237009	399424.70281398867	325836.25914188457
10	Cambodia	3	both	30	80 to 84	2014	44	Population	1	Number	75160.15645711785	82858.03543483821	67592.59533956862
10	Cambodia	3	both	31	85 to 89	2014	44	Population	1	Number	32764.1173852901	36119.80771820853	29465.235737575556
10	Cambodia	3	both	32	90 to 94	2014	44	Population	1	Number	9525.20310470201	10500.771333861254	8566.150329272672
10	Cambodia	3	both	39	0 to 14	2014	44	Population	1	Number	4874799.958746879	5374075.397914436	4383976.783775299
10	Cambodia	3	both	42	Neonatal	2014	44	Population	1	Number	28094.892863451067	30972.36272713153	25266.135861641644
10	Cambodia	3	both	157	25 plus	2014	44	Population	1	Number	7413699.94919505	8173008.706336818	6667245.576062995
10	Cambodia	3	both	158	<20 years	2014	44	Population	1	Number	6445511.339613572	7105658.531699023	5796539.819387806
10	Cambodia	3	both	159	10 to 24	2014	44	Population	1	Number	4669952.582760826	5148247.61976352	4199754.631453172
10	Cambodia	3	both	162	10 to 19	2014	44	Population	1	Number	3107929.873114501	3426243.0481027295	2795005.4411746887
10	Cambodia	3	both	164	Birth	2014	44	Population	1	Number	376088.813537358	410839.837649	343553.314960034
10	Cambodia	3	both	235	95 plus	2014	44	Population	1	Number	1834.3900779968449	2022.2677180122341	1649.6930299460307
11	Indonesia	1	male	1	Under 5	2014	44	Population	1	Number	11247825.408858651	12330095.944060016	10191412.588292202
11	Indonesia	1	male	2	Early Neonatal	2014	44	Population	1	Number	41590.20327795833	45592.030291144234	37683.98831144612
11	Indonesia	1	male	3	Late Neonatal	2014	44	Population	1	Number	123668.48025378835	135567.91391732954	112053.3490358752
11	Indonesia	1	male	4	Post Neonatal	2014	44	Population	1	Number	1994335.5228049895	2186231.3333442705	1807024.5059445251
11	Indonesia	1	male	5	1 to 4	2014	44	Population	1	Number	9088231.202521915	9962704.666507272	8234650.745000354
11	Indonesia	1	male	6	5 to 9	2014	44	Population	1	Number	12085262.763080826	13248111.875972223	10950196.5561696
11	Indonesia	1	male	7	10 to 14	2014	44	Population	1	Number	12022087.85934244	13178858.256180296	10892955.13519978
11	Indonesia	1	male	8	15 to 19	2014	44	Population	1	Number	11186570.154746562	12262946.68339626	10135910.520544482
11	Indonesia	1	male	9	20 to 24	2014	44	Population	1	Number	10433422.884934451	11437331.26359464	9453499.984517153
11	Indonesia	1	male	10	25 to 29	2014	44	Population	1	Number	10272180.877844425	11260574.482140064	9307402.071268555
11	Indonesia	1	male	11	30 to 34	2014	44	Population	1	Number	10430022.857303329	11433604.083861638	9450419.29263754
11	Indonesia	1	male	12	35 to 39	2014	44	Population	1	Number	10011267.330787834	10974555.722835798	9070993.920246381
11	Indonesia	1	male	13	40 to 44	2014	44	Population	1	Number	9110652.994899308	9987283.893264586	8254966.648633341
11	Indonesia	1	male	14	45 to 49	2014	44	Population	1	Number	7882492.244640844	8640948.994299239	7142156.618636564
11	Indonesia	1	male	15	50 to 54	2014	44	Population	1	Number	6544660.329697684	7174390.324631149	5929975.906066784
11	Indonesia	1	male	16	55 to 59	2014	44	Population	1	Number	5159590.882176978	5656048.906949998	4674994.281618379
11	Indonesia	1	male	17	60 to 64	2014	44	Population	1	Number	3737676.101816268	4097316.8828632524	3386627.8938690033
11	Indonesia	1	male	18	65 to 69	2014	44	Population	1	Number	2473684.6337007363	2711703.6191595746	2241352.4213762516
11	Indonesia	1	male	19	70 to 74	2014	44	Population	1	Number	1642696.211286762	1800757.1380115289	1488411.6918513412
11	Indonesia	1	male	20	75 to 79	2014	44	Population	1	Number	1006835.9157224593	1103714.094904605	912272.3595760186
11	Indonesia	1	male	21	80 plus	2014	44	Population	1	Number	796612.36152184	873262.7410852752	721793.3204056261
11	Indonesia	1	male	22	All Ages	2014	44	Population	1	Number	126043541.8123614	138171504.90721014	114205341.210909
11	Indonesia	1	male	23	5-14 years	2014	44	Population	1	Number	24107350.622423265	26426970.132152524	21843151.691369377
11	Indonesia	1	male	24	15-49 years	2014	44	Population	1	Number	69326609.34515676	75997245.12339224	62815349.05648403
11	Indonesia	1	male	25	50-69 years	2014	44	Population	1	Number	17915611.947391666	19639459.733603977	16232950.50293042
11	Indonesia	1	male	26	70+ years	2014	44	Population	1	Number	3446144.4885310614	3777733.974001409	3122477.3718329854
11	Indonesia	1	male	28	<1 year	2014	44	Population	1	Number	2159594.206336736	2367391.2775527444	1956761.8432918463
11	Indonesia	1	male	30	80 to 84	2014	44	Population	1	Number	520996.261937304	571126.743408034	472063.502886449
11	Indonesia	1	male	31	85 to 89	2014	44	Population	1	Number	209314.07407667124	229454.36313180905	189654.97879897978
11	Indonesia	1	male	32	90 to 94	2014	44	Population	1	Number	55599.56569998429	60949.37951196729	50377.57016855203
11	Indonesia	1	male	39	0 to 14	2014	44	Population	1	Number	35355176.03128192	38757066.076212525	32034564.279661573
11	Indonesia	1	male	42	Neonatal	2014	44	Population	1	Number	165258.68353174668	181159.94420847378	149737.3373473213
11	Indonesia	1	male	157	25 plus	2014	44	Population	1	Number	69068372.74139847	75714160.88400671	62581366.4261858
11	Indonesia	1	male	158	<20 years	2014	44	Population	1	Number	46541746.18602848	51020012.75960879	42170474.800206065
11	Indonesia	1	male	159	10 to 24	2014	44	Population	1	Number	33642080.89902345	36879136.2031712	30482365.64026141
11	Indonesia	1	male	162	10 to 19	2014	44	Population	1	Number	23208658.014089003	25441804.939576555	21028865.655744262
11	Indonesia	1	male	164	Birth	2014	44	Population	1	Number	2181817.41117663	2357886.70771998	2023081.10359232
11	Indonesia	1	male	235	95 plus	2014	44	Population	1	Number	10702.459807880508	11732.255033464586	9697.268551645548
11	Indonesia	2	female	1	Under 5	2014	44	Population	1	Number	10649682.987525625	11674400.005052997	9649448.610298382
11	Indonesia	2	female	2	Early Neonatal	2014	44	Population	1	Number	39257.715532349124	43035.10958458216	35570.571352296225
11	Indonesia	2	female	3	Late Neonatal	2014	44	Population	1	Number	117094.68148660439	128361.5814423888	106096.97141856146
11	Indonesia	2	female	4	Post Neonatal	2014	44	Population	1	Number	1890783.2510221202	2072715.2180156524	1713198.0205722488
11	Indonesia	2	female	5	1 to 4	2014	44	Population	1	Number	8602547.339484552	9430288.096010374	7794583.046955277
11	Indonesia	2	female	6	5 to 9	2014	44	Population	1	Number	11393457.300524231	12489740.59815798	10323366.51183092
11	Indonesia	2	female	7	10 to 14	2014	44	Population	1	Number	11374854.79547948	12469348.152181627	10306511.182272058
11	Indonesia	2	female	8	15 to 19	2014	44	Population	1	Number	10822390.149006154	11863725.122920135	9805934.853249365
11	Indonesia	2	female	9	20 to 24	2014	44	Population	1	Number	10348212.698921641	11343922.117314534	9376292.86840227
11	Indonesia	2	female	10	25 to 29	2014	44	Population	1	Number	10213848.763969963	11196629.627508393	9254548.597994188
11	Indonesia	2	female	11	30 to 34	2014	44	Population	1	Number	10274055.959726484	11262629.98519673	9309101.04261655
11	Indonesia	2	female	12	35 to 39	2014	44	Population	1	Number	9831378.968645647	10777358.426131133	8908000.945890712
11	Indonesia	2	female	13	40 to 44	2014	44	Population	1	Number	8913794.064652788	9771483.113189096	8076597.007666829
11	Indonesia	2	female	14	45 to 49	2014	44	Population	1	Number	7762763.979410872	8509700.42456782	7033673.41365384
11	Indonesia	2	female	15	50 to 54	2014	44	Population	1	Number	6464472.663772459	7086486.967453364	5857319.587335834
11	Indonesia	2	female	16	55 to 59	2014	44	Population	1	Number	5053959.086964924	5540253.175565144	4579283.584811141
11	Indonesia	2	female	17	60 to 64	2014	44	Population	1	Number	3704824.8392048753	4061304.657819026	3356862.0716634635
11	Indonesia	2	female	18	65 to 69	2014	44	Population	1	Number	2709181.485927375	2969860.078468737	2454731.0520932167
11	Indonesia	2	female	19	70 to 74	2014	44	Population	1	Number	1996304.2674059174	2188389.5113863717	1808808.3430667853
11	Indonesia	2	female	20	75 to 79	2014	44	Population	1	Number	1336257.7630633856	1464833.0522262652	1210754.4074218748
11	Indonesia	2	female	21	80 plus	2014	44	Population	1	Number	1154881.1368584458	1266004.2900590054	1046412.9490212896
11	Indonesia	2	female	22	All Ages	2014	44	Population	1	Number	124004320.91106027	135936069.30519837	112357647.02928871
11	Indonesia	2	female	23	5-14 years	2014	44	Population	1	Number	22768312.09600371	24959088.75033961	20629877.69410298
11	Indonesia	2	female	24	15-49 years	2014	44	Population	1	Number	68166444.58433355	74725448.81682783	61764148.72947376
11	Indonesia	2	female	25	50-69 years	2014	44	Population	1	Number	17932438.075869635	19657904.879306275	16248196.295903657
11	Indonesia	2	female	26	70+ years	2014	44	Population	1	Number	4487443.167327749	4919226.853671641	4065975.699509949
11	Indonesia	2	female	28	<1 year	2014	44	Population	1	Number	2047135.6480410737	2244111.909042623	1854865.5633431068
11	Indonesia	2	female	30	80 to 84	2014	44	Population	1	Number	742217.2285279045	813633.6853055776	672507.0607967591
11	Indonesia	2	female	31	85 to 89	2014	44	Population	1	Number	306454.9088365068	335942.1302455761	277672.19903684786
11	Indonesia	2	female	32	90 to 94	2014	44	Population	1	Number	86193.84401161097	94487.45226908255	78098.38746264501
11	Indonesia	2	female	39	0 to 14	2014	44	Population	1	Number	33417995.08352934	36633488.75539261	30279326.30440137
11	Indonesia	2	female	42	Neonatal	2014	44	Population	1	Number	156352.39701895352	171396.69102697095	141667.5427708577
11	Indonesia	2	female	157	25 plus	2014	44	Population	1	Number	69415722.97960314	76094933.30957112	62896093.00323573
11	Indonesia	2	female	158	<20 years	2014	44	Population	1	Number	44240385.23253549	48497213.87831274	40085261.157650724
11	Indonesia	2	female	159	10 to 24	2014	44	Population	1	Number	32545457.643407274	35676995.3924163	29488738.903923694
11	Indonesia	2	female	162	10 to 19	2014	44	Population	1	Number	22197244.944485635	24333073.275101766	20112446.03552142
11	Indonesia	2	female	164	Birth	2014	44	Population	1	Number	2063869.60207893	2230420.69252937	1913714.48905651
11	Indonesia	2	female	235	95 plus	2014	44	Population	1	Number	20015.155482423506	21941.022238769176	18135.301725037643
11	Indonesia	3	both	1	Under 5	2014	44	Population	1	Number	21897508.396384276	24004495.949113008	19840861.198590588
11	Indonesia	3	both	2	Early Neonatal	2014	44	Population	1	Number	80847.91881030746	88627.1398757264	73254.55966374234
11	Indonesia	3	both	3	Late Neonatal	2014	44	Population	1	Number	240763.16174039274	263929.49535971833	218150.32045443665
11	Indonesia	3	both	4	Post Neonatal	2014	44	Population	1	Number	3885118.7738271095	4258946.551359923	3520222.5265167737
11	Indonesia	3	both	5	1 to 4	2014	44	Population	1	Number	17690778.542006467	19392992.76251764	16029233.79195563
11	Indonesia	3	both	6	5 to 9	2014	44	Population	1	Number	23478720.06360506	25737852.474130202	21273563.068000518
11	Indonesia	3	both	7	10 to 14	2014	44	Population	1	Number	23396942.65482192	25648206.408361915	21199466.317471836
11	Indonesia	3	both	8	15 to 19	2014	44	Population	1	Number	22008960.303752717	24126671.806316398	19941845.373793844
11	Indonesia	3	both	9	20 to 24	2014	44	Population	1	Number	20781635.58385609	22781253.380909175	18829792.85291942
11	Indonesia	3	both	10	25 to 29	2014	44	Population	1	Number	20486029.64181439	22457204.109648455	18561950.669262744
11	Indonesia	3	both	11	30 to 34	2014	44	Population	1	Number	20704078.81702981	22696234.069058374	18759520.33525409
11	Indonesia	3	both	12	35 to 39	2014	44	Population	1	Number	19842646.29943348	21751914.148966927	17978994.866137095
11	Indonesia	3	both	13	40 to 44	2014	44	Population	1	Number	18024447.059552096	19758767.00645368	16331563.65630017
11	Indonesia	3	both	14	45 to 49	2014	44	Population	1	Number	15645256.224051716	17150649.418867063	14175830.032290405
11	Indonesia	3	both	15	50 to 54	2014	44	Population	1	Number	13009132.993470144	14260877.292084513	11787295.493402617
11	Indonesia	3	both	16	55 to 59	2014	44	Population	1	Number	10213549.9691419	11196302.082515143	9254277.866429519
11	Indonesia	3	both	17	60 to 64	2014	44	Population	1	Number	7442500.941021143	8158621.540682279	6743489.965532467
11	Indonesia	3	both	18	65 to 69	2014	44	Population	1	Number	5182866.119628111	5681563.697628311	4696083.47346947
11	Indonesia	3	both	19	70 to 74	2014	44	Population	1	Number	3639000.4786926797	3989146.6493978994	3297220.0349181267
11	Indonesia	3	both	20	75 to 79	2014	44	Population	1	Number	2343093.6787858447	2568547.1471308703	2123026.766997894
11	Indonesia	3	both	21	80 plus	2014	44	Population	1	Number	1951493.4983802857	2139267.03114428	1768206.269426916
11	Indonesia	3	both	22	All Ages	2014	44	Population	1	Number	250047862.72342166	274107574.21240854	226562988.24019778
11	Indonesia	3	both	23	5-14 years	2014	44	Population	1	Number	46875662.71842698	51386058.88249213	42473029.38547236
11	Indonesia	3	both	24	15-49 years	2014	44	Population	1	Number	137493053.9294903	150722693.94022	124579497.78595777
11	Indonesia	3	both	25	50-69 years	2014	44	Population	1	Number	35848050.0232613	39297364.61291025	32481146.798834078
11	Indonesia	3	both	26	70+ years	2014	44	Population	1	Number	7933587.65585881	8696960.827673052	7188453.071342935
11	Indonesia	3	both	28	<1 year	2014	44	Population	1	Number	4206729.85437781	4611503.186595368	3811627.406634953
11	Indonesia	3	both	30	80 to 84	2014	44	Population	1	Number	1263213.4904652084	1384760.4287136118	1144570.563683208
11	Indonesia	3	both	31	85 to 89	2014	44	Population	1	Number	515768.982913178	565396.4933773851	467327.1778358276
11	Indonesia	3	both	32	90 to 94	2014	44	Population	1	Number	141793.40971159525	155436.83178104987	128475.95763119703
11	Indonesia	3	both	39	0 to 14	2014	44	Population	1	Number	68773171.11481126	75390554.83160514	62313890.584062934
11	Indonesia	3	both	42	Neonatal	2014	44	Population	1	Number	321611.0805507002	352556.6352354447	291404.880118179
11	Indonesia	3	both	157	25 plus	2014	44	Population	1	Number	138484095.7210016	151809094.19357777	125477459.42942154
11	Indonesia	3	both	158	<20 years	2014	44	Population	1	Number	90782131.41856398	99517226.63792154	82255735.95785679
11	Indonesia	3	both	159	10 to 24	2014	44	Population	1	Number	66187538.54243073	72556131.59558749	59971104.54418511
11	Indonesia	3	both	162	10 to 19	2014	44	Population	1	Number	45405902.95857464	49774878.21467831	41141311.69126569
11	Indonesia	3	both	164	Birth	2014	44	Population	1	Number	4245687.01325556	4588307.40024935	3936795.59264883
11	Indonesia	3	both	235	95 plus	2014	44	Population	1	Number	30717.615290304013	33673.27727223376	27832.570276683193
12	Lao People's Democratic Republic	1	male	1	Under 5	2014	44	Population	1	Number	400259.7636633097	430527.8840351309	370664.38323730807
12	Lao People's Democratic Republic	1	male	2	Early Neonatal	2014	44	Population	1	Number	1658.3761943138286	1783.7845786386579	1535.7551396493686
12	Lao People's Democratic Republic	1	male	3	Late Neonatal	2014	44	Population	1	Number	4909.729885096707	5281.009510595716	4546.702329170366
12	Lao People's Democratic Republic	1	male	4	Post Neonatal	2014	44	Population	1	Number	77470.41643338834	83328.82165603615	71742.22026117572
12	Lao People's Democratic Republic	1	male	5	1 to 4	2014	44	Population	1	Number	316221.2411505108	340134.26828986034	292839.7055073126
12	Lao People's Democratic Republic	1	male	6	5 to 9	2014	44	Population	1	Number	371377.9584192507	399462.00225616933	343918.1111924008
12	Lao People's Democratic Republic	1	male	7	10 to 14	2014	44	Population	1	Number	375787.9487035472	404205.48126174515	348002.02488347644
12	Lao People's Democratic Republic	1	male	8	15 to 19	2014	44	Population	1	Number	366895.15308518027	394640.2018399722	339766.7664278947
12	Lao People's Democratic Republic	1	male	9	20 to 24	2014	44	Population	1	Number	341132.9899786933	366929.8732551246	315909.46882863506
12	Lao People's Democratic Republic	1	male	10	25 to 29	2014	44	Population	1	Number	303108.2680453953	326029.67653003556	280696.31131767435
12	Lao People's Democratic Republic	1	male	11	30 to 34	2014	44	Population	1	Number	255364.75483252294	274675.74194561486	236482.97416715868
12	Lao People's Democratic Republic	1	male	12	35 to 39	2014	44	Population	1	Number	210029.34261251462	225912.01182119784	194499.68197825443
12	Lao People's Democratic Republic	1	male	13	40 to 44	2014	44	Population	1	Number	175468.7301050953	188737.88460541936	162494.49614063418
12	Lao People's Democratic Republic	1	male	14	45 to 49	2014	44	Population	1	Number	147978.4786800528	159168.78760377088	137036.88582216803
12	Lao People's Democratic Republic	1	male	15	50 to 54	2014	44	Population	1	Number	125921.64372538873	135443.98850172685	116610.9428050356
12	Lao People's Democratic Republic	1	male	16	55 to 59	2014	44	Population	1	Number	97721.50544585503	105111.32215558257	90495.93497381416
12	Lao People's Democratic Republic	1	male	17	60 to 64	2014	44	Population	1	Number	70844.08732750971	76201.40164567993	65605.844801702915
12	Lao People's Democratic Republic	1	male	18	65 to 69	2014	44	Population	1	Number	48323.49499248471	51977.77527744981	44750.434825938515
12	Lao People's Democratic Republic	1	male	19	70 to 74	2014	44	Population	1	Number	33212.235906369526	35723.7847691149	30756.508786933326
12	Lao People's Democratic Republic	1	male	20	75 to 79	2014	44	Population	1	Number	21518.932544905525	23146.219870968587	19927.81334471617
12	Lao People's Democratic Republic	1	male	21	80 plus	2014	44	Population	1	Number	17507.36668634502	18831.294621059078	16212.864404632453
12	Lao People's Democratic Republic	1	male	22	All Ages	2014	44	Population	1	Number	3362452.6547544203	3616725.331995763	3113831.4479383784
12	Lao People's Democratic Republic	1	male	23	5-14 years	2014	44	Population	1	Number	747165.9071227978	803667.4835179144	691920.1360758774
12	Lao People's Democratic Republic	1	male	24	15-49 years	2014	44	Population	1	Number	1799977.7173394545	1936094.1776011349	1666886.5846824194
12	Lao People's Democratic Republic	1	male	25	50-69 years	2014	44	Population	1	Number	342810.73149123817	368734.48758043913	317463.15740649117
12	Lao People's Democratic Republic	1	male	26	70+ years	2014	44	Population	1	Number	72238.53513762007	77701.29926114259	66897.18653628195
12	Lao People's Democratic Republic	1	male	28	<1 year	2014	44	Population	1	Number	84038.52251279887	90393.61574527052	77824.67772999547
12	Lao People's Democratic Republic	1	male	30	80 to 84	2014	44	Population	1	Number	11452.806212199475	12318.881067821469	10605.980756417626
12	Lao People's Democratic Republic	1	male	31	85 to 89	2014	44	Population	1	Number	4601.042341749571	4948.978647316047	4260.839276585213
12	Lao People's Democratic Republic	1	male	32	90 to 94	2014	44	Population	1	Number	1244.9958397710639	1339.143909004188	1152.9403077096194
12	Lao People's Democratic Republic	1	male	39	0 to 14	2014	44	Population	1	Number	1147425.6707861074	1234195.3675530453	1062584.5193131852
12	Lao People's Democratic Republic	1	male	42	Neonatal	2014	44	Population	1	Number	6568.106079410535	7064.794089234374	6082.457468819735
12	Lao People's Democratic Republic	1	male	157	25 plus	2014	44	Population	1	Number	1506998.8409044393	1620959.88934762	1395570.6933686633
12	Lao People's Democratic Republic	1	male	158	<20 years	2014	44	Population	1	Number	1514320.8238712878	1628835.5693930178	1402351.28574108
12	Lao People's Democratic Republic	1	male	159	10 to 24	2014	44	Population	1	Number	1083816.0917674208	1165775.556356842	1003678.2601400062
12	Lao People's Democratic Republic	1	male	162	10 to 19	2014	44	Population	1	Number	742683.1017887275	798845.6831017174	687768.7913113711
12	Lao People's Democratic Republic	1	male	164	Birth	2014	44	Population	1	Number	88930.5840660712	93412.3388591301	84589.1538180884
12	Lao People's Democratic Republic	1	male	235	95 plus	2014	44	Population	1	Number	208.52229262490926	224.2909969173748	193.10406391999408
12	Lao People's Democratic Republic	2	female	1	Under 5	2014	44	Population	1	Number	386122.0048952586	415321.0110991639	357571.97648086585
12	Lao People's Democratic Republic	2	female	2	Early Neonatal	2014	44	Population	1	Number	1585.7732986696903	1705.6913654952368	1468.52053358036
12	Lao People's Democratic Republic	2	female	3	Late Neonatal	2014	44	Population	1	Number	4705.924505812911	5061.792125628091	4357.966407974402
12	Lao People's Democratic Republic	2	female	4	Post Neonatal	2014	44	Population	1	Number	74515.14559332294	80150.06971284974	69005.46342804702
12	Lao People's Democratic Republic	2	female	5	1 to 4	2014	44	Population	1	Number	305315.16149745305	328403.4578951908	282740.02611126413
12	Lao People's Democratic Republic	2	female	6	5 to 9	2014	44	Population	1	Number	359913.8733578447	387130.9894191219	333301.6855497761
12	Lao People's Democratic Republic	2	female	7	10 to 14	2014	44	Population	1	Number	366095.02974589827	393779.5722201587	339025.804555149
12	Lao People's Democratic Republic	2	female	8	15 to 19	2014	44	Population	1	Number	361086.87068517104	388392.69020235987	334387.9509462603
12	Lao People's Democratic Republic	2	female	9	20 to 24	2014	44	Population	1	Number	339169.55090207036	364817.956575432	314091.2072884302
12	Lao People's Democratic Republic	2	female	10	25 to 29	2014	44	Population	1	Number	301209.94909249333	323987.8044354321	278938.35489101487
12	Lao People's Democratic Republic	2	female	11	30 to 34	2014	44	Population	1	Number	250385.03315639665	269319.4477813333	231871.45527032684
12	Lao People's Democratic Republic	2	female	12	35 to 39	2014	44	Population	1	Number	206966.3596546364	222617.40244147455	191663.177307994
12	Lao People's Democratic Republic	2	female	13	40 to 44	2014	44	Population	1	Number	176689.15129292582	190050.5954980143	163624.6788568201
12	Lao People's Democratic Republic	2	female	14	45 to 49	2014	44	Population	1	Number	151392.57602994103	162841.0630642984	140198.54333409556
12	Lao People's Democratic Republic	2	female	15	50 to 54	2014	44	Population	1	Number	129732.53372125946	139543.06254103748	120140.05394270385
12	Lao People's Democratic Republic	2	female	16	55 to 59	2014	44	Population	1	Number	99401.28828057907	106918.13217029245	92051.51393760268
12	Lao People's Democratic Republic	2	female	17	60 to 64	2014	44	Population	1	Number	74719.0861846656	80369.43253477327	69194.32456366361
12	Lao People's Democratic Republic	2	female	18	65 to 69	2014	44	Population	1	Number	48079.49866451424	51715.32765635486	44524.47969222335
12	Lao People's Democratic Republic	2	female	19	70 to 74	2014	44	Population	1	Number	37904.74274661789	40771.1445693168	35102.04963735118
12	Lao People's Democratic Republic	2	female	20	75 to 79	2014	44	Population	1	Number	25687.15385292017	27629.647042127413	23787.834562415897
12	Lao People's Democratic Republic	2	female	21	80 plus	2014	44	Population	1	Number	23984.91463110719	25798.682461572622	22211.45964653399
12	Lao People's Democratic Republic	2	female	22	All Ages	2014	44	Population	1	Number	3338539.6168942996	3591003.961712265	3091686.5504632266
12	Lao People's Democratic Republic	2	female	23	5-14 years	2014	44	Population	1	Number	726008.903103743	780910.5616392805	672327.4901049251
12	Lao People's Democratic Republic	2	female	24	15-49 years	2014	44	Population	1	Number	1786899.4908136346	1922026.959998344	1654775.3678949422
12	Lao People's Democratic Republic	2	female	25	50-69 years	2014	44	Population	1	Number	351932.4068510184	378545.954902458	325910.3721361934
12	Lao People's Democratic Republic	2	female	26	70+ years	2014	44	Population	1	Number	87576.81123064525	94199.47407301686	81101.34384630108
12	Lao People's Democratic Republic	2	female	28	<1 year	2014	44	Population	1	Number	80806.84339780554	86917.55320397306	74831.95036960181
12	Lao People's Democratic Republic	2	female	30	80 to 84	2014	44	Population	1	Number	14508.210898595567	15605.339098141132	13435.46749587428
12	Lao People's Democratic Republic	2	female	31	85 to 89	2014	44	Population	1	Number	6604.703464086637	7104.159011757726	6116.348827009005
12	Lao People's Democratic Republic	2	female	32	90 to 94	2014	44	Population	1	Number	2323.5982938933876	2499.3115662234145	2151.7904288319646
12	Lao People's Democratic Republic	2	female	39	0 to 14	2014	44	Population	1	Number	1112130.9079990017	1196231.5727384442	1029899.4665857909
12	Lao People's Democratic Republic	2	female	42	Neonatal	2014	44	Population	1	Number	6291.697804482601	6767.483491123327	5826.486941554762
12	Lao People's Democratic Republic	2	female	157	25 plus	2014	44	Population	1	Number	1526152.2873080568	1641561.7421960272	1413307.9256427458
12	Lao People's Democratic Republic	2	female	158	<20 years	2014	44	Population	1	Number	1473217.7786841725	1584624.2629408042	1364287.4175320512
12	Lao People's Democratic Republic	2	female	159	10 to 24	2014	44	Population	1	Number	1066351.4513331398	1146990.2189979504	987504.9627898395
12	Lao People's Democratic Republic	2	female	162	10 to 19	2014	44	Population	1	Number	727181.9004310693	782172.2624225186	673413.7555014093
12	Lao People's Democratic Republic	2	female	164	Birth	2014	44	Population	1	Number	84902.6671655809	89181.4306473334	80757.8725345998
12	Lao People's Democratic Republic	2	female	235	95 plus	2014	44	Population	1	Number	548.4019745315957	589.8727854503508	507.8528948187382
12	Lao People's Democratic Republic	3	both	1	Under 5	2014	44	Population	1	Number	786381.7685585683	845848.8951342948	728236.359718174
12	Lao People's Democratic Republic	3	both	2	Early Neonatal	2014	44	Population	1	Number	3244.149492983519	3489.4759441338947	3004.2756732297285
12	Lao People's Democratic Republic	3	both	3	Late Neonatal	2014	44	Population	1	Number	9615.654390909618	10342.801636223807	8904.668737144768
12	Lao People's Democratic Republic	3	both	4	Post Neonatal	2014	44	Population	1	Number	151985.56202671127	163478.89136888587	140747.6836892228
12	Lao People's Democratic Republic	3	both	5	1 to 4	2014	44	Population	1	Number	621536.4026479638	668537.7261850511	575579.7316185767
12	Lao People's Democratic Republic	3	both	6	5 to 9	2014	44	Population	1	Number	731291.8317770953	786592.9916752912	677219.7967421768
12	Lao People's Democratic Republic	3	both	7	10 to 14	2014	44	Population	1	Number	741882.9784494455	797985.0534819039	687027.8294386253
12	Lao People's Democratic Republic	3	both	8	15 to 19	2014	44	Population	1	Number	727982.0237703513	783032.8920423321	674154.717374155
12	Lao People's Democratic Republic	3	both	9	20 to 24	2014	44	Population	1	Number	680302.5408807637	731747.8298305565	630000.6761170652
12	Lao People's Democratic Republic	3	both	10	25 to 29	2014	44	Population	1	Number	604318.2171378887	650017.4809654675	559634.6662086893
12	Lao People's Democratic Republic	3	both	11	30 to 34	2014	44	Population	1	Number	505749.7879889196	543995.1897269482	468354.4294374855
12	Lao People's Democratic Republic	3	both	12	35 to 39	2014	44	Population	1	Number	416995.70226715103	448529.41426267236	386162.8592862484
12	Lao People's Democratic Republic	3	both	13	40 to 44	2014	44	Population	1	Number	352157.8813980211	378788.4801034336	326119.17499745433
12	Lao People's Democratic Republic	3	both	14	45 to 49	2014	44	Population	1	Number	299371.0547099938	322009.85066806927	277235.4291562636
12	Lao People's Democratic Republic	3	both	15	50 to 54	2014	44	Population	1	Number	255654.1774466482	274987.05104276433	236750.9967477394
12	Lao People's Democratic Republic	3	both	16	55 to 59	2014	44	Population	1	Number	197122.7937264341	212029.454325875	182547.44891141687
12	Lao People's Democratic Republic	3	both	17	60 to 64	2014	44	Population	1	Number	145563.1735121753	156570.83418045324	134800.16936536654
12	Lao People's Democratic Republic	3	both	18	65 to 69	2014	44	Population	1	Number	96402.99365699895	103693.10293380468	89274.91451816187
12	Lao People's Democratic Republic	3	both	19	70 to 74	2014	44	Population	1	Number	71116.97865298741	76494.9293384317	65858.55842428449
12	Lao People's Democratic Republic	3	both	20	75 to 79	2014	44	Population	1	Number	47206.0863978257	50775.866913096004	43715.64790713207
12	Lao People's Democratic Republic	3	both	21	80 plus	2014	44	Population	1	Number	41492.28131745221	44629.977082631696	38424.32405116643
12	Lao People's Democratic Republic	3	both	22	All Ages	2014	44	Population	1	Number	6700992.27164872	7207729.293708027	6205517.998401605
12	Lao People's Democratic Republic	3	both	23	5-14 years	2014	44	Population	1	Number	1473174.8102265408	1584578.0451571948	1364247.6261808022
12	Lao People's Democratic Republic	3	both	24	15-49 years	2014	44	Population	1	Number	3586877.208153089	3858121.1375994794	3321661.952577361
12	Lao People's Democratic Republic	3	both	25	50-69 years	2014	44	Population	1	Number	694743.1383422565	747280.4424828972	643373.5295426848
12	Lao People's Democratic Republic	3	both	26	70+ years	2014	44	Population	1	Number	159815.3463682653	171900.77333415937	147998.530382583
12	Lao People's Democratic Republic	3	both	28	<1 year	2014	44	Population	1	Number	164845.36591060442	177311.16894924358	152656.62809959726
12	Lao People's Democratic Republic	3	both	30	80 to 84	2014	44	Population	1	Number	25961.017110795045	27924.220165962604	24041.448252291902
12	Lao People's Democratic Republic	3	both	31	85 to 89	2014	44	Population	1	Number	11205.745805836208	12053.137659073771	10377.188103594219
12	Lao People's Democratic Republic	3	both	32	90 to 94	2014	44	Population	1	Number	3568.5941336644514	3838.455475227603	3304.7307365415836
12	Lao People's Democratic Republic	3	both	39	0 to 14	2014	44	Population	1	Number	2259556.5787851093	2430426.94029149	2092483.9858989764
12	Lao People's Democratic Republic	3	both	42	Neonatal	2014	44	Population	1	Number	12859.803883893137	13832.2775803577	11908.944410374497
12	Lao People's Democratic Republic	3	both	157	25 plus	2014	44	Population	1	Number	3033151.128212496	3262521.631543648	2808878.6190114086
12	Lao People's Democratic Republic	3	both	158	<20 years	2014	44	Population	1	Number	2987538.6025554603	3213459.8323338213	2766638.703273132
12	Lao People's Democratic Republic	3	both	159	10 to 24	2014	44	Population	1	Number	2150167.5431005605	2312765.775354792	1991183.222929846
12	Lao People's Democratic Republic	3	both	162	10 to 19	2014	44	Population	1	Number	1469865.0022197969	1581017.945524236	1361182.5468127807
12	Lao People's Democratic Republic	3	both	164	Birth	2014	44	Population	1	Number	173833.251231652	182593.769506463	165347.026352688
12	Lao People's Democratic Republic	3	both	235	95 plus	2014	44	Population	1	Number	756.9242671565049	814.1637823677256	700.9569587387324
13	Malaysia	1	male	1	Under 5	2014	44	Population	1	Number	1286576.2052630633	1401284.400876907	1170633.708970588
13	Malaysia	1	male	2	Early Neonatal	2014	44	Population	1	Number	4888.633338400883	5324.492720046282	4448.083955943647
13	Malaysia	1	male	3	Late Neonatal	2014	44	Population	1	Number	14625.047857247171	15928.983717096145	13307.081187236012
13	Malaysia	1	male	4	Post Neonatal	2014	44	Population	1	Number	233210.42123308705	254002.9296819138	212194.17805326293
13	Malaysia	1	male	5	1 to 4	2014	44	Population	1	Number	1033852.1028343282	1126027.9947578502	940684.3657741453
13	Malaysia	1	male	6	5 to 9	2014	44	Population	1	Number	1327560.2462568248	1445922.485348331	1207924.3876889308
13	Malaysia	1	male	7	10 to 14	2014	44	Population	1	Number	1377891.7783902618	1500741.4619175417	1253720.1889003252
13	Malaysia	1	male	8	15 to 19	2014	44	Population	1	Number	1439340.3153430363	1567668.6100618872	1309631.1628710702
13	Malaysia	1	male	9	20 to 24	2014	44	Population	1	Number	1497081.1203751154	1630557.4533768336	1362168.5349110183
13	Malaysia	1	male	10	25 to 29	2014	44	Population	1	Number	1520881.4426570502	1656479.7580278045	1383824.0415445333
13	Malaysia	1	male	11	30 to 34	2014	44	Population	1	Number	1315809.9843356733	1433124.5969146949	1197233.0251113672
13	Malaysia	1	male	12	35 to 39	2014	44	Population	1	Number	1085639.5328348433	1182432.6737223489	987804.8635818611
13	Malaysia	1	male	13	40 to 44	2014	44	Population	1	Number	928095.3865897155	1010842.2512664725	844458.1364380702
13	Malaysia	1	male	14	45 to 49	2014	44	Population	1	Number	827523.0253870938	901303.0880703245	752949.0631838494
13	Malaysia	1	male	15	50 to 54	2014	44	Population	1	Number	742382.1312086554	808571.2262490788	675480.8181397881
13	Malaysia	1	male	16	55 to 59	2014	44	Population	1	Number	616307.709375789	671256.2969496922	560767.8556018604
13	Malaysia	1	male	17	60 to 64	2014	44	Population	1	Number	462596.09943378007	503840.110979292	420908.28776424273
13	Malaysia	1	male	18	65 to 69	2014	44	Population	1	Number	365378.79219894717	397955.130698956	332451.9207967097
13	Malaysia	1	male	19	70 to 74	2014	44	Population	1	Number	211997.39806446614	230898.60182319127	192892.81068086994
13	Malaysia	1	male	20	75 to 79	2014	44	Population	1	Number	147039.8025045737	160149.53542184524	133789.00423316695
13	Malaysia	1	male	21	80 plus	2014	44	Population	1	Number	121239.10128874725	132048.502620581	110313.38698269146
13	Malaysia	1	male	22	All Ages	2014	44	Population	1	Number	15273340.071507636	16635076.184325777	13896951.197400942
13	Malaysia	1	male	23	5-14 years	2014	44	Population	1	Number	2705452.0246470864	2946663.9472658727	2461644.5765892565
13	Malaysia	1	male	24	15-49 years	2014	44	Population	1	Number	8614370.807522528	9382408.431440366	7838068.827641769
13	Malaysia	1	male	25	50-69 years	2014	44	Population	1	Number	2186664.7322171717	2381622.7648770195	1989608.8823026014
13	Malaysia	1	male	26	70+ years	2014	44	Population	1	Number	480276.30185778707	523096.63986561756	436995.20189672854
13	Malaysia	1	male	28	<1 year	2014	44	Population	1	Number	252724.1024287351	275256.4061190563	229949.34319644264
13	Malaysia	1	male	30	80 to 84	2014	44	Population	1	Number	71944.37388146215	78358.7699185961	65460.956678584254
13	Malaysia	1	male	31	85 to 89	2014	44	Population	1	Number	37302.69666958185	40628.51989637107	33941.086410803575
13	Malaysia	1	male	32	90 to 94	2014	44	Population	1	Number	9021.497912628818	9825.834059262366	8208.506825113973
13	Malaysia	1	male	39	0 to 14	2014	44	Population	1	Number	3992028.2299101497	4347948.34814278	3632278.285559844
13	Malaysia	1	male	42	Neonatal	2014	44	Population	1	Number	19513.681195648052	21253.476437142428	17755.16514317966
13	Malaysia	1	male	157	25 plus	2014	44	Population	1	Number	8344890.405879335	9088901.772744285	7592873.214059009
13	Malaysia	1	male	158	<20 years	2014	44	Population	1	Number	5431368.5452531865	5915616.958204666	4941909.448430915
13	Malaysia	1	male	159	10 to 24	2014	44	Population	1	Number	4314313.214108413	4698967.525356264	3925519.8866824135
13	Malaysia	1	male	162	10 to 19	2014	44	Population	1	Number	2817232.093733298	3068410.071979429	2563351.351771395
13	Malaysia	1	male	164	Birth	2014	44	Population	1	Number	255575.250278452	256433.077994027	254683.23634836
13	Malaysia	1	male	235	95 plus	2014	44	Population	1	Number	2970.5328250744433	3235.3787463514573	2702.8370681896427
13	Malaysia	2	female	1	Under 5	2014	44	Population	1	Number	1207696.032723144	1315371.4523344862	1098861.9875856389
13	Malaysia	2	female	2	Early Neonatal	2014	44	Population	1	Number	4578.220582602272	4986.404271997558	4165.644692613722
13	Malaysia	2	female	3	Late Neonatal	2014	44	Population	1	Number	13703.19313567312	14924.938534282965	12468.301325278568
13	Malaysia	2	female	4	Post Neonatal	2014	44	Population	1	Number	218566.6048223222	238053.50404994018	198870.01967982802
13	Malaysia	2	female	5	1 to 4	2014	44	Population	1	Number	970848.0141825463	1057406.6054782653	883358.0218879185
13	Malaysia	2	female	6	5 to 9	2014	44	Population	1	Number	1252593.4581533142	1364271.8296595647	1139713.3879454052
13	Malaysia	2	female	7	10 to 14	2014	44	Population	1	Number	1304313.6216507899	1420603.2447932663	1186772.6811112037
13	Malaysia	2	female	8	15 to 19	2014	44	Population	1	Number	1362595.6823187484	1484081.6008602302	1239802.532407289
13	Malaysia	2	female	9	20 to 24	2014	44	Population	1	Number	1391600.8059057128	1515672.7550115767	1266193.798828088
13	Malaysia	2	female	10	25 to 29	2014	44	Population	1	Number	1357302.4452833063	1478316.4309017258	1234986.3064597605
13	Malaysia	2	female	11	30 to 34	2014	44	Population	1	Number	1153638.3430046635	1256494.1024813831	1049675.8192462462
13	Malaysia	2	female	12	35 to 39	2014	44	Population	1	Number	982009.3393598159	1069563.0489132071	893513.5209837706
13	Malaysia	2	female	13	40 to 44	2014	44	Population	1	Number	870688.4938987857	948317.0911542767	792224.5855326895
13	Malaysia	2	female	14	45 to 49	2014	44	Population	1	Number	782516.0023099951	852283.3416224644	711997.9417975371
13	Malaysia	2	female	15	50 to 54	2014	44	Population	1	Number	709203.4008535085	772434.3560836135	645292.0582235894
13	Malaysia	2	female	16	55 to 59	2014	44	Population	1	Number	594069.9039003566	647035.8195345306	540534.0563161438
13	Malaysia	2	female	17	60 to 64	2014	44	Population	1	Number	477175.81337425765	519719.7189111529	434174.1203951063
13	Malaysia	2	female	18	65 to 69	2014	44	Population	1	Number	347545.26840102277	378531.6106552375	316225.50216547836
13	Malaysia	2	female	19	70 to 74	2014	44	Population	1	Number	211346.49688615926	230189.66778264038	192300.56681889144
13	Malaysia	2	female	20	75 to 79	2014	44	Population	1	Number	157513.12980904605	171556.64066520272	143318.5058184932
13	Malaysia	2	female	21	80 plus	2014	44	Population	1	Number	136206.07867762336	148349.90152529738	123931.58400914472
13	Malaysia	2	female	22	All Ages	2014	44	Population	1	Number	14298014.31651025	15572792.612889852	13009518.955644477
13	Malaysia	2	female	23	5-14 years	2014	44	Population	1	Number	2556907.0798041043	2784875.0744528305	2326486.069056609
13	Malaysia	2	female	24	15-49 years	2014	44	Population	1	Number	7900351.112081028	8604728.370944863	7188394.505255381
13	Malaysia	2	female	25	50-69 years	2014	44	Population	1	Number	2127994.3865291458	2317721.5051845345	1936225.7371003178
13	Malaysia	2	female	26	70+ years	2014	44	Population	1	Number	505065.70537282864	550096.2099731405	459550.6566465293
13	Malaysia	2	female	28	<1 year	2014	44	Population	1	Number	236848.01854059758	257964.8468562207	215503.9656977203
13	Malaysia	2	female	30	80 to 84	2014	44	Population	1	Number	82716.04047344526	90090.81369886061	75261.91208471157
13	Malaysia	2	female	31	85 to 89	2014	44	Population	1	Number	42230.007828694135	45995.13886327401	38424.362655030716
13	Malaysia	2	female	32	90 to 94	2014	44	Population	1	Number	9086.106446297485	9896.202942211603	8267.29302611031
13	Malaysia	2	female	39	0 to 14	2014	44	Population	1	Number	3764603.112527248	4100246.5267873174	3425348.0566422483
13	Malaysia	2	female	42	Neonatal	2014	44	Population	1	Number	18281.41371827539	19911.34280628052	16633.94601789229
13	Malaysia	2	female	157	25 plus	2014	44	Population	1	Number	7779214.715758541	8472791.730230734	7078174.56776685
13	Malaysia	2	female	158	<20 years	2014	44	Population	1	Number	5127198.794845996	5584328.127647546	4665150.589049538
13	Malaysia	2	female	159	10 to 24	2014	44	Population	1	Number	4058510.109875251	4420357.600665073	3692769.01234658
13	Malaysia	2	female	162	10 to 19	2014	44	Population	1	Number	2666909.3039695383	2904684.845653496	2426575.2135184924
13	Malaysia	2	female	164	Birth	2014	44	Population	1	Number	239248.727450551	240051.755870163	238413.696682078
13	Malaysia	2	female	235	95 plus	2014	44	Population	1	Number	2173.923929186488	2367.746020951158	1978.0162432921327
13	Malaysia	3	both	1	Under 5	2014	44	Population	1	Number	2494272.2379862075	2716655.8532113926	2269495.6965562264
13	Malaysia	3	both	2	Early Neonatal	2014	44	Population	1	Number	9466.853921003154	10310.89699204384	8613.728648557371
13	Malaysia	3	both	3	Late Neonatal	2014	44	Population	1	Number	28328.24099292029	30853.92225137911	25775.38251251458
13	Malaysia	3	both	4	Post Neonatal	2014	44	Population	1	Number	451777.0260554092	492056.433731854	411064.19773309096
13	Malaysia	3	both	5	1 to 4	2014	44	Population	1	Number	2004700.1170168745	2183434.6002361155	1824042.3876620638
13	Malaysia	3	both	6	5 to 9	2014	44	Population	1	Number	2580153.704410139	2810194.3150078957	2347637.7756343363
13	Malaysia	3	both	7	10 to 14	2014	44	Population	1	Number	2682205.4000410517	2921344.706710808	2440492.870011529
13	Malaysia	3	both	8	15 to 19	2014	44	Population	1	Number	2801935.9976617848	3051750.2109221173	2549433.695278358
13	Malaysia	3	both	9	20 to 24	2014	44	Population	1	Number	2888681.926280828	3146230.2083884114	2628362.333739106
13	Malaysia	3	both	10	25 to 29	2014	44	Population	1	Number	2878183.8879403565	3134796.1889295294	2618810.3480042936
13	Malaysia	3	both	11	30 to 34	2014	44	Population	1	Number	2469448.3273403365	2689618.699396078	2246908.8443576135
13	Malaysia	3	both	12	35 to 39	2014	44	Population	1	Number	2067648.8721946592	2251995.7226355565	1881318.3845656319
13	Malaysia	3	both	13	40 to 44	2014	44	Population	1	Number	1798783.8804885012	1959159.3424207494	1636682.7219707596
13	Malaysia	3	both	14	45 to 49	2014	44	Population	1	Number	1610039.027697089	1753586.4296927892	1464947.0049813867
13	Malaysia	3	both	15	50 to 54	2014	44	Population	1	Number	1451585.532062164	1581005.5823326923	1320772.8763633776
13	Malaysia	3	both	16	55 to 59	2014	44	Population	1	Number	1210377.6132761457	1318292.116484223	1101301.911918004
13	Malaysia	3	both	17	60 to 64	2014	44	Population	1	Number	939771.9128080377	1023559.8298904449	855082.4081593491
13	Malaysia	3	both	18	65 to 69	2014	44	Population	1	Number	712924.0605999699	776486.7413541937	648677.422962188
13	Malaysia	3	both	19	70 to 74	2014	44	Population	1	Number	423343.89495062537	461088.2696058316	385193.3774997613
13	Malaysia	3	both	20	75 to 79	2014	44	Population	1	Number	304552.9323136197	331706.17608704796	277107.5100516602
13	Malaysia	3	both	21	80 plus	2014	44	Population	1	Number	257445.17996637063	280398.40414587833	234244.97099183616
13	Malaysia	3	both	22	All Ages	2014	44	Population	1	Number	29571354.388017885	32207868.797215637	26906470.153045416
13	Malaysia	3	both	23	5-14 years	2014	44	Population	1	Number	5262359.104451191	5731539.021718703	4788130.645645865
13	Malaysia	3	both	24	15-49 years	2014	44	Population	1	Number	16514721.919603556	17987136.802385226	15026463.33289715
13	Malaysia	3	both	25	50-69 years	2014	44	Population	1	Number	4314659.118746317	4699344.270061554	3925834.619402919
13	Malaysia	3	both	26	70+ years	2014	44	Population	1	Number	985342.0072306157	1073192.849838758	896545.8585432576
13	Malaysia	3	both	28	<1 year	2014	44	Population	1	Number	489572.1209693327	533221.2529752769	445453.30889416294
13	Malaysia	3	both	30	80 to 84	2014	44	Population	1	Number	154660.4143549074	168449.58361745672	140722.86876329582
13	Malaysia	3	both	31	85 to 89	2014	44	Population	1	Number	79532.70449827598	86623.65875964508	72365.44906583428
13	Malaysia	3	both	32	90 to 94	2014	44	Population	1	Number	18107.604358926303	19722.037001473967	16475.79985122428
13	Malaysia	3	both	39	0 to 14	2014	44	Population	1	Number	7756631.342437398	8448194.874930097	7057626.3422020925
13	Malaysia	3	both	42	Neonatal	2014	44	Population	1	Number	37795.09491392344	41164.81924342295	34389.11116107195
13	Malaysia	3	both	157	25 plus	2014	44	Population	1	Number	16124105.121637875	17561693.502975013	14671047.781825861
13	Malaysia	3	both	158	<20 years	2014	44	Population	1	Number	10558567.340099182	11499945.085852211	9607060.037480451
13	Malaysia	3	both	159	10 to 24	2014	44	Population	1	Number	8372823.323983665	9119325.126021337	7618288.899028995
13	Malaysia	3	both	162	10 to 19	2014	44	Population	1	Number	5484141.397702836	5973094.917632926	4989926.565289888
13	Malaysia	3	both	164	Birth	2014	44	Population	1	Number	494823.977729004	496484.83386419	493096.933030438
13	Malaysia	3	both	235	95 plus	2014	44	Population	1	Number	5144.456754260931	5603.124767302615	4680.853311481776
14	Maldives	1	male	1	Under 5	2014	44	Population	1	Number	21363.08613306224	22764.91568907106	19898.172330294357
14	Maldives	1	male	2	Early Neonatal	2014	44	Population	1	Number	87.84578182404185	93.61015559310421	81.82200335367303
14	Maldives	1	male	3	Late Neonatal	2014	44	Population	1	Number	261.98005980773115	279.17099320733325	244.01551089977386
14	Maldives	1	male	4	Post Neonatal	2014	44	Population	1	Number	4189.2865338765005	4464.184348040582	3902.017942203897
14	Maldives	1	male	5	1 to 4	2014	44	Population	1	Number	16823.973757553966	17927.950192230037	15670.316873837011
14	Maldives	1	male	6	5 to 9	2014	44	Population	1	Number	16889.152988631948	17997.406435158926	15731.026621682788
14	Maldives	1	male	7	10 to 14	2014	44	Population	1	Number	15304.068894407701	16308.310321407023	14254.63523008184
14	Maldives	1	male	8	15 to 19	2014	44	Population	1	Number	19215.20781846278	20476.095223821547	17897.57875583612
14	Maldives	1	male	9	20 to 24	2014	44	Population	1	Number	28206.411515564374	30057.294907841264	26272.235839899564
14	Maldives	1	male	10	25 to 29	2014	44	Population	1	Number	32947.99824843119	35110.02097624747	30688.681541703085
14	Maldives	1	male	11	30 to 34	2014	44	Population	1	Number	27734.342847075834	29554.249450333045	25832.537958291523
14	Maldives	1	male	12	35 to 39	2014	44	Population	1	Number	19701.692049951755	20994.502182672375	18350.703693583622
14	Maldives	1	male	13	40 to 44	2014	44	Population	1	Number	14728.602859269611	15695.08264024499	13718.630166670737
14	Maldives	1	male	14	45 to 49	2014	44	Population	1	Number	11549.717705032359	12307.601446249662	10757.728159196586
14	Maldives	1	male	15	50 to 54	2014	44	Population	1	Number	8935.709443582316	9522.063939552569	8322.96819356374
14	Maldives	1	male	16	55 to 59	2014	44	Population	1	Number	6360.886327909933	6778.282878264917	5924.706362077577
14	Maldives	1	male	17	60 to 64	2014	44	Population	1	Number	3968.7838991591716	4229.212497190376	3696.6356581293617
14	Maldives	1	male	18	65 to 69	2014	44	Population	1	Number	2730.516536165722	2909.690966289093	2543.2790116994124
14	Maldives	1	male	19	70 to 74	2014	44	Population	1	Number	2405.848468535074	2563.718425593923	2240.8741475510574
14	Maldives	1	male	20	75 to 79	2014	44	Population	1	Number	1956.3348316262573	2084.7080437802315	1822.184649399094
14	Maldives	1	male	21	80 plus	2014	44	Population	1	Number	1976.012826293709	2105.677293576085	1840.5132806918161
14	Maldives	1	male	22	All Ages	2014	44	Population	1	Number	235974.37339316198	251458.83331729454	219793.09160035237
14	Maldives	1	male	23	5-14 years	2014	44	Population	1	Number	32193.22188303965	34305.716756565955	29985.66185176463
14	Maldives	1	male	24	15-49 years	2014	44	Population	1	Number	154083.9730437879	164194.84682741037	143518.09611518125
14	Maldives	1	male	25	50-69 years	2014	44	Population	1	Number	21995.896206817142	23439.250281296954	20487.589225470092
14	Maldives	1	male	26	70+ years	2014	44	Population	1	Number	6338.196126455041	6754.103762950239	5903.572077641967
14	Maldives	1	male	28	<1 year	2014	44	Population	1	Number	4539.1123755082735	4836.96549684102	4227.855456457343
14	Maldives	1	male	30	80 to 84	2014	44	Population	1	Number	1260.034097928337	1342.71658252129	1173.6307884759299
14	Maldives	1	male	31	85 to 89	2014	44	Population	1	Number	531.964342361492	566.8714402040188	495.48637738715024
14	Maldives	1	male	32	90 to 94	2014	44	Population	1	Number	149.40747670717326	159.21148233783316	139.16227741799702
14	Maldives	1	male	39	0 to 14	2014	44	Population	1	Number	53556.30801610189	57070.632445637	49883.834182058985
14	Maldives	1	male	42	Neonatal	2014	44	Population	1	Number	349.825841631773	372.78114880043745	325.8375142534469
14	Maldives	1	male	157	25 plus	2014	44	Population	1	Number	134996.44604303292	143854.81073999475	125739.44282255763
14	Maldives	1	male	158	<20 years	2014	44	Population	1	Number	72771.51583456466	77546.72766945856	67781.41293789509
14	Maldives	1	male	159	10 to 24	2014	44	Population	1	Number	62725.688228434854	66841.70045306983	58424.44982581751
14	Maldives	1	male	162	10 to 19	2014	44	Population	1	Number	34519.27671287048	36784.405545228576	32152.21398591795
14	Maldives	1	male	164	Birth	2014	44	Population	1	Number	4680.07107508211	5191.96149203215	4218.32569720477
14	Maldives	1	male	235	95 plus	2014	44	Population	1	Number	34.60690929670696	36.877788512943404	32.23383741073899
14	Maldives	2	female	1	Under 5	2014	44	Population	1	Number	20175.31121231789	21499.199876293864	18791.84574829386
14	Maldives	2	female	2	Early Neonatal	2014	44	Population	1	Number	82.89743707417956	88.33710420299005	77.2129774868493
14	Maldives	2	female	3	Late Neonatal	2014	44	Population	1	Number	247.38391657971056	263.6170620991659	230.42025731610164
14	Maldives	2	female	4	Post Neonatal	2014	44	Population	1	Number	3955.927875512262	4215.512870994248	3684.6612002998513
14	Maldives	2	female	5	1 to 4	2014	44	Population	1	Number	15889.101983151739	16931.732838997454	14799.551313191063
14	Maldives	2	female	6	5 to 9	2014	44	Population	1	Number	15862.78233524365	16903.68611569813	14775.036461428272
14	Maldives	2	female	7	10 to 14	2014	44	Population	1	Number	14349.900196823837	15291.529795487111	13365.895978719065
14	Maldives	2	female	8	15 to 19	2014	44	Population	1	Number	15856.361541811772	16896.843994657036	14769.055955924105
14	Maldives	2	female	9	20 to 24	2014	44	Population	1	Number	19098.375264949693	20351.5962065027	17788.757667482503
14	Maldives	2	female	10	25 to 29	2014	44	Population	1	Number	20403.78547196352	21742.666444071547	19004.653025442334
14	Maldives	2	female	11	30 to 34	2014	44	Population	1	Number	17668.690605205935	18828.09672059955	16457.109629349463
14	Maldives	2	female	12	35 to 39	2014	44	Population	1	Number	13452.102176297023	14334.81894782186	12529.661943104147
14	Maldives	2	female	13	40 to 44	2014	44	Population	1	Number	10869.093227261752	11582.31490497666	10123.775598852963
14	Maldives	2	female	14	45 to 49	2014	44	Population	1	Number	9262.132068009983	9869.906169734879	8627.007300690517
14	Maldives	2	female	15	50 to 54	2014	44	Population	1	Number	7635.293635703301	8136.315829812699	7111.7247578052165
14	Maldives	2	female	16	55 to 59	2014	44	Population	1	Number	5579.921100060545	5946.071302776638	5197.293637580584
14	Maldives	2	female	17	60 to 64	2014	44	Population	1	Number	3514.2592541052004	3744.8622886666685	3273.278767682121
14	Maldives	2	female	18	65 to 69	2014	44	Population	1	Number	2544.237864132629	2711.1888286722556	2369.7738779146266
14	Maldives	2	female	19	70 to 74	2014	44	Population	1	Number	2260.1892072423784	2408.501113731441	2105.2030621726276
14	Maldives	2	female	20	75 to 79	2014	44	Population	1	Number	1706.6979486211878	1818.6901773027025	1589.6659165206634
14	Maldives	2	female	21	80 plus	2014	44	Population	1	Number	1517.4789476292547	1617.0547685643974	1413.4220786007943
14	Maldives	2	female	22	All Ages	2014	44	Population	1	Number	181756.61205737953	193683.3434853701	169293.16140756386
14	Maldives	2	female	23	5-14 years	2014	44	Population	1	Number	30212.682532067487	32195.215911185234	28140.932440147335
14	Maldives	2	female	24	15-49 years	2014	44	Population	1	Number	106610.54035549967	113606.24338836424	99300.02112084604
14	Maldives	2	female	25	50-69 years	2014	44	Population	1	Number	19273.711854001675	20538.43824992826	17952.071040982548
14	Maldives	2	female	26	70+ years	2014	44	Population	1	Number	5484.366103492821	5844.246059598539	5108.291057294085
14	Maldives	2	female	28	<1 year	2014	44	Population	1	Number	4286.209229166152	4567.467037296404	3992.294435102802
14	Maldives	2	female	30	80 to 84	2014	44	Population	1	Number	998.3834806663191	1063.8966496303756	929.9221295219239
14	Maldives	2	female	31	85 to 89	2014	44	Population	1	Number	393.13724696876386	418.9346158009679	366.1789612660532
14	Maldives	2	female	32	90 to 94	2014	44	Population	1	Number	101.42420091181084	108.07958027260042	94.46932037980424
14	Maldives	2	female	39	0 to 14	2014	44	Population	1	Number	50387.99374438538	53694.41578747911	46932.778188441196
14	Maldives	2	female	42	Neonatal	2014	44	Population	1	Number	330.2813536538901	351.95416630215595	307.63323480295094
14	Maldives	2	female	157	25 plus	2014	44	Population	1	Number	96413.8815062327	102740.48749673132	89802.56959571606
14	Maldives	2	female	158	<20 years	2014	44	Population	1	Number	66244.35528619714	70591.25978213614	61701.8341443653
14	Maldives	2	female	159	10 to 24	2014	44	Population	1	Number	49304.6370035853	52539.96999664685	45923.70960212567
14	Maldives	2	female	162	10 to 19	2014	44	Population	1	Number	30206.261738635607	32188.373790144145	28134.95193464317
14	Maldives	2	female	164	Birth	2014	44	Population	1	Number	4405.57772441868	4887.44498285961	3970.91442155549
14	Maldives	2	female	235	95 plus	2014	44	Population	1	Number	24.53401908236085	26.1439228604536	22.851667433012825
14	Maldives	3	both	1	Under 5	2014	44	Population	1	Number	41538.39734538013	44264.11556536491	38690.01807858822
14	Maldives	3	both	2	Early Neonatal	2014	44	Population	1	Number	170.74321889822141	181.94725979609427	159.03498084052234
14	Maldives	3	both	3	Late Neonatal	2014	44	Population	1	Number	509.3639763874417	542.7880553064992	474.43576821587544
14	Maldives	3	both	4	Post Neonatal	2014	44	Population	1	Number	8145.214409388763	8679.697219034832	7586.679142503748
14	Maldives	3	both	5	1 to 4	2014	44	Population	1	Number	32713.075740705703	34859.68303122749	30469.868187028074
14	Maldives	3	both	6	5 to 9	2014	44	Population	1	Number	32751.935323875598	34901.09255085706	30506.063083111057
14	Maldives	3	both	7	10 to 14	2014	44	Population	1	Number	29653.96909123154	31599.840116894135	27620.531208800905
14	Maldives	3	both	8	15 to 19	2014	44	Population	1	Number	35071.56936027455	37372.93921847859	32666.634711760216
14	Maldives	3	both	9	20 to 24	2014	44	Population	1	Number	47304.78678051407	50408.89111434395	44060.99350738207
14	Maldives	3	both	10	25 to 29	2014	44	Population	1	Number	53351.783720394706	56852.687420319024	49693.334567145415
14	Maldives	3	both	11	30 to 34	2014	44	Population	1	Number	45403.033452281765	48382.3461709326	42289.64758764098
14	Maldives	3	both	12	35 to 39	2014	44	Population	1	Number	33153.79422624878	35329.32113049423	30880.365636687766
14	Maldives	3	both	13	40 to 44	2014	44	Population	1	Number	25597.696086531363	27277.397545221647	23842.405765523697
14	Maldives	3	both	14	45 to 49	2014	44	Population	1	Number	20811.849773042344	22177.507615984538	19384.735459887102
14	Maldives	3	both	15	50 to 54	2014	44	Population	1	Number	16571.003079285616	17658.379769365267	15434.692951368954
14	Maldives	3	both	16	55 to 59	2014	44	Population	1	Number	11940.807427970478	12724.354181041552	11121.99999965816
14	Maldives	3	both	17	60 to 64	2014	44	Population	1	Number	7483.0431532643715	7974.074785857043	6969.914425811482
14	Maldives	3	both	18	65 to 69	2014	44	Population	1	Number	5274.754400298351	5620.87979496135	4913.0528896140395
14	Maldives	3	both	19	70 to 74	2014	44	Population	1	Number	4666.037675777453	4972.219539325363	4346.077209723685
14	Maldives	3	both	20	75 to 79	2014	44	Population	1	Number	3663.0327802474453	3903.398221082934	3411.850565919757
14	Maldives	3	both	21	80 plus	2014	44	Population	1	Number	3493.4917739229636	3722.732062140484	3253.9353592926104
14	Maldives	3	both	22	All Ages	2014	44	Population	1	Number	417730.98545054154	445142.1768026647	389086.25300791627
14	Maldives	3	both	23	5-14 years	2014	44	Population	1	Number	62405.904415107136	66500.93266775119	58126.59429191197
14	Maldives	3	both	24	15-49 years	2014	44	Population	1	Number	260694.51339928756	277801.09021577454	242818.11723602726
14	Maldives	3	both	25	50-69 years	2014	44	Population	1	Number	41269.60806081882	43977.68853122521	38439.660266452636
14	Maldives	3	both	26	70+ years	2014	44	Population	1	Number	11822.562229947862	12598.349822548777	11011.863134936053
14	Maldives	3	both	28	<1 year	2014	44	Population	1	Number	8825.321604674426	9404.432534137422	8220.149891560146
14	Maldives	3	both	30	80 to 84	2014	44	Population	1	Number	2258.417578594656	2406.613232151666	2103.5529179978535
14	Maldives	3	both	31	85 to 89	2014	44	Population	1	Number	925.1015893302558	985.8060560049868	861.6653386532033
14	Maldives	3	both	32	90 to 94	2014	44	Population	1	Number	250.8316776189841	267.2910626104335	233.6315977978013
14	Maldives	3	both	39	0 to 14	2014	44	Population	1	Number	103944.30176048726	110765.0482331161	96816.61237050015
14	Maldives	3	both	42	Neonatal	2014	44	Population	1	Number	680.1071952856631	724.7353151025934	633.4707490563977
14	Maldives	3	both	157	25 plus	2014	44	Population	1	Number	231410.32754926564	246595.298236726	215542.0124182737
14	Maldives	3	both	158	<20 years	2014	44	Population	1	Number	139015.87112076182	148137.9874515947	129483.24708226036
14	Maldives	3	both	159	10 to 24	2014	44	Population	1	Number	112030.32523202016	119381.6704497167	104348.1594279432
14	Maldives	3	both	162	10 to 19	2014	44	Population	1	Number	64725.53845150609	68972.77933537272	60287.16592056113
14	Maldives	3	both	164	Birth	2014	44	Population	1	Number	9085.64879950079	10079.4064748918	8189.24011876026
14	Maldives	3	both	235	95 plus	2014	44	Population	1	Number	59.14092837906781	63.021711373397004	55.085504843751814
15	Myanmar	1	male	1	Under 5	2014	44	Population	1	Number	2650186.879611184	2820452.578909087	2474854.6701867543
15	Myanmar	1	male	2	Early Neonatal	2014	44	Population	1	Number	10614.541951297635	11296.490994955178	9912.300495547031
15	Myanmar	1	male	3	Late Neonatal	2014	44	Population	1	Number	31408.976972428587	33426.89935729333	29331.008293802843
15	Myanmar	1	male	4	Post Neonatal	2014	44	Population	1	Number	499863.3122004626	531977.8687473821	466793.1390694347
15	Myanmar	1	male	5	1 to 4	2014	44	Population	1	Number	2108300.048486995	2243751.3198094554	1968818.22232797
15	Myanmar	1	male	6	5 to 9	2014	44	Population	1	Number	2548682.2532423357	2712426.617639811	2380065.430776075
15	Myanmar	1	male	7	10 to 14	2014	44	Population	1	Number	2590057.6513687684	2756460.247587525	2418703.4974240623
15	Myanmar	1	male	8	15 to 19	2014	44	Population	1	Number	2431335.949494317	2587541.2038684967	2270482.574527634
15	Myanmar	1	male	9	20 to 24	2014	44	Population	1	Number	2207484.1119918707	2349307.629762983	2061440.4236759571
15	Myanmar	1	male	10	25 to 29	2014	44	Population	1	Number	2072486.2921939453	2205636.648699178	1935373.8480083034
15	Myanmar	1	male	11	30 to 34	2014	44	Population	1	Number	1936920.0009400242	2061360.6737776059	1808776.4100650263
15	Myanmar	1	male	12	35 to 39	2014	44	Population	1	Number	1768963.9009702615	1882613.9525755416	1651932.0223750893
15	Myanmar	1	male	13	40 to 44	2014	44	Population	1	Number	1600667.2727161709	1703504.8252786037	1494769.6352182913
15	Myanmar	1	male	14	45 to 49	2014	44	Population	1	Number	1410122.548905815	1500718.2362259543	1316831.0516302953
15	Myanmar	1	male	15	50 to 54	2014	44	Population	1	Number	1196922.7776275012	1273821.08819805	1117736.242999934
15	Myanmar	1	male	16	55 to 59	2014	44	Population	1	Number	963921.0023790278	1025849.7232555264	900149.4999397277
15	Myanmar	1	male	17	60 to 64	2014	44	Population	1	Number	716327.013884685	762348.643862322	668935.9415867071
15	Myanmar	1	male	18	65 to 69	2014	44	Population	1	Number	488145.4015645616	519507.12129680905	455850.4670317762
15	Myanmar	1	male	19	70 to 74	2014	44	Population	1	Number	325228.5670997624	346123.4216607434	303711.95494073286
15	Myanmar	1	male	20	75 to 79	2014	44	Population	1	Number	220791.843125561	234976.98525959864	206184.60090580618
15	Myanmar	1	male	21	80 plus	2014	44	Population	1	Number	210896.8450109066	224446.2664014357	196944.24035465356
15	Myanmar	1	male	22	All Ages	2014	44	Population	1	Number	25339140.3121267	26967095.864259277	23662742.511646826
15	Myanmar	1	male	23	5-14 years	2014	44	Population	1	Number	5138739.904611104	5468886.865227335	4798768.928200137
15	Myanmar	1	male	24	15-49 years	2014	44	Population	1	Number	13427980.077212404	14290683.170188364	12539605.9655006
15	Myanmar	1	male	25	50-69 years	2014	44	Population	1	Number	3365316.1954557756	3581526.576612707	3142672.151558145
15	Myanmar	1	male	26	70+ years	2014	44	Population	1	Number	756917.25523623	805546.6733217778	706840.7962011925
15	Myanmar	1	male	28	<1 year	2014	44	Population	1	Number	541886.8311241888	576701.2590996306	506036.4478587845
15	Myanmar	1	male	30	80 to 84	2014	44	Population	1	Number	133711.4870037695	142302.0056626647	124865.34463465612
15	Myanmar	1	male	31	85 to 89	2014	44	Population	1	Number	61147.36001745889	65075.87467945914	57101.94653555945
15	Myanmar	1	male	32	90 to 94	2014	44	Population	1	Number	13828.973534420606	14717.439124347518	12914.070324192027
15	Myanmar	1	male	39	0 to 14	2014	44	Population	1	Number	7788926.784222288	8289339.444136422	7273623.598386892
15	Myanmar	1	male	42	Neonatal	2014	44	Population	1	Number	42023.518923726224	44723.39035224851	39243.308789349874
15	Myanmar	1	male	157	25 plus	2014	44	Population	1	Number	12911393.466418222	13740907.586491369	12057195.915056346
15	Myanmar	1	male	158	<20 years	2014	44	Population	1	Number	10220262.733716605	10876880.64800492	9544106.17291453
15	Myanmar	1	male	159	10 to 24	2014	44	Population	1	Number	7228877.712854956	7693309.0812190045	6750626.495627655
15	Myanmar	1	male	162	10 to 19	2014	44	Population	1	Number	5021393.600863085	5344001.4514560215	4689186.071951697
15	Myanmar	1	male	164	Birth	2014	44	Population	1	Number	566779.453651759	614339.086124876	521379.066493055
15	Myanmar	1	male	235	95 plus	2014	44	Population	1	Number	2209.024455257642	2350.9469349643527	2062.8788602459636
15	Myanmar	2	female	1	Under 5	2014	44	Population	1	Number	2548727.4399402337	2712474.7074328735	2380107.627992877
15	Myanmar	2	female	2	Early Neonatal	2014	44	Population	1	Number	10094.2526143897	10742.774797297383	9426.432685544181
15	Myanmar	2	female	3	Late Neonatal	2014	44	Population	1	Number	29950.688939809086	31874.92116509983	27969.198311355372
15	Myanmar	2	female	4	Post Neonatal	2014	44	Population	1	Number	477458.8133873951	508133.95534541376	445870.8867757215
15	Myanmar	2	female	5	1 to 4	2014	44	Population	1	Number	2031223.6849986399	2161723.0561250625	1896841.1102202558
15	Myanmar	2	female	6	5 to 9	2014	44	Population	1	Number	2479125.822306684	2638401.417182644	2315110.744271901
15	Myanmar	2	female	7	10 to 14	2014	44	Population	1	Number	2540445.093355239	2703660.2476056116	2372373.2284742333
15	Myanmar	2	female	8	15 to 19	2014	44	Population	1	Number	2468524.6382577484	2627119.142290883	2305210.917940836
15	Myanmar	2	female	9	20 to 24	2014	44	Population	1	Number	2334356.2774655656	2484330.9102172884	2179918.9255713955
15	Myanmar	2	female	10	25 to 29	2014	44	Population	1	Number	2219419.6187728317	2362009.9531877697	2072586.2960388302
15	Myanmar	2	female	11	30 to 34	2014	44	Population	1	Number	2076290.5456946846	2209685.31284416	1938926.4180611225
15	Myanmar	2	female	12	35 to 39	2014	44	Population	1	Number	1923195.1862665832	2046754.0853748906	1795959.6076148546
15	Myanmar	2	female	13	40 to 44	2014	44	Population	1	Number	1782393.118360073	1896905.9525515514	1664472.7837945274
15	Myanmar	2	female	14	45 to 49	2014	44	Population	1	Number	1608233.486883246	1711557.1435601118	1501835.280517149
15	Myanmar	2	female	15	50 to 54	2014	44	Population	1	Number	1393280.4581709332	1482794.0971349068	1301103.2072161508
15	Myanmar	2	female	16	55 to 59	2014	44	Population	1	Number	1143454.1164958128	1216917.2432881347	1067804.9846692737
15	Myanmar	2	female	17	60 to 64	2014	44	Population	1	Number	872550.7029522518	928609.1857535997	814824.1162875775
15	Myanmar	2	female	18	65 to 69	2014	44	Population	1	Number	620334.1873098336	660188.5972057127	579293.8499361544
15	Myanmar	2	female	19	70 to 74	2014	44	Population	1	Number	437689.30254179763	465809.3855992702	408732.4644235175
15	Myanmar	2	female	20	75 to 79	2014	44	Population	1	Number	314930.9869991059	335164.2562619317	294095.64659666957
15	Myanmar	2	female	21	80 plus	2014	44	Population	1	Number	347935.32587432634	370289.01422219386	324916.47015072376
15	Myanmar	2	female	22	All Ages	2014	44	Population	1	Number	27110886.307646953	28852670.65171355	25317272.569557786
15	Myanmar	2	female	23	5-14 years	2014	44	Population	1	Number	5019570.915661923	5342061.664788256	4687483.972746134
15	Myanmar	2	female	24	15-49 years	2014	44	Population	1	Number	14412412.871700732	15338362.500026654	13458910.22953871
15	Myanmar	2	female	25	50-69 years	2014	44	Population	1	Number	4029619.464928831	4288509.123382354	3763026.158109157
15	Myanmar	2	female	26	70+ years	2014	44	Population	1	Number	1100555.61541523	1171262.6560833955	1027744.5811709106
15	Myanmar	2	female	28	<1 year	2014	44	Population	1	Number	517503.75494159386	550751.651307811	483266.517772621
15	Myanmar	2	female	30	80 to 84	2014	44	Population	1	Number	204713.71613811553	217865.89204777905	191170.1775951856
15	Myanmar	2	female	31	85 to 89	2014	44	Population	1	Number	103462.42700289446	110109.54408744154	96617.51502389746
15	Myanmar	2	female	32	90 to 94	2014	44	Population	1	Number	32405.037178278708	34486.9531210305	30261.170717894616
15	Myanmar	2	female	39	0 to 14	2014	44	Population	1	Number	7568298.355602156	8054536.37222113	7067591.600739009
15	Myanmar	2	female	42	Neonatal	2014	44	Population	1	Number	40044.941554198784	42617.695962397214	37395.630996899556
15	Myanmar	2	female	157	25 plus	2014	44	Population	1	Number	14739707.03632148	15686684.226984233	13764551.125306547
15	Myanmar	2	female	158	<20 years	2014	44	Population	1	Number	10036822.993859906	10681655.514512014	9372802.518679848
15	Myanmar	2	female	159	10 to 24	2014	44	Population	1	Number	7343326.009078553	7815110.300113784	6857503.071986463
15	Myanmar	2	female	162	10 to 19	2014	44	Population	1	Number	5008969.731612987	5330779.389896495	4677584.146415068
15	Myanmar	2	female	164	Birth	2014	44	Population	1	Number	537496.09087412	582598.496003676	494441.370974255
15	Myanmar	2	female	235	95 plus	2014	44	Population	1	Number	7354.145555037626	7826.624965942697	6867.606813746004
15	Myanmar	3	both	1	Under 5	2014	44	Population	1	Number	5198914.319551418	5532927.286341961	4854962.298179631
15	Myanmar	3	both	2	Early Neonatal	2014	44	Population	1	Number	20708.794565687334	22039.26579225256	19338.73318109121
15	Myanmar	3	both	3	Late Neonatal	2014	44	Population	1	Number	61359.66591223767	65301.82052239316	57300.206605158215
15	Myanmar	3	both	4	Post Neonatal	2014	44	Population	1	Number	977322.1255878577	1040111.8240927958	912664.025845156
15	Myanmar	3	both	5	1 to 4	2014	44	Population	1	Number	4139523.733485635	4405474.375934518	3865659.3325482253
15	Myanmar	3	both	6	5 to 9	2014	44	Population	1	Number	5027808.0755490195	5350828.034822455	4695176.175047977
15	Myanmar	3	both	7	10 to 14	2014	44	Population	1	Number	5130502.744724007	5460120.495193138	4791076.725898296
15	Myanmar	3	both	8	15 to 19	2014	44	Population	1	Number	4899860.587752066	5214660.34615938	4575693.49246847
15	Myanmar	3	both	9	20 to 24	2014	44	Population	1	Number	4541840.389457436	4833638.539980271	4241359.349247353
15	Myanmar	3	both	10	25 to 29	2014	44	Population	1	Number	4291905.910966777	4567646.601886948	4007960.1440471336
15	Myanmar	3	both	11	30 to 34	2014	44	Population	1	Number	4013210.5466347085	4271045.986621766	3747702.8281261483
15	Myanmar	3	both	12	35 to 39	2014	44	Population	1	Number	3692159.0872368445	3929368.0379504324	3447891.629989945
15	Myanmar	3	both	13	40 to 44	2014	44	Population	1	Number	3383060.391076244	3600410.7778301546	3159242.419012819
15	Myanmar	3	both	14	45 to 49	2014	44	Population	1	Number	3018356.035789061	3212275.3797860662	2818666.332147444
15	Myanmar	3	both	15	50 to 54	2014	44	Population	1	Number	2590203.2357984344	2756615.1853329567	2418839.450216085
15	Myanmar	3	both	16	55 to 59	2014	44	Population	1	Number	2107375.1188748404	2242766.9665436614	1967954.4846090013
15	Myanmar	3	both	17	60 to 64	2014	44	Population	1	Number	1588877.7168369368	1690957.8296159215	1483760.057874285
15	Myanmar	3	both	18	65 to 69	2014	44	Population	1	Number	1108479.5888743952	1179695.7185025217	1035144.3169679305
15	Myanmar	3	both	19	70 to 74	2014	44	Population	1	Number	762917.86964156	811932.8072600135	712444.4193642505
15	Myanmar	3	both	20	75 to 79	2014	44	Population	1	Number	535722.8301246669	570141.2415215304	500280.2475024758
15	Myanmar	3	both	21	80 plus	2014	44	Population	1	Number	558832.170885233	594735.2806236296	521860.71050537727
15	Myanmar	3	both	22	All Ages	2014	44	Population	1	Number	52450026.61977365	55819766.51597284	48980015.0812046
15	Myanmar	3	both	23	5-14 years	2014	44	Population	1	Number	10158310.820273027	10810948.530015592	9486252.900946273
15	Myanmar	3	both	24	15-49 years	2014	44	Population	1	Number	27840392.94891314	29629045.670215018	25998516.195039317
15	Myanmar	3	both	25	50-69 years	2014	44	Population	1	Number	7394935.660384607	7870035.699995062	6905698.309667302
15	Myanmar	3	both	26	70+ years	2014	44	Population	1	Number	1857472.8706514598	1976809.3294051734	1734585.3773721033
15	Myanmar	3	both	28	<1 year	2014	44	Population	1	Number	1059390.5860657827	1127452.9104074417	989302.9656314056
15	Myanmar	3	both	30	80 to 84	2014	44	Population	1	Number	338425.203141885	360167.89771044377	316035.52222984174
15	Myanmar	3	both	31	85 to 89	2014	44	Population	1	Number	164609.78702035334	175185.41876690066	153719.46155945695
15	Myanmar	3	both	32	90 to 94	2014	44	Population	1	Number	46234.01071269932	49204.39224537802	43175.24104208664
15	Myanmar	3	both	39	0 to 14	2014	44	Population	1	Number	15357225.139824444	16343875.816357551	14341215.199125903
15	Myanmar	3	both	42	Neonatal	2014	44	Population	1	Number	82068.46047792501	87341.08631464573	76638.93978624942
15	Myanmar	3	both	157	25 plus	2014	44	Population	1	Number	27651100.5027397	29427591.813475598	25821747.040362895
15	Myanmar	3	both	158	<20 years	2014	44	Population	1	Number	20257085.72757651	21558536.162516925	18916908.691594373
15	Myanmar	3	both	159	10 to 24	2014	44	Population	1	Number	14572203.721933508	15508419.38133279	13608129.56761412
15	Myanmar	3	both	162	10 to 19	2014	44	Population	1	Number	10030363.332476072	10674780.841352519	9366770.218366766
15	Myanmar	3	both	164	Birth	2014	44	Population	1	Number	1104275.54452588	1196937.58212855	1015820.43746731
15	Myanmar	3	both	235	95 plus	2014	44	Population	1	Number	9563.170010295267	10177.57190090705	8930.485673991969
16	Philippines	1	male	1	Under 5	2014	44	Population	1	Number	6377050.102634031	6835575.153579928	5892905.986198291
16	Philippines	1	male	2	Early Neonatal	2014	44	Population	1	Number	25847.75907553964	27706.274353952413	23885.40339727672
16	Philippines	1	male	3	Late Neonatal	2014	44	Population	1	Number	77045.82322951076	82585.60094066408	71196.5227830381
16	Philippines	1	male	4	Post Neonatal	2014	44	Population	1	Number	1226270.0415342096	1314441.770502695	1133171.913682748
16	Philippines	1	male	5	1 to 4	2014	44	Population	1	Number	5047886.478794771	5410841.507782616	4664652.146335228
16	Philippines	1	male	6	5 to 9	2014	44	Population	1	Number	5724438.636569654	6136039.372838856	5289840.626331679
16	Philippines	1	male	7	10 to 14	2014	44	Population	1	Number	5555143.868497901	5954571.908786102	5133398.676504436
16	Philippines	1	male	8	15 to 19	2014	44	Population	1	Number	5322556.327798727	5705260.771403187	4918469.1261885045
16	Philippines	1	male	9	20 to 24	2014	44	Population	1	Number	4870737.926371411	5220955.553626853	4500952.669583308
16	Philippines	1	male	10	25 to 29	2014	44	Population	1	Number	4239677.205844844	4544520.068221163	3917801.927814855
16	Philippines	1	male	11	30 to 34	2014	44	Population	1	Number	3833870.9488147264	4109535.3773252	3542804.38462451
16	Philippines	1	male	12	35 to 39	2014	44	Population	1	Number	3445698.8238342935	3693452.7544628526	3184102.194402157
16	Philippines	1	male	13	40 to 44	2014	44	Population	1	Number	3072080.774384637	3292970.6797348857	2838849.1377821057
16	Philippines	1	male	14	45 to 49	2014	44	Population	1	Number	2671691.3990380983	2863792.357183254	2468857.22791531
16	Philippines	1	male	15	50 to 54	2014	44	Population	1	Number	2231768.937305635	2392238.4254244207	2062333.5741125077
16	Philippines	1	male	16	55 to 59	2014	44	Population	1	Number	1757703.2743050985	1884086.3151197878	1624258.8627043255
16	Philippines	1	male	17	60 to 64	2014	44	Population	1	Number	1299767.7185806239	1393224.1051211413	1201089.6646911004
16	Philippines	1	male	18	65 to 69	2014	44	Population	1	Number	830278.90413442	889977.9296541174	767244.3285911985
16	Philippines	1	male	19	70 to 74	2014	44	Population	1	Number	522631.2327674635	560209.65990443	482953.1947502599
16	Philippines	1	male	20	75 to 79	2014	44	Population	1	Number	337588.49502738146	361861.9097551788	311958.857340139
16	Philippines	1	male	21	80 plus	2014	44	Population	1	Number	298746.3827091258	320226.95729250944	276065.62888607814
16	Philippines	1	male	22	All Ages	2014	44	Population	1	Number	52391430.958618075	56158499.299433865	48413886.068420775
16	Philippines	1	male	23	5-14 years	2014	44	Population	1	Number	11279582.505067555	12090611.281624956	10423239.30283611
16	Philippines	1	male	24	15-49 years	2014	44	Population	1	Number	27456313.40608674	29430487.561957397	25371836.668310747
16	Philippines	1	male	25	50-69 years	2014	44	Population	1	Number	6119518.834325777	6559526.775319468	5654926.430099132
16	Philippines	1	male	26	70+ years	2014	44	Population	1	Number	1158966.1105039706	1242298.5269521181	1070977.680976477
16	Philippines	1	male	28	<1 year	2014	44	Population	1	Number	1329163.6238392598	1424733.6457973118	1228253.8398630628
16	Philippines	1	male	30	80 to 84	2014	44	Population	1	Number	169711.1873747068	181913.8248927865	156826.7546764519
16	Philippines	1	male	31	85 to 89	2014	44	Population	1	Number	86693.82157717472	92927.31328816965	80112.04740692281
16	Philippines	1	male	32	90 to 94	2014	44	Population	1	Number	32227.84731447465	34545.10609305039	29781.116865195683
16	Philippines	1	male	39	0 to 14	2014	44	Population	1	Number	17656632.607701585	18926186.43520489	16316145.289034408
16	Philippines	1	male	42	Neonatal	2014	44	Population	1	Number	102893.5823050504	110291.8752946165	95081.92618031483
16	Philippines	1	male	157	25 plus	2014	44	Population	1	Number	24541504.096746348	26306096.539198942	22678318.98361454
16	Philippines	1	male	158	<20 years	2014	44	Population	1	Number	22979188.935500313	24631447.206608076	21234614.41522291
16	Philippines	1	male	159	10 to 24	2014	44	Population	1	Number	15748438.122668039	16880788.233816143	14552820.472276246
16	Philippines	1	male	162	10 to 19	2014	44	Population	1	Number	10877700.196296627	11659832.680189291	10051867.80269294
16	Philippines	1	male	164	Birth	2014	44	Population	1	Number	1372142.84554855	1460291.11293642	1283726.39016709
16	Philippines	1	male	235	95 plus	2014	44	Population	1	Number	10113.526442769673	10840.713018502896	9345.70993750782
16	Philippines	2	female	1	Under 5	2014	44	Population	1	Number	5943338.959576555	6370679.149063689	5492122.089244333
16	Philippines	2	female	2	Early Neonatal	2014	44	Population	1	Number	23988.98783592003	25713.853046726887	22167.749624977954
16	Philippines	2	female	3	Late Neonatal	2014	44	Population	1	Number	71542.63703241179	76686.72258327498	66111.13716396429
16	Philippines	2	female	4	Post Neonatal	2014	44	Population	1	Number	1140394.3631530448	1222391.4268498127	1053815.8962363463
16	Philippines	2	female	5	1 to 4	2014	44	Population	1	Number	4707412.971555178	5045887.146583874	4350027.306219045
16	Philippines	2	female	6	5 to 9	2014	44	Population	1	Number	5360210.096564982	5745621.935589578	4953264.229848415
16	Philippines	2	female	7	10 to 14	2014	44	Population	1	Number	5227253.5924593955	5603105.543003043	4830401.751690341
16	Philippines	2	female	8	15 to 19	2014	44	Population	1	Number	5108418.353116146	5475725.767660066	4720588.455256009
16	Philippines	2	female	9	20 to 24	2014	44	Population	1	Number	4736880.845953419	5077473.831151747	4377257.9866507705
16	Philippines	2	female	10	25 to 29	2014	44	Population	1	Number	4093406.069452655	4387731.689657953	3782635.6610644143
16	Philippines	2	female	11	30 to 34	2014	44	Population	1	Number	3668240.01253007	3931995.1832684004	3389748.109352605
16	Philippines	2	female	12	35 to 39	2014	44	Population	1	Number	3293560.536990234	3530375.3633929724	3043514.209856922
16	Philippines	2	female	13	40 to 44	2014	44	Population	1	Number	2926177.484271551	3136576.5964720575	2704022.7905093613
16	Philippines	2	female	14	45 to 49	2014	44	Population	1	Number	2599596.3611445758	2786513.514804736	2402235.628031306
16	Philippines	2	female	15	50 to 54	2014	44	Population	1	Number	2201994.793670336	2360323.4501338075	2034819.8763308465
16	Philippines	2	female	16	55 to 59	2014	44	Population	1	Number	1796253.85612291	1925408.7753465057	1659882.693583712
16	Philippines	2	female	17	60 to 64	2014	44	Population	1	Number	1396230.8562919626	1496623.1715803542	1290229.3440911132
16	Philippines	2	female	18	65 to 69	2014	44	Population	1	Number	992901.2472950763	1064293.2055944426	917520.4224084938
16	Philippines	2	female	19	70 to 74	2014	44	Population	1	Number	696051.6684579405	746099.4368781424	643207.5924987443
16	Philippines	2	female	20	75 to 79	2014	44	Population	1	Number	512187.37240765535	549014.8611755515	473302.2297675776
16	Philippines	2	female	21	80 plus	2014	44	Population	1	Number	466679.07457338733	500234.4086228659	431248.9110052734
16	Philippines	2	female	22	All Ages	2014	44	Population	1	Number	51019381.18087885	54687795.8833959	47146001.981190205
16	Philippines	2	female	23	5-14 years	2014	44	Population	1	Number	10587463.689024378	11348727.47859262	9783665.981538758
16	Philippines	2	female	24	15-49 years	2014	44	Population	1	Number	26426279.66345865	28326391.946407933	24420002.84072138
16	Philippines	2	female	25	50-69 years	2014	44	Population	1	Number	6387380.753380285	6846648.60265511	5902452.336414166
16	Philippines	2	female	26	70+ years	2014	44	Population	1	Number	1674918.115438983	1795348.70667656	1547758.7332715958
16	Philippines	2	female	28	<1 year	2014	44	Population	1	Number	1235925.9880213765	1324792.0024798145	1142094.7830252885
16	Philippines	2	female	30	80 to 84	2014	44	Population	1	Number	285633.93385845	306171.6922210863	263948.67401160573
16	Philippines	2	female	31	85 to 89	2014	44	Population	1	Number	137370.6414223752	147247.91686210368	126941.4952269931
16	Philippines	2	female	32	90 to 94	2014	44	Population	1	Number	39369.03410559077	42199.761178207074	36380.14646550355
16	Philippines	2	female	39	0 to 14	2014	44	Population	1	Number	16530802.648600932	17719406.627656303	15275788.070783088
16	Philippines	2	female	42	Neonatal	2014	44	Population	1	Number	95531.62486833183	102400.57563000187	88278.88678894224
16	Philippines	2	female	157	25 plus	2014	44	Population	1	Number	24643279.333208352	26415189.656927783	22772367.468500376
16	Philippines	2	female	158	<20 years	2014	44	Population	1	Number	21639221.00171708	23195132.395316374	19996376.526039094
16	Philippines	2	female	159	10 to 24	2014	44	Population	1	Number	15072552.79152896	16156305.141814852	13928248.193597121
16	Philippines	2	female	162	10 to 19	2014	44	Population	1	Number	10335671.945575543	11078831.310663108	9550990.206946352
16	Philippines	2	female	164	Birth	2014	44	Population	1	Number	1271247.78461972	1352914.42012959	1189332.68125257
16	Philippines	2	female	235	95 plus	2014	44	Population	1	Number	4305.465186971373	4615.0383614688435	3978.595301171024
16	Philippines	3	both	1	Under 5	2014	44	Population	1	Number	12320389.062210586	13206254.302643616	11385028.075442623
16	Philippines	3	both	2	Early Neonatal	2014	44	Population	1	Number	49836.746911459675	53420.127400679296	46053.15302225467
16	Philippines	3	both	3	Late Neonatal	2014	44	Population	1	Number	148588.46026192256	159272.3235239391	137307.6599470024
16	Philippines	3	both	4	Post Neonatal	2014	44	Population	1	Number	2366664.404687254	2536833.1973525076	2186987.809919095
16	Philippines	3	both	5	1 to 4	2014	44	Population	1	Number	9755299.45034995	10456728.654366491	9014679.452554274
16	Philippines	3	both	6	5 to 9	2014	44	Population	1	Number	11084648.733134637	11881661.308428433	10243104.856180092
16	Philippines	3	both	7	10 to 14	2014	44	Population	1	Number	10782397.460957296	11557677.451789144	9963800.428194778
16	Philippines	3	both	8	15 to 19	2014	44	Population	1	Number	10430974.680914873	11180986.539063249	9639057.581444513
16	Philippines	3	both	9	20 to 24	2014	44	Population	1	Number	9607618.77232483	10298429.3847786	8878210.656234076
16	Philippines	3	both	10	25 to 29	2014	44	Population	1	Number	8333083.275297499	8932251.757879118	7700437.588879269
16	Philippines	3	both	11	30 to 34	2014	44	Population	1	Number	7502110.961344796	8041530.5605936	6932552.493977115
16	Philippines	3	both	12	35 to 39	2014	44	Population	1	Number	6739259.360824528	7223828.117855825	6227616.404259078
16	Philippines	3	both	13	40 to 44	2014	44	Population	1	Number	5998258.258656188	6429547.276206943	5542871.928291468
16	Philippines	3	both	14	45 to 49	2014	44	Population	1	Number	5271287.760182674	5650305.87198799	4871092.855946616
16	Philippines	3	both	15	50 to 54	2014	44	Population	1	Number	4433763.730975971	4752561.875558228	4097153.4504433544
16	Philippines	3	both	16	55 to 59	2014	44	Population	1	Number	3553957.1304280087	3809495.0904662935	3284141.556288037
16	Philippines	3	both	17	60 to 64	2014	44	Population	1	Number	2695998.5748725864	2889847.2767014955	2491319.008782214
16	Philippines	3	both	18	65 to 69	2014	44	Population	1	Number	1823180.1514294962	1954271.13524856	1684764.7509996926
16	Philippines	3	both	19	70 to 74	2014	44	Population	1	Number	1218682.9012254039	1306309.0967825723	1126160.7872490042
16	Philippines	3	both	20	75 to 79	2014	44	Population	1	Number	849775.8674350368	910876.7709307303	785261.0871077165
16	Philippines	3	both	21	80 plus	2014	44	Population	1	Number	765425.4572825131	820461.3659153754	707314.5398913516
16	Philippines	3	both	22	All Ages	2014	44	Population	1	Number	103410812.13949692	110846295.1828298	95559888.04961106
16	Philippines	3	both	23	5-14 years	2014	44	Population	1	Number	21867046.19409193	23439338.760217577	20206905.284374874
16	Philippines	3	both	24	15-49 years	2014	44	Population	1	Number	53882593.06954539	57756879.50836531	49791839.50903212
16	Philippines	3	both	25	50-69 years	2014	44	Population	1	Number	12506899.587706061	13406175.37797458	11557378.766513295
16	Philippines	3	both	26	70+ years	2014	44	Population	1	Number	2833884.225942954	3037647.233628679	2618736.414248073
16	Philippines	3	both	28	<1 year	2014	44	Population	1	Number	2565089.6118606366	2749525.6482771263	2370348.622888352
16	Philippines	3	both	30	80 to 84	2014	44	Population	1	Number	455345.12123315677	488085.5171138728	420775.42868805764
16	Philippines	3	both	31	85 to 89	2014	44	Population	1	Number	224064.4629995499	240175.2301502733	207053.5426339159
16	Philippines	3	both	32	90 to 94	2014	44	Population	1	Number	71596.88142006542	76744.86727125748	66161.26333069924
16	Philippines	3	both	39	0 to 14	2014	44	Population	1	Number	34187435.25630252	36645593.0628612	31591933.359817494
16	Philippines	3	both	42	Neonatal	2014	44	Population	1	Number	198425.20717338222	212692.45092461837	183360.81296925707
16	Philippines	3	both	157	25 plus	2014	44	Population	1	Number	49184783.4299547	52721286.19612674	45450686.45211492
16	Philippines	3	both	158	<20 years	2014	44	Population	1	Number	44618409.93721739	47826579.60192444	41230990.94126201
16	Philippines	3	both	159	10 to 24	2014	44	Population	1	Number	30820990.914196998	33037093.375630997	28481068.66587337
16	Philippines	3	both	162	10 to 19	2014	44	Population	1	Number	21213372.14187217	22738663.990852393	19602858.009639293
16	Philippines	3	both	164	Birth	2014	44	Population	1	Number	2643390.63016827	2813205.53306601	2473059.07141966
16	Philippines	3	both	235	95 plus	2014	44	Population	1	Number	14418.991629741047	15455.75137997174	13324.305238678842
17	Sri Lanka	1	male	1	Under 5	2014	44	Population	1	Number	884139.2307871513	951093.9503229182	814194.3432916845
17	Sri Lanka	1	male	2	Early Neonatal	2014	44	Population	1	Number	3250.220443833219	3496.355431025818	2993.0931777158876
17	Sri Lanka	1	male	3	Late Neonatal	2014	44	Population	1	Number	9729.385050595389	10466.178786959888	8959.686434057243
17	Sri Lanka	1	male	4	Post Neonatal	2014	44	Population	1	Number	157947.4620845061	169908.6189442001	145452.12528573116
17	Sri Lanka	1	male	5	1 to 4	2014	44	Population	1	Number	713212.1632082165	767222.7971607324	656789.4383941801
17	Sri Lanka	1	male	6	5 to 9	2014	44	Population	1	Number	916788.4109793819	986215.6106706754	844260.6234656321
17	Sri Lanka	1	male	7	10 to 14	2014	44	Population	1	Number	880326.9882968281	946993.0116432919	810683.6900339234
17	Sri Lanka	1	male	8	15 to 19	2014	44	Population	1	Number	835764.4754245993	899055.8373520545	769646.5494569475
17	Sri Lanka	1	male	9	20 to 24	2014	44	Population	1	Number	781154.8253015797	840310.6691108334	719357.1078497528
17	Sri Lanka	1	male	10	25 to 29	2014	44	Population	1	Number	739377.5766327061	795369.6834758826	680884.8872310573
17	Sri Lanka	1	male	11	30 to 34	2014	44	Population	1	Number	807964.2678705661	869150.3560639748	744045.6362244504
17	Sri Lanka	1	male	12	35 to 39	2014	44	Population	1	Number	742991.7777980561	799257.5834173366	684213.1663548402
17	Sri Lanka	1	male	13	40 to 44	2014	44	Population	1	Number	681000.6416532189	732571.9387723099	627126.1933693577
17	Sri Lanka	1	male	14	45 to 49	2014	44	Population	1	Number	643920.3449297403	692683.59917394	592979.3454651486
17	Sri Lanka	1	male	15	50 to 54	2014	44	Population	1	Number	604155.4570009831	649907.3677531962	556360.2862877866
17	Sri Lanka	1	male	16	55 to 59	2014	44	Population	1	Number	529288.0426780225	569370.3410504082	487415.68670887244
17	Sri Lanka	1	male	17	60 to 64	2014	44	Population	1	Number	451422.10707426706	485607.71893145534	415709.78101430344
17	Sri Lanka	1	male	18	65 to 69	2014	44	Population	1	Number	322694.41303574265	347131.6432458888	297165.82700624835
17	Sri Lanka	1	male	19	70 to 74	2014	44	Population	1	Number	203845.11796034052	219282.04489052406	187718.7847474795
17	Sri Lanka	1	male	20	75 to 79	2014	44	Population	1	Number	124375.31730019386	133794.0990904697	114535.89690932404
17	Sri Lanka	1	male	21	80 plus	2014	44	Population	1	Number	110118.18353164323	118457.29103576919	101406.65519976652
17	Sri Lanka	1	male	22	All Ages	2014	44	Population	1	Number	10259327.17825502	11036252.74600093	9447704.460616574
17	Sri Lanka	1	male	23	5-14 years	2014	44	Population	1	Number	1797115.39927621	1933208.6223139674	1654944.3134995557
17	Sri Lanka	1	male	24	15-49 years	2014	44	Population	1	Number	5232173.909610466	5628399.667366331	4818252.8859515535
17	Sri Lanka	1	male	25	50-69 years	2014	44	Population	1	Number	1907560.0197890152	2052017.070980948	1756651.581017211
17	Sri Lanka	1	male	26	70+ years	2014	44	Population	1	Number	438338.6187921776	471533.43501676293	403661.33685657015
17	Sri Lanka	1	male	28	<1 year	2014	44	Population	1	Number	170927.06757893472	183871.1531621858	157404.90489750425
17	Sri Lanka	1	male	30	80 to 84	2014	44	Population	1	Number	69124.64374303022	74359.36354016431	63656.14369076364
17	Sri Lanka	1	male	31	85 to 89	2014	44	Population	1	Number	29728.98496997806	31980.322521164173	27377.103686270908
17	Sri Lanka	1	male	32	90 to 94	2014	44	Population	1	Number	9257.046758522234	9958.070927413062	8524.715162413037
17	Sri Lanka	1	male	39	0 to 14	2014	44	Population	1	Number	2681254.6300633615	2884302.572636885	2469138.65679124
17	Sri Lanka	1	male	42	Neonatal	2014	44	Population	1	Number	12979.605494428608	13962.534217985705	11952.779611773129
17	Sri Lanka	1	male	157	25 plus	2014	44	Population	1	Number	5961153.24746548	6412583.6669011535	5489562.146518635
17	Sri Lanka	1	male	158	<20 years	2014	44	Population	1	Number	3517019.1054879604	3783358.4099889398	3238785.2062481875
17	Sri Lanka	1	male	159	10 to 24	2014	44	Population	1	Number	2497246.2890230073	2686359.51810618	2299687.3473406234
17	Sri Lanka	1	male	162	10 to 19	2014	44	Population	1	Number	1716091.4637214274	1846048.8489953466	1580330.239490871
17	Sri Lanka	1	male	164	Birth	2014	44	Population	1	Number	170369.642783889	181660.884158013	159559.585653568
17	Sri Lanka	1	male	235	95 plus	2014	44	Population	1	Number	2007.5080601127058	2159.534047027652	1848.6926603189268
17	Sri Lanka	2	female	1	Under 5	2014	44	Population	1	Number	848278.6913971143	912517.7387020229	781170.7568450541
17	Sri Lanka	2	female	2	Early Neonatal	2014	44	Population	1	Number	3090.5642135878184	3324.6086411196934	2846.067466141763
17	Sri Lanka	2	female	3	Late Neonatal	2014	44	Population	1	Number	9256.868202317275	9957.878849377821	8524.550731917278
17	Sri Lanka	2	female	4	Post Neonatal	2014	44	Population	1	Number	150349.4714065184	161735.2422668522	138455.21708961716
17	Sri Lanka	2	female	5	1 to 4	2014	44	Population	1	Number	685581.7875746909	737500.0089446732	631344.9215573779
17	Sri Lanka	2	female	6	5 to 9	2014	44	Population	1	Number	896065.7319767418	963923.6300101773	825177.3304340839
17	Sri Lanka	2	female	7	10 to 14	2014	44	Population	1	Number	861927.6726667158	927200.3396562091	793739.9574352258
17	Sri Lanka	2	female	8	15 to 19	2014	44	Population	1	Number	833964.1441250977	897119.1692935539	767988.6436553915
17	Sri Lanka	2	female	9	20 to 24	2014	44	Population	1	Number	821292.062358084	883487.4471768077	756319.0593488042
17	Sri Lanka	2	female	10	25 to 29	2014	44	Population	1	Number	805286.8589193763	866270.1903984947	741580.039012124
17	Sri Lanka	2	female	11	30 to 34	2014	44	Population	1	Number	861805.1785616657	927068.5692311375	793627.1539265185
17	Sri Lanka	2	female	12	35 to 39	2014	44	Population	1	Number	781614.1606724475	840804.7893547828	719780.104870597
17	Sri Lanka	2	female	13	40 to 44	2014	44	Population	1	Number	715947.2255547737	770164.9822385856	659308.1280004929
17	Sri Lanka	2	female	14	45 to 49	2014	44	Population	1	Number	691487.0066408622	743852.4226071311	636782.9745157275
17	Sri Lanka	2	female	15	50 to 54	2014	44	Population	1	Number	664089.6929265594	714380.3457877669	611553.0819028714
17	Sri Lanka	2	female	16	55 to 59	2014	44	Population	1	Number	595847.2170338366	640969.9555273536	548709.3171322407
17	Sri Lanka	2	female	17	60 to 64	2014	44	Population	1	Number	523590.4969707054	563241.3275814626	482168.8779212867
17	Sri Lanka	2	female	18	65 to 69	2014	44	Population	1	Number	397352.971187408	427443.9973698685	365918.09317509684
17	Sri Lanka	2	female	19	70 to 74	2014	44	Population	1	Number	263004.16967454227	282921.1350167753	242197.72152909948
17	Sri Lanka	2	female	20	75 to 79	2014	44	Population	1	Number	176066.07729461615	189399.3334318067	162137.363875604
17	Sri Lanka	2	female	21	80 plus	2014	44	Population	1	Number	177450.81697767146	190888.93765868107	163412.5558110092
17	Sri Lanka	2	female	22	All Ages	2014	44	Population	1	Number	10915070.174938219	11741654.31104262	10051571.159391226
17	Sri Lanka	2	female	23	5-14 years	2014	44	Population	1	Number	1757993.4046434576	1891123.969666387	1618917.2878693095
17	Sri Lanka	2	female	24	15-49 years	2014	44	Population	1	Number	5511396.636832307	5928767.570300495	5075386.103329657
17	Sri Lanka	2	female	25	50-69 years	2014	44	Population	1	Number	2180880.3781185094	2346035.6262664516	2008349.3701314954
17	Sri Lanka	2	female	26	70+ years	2014	44	Population	1	Number	616521.0639468299	663209.4061072628	567747.6412157128
17	Sri Lanka	2	female	28	<1 year	2014	44	Population	1	Number	162696.90382242348	175017.72975734973	149825.8352876762
17	Sri Lanka	2	female	30	80 to 84	2014	44	Population	1	Number	106524.69043115454	114591.66735412451	98097.4459110092
17	Sri Lanka	2	female	31	85 to 89	2014	44	Population	1	Number	49738.7797558499	53505.43316590083	45803.90928178736
17	Sri Lanka	2	female	32	90 to 94	2014	44	Population	1	Number	16839.847434389765	18115.107283441877	15507.635048348977
17	Sri Lanka	2	female	39	0 to 14	2014	44	Population	1	Number	2606272.096040572	2803641.7083684094	2400088.044714364
17	Sri Lanka	2	female	42	Neonatal	2014	44	Population	1	Number	12347.432415905092	13282.487490497513	11370.618198059039
17	Sri Lanka	2	female	157	25 plus	2014	44	Population	1	Number	6653541.872414465	7157405.986203849	6127175.411672667
17	Sri Lanka	2	female	158	<20 years	2014	44	Population	1	Number	3440236.24016567	3700760.877661963	3168076.6883697566
17	Sri Lanka	2	female	159	10 to 24	2014	44	Population	1	Number	2517183.8791498975	2707806.956126571	2318047.6604394214
17	Sri Lanka	2	female	162	10 to 19	2014	44	Population	1	Number	1695891.8167918136	1824319.508949763	1561728.6010906172
17	Sri Lanka	2	female	164	Birth	2014	44	Population	1	Number	161518.645447734	172223.287321553	151270.189464782
17	Sri Lanka	2	female	235	95 plus	2014	44	Population	1	Number	4347.499356277261	4676.729855213856	4003.565569863667
17	Sri Lanka	3	both	1	Under 5	2014	44	Population	1	Number	1732417.9221842657	1863611.6890249418	1595365.1001367385
17	Sri Lanka	3	both	2	Early Neonatal	2014	44	Population	1	Number	6340.784657421037	6820.964072145512	5839.16064385765
17	Sri Lanka	3	both	3	Late Neonatal	2014	44	Population	1	Number	18986.253252912662	20424.057636337708	17484.237165974522
17	Sri Lanka	3	both	4	Post Neonatal	2014	44	Population	1	Number	308296.9334910245	331643.8612110523	283907.34237534826
17	Sri Lanka	3	both	5	1 to 4	2014	44	Population	1	Number	1398793.9507829074	1504722.8061054058	1288134.3599515583
17	Sri Lanka	3	both	6	5 to 9	2014	44	Population	1	Number	1812854.1429561237	1950139.240680853	1669437.953899716
17	Sri Lanka	3	both	7	10 to 14	2014	44	Population	1	Number	1742254.660963544	1874193.3512995013	1604423.647469149
17	Sri Lanka	3	both	8	15 to 19	2014	44	Population	1	Number	1669728.619549697	1796175.0066456085	1537635.1931123394
17	Sri Lanka	3	both	9	20 to 24	2014	44	Population	1	Number	1602446.8876596638	1723798.116287641	1475676.1671985565
17	Sri Lanka	3	both	10	25 to 29	2014	44	Population	1	Number	1544664.4355520823	1661639.8738743772	1422464.926243181
17	Sri Lanka	3	both	11	30 to 34	2014	44	Population	1	Number	1669769.4464322317	1796218.9252951124	1537672.7901509688
17	Sri Lanka	3	both	12	35 to 39	2014	44	Population	1	Number	1524605.9384705038	1640062.3727721195	1403993.271225437
17	Sri Lanka	3	both	13	40 to 44	2014	44	Population	1	Number	1396947.8672079926	1502736.9210108956	1286434.3213698508
17	Sri Lanka	3	both	14	45 to 49	2014	44	Population	1	Number	1335407.3515706025	1436536.021781071	1229762.3199808763
17	Sri Lanka	3	both	15	50 to 54	2014	44	Population	1	Number	1268245.1499275423	1364287.7135409627	1167913.3681906578
17	Sri Lanka	3	both	16	55 to 59	2014	44	Population	1	Number	1125135.259711859	1210340.2965777619	1036125.0038411132
17	Sri Lanka	3	both	17	60 to 64	2014	44	Population	1	Number	975012.6040449725	1048849.0465129176	897878.65893559
17	Sri Lanka	3	both	18	65 to 69	2014	44	Population	1	Number	720047.3842231507	774575.6406157573	663083.9201813452
17	Sri Lanka	3	both	19	70 to 74	2014	44	Population	1	Number	466849.2876348827	502203.17990729935	429916.50627657905
17	Sri Lanka	3	both	20	75 to 79	2014	44	Population	1	Number	300441.39459481003	323193.43252227636	276673.26078492805
17	Sri Lanka	3	both	21	80 plus	2014	44	Population	1	Number	287569.0005093147	309346.22869445017	264819.2110107757
17	Sri Lanka	3	both	22	All Ages	2014	44	Population	1	Number	21174397.35319324	22777907.057043537	19499275.6200078
17	Sri Lanka	3	both	23	5-14 years	2014	44	Population	1	Number	3555108.803919668	3824332.591980354	3273861.601368865
17	Sri Lanka	3	both	24	15-49 years	2014	44	Population	1	Number	10743570.546442773	11557167.237666829	9893638.989281211
17	Sri Lanka	3	both	25	50-69 years	2014	44	Population	1	Number	4088440.397907525	4398052.697247399	3765000.9511487065
17	Sri Lanka	3	both	26	70+ years	2014	44	Population	1	Number	1054859.6827390075	1134742.8411240259	971408.9780722827
17	Sri Lanka	3	both	28	<1 year	2014	44	Population	1	Number	333623.9714013582	358888.8829195355	307230.7401851805
17	Sri Lanka	3	both	30	80 to 84	2014	44	Population	1	Number	175649.33417418477	188951.03089428885	161753.58960177284
17	Sri Lanka	3	both	31	85 to 89	2014	44	Population	1	Number	79467.76472582796	85485.75568706502	73181.01296805828
17	Sri Lanka	3	both	32	90 to 94	2014	44	Population	1	Number	26096.894192911997	28073.178210854945	24032.350210762015
17	Sri Lanka	3	both	39	0 to 14	2014	44	Population	1	Number	5287526.7261039335	5687944.281005295	4869226.701505603
17	Sri Lanka	3	both	42	Neonatal	2014	44	Population	1	Number	25327.0379103337	27245.021708483222	23323.39780983217
17	Sri Lanka	3	both	157	25 plus	2014	44	Population	1	Number	12614695.119879944	13569989.653105002	11616737.558191305
17	Sri Lanka	3	both	158	<20 years	2014	44	Population	1	Number	6957255.345653631	7484119.287650904	6406861.894617944
17	Sri Lanka	3	both	159	10 to 24	2014	44	Population	1	Number	5014430.168172904	5394166.474232749	4617735.007780044
17	Sri Lanka	3	both	162	10 to 19	2014	44	Population	1	Number	3411983.280513241	3670368.3579451097	3142058.840581488
17	Sri Lanka	3	both	164	Birth	2014	44	Population	1	Number	331888.288231623	353884.171479566	310829.77511835
17	Sri Lanka	3	both	235	95 plus	2014	44	Population	1	Number	6355.007416389966	6836.263902241508	5852.258230182592
18	Thailand	1	male	1	Under 5	2014	44	Population	1	Number	1865960.2529450767	2032225.546114345	1701497.8045801995
18	Thailand	1	male	2	Early Neonatal	2014	44	Population	1	Number	6789.098899431343	7394.037572207206	6190.719686675068
18	Thailand	1	male	3	Late Neonatal	2014	44	Population	1	Number	20347.978671792145	22161.073368706424	18554.54369033558
18	Thailand	1	male	4	Post Neonatal	2014	44	Population	1	Number	331400.63279931876	360929.8916792407	302191.56504247733
18	Thailand	1	male	5	1 to 4	2014	44	Population	1	Number	1507422.5425745344	1641740.5434941908	1374560.9761607114
18	Thailand	1	male	6	5 to 9	2014	44	Population	1	Number	2012050.212601225	2191332.765882534	1834711.6526425155
18	Thailand	1	male	7	10 to 14	2014	44	Population	1	Number	2252390.0107265655	2453087.9006595975	2053868.32450521
18	Thailand	1	male	8	15 to 19	2014	44	Population	1	Number	2528542.778937629	2753847.0992025235	2305681.47438247
18	Thailand	1	male	9	20 to 24	2014	44	Population	1	Number	2429841.60414544	2646351.2141601704	2215679.647198138
18	Thailand	1	male	10	25 to 29	2014	44	Population	1	Number	2393855.6775042154	2607158.7826464404	2182865.456714076
18	Thailand	1	male	11	30 to 34	2014	44	Population	1	Number	2664087.819679213	2901469.8012452903	2429279.814100336
18	Thailand	1	male	12	35 to 39	2014	44	Population	1	Number	2826503.3532462874	3078357.2756059333	2577380.3287591725
18	Thailand	1	male	13	40 to 44	2014	44	Population	1	Number	2823642.0058423122	3075240.9695209083	2574771.1754729105
18	Thailand	1	male	14	45 to 49	2014	44	Population	1	Number	2786452.786990669	3034738.0271505862	2540859.7488333285
18	Thailand	1	male	15	50 to 54	2014	44	Population	1	Number	2496825.122947297	2719303.2600908997	2276759.356695986
18	Thailand	1	male	16	55 to 59	2014	44	Population	1	Number	2099435.608931754	2286504.586664858	1914395.0541373175
18	Thailand	1	male	17	60 to 64	2014	44	Population	1	Number	1582412.5550311974	1723412.496997666	1442941.5010722515
18	Thailand	1	male	18	65 to 69	2014	44	Population	1	Number	1133753.4073709883	1234775.8393122235	1033826.3800273124
18	Thailand	1	male	19	70 to 74	2014	44	Population	1	Number	791494.4415546859	862020.089225494	721733.516304631
18	Thailand	1	male	20	75 to 79	2014	44	Population	1	Number	579883.1569578844	631553.3053135909	528773.2774155278
18	Thailand	1	male	21	80 plus	2014	44	Population	1	Number	587377.8576345762	639715.8168952893	535607.4083822778
18	Thailand	1	male	22	All Ages	2014	44	Population	1	Number	33854508.65304702	36871094.77668836	30870631.921223663
18	Thailand	1	male	23	5-14 years	2014	44	Population	1	Number	4264440.22332779	4644420.666542131	3888579.9771477254
18	Thailand	1	male	24	15-49 years	2014	44	Population	1	Number	18452926.026345767	20097163.169531852	16826517.64546043
18	Thailand	1	male	25	50-69 years	2014	44	Population	1	Number	7312426.694281236	7963996.183065647	6667922.291932867
18	Thailand	1	male	26	70+ years	2014	44	Population	1	Number	1958755.4561471466	2133289.2114343746	1786114.2021024365
18	Thailand	1	male	28	<1 year	2014	44	Population	1	Number	358537.71037054225	390485.0026201543	326936.8284194879
18	Thailand	1	male	30	80 to 84	2014	44	Population	1	Number	343679.9583301685	374303.35930453497	313388.6124605509
18	Thailand	1	male	31	85 to 89	2014	44	Population	1	Number	162675.41075502022	177170.50775289326	148337.48672941118
18	Thailand	1	male	32	90 to 94	2014	44	Population	1	Number	59729.75523445419	65051.94001803194	54465.27986817086
18	Thailand	1	male	39	0 to 14	2014	44	Population	1	Number	6130400.476272867	6676646.212656477	5590077.781727926
18	Thailand	1	male	42	Neonatal	2014	44	Population	1	Number	27137.07757122349	29555.110940913633	24745.263377010648
18	Thailand	1	male	157	25 plus	2014	44	Population	1	Number	22765723.79369108	24794250.250669174	20759193.017915126
18	Thailand	1	male	158	<20 years	2014	44	Population	1	Number	8658943.255210496	9430493.311858997	7895759.256110396
18	Thailand	1	male	159	10 to 24	2014	44	Population	1	Number	7210774.393809634	7853286.21402229	6575229.446085818
18	Thailand	1	male	162	10 to 19	2014	44	Population	1	Number	4780932.789664194	5206934.99986212	4359549.79888768
18	Thailand	1	male	164	Birth	2014	44	Population	1	Number	355905.488921947	386991.772347506	324485.477688343
18	Thailand	1	male	235	95 plus	2014	44	Population	1	Number	21292.73331493324	23190.009819829203	19416.029324144973
18	Thailand	2	female	1	Under 5	2014	44	Population	1	Number	1762428.3884244598	1919468.5355705412	1607091.056147113
18	Thailand	2	female	2	Early Neonatal	2014	44	Population	1	Number	6405.192900024166	6975.923854044965	5840.650485508807
18	Thailand	2	female	3	Late Neonatal	2014	44	Population	1	Number	19204.588301282205	20915.801870310876	17511.929732117434
18	Thailand	2	female	4	Post Neonatal	2014	44	Population	1	Number	312923.0416440791	340805.8656089812	285342.556209117
18	Thailand	2	female	5	1 to 4	2014	44	Population	1	Number	1423895.5655790742	1550770.9442372038	1298395.9197203696
18	Thailand	2	female	6	5 to 9	2014	44	Population	1	Number	1899249.4274418256	2068480.9329665438	1731852.9299013885
18	Thailand	2	female	7	10 to 14	2014	44	Population	1	Number	2134517.0282668513	2324711.915279822	1946384.4589952265
18	Thailand	2	female	8	15 to 19	2014	44	Population	1	Number	2460739.4165770328	2680002.1580339363	2243854.180892363
18	Thailand	2	female	9	20 to 24	2014	44	Population	1	Number	2439654.239377826	2657038.1984957065	2224627.414053675
18	Thailand	2	female	10	25 to 29	2014	44	Population	1	Number	2423455.8531095013	2639396.464526099	2209856.7250050763
18	Thailand	2	female	11	30 to 34	2014	44	Population	1	Number	2715730.0269248607	2957713.557057717	2476370.368206973
18	Thailand	2	female	12	35 to 39	2014	44	Population	1	Number	2847074.1076745214	3100760.975034107	2596138.0131433685
18	Thailand	2	female	13	40 to 44	2014	44	Population	1	Number	2977575.9245714424	3242891.0797315016	2715137.6298787063
18	Thailand	2	female	14	45 to 49	2014	44	Population	1	Number	2957162.332115071	3220658.5461004507	2696523.255487135
18	Thailand	2	female	15	50 to 54	2014	44	Population	1	Number	2688557.257166766	2928119.5735985697	2451592.5584895425
18	Thailand	2	female	16	55 to 59	2014	44	Population	1	Number	2305164.551192074	2510564.8855788517	2101991.4099771893
18	Thailand	2	female	17	60 to 64	2014	44	Population	1	Number	1761055.092524983	1917972.8729459564	1605838.8001280946
18	Thailand	2	female	18	65 to 69	2014	44	Population	1	Number	1309748.9074958852	1426453.315180469	1194309.9469231612
18	Thailand	2	female	19	70 to 74	2014	44	Population	1	Number	948530.8660482551	1033049.1521557433	864929.0270842472
18	Thailand	2	female	20	75 to 79	2014	44	Population	1	Number	753945.7308620549	821125.6227046854	687494.2828014031
18	Thailand	2	female	21	80 plus	2014	44	Population	1	Number	870599.6150292497	948173.8827540996	793866.4991939875
18	Thailand	2	female	22	All Ages	2014	44	Population	1	Number	35255188.76480266	38396581.66771481	32147858.556308657
18	Thailand	2	female	23	5-14 years	2014	44	Population	1	Number	4033766.455708677	4393192.848246366	3678237.388896615
18	Thailand	2	female	24	15-49 years	2014	44	Population	1	Number	18821391.900350254	20498460.978979517	17162507.5866673
18	Thailand	2	female	25	50-69 years	2014	44	Population	1	Number	8064525.808379709	8783110.647303846	7353732.715517988
18	Thailand	2	female	26	70+ years	2014	44	Population	1	Number	2573076.21193956	2802348.657614529	2346289.809079637
18	Thailand	2	female	28	<1 year	2014	44	Population	1	Number	338532.82284538547	368697.59133333707	308695.1364267433
18	Thailand	2	female	30	80 to 84	2014	44	Population	1	Number	491474.7761488803	535267.3476212476	448157.055491406
18	Thailand	2	female	31	85 to 89	2014	44	Population	1	Number	249023.89217639895	271213.01993167266	227075.36516782964
18	Thailand	2	female	32	90 to 94	2014	44	Population	1	Number	95027.40660433061	103494.76789632342	86651.85845037272
18	Thailand	2	female	39	0 to 14	2014	44	Population	1	Number	5796194.844133137	6312661.383816907	5285328.445043729
18	Thailand	2	female	42	Neonatal	2014	44	Population	1	Number	25609.78120130637	27891.72572435584	23352.58021762624
18	Thailand	2	female	157	25 plus	2014	44	Population	1	Number	24558600.264714666	26746879.92736826	22394048.516318876
18	Thailand	2	female	158	<20 years	2014	44	Population	1	Number	8256934.26071017	8992663.541850843	7529182.625936092
18	Thailand	2	female	159	10 to 24	2014	44	Population	1	Number	7034910.68422171	7661752.271809465	6414866.053941266
18	Thailand	2	female	162	10 to 19	2014	44	Population	1	Number	4595256.444843884	5004714.073313758	4190238.6398875904
18	Thailand	2	female	164	Birth	2014	44	Population	1	Number	335782.073108307	365110.692696289	306138.595169647
18	Thailand	2	female	235	95 plus	2014	44	Population	1	Number	35073.5400996398	38198.747304855846	31982.22008437887
18	Thailand	3	both	1	Under 5	2014	44	Population	1	Number	3628388.6413695365	3951694.0816848855	3308588.860727313
18	Thailand	3	both	2	Early Neonatal	2014	44	Population	1	Number	13194.291799455508	14369.961426252172	12031.370172183877
18	Thailand	3	both	3	Late Neonatal	2014	44	Population	1	Number	39552.566973074354	43076.8752390173	36066.47342245302
18	Thailand	3	both	4	Post Neonatal	2014	44	Population	1	Number	644323.6744433978	701735.757288222	587534.1212515944
18	Thailand	3	both	5	1 to 4	2014	44	Population	1	Number	2931318.1081536086	3192511.487731394	2672956.895881081
18	Thailand	3	both	6	5 to 9	2014	44	Population	1	Number	3911299.6400430505	4259813.698849078	3566564.582543904
18	Thailand	3	both	7	10 to 14	2014	44	Population	1	Number	4386907.038993416	4777799.81593942	4000252.7835004367
18	Thailand	3	both	8	15 to 19	2014	44	Population	1	Number	4989282.195514661	5433849.25723646	4549535.6552748345
18	Thailand	3	both	9	20 to 24	2014	44	Population	1	Number	4869495.843523266	5303389.412655877	4440307.061251812
18	Thailand	3	both	10	25 to 29	2014	44	Population	1	Number	4817311.530613717	5246555.247172539	4392722.181719152
18	Thailand	3	both	11	30 to 34	2014	44	Population	1	Number	5379817.846604074	5859183.358303008	4905650.182307309
18	Thailand	3	both	12	35 to 39	2014	44	Population	1	Number	5673577.460920809	6179118.250640041	5173518.34190254
18	Thailand	3	both	13	40 to 44	2014	44	Population	1	Number	5801217.930413755	6318132.0492524095	5289908.805351618
18	Thailand	3	both	14	45 to 49	2014	44	Population	1	Number	5743615.11910574	6255396.573251037	5237383.004320463
18	Thailand	3	both	15	50 to 54	2014	44	Population	1	Number	5185382.380114063	5647422.833689469	4728351.915185529
18	Thailand	3	both	16	55 to 59	2014	44	Population	1	Number	4404600.160123828	4797069.4722437095	4016386.464114507
18	Thailand	3	both	17	60 to 64	2014	44	Population	1	Number	3343467.6475561806	3641385.369943622	3048780.3012003456
18	Thailand	3	both	18	65 to 69	2014	44	Population	1	Number	2443502.3148668734	2661229.154492693	2228136.3269504737
18	Thailand	3	both	19	70 to 74	2014	44	Population	1	Number	1740025.307602941	1895069.2413812373	1586662.5433888782
18	Thailand	3	both	20	75 to 79	2014	44	Population	1	Number	1333828.8878199393	1452678.928018276	1216267.560216931
18	Thailand	3	both	21	80 plus	2014	44	Population	1	Number	1457977.4726638258	1587889.6996493894	1329473.907576265
18	Thailand	3	both	22	All Ages	2014	44	Population	1	Number	69109697.41784967	75267676.44440313	63018490.477532305
18	Thailand	3	both	23	5-14 years	2014	44	Population	1	Number	8298206.679036467	9037613.514788497	7566817.366044341
18	Thailand	3	both	24	15-49 years	2014	44	Population	1	Number	37274317.926696025	40595624.14851138	33989025.232127726
18	Thailand	3	both	25	50-69 years	2014	44	Population	1	Number	15376952.502660945	16747106.830369495	14021655.007450856
18	Thailand	3	both	26	70+ years	2014	44	Population	1	Number	4531831.668086706	4935637.869048903	4132404.0111820744
18	Thailand	3	both	28	<1 year	2014	44	Population	1	Number	697070.5332159277	759182.5939534913	635631.9648462313
18	Thailand	3	both	30	80 to 84	2014	44	Population	1	Number	835154.7344790488	909570.7069257828	761545.6679519569
18	Thailand	3	both	31	85 to 89	2014	44	Population	1	Number	411699.30293141917	448383.527684566	375412.85189724085
18	Thailand	3	both	32	90 to 94	2014	44	Population	1	Number	154757.16183878478	168546.7079143554	141117.13831854358
18	Thailand	3	both	39	0 to 14	2014	44	Population	1	Number	11926595.320406003	12989307.59647338	10875406.22677165
18	Thailand	3	both	42	Neonatal	2014	44	Population	1	Number	52746.858772529864	57446.836665269475	48097.8435946369
18	Thailand	3	both	157	25 plus	2014	44	Population	1	Number	47324324.05840575	51541130.178037435	43153241.53423402
18	Thailand	3	both	158	<20 years	2014	44	Population	1	Number	16915877.515920665	18423156.853709843	15424941.882046485
18	Thailand	3	both	159	10 to 24	2014	44	Population	1	Number	14245685.078031344	15515038.485831758	12990095.500027083
18	Thailand	3	both	162	10 to 19	2014	44	Population	1	Number	9376189.234508079	10211649.073175881	8549788.43877527
18	Thailand	3	both	164	Birth	2014	44	Population	1	Number	691687.562030253	752102.465043795	630624.072857991
18	Thailand	3	both	235	95 plus	2014	44	Population	1	Number	56366.27341457304	61388.75712468504	51398.24940852385
19	Timor-Leste	1	male	1	Under 5	2014	44	Population	1	Number	85667.04846809305	92054.29246104449	79061.14971119548
19	Timor-Leste	1	male	2	Early Neonatal	2014	44	Population	1	Number	347.1789073714797	373.0641973428488	320.40748529452424
19	Timor-Leste	1	male	3	Late Neonatal	2014	44	Population	1	Number	1030.9642491791285	1107.8318467591907	951.4652402387793
19	Timor-Leste	1	male	4	Post Neonatal	2014	44	Population	1	Number	16393.228651809906	17615.49033939858	15129.12523387947
19	Timor-Leste	1	male	5	1 to 4	2014	44	Population	1	Number	67895.67665973255	72957.90607754388	62660.15175178271
19	Timor-Leste	1	male	6	5 to 9	2014	44	Population	1	Number	82661.26683444245	88824.40294662793	76287.14785182569
19	Timor-Leste	1	male	7	10 to 14	2014	44	Population	1	Number	81605.39788063112	87689.80952695517	75312.69834147782
19	Timor-Leste	1	male	8	15 to 19	2014	44	Population	1	Number	70323.90436370125	75567.17985573877	64901.135624453964
19	Timor-Leste	1	male	9	20 to 24	2014	44	Population	1	Number	55052.771984132625	59157.44809284604	50807.580343741305
19	Timor-Leste	1	male	10	25 to 29	2014	44	Population	1	Number	43818.66941325681	47085.742786202434	40439.75419460363
19	Timor-Leste	1	male	11	30 to 34	2014	44	Population	1	Number	32526.453606315412	34951.59138243863	30018.295997450514
19	Timor-Leste	1	male	12	35 to 39	2014	44	Population	1	Number	28975.967839621782	31136.385174327905	26741.59285700575
19	Timor-Leste	1	male	13	40 to 44	2014	44	Population	1	Number	29493.485157726118	31692.488033085498	27219.203734191775
19	Timor-Leste	1	male	14	45 to 49	2014	44	Population	1	Number	24668.72892369359	26508.003107282333	22766.49079777093
19	Timor-Leste	1	male	15	50 to 54	2014	44	Population	1	Number	17540.639701516968	18848.45113624578	16188.057908733525
19	Timor-Leste	1	male	16	55 to 59	2014	44	Population	1	Number	15612.974388392784	16777.06114821046	14409.037402724702
19	Timor-Leste	1	male	17	60 to 64	2014	44	Population	1	Number	17453.337444836558	18754.639716187805	16107.487643865516
19	Timor-Leste	1	male	18	65 to 69	2014	44	Population	1	Number	12363.22676695671	13285.015801513586	11409.882093695314
19	Timor-Leste	1	male	19	70 to 74	2014	44	Population	1	Number	7615.9808587885855	8183.820289008345	7028.702559987788
19	Timor-Leste	1	male	20	75 to 79	2014	44	Population	1	Number	4489.952525984946	4824.7186094798835	4143.726382557346
19	Timor-Leste	1	male	21	80 plus	2014	44	Population	1	Number	3847.079514199555	4133.913669885795	3550.426154068883
19	Timor-Leste	1	male	22	All Ages	2014	44	Population	1	Number	613716.8856722903	659474.9637370807	566392.3695993497
19	Timor-Leste	1	male	23	5-14 years	2014	44	Population	1	Number	164266.66471507357	176514.21247358312	151599.84619330353
19	Timor-Leste	1	male	24	15-49 years	2014	44	Population	1	Number	284859.98128844757	306098.83843192173	262894.05354921793
19	Timor-Leste	1	male	25	50-69 years	2014	44	Population	1	Number	62970.17830170302	67665.16780215764	58114.46504901906
19	Timor-Leste	1	male	26	70+ years	2014	44	Population	1	Number	15953.012898973087	17142.452568374018	14722.855096614017
19	Timor-Leste	1	male	28	<1 year	2014	44	Population	1	Number	17771.371808360513	19096.386383500623	16400.997959412773
19	Timor-Leste	1	male	30	80 to 84	2014	44	Population	1	Number	2563.5779441633463	2754.715588299863	2365.89707786309
19	Timor-Leste	1	male	31	85 to 89	2014	44	Population	1	Number	989.9817557875493	1063.793742261446	913.6429608033379
19	Timor-Leste	1	male	32	90 to 94	2014	44	Population	1	Number	250.38534602269073	269.05381103817626	231.07780274188414
19	Timor-Leste	1	male	39	0 to 14	2014	44	Population	1	Number	249933.71318316663	268568.50493462756	230660.995904499
19	Timor-Leste	1	male	42	Neonatal	2014	44	Population	1	Number	1378.1431565506082	1480.8960441020395	1271.8727255333035
19	Timor-Leste	1	male	157	25 plus	2014	44	Population	1	Number	238406.49614128983	256181.83085386854	220022.65772665557
19	Timor-Leste	1	male	158	<20 years	2014	44	Population	1	Number	320257.61754686787	344135.6847903663	295562.1315289529
19	Timor-Leste	1	male	159	10 to 24	2014	44	Population	1	Number	206982.074228465	222414.43747554	191021.4143096731
19	Timor-Leste	1	male	162	10 to 19	2014	44	Population	1	Number	151929.3022443324	163256.98938269395	140213.83396593176
19	Timor-Leste	1	male	164	Birth	2014	44	Population	1	Number	18637.2453270195	20286.2190633307	17058.8922641147
19	Timor-Leste	1	male	235	95 plus	2014	44	Population	1	Number	43.13446822596845	46.35052828630876	39.80831266057051
19	Timor-Leste	2	female	1	Under 5	2014	44	Population	1	Number	81827.12054134584	87928.06359336294	75517.32367626637
19	Timor-Leste	2	female	2	Early Neonatal	2014	44	Population	1	Number	331.50473216641024	356.2213723101816	305.94196635057403
19	Timor-Leste	2	female	3	Late Neonatal	2014	44	Population	1	Number	987.4644914514517	1061.0887933745564	911.3198060303217
19	Timor-Leste	2	female	4	Post Neonatal	2014	44	Population	1	Number	15710.727594838416	16882.102729729435	14499.252730878861
19	Timor-Leste	2	female	5	1 to 4	2014	44	Population	1	Number	64797.423722889565	69628.65069794876	59800.809173006615
19	Timor-Leste	2	female	6	5 to 9	2014	44	Population	1	Number	77222.24730476855	82979.85590737265	71267.53827022765
19	Timor-Leste	2	female	7	10 to 14	2014	44	Population	1	Number	76379.27031473062	82074.02744979732	70489.56434438024
19	Timor-Leste	2	female	8	15 to 19	2014	44	Population	1	Number	67500.10788517298	72532.84411599717	62295.08580559015
19	Timor-Leste	2	female	9	20 to 24	2014	44	Population	1	Number	56206.68467220887	60397.395283302154	51872.51330708044
19	Timor-Leste	2	female	10	25 to 29	2014	44	Population	1	Number	45386.23788479794	48770.18749525185	41886.44540000009
19	Timor-Leste	2	female	11	30 to 34	2014	44	Population	1	Number	33200.218937641395	35675.59194005205	30640.106398097352
19	Timor-Leste	2	female	12	35 to 39	2014	44	Population	1	Number	28274.891912830164	30383.03777230658	26094.57781682223
19	Timor-Leste	2	female	13	40 to 44	2014	44	Population	1	Number	26704.042890777397	28695.067918389534	24644.859028477902
19	Timor-Leste	2	female	14	45 to 49	2014	44	Population	1	Number	21943.475796564366	23579.558006380237	20251.385522898338
19	Timor-Leste	2	female	15	50 to 54	2014	44	Population	1	Number	15410.399432079876	16559.382418673547	14222.08326767289
19	Timor-Leste	2	female	16	55 to 59	2014	44	Population	1	Number	14586.12931312564	15673.655596587763	13461.373701480967
19	Timor-Leste	2	female	17	60 to 64	2014	44	Population	1	Number	18970.993746902644	20385.45085750748	17508.115472808124
19	Timor-Leste	2	female	18	65 to 69	2014	44	Population	1	Number	13651.721644715186	14669.579486533195	12599.019437098867
19	Timor-Leste	2	female	19	70 to 74	2014	44	Population	1	Number	7886.199489554216	8474.186133399342	7278.084276805925
19	Timor-Leste	2	female	20	75 to 79	2014	44	Population	1	Number	4140.878917063325	4449.618443655081	3821.5702986406873
19	Timor-Leste	2	female	21	80 plus	2014	44	Population	1	Number	3743.5661573562425	4022.6824672836897	3454.8948482886244
19	Timor-Leste	2	female	22	All Ages	2014	44	Population	1	Number	593034.1868416353	637250.1848858525	547304.5408726367
19	Timor-Leste	2	female	23	5-14 years	2014	44	Population	1	Number	153601.51761949918	165053.88335716995	141757.1026146079
19	Timor-Leste	2	female	24	15-49 years	2014	44	Population	1	Number	279215.6599799931	300033.6825316796	257684.9732789665
19	Timor-Leste	2	female	25	50-69 years	2014	44	Population	1	Number	62619.24413682335	67288.06835930198	57790.591879060856
19	Timor-Leste	2	female	26	70+ years	2014	44	Population	1	Number	15770.644563973783	16946.487044338104	14554.549423735243
19	Timor-Leste	2	female	28	<1 year	2014	44	Population	1	Number	17029.69681845628	18299.41289541417	15716.51450325976
19	Timor-Leste	2	female	30	80 to 84	2014	44	Population	1	Number	2621.190286660271	2816.6234457598184	2419.0668568716255
19	Timor-Leste	2	female	31	85 to 89	2014	44	Population	1	Number	845.9095980371518	908.9797177069701	780.6803965875114
19	Timor-Leste	2	female	32	90 to 94	2014	44	Population	1	Number	226.44331689852584	243.3266896943424	208.98197496651244
19	Timor-Leste	2	female	39	0 to 14	2014	44	Population	1	Number	235428.638160845	252981.94695053285	217274.42629087425
19	Timor-Leste	2	female	42	Neonatal	2014	44	Population	1	Number	1318.969223617862	1417.310165684738	1217.261772380896
19	Timor-Leste	2	female	157	25 plus	2014	44	Population	1	Number	233898.75612340838	251337.9985360203	215862.51546909197
19	Timor-Leste	2	female	158	<20 years	2014	44	Population	1	Number	302928.746046018	325514.7910665299	279569.5120964644
19	Timor-Leste	2	female	159	10 to 24	2014	44	Population	1	Number	200086.06287211247	215004.26684909663	184657.16345705083
19	Timor-Leste	2	female	162	10 to 19	2014	44	Population	1	Number	143879.3781999036	154606.87156579448	132784.6501499704
19	Timor-Leste	2	female	164	Birth	2014	44	Population	1	Number	17738.7524539087	19308.2299382779	16236.4910533386
19	Timor-Leste	2	female	235	95 plus	2014	44	Population	1	Number	50.0229557602938	53.752614122559116	46.16561986297567
19	Timor-Leste	3	both	1	Under 5	2014	44	Population	1	Number	167494.1690094389	179982.3560544074	154578.47338746185
19	Timor-Leste	3	both	2	Early Neonatal	2014	44	Population	1	Number	678.6836395378899	729.2855696530304	626.3494516450983
19	Timor-Leste	3	both	3	Late Neonatal	2014	44	Population	1	Number	2018.4287406305803	2168.9206401337474	1862.785046269101
19	Timor-Leste	3	both	4	Post Neonatal	2014	44	Population	1	Number	32103.956246648322	34497.593069128015	29628.377964758332
19	Timor-Leste	3	both	5	1 to 4	2014	44	Population	1	Number	132693.1003826221	142586.55677549265	122460.96092478932
19	Timor-Leste	3	both	6	5 to 9	2014	44	Population	1	Number	159883.514139211	171804.25885400057	147554.68612205333
19	Timor-Leste	3	both	7	10 to 14	2014	44	Population	1	Number	157984.66819536174	169763.8369767525	145802.26268585803
19	Timor-Leste	3	both	8	15 to 19	2014	44	Population	1	Number	137824.01224887423	148100.02397173594	127196.2214300441
19	Timor-Leste	3	both	9	20 to 24	2014	44	Population	1	Number	111259.45665634148	119554.84337614822	102680.09365082173
19	Timor-Leste	3	both	10	25 to 29	2014	44	Population	1	Number	89204.90729805475	95855.93028145428	82326.19959460374
19	Timor-Leste	3	both	11	30 to 34	2014	44	Population	1	Number	65726.67254395681	70627.18332249067	60658.40239554788
19	Timor-Leste	3	both	12	35 to 39	2014	44	Population	1	Number	57250.85975245195	61519.422946634484	52836.17067382799
19	Timor-Leste	3	both	13	40 to 44	2014	44	Population	1	Number	56197.52804850351	60387.555951475035	51864.06276266968
19	Timor-Leste	3	both	14	45 to 49	2014	44	Population	1	Number	46612.204720257956	50087.56111366257	43017.87632066927
19	Timor-Leste	3	both	15	50 to 54	2014	44	Population	1	Number	32951.039133596845	35407.83355491933	30410.14117640642
19	Timor-Leste	3	both	16	55 to 59	2014	44	Population	1	Number	30199.103701518427	32450.71674479822	27870.41110420567
19	Timor-Leste	3	both	17	60 to 64	2014	44	Population	1	Number	36424.331191739206	39140.09057369528	33615.60311667364
19	Timor-Leste	3	both	18	65 to 69	2014	44	Population	1	Number	26014.948411671896	27954.59528804678	24008.90153079418
19	Timor-Leste	3	both	19	70 to 74	2014	44	Population	1	Number	15502.180348342801	16658.006422407685	14306.786836793712
19	Timor-Leste	3	both	20	75 to 79	2014	44	Population	1	Number	8630.831443048271	9274.337053134965	7965.296681198034
19	Timor-Leste	3	both	21	80 plus	2014	44	Population	1	Number	7590.645671555797	8156.596137169484	7005.321002357507
19	Timor-Leste	3	both	22	All Ages	2014	44	Population	1	Number	1206751.0725139256	1296725.1486229324	1113696.9104719867
19	Timor-Leste	3	both	23	5-14 years	2014	44	Population	1	Number	317868.1823345727	341568.0958307531	293356.9488079114
19	Timor-Leste	3	both	24	15-49 years	2014	44	Population	1	Number	564075.6412684406	606132.5209636013	520579.02682818426
19	Timor-Leste	3	both	25	50-69 years	2014	44	Population	1	Number	125589.42243852637	134953.23616145962	115905.05692807992
19	Timor-Leste	3	both	26	70+ years	2014	44	Population	1	Number	31723.65746294687	34088.93961271214	29277.404520349264
19	Timor-Leste	3	both	28	<1 year	2014	44	Population	1	Number	34801.06862681679	37395.79927891479	32117.51246267253
19	Timor-Leste	3	both	30	80 to 84	2014	44	Population	1	Number	5184.768230823617	5571.339034059682	4784.963934734716
19	Timor-Leste	3	both	31	85 to 89	2014	44	Population	1	Number	1835.8913538247011	1972.7734599684163	1694.3233573908492
19	Timor-Leste	3	both	32	90 to 94	2014	44	Population	1	Number	476.82866292121656	512.3805007325186	440.0597777083965
19	Timor-Leste	3	both	39	0 to 14	2014	44	Population	1	Number	485362.35134401167	521550.4518851605	447935.4221953733
19	Timor-Leste	3	both	42	Neonatal	2014	44	Population	1	Number	2697.1123801684703	2898.2062097867774	2489.1344979141995
19	Timor-Leste	3	both	157	25 plus	2014	44	Population	1	Number	472305.2522646982	507519.82938988897	435885.1731957477
19	Timor-Leste	3	both	158	<20 years	2014	44	Population	1	Number	623186.3635928859	669650.4758568964	575131.6436254173
19	Timor-Leste	3	both	159	10 to 24	2014	44	Population	1	Number	407068.13710057747	437418.70432463667	375678.5777667239
19	Timor-Leste	3	both	162	10 to 19	2014	44	Population	1	Number	295808.680444236	317863.86094848847	272998.48411590216
19	Timor-Leste	3	both	164	Birth	2014	44	Population	1	Number	36375.9977809282	39594.4490016086	33295.3833174533
19	Timor-Leste	3	both	235	95 plus	2014	44	Population	1	Number	93.15742398626224	100.10314240886785	85.97393252354618
20	Viet Nam	1	male	1	Under 5	2014	44	Population	1	Number	3979969.533669226	4350402.5391508	3602932.702042008
20	Viet Nam	1	male	2	Early Neonatal	2014	44	Population	1	Number	15171.145543288856	16583.189779471177	13733.928348682959
20	Viet Nam	1	male	3	Late Neonatal	2014	44	Population	1	Number	45323.17114811539	49541.595024057424	41029.544097852704
20	Viet Nam	1	male	4	Post Neonatal	2014	44	Population	1	Number	733258.4434443676	801505.9832061661	663794.2332434191
20	Viet Nam	1	male	5	1 to 4	2014	44	Population	1	Number	3186216.7735334537	3482771.771141104	2884374.996352053
20	Viet Nam	1	male	6	5 to 9	2014	44	Population	1	Number	3771423.870306003	4122446.6274913875	3414143.3195997532
20	Viet Nam	1	male	7	10 to 14	2014	44	Population	1	Number	3492989.292363887	3818096.9372187494	3162085.8508778615
20	Viet Nam	1	male	8	15 to 19	2014	44	Population	1	Number	3835200.245199329	4192158.945871365	3471877.9290677346
20	Viet Nam	1	male	9	20 to 24	2014	44	Population	1	Number	4502720.1653164495	4921807.836608981	4076161.285789109
20	Viet Nam	1	male	10	25 to 29	2014	44	Population	1	Number	4388255.553293408	4796689.507291303	3972540.3182426165
20	Viet Nam	1	male	11	30 to 34	2014	44	Population	1	Number	4008214.6345468652	4381276.533923159	3628502.0429034447
20	Viet Nam	1	male	12	35 to 39	2014	44	Population	1	Number	3560068.747128239	3891419.7674220875	3222810.6275780536
20	Viet Nam	1	male	13	40 to 44	2014	44	Population	1	Number	3368339.8590610176	3681845.8411847125	3049244.906810666
20	Viet Nam	1	male	14	45 to 49	2014	44	Population	1	Number	2973273.0651284875	3250008.469335853	2691604.2114965636
20	Viet Nam	1	male	15	50 to 54	2014	44	Population	1	Number	2632836.5040818607	2877886.0028023953	2383418.4305780837
20	Viet Nam	1	male	16	55 to 59	2014	44	Population	1	Number	2014398.1042285091	2201886.862037621	1823566.9251380526
20	Viet Nam	1	male	17	60 to 64	2014	44	Population	1	Number	1289797.1724001118	1409844.1825573302	1167610.046290342
20	Viet Nam	1	male	18	65 to 69	2014	44	Population	1	Number	777211.8225894494	849550.2937516131	703583.7506624304
20	Viet Nam	1	male	19	70 to 74	2014	44	Population	1	Number	551211.5483003668	602515.1949151718	498993.2953792438
20	Viet Nam	1	male	20	75 to 79	2014	44	Population	1	Number	438613.9954660669	479437.7000729172	397062.51378790964
20	Viet Nam	1	male	21	80 plus	2014	44	Population	1	Number	426162.7803437476	465827.5964212663	385790.8470666306
20	Viet Nam	1	male	22	All Ages	2014	44	Population	1	Number	46010686.89342303	50293100.83805672	41651929.00331053
20	Viet Nam	1	male	23	5-14 years	2014	44	Population	1	Number	7264413.16266989	7940543.564710137	6576229.170477616
20	Viet Nam	1	male	24	15-49 years	2014	44	Population	1	Number	26636072.269673795	29115206.901637465	24112741.321888182
20	Viet Nam	1	male	25	50-69 years	2014	44	Population	1	Number	6714243.603299932	7339167.341148958	6078179.152668909
20	Viet Nam	1	male	26	70+ years	2014	44	Population	1	Number	1415988.3241101813	1547780.4914093558	1281846.6562337838
20	Viet Nam	1	male	28	<1 year	2014	44	Population	1	Number	793752.7601357718	867630.7680096948	718557.7056899547
20	Viet Nam	1	male	30	80 to 84	2014	44	Population	1	Number	289158.47052031494	316071.70198833186	261765.44837759505
20	Viet Nam	1	male	31	85 to 89	2014	44	Population	1	Number	105526.59906256081	115348.41677204336	95529.68470772586
20	Viet Nam	1	male	32	90 to 94	2014	44	Population	1	Number	26650.77917273764	29131.282639878857	24126.05498711759
20	Viet Nam	1	male	39	0 to 14	2014	44	Population	1	Number	11244382.696339116	12290946.103860935	10179161.87251962
20	Viet Nam	1	male	42	Neonatal	2014	44	Population	1	Number	60494.316691404245	66124.7848035286	54763.47244653566
20	Viet Nam	1	male	157	25 plus	2014	44	Population	1	Number	26428383.78656813	28888187.95171543	23924727.91593404
20	Viet Nam	1	male	158	<20 years	2014	44	Population	1	Number	15079582.941538446	16483105.049732301	13651039.801587358
20	Viet Nam	1	male	159	10 to 24	2014	44	Population	1	Number	11830909.702879665	12932063.719699096	10710125.065734705
20	Viet Nam	1	male	162	10 to 19	2014	44	Population	1	Number	7328189.537563216	8010255.883090115	6633963.779945597
20	Viet Nam	1	male	164	Birth	2014	44	Population	1	Number	802583.657954199	869272.862893196	740435.702381086
20	Viet Nam	1	male	235	95 plus	2014	44	Population	1	Number	4826.931588134148	5276.195021012246	4369.658994192054
20	Viet Nam	2	female	1	Under 5	2014	44	Population	1	Number	3691079.9894717545	4034624.793623151	3341410.7036292464
20	Viet Nam	2	female	2	Early Neonatal	2014	44	Population	1	Number	14076.377792780017	15386.527251955986	12742.87188554143
20	Viet Nam	2	female	3	Late Neonatal	2014	44	Population	1	Number	42120.065520956065	46040.362480522	38129.8801897354
20	Viet Nam	2	female	4	Post Neonatal	2014	44	Population	1	Number	681216.7503045809	744620.544244449	616682.6369116477
20	Viet Nam	2	female	5	1 to 4	2014	44	Population	1	Number	2953666.7958534374	3228577.3596462235	2673855.3146423222
20	Viet Nam	2	female	6	5 to 9	2014	44	Population	1	Number	3489725.499725941	3814529.369261442	3159131.249057808
20	Viet Nam	2	female	7	10 to 14	2014	44	Population	1	Number	3269278.739728543	3573564.674349294	2959568.2036790177
20	Viet Nam	2	female	8	15 to 19	2014	44	Population	1	Number	3667498.487062322	4008848.4586308557	3320063.1617761063
20	Viet Nam	2	female	9	20 to 24	2014	44	Population	1	Number	4365034.158207707	4771306.796371322	3951518.7694509663
20	Viet Nam	2	female	10	25 to 29	2014	44	Population	1	Number	4295511.895481445	4695313.795486966	3888582.6007749517
20	Viet Nam	2	female	11	30 to 34	2014	44	Population	1	Number	3977140.8905612337	4347310.621975238	3600372.0264715105
20	Viet Nam	2	female	12	35 to 39	2014	44	Population	1	Number	3515773.4017388155	3843001.662352562	3182711.53960723
20	Viet Nam	2	female	13	40 to 44	2014	44	Population	1	Number	3314410.313553537	3622896.8392573786	3000424.3011574284
20	Viet Nam	2	female	14	45 to 49	2014	44	Population	1	Number	3037818.998165966	3320561.9719701386	2750035.476097263
20	Viet Nam	2	female	15	50 to 54	2014	44	Population	1	Number	2853495.380562661	3119082.5567979305	2583173.4978827257
20	Viet Nam	2	female	16	55 to 59	2014	44	Population	1	Number	2318030.539804145	2533779.6837092973	2098435.1677920534
20	Viet Nam	2	female	17	60 to 64	2014	44	Population	1	Number	1585573.4683000462	1733149.6596013745	1435366.3896421138
20	Viet Nam	2	female	18	65 to 69	2014	44	Population	1	Number	1024840.8181792026	1120227.1926744673	927753.9606694421
20	Viet Nam	2	female	19	70 to 74	2014	44	Population	1	Number	831121.93706816	908478.0561201541	752386.7660581553
20	Viet Nam	2	female	20	75 to 79	2014	44	Population	1	Number	730903.8904624962	798932.2817784935	661662.7355358842
20	Viet Nam	2	female	21	80 plus	2014	44	Population	1	Number	889825.7142928015	972645.6481922414	805529.3232829731
20	Viet Nam	2	female	22	All Ages	2014	44	Population	1	Number	46857064.12236678	51218254.062152304	42418125.872564875
20	Viet Nam	2	female	23	5-14 years	2014	44	Population	1	Number	6759004.239454485	7388094.043610737	6118699.452736826
[truncated: 93,176 more rows]
