# Supplementary material for: Hematological malignancy burden in mainland China and Taiwan from 1990 to 2021 and decadal projections: Insights from the global burden of disease study 2021
Source: PLoS One. 2025 Jul 21;20(7):e0328526. doi: 10.1371/journal.pone.0328526 (PMC12279097; doi:10.1371/journal.pone.0328526)
Supplement: S1 Data — (ZIP) [file pone.0328526.s021.zip › The raw data used in this study/GBD_Population/IHME_GBD_2019_POP_2015_Y2020M10D15.CSV]

location_id	location_name	sex_id	sex_name	age_group_id	age_group_name	year_id	measure_id	measure_name	metric_id	metric_name	val	upper	lower
1	Global	1	male	1	Under 5	2015	44	Population	1	Number	342016607.1344707	349859623.4094154	333981195.7416764
1	Global	1	male	2	Early Neonatal	2015	44	Population	1	Number	1365640.8667636907	1396978.1846908438	1333904.0525127635
1	Global	1	male	3	Late Neonatal	2015	44	Population	1	Number	4050076.3589059087	4143182.911297432	3955794.2796103996
1	Global	1	male	4	Post Neonatal	2015	44	Population	1	Number	64232924.56549851	65703349.12188648	62741287.403452255
1	Global	1	male	5	1 to 4	2015	44	Population	1	Number	272367965.3433026	278615570.1693527	265936503.68889856
1	Global	1	male	6	5 to 9	2015	44	Population	1	Number	332614982.5740477	340510904.01089174	324555855.2849027
1	Global	1	male	7	10 to 14	2015	44	Population	1	Number	322389652.85268104	330494935.7126383	314171156.97059876
1	Global	1	male	8	15 to 19	2015	44	Population	1	Number	311914173.5639783	320022548.13601637	303712788.3420208
1	Global	1	male	9	20 to 24	2015	44	Population	1	Number	306489544.34312564	314992467.4852079	298195190.13469076
1	Global	1	male	10	25 to 29	2015	44	Population	1	Number	307335855.4423499	315863601.71015	298515631.60161704
1	Global	1	male	11	30 to 34	2015	44	Population	1	Number	278889428.5572919	286440882.5913481	271198306.10262144
1	Global	1	male	12	35 to 39	2015	44	Population	1	Number	255978318.3650265	262892313.723813	248860945.64969
1	Global	1	male	13	40 to 44	2015	44	Population	1	Number	246041062.1966645	253288575.5762769	238694206.01596463
1	Global	1	male	14	45 to 49	2015	44	Population	1	Number	229401577.38217476	236553238.0157644	222047908.57919315
1	Global	1	male	15	50 to 54	2015	44	Population	1	Number	199164255.4894375	205222201.54505047	192984066.25000817
1	Global	1	male	16	55 to 59	2015	44	Population	1	Number	163038866.56876916	167677682.65438572	158250112.7559779
1	Global	1	male	17	60 to 64	2015	44	Population	1	Number	141600526.77597293	146096108.5518031	137081402.06064534
1	Global	1	male	18	65 to 69	2015	44	Population	1	Number	106195123.75399432	109341812.78955273	102992247.30840176
1	Global	1	male	19	70 to 74	2015	44	Population	1	Number	73488507.07679658	75574605.94906172	71315064.250354
1	Global	1	male	20	75 to 79	2015	44	Population	1	Number	52748299.40076741	54193702.799535	51285895.9046107
1	Global	1	male	21	80 plus	2015	44	Population	1	Number	50014131.69950303	51214784.548726745	48803281.646572046
1	Global	1	male	22	All Ages	2015	44	Population	1	Number	3719320913.177052	3818190893.5714064	3617311973.926869
1	Global	1	male	23	5-14 years	2015	44	Population	1	Number	655004635.4267287	670952824.3721594	638640538.8756269
1	Global	1	male	24	15-49 years	2015	44	Population	1	Number	1936049959.8506114	1989884049.2141984	1880857646.7524555
1	Global	1	male	25	50-69 years	2015	44	Population	1	Number	609998772.5881739	628362661.8171624	591355487.9825083
1	Global	1	male	26	70+ years	2015	44	Population	1	Number	176250938.177067	180869227.0023184	171417270.00999588
1	Global	1	male	28	<1 year	2015	44	Population	1	Number	69648641.79116811	71244053.24006276	68031050.39604688
1	Global	1	male	30	80 to 84	2015	44	Population	1	Number	31036712.48565124	31850017.08769332	30212201.872764856
1	Global	1	male	31	85 to 89	2015	44	Population	1	Number	13904996.604261858	14201712.130068518	13596659.7322809
1	Global	1	male	32	90 to 94	2015	44	Population	1	Number	4082991.1573824016	4160319.800536188	4000906.7904330073
1	Global	1	male	39	0 to 14	2015	44	Population	1	Number	997021242.5611994	1020705981.608961	972578712.6172607
1	Global	1	male	42	Neonatal	2015	44	Population	1	Number	5415717.225669599	5540161.0959882755	5289745.921709729
1	Global	1	male	157	25 plus	2015	44	Population	1	Number	2103895952.7087486	2162352273.3338356	2042947351.9645329
1	Global	1	male	158	<20 years	2015	44	Population	1	Number	1308935416.1251776	1340847702.9180624	1276539932.8713682
1	Global	1	male	159	10 to 24	2015	44	Population	1	Number	940793370.7597849	965382317.4979113	916348746.7899244
1	Global	1	male	162	10 to 19	2015	44	Population	1	Number	634303826.4166594	650541611.0843096	617524844.4358236
1	Global	1	male	164	Birth	2015	44	Population	1	Number	72079542.8373671	75547133.3387353	69135153.3677804
1	Global	1	male	235	95 plus	2015	44	Population	1	Number	989431.4522075278	1010607.4517876437	966860.4456911613
1	Global	2	female	1	Under 5	2015	44	Population	1	Number	320153254.3615072	327348905.81790584	312797192.1820424
1	Global	2	female	2	Early Neonatal	2015	44	Population	1	Number	1273125.1121212344	1301594.490431302	1244268.981566172
1	Global	2	female	3	Late Neonatal	2015	44	Population	1	Number	3783295.6120249024	3867810.849988738	3697746.362502336
1	Global	2	female	4	Post Neonatal	2015	44	Population	1	Number	60032332.5095554	61362371.69162255	58668697.156805076
1	Global	2	female	5	1 to 4	2015	44	Population	1	Number	255064501.12780565	260777193.83686852	249162092.53979802
1	Global	2	female	6	5 to 9	2015	44	Population	1	Number	311303543.1231776	318526871.0681812	303889891.4538675
1	Global	2	female	7	10 to 14	2015	44	Population	1	Number	301993341.4439702	309370649.8122207	294585699.5053485
1	Global	2	female	8	15 to 19	2015	44	Population	1	Number	296303914.03405005	303599313.2873795	288691613.0855365
1	Global	2	female	9	20 to 24	2015	44	Population	1	Number	299622597.847729	307751530.7048554	291754908.7579351
1	Global	2	female	10	25 to 29	2015	44	Population	1	Number	304676281.6057871	312998623.3828725	296109688.55490094
1	Global	2	female	11	30 to 34	2015	44	Population	1	Number	275518073.3009157	282828567.4724671	268005781.55109528
1	Global	2	female	12	35 to 39	2015	44	Population	1	Number	251913811.49061328	258472859.96039784	244997243.84765464
1	Global	2	female	13	40 to 44	2015	44	Population	1	Number	241571006.99400082	248404489.2869566	234496282.05963737
1	Global	2	female	14	45 to 49	2015	44	Population	1	Number	226896178.4387528	233767943.87424347	219714459.93527877
1	Global	2	female	15	50 to 54	2015	44	Population	1	Number	200402476.5270208	206373795.70018816	194364834.1328028
1	Global	2	female	16	55 to 59	2015	44	Population	1	Number	167069623.74061224	171554496.58184195	162292512.47651163
1	Global	2	female	17	60 to 64	2015	44	Population	1	Number	149431380.65252474	153993841.9161555	144848863.03519163
1	Global	2	female	18	65 to 69	2015	44	Population	1	Number	114344971.37953061	117553506.9603264	111066663.33419059
1	Global	2	female	19	70 to 74	2015	44	Population	1	Number	83112535.71350643	85273502.60348985	80838870.30088837
1	Global	2	female	20	75 to 79	2015	44	Population	1	Number	66211898.67325041	67868463.43177998	64470314.619187824
1	Global	2	female	21	80 plus	2015	44	Population	1	Number	80094987.86708792	81931825.06026284	78211196.01050381
1	Global	2	female	22	All Ages	2015	44	Population	1	Number	3690619877.194037	3784451412.125206	3593994460.152675
1	Global	2	female	23	5-14 years	2015	44	Population	1	Number	613296884.5671479	627907471.1213005	598417812.4327193
1	Global	2	female	24	15-49 years	2015	44	Population	1	Number	1896501863.7118487	1947183960.6680498	1844242661.8829374
1	Global	2	female	25	50-69 years	2015	44	Population	1	Number	631248452.2996885	649631957.321267	612655259.5002258
1	Global	2	female	26	70+ years	2015	44	Population	1	Number	229419422.25384474	235058415.8502236	223550041.40668187
1	Global	2	female	28	<1 year	2015	44	Population	1	Number	65088753.233701535	66531788.78959729	63610712.50087358
1	Global	2	female	30	80 to 84	2015	44	Population	1	Number	43730516.58631175	44792384.70827176	42639854.10264907
1	Global	2	female	31	85 to 89	2015	44	Population	1	Number	24101263.24471565	24635503.424064092	23540539.639309287
1	Global	2	female	32	90 to 94	2015	44	Population	1	Number	9562852.808797607	9762533.575705443	9343391.015030852
1	Global	2	female	39	0 to 14	2015	44	Population	1	Number	933450138.928655	955164735.3387872	911266314.3866154
1	Global	2	female	42	Neonatal	2015	44	Population	1	Number	5056420.724146137	5169405.567603207	4942015.344068508
1	Global	2	female	157	25 plus	2015	44	Population	1	Number	2161243226.383603	2219099207.0605226	2100132351.272396
1	Global	2	female	158	<20 years	2015	44	Population	1	Number	1229754052.962705	1258730069.160295	1200227941.6076558
1	Global	2	female	159	10 to 24	2015	44	Population	1	Number	897919853.3257493	920445276.5321716	875086744.6666455
1	Global	2	female	162	10 to 19	2015	44	Population	1	Number	598297255.4780202	613004769.3299725	583282524.5097457
1	Global	2	female	164	Birth	2015	44	Population	1	Number	67099644.1866631	70348759.2894391	64333013.3920111
1	Global	2	female	235	95 plus	2015	44	Population	1	Number	2700355.2272629067	2761165.7817811156	2633689.730883834
1	Global	3	both	1	Under 5	2015	44	Population	1	Number	662169861.4959779	677113250.4961021	646829906.4410075
1	Global	3	both	2	Early Neonatal	2015	44	Population	1	Number	2638765.978884925	2698763.6649178434	2578683.162641688
1	Global	3	both	3	Late Neonatal	2015	44	Population	1	Number	7833371.970930811	8011371.544131347	7654459.32617462
1	Global	3	both	4	Post Neonatal	2015	44	Population	1	Number	124265257.0750539	127065729.42142321	121439039.66444096
1	Global	3	both	5	1 to 4	2015	44	Population	1	Number	527432466.47110826	539354788.9975343	515137337.1821066
1	Global	3	both	6	5 to 9	2015	44	Population	1	Number	643918525.6972252	659085373.4836531	628403400.1678472
1	Global	3	both	7	10 to 14	2015	44	Population	1	Number	624382994.2966512	639855270.4858179	608704014.8369186
1	Global	3	both	8	15 to 19	2015	44	Population	1	Number	608218087.5980283	623622681.6726984	592376348.3982875
1	Global	3	both	9	20 to 24	2015	44	Population	1	Number	606112142.1908547	622744675.1972996	589837526.5671186
1	Global	3	both	10	25 to 29	2015	44	Population	1	Number	612012137.0481371	628815900.6942514	594577158.6875486
1	Global	3	both	11	30 to 34	2015	44	Population	1	Number	554407501.8582077	569269450.0638152	539122605.5823724
1	Global	3	both	12	35 to 39	2015	44	Population	1	Number	507892129.85563976	521330451.51278174	493847217.8392609
1	Global	3	both	13	40 to 44	2015	44	Population	1	Number	487612069.1906653	501695247.22871614	473185523.3051262
1	Global	3	both	14	45 to 49	2015	44	Population	1	Number	456297755.82092756	470321181.8900078	441780065.66989803
1	Global	3	both	15	50 to 54	2015	44	Population	1	Number	399566732.01645833	411595997.24523866	387415123.89308685
1	Global	3	both	16	55 to 59	2015	44	Population	1	Number	330108490.3093814	339225428.0852763	320542625.2324895
1	Global	3	both	17	60 to 64	2015	44	Population	1	Number	291031907.4284977	300098257.8807324	282074410.3654342
1	Global	3	both	18	65 to 69	2015	44	Population	1	Number	220540095.13352492	226910298.01050264	214018903.16133794
1	Global	3	both	19	70 to 74	2015	44	Population	1	Number	156601042.790303	160833592.74125272	152142113.72165075
1	Global	3	both	20	75 to 79	2015	44	Population	1	Number	118960198.07401781	122043765.58541496	115748003.82901028
1	Global	3	both	21	80 plus	2015	44	Population	1	Number	130109119.56659093	133124999.88156927	127000082.55166028
1	Global	3	both	22	All Ages	2015	44	Population	1	Number	7409940790.371089	7603070230.127818	7212503097.106229
1	Global	3	both	23	5-14 years	2015	44	Population	1	Number	1268301519.9938765	1299067521.345005	1237322182.4594872
1	Global	3	both	24	15-49 years	2015	44	Population	1	Number	3832551823.5624604	3936779672.0487647	3724839092.5308867
1	Global	3	both	25	50-69 years	2015	44	Population	1	Number	1241247224.8878624	1277878726.7601116	1204243197.4959455
1	Global	3	both	26	70+ years	2015	44	Population	1	Number	405670360.4309118	415903540.484725	394997600.9864305
1	Global	3	both	28	<1 year	2015	44	Population	1	Number	134737395.02486965	137775784.41832322	131674188.623399
1	Global	3	both	30	80 to 84	2015	44	Population	1	Number	74767229.07196298	76625083.72143736	72832446.73914629
1	Global	3	both	31	85 to 89	2015	44	Population	1	Number	38006259.848977506	38828202.9910655	37141051.74668937
1	Global	3	both	32	90 to 94	2015	44	Population	1	Number	13645843.96618001	13916349.096219579	13344966.947447669
1	Global	3	both	39	0 to 14	2015	44	Population	1	Number	1930471381.4898543	1975738230.9792988	1883729383.1298769
1	Global	3	both	42	Neonatal	2015	44	Population	1	Number	10472137.949815735	10710135.20904919	10233142.488816308
1	Global	3	both	157	25 plus	2015	44	Population	1	Number	4265139179.0923514	4381427890.709113	4143079703.23693
1	Global	3	both	158	<20 years	2015	44	Population	1	Number	2538689469.0878825	2599364906.9792013	2476414082.2444715
1	Global	3	both	159	10 to 24	2015	44	Population	1	Number	1838713224.0855343	1885725390.893887	1791399334.07258
1	Global	3	both	162	10 to 19	2015	44	Population	1	Number	1232601081.8946795	1263148738.984122	1200970137.3679824
1	Global	3	both	164	Birth	2015	44	Population	1	Number	139179187.02403	145895899.459318	133468006.320339
1	Global	3	both	235	95 plus	2015	44	Population	1	Number	3689786.679470435	3770860.2106321664	3602239.0763350553
4	Southeast Asia, East Asia, and Oceania	1	male	1	Under 5	2015	44	Population	1	Number	71913438.11449546	75854545.78944501	67736476.19159925
4	Southeast Asia, East Asia, and Oceania	1	male	2	Early Neonatal	2015	44	Population	1	Number	291949.0112897001	308773.57202146365	274696.8553106571
4	Southeast Asia, East Asia, and Oceania	1	male	3	Late Neonatal	2015	44	Population	1	Number	870222.5735962186	920399.8928543009	818802.6004900545
4	Southeast Asia, East Asia, and Oceania	1	male	4	Post Neonatal	2015	44	Population	1	Number	13603146.056490282	14365895.982987016	12808238.174985353
4	Southeast Asia, East Asia, and Oceania	1	male	5	1 to 4	2015	44	Population	1	Number	57148120.47311925	60267130.96978515	53838260.998490006
4	Southeast Asia, East Asia, and Oceania	1	male	6	5 to 9	2015	44	Population	1	Number	69998320.61777188	73807161.07507516	65942851.14955433
4	Southeast Asia, East Asia, and Oceania	1	male	7	10 to 14	2015	44	Population	1	Number	71401555.44017594	75328483.21696211	67195858.07409206
4	Southeast Asia, East Asia, and Oceania	1	male	8	15 to 19	2015	44	Population	1	Number	73411939.35472263	77539323.88340874	69037367.76204406
4	Southeast Asia, East Asia, and Oceania	1	male	9	20 to 24	2015	44	Population	1	Number	83322723.179371655	88498933.23153985	78026571.4264998
4	Southeast Asia, East Asia, and Oceania	1	male	10	25 to 29	2015	44	Population	1	Number	95652088.15371518	102135453.50313783	89196311.86234033
4	Southeast Asia, East Asia, and Oceania	1	male	11	30 to 34	2015	44	Population	1	Number	81696306.1978991	86893658.30955929	76355243.79276142
4	Southeast Asia, East Asia, and Oceania	1	male	12	35 to 39	2015	44	Population	1	Number	78308494.35222307	83327539.02570924	73116644.89410041
4	Southeast Asia, East Asia, and Oceania	1	male	13	40 to 44	2015	44	Population	1	Number	85975538.05540298	91962074.50967236	79907463.24974628
4	Southeast Asia, East Asia, and Oceania	1	male	14	45 to 49	2015	44	Population	1	Number	86868192.31794015	93140982.54980904	80539584.45306516
4	Southeast Asia, East Asia, and Oceania	1	male	15	50 to 54	2015	44	Population	1	Number	73379275.986794	78617239.0136753	68091562.57899375
4	Southeast Asia, East Asia, and Oceania	1	male	16	55 to 59	2015	44	Population	1	Number	55621359.80890729	59499196.83952917	51697777.87309443
4	Southeast Asia, East Asia, and Oceania	1	male	17	60 to 64	2015	44	Population	1	Number	51771034.12494773	55634907.743937954	47872045.06916595
4	Southeast Asia, East Asia, and Oceania	1	male	18	65 to 69	2015	44	Population	1	Number	35495131.8492604	38180325.53497097	32798263.867801998
4	Southeast Asia, East Asia, and Oceania	1	male	19	70 to 74	2015	44	Population	1	Number	23473622.787134428	25243252.28251147	21684423.34506108
4	Southeast Asia, East Asia, and Oceania	1	male	20	75 to 79	2015	44	Population	1	Number	16536840.255859094	17800836.83313101	15273623.448082175
4	Southeast Asia, East Asia, and Oceania	1	male	21	80 plus	2015	44	Population	1	Number	12924629.02553969	13862513.462217689	11981026.827089835
4	Southeast Asia, East Asia, and Oceania	1	male	22	All Ages	2015	44	Population	1	Number	1067750489.6221607	1137998136.7635565	996580899.5524172
4	Southeast Asia, East Asia, and Oceania	1	male	23	5-14 years	2015	44	Population	1	Number	141399876.0579478	149130622.70107672	133092062.69345689
4	Southeast Asia, East Asia, and Oceania	1	male	24	15-49 years	2015	44	Population	1	Number	585235281.6112747	623635515.0329806	546294766.248751
4	Southeast Asia, East Asia, and Oceania	1	male	25	50-69 years	2015	44	Population	1	Number	216266801.7699094	231931669.13211346	200459838.4629444
4	Southeast Asia, East Asia, and Oceania	1	male	26	70+ years	2015	44	Population	1	Number	52935092.06853321	56902065.933481984	48950901.044822425
4	Southeast Asia, East Asia, and Oceania	1	male	28	<1 year	2015	44	Population	1	Number	14765317.6413762	15595070.79748903	13901974.926519271
4	Southeast Asia, East Asia, and Oceania	1	male	30	80 to 84	2015	44	Population	1	Number	9209445.197355565	9913362.135379918	8506155.340423407
4	Southeast Asia, East Asia, and Oceania	1	male	31	85 to 89	2015	44	Population	1	Number	3100094.171797735	3312151.5693730842	2887133.6931317765
4	Southeast Asia, East Asia, and Oceania	1	male	32	90 to 94	2015	44	Population	1	Number	508162.85420503654	530887.7802421438	484210.66977097455
4	Southeast Asia, East Asia, and Oceania	1	male	39	0 to 14	2015	44	Population	1	Number	213313314.17244327	225005153.35830724	200870721.86477542
4	Southeast Asia, East Asia, and Oceania	1	male	42	Neonatal	2015	44	Population	1	Number	1162171.5848859185	1229173.702286569	1093499.4558007116
4	Southeast Asia, East Asia, and Oceania	1	male	157	25 plus	2015	44	Population	1	Number	697702512.9156231	746266443.3769499	648601499.4595339
4	Southeast Asia, East Asia, and Oceania	1	male	158	<20 years	2015	44	Population	1	Number	286725253.5271659	302495677.10128653	269925863.8236757
4	Southeast Asia, East Asia, and Oceania	1	male	159	10 to 24	2015	44	Population	1	Number	228136217.97427022	241385051.85913917	214396658.9325868
4	Southeast Asia, East Asia, and Oceania	1	male	162	10 to 19	2015	44	Population	1	Number	144813494.79489857	152839304.58771926	136264685.78619438
4	Southeast Asia, East Asia, and Oceania	1	male	164	Birth	2015	44	Population	1	Number	15483205.1551646	15989972.1753539	15044341.4434851
4	Southeast Asia, East Asia, and Oceania	1	male	235	95 plus	2015	44	Population	1	Number	106926.80218135357	110663.46962427457	102832.41539608382
4	Southeast Asia, East Asia, and Oceania	2	female	1	Under 5	2015	44	Population	1	Number	64031234.673918635	67462925.34333037	60401241.23591739
4	Southeast Asia, East Asia, and Oceania	2	female	2	Early Neonatal	2015	44	Population	1	Number	259823.2985616897	274043.13689097844	244774.41814678782
4	Southeast Asia, East Asia, and Oceania	2	female	3	Late Neonatal	2015	44	Population	1	Number	775195.8945051936	817623.2899470562	730296.5606942581
4	Southeast Asia, East Asia, and Oceania	2	female	4	Post Neonatal	2015	44	Population	1	Number	12130666.161964063	12784862.355088588	11433836.488679959
4	Southeast Asia, East Asia, and Oceania	2	female	5	1 to 4	2015	44	Population	1	Number	50865549.31888769	53573343.32296676	47987856.418873906
4	Southeast Asia, East Asia, and Oceania	2	female	6	5 to 9	2015	44	Population	1	Number	61958579.92324032	65220381.64791882	58443042.71063242
4	Southeast Asia, East Asia, and Oceania	2	female	7	10 to 14	2015	44	Population	1	Number	63806005.54603163	67245807.97059806	60141842.39541545
4	Southeast Asia, East Asia, and Oceania	2	female	8	15 to 19	2015	44	Population	1	Number	67518678.72531992	71173488.6303343	63605492.37490981
4	Southeast Asia, East Asia, and Oceania	2	female	9	20 to 24	2015	44	Population	1	Number	80332016.3118901	85287028.67427954	75294048.11675893
4	Southeast Asia, East Asia, and Oceania	2	female	10	25 to 29	2015	44	Population	1	Number	94604471.12711817	101009664.22661762	88184947.90373889
4	Southeast Asia, East Asia, and Oceania	2	female	11	30 to 34	2015	44	Population	1	Number	79672331.52621958	84722724.33640441	74473548.25240502
4	Southeast Asia, East Asia, and Oceania	2	female	12	35 to 39	2015	44	Population	1	Number	75467175.11308447	80225868.20386831	70527554.62330475
4	Southeast Asia, East Asia, and Oceania	2	female	13	40 to 44	2015	44	Population	1	Number	83271549.93854049	89013522.02008983	77451005.12500075
4	Southeast Asia, East Asia, and Oceania	2	female	14	45 to 49	2015	44	Population	1	Number	85282320.69206785	91376361.48291233	79137351.15564737
4	Southeast Asia, East Asia, and Oceania	2	female	15	50 to 54	2015	44	Population	1	Number	72901695.04341424	78027827.26776327	67724019.52660301
4	Southeast Asia, East Asia, and Oceania	2	female	16	55 to 59	2015	44	Population	1	Number	55163628.59572732	58908892.6734825	51350753.899355896
4	Southeast Asia, East Asia, and Oceania	2	female	17	60 to 64	2015	44	Population	1	Number	52834798.64977623	56696279.93471483	48928664.09905122
4	Southeast Asia, East Asia, and Oceania	2	female	18	65 to 69	2015	44	Population	1	Number	36921125.55298872	39629054.591575496	34187125.64466335
4	Southeast Asia, East Asia, and Oceania	2	female	19	70 to 74	2015	44	Population	1	Number	25522496.055802956	27352005.797797874	23668706.3652583
4	Southeast Asia, East Asia, and Oceania	2	female	20	75 to 79	2015	44	Population	1	Number	19278853.030443586	20661752.804814044	17883704.866518367
4	Southeast Asia, East Asia, and Oceania	2	female	21	80 plus	2015	44	Population	1	Number	20562912.07995667	22061034.508220665	19065732.743497793
4	Southeast Asia, East Asia, and Oceania	2	female	22	All Ages	2015	44	Population	1	Number	1039129872.5855409	1106415853.2222724	970783931.4489974
4	Southeast Asia, East Asia, and Oceania	2	female	23	5-14 years	2015	44	Population	1	Number	125764585.46927194	132437577.91292422	118597864.73064433
4	Southeast Asia, East Asia, and Oceania	2	female	24	15-49 years	2015	44	Population	1	Number	566148543.4342406	603015512.3036371	528773486.1956813
4	Southeast Asia, East Asia, and Oceania	2	female	25	50-69 years	2015	44	Population	1	Number	217821247.84190652	233262054.46753612	202240852.5518098
4	Southeast Asia, East Asia, and Oceania	2	female	26	70+ years	2015	44	Population	1	Number	65364261.16620321	70053481.76290451	60634921.39146502
4	Southeast Asia, East Asia, and Oceania	2	female	28	<1 year	2015	44	Population	1	Number	13165685.355030946	13876537.306948561	12408906.800894365
4	Southeast Asia, East Asia, and Oceania	2	female	30	80 to 84	2015	44	Population	1	Number	12474234.057918854	13388254.721057756	11556803.01468954
4	Southeast Asia, East Asia, and Oceania	2	female	31	85 to 89	2015	44	Population	1	Number	5805553.57240232	6226962.722100715	5384738.086406274
4	Southeast Asia, East Asia, and Oceania	2	female	32	90 to 94	2015	44	Population	1	Number	1870180.1722361865	2005148.687461156	1737190.3477001577
4	Southeast Asia, East Asia, and Oceania	2	female	39	0 to 14	2015	44	Population	1	Number	189795820.1431906	199910224.8897666	178980568.49281552
4	Southeast Asia, East Asia, and Oceania	2	female	42	Neonatal	2015	44	Population	1	Number	1035019.1930668833	1091666.4268380345	975070.978841046
4	Southeast Asia, East Asia, and Oceania	2	female	157	25 plus	2015	44	Population	1	Number	701483357.4051403	749682814.0303158	652798798.5373995
4	Southeast Asia, East Asia, and Oceania	2	female	158	<20 years	2015	44	Population	1	Number	257314498.8685105	271112763.1255626	242622646.1566593
4	Southeast Asia, East Asia, and Oceania	2	female	159	10 to 24	2015	44	Population	1	Number	211656700.58324164	223573551.63621035	199042853.7779424
4	Southeast Asia, East Asia, and Oceania	2	female	162	10 to 19	2015	44	Population	1	Number	131324684.27135155	138419819.9774283	123769253.32251222
4	Southeast Asia, East Asia, and Oceania	2	female	164	Birth	2015	44	Population	1	Number	13767609.8044944	14235355.391435	13366490.1446488
4	Southeast Asia, East Asia, and Oceania	2	female	235	95 plus	2015	44	Population	1	Number	412944.2773993074	439929.7573219097	385841.676585585
4	Southeast Asia, East Asia, and Oceania	3	both	1	Under 5	2015	44	Population	1	Number	135944672.7884141	143284293.85434198	128130358.988797
4	Southeast Asia, East Asia, and Oceania	3	both	2	Early Neonatal	2015	44	Population	1	Number	551772.3098513898	582752.0978227002	519534.4653956942
4	Southeast Asia, East Asia, and Oceania	3	both	3	Late Neonatal	2015	44	Population	1	Number	1645418.468101412	1737820.2220988795	1549273.2649792721
4	Southeast Asia, East Asia, and Oceania	3	both	4	Post Neonatal	2015	44	Population	1	Number	25733812.218454342	27144054.38670714	24242069.546387848
4	Southeast Asia, East Asia, and Oceania	3	both	5	1 to 4	2015	44	Population	1	Number	108013669.79200694	113837230.50235038	101821595.17850755
4	Southeast Asia, East Asia, and Oceania	3	both	6	5 to 9	2015	44	Population	1	Number	131956900.5410122	139040993.6610908	124385506.21081918
4	Southeast Asia, East Asia, and Oceania	3	both	7	10 to 14	2015	44	Population	1	Number	135207560.98620757	142554644.2291633	127337080.65587077
4	Southeast Asia, East Asia, and Oceania	3	both	8	15 to 19	2015	44	Population	1	Number	140930618.08004254	148707231.5582281	132642572.69281687
4	Southeast Asia, East Asia, and Oceania	3	both	9	20 to 24	2015	44	Population	1	Number	163654739.49126175	173785961.90581936	153323058.87367603
4	Southeast Asia, East Asia, and Oceania	3	both	10	25 to 29	2015	44	Population	1	Number	190256559.28083333	203145117.72975546	177381259.76607922
4	Southeast Asia, East Asia, and Oceania	3	both	11	30 to 34	2015	44	Population	1	Number	161368637.72411868	171616382.6459637	150828792.04516643
4	Southeast Asia, East Asia, and Oceania	3	both	12	35 to 39	2015	44	Population	1	Number	153775669.46530753	163536308.9481083	143644199.51740515
4	Southeast Asia, East Asia, and Oceania	3	both	13	40 to 44	2015	44	Population	1	Number	169247087.99394345	180975596.52976218	157358468.37474704
4	Southeast Asia, East Asia, and Oceania	3	both	14	45 to 49	2015	44	Population	1	Number	172150513.010008	184517344.03272137	159673744.1893405
4	Southeast Asia, East Asia, and Oceania	3	both	15	50 to 54	2015	44	Population	1	Number	146280971.03020823	156645066.2814386	135815836.410233
4	Southeast Asia, East Asia, and Oceania	3	both	16	55 to 59	2015	44	Population	1	Number	110784988.40463461	118408089.51301166	103054580.0531043
4	Southeast Asia, East Asia, and Oceania	3	both	17	60 to 64	2015	44	Population	1	Number	104605832.77472395	112331187.67865278	96784620.98729841
4	Southeast Asia, East Asia, and Oceania	3	both	18	65 to 69	2015	44	Population	1	Number	72416257.40224913	77809380.12654646	66978809.42601445
4	Southeast Asia, East Asia, and Oceania	3	both	19	70 to 74	2015	44	Population	1	Number	48996118.84293738	52595258.08030934	45371647.53065679
4	Southeast Asia, East Asia, and Oceania	3	both	20	75 to 79	2015	44	Population	1	Number	35815693.28630268	38450014.1044954	33148724.377555657
4	Southeast Asia, East Asia, and Oceania	3	both	21	80 plus	2015	44	Population	1	Number	33487541.105496358	35910739.334180884	31041533.96174037
4	Southeast Asia, East Asia, and Oceania	3	both	22	All Ages	2015	44	Population	1	Number	2106880362.2077014	2244533950.4447327	1967364831.0014145
4	Southeast Asia, East Asia, and Oceania	3	both	23	5-14 years	2015	44	Population	1	Number	267164461.52721977	281641974.66441727	251700935.47674456
4	Southeast Asia, East Asia, and Oceania	3	both	24	15-49 years	2015	44	Population	1	Number	1151383825.0455153	1226651027.3366177	1075068252.444432
4	Southeast Asia, East Asia, and Oceania	3	both	25	50-69 years	2015	44	Population	1	Number	434088049.6118159	465193723.5996494	402668115.4498031
4	Southeast Asia, East Asia, and Oceania	3	both	26	70+ years	2015	44	Population	1	Number	118299353.23473641	126929792.81971355	109552416.82750084
4	Southeast Asia, East Asia, and Oceania	3	both	28	<1 year	2015	44	Population	1	Number	27931002.996407144	29463312.61689303	26310877.276762817
4	Southeast Asia, East Asia, and Oceania	3	both	30	80 to 84	2015	44	Population	1	Number	21683679.25527442	23287560.111678455	20065749.542007815
4	Southeast Asia, East Asia, and Oceania	3	both	31	85 to 89	2015	44	Population	1	Number	8905647.744200055	9536999.860110885	8271911.64206973
4	Southeast Asia, East Asia, and Oceania	3	both	32	90 to 94	2015	44	Population	1	Number	2378343.026441223	2535084.113063678	2222381.994290217
4	Southeast Asia, East Asia, and Oceania	3	both	39	0 to 14	2015	44	Population	1	Number	403109134.31563383	424926680.76345885	379903930.14442664
4	Southeast Asia, East Asia, and Oceania	3	both	42	Neonatal	2015	44	Population	1	Number	2197190.777952802	2320572.31992158	2068807.7303749663
4	Southeast Asia, East Asia, and Oceania	3	both	157	25 plus	2015	44	Population	1	Number	1399185870.3207633	1495949257.407266	1301420710.8953347
4	Southeast Asia, East Asia, and Oceania	3	both	158	<20 years	2015	44	Population	1	Number	544039752.3956764	573638501.0707664	512567901.5814772
4	Southeast Asia, East Asia, and Oceania	3	both	159	10 to 24	2015	44	Population	1	Number	439792918.55751187	464971981.81580997	413439512.71052915
4	Southeast Asia, East Asia, and Oceania	3	both	162	10 to 19	2015	44	Population	1	Number	276138179.06625015	291247782.11126155	260078326.7703469
4	Southeast Asia, East Asia, and Oceania	3	both	164	Birth	2015	44	Population	1	Number	29250814.9596591	30228227.0528405	28414190.3745257
4	Southeast Asia, East Asia, and Oceania	3	both	235	95 plus	2015	44	Population	1	Number	519871.079580661	550532.2808858696	489517.3729696257
5	East Asia	1	male	1	Under 5	2015	44	Population	1	Number	41534370.022235446	45519978.6548602	37761142.99146333
5	East Asia	1	male	2	Early Neonatal	2015	44	Population	1	Number	175824.75234574245	192755.59981001978	159794.08392067108
5	East Asia	1	male	3	Late Neonatal	2015	44	Population	1	Number	524353.0071823503	574839.0353503425	476552.0153268967
5	East Asia	1	male	4	Post Neonatal	2015	44	Population	1	Number	8044186.92062446	8816966.980852189	7312584.517638096
5	East Asia	1	male	5	1 to 4	2015	44	Population	1	Number	32790005.34208289	35935417.03884765	29812212.37457767
5	East Asia	1	male	6	5 to 9	2015	44	Population	1	Number	39530616.56422085	43327051.302346505	35935544.46319555
5	East Asia	1	male	7	10 to 14	2015	44	Population	1	Number	41206234.69698203	45154569.88755726	37466395.20602537
5	East Asia	1	male	8	15 to 19	2015	44	Population	1	Number	43867867.173917696	48050771.2258784	39908560.80680848
5	East Asia	1	male	9	20 to 24	2015	44	Population	1	Number	54647509.6468381	59889944.507176556	49685767.45428239
5	East Asia	1	male	10	25 to 29	2015	44	Population	1	Number	68166723.53915873	74774333.10010846	61910219.147043265
5	East Asia	1	male	11	30 to 34	2015	44	Population	1	Number	55092882.22498174	60383230.68647323	50087648.072040066
5	East Asia	1	male	12	35 to 39	2015	44	Population	1	Number	53293017.385344505	58403318.606121205	48457902.17676903
5	East Asia	1	male	13	40 to 44	2015	44	Population	1	Number	63121664.53332525	69217402.31499128	57351162.331844136
5	East Asia	1	male	14	45 to 49	2015	44	Population	1	Number	66372487.313422374	72793338.85469945	60294058.353425935
5	East Asia	1	male	15	50 to 54	2015	44	Population	1	Number	55777225.61026424	61157096.97886986	50691030.13280467
5	East Asia	1	male	16	55 to 59	2015	44	Population	1	Number	41366538.791041926	45335920.20782769	37619549.75656795
5	East Asia	1	male	17	60 to 64	2015	44	Population	1	Number	41231084.45150048	45225040.53597214	37456123.51918805
5	East Asia	1	male	18	65 to 69	2015	44	Population	1	Number	28556289.531548344	31321980.988892905	25943528.059889924
5	East Asia	1	male	19	70 to 74	2015	44	Population	1	Number	18918112.259554915	20743895.60198003	17192478.51900836
5	East Asia	1	male	20	75 to 79	2015	44	Population	1	Number	13509001.106375836	14814538.813534811	12276515.907506278
5	East Asia	1	male	21	80 plus	2015	44	Population	1	Number	10184744.364864392	11155329.920597216	9272669.673682023
5	East Asia	1	male	22	All Ages	2015	44	Population	1	Number	736376369.2155769	807268353.900718	669311105.4947425
5	East Asia	1	male	23	5-14 years	2015	44	Population	1	Number	80736851.26120289	88481621.18990377	73401939.66922091
5	East Asia	1	male	24	15-49 years	2015	44	Population	1	Number	404562151.8169884	443512339.2954488	367696127.2654111
5	East Asia	1	male	25	50-69 years	2015	44	Population	1	Number	166931138.384355	183040038.7115626	151710231.46845058
5	East Asia	1	male	26	70+ years	2015	44	Population	1	Number	42611857.73079514	46714376.04894249	38741664.10019665
5	East Asia	1	male	28	<1 year	2015	44	Population	1	Number	8744364.680152552	9584561.616012549	7948930.616885664
5	East Asia	1	male	30	80 to 84	2015	44	Population	1	Number	7509429.564796039	8235598.228471948	6825296.221901612
5	East Asia	1	male	31	85 to 89	2015	44	Population	1	Number	2344986.4862544267	2563993.8834651313	2139537.137778186
5	East Asia	1	male	32	90 to 94	2015	44	Population	1	Number	281846.91314706556	303854.8354635887	261188.1105267418
5	East Asia	1	male	39	0 to 14	2015	44	Population	1	Number	122271221.28343832	134001599.84476398	111163082.66068423
5	East Asia	1	male	42	Neonatal	2015	44	Population	1	Number	700177.7595280927	767594.6351603622	636346.0992475678
5	East Asia	1	male	157	25 plus	2015	44	Population	1	Number	515589771.1113827	565326038.3228987	468552885.6497698
5	East Asia	1	male	158	<20 years	2015	44	Population	1	Number	166139088.45735604	182052371.07064235	151072452.39069054
5	East Asia	1	male	159	10 to 24	2015	44	Population	1	Number	139721611.51773784	153095285.6206122	127061532.39031401
5	East Asia	1	male	162	10 to 19	2015	44	Population	1	Number	85074101.87089972	93205341.11343566	77375764.93603165
5	East Asia	1	male	164	Birth	2015	44	Population	1	Number	9358105.45677627	9554922.92895089	9157082.78090836
5	East Asia	1	male	235	95 plus	2015	44	Population	1	Number	48481.40066686033	51276.2932785745	45788.213678298314
5	East Asia	2	female	1	Under 5	2015	44	Population	1	Number	35401362.20946621	38781927.76123509	32200210.412612587
5	East Asia	2	female	2	Early Neonatal	2015	44	Population	1	Number	150709.17344594735	165162.0983247522	137026.6174002412
5	East Asia	2	female	3	Late Neonatal	2015	44	Population	1	Number	449606.4241539427	492717.16506566457	408794.2149522208
5	East Asia	2	female	4	Post Neonatal	2015	44	Population	1	Number	6892486.796477454	7551714.621292683	6268369.497427436
5	East Asia	2	female	5	1 to 4	2015	44	Population	1	Number	27908559.81538887	30572333.87655198	25386005.466932513
5	East Asia	2	female	6	5 to 9	2015	44	Population	1	Number	33238571.179248746	36413036.51664668	30231782.540461347
5	East Asia	2	female	7	10 to 14	2015	44	Population	1	Number	35222598.47374614	38580879.37959601	32040504.14029114
5	East Asia	2	female	8	15 to 19	2015	44	Population	1	Number	38983264.577104755	42686639.741408266	35475985.69475031
5	East Asia	2	female	9	20 to 24	2015	44	Population	1	Number	52020884.04778766	57013888.074063405	47296272.49559731
5	East Asia	2	female	10	25 to 29	2015	44	Population	1	Number	67389729.68863899	73935792.06957032	61195401.82821568
5	East Asia	2	female	11	30 to 34	2015	44	Population	1	Number	53368107.68209643	58497201.70853836	48523312.8173554
5	East Asia	2	female	12	35 to 39	2015	44	Population	1	Number	50744751.59446716	55607847.86265225	46151365.222691506
5	East Asia	2	female	13	40 to 44	2015	44	Population	1	Number	60532495.43724288	66369588.50539765	55013977.81427616
5	East Asia	2	female	14	45 to 49	2015	44	Population	1	Number	64564261.66409238	70798347.83724472	58668642.67008617
5	East Asia	2	female	15	50 to 54	2015	44	Population	1	Number	54715125.00882398	59980875.83830333	49740377.23324412
5	East Asia	2	female	16	55 to 59	2015	44	Population	1	Number	40136843.17132631	43971306.65024623	36518117.18295164
5	East Asia	2	female	17	60 to 64	2015	44	Population	1	Number	41388953.20018213	45382759.25475953	37614403.14914579
5	East Asia	2	female	18	65 to 69	2015	44	Population	1	Number	28915399.331464596	31696165.75299273	26287992.79927946
5	East Asia	2	female	19	70 to 74	2015	44	Population	1	Number	19761644.91739627	21638105.903938353	17984908.799310196
5	East Asia	2	female	20	75 to 79	2015	44	Population	1	Number	15052379.004048035	16477391.87006455	13704353.40860452
5	East Asia	2	female	21	80 plus	2015	44	Population	1	Number	16193066.64827163	17727848.863806482	14747998.333095819
5	East Asia	2	female	22	All Ages	2015	44	Population	1	Number	707629437.8354043	775559603.5904639	643407593.07568
5	East Asia	2	female	23	5-14 years	2015	44	Population	1	Number	68461169.65299489	74993915.8962427	62272286.680752486
5	East Asia	2	female	24	15-49 years	2015	44	Population	1	Number	387603494.6914303	424909305.798875	352328029.08835655
5	East Asia	2	female	25	50-69 years	2015	44	Population	1	Number	165156320.71179703	181031107.49630183	150160890.364621
5	East Asia	2	female	26	70+ years	2015	44	Population	1	Number	51007090.56971593	55843346.63780941	46437260.54101052
5	East Asia	2	female	28	<1 year	2015	44	Population	1	Number	7492802.394077344	8209593.8846831	6814204.945680082
5	East Asia	2	female	30	80 to 84	2015	44	Population	1	Number	9861158.513592128	10798639.56368067	8976854.999755986
5	East Asia	2	female	31	85 to 89	2015	44	Population	1	Number	4557440.016383441	4988846.532758017	4151676.9058014387
5	East Asia	2	female	32	90 to 94	2015	44	Population	1	Number	1467502.953427872	1605179.0333396355	1338461.7945420612
5	East Asia	2	female	39	0 to 14	2015	44	Population	1	Number	103862531.8624611	113775843.6574778	94472497.09336509
5	East Asia	2	female	42	Neonatal	2015	44	Population	1	Number	600315.5975998901	657879.2633904167	545820.832352462
5	East Asia	2	female	157	25 plus	2015	44	Population	1	Number	512762757.3480508	562083232.1175143	466155365.0608659
5	East Asia	2	female	158	<20 years	2015	44	Population	1	Number	142845796.43956587	156462483.39888605	129948482.78811537
5	East Asia	2	female	159	10 to 24	2015	44	Population	1	Number	126226747.09863855	138281407.19506767	114816588.82440172
5	East Asia	2	female	162	10 to 19	2015	44	Population	1	Number	74205863.0508509	81267519.12100427	67516489.83504143
5	East Asia	2	female	164	Birth	2015	44	Population	1	Number	8012943.5821641	8181629.03303236	7840722.75408702
5	East Asia	2	female	235	95 plus	2015	44	Population	1	Number	306965.1648681882	334842.36085547414	280886.3730852572
5	East Asia	3	both	1	Under 5	2015	44	Population	1	Number	76935732.23170166	84301906.41609527	69962589.88543859
5	East Asia	3	both	2	Early Neonatal	2015	44	Population	1	Number	326533.9257916898	357917.69813477196	296820.7013209123
5	East Asia	3	both	3	Late Neonatal	2015	44	Population	1	Number	973959.431336293	1067556.200416007	885346.2302791175
5	East Asia	3	both	4	Post Neonatal	2015	44	Population	1	Number	14936673.717101913	16368681.60214487	13581060.57731893
5	East Asia	3	both	5	1 to 4	2015	44	Population	1	Number	60698565.15747176	66507750.91539963	55199362.37651964
5	East Asia	3	both	6	5 to 9	2015	44	Population	1	Number	72769187.7434696	79740087.8189932	66168673.89185264
5	East Asia	3	both	7	10 to 14	2015	44	Population	1	Number	76428833.17072818	83735449.26715328	69508147.20287971
5	East Asia	3	both	8	15 to 19	2015	44	Population	1	Number	82851131.75102246	90737410.96728665	75384546.50155878
5	East Asia	3	both	9	20 to 24	2015	44	Population	1	Number	106668393.69462575	116903832.58123997	96982039.9498797
5	East Asia	3	both	10	25 to 29	2015	44	Population	1	Number	135556453.22779772	148710125.16967878	123105620.97525895
5	East Asia	3	both	11	30 to 34	2015	44	Population	1	Number	108460989.90707816	118880432.3950116	98610960.88939546
5	East Asia	3	both	12	35 to 39	2015	44	Population	1	Number	104037768.97981167	114011166.46877345	94609267.39946052
5	East Asia	3	both	13	40 to 44	2015	44	Population	1	Number	123654159.97056814	135586990.8203889	112365140.14612031
5	East Asia	3	both	14	45 to 49	2015	44	Population	1	Number	130936748.97751476	143591686.69194415	118962701.02351208
5	East Asia	3	both	15	50 to 54	2015	44	Population	1	Number	110492350.61908822	121137972.81717318	100431407.3660488
5	East Asia	3	both	16	55 to 59	2015	44	Population	1	Number	81503381.962368235	89307226.85807392	74137666.9395196
5	East Asia	3	both	17	60 to 64	2015	44	Population	1	Number	82620037.65168262	90607799.79073168	75070526.66833383
5	East Asia	3	both	18	65 to 69	2015	44	Population	1	Number	57471688.86301294	63018146.741885625	52231520.85916938
5	East Asia	3	both	19	70 to 74	2015	44	Population	1	Number	38679757.176951185	42382001.505918376	35179342.44310352
5	East Asia	3	both	20	75 to 79	2015	44	Population	1	Number	28561380.11042387	31291930.68359936	25982739.280972965
5	East Asia	3	both	21	80 plus	2015	44	Population	1	Number	26377811.01313602	28883790.497234136	24021356.71974016
5	East Asia	3	both	22	All Ages	2015	44	Population	1	Number	1444005807.0509813	1582827957.4911814	1312718698.5704226
5	East Asia	3	both	23	5-14 years	2015	44	Population	1	Number	149198020.91419777	163475537.0861465	135677392.05432808
5	East Asia	3	both	24	15-49 years	2015	44	Population	1	Number	792165646.5084187	868421645.0943234	720024156.3537675
5	East Asia	3	both	25	50-69 years	2015	44	Population	1	Number	332087459.096152	364071146.20786434	301871121.8330716
5	East Asia	3	both	26	70+ years	2015	44	Population	1	Number	93618948.30051108	102557722.68675189	85183438.44381663
5	East Asia	3	both	28	<1 year	2015	44	Population	1	Number	16237167.074229896	17794155.500695653	14763227.50891896
5	East Asia	3	both	30	80 to 84	2015	44	Population	1	Number	17370588.078388166	19034237.792152613	15802443.257808732
5	East Asia	3	both	31	85 to 89	2015	44	Population	1	Number	6902426.502637868	7553382.737309795	6291361.733963775
5	East Asia	3	both	32	90 to 94	2015	44	Population	1	Number	1749349.8665749375	1909132.278600217	1599901.1862888585
5	East Asia	3	both	39	0 to 14	2015	44	Population	1	Number	226133753.14589942	247777443.5022418	205639981.93976668
5	East Asia	3	both	42	Neonatal	2015	44	Population	1	Number	1300493.3571279827	1425473.8985507789	1182166.9316000298
5	East Asia	3	both	157	25 plus	2015	44	Population	1	Number	1028352528.4594336	1127409270.440413	934708250.7106355
5	East Asia	3	both	158	<20 years	2015	44	Population	1	Number	308984884.8969219	338514854.4695284	281025143.4844548
5	East Asia	3	both	159	10 to 24	2015	44	Population	1	Number	265948358.61637637	291376692.8156799	241879184.08249575
5	East Asia	3	both	162	10 to 19	2015	44	Population	1	Number	159279964.92175063	174472860.2344399	144892693.7044385
5	East Asia	3	both	164	Birth	2015	44	Population	1	Number	17371049.0389404	17736572.0261495	16998393.3665233
5	East Asia	3	both	235	95 plus	2015	44	Population	1	Number	355446.56553504855	386112.43317720585	326634.7403209609
6	China	1	male	1	Under 5	2015	44	Population	1	Number	40074876.42976956	44066365.79449078	36254064.04714617
6	China	1	male	2	Early Neonatal	2015	44	Population	1	Number	170125.56321037436	187073.9960867823	153900.5440765935
6	China	1	male	3	Late Neonatal	2015	44	Population	1	Number	507309.18790107546	557847.5647448504	458928.42621182377
6	China	1	male	4	Post Neonatal	2015	44	Population	1	Number	7769294.936010568	8543106.453298634	7028579.738885331
6	China	1	male	5	1 to 4	2015	44	Population	1	Number	31628146.742647544	34778337.78036051	28612655.33797242
6	China	1	male	6	5 to 9	2015	44	Population	1	Number	38162427.56027108	41965109.00610845	34521800.78275527
6	China	1	male	7	10 to 14	2015	44	Population	1	Number	39687728.33934231	43644487.08543063	35899971.462356046
6	China	1	male	8	15 to 19	2015	44	Population	1	Number	42084785.557704076	46274898.78628848	38074450.729132585
6	China	1	male	9	20 to 24	2015	44	Population	1	Number	52689920.47953389	57936840.18820016	47667685.64058152
6	China	1	male	10	25 to 29	2015	44	Population	1	Number	66264379.47289584	72868549.0673442	59942082.17986486
6	China	1	male	11	30 to 34	2015	44	Population	1	Number	53134669.49338818	58424208.66949963	48072197.06775775
6	China	1	male	12	35 to 39	2015	44	Population	1	Number	51320663.40077078	56430733.10057255	46429655.315158784
6	China	1	male	13	40 to 44	2015	44	Population	1	Number	61169788.76916802	67264208.67712373	55335338.33585534
6	China	1	male	14	45 to 49	2015	44	Population	1	Number	64402961.67677205	70820235.34752974	58259204.56725786
6	China	1	male	15	50 to 54	2015	44	Population	1	Number	53998876.53836772	59368721.60135591	48861822.41181599
6	China	1	male	16	55 to 59	2015	44	Population	1	Number	39883188.92740805	43840285.03182312	36100889.187760904
6	China	1	male	17	60 to 64	2015	44	Population	1	Number	40028769.839641005	44009199.992258295	36220954.67084715
6	China	1	male	18	65 to 69	2015	44	Population	1	Number	27741048.633683626	30496781.267223053	25105883.905195106
6	China	1	male	19	70 to 74	2015	44	Population	1	Number	18326291.541181505	20147925.851394963	16583975.266622594
6	China	1	male	20	75 to 79	2015	44	Population	1	Number	13100313.733841205	14400358.700043842	11857674.290195815
6	China	1	male	21	80 plus	2015	44	Population	1	Number	9763285.389433192	10725489.548396684	8846675.978538973
6	China	1	male	22	All Ages	2015	44	Population	1	Number	711833975.7831721	782683981.7608246	644031966.0603504
6	China	1	male	23	5-14 years	2015	44	Population	1	Number	77850155.89961338	85609596.09153908	70421184.01293518
6	China	1	male	24	15-49 years	2015	44	Population	1	Number	391067168.85023284	430019673.8365584	353779459.5984749
6	China	1	male	25	50-69 years	2015	44	Population	1	Number	161651883.93910038	177714987.89266035	146289550.17561916
6	China	1	male	26	70+ years	2015	44	Population	1	Number	41189890.6644559	45273358.145575225	37288241.24030272
6	China	1	male	28	<1 year	2015	44	Population	1	Number	8446729.687122019	9288028.014130266	7641408.709173748
6	China	1	male	30	80 to 84	2015	44	Population	1	Number	7283347.916997395	8004116.073038219	6595173.817228191
6	China	1	male	31	85 to 89	2015	44	Population	1	Number	2212381.3355592624	2429787.606695976	2005900.0902507494
6	China	1	male	32	90 to 94	2015	44	Population	1	Number	233549.0257835449	255760.8456406847	213000.26414289605
6	China	1	male	39	0 to 14	2015	44	Population	1	Number	117925032.32938296	129675961.88602984	106674722.88541387
6	China	1	male	42	Neonatal	2015	44	Population	1	Number	677434.7511114498	744921.5608316326	612828.9702884174
6	China	1	male	157	25 plus	2015	44	Population	1	Number	499134237.4165512	548796280.9003055	451615106.805222
6	China	1	male	158	<20 years	2015	44	Population	1	Number	160009817.88708702	175950860.6723183	144749173.61454648
6	China	1	male	159	10 to 24	2015	44	Population	1	Number	134462434.37658027	147856226.05991924	121640994.42522655
6	China	1	male	162	10 to 19	2015	44	Population	1	Number	81772513.89704639	89919385.87171909	73973308.78464507
6	China	1	male	164	Birth	2015	44	Population	1	Number	9055256.8189931	9246302.55813543	8866191.96245715
6	China	1	male	235	95 plus	2015	44	Population	1	Number	34007.11109298856	36728.20083471499	31370.437614564096
6	China	2	female	1	Under 5	2015	44	Population	1	Number	34029212.86387087	37417309.569642805	30786431.765474305
6	China	2	female	2	Early Neonatal	2015	44	Population	1	Number	145363.20319565025	159840.11417822208	131505.86400721088
6	China	2	female	3	Late Neonatal	2015	44	Population	1	Number	433608.3545330304	476790.85894565063	392274.3402745378
6	China	2	female	4	Post Neonatal	2015	44	Population	1	Number	6634360.98554667	7294916.044220074	6002136.180941285
6	China	2	female	5	1 to 4	2015	44	Population	1	Number	26815880.320595518	29485762.55229887	24260515.380251266
6	China	2	female	6	5 to 9	2015	44	Population	1	Number	31953473.836479697	35135875.345194615	28907263.94641541
6	China	2	female	7	10 to 14	2015	44	Population	1	Number	33798145.57880734	37166116.40052295	30573661.67632466
6	China	2	female	8	15 to 19	2015	44	Population	1	Number	37294927.612764075	41006880.9528994	33742655.38350107
6	China	2	female	9	20 to 24	2015	44	Population	1	Number	50188294.407950394	55184092.788510144	45407128.7774587
6	China	2	female	10	25 to 29	2015	44	Population	1	Number	65642700.521084934	72178282.11943078	59387369.81602974
6	China	2	female	11	30 to 34	2015	44	Population	1	Number	51539885.82592746	56657452.70117	46646920.02138179
6	China	2	female	12	35 to 39	2015	44	Population	1	Number	48871671.175942145	53724846.704682045	44231371.61869604
6	China	2	female	13	40 to 44	2015	44	Population	1	Number	58621984.87005054	64450340.18463554	53046710.35159445
6	China	2	female	14	45 to 49	2015	44	Population	1	Number	62586387.150051825	68811960.45856641	56630007.98410325
6	China	2	female	15	50 to 54	2015	44	Population	1	Number	52895677.33894523	58149433.510291874	47871956.12319803
6	China	2	female	16	55 to 59	2015	44	Population	1	Number	38563538.66539054	42387995.343994334	34908645.18107932
6	China	2	female	17	60 to 64	2015	44	Population	1	Number	40059619.14430912	44042399.961369224	36249809.45307951
6	China	2	female	18	65 to 69	2015	44	Population	1	Number	27935203.168884497	30710393.23367251	25281391.658812754
6	China	2	female	19	70 to 74	2015	44	Population	1	Number	18905466.97821319	20785715.109920233	17106701.759246696
6	China	2	female	20	75 to 79	2015	44	Population	1	Number	14367967.079082215	15794304.21344069	13004426.016680073
6	China	2	female	21	80 plus	2015	44	Population	1	Number	15481996.362067262	17010300.676996097	14024346.2944782
6	China	2	female	22	All Ages	2015	44	Population	1	Number	682736152.5798213	750613601.2099388	617806702.3793389
6	China	2	female	23	5-14 years	2015	44	Population	1	Number	65751619.41528704	72301991.74571757	59480925.622740075
6	China	2	female	24	15-49 years	2015	44	Population	1	Number	374745851.56377137	412013855.9098944	339092163.95276505
6	China	2	female	25	50-69 years	2015	44	Population	1	Number	159454038.31752938	175290222.04932794	144311802.41616958
6	China	2	female	26	70+ years	2015	44	Population	1	Number	48755430.41936267	53590221.93535557	44135378.62218968
6	China	2	female	28	<1 year	2015	44	Population	1	Number	7213332.543275351	7931547.017343947	6525916.385223033
6	China	2	female	30	80 to 84	2015	44	Population	1	Number	9447474.026137514	10382862.86204714	8554194.010810869
6	China	2	female	31	85 to 89	2015	44	Population	1	Number	4353080.817059422	4782281.8162738765	3944079.023353073
6	China	2	female	32	90 to 94	2015	44	Population	1	Number	1394372.452702087	1531223.3796723844	1264539.8025657616
6	China	2	female	39	0 to 14	2015	44	Population	1	Number	99780832.2791579	109719301.31536038	90267357.38821438
6	China	2	female	42	Neonatal	2015	44	Population	1	Number	578971.5577286807	636630.9731238727	523780.20428174874
6	China	2	female	157	25 plus	2015	44	Population	1	Number	495472098.27994895	544703326.1531686	448389560.83016455
6	China	2	female	158	<20 years	2015	44	Population	1	Number	137075759.891922	150726182.2682598	124010012.77171545
6	China	2	female	159	10 to 24	2015	44	Population	1	Number	121281367.59952182	133357090.1419325	109723445.83728443
6	China	2	female	162	10 to 19	2015	44	Population	1	Number	71093073.19157141	78172997.35342234	64316317.05982573
6	China	2	female	164	Birth	2015	44	Population	1	Number	7729274.61967429	7892298.17523464	7567943.15071019
6	China	2	female	235	95 plus	2015	44	Population	1	Number	287069.0661682391	314894.2717474975	260919.53268866148
6	China	3	both	1	Under 5	2015	44	Population	1	Number	74104089.29364043	81483675.36413361	67040495.81262048
6	China	3	both	2	Early Neonatal	2015	44	Population	1	Number	315488.76640602463	346914.1102650044	285406.4080838044
6	China	3	both	3	Late Neonatal	2015	44	Population	1	Number	940917.5424341059	1034638.4236905009	851202.7664863616
6	China	3	both	4	Post Neonatal	2015	44	Population	1	Number	14403655.921557238	15838022.497518707	13030715.919826616
6	China	3	both	5	1 to 4	2015	44	Population	1	Number	58444027.06324306	64264100.33265938	52873170.7182237
6	China	3	both	6	5 to 9	2015	44	Population	1	Number	70115901.39675078	77100984.35130306	63429064.72917067
6	China	3	both	7	10 to 14	2015	44	Population	1	Number	73485873.91814965	80810603.48595358	66473183.88949904
6	China	3	both	8	15 to 19	2015	44	Population	1	Number	79379713.17046815	87281779.73918787	71817106.11263366
6	China	3	both	9	20 to 24	2015	44	Population	1	Number	102878214.88748428	113120932.97671032	93074814.41804022
6	China	3	both	10	25 to 29	2015	44	Population	1	Number	131907079.99398077	145046831.18677497	119328297.75876066
6	China	3	both	11	30 to 34	2015	44	Population	1	Number	104674555.31931564	115081661.37066963	94719117.08913954
6	China	3	both	12	35 to 39	2015	44	Population	1	Number	100192334.57671292	110155579.8052546	90661026.93385482
6	China	3	both	13	40 to 44	2015	44	Population	1	Number	119791773.63921855	131714548.86175925	108382048.68744978
6	China	3	both	14	45 to 49	2015	44	Population	1	Number	126989348.82682388	139632195.80609614	114889212.5513611
6	China	3	both	15	50 to 54	2015	44	Population	1	Number	106894553.87731294	117518155.11164778	96733778.53501402
6	China	3	both	16	55 to 59	2015	44	Population	1	Number	78446727.59279859	86228280.37581743	71009534.36884025
6	China	3	both	17	60 to 64	2015	44	Population	1	Number	80088388.98395012	88051599.95362751	72470764.12392665
6	China	3	both	18	65 to 69	2015	44	Population	1	Number	55676251.80256812	61207174.500895575	50387275.56400786
6	China	3	both	19	70 to 74	2015	44	Population	1	Number	37231758.519394696	40933640.9613152	33690677.02586929
6	China	3	both	20	75 to 79	2015	44	Population	1	Number	27468280.81292342	30194662.913484532	24862100.306875892
6	China	3	both	21	80 plus	2015	44	Population	1	Number	25245281.751500454	27735790.225392777	22871022.27301718
6	China	3	both	22	All Ages	2015	44	Population	1	Number	1394570128.3629935	1533297582.970762	1261838668.4396882
6	China	3	both	23	5-14 years	2015	44	Population	1	Number	143601775.31490043	157911587.83725664	129901584.4610078
6	China	3	both	24	15-49 years	2015	44	Population	1	Number	765813020.4140042	842033529.7464528	692871623.5512398
6	China	3	both	25	50-69 years	2015	44	Population	1	Number	321105922.25662977	353005209.94198835	290601352.59178877
6	China	3	both	26	70+ years	2015	44	Population	1	Number	89945321.08381857	98863580.08093078	81423612.02303192
6	China	3	both	28	<1 year	2015	44	Population	1	Number	15660062.23039737	17219575.03147421	14167325.094396783
6	China	3	both	30	80 to 84	2015	44	Population	1	Number	16730821.94313491	18386978.935085353	15149367.82803906
6	China	3	both	31	85 to 89	2015	44	Population	1	Number	6565462.152618685	7211840.626029808	5950174.368676639
6	China	3	both	32	90 to 94	2015	44	Population	1	Number	1627921.4784856318	1786993.9816714171	1477740.80887364
6	China	3	both	39	0 to 14	2015	44	Population	1	Number	217705864.60854086	239395263.20139024	196942080.27362823
6	China	3	both	42	Neonatal	2015	44	Population	1	Number	1256406.3088401305	1381552.5339555051	1136609.1745701658
6	China	3	both	157	25 plus	2015	44	Population	1	Number	994606335.6965002	1093499607.0534732	900004667.6353867
6	China	3	both	158	<20 years	2015	44	Population	1	Number	297085577.779009	326677042.9405781	268759186.3862619
6	China	3	both	159	10 to 24	2015	44	Population	1	Number	255743801.97610208	281213316.2018518	231364440.26251096
6	China	3	both	162	10 to 19	2015	44	Population	1	Number	152865587.0886178	168092383.2251414	138289625.84447077
6	China	3	both	164	Birth	2015	44	Population	1	Number	16784531.4386674	17138600.7333701	16434135.1131673
6	China	3	both	235	95 plus	2015	44	Population	1	Number	321076.1772612277	351918.9602887077	292225.25964511564
7	Democratic People's Republic of Korea	1	male	1	Under 5	2015	44	Population	1	Number	910150.8518526247	1018831.0650441186	809065.6622176892
7	Democratic People's Republic of Korea	1	male	2	Early Neonatal	2015	44	Population	1	Number	3601.4702508245646	4031.518252060535	3201.4757855904336
7	Democratic People's Republic of Korea	1	male	3	Late Neonatal	2015	44	Population	1	Number	10757.16034809923	12041.662227745675	9562.424781453745
7	Democratic People's Republic of Korea	1	male	4	Post Neonatal	2015	44	Population	1	Number	173670.67225214123	194408.5154866483	154382.0754190999
7	Democratic People's Republic of Korea	1	male	5	1 to 4	2015	44	Population	1	Number	722121.5490015596	808349.3690776641	641919.6862315452
7	Democratic People's Republic of Korea	1	male	6	5 to 9	2015	44	Population	1	Number	856664.8241899627	958958.3237094185	761520.0182157076
7	Democratic People's Republic of Korea	1	male	7	10 to 14	2015	44	Population	1	Number	910314.7579705361	1019014.5430294868	809211.3642313277
7	Democratic People's Republic of Korea	1	male	8	15 to 19	2015	44	Population	1	Number	1004001.9651002322	1123888.846917314	892493.2752721439
7	Democratic People's Republic of Korea	1	male	9	20 to 24	2015	44	Population	1	Number	1123502.1083579592	1257658.3841103744	998721.2289603939
7	Democratic People's Republic of Korea	1	male	10	25 to 29	2015	44	Population	1	Number	1084922.627716536	1214472.1658359612	964426.548040596
7	Democratic People's Republic of Korea	1	male	11	30 to 34	2015	44	Population	1	Number	1011739.8490778024	1132550.7039688223	899371.7572421746
7	Democratic People's Republic of Korea	1	male	12	35 to 39	2015	44	Population	1	Number	969796.1141057094	1085598.5090809516	862086.4702570512
7	Democratic People's Republic of Korea	1	male	13	40 to 44	2015	44	Population	1	Number	1073481.6840010309	1201665.0703450858	954256.2837544739
7	Democratic People's Republic of Korea	1	male	14	45 to 49	2015	44	Population	1	Number	1056904.9913412747	1183108.9712071565	939520.668447577
7	Democratic People's Republic of Korea	1	male	15	50 to 54	2015	44	Population	1	Number	852562.8581429825	954366.5459531127	757873.6338065305
7	Democratic People's Republic of Korea	1	male	16	55 to 59	2015	44	Population	1	Number	631822.6956836435	707268.0189796124	561649.8041472207
7	Democratic People's Republic of Korea	1	male	17	60 to 64	2015	44	Population	1	Number	465740.7849102551	521354.43147553504	414013.65037256194
7	Democratic People's Republic of Korea	1	male	18	65 to 69	2015	44	Population	1	Number	348334.481535002	389928.75751476287	309646.9858844962
7	Democratic People's Republic of Korea	1	male	19	70 to 74	2015	44	Population	1	Number	278383.44556352374	311624.9375109767	247465.00679182433
7	Democratic People's Republic of Korea	1	male	20	75 to 79	2015	44	Population	1	Number	160102.99187407177	179220.7318114153	142321.27880775073
7	Democratic People's Republic of Korea	1	male	21	80 plus	2015	44	Population	1	Number	77120.394701721	86329.26477038558	68555.07862551649
7	Democratic People's Republic of Korea	1	male	22	All Ages	2015	44	Population	1	Number	12815547.426124867	14345839.271264492	11392198.715075035
7	Democratic People's Republic of Korea	1	male	23	5-14 years	2015	44	Population	1	Number	1766979.5821604987	1977972.8667389057	1570731.382447035
7	Democratic People's Republic of Korea	1	male	24	15-49 years	2015	44	Population	1	Number	7324349.339700544	8198942.6514656665	6510876.23197441
7	Democratic People's Republic of Korea	1	male	25	50-69 years	2015	44	Population	1	Number	2298460.820271883	2572917.7539230236	2043184.0742108088
7	Democratic People's Republic of Korea	1	male	26	70+ years	2015	44	Population	1	Number	515606.83213931654	577174.9340927774	458341.3642250916
7	Democratic People's Republic of Korea	1	male	28	<1 year	2015	44	Population	1	Number	188029.30285106503	210481.69596645454	167145.97598614407
7	Democratic People's Republic of Korea	1	male	30	80 to 84	2015	44	Population	1	Number	53834.337752564854	60262.642788002006	47855.26930527152
7	Democratic People's Republic of Korea	1	male	31	85 to 89	2015	44	Population	1	Number	18053.474968375926	20209.222561664013	16048.379948101927
7	Democratic People's Republic of Korea	1	male	32	90 to 94	2015	44	Population	1	Number	4519.215438377896	5058.85048492151	4017.2923245779343
7	Democratic People's Republic of Korea	1	male	39	0 to 14	2015	44	Population	1	Number	2677130.4340131236	2996803.9317830233	2379797.0446647247
7	Democratic People's Republic of Korea	1	male	42	Neonatal	2015	44	Population	1	Number	14358.630598923795	16073.180479806213	12763.900567044177
7	Democratic People's Republic of Korea	1	male	157	25 plus	2015	44	Population	1	Number	8010912.918653552	8967488.108453775	7121187.166177771
7	Democratic People's Republic of Korea	1	male	158	<20 years	2015	44	Population	1	Number	3681132.3991133557	4120692.778700338	3272290.3199368687
7	Democratic People's Republic of Korea	1	male	159	10 to 24	2015	44	Population	1	Number	3037818.8314287276	3400561.774057175	2700425.868463865
7	Democratic People's Republic of Korea	1	male	162	10 to 19	2015	44	Population	1	Number	1914316.7230707682	2142903.389946801	1701704.6395034716
7	Democratic People's Republic of Korea	1	male	164	Birth	2015	44	Population	1	Number	194240.220826752	219985.316871525	168842.4288266
7	Democratic People's Republic of Korea	1	male	235	95 plus	2015	44	Population	1	Number	713.3665424023277	798.5489357980521	634.1370475650984
7	Democratic People's Republic of Korea	2	female	1	Under 5	2015	44	Population	1	Number	861883.09585113	964799.7040294113	766158.726632648
7	Democratic People's Republic of Korea	2	female	2	Early Neonatal	2015	44	Population	1	Number	3394.8415249506884	3800.216194360677	3017.7961168936945
7	Democratic People's Republic of Korea	2	female	3	Late Neonatal	2015	44	Population	1	Number	10149.517837194144	11361.461725497773	9022.26960885094
7	Democratic People's Republic of Korea	2	female	4	Post Neonatal	2015	44	Population	1	Number	163952.4009785943	183529.79505051256	145743.1563129554
7	Democratic People's Republic of Korea	2	female	5	1 to 4	2015	44	Population	1	Number	684386.3355103908	766108.2310590404	608375.504593948
7	Democratic People's Republic of Korea	2	female	6	5 to 9	2015	44	Population	1	Number	816212.1808850495	913675.2702701981	725560.2159726779
7	Democratic People's Republic of Korea	2	female	7	10 to 14	2015	44	Population	1	Number	869148.5331096211	972932.6999663073	772617.2338074499
7	Democratic People's Republic of Korea	2	female	8	15 to 19	2015	44	Population	1	Number	971061.0057111213	1087014.4401421424	863210.877669606
7	Democratic People's Republic of Korea	2	female	9	20 to 24	2015	44	Population	1	Number	1061340.5574372557	1188074.1838644245	943463.6018782831
7	Democratic People's Republic of Korea	2	female	10	25 to 29	2015	44	Population	1	Number	978671.557887899	1095533.7608284408	869976.1698453081
7	Democratic People's Republic of Korea	2	female	11	30 to 34	2015	44	Population	1	Number	879967.8854773643	985043.9805012624	782234.9433007239
7	Democratic People's Republic of Korea	2	female	12	35 to 39	2015	44	Population	1	Number	849141.153069272	950536.2584601997	754831.9577198247
7	Democratic People's Republic of Korea	2	female	13	40 to 44	2015	44	Population	1	Number	1006430.9459780582	1126607.8699997957	894652.4832962117
7	Democratic People's Republic of Korea	2	female	14	45 to 49	2015	44	Population	1	Number	1051656.3080892414	1177233.5478783057	934854.9260792286
7	Democratic People's Republic of Korea	2	female	15	50 to 54	2015	44	Population	1	Number	873777.0814103152	978113.9386425174	776731.71602584806
7	Democratic People's Republic of Korea	2	female	16	55 to 59	2015	44	Population	1	Number	687831.6307469191	769964.9255927855	611438.1508205633
7	Democratic People's Republic of Korea	2	female	17	60 to 64	2015	44	Population	1	Number	546242.9405533135	611469.2699171138	485574.89731610584
7	Democratic People's Republic of Korea	2	female	18	65 to 69	2015	44	Population	1	Number	469946.4904194706	526062.3361206759	417752.2525020658
7	Democratic People's Republic of Korea	2	female	19	70 to 74	2015	44	Population	1	Number	494381.17815294233	553414.7457534743	439473.12083056674
7	Democratic People's Republic of Korea	2	female	20	75 to 79	2015	44	Population	1	Number	371218.3721002484	415545.19082302763	329989.29511444585
7	Democratic People's Republic of Korea	2	female	21	80 plus	2015	44	Population	1	Number	310647.610076116	347741.73400269245	276145.7772093283
7	Democratic People's Republic of Korea	2	female	22	All Ages	2015	44	Population	1	Number	13099558.526955338	14663763.85679278	11644666.346020885
7	Democratic People's Republic of Korea	2	female	23	5-14 years	2015	44	Population	1	Number	1685360.7139946707	1886607.9702365056	1498177.4497801277
7	Democratic People's Republic of Korea	2	female	24	15-49 years	2015	44	Population	1	Number	6798269.413650212	7610044.041674571	6043224.959789188
7	Democratic People's Republic of Korea	2	female	25	50-69 years	2015	44	Population	1	Number	2577798.1431300184	2885610.470273093	2291497.0166645832
7	Democratic People's Republic of Korea	2	female	26	70+ years	2015	44	Population	1	Number	1176247.1603293067	1316701.6705791943	1045608.193154341
7	Democratic People's Republic of Korea	2	female	28	<1 year	2015	44	Population	1	Number	177496.76034073913	198691.47297037102	157783.2220387
7	Democratic People's Republic of Korea	2	female	30	80 to 84	2015	44	Population	1	Number	199618.22608198025	223454.44106034114	177447.78455900322
7	Democratic People's Republic of Korea	2	female	31	85 to 89	2015	44	Population	1	Number	82941.76430966498	92845.75836658932	73729.90238937728
7	Democratic People's Republic of Korea	2	female	32	90 to 94	2015	44	Population	1	Number	23732.062435572152	26565.88454288746	21096.279557552734
7	Democratic People's Republic of Korea	2	female	39	0 to 14	2015	44	Population	1	Number	2547243.8098458005	2851407.6742659174	2264336.176412776
7	Democratic People's Republic of Korea	2	female	42	Neonatal	2015	44	Population	1	Number	13544.359362144833	15161.677919858452	12040.065725744633
7	Democratic People's Republic of Korea	2	female	157	25 plus	2015	44	Population	1	Number	8519913.15396116	9537267.558520295	7573655.690060222
7	Democratic People's Republic of Korea	2	female	158	<20 years	2015	44	Population	1	Number	3518304.815556922	3938422.11440806	3127547.054082382
7	Democratic People's Republic of Korea	2	female	159	10 to 24	2015	44	Population	1	Number	2901550.096257998	3248021.3239728743	2579291.7133553387
7	Democratic People's Republic of Korea	2	female	162	10 to 19	2015	44	Population	1	Number	1840209.5388207424	2059947.1401084496	1635828.111477056
7	Democratic People's Republic of Korea	2	female	164	Birth	2015	44	Population	1	Number	182734.865733743	206955.012565434	158841.451221922
7	Democratic People's Republic of Korea	2	female	235	95 plus	2015	44	Population	1	Number	4355.557248898602	4875.6500328744905	3871.8107033951483
7	Democratic People's Republic of Korea	3	both	1	Under 5	2015	44	Population	1	Number	1772033.9477037545	1983630.76907353	1575224.3888503374
7	Democratic People's Republic of Korea	3	both	2	Early Neonatal	2015	44	Population	1	Number	6996.3117757752525	7831.734446421213	6219.271902484128
7	Democratic People's Republic of Korea	3	both	3	Late Neonatal	2015	44	Population	1	Number	20906.678185293375	23403.123953243452	18584.69439030468
7	Democratic People's Republic of Korea	3	both	4	Post Neonatal	2015	44	Population	1	Number	337623.07323073555	377938.3105371609	300125.2317320553
7	Democratic People's Republic of Korea	3	both	5	1 to 4	2015	44	Population	1	Number	1406507.8845119504	1574457.6001367047	1250295.1908254933
7	Democratic People's Republic of Korea	3	both	6	5 to 9	2015	44	Population	1	Number	1672877.005075012	1872633.5939796166	1487080.2341883855
7	Democratic People's Republic of Korea	3	both	7	10 to 14	2015	44	Population	1	Number	1779463.2910801573	1991947.2429957942	1581828.5980387775
7	Democratic People's Republic of Korea	3	both	8	15 to 19	2015	44	Population	1	Number	1975062.9708113535	2210903.287059456	1755704.1529417501
7	Democratic People's Republic of Korea	3	both	9	20 to 24	2015	44	Population	1	Number	2184842.665795215	2445732.567974799	1942184.830838677
7	Democratic People's Republic of Korea	3	both	10	25 to 29	2015	44	Population	1	Number	2063594.185604435	2310005.926664402	1834402.7178859038
7	Democratic People's Republic of Korea	3	both	11	30 to 34	2015	44	Population	1	Number	1891707.7345551667	2117594.6844700845	1681606.7005428988
7	Democratic People's Republic of Korea	3	both	12	35 to 39	2015	44	Population	1	Number	1818937.2671749815	2036134.7675411515	1616918.427976876
7	Democratic People's Republic of Korea	3	both	13	40 to 44	2015	44	Population	1	Number	2079912.629979089	2328272.9403448813	1848908.7670506856
7	Democratic People's Republic of Korea	3	both	14	45 to 49	2015	44	Population	1	Number	2108561.299430516	2360342.5190854627	1874375.5945268061
7	Democratic People's Republic of Korea	3	both	15	50 to 54	2015	44	Population	1	Number	1726339.9395532978	1932480.4845956303	1534605.3498323786
7	Democratic People's Republic of Korea	3	both	16	55 to 59	2015	44	Population	1	Number	1319654.3264305627	1477232.944572398	1173087.954967784
7	Democratic People's Republic of Korea	3	both	17	60 to 64	2015	44	Population	1	Number	1011983.7254635686	1132823.7013926487	899588.5476886679
7	Democratic People's Republic of Korea	3	both	18	65 to 69	2015	44	Population	1	Number	818280.9719544726	915991.0936354387	727399.2383865621
7	Democratic People's Republic of Korea	3	both	19	70 to 74	2015	44	Population	1	Number	772764.6237164661	865039.683264451	686938.127622391
7	Democratic People's Republic of Korea	3	both	20	75 to 79	2015	44	Population	1	Number	531321.3639743202	594765.9226344428	472310.5739221967
7	Democratic People's Republic of Korea	3	both	21	80 plus	2015	44	Population	1	Number	387768.004777837	434070.99877307797	344700.85583484493
7	Democratic People's Republic of Korea	3	both	22	All Ages	2015	44	Population	1	Number	25915105.953080203	29009603.128057253	23036865.061095927
7	Democratic People's Republic of Korea	3	both	23	5-14 years	2015	44	Population	1	Number	3452340.2961551696	3864580.8369754106	3068908.8322271626
7	Democratic People's Republic of Korea	3	both	24	15-49 years	2015	44	Population	1	Number	14122618.753350757	15808986.693140237	12554101.191763597
7	Democratic People's Republic of Korea	3	both	25	50-69 years	2015	44	Population	1	Number	4876258.963401902	5458528.224196115	4334681.090875393
7	Democratic People's Republic of Korea	3	both	26	70+ years	2015	44	Population	1	Number	1691853.9924686232	1893876.604671972	1503949.5573794325
7	Democratic People's Republic of Korea	3	both	28	<1 year	2015	44	Population	1	Number	365526.06319180416	409173.16893682553	324929.1980248441
7	Democratic People's Republic of Korea	3	both	30	80 to 84	2015	44	Population	1	Number	253452.56383454512	283717.0838483432	225303.05386427473
7	Democratic People's Republic of Korea	3	both	31	85 to 89	2015	44	Population	1	Number	100995.23927804091	113054.98092825334	89778.2823374792
7	Democratic People's Republic of Korea	3	both	32	90 to 94	2015	44	Population	1	Number	28251.277873950046	31624.73502780897	25113.57188213067
7	Democratic People's Republic of Korea	3	both	39	0 to 14	2015	44	Population	1	Number	5224374.243858924	5848211.60604894	4644133.2210775
7	Democratic People's Republic of Korea	3	both	42	Neonatal	2015	44	Population	1	Number	27902.989961068626	31234.858399664663	24803.96629278881
7	Democratic People's Republic of Korea	3	both	157	25 plus	2015	44	Population	1	Number	16530826.072614713	18504755.66697406	14694842.856237995
7	Democratic People's Republic of Korea	3	both	158	<20 years	2015	44	Population	1	Number	7199437.214670277	8059114.893108398	6399837.374019251
7	Democratic People's Republic of Korea	3	both	159	10 to 24	2015	44	Population	1	Number	5939368.927686726	6648583.098030049	5279717.581819205
7	Democratic People's Republic of Korea	3	both	162	10 to 19	2015	44	Population	1	Number	3754526.261891511	4202850.53005525	3337532.7509805276
7	Democratic People's Republic of Korea	3	both	164	Birth	2015	44	Population	1	Number	376975.086560495	426940.329436959	327683.880048523
7	Democratic People's Republic of Korea	3	both	235	95 plus	2015	44	Population	1	Number	5068.923791300929	5674.198968672542	4505.947750960247
8	Taiwan (Province of China)	1	male	1	Under 5	2015	44	Population	1	Number	549342.740613258	553851.4958391453	544946.4973601847
8	Taiwan (Province of China)	1	male	2	Early Neonatal	2015	44	Population	1	Number	2097.7188845435257	2114.9360065402034	2080.9314004990038
8	Taiwan (Province of China)	1	male	3	Late Neonatal	2015	44	Population	1	Number	6286.658933175554	6338.256968833007	6236.348480563598
8	Taiwan (Province of China)	1	male	4	Post Neonatal	2015	44	Population	1	Number	101221.31236174992	102052.09083089417	100411.26522971573
8	Taiwan (Province of China)	1	male	5	1 to 4	2015	44	Population	1	Number	439737.050433789	443346.2120328778	436217.9522494063
8	Taiwan (Province of China)	1	male	6	5 to 9	2015	44	Population	1	Number	511524.1797598109	515722.53744828235	507430.5883499336
8	Taiwan (Province of China)	1	male	7	10 to 14	2015	44	Population	1	Number	608191.5996691843	613183.3595498881	603324.4047124682
8	Taiwan (Province of China)	1	male	8	15 to 19	2015	44	Population	1	Number	779079.6511133916	785473.9823544278	772844.884716023
8	Taiwan (Province of China)	1	male	9	20 to 24	2015	44	Population	1	Number	834087.0589462512	840932.8659585919	827412.0829535318
8	Taiwan (Province of China)	1	male	10	25 to 29	2015	44	Population	1	Number	817421.4385463503	824130.4617304625	810879.8330631958
8	Taiwan (Province of China)	1	male	11	30 to 34	2015	44	Population	1	Number	946472.8825157583	954241.1012246094	938898.5127892527
8	Taiwan (Province of China)	1	male	12	35 to 39	2015	44	Population	1	Number	1002557.8704680181	1010786.4092354198	994534.6675602301
8	Taiwan (Province of China)	1	male	13	40 to 44	2015	44	Population	1	Number	878394.0801561985	885603.5390358614	871364.5269047706
8	Taiwan (Province of China)	1	male	14	45 to 49	2015	44	Population	1	Number	912620.6453090538	920111.0202600292	905317.185996792
8	Taiwan (Province of China)	1	male	15	50 to 54	2015	44	Population	1	Number	925786.2137535386	933384.6456990591	918377.3939128345
8	Taiwan (Province of China)	1	male	16	55 to 59	2015	44	Population	1	Number	851527.1679502343	858516.1154408198	844712.6234224761
8	Taiwan (Province of China)	1	male	17	60 to 64	2015	44	Population	1	Number	736573.826949228	742619.2897286243	730679.2233116137
8	Taiwan (Province of China)	1	male	18	65 to 69	2015	44	Population	1	Number	466906.416329717	470738.5717201327	463169.8889655533
8	Taiwan (Province of China)	1	male	19	70 to 74	2015	44	Population	1	Number	313437.2728098867	316009.82330940146	310928.91801791504
8	Taiwan (Province of China)	1	male	20	75 to 79	2015	44	Population	1	Number	248584.38066055885	250624.648133878	246595.0262457205
8	Taiwan (Province of China)	1	male	21	80 plus	2015	44	Population	1	Number	344338.5807294784	347164.75510215765	341582.9310223122
8	Taiwan (Province of China)	1	male	22	All Ages	2015	44	Population	1	Number	11726846.006279917	11823094.621770795	11632999.189304804
8	Taiwan (Province of China)	1	male	23	5-14 years	2015	44	Population	1	Number	1119715.7794289952	1128905.8969981703	1110754.9930624017
8	Taiwan (Province of China)	1	male	24	15-49 years	2015	44	Population	1	Number	6170633.627055022	6221279.379799403	6121251.693983797
8	Taiwan (Province of China)	1	male	25	50-69 years	2015	44	Population	1	Number	2980793.6249827174	3005258.622588636	2956939.1296124766
8	Taiwan (Province of China)	1	male	26	70+ years	2015	44	Population	1	Number	906360.234199924	913799.2265454371	899106.8752859477
8	Taiwan (Province of China)	1	male	28	<1 year	2015	44	Population	1	Number	109605.69017946899	110505.28380626738	108728.54511077834
8	Taiwan (Province of China)	1	male	30	80 to 84	2015	44	Population	1	Number	172247.31004607817	173661.03758245788	170868.8608218202
8	Taiwan (Province of China)	1	male	31	85 to 89	2015	44	Population	1	Number	114551.67572678802	115491.86375219218	113634.94925657028
8	Taiwan (Province of China)	1	male	32	90 to 94	2015	44	Population	1	Number	43778.671925142764	44137.98734197076	43428.322904666835
8	Taiwan (Province of China)	1	male	39	0 to 14	2015	44	Population	1	Number	1669058.5200422532	1682757.3928373153	1655701.4904225862
8	Taiwan (Province of China)	1	male	42	Neonatal	2015	44	Population	1	Number	8384.37781771908	8453.192975373211	8317.2798810626009
8	Taiwan (Province of China)	1	male	157	25 plus	2015	44	Population	1	Number	8444620.776178021	8513930.380620455	8377040.731212668
8	Taiwan (Province of China)	1	male	158	<20 years	2015	44	Population	1	Number	2448138.1711556446	2468231.3751917435	2428546.3751386087
8	Taiwan (Province of China)	1	male	159	10 to 24	2015	44	Population	1	Number	2221358.309728827	2239590.207862908	2203581.372382023
8	Taiwan (Province of China)	1	male	162	10 to 19	2015	44	Population	1	Number	1387271.250782576	1398657.3419043159	1376169.2894284911
8	Taiwan (Province of China)	1	male	164	Birth	2015	44	Population	1	Number	108608.416956423	109132.416676582	108110.668430022
8	Taiwan (Province of China)	1	male	235	95 plus	2015	44	Population	1	Number	13760.923031469445	13873.866425536884	13650.798039254889
8	Taiwan (Province of China)	2	female	1	Under 5	2015	44	Population	1	Number	510266.24974421225	514454.2829155612	506182.7252123239
8	Taiwan (Province of China)	2	female	2	Early Neonatal	2015	44	Population	1	Number	1951.1287253463947	1967.142702025077	1935.514363199539
8	Taiwan (Province of China)	2	female	3	Late Neonatal	2015	44	Population	1	Number	5848.551783718154	5896.554035262013	5801.747385628324
8	Taiwan (Province of China)	2	female	4	Post Neonatal	2015	44	Population	1	Number	94173.40995218931	94946.34244564056	93419.7653010212
8	Taiwan (Province of China)	2	female	5	1 to 4	2015	44	Population	1	Number	408293.15928295837	411644.24373263353	405025.69816247484
8	Taiwan (Province of China)	2	female	6	5 to 9	2015	44	Population	1	Number	468885.1618840005	472733.55791745934	465132.799147583
8	Taiwan (Province of China)	2	female	7	10 to 14	2015	44	Population	1	Number	555304.36182918	559862.0473290562	550860.4093135459
8	Taiwan (Province of China)	2	female	8	15 to 19	2015	44	Population	1	Number	717275.9586295572	723163.0332876549	711535.790678677
8	Taiwan (Province of China)	2	female	9	20 to 24	2015	44	Population	1	Number	771249.0824000081	777579.143896497	765076.9819529268
8	Taiwan (Province of China)	2	female	10	25 to 29	2015	44	Population	1	Number	768357.6096661577	774663.9392702678	762208.6489032076
8	Taiwan (Province of China)	2	female	11	30 to 34	2015	44	Population	1	Number	948253.9706916031	956036.8077616829	940665.3473920596
8	Taiwan (Province of China)	2	female	12	35 to 39	2015	44	Population	1	Number	1023939.265455746	1032343.2929831889	1015744.9529536979
8	Taiwan (Province of China)	2	female	13	40 to 44	2015	44	Population	1	Number	904079.6212142849	911499.8953262491	896844.513437003
8	Taiwan (Province of China)	2	female	14	45 to 49	2015	44	Population	1	Number	926218.2059513091	933820.1834922024	918805.9289924082
8	Taiwan (Province of China)	2	female	15	50 to 54	2015	44	Population	1	Number	945670.5884684388	953432.2223128489	938102.639286944
8	Taiwan (Province of China)	2	female	16	55 to 59	2015	44	Population	1	Number	885472.8751888403	892740.4335967881	878386.6722311339
8	Taiwan (Province of China)	2	female	17	60 to 64	2015	44	Population	1	Number	783091.1153197045	789518.3708334516	776824.2462455402
8	Taiwan (Province of China)	2	female	18	65 to 69	2015	44	Population	1	Number	510249.67216062563	514437.56927071244	506166.28029471176
8	Taiwan (Province of China)	2	female	19	70 to 74	2015	44	Population	1	Number	361796.7610301381	364766.22420204175	358901.39816817176
8	Taiwan (Province of China)	2	female	20	75 to 79	2015	44	Population	1	Number	313193.5528655701	315764.10302269127	310687.14849922823
8	Taiwan (Province of China)	2	female	21	80 plus	2015	44	Population	1	Number	400422.67612825055	403709.16323380783	397218.20038266917
8	Taiwan (Province of China)	2	female	22	All Ages	2015	44	Population	1	Number	11793726.728627628	11890524.270652166	11699344.683091829
8	Taiwan (Province of China)	2	female	23	5-14 years	2015	44	Population	1	Number	1024189.5237131806	1032595.6052465156	1015993.2084611288
8	Taiwan (Province of China)	2	female	24	15-49 years	2015	44	Population	1	Number	6059373.714008666	6109106.296017745	6010882.164309981
8	Taiwan (Province of China)	2	female	25	50-69 years	2015	44	Population	1	Number	3124484.251137609	3150128.596013801	3099479.8380583306
8	Taiwan (Province of China)	2	female	26	70+ years	2015	44	Population	1	Number	1075412.9900239587	1084239.4904585409	1066806.747050069
8	Taiwan (Province of China)	2	female	28	<1 year	2015	44	Population	1	Number	101973.09046125386	102810.03918292766	101157.02704984907
8	Taiwan (Province of China)	2	female	30	80 to 84	2015	44	Population	1	Number	214066.26137263316	215823.21983097654	212353.14624851325
8	Taiwan (Province of China)	2	female	31	85 to 89	2015	44	Population	1	Number	121417.43501435407	122413.97406759369	120445.76370603492
8	Taiwan (Province of China)	2	female	32	90 to 94	2015	44	Population	1	Number	49398.43829021281	49803.878191981654	49003.11578025615
8	Taiwan (Province of China)	2	female	39	0 to 14	2015	44	Population	1	Number	1534455.7734573928	1547049.8881620767	1522175.9336734524
8	Taiwan (Province of China)	2	female	42	Neonatal	2015	44	Population	1	Number	7799.6805090645485	7863.6967372870895	7737.261748827864
8	Taiwan (Province of China)	2	female	157	25 plus	2015	44	Population	1	Number	8770745.91414067	8842732.205305934	8700555.976786774
8	Taiwan (Province of China)	2	female	158	<20 years	2015	44	Population	1	Number	2251731.73208695	2270212.9214497316	2233711.7243521293
8	Taiwan (Province of China)	2	female	159	10 to 24	2015	44	Population	1	Number	2043829.4028587453	2060604.224513208	2027473.1819451498
8	Taiwan (Province of China)	2	female	162	10 to 19	2015	44	Population	1	Number	1272580.3204587372	1283025.0806167112	1262396.1999922227
8	Taiwan (Province of China)	2	female	164	Birth	2015	44	Population	1	Number	100934.096756069	101421.070417382	100471.519367209
8	Taiwan (Province of China)	2	female	235	95 plus	2015	44	Population	1	Number	15540.541451050476	15668.091143255964	15416.174647864878
8	Taiwan (Province of China)	3	both	1	Under 5	2015	44	Population	1	Number	1059608.9903574702	1068305.7787547063	1051129.2225725085
8	Taiwan (Province of China)	3	both	2	Early Neonatal	2015	44	Population	1	Number	4048.8476098899205	4082.0787085652805	4016.4457636985435
8	Taiwan (Province of China)	3	both	3	Late Neonatal	2015	44	Population	1	Number	12135.21071689371	12234.81100409502	12038.095866191921
8	Taiwan (Province of China)	3	both	4	Post Neonatal	2015	44	Population	1	Number	195394.72231393924	196998.43327653475	193831.03053073696
8	Taiwan (Province of China)	3	both	5	1 to 4	2015	44	Population	1	Number	848030.2097167474	854990.4557655113	841243.6504118813
8	Taiwan (Province of China)	3	both	6	5 to 9	2015	44	Population	1	Number	980409.3416438114	988456.0953657416	972563.3874975165
8	Taiwan (Province of China)	3	both	7	10 to 14	2015	44	Population	1	Number	1163495.9614983643	1173045.4068789443	1154184.814026014
8	Taiwan (Province of China)	3	both	8	15 to 19	2015	44	Population	1	Number	1496355.6097429488	1508637.0156420828	1484380.6753947
8	Taiwan (Province of China)	3	both	9	20 to 24	2015	44	Population	1	Number	1605336.1413462593	1618512.009855089	1592489.0649064581
8	Taiwan (Province of China)	3	both	10	25 to 29	2015	44	Population	1	Number	1585779.048212508	1598794.4010007305	1573088.4819664035
8	Taiwan (Province of China)	3	both	11	30 to 34	2015	44	Population	1	Number	1894726.8532073614	1910277.9089862923	1879563.8601813125
8	Taiwan (Province of China)	3	both	12	35 to 39	2015	44	Population	1	Number	2026497.1359237642	2043129.7022186087	2010279.620513928
8	Taiwan (Province of China)	3	both	13	40 to 44	2015	44	Population	1	Number	1782473.7013704835	1797103.4343621102	1768209.0403417735
8	Taiwan (Province of China)	3	both	14	45 to 49	2015	44	Population	1	Number	1838838.851260363	1853931.2037522318	1824123.1149892004
8	Taiwan (Province of China)	3	both	15	50 to 54	2015	44	Population	1	Number	1871456.8022219774	1886816.868011908	1856480.0331997785
8	Taiwan (Province of China)	3	both	16	55 to 59	2015	44	Population	1	Number	1737000.0431390745	1751256.5490376083	1723099.2956536098
8	Taiwan (Province of China)	3	both	17	60 to 64	2015	44	Population	1	Number	1519664.9422689325	1532137.6605620757	1507503.4695571538
8	Taiwan (Province of China)	3	both	18	65 to 69	2015	44	Population	1	Number	977156.0884903426	985176.1409908452	969336.1692602651
8	Taiwan (Province of China)	3	both	19	70 to 74	2015	44	Population	1	Number	675234.0338400248	680776.0475114431	669830.3161860867
8	Taiwan (Province of China)	3	both	20	75 to 79	2015	44	Population	1	Number	561777.933526129	566388.7511565693	557282.1747449487
8	Taiwan (Province of China)	3	both	21	80 plus	2015	44	Population	1	Number	744761.2568577289	750873.9183359657	738801.13140498125
8	Taiwan (Province of China)	3	both	22	All Ages	2015	44	Population	1	Number	23520572.734907545	23713618.892422955	23332343.872396633
8	Taiwan (Province of China)	3	both	23	5-14 years	2015	44	Population	1	Number	2143905.3031421755	2161501.5022446862	2126748.2015235308
8	Taiwan (Province of China)	3	both	24	15-49 years	2015	44	Population	1	Number	12230007.341063688	12330385.675817147	12132133.85829378
8	Taiwan (Province of China)	3	both	25	50-69 years	2015	44	Population	1	Number	6105277.876120327	6155387.218602437	6056418.967670808
8	Taiwan (Province of China)	3	both	26	70+ years	2015	44	Population	1	Number	1981773.224223883	1998038.7170039783	1965913.6223360167
8	Taiwan (Province of China)	3	both	28	<1 year	2015	44	Population	1	Number	211578.78064072286	213315.32298919503	209885.5721606274
8	Taiwan (Province of China)	3	both	30	80 to 84	2015	44	Population	1	Number	386313.57141871133	389484.2574134345	383222.00707033346
8	Taiwan (Province of China)	3	both	31	85 to 89	2015	44	Population	1	Number	235969.1107411421	237905.83781978584	234080.71296260523
8	Taiwan (Province of China)	3	both	32	90 to 94	2015	44	Population	1	Number	93177.11021535557	93941.86553395243	92431.43868492298
8	Taiwan (Province of China)	3	both	39	0 to 14	2015	44	Population	1	Number	3203514.293499646	3229807.2809993923	3177877.4240960395
8	Taiwan (Province of China)	3	both	42	Neonatal	2015	44	Population	1	Number	16184.058326783628	16316.889712660299	16054.541629890466
8	Taiwan (Province of China)	3	both	157	25 plus	2015	44	Population	1	Number	17215366.69031869	17356662.585926395	17077596.707999438
8	Taiwan (Province of China)	3	both	158	<20 years	2015	44	Population	1	Number	4699869.903242595	4738444.2966414755	4662258.099490739
8	Taiwan (Province of China)	3	both	159	10 to 24	2015	44	Population	1	Number	4265187.712587573	4300194.432376116	4231054.554327173
8	Taiwan (Province of China)	3	both	162	10 to 19	2015	44	Population	1	Number	2659851.571241313	2681682.422521027	2638565.4894207143
8	Taiwan (Province of China)	3	both	164	Birth	2015	44	Population	1	Number	209542.513712492	210553.487093964	208582.187797231
8	Taiwan (Province of China)	3	both	235	95 plus	2015	44	Population	1	Number	29301.46448251992	29541.957568792845	29066.972687119767
9	Southeast Asia	1	male	1	Under 5	2015	44	Population	1	Number	29491017.17799964	30833804.921696186	28273927.616328895
9	Southeast Asia	1	male	2	Early Neonatal	2015	44	Population	1	Number	112332.37896006742	117343.13483355894	107780.19118665533
9	Southeast Asia	1	male	3	Late Neonatal	2015	44	Population	1	Number	334621.9433292558	349550.0719130628	321076.21462211944
9	Southeast Asia	1	male	4	Post Neonatal	2015	44	Population	1	Number	5382352.969709872	5623368.96080907	5163171.656569374
9	Southeast Asia	1	male	5	1 to 4	2015	44	Population	1	Number	23661709.886000447	24746829.949108668	22682174.631642174
9	Southeast Asia	1	male	6	5 to 9	2015	44	Population	1	Number	29726131.79070806	31167748.550715968	28440198.31413798
9	Southeast Asia	1	male	7	10 to 14	2015	44	Population	1	Number	29517860.037922617	30949454.54174429	28251084.517350867
9	Southeast Asia	1	male	8	15 to 19	2015	44	Population	1	Number	28893168.442556683	30284912.07452895	27689880.62565005
9	Southeast Asia	1	male	9	20 to 24	2015	44	Population	1	Number	28098936.39460959	29461293.590014797	26915282.39529399
9	Southeast Asia	1	male	10	25 to 29	2015	44	Population	1	Number	26986762.642103132	28296814.489381153	25848479.053165946
9	Southeast Asia	1	male	11	30 to 34	2015	44	Population	1	Number	26162979.5900085	27473155.30412732	25000189.512326814
9	Southeast Asia	1	male	12	35 to 39	2015	44	Population	1	Number	24628597.395081565	25904635.447802313	23516797.70106722
9	Southeast Asia	1	male	13	40 to 44	2015	44	Population	1	Number	22516144.1297307	23686344.426295888	21497173.34320422
9	Southeast Asia	1	male	14	45 to 49	2015	44	Population	1	Number	20204862.434235048	21227551.31746955	19299924.190478884
9	Southeast Asia	1	male	15	50 to 54	2015	44	Population	1	Number	17367356.07863313	18221365.714581516	16598105.717878284
9	Southeast Asia	1	male	16	55 to 59	2015	44	Population	1	Number	14076264.10445229	14756359.202291463	13450085.213965751
9	Southeast Asia	1	male	17	60 to 64	2015	44	Population	1	Number	10409020.948863966	10907585.425118782	9948287.155815432
9	Southeast Asia	1	male	18	65 to 69	2015	44	Population	1	Number	6850362.189280371	7171136.31583877	6557149.922403215
9	Southeast Asia	1	male	19	70 to 74	2015	44	Population	1	Number	4500497.481299857	4703990.871724073	4304322.085852397
9	Southeast Asia	1	male	20	75 to 79	2015	44	Population	1	Number	2996996.8529236866	3133422.200244749	2865563.7075129175
9	Southeast Asia	1	male	21	80 plus	2015	44	Population	1	Number	2716508.77846021	2835231.1185075045	2596308.9461022266
9	Southeast Asia	1	male	22	All Ages	2015	44	Population	1	Number	325143466.46886903	341143076.43254435	310996792.1145666
9	Southeast Asia	1	male	23	5-14 years	2015	44	Population	1	Number	59243991.82863068	62138080.19047497	56700256.90506371
9	Southeast Asia	1	male	24	15-49 years	2015	44	Population	1	Number	177491451.02832523	186268016.5733245	169631499.2566699
9	Southeast Asia	1	male	25	50-69 years	2015	44	Population	1	Number	48703003.321229756	51068633.08578088	46534118.90957729
9	Southeast Asia	1	male	26	70+ years	2015	44	Population	1	Number	10214003.112683753	10682084.175593412	9769462.197919795
9	Southeast Asia	1	male	28	<1 year	2015	44	Population	1	Number	5829307.291999196	6090262.167555692	5592028.062378149
9	Southeast Asia	1	male	30	80 to 84	2015	44	Population	1	Number	1684890.754595778	1759537.6553605525	1609510.0955696588
9	Southeast Asia	1	male	31	85 to 89	2015	44	Population	1	Number	748835.9531789246	781276.5975504087	716085.9320871461
9	Southeast Asia	1	male	32	90 to 94	2015	44	Population	1	Number	224628.8475120748	234252.581153687	214746.3741743913
9	Southeast Asia	1	male	39	0 to 14	2015	44	Population	1	Number	88735009.00663032	92951841.45967059	84935641.03763385
9	Southeast Asia	1	male	42	Neonatal	2015	44	Population	1	Number	446954.3222893232	466893.20674662176	428856.4058087748
9	Southeast Asia	1	male	157	25 plus	2015	44	Population	1	Number	179416352.62507245	188371539.58015206	171475362.1960677
9	Southeast Asia	1	male	158	<20 years	2015	44	Population	1	Number	117628177.44918701	123236205.65074871	112645256.87869476
9	Southeast Asia	1	male	159	10 to 24	2015	44	Population	1	Number	86509964.87508889	90693727.97940762	82890655.93953459
9	Southeast Asia	1	male	162	10 to 19	2015	44	Population	1	Number	58411028.4804793	61220945.612518035	55933054.94773048
9	Southeast Asia	1	male	164	Birth	2015	44	Population	1	Number	5923092.36990276	6327480.42666152	5569251.55236498
9	Southeast Asia	1	male	235	95 plus	2015	44	Population	1	Number	58153.223173433056	60792.71268605076	55270.191039611374
9	Southeast Asia	2	female	1	Under 5	2015	44	Population	1	Number	27803736.188532718	29066777.56213741	26652244.2619824
9	Southeast Asia	2	female	2	Early Neonatal	2015	44	Population	1	Number	105580.56787148418	110282.02268079288	101286.07816369149
9	Southeast Asia	2	female	3	Late Neonatal	2015	44	Population	1	Number	315084.7415857946	329125.1227626089	302263.5424764585
9	Southeast Asia	2	female	4	Post Neonatal	2015	44	Population	1	Number	5073105.14028717	5299985.467551029	4865397.365104679
9	Southeast Asia	2	female	5	1 to 4	2015	44	Population	1	Number	22309965.73878827	23334251.06055511	21385171.16385362
9	Southeast Asia	2	female	6	5 to 9	2015	44	Population	1	Number	28042272.950868487	29403728.884329323	26838227.55874071
9	Southeast Asia	2	female	7	10 to 14	2015	44	Population	1	Number	27977032.180524636	29325666.257673696	26782093.64465366
9	Southeast Asia	2	female	8	15 to 19	2015	44	Population	1	Number	27949869.433095038	29287928.12621707	26781914.653735876
9	Southeast Asia	2	female	9	20 to 24	2015	44	Population	1	Number	27762437.076386724	29108133.67141631	26598758.72864593
9	Southeast Asia	2	female	10	25 to 29	2015	44	Population	1	Number	26714435.18781663	28011970.14641794	25576147.772624083
9	Southeast Asia	2	female	11	30 to 34	2015	44	Population	1	Number	25859780.650768258	27161419.78272994	24715827.164801635
9	Southeast Asia	2	female	12	35 to 39	2015	44	Population	1	Number	24333778.271728493	25592069.85480851	23235188.59939537
9	Southeast Asia	2	female	13	40 to 44	2015	44	Population	1	Number	22410784.046739403	23538807.10258964	21404540.96444263
9	Southeast Asia	2	female	14	45 to 49	2015	44	Population	1	Number	20448262.790951576	21472775.435616117	19542951.150164314
9	Southeast Asia	2	female	15	50 to 54	2015	44	Population	1	Number	17975335.498798378	18832962.04079311	17192520.36018474
9	Southeast Asia	2	female	16	55 to 59	2015	44	Population	1	Number	14869469.954622326	15549246.882647585	14219869.460879372
9	Southeast Asia	2	female	17	60 to 64	2015	44	Population	1	Number	11331580.102716276	11837098.667965854	10846456.68604243
9	Southeast Asia	2	female	18	65 to 69	2015	44	Population	1	Number	7928001.827997509	8277815.9521603435	7597526.559959515
9	Southeast Asia	2	female	19	70 to 74	2015	44	Population	1	Number	5709783.055043885	5968510.688682456	5465136.100824111
9	Southeast Asia	2	female	20	75 to 79	2015	44	Population	1	Number	4194866.742318849	4382867.862856603	4014606.8151754676
9	Southeast Asia	2	female	21	80 plus	2015	44	Population	1	Number	4340285.747400965	4527162.9014208615	4154798.111926936
9	Southeast Asia	2	female	22	All Ages	2015	44	Population	1	Number	325651711.70631015	341600956.0418876	311571194.5680522
9	Southeast Asia	2	female	23	5-14 years	2015	44	Population	1	Number	56019305.13139312	58737855.588966504	53621012.82081713
9	Southeast Asia	2	female	24	15-49 years	2015	44	Population	1	Number	175479347.45748612	184189139.96328008	167766157.23672348
9	Southeast Asia	2	female	25	50-69 years	2015	44	Population	1	Number	52104387.38413449	54513049.881410845	49831240.64864944
9	Southeast Asia	2	female	26	70+ years	2015	44	Population	1	Number	14244935.544763697	14881810.209663687	13625306.156250762
9	Southeast Asia	2	female	28	<1 year	2015	44	Population	1	Number	5493770.449744449	5739392.612994431	5268946.547215072
9	Southeast Asia	2	female	30	80 to 84	2015	44	Population	1	Number	2595771.583297007	2712108.8554792376	2484678.1007367545
9	Southeast Asia	2	female	31	85 to 89	2015	44	Population	1	Number	1239555.7265346095	1292934.2229403132	1186754.0511233918
9	Southeast Asia	2	female	32	90 to 94	2015	44	Population	1	Number	399727.0909038754	417312.20967677067	381560.9723174917
9	Southeast Asia	2	female	39	0 to 14	2015	44	Population	1	Number	83823041.31992584	87812723.8693554	80251057.82055855
9	Southeast Asia	2	female	42	Neonatal	2015	44	Population	1	Number	420665.3094572788	439407.14544340177	403549.62064015
9	Southeast Asia	2	female	157	25 plus	2015	44	Population	1	Number	186116363.87690255	195234664.88902417	178119716.4653293
9	Southeast Asia	2	female	158	<20 years	2015	44	Population	1	Number	111772910.75302088	117096995.53747739	107034717.11972499
9	Southeast Asia	2	female	159	10 to 24	2015	44	Population	1	Number	83689338.6900064	87709888.06534654	80173840.23336777
9	Southeast Asia	2	female	162	10 to 19	2015	44	Population	1	Number	55926901.61361967	58605137.39946328	53558871.14299639
9	Southeast Asia	2	female	164	Birth	2015	44	Population	1	Number	5566255.79737973	5947169.60014251	5233595.69424175
9	Southeast Asia	2	female	235	95 plus	2015	44	Population	1	Number	105231.3466654726	110299.15957864188	99882.29965769587
9	Southeast Asia	3	both	1	Under 5	2015	44	Population	1	Number	57294753.36653236	59899625.66965906	54926115.420514
9	Southeast Asia	3	both	2	Early Neonatal	2015	44	Population	1	Number	217912.94683155158	227625.15751435183	209065.96439605893
9	Southeast Asia	3	both	3	Late Neonatal	2015	44	Population	1	Number	649706.6849150504	678675.1946756716	623339.6235231098
9	Southeast Asia	3	both	4	Post Neonatal	2015	44	Population	1	Number	10455458.109997042	10923354.428360097	10028569.021674052
9	Southeast Asia	3	both	5	1 to 4	2015	44	Population	1	Number	45971675.62478872	48081081.00966378	44067318.777067475
9	Southeast Asia	3	both	6	5 to 9	2015	44	Population	1	Number	57768404.74157655	60572135.50930404	55277595.41160199
9	Southeast Asia	3	both	7	10 to 14	2015	44	Population	1	Number	57494892.21844725	60275120.79941799	55028029.38450783
9	Southeast Asia	3	both	8	15 to 19	2015	44	Population	1	Number	56843037.875651725	59572840.20074602	54471795.279385924
9	Southeast Asia	3	both	9	20 to 24	2015	44	Population	1	Number	55861373.47099631	58579589.13316417	53513998.536158375
9	Southeast Asia	3	both	10	25 to 29	2015	44	Population	1	Number	53701197.82991976	56322094.82255968	51416460.99703375
9	Southeast Asia	3	both	11	30 to 34	2015	44	Population	1	Number	52022760.240776755	54622985.15472262	49711474.261671856
9	Southeast Asia	3	both	12	35 to 39	2015	44	Population	1	Number	48962375.66681006	51501746.23048869	46751676.50746807
9	Southeast Asia	3	both	13	40 to 44	2015	44	Population	1	Number	44926928.17647011	47225172.619454004	42902847.800745025
9	Southeast Asia	3	both	14	45 to 49	2015	44	Population	1	Number	40653125.22518662	42703649.75958208	38846629.01826236
9	Southeast Asia	3	both	15	50 to 54	2015	44	Population	1	Number	35342691.57743151	37054327.75537462	33786331.62876791
9	Southeast Asia	3	both	16	55 to 59	2015	44	Population	1	Number	28945734.059074614	30305734.992438875	27669954.674845126
9	Southeast Asia	3	both	17	60 to 64	2015	44	Population	1	Number	21740601.051580243	22737319.074133497	20791475.977296524
9	Southeast Asia	3	both	18	65 to 69	2015	44	Population	1	Number	14778364.017277882	15444624.962220551	14153800.024211988
9	Southeast Asia	3	both	19	70 to 74	2015	44	Population	1	Number	10210280.53634374	10670138.648176426	9767481.822679726
9	Southeast Asia	3	both	20	75 to 79	2015	44	Population	1	Number	7191863.595242537	7515902.324620705	6878907.81431135
9	Southeast Asia	3	both	21	80 plus	2015	44	Population	1	Number	7056794.525861175	7363518.535312314	6748577.395855281
9	Southeast Asia	3	both	22	All Ages	2015	44	Population	1	Number	650795178.1751791	682715489.8897189	622466374.5375226
9	Southeast Asia	3	both	23	5-14 years	2015	44	Population	1	Number	115263296.9600238	120876007.18649049	110315325.17764272
9	Southeast Asia	3	both	24	15-49 years	2015	44	Population	1	Number	352970798.48581135	370463495.7130011	337382532.9580769
9	Southeast Asia	3	both	25	50-69 years	2015	44	Population	1	Number	100807390.70536424	105581682.96719174	96365359.55822672
9	Southeast Asia	3	both	26	70+ years	2015	44	Population	1	Number	24458938.65744745	25547167.797290366	23392351.03974667
9	Southeast Asia	3	both	28	<1 year	2015	44	Population	1	Number	11323077.741743645	11829654.780550122	10860974.60959322
9	Southeast Asia	3	both	30	80 to 84	2015	44	Population	1	Number	4280662.337892785	4474429.490293444	4094595.891642737
9	Southeast Asia	3	both	31	85 to 89	2015	44	Population	1	Number	1988391.679713534	2073450.7982781623	1901294.9505109435
9	Southeast Asia	3	both	32	90 to 94	2015	44	Population	1	Number	624355.9384159502	651572.6524685414	596675.58609857
9	Southeast Asia	3	both	39	0 to 14	2015	44	Population	1	Number	172558050.32655618	180760606.30463442	165175382.63369134
9	Southeast Asia	3	both	42	Neonatal	2015	44	Population	1	Number	867619.631746602	906300.3521900235	832405.5879191688
9	Southeast Asia	3	both	157	25 plus	2015	44	Population	1	Number	365532716.501975	383627175.41611576	349718500.8363955
9	Southeast Asia	3	both	158	<20 years	2015	44	Population	1	Number	229401088.2022079	240311981.44857195	219679973.99841967
9	Southeast Asia	3	both	159	10 to 24	2015	44	Population	1	Number	170199303.56509528	178406081.57813048	163064496.17290238
9	Southeast Asia	3	both	162	10 to 19	2015	44	Population	1	Number	114337930.09409897	119823152.13087803	109495320.85060775
9	Southeast Asia	3	both	164	Birth	2015	44	Population	1	Number	11489348.1672825	12274650.026804	10802847.2466067
9	Southeast Asia	3	both	235	95 plus	2015	44	Population	1	Number	163384.56983890568	170836.99093772436	155242.38592713836
10	Cambodia	1	male	1	Under 5	2015	44	Population	1	Number	897663.4379100737	996850.7203964272	794169.5130649117
10	Cambodia	1	male	2	Early Neonatal	2015	44	Population	1	Number	3612.3365324083907	4011.481500270677	3195.860969505985
10	Cambodia	1	male	3	Late Neonatal	2015	44	Population	1	Number	10721.147596396642	11905.780333246747	9485.078935542353
10	Cambodia	1	male	4	Post Neonatal	2015	44	Population	1	Number	170510.62897026655	189351.1934940652	150852.02032621275
10	Cambodia	1	male	5	1 to 4	2015	44	Population	1	Number	712819.324811002	791582.2650688445	630636.5528336506
10	Cambodia	1	male	6	5 to 9	2015	44	Population	1	Number	825418.2090023435	916622.7580661956	730253.622275715
10	Cambodia	1	male	7	10 to 14	2015	44	Population	1	Number	789814.3151227594	877084.8134826301	698754.5928272229
10	Cambodia	1	male	8	15 to 19	2015	44	Population	1	Number	789153.1380436979	876350.5796710064	698169.6445529002
10	Cambodia	1	male	9	20 to 24	2015	44	Population	1	Number	787572.8476820894	874595.6751946999	696771.5499285924
10	Cambodia	1	male	10	25 to 29	2015	44	Population	1	Number	727102.7593412269	807443.9470755658	643273.2134869718
10	Cambodia	1	male	11	30 to 34	2015	44	Population	1	Number	615394.8511867088	683392.8784734327	544444.3971645442
10	Cambodia	1	male	12	35 to 39	2015	44	Population	1	Number	469278.03436670935	521130.8903410377	415173.7636911569
10	Cambodia	1	male	13	40 to 44	2015	44	Population	1	Number	382610.14919652167	424886.64097261097	338498.04174772993
10	Cambodia	1	male	14	45 to 49	2015	44	Population	1	Number	360584.54485165415	400427.31843468285	319011.82593587885
10	Cambodia	1	male	15	50 to 54	2015	44	Population	1	Number	316034.7386556244	350954.9833427836	279598.2813938302
10	Cambodia	1	male	16	55 to 59	2015	44	Population	1	Number	237226.32766206955	263438.6404079242	209875.89464954496
10	Cambodia	1	male	17	60 to 64	2015	44	Population	1	Number	162769.17672051428	180754.34981505017	144003.1000026728
10	Cambodia	1	male	18	65 to 69	2015	44	Population	1	Number	120883.16310154379	134240.14294502707	106946.23254525004
10	Cambodia	1	male	19	70 to 74	2015	44	Population	1	Number	79531.0858248083	88318.8696901259	70361.74253689397
10	Cambodia	1	male	20	75 to 79	2015	44	Population	1	Number	51773.61461056189	57494.337902660416	45804.50151852945
10	Cambodia	1	male	21	80 plus	2015	44	Population	1	Number	44866.47241222913	49823.99132786949	39693.701496317175
10	Cambodia	1	male	22	All Ages	2015	44	Population	1	Number	7657676.865691136	8503811.537539728	6774803.618818662
10	Cambodia	1	male	23	5-14 years	2015	44	Population	1	Number	1615232.524125103	1793707.5715488256	1429008.2151029378
10	Cambodia	1	male	24	15-49 years	2015	44	Population	1	Number	4131696.324668608	4588227.930163035	3655342.436507775
10	Cambodia	1	male	25	50-69 years	2015	44	Population	1	Number	836913.406139752	929388.1165107852	740423.5085912979
10	Cambodia	1	male	26	70+ years	2015	44	Population	1	Number	176171.17284759931	195637.19892065588	155859.94555174053
10	Cambodia	1	male	28	<1 year	2015	44	Population	1	Number	184844.1130990716	205268.45532758263	163532.96023126107
10	Cambodia	1	male	30	80 to 84	2015	44	Population	1	Number	28961.668652645592	32161.786969388162	25622.603439177852
10	Cambodia	1	male	31	85 to 89	2015	44	Population	1	Number	12170.864857892435	13515.684040428801	10767.654568035974
10	Cambodia	1	male	32	90 to 94	2015	44	Population	1	Number	3224.3180066288255	3580.588884379967	2852.5780968115614
10	Cambodia	1	male	39	0 to 14	2015	44	Population	1	Number	2512895.9620351763	2790558.291945253	2223177.728167849
10	Cambodia	1	male	42	Neonatal	2015	44	Population	1	Number	14333.484128805034	15917.261833517425	12680.939905048337
10	Cambodia	1	male	157	25 plus	2015	44	Population	1	Number	3568054.9179301723	3962306.9907287713	3156684.6961693205
10	Cambodia	1	male	158	<20 years	2015	44	Population	1	Number	3302049.1000788743	3666908.8716162597	2921347.372720749
10	Cambodia	1	male	159	10 to 24	2015	44	Population	1	Number	2366540.300848547	2628031.0683483365	2093695.7873087157
10	Cambodia	1	male	162	10 to 19	2015	44	Population	1	Number	1578967.4531664574	1753435.3931536365	1396924.2373801232
10	Cambodia	1	male	164	Birth	2015	44	Population	1	Number	191832.869237856	210576.189683884	174103.16478043
10	Cambodia	1	male	235	95 plus	2015	44	Population	1	Number	509.62089506227306	565.9314336725732	450.8653922917762
10	Cambodia	2	female	1	Under 5	2015	44	Population	1	Number	859581.6145472833	954561.047619301	760478.240991869
10	Cambodia	2	female	2	Early Neonatal	2015	44	Population	1	Number	3449.7760072329647	3830.958856944105	3052.042465075511
10	Cambodia	2	female	3	Late Neonatal	2015	44	Population	1	Number	10257.850443552688	11391.291181671906	9075.196502171704
10	Cambodia	2	female	4	Post Neonatal	2015	44	Population	1	Number	163667.6164686489	181752.06262403558	144797.95632316126
10	Cambodia	2	female	5	1 to 4	2015	44	Population	1	Number	682206.3716278487	757586.7349566494	603553.0457014604
10	Cambodia	2	female	6	5 to 9	2015	44	Population	1	Number	782816.7029052317	869314.0004078127	692563.753306846
10	Cambodia	2	female	7	10 to 14	2015	44	Population	1	Number	744670.6436129012	826952.9939549088	658815.651229673
10	Cambodia	2	female	8	15 to 19	2015	44	Population	1	Number	753194.0382143618	836418.1806717371	666356.3617615192
10	Cambodia	2	female	9	20 to 24	2015	44	Population	1	Number	774817.0841456013	860430.4641216513	685486.4311538667
10	Cambodia	2	female	10	25 to 29	2015	44	Population	1	Number	730926.3694456053	811690.0468119422	646655.9897553404
10	Cambodia	2	female	11	30 to 34	2015	44	Population	1	Number	631193.0769003874	700936.7284494675	558421.2048326078
10	Cambodia	2	female	12	35 to 39	2015	44	Population	1	Number	493153.7182156923	547644.7168373334	436296.75858619704
10	Cambodia	2	female	13	40 to 44	2015	44	Population	1	Number	414969.8579961611	460821.93438707956	367126.9165520376
10	Cambodia	2	female	14	45 to 49	2015	44	Population	1	Number	409169.402193294	454380.55747283465	361995.2102064585
10	Cambodia	2	female	15	50 to 54	2015	44	Population	1	Number	376032.30868201307	417581.9822568601	332678.577371874
10	Cambodia	2	female	16	55 to 59	2015	44	Population	1	Number	317527.6436616348	352612.84682243	280919.06554477644
10	Cambodia	2	female	17	60 to 64	2015	44	Population	1	Number	243772.8228016113	270708.4902428661	215667.62753927472
10	Cambodia	2	female	18	65 to 69	2015	44	Population	1	Number	177255.8020863345	196841.67421989876	156819.52509793188
10	Cambodia	2	female	19	70 to 74	2015	44	Population	1	Number	118931.07991344298	132072.3644100535	105219.21004496241
10	Cambodia	2	female	20	75 to 79	2015	44	Population	1	Number	82438.40919371729	91547.4376280936	72933.87312247764
10	Cambodia	2	female	21	80 plus	2015	44	Population	1	Number	78695.25016860678	87390.67840948584	69622.2725216806
10	Cambodia	2	female	22	All Ages	2015	44	Population	1	Number	7989145.82468388	8871906.144723758	7068056.669619395
10	Cambodia	2	female	23	5-14 years	2015	44	Population	1	Number	1527487.346518133	1696266.9943627215	1351379.4045365187
10	Cambodia	2	female	24	15-49 years	2015	44	Population	1	Number	4207423.547111103	4672322.628752046	3722338.872848026
10	Cambodia	2	female	25	50-69 years	2015	44	Population	1	Number	1114588.5772315937	1237744.9935420547	986084.7955538572
10	Cambodia	2	female	26	70+ years	2015	44	Population	1	Number	280064.73927576706	311010.4804476329	247775.35568912065
10	Cambodia	2	female	28	<1 year	2015	44	Population	1	Number	177375.24291943456	196974.3126626516	156925.19529040845
10	Cambodia	2	female	30	80 to 84	2015	44	Population	1	Number	48563.385535807356	53929.39470606874	42964.388004426364
10	Cambodia	2	female	31	85 to 89	2015	44	Population	1	Number	22004.93964271154	24436.374490407135	19467.933596317056
10	Cambodia	2	female	32	90 to 94	2015	44	Population	1	Number	6685.122079036087	7423.794352079625	5914.377173084147
10	Cambodia	2	female	39	0 to 14	2015	44	Population	1	Number	2387068.961065416	2650828.041982022	2111857.6455283873
10	Cambodia	2	female	42	Neonatal	2015	44	Population	1	Number	13707.626450785654	15222.25003861601	12127.238967247215
10	Cambodia	2	female	157	25 plus	2015	44	Population	1	Number	4074065.741258501	4524229.457948344	3604356.2311756206
10	Cambodia	2	female	158	<20 years	2015	44	Population	1	Number	3140262.999279778	3487246.222653759	2778214.0072899065
10	Cambodia	2	female	159	10 to 24	2015	44	Population	1	Number	2272681.7659728643	2523801.638748298	2010658.4441450587
10	Cambodia	2	female	162	10 to 19	2015	44	Population	1	Number	1497864.681827263	1663371.1746266459	1325172.0129911925
10	Cambodia	2	female	164	Birth	2015	44	Population	1	Number	183178.038960422	201075.726132338	166248.236957448
10	Cambodia	2	female	235	95 plus	2015	44	Population	1	Number	1441.8029110517969	1601.1148609303523	1275.5737478530182
10	Cambodia	3	both	1	Under 5	2015	44	Population	1	Number	1757245.0524573568	1951411.7680157283	1554647.7540567808
10	Cambodia	3	both	2	Early Neonatal	2015	44	Population	1	Number	7062.112539641355	7842.440357214782	6247.903434581496
10	Cambodia	3	both	3	Late Neonatal	2015	44	Population	1	Number	20978.998039949332	23297.07151491865	18560.275437714055
10	Cambodia	3	both	4	Post Neonatal	2015	44	Population	1	Number	334178.24543891544	371103.2561181008	295649.976649374
10	Cambodia	3	both	5	1 to 4	2015	44	Population	1	Number	1395025.6964388508	1549169.000025494	1234189.5985351112
10	Cambodia	3	both	6	5 to 9	2015	44	Population	1	Number	1608234.911907575	1785936.7584740077	1422817.375582561
10	Cambodia	3	both	7	10 to 14	2015	44	Population	1	Number	1534484.9587356606	1704037.807437539	1357570.2440568956
10	Cambodia	3	both	8	15 to 19	2015	44	Population	1	Number	1542347.1762580597	1712768.7603427432	1364526.0063144197
10	Cambodia	3	both	9	20 to 24	2015	44	Population	1	Number	1562389.9318276907	1735026.1393163514	1382257.9810824592
10	Cambodia	3	both	10	25 to 29	2015	44	Population	1	Number	1458029.128786832	1619133.993887508	1289929.2032423122
10	Cambodia	3	both	11	30 to 34	2015	44	Population	1	Number	1246587.9280870962	1384329.6069229	1102865.601997152
10	Cambodia	3	both	12	35 to 39	2015	44	Population	1	Number	962431.7525824017	1068775.6071783714	851470.5222773539
10	Cambodia	3	both	13	40 to 44	2015	44	Population	1	Number	797580.0071926828	885708.5753596905	705624.9582997676
10	Cambodia	3	both	14	45 to 49	2015	44	Population	1	Number	769753.9470449482	854807.8759075176	681007.0361423375
10	Cambodia	3	both	15	50 to 54	2015	44	Population	1	Number	692067.0473376374	768536.9655996435	612276.8587657042
10	Cambodia	3	both	16	55 to 59	2015	44	Population	1	Number	554753.9713237043	616051.4872303542	490794.96019432147
10	Cambodia	3	both	17	60 to 64	2015	44	Population	1	Number	406541.9995221256	451462.8400579163	359670.7275419475
10	Cambodia	3	both	18	65 to 69	2015	44	Population	1	Number	298138.9651878783	331081.81716492586	263765.75764318195
10	Cambodia	3	both	19	70 to 74	2015	44	Population	1	Number	198462.16573825126	220391.23410017943	175580.95258185637
10	Cambodia	3	both	20	75 to 79	2015	44	Population	1	Number	134212.0238042792	149041.77553075398	118738.37464100709
10	Cambodia	3	both	21	80 plus	2015	44	Population	1	Number	123561.7225808359	137214.66973735535	109315.97401799777
10	Cambodia	3	both	22	All Ages	2015	44	Population	1	Number	15646822.690375017	17375717.682263486	13842860.288438061
10	Cambodia	3	both	23	5-14 years	2015	44	Population	1	Number	3142719.8706432357	3489974.5659115463	2780387.6196394567
10	Cambodia	3	both	24	15-49 years	2015	44	Population	1	Number	8339119.871779712	9260550.558915082	7377681.309355801
10	Cambodia	3	both	25	50-69 years	2015	44	Population	1	Number	1951501.9833713456	2167133.1100528403	1726508.304145155
10	Cambodia	3	both	26	70+ years	2015	44	Population	1	Number	456235.9121233664	506647.6793682888	403635.3012408611
10	Cambodia	3	both	28	<1 year	2015	44	Population	1	Number	362219.35601850617	402242.76799023425	320458.15552166954
10	Cambodia	3	both	30	80 to 84	2015	44	Population	1	Number	77525.05418845295	86091.1816754569	68586.99144360423
10	Cambodia	3	both	31	85 to 89	2015	44	Population	1	Number	34175.804500603976	37952.05853083594	30235.588164353027
10	Cambodia	3	both	32	90 to 94	2015	44	Population	1	Number	9909.440085664912	11004.383236459593	8766.955269895712
10	Cambodia	3	both	39	0 to 14	2015	44	Population	1	Number	4899964.923100593	5441386.333927275	4335035.373696239
10	Cambodia	3	both	42	Neonatal	2015	44	Population	1	Number	28041.110579590688	31139.511872133433	24808.178872295553
10	Cambodia	3	both	157	25 plus	2015	44	Population	1	Number	7642120.659188673	8486536.448677113	6761040.927344939
10	Cambodia	3	both	158	<20 years	2015	44	Population	1	Number	6442312.099358653	7154155.094270019	5699561.380010658
10	Cambodia	3	both	159	10 to 24	2015	44	Population	1	Number	4639222.066821411	5151832.7070966335	4104354.231453774
10	Cambodia	3	both	162	10 to 19	2015	44	Population	1	Number	3076832.1349937203	3416806.567780283	2722096.250371315
10	Cambodia	3	both	164	Birth	2015	44	Population	1	Number	375010.908198278	411651.915816222	340351.401737878
10	Cambodia	3	both	235	95 plus	2015	44	Population	1	Number	1951.42380611407	2167.0462946029256	1726.4391401447942
11	Indonesia	1	male	1	Under 5	2015	44	Population	1	Number	11032368.796412647	12192078.940921752	9972524.252654225
11	Indonesia	1	male	2	Early Neonatal	2015	44	Population	1	Number	40625.928295755715	44896.47998271593	36723.12471531537
11	Indonesia	1	male	3	Late Neonatal	2015	44	Population	1	Number	120831.94529076618	133533.6628747574	109224.00502957978
11	Indonesia	1	male	4	Post Neonatal	2015	44	Population	1	Number	1950283.6264710363	2155295.2380320923	1762926.0880819247
11	Indonesia	1	male	5	1 to 4	2015	44	Population	1	Number	8920627.29635509	9858353.560032185	8063651.034827406
11	Indonesia	1	male	6	5 to 9	2015	44	Population	1	Number	11995491.010021959	13256443.473577539	10843122.381735263
11	Indonesia	1	male	7	10 to 14	2015	44	Population	1	Number	12067342.668842401	13335848.097601697	10908071.48046493
11	Indonesia	1	male	8	15 to 19	2015	44	Population	1	Number	11298394.516847247	12486068.984556701	10212993.729139322
11	Indonesia	1	male	9	20 to 24	2015	44	Population	1	Number	10495212.9362678	11598457.863588456	9486971.245715981
11	Indonesia	1	male	10	25 to 29	2015	44	Population	1	Number	10244353.23808066	11321228.077326423	9260210.84000889
11	Indonesia	1	male	11	30 to 34	2015	44	Population	1	Number	10436607.216367388	11533691.576619541	9433995.590728708
11	Indonesia	1	male	12	35 to 39	2015	44	Population	1	Number	10137268.750192514	11202886.989045816	9163413.617920479
11	Indonesia	1	male	13	40 to 44	2015	44	Population	1	Number	9278332.877140164	10253660.747366061	8386992.979383217
11	Indonesia	1	male	14	45 to 49	2015	44	Population	1	Number	8069163.428891298	8917384.772727262	7293984.590092302
11	Indonesia	1	male	15	50 to 54	2015	44	Population	1	Number	6716820.9298307905	7422885.557919434	6071557.329125354
11	Indonesia	1	male	16	55 to 59	2015	44	Population	1	Number	5353409.263410036	5916153.597383388	4839124.280462781
11	Indonesia	1	male	17	60 to 64	2015	44	Population	1	Number	3914571.8202093355	4326067.187621493	3538511.369243592
11	Indonesia	1	male	18	65 to 69	2015	44	Population	1	Number	2577062.591159352	2847960.4994104085	2329492.39326565
11	Indonesia	1	male	19	70 to 74	2015	44	Population	1	Number	1672011.6098274635	1847771.581365436	1511386.7780730545
11	Indonesia	1	male	20	75 to 79	2015	44	Population	1	Number	1026350.9795675996	1134239.835061484	927752.7088109568
11	Indonesia	1	male	21	80 plus	2015	44	Population	1	Number	811376.4036257801	896667.3745554412	733430.0559115218
11	Indonesia	1	male	22	All Ages	2015	44	Population	1	Number	127126139.03669444	140489495.1566484	114913535.62273623
11	Indonesia	1	male	23	5-14 years	2015	44	Population	1	Number	24062833.67886436	26592291.571179237	21751193.86220019
11	Indonesia	1	male	24	15-49 years	2015	44	Population	1	Number	69959332.96378708	77313379.01123026	63238562.59298891
11	Indonesia	1	male	25	50-69 years	2015	44	Population	1	Number	18561864.604609516	20513066.842334725	16778685.372097373
11	Indonesia	1	male	26	70+ years	2015	44	Population	1	Number	3509738.9930208432	3878678.7909823605	3172569.542795534
11	Indonesia	1	male	28	<1 year	2015	44	Population	1	Number	2111741.500057558	2333725.3808895657	1908873.2178268202
11	Indonesia	1	male	30	80 to 84	2015	44	Population	1	Number	527546.4855734676	583001.5761627718	476866.7743861679
11	Indonesia	1	male	31	85 to 89	2015	44	Population	1	Number	217163.23719533137	239991.1913579727	196301.05643491048
11	Indonesia	1	male	32	90 to 94	2015	44	Population	1	Number	55904.40805870674	61781.01627810746	50533.84957335854
11	Indonesia	1	male	39	0 to 14	2015	44	Population	1	Number	35095202.47527701	38784370.51210099	31723718.114854418
11	Indonesia	1	male	42	Neonatal	2015	44	Population	1	Number	161457.8735865219	178430.14285747334	145947.12974489515
11	Indonesia	1	male	157	25 plus	2015	44	Population	1	Number	70237329.10830238	77620597.79640222	63489852.5330265
11	Indonesia	1	male	158	<20 years	2015	44	Population	1	Number	46393596.99212425	51270439.49665769	41936711.84399374
11	Indonesia	1	male	159	10 to 24	2015	44	Population	1	Number	33860950.12195745	37420374.945746854	30608036.45532024
11	Indonesia	1	male	162	10 to 19	2015	44	Population	1	Number	23365737.18568965	25821917.082158398	21121065.209604256
11	Indonesia	1	male	164	Birth	2015	44	Population	1	Number	2131441.35119598	2320035.36997012	1963157.01585575
11	Indonesia	1	male	235	95 plus	2015	44	Population	1	Number	10762.27279827446	11893.590756589241	9728.375517084964
11	Indonesia	2	female	1	Under 5	2015	44	Population	1	Number	10444918.387811251	11542876.409016373	9441508.334394313
11	Indonesia	2	female	2	Early Neonatal	2015	44	Population	1	Number	38348.73970209204	42379.91589664751	34664.69837938986
11	Indonesia	2	female	3	Late Neonatal	2015	44	Population	1	Number	114407.93451777556	126434.3673465748	103417.12851781995
11	Indonesia	2	female	4	Post Neonatal	2015	44	Population	1	Number	1848966.2287742225	2043327.4699485973	1671341.9301922945
11	Indonesia	2	female	5	1 to 4	2015	44	Population	1	Number	8443195.48481716	9330734.655824555	7632084.57730481
11	Indonesia	2	female	6	5 to 9	2015	44	Population	1	Number	11309878.480222777	12498760.129188728	10223374.464717733
11	Indonesia	2	female	7	10 to 14	2015	44	Population	1	Number	11415043.360538403	12614979.822917383	10318436.489821177
11	Indonesia	2	female	8	15 to 19	2015	44	Population	1	Number	10919644.884003008	12067505.618184863	9870629.367602456
11	Indonesia	2	female	9	20 to 24	2015	44	Population	1	Number	10393125.32443666	11485638.917330954	9394690.865711588
11	Indonesia	2	female	10	25 to 29	2015	44	Population	1	Number	10165864.009394074	11234488.149590313	9189261.821616428
11	Indonesia	2	female	11	30 to 34	2015	44	Population	1	Number	10252995.806694973	11330779.14298988	9268023.144573933
11	Indonesia	2	female	12	35 to 39	2015	44	Population	1	Number	9942656.42627042	10987817.237488389	8987497.080321632
11	Indonesia	2	female	13	40 to 44	2015	44	Population	1	Number	9064752.40088438	10017628.932730125	8193930.499451725
11	Indonesia	2	female	14	45 to 49	2015	44	Population	1	Number	7921250.122433667	8753922.986593844	7160280.844037451
11	Indonesia	2	female	15	50 to 54	2015	44	Population	1	Number	6654883.2010419965	7354437.00505199	6015569.760734655
11	Indonesia	2	female	16	55 to 59	2015	44	Population	1	Number	5263007.684146123	5816249.106234758	4757407.293084624
11	Indonesia	2	female	17	60 to 64	2015	44	Population	1	Number	3872683.537126685	4279775.655542776	3500647.1601464837
11	Indonesia	2	female	18	65 to 69	2015	44	Population	1	Number	2791870.266264383	3085348.51465225	2523664.1789602838
11	Indonesia	2	female	19	70 to 74	2015	44	Population	1	Number	2033314.6303278839	2247054.367213473	1837980.5677648275
11	Indonesia	2	female	20	75 to 79	2015	44	Population	1	Number	1366862.923217925	1510546.0095488168	1235552.7542078698
11	Indonesia	2	female	21	80 plus	2015	44	Population	1	Number	1193722.1138613822	1319204.8339114997	1079045.0311344939
11	Indonesia	2	female	22	All Ages	2015	44	Population	1	Number	125006473.55867599	138147012.83818632	112997499.65828165
11	Indonesia	2	female	23	5-14 years	2015	44	Population	1	Number	22724921.84076118	25113739.952106114	20541810.95453891
11	Indonesia	2	female	24	15-49 years	2015	44	Population	1	Number	68660288.97411717	75877780.98490837	62064313.62331519
11	Indonesia	2	female	25	50-69 years	2015	44	Population	1	Number	18582444.688579187	20535810.281481776	16797288.39292604
11	Indonesia	2	female	26	70+ years	2015	44	Population	1	Number	4593899.667407191	5076805.21067379	4152578.3531071907
11	Indonesia	2	female	28	<1 year	2015	44	Population	1	Number	2001722.9029940902	2212141.75319182	1809423.7570895045
11	Indonesia	2	female	30	80 to 84	2015	44	Population	1	Number	762597.4590991931	842760.8424862474	689337.1492758734
11	Indonesia	2	female	31	85 to 89	2015	44	Population	1	Number	323166.8393842342	357137.77245571616	292121.23007171677
11	Indonesia	2	female	32	90 to 94	2015	44	Population	1	Number	87858.45054009157	97094.03160635603	79418.16893363699
11	Indonesia	2	female	39	0 to 14	2015	44	Population	1	Number	33169840.228572432	36656616.36112249	29983319.28893323
11	Indonesia	2	female	42	Neonatal	2015	44	Population	1	Number	152756.6742198676	168814.2832432223	138081.8268972098
11	Indonesia	2	female	157	25 plus	2015	44	Population	1	Number	70523863.1216639	77937251.9415481	63748860.13603443
11	Indonesia	2	female	158	<20 years	2015	44	Population	1	Number	44089485.112575434	48724121.979307346	39853948.65653568
11	Indonesia	2	female	159	10 to 24	2015	44	Population	1	Number	32727813.56897807	36168124.3584332	29583756.72313522
11	Indonesia	2	female	162	10 to 19	2015	44	Population	1	Number	22334688.24454141	24682485.441102248	20189065.857423637
11	Indonesia	2	female	164	Birth	2015	44	Population	1	Number	2016133.38132978	2194524.72977402	1856952.99110044
11	Indonesia	2	female	235	95 plus	2015	44	Population	1	Number	20099.36483786322	22212.187363179724	18168.48285326659
11	Indonesia	3	both	1	Under 5	2015	44	Population	1	Number	21477287.184223898	23734955.349938124	19414032.587048534
11	Indonesia	3	both	2	Early Neonatal	2015	44	Population	1	Number	78974.66799784775	87276.39587936344	71387.82309470524
11	Indonesia	3	both	3	Late Neonatal	2015	44	Population	1	Number	235239.87980854174	259968.03022133218	212641.13354739972
11	Indonesia	3	both	4	Post Neonatal	2015	44	Population	1	Number	3799249.8552452587	4198622.70798069	3434268.0182742197
11	Indonesia	3	both	5	1 to 4	2015	44	Population	1	Number	17363822.78117225	19189088.21585674	15695735.612132212
11	Indonesia	3	both	6	5 to 9	2015	44	Population	1	Number	23305369.490244735	25755203.602766264	21066496.846452996
11	Indonesia	3	both	7	10 to 14	2015	44	Population	1	Number	23482386.029380802	25950827.92051908	21226507.970286105
11	Indonesia	3	both	8	15 to 19	2015	44	Population	1	Number	22218039.400850255	24553574.602741566	20083623.096741777
11	Indonesia	3	both	9	20 to 24	2015	44	Population	1	Number	20888338.26070446	23084096.78091941	18881662.11142757
11	Indonesia	3	both	10	25 to 29	2015	44	Population	1	Number	20410217.247474734	22555716.226916734	18449472.66162532
11	Indonesia	3	both	11	30 to 34	2015	44	Population	1	Number	20689603.02306236	22864470.719609424	18702018.73530264
11	Indonesia	3	both	12	35 to 39	2015	44	Population	1	Number	20079925.176462933	22190704.226534203	18150910.698242113
11	Indonesia	3	both	13	40 to 44	2015	44	Population	1	Number	18343085.278024547	20271289.680096187	16580923.478834944
11	Indonesia	3	both	14	45 to 49	2015	44	Population	1	Number	15990413.551324965	17671307.759321112	14454265.434129754
11	Indonesia	3	both	15	50 to 54	2015	44	Population	1	Number	13371704.130872788	14777322.562971422	12087127.089860009
11	Indonesia	3	both	16	55 to 59	2015	44	Population	1	Number	10616416.947556159	11732402.703618148	9596531.573547406
11	Indonesia	3	both	17	60 to 64	2015	44	Population	1	Number	7787255.357336021	8605842.843164269	7039158.529390075
11	Indonesia	3	both	18	65 to 69	2015	44	Population	1	Number	5368932.857423735	5933309.014062659	4853156.572225933
11	Indonesia	3	both	19	70 to 74	2015	44	Population	1	Number	3705326.240155347	4094825.94857891	3349367.3458378823
11	Indonesia	3	both	20	75 to 79	2015	44	Population	1	Number	2393213.9027855247	2644785.8446103004	2163305.4630188267
11	Indonesia	3	both	21	80 plus	2015	44	Population	1	Number	2005098.5174871623	2215872.2084669406	1812475.0870460155
11	Indonesia	3	both	22	All Ages	2015	44	Population	1	Number	252132612.59537044	278636507.99483466	227911035.28101805
11	Indonesia	3	both	23	5-14 years	2015	44	Population	1	Number	46787755.51962554	51706031.523285344	42293004.816739105
11	Indonesia	3	both	24	15-49 years	2015	44	Population	1	Number	138619621.93790424	153191159.99613857	125302876.21630414
11	Indonesia	3	both	25	50-69 years	2015	44	Population	1	Number	37144309.293188706	41048877.123816505	33575973.765023425
11	Indonesia	3	both	26	70+ years	2015	44	Population	1	Number	8103638.660428034	8955484.001656149	7325147.895902725
11	Indonesia	3	both	28	<1 year	2015	44	Population	1	Number	4113464.4030516483	4545867.134081385	3718296.9749163245
11	Indonesia	3	both	30	80 to 84	2015	44	Population	1	Number	1290143.9446726607	1425762.418649019	1166203.923662041
11	Indonesia	3	both	31	85 to 89	2015	44	Population	1	Number	540330.0765795655	597128.963813689	488422.2865066273
11	Indonesia	3	both	32	90 to 94	2015	44	Population	1	Number	143762.8585987983	158875.0478844635	129952.01850699552
11	Indonesia	3	both	39	0 to 14	2015	44	Population	1	Number	68265042.70384943	75440986.87322347	61707037.40378765
11	Indonesia	3	both	42	Neonatal	2015	44	Population	1	Number	314214.54780638946	347244.4261006957	284028.9566421049
11	Indonesia	3	both	157	25 plus	2015	44	Population	1	Number	140761192.22996628	155557849.73795033	127238712.66906095
11	Indonesia	3	both	158	<20 years	2015	44	Population	1	Number	90483082.10469969	99994561.47596501	81790660.50052942
11	Indonesia	3	both	159	10 to 24	2015	44	Population	1	Number	66588763.69093552	73588499.30418006	60191793.17845546
11	Indonesia	3	both	162	10 to 19	2015	44	Population	1	Number	45700425.43023106	50504402.523260646	41310131.06702788
11	Indonesia	3	both	164	Birth	2015	44	Population	1	Number	4147574.73252576	4514560.09974414	3820110.00695619
11	Indonesia	3	both	235	95 plus	2015	44	Population	1	Number	30861.63763613768	34105.77811976896	27896.85837035155
12	Lao People's Democratic Republic	1	male	1	Under 5	2015	44	Population	1	Number	402310.237388458	427909.6424470284	372791.87422711344
12	Lao People's Democratic Republic	1	male	2	Early Neonatal	2015	44	Population	1	Number	1658.372531386728	1763.8964435907917	1536.6941894284428
12	Lao People's Democratic Republic	1	male	3	Late Neonatal	2015	44	Population	1	Number	4912.2865429218	5224.860276546674	4551.86156575041
12	Lao People's Democratic Republic	1	male	4	Post Neonatal	2015	44	Population	1	Number	77637.64504096746	82577.80648477927	71941.20486040598
12	Lao People's Democratic Republic	1	male	5	1 to 4	2015	44	Population	1	Number	318101.933273182	338343.07924211177	294762.11361152865
12	Lao People's Democratic Republic	1	male	6	5 to 9	2015	44	Population	1	Number	370051.3706165745	393598.1115356874	342899.90955229604
12	Lao People's Democratic Republic	1	male	7	10 to 14	2015	44	Population	1	Number	372013.5694186642	395685.1670211819	344718.137628682
12	Lao People's Democratic Republic	1	male	8	15 to 19	2015	44	Population	1	Number	365352.7201826581	388600.4812486427	338546.00915699877
12	Lao People's Democratic Republic	1	male	9	20 to 24	2015	44	Population	1	Number	343304.892596498	365149.72821692727	318115.87786868005
12	Lao People's Democratic Republic	1	male	10	25 to 29	2015	44	Population	1	Number	311531.5866922463	331354.6548996147	288673.84742141503
12	Lao People's Democratic Republic	1	male	11	30 to 34	2015	44	Population	1	Number	264342.23924008524	281162.60180486494	244946.883388781
12	Lao People's Democratic Republic	1	male	12	35 to 39	2015	44	Population	1	Number	217510.39598186364	231350.80125550166	201551.1927022289
12	Lao People's Democratic Republic	1	male	13	40 to 44	2015	44	Population	1	Number	180112.30518205566	191573.03232218133	166897.07986563575
12	Lao People's Democratic Republic	1	male	14	45 to 49	2015	44	Population	1	Number	152157.1837899763	161839.0984379745	140993.0855610188
12	Lao People's Democratic Republic	1	male	15	50 to 54	2015	44	Population	1	Number	129010.09542359295	137219.13755692678	119544.34860861373
12	Lao People's Democratic Republic	1	male	16	55 to 59	2015	44	Population	1	Number	102096.07037065776	108592.54601908421	94605.0631765323
12	Lao People's Democratic Republic	1	male	17	60 to 64	2015	44	Population	1	Number	74066.25626286658	78779.16664653707	68631.85652061626
12	Lao People's Democratic Republic	1	male	18	65 to 69	2015	44	Population	1	Number	50501.524617244075	53714.98742431626	46796.11967023051
12	Lao People's Democratic Republic	1	male	19	70 to 74	2015	44	Population	1	Number	33821.28269813463	35973.36493449584	31339.74280060012
12	Lao People's Democratic Republic	1	male	20	75 to 79	2015	44	Population	1	Number	22179.145171515134	23590.426487108973	20551.813821383927
12	Lao People's Democratic Republic	1	male	21	80 plus	2015	44	Population	1	Number	17957.294396320012	19099.935100646722	16639.72927337751
12	Lao People's Democratic Republic	1	male	22	All Ages	2015	44	Population	1	Number	3408318.170029411	3625192.883358721	3158242.571244203
12	Lao People's Democratic Republic	1	male	23	5-14 years	2015	44	Population	1	Number	742064.9400352386	789283.2785568695	687618.047180978
12	Lao People's Democratic Republic	1	male	24	15-49 years	2015	44	Population	1	Number	1834311.3236653833	1951030.398185707	1699723.9759647583
12	Lao People's Democratic Republic	1	male	25	50-69 years	2015	44	Population	1	Number	355673.94667436136	378305.83764686435	329577.38797599287
12	Lao People's Democratic Republic	1	male	26	70+ years	2015	44	Population	1	Number	73957.72226596977	78663.72652225154	68531.28589536157
12	Lao People's Democratic Republic	1	male	28	<1 year	2015	44	Population	1	Number	84208.30411527598	89566.56320491672	78029.76061558485
12	Lao People's Democratic Republic	1	male	30	80 to 84	2015	44	Population	1	Number	11701.192433073542	12445.751076937479	10842.65090079149
12	Lao People's Democratic Republic	1	male	31	85 to 89	2015	44	Population	1	Number	4705.851947723602	5005.290040419017	4360.573518623376
12	Lao People's Democratic Republic	1	male	32	90 to 94	2015	44	Population	1	Number	1321.3697120337551	1405.4497958766553	1224.4179882014034
12	Lao People's Democratic Republic	1	male	39	0 to 14	2015	44	Population	1	Number	1144375.1774236967	1217192.921003898	1060409.9214080912
12	Lao People's Democratic Republic	1	male	42	Neonatal	2015	44	Population	1	Number	6570.659074308528	6988.756720137466	6088.555755178853
12	Lao People's Democratic Republic	1	male	157	25 plus	2015	44	Population	1	Number	1555285.3798265583	1654249.7528892527	1441170.7628104333
12	Lao People's Democratic Republic	1	male	158	<20 years	2015	44	Population	1	Number	1509727.8976063547	1605793.402252541	1398955.9305650902
12	Lao People's Democratic Republic	1	male	159	10 to 24	2015	44	Population	1	Number	1080671.1821978204	1149435.3764867515	1001380.0246543605
12	Lao People's Democratic Republic	1	male	162	10 to 19	2015	44	Population	1	Number	737366.2896013223	784285.6482698245	683264.1467856807
12	Lao People's Democratic Republic	1	male	164	Birth	2015	44	Population	1	Number	88821.7899420188	93835.700032487	84171.7339213426
12	Lao People's Democratic Republic	1	male	235	95 plus	2015	44	Population	1	Number	228.88030348911462	243.44418741357194	212.0868657612377
12	Lao People's Democratic Republic	2	female	1	Under 5	2015	44	Population	1	Number	387879.3030022097	412560.453190794	359419.7683825795
12	Lao People's Democratic Republic	2	female	2	Early Neonatal	2015	44	Population	1	Number	1585.8273684627013	1686.7351589821978	1469.4718203728773
12	Lao People's Democratic Republic	2	female	3	Late Neonatal	2015	44	Population	1	Number	4708.286222179972	5007.8792102074985	4362.829185152929
12	Lao People's Democratic Republic	2	female	4	Post Neonatal	2015	44	Population	1	Number	74657.01671740509	79407.51778299926	69179.27161623069
12	Lao People's Democratic Republic	2	female	5	1 to 4	2015	44	Population	1	Number	306928.1726941619	326458.32103860495	284408.19576082303
12	Lao People's Democratic Republic	2	female	6	5 to 9	2015	44	Population	1	Number	358249.99080166925	381045.79805304133	331964.4222323038
12	Lao People's Democratic Republic	2	female	7	10 to 14	2015	44	Population	1	Number	362174.23728881875	385219.7482912719	335600.7383558259
12	Lao People's Democratic Republic	2	female	8	15 to 19	2015	44	Population	1	Number	359645.23964462144	382529.8279832463	333257.29868146835
12	Lao People's Democratic Republic	2	female	9	20 to 24	2015	44	Population	1	Number	341213.38220581075	362925.1329163879	316177.82607171085
12	Lao People's Democratic Republic	2	female	10	25 to 29	2015	44	Population	1	Number	308986.87091480824	328648.0162977204	286315.8428868934
12	Lao People's Democratic Republic	2	female	11	30 to 34	2015	44	Population	1	Number	259143.21904536666	275632.7627258539	240129.3264329475
12	Lao People's Democratic Republic	2	female	12	35 to 39	2015	44	Population	1	Number	213511.50975169358	227097.4618723276	197845.71331337938
12	Lao People's Democratic Republic	2	female	13	40 to 44	2015	44	Population	1	Number	180495.109694952	191980.1950712675	167251.79719212386
12	Lao People's Democratic Republic	2	female	14	45 to 49	2015	44	Population	1	Number	155713.95823939177	165622.1940230976	144288.89185669707
12	Lao People's Democratic Republic	2	female	15	50 to 54	2015	44	Population	1	Number	133307.07624721134	141789.5395923611	123526.05075259357
12	Lao People's Democratic Republic	2	female	16	55 to 59	2015	44	Population	1	Number	103958.4877306354	110573.47086894244	96330.83098877117
12	Lao People's Democratic Republic	2	female	17	60 to 64	2015	44	Population	1	Number	74534.55581098095	79277.26456592517	69065.79592860775
12	Lao People's Democratic Republic	2	female	18	65 to 69	2015	44	Population	1	Number	53416.50274460139	56815.4485418741	49497.219613604095
12	Lao People's Democratic Republic	2	female	19	70 to 74	2015	44	Population	1	Number	38381.47156342792	40823.723204038004	35565.34084890639
12	Lao People's Democratic Republic	2	female	20	75 to 79	2015	44	Population	1	Number	26161.86551001932	27826.571326670357	24242.31344463815
12	Lao People's Democratic Republic	2	female	21	80 plus	2015	44	Population	1	Number	24918.298154972526	26503.87453001127	23089.989287975142
12	Lao People's Democratic Republic	2	female	22	All Ages	2015	44	Population	1	Number	3381691.078351191	3596871.48305483	3133569.1662710276
12	Lao People's Democratic Republic	2	female	23	5-14 years	2015	44	Population	1	Number	720424.228090488	766265.5463443134	667565.1605881295
12	Lao People's Democratic Republic	2	female	24	15-49 years	2015	44	Population	1	Number	1818709.2894966444	1934435.5908899012	1685266.6964352196
12	Lao People's Democratic Republic	2	female	25	50-69 years	2015	44	Population	1	Number	365216.62253342906	388455.7235691029	338419.8972835766
12	Lao People's Democratic Republic	2	female	26	70+ years	2015	44	Population	1	Number	89461.63522841976	95154.16906071968	82897.64358151967
12	Lao People's Democratic Republic	2	female	28	<1 year	2015	44	Population	1	Number	80951.13030804777	86102.13215218898	75011.57262175651
12	Lao People's Democratic Republic	2	female	30	80 to 84	2015	44	Population	1	Number	15198.835587089086	16165.95278285864	14083.664490769046
12	Lao People's Democratic Republic	2	female	31	85 to 89	2015	44	Population	1	Number	6719.9236489523155	7147.519149799821	6226.868468517643
12	Lao People's Democratic Republic	2	female	32	90 to 94	2015	44	Population	1	Number	2406.5718431176247	2559.704430084416	2229.9965163246843
12	Lao People's Democratic Republic	2	female	39	0 to 14	2015	44	Population	1	Number	1108303.5310926978	1178825.9995351075	1026984.9289707091
12	Lao People's Democratic Republic	2	female	42	Neonatal	2015	44	Population	1	Number	6294.113590642674	6694.614369189696	5832.301005525806
12	Lao People's Democratic Republic	2	female	157	25 plus	2015	44	Population	1	Number	1572528.9254080611	1672590.5226200894	1457149.112547137
12	Lao People's Democratic Republic	2	female	158	<20 years	2015	44	Population	1	Number	1467948.770737319	1561355.8275183537	1360242.2276521774
12	Lao People's Democratic Republic	2	female	159	10 to 24	2015	44	Population	1	Number	1063032.859139251	1130674.7091909063	985035.8631090053
12	Lao People's Democratic Republic	2	female	162	10 to 19	2015	44	Population	1	Number	721819.4769334402	767749.5762745183	668858.0370372944
12	Lao People's Democratic Republic	2	female	164	Birth	2015	44	Population	1	Number	84797.5219924947	89584.2657796038	80358.1470605437
12	Lao People's Democratic Republic	2	female	235	95 plus	2015	44	Population	1	Number	592.9670758134996	630.698167268398	549.4598123637687
12	Lao People's Democratic Republic	3	both	1	Under 5	2015	44	Population	1	Number	790189.5403906676	840470.0956378224	732211.642609693
12	Lao People's Democratic Republic	3	both	2	Early Neonatal	2015	44	Population	1	Number	3244.1998998494296	3450.6316025729893	3006.16600980132
12	Lao People's Democratic Republic	3	both	3	Late Neonatal	2015	44	Population	1	Number	9620.572765101773	10232.739486754172	8914.690750903339
12	Lao People's Democratic Republic	3	both	4	Post Neonatal	2015	44	Population	1	Number	152294.66175837253	161985.32426777852	141120.4764766367
12	Lao People's Democratic Republic	3	both	5	1 to 4	2015	44	Population	1	Number	625030.1059673439	664801.4002807167	579170.3093723517
12	Lao People's Democratic Republic	3	both	6	5 to 9	2015	44	Population	1	Number	728301.3614182437	774643.9095887289	674864.3317845997
12	Lao People's Democratic Republic	3	both	7	10 to 14	2015	44	Population	1	Number	734187.8067074829	780904.915312454	680318.8759845078
12	Lao People's Democratic Republic	3	both	8	15 to 19	2015	44	Population	1	Number	724997.9598272796	771130.309231889	671803.3078384671
12	Lao People's Democratic Republic	3	both	9	20 to 24	2015	44	Population	1	Number	684518.2748023088	728074.8611333153	634293.7039403908
12	Lao People's Democratic Republic	3	both	10	25 to 29	2015	44	Population	1	Number	620518.4576070545	660002.6711973351	574989.6903083085
12	Lao People's Democratic Republic	3	both	11	30 to 34	2015	44	Population	1	Number	523485.4582854519	556795.3645307189	485076.2098217284
12	Lao People's Democratic Republic	3	both	12	35 to 39	2015	44	Population	1	Number	431021.90573355724	458448.2631278293	399396.9060156082
12	Lao People's Democratic Republic	3	both	13	40 to 44	2015	44	Population	1	Number	360607.41487700766	383553.2273934487	334148.87705775973
12	Lao People's Democratic Republic	3	both	14	45 to 49	2015	44	Population	1	Number	307871.1420293681	327461.2924610721	285281.97741771577
12	Lao People's Democratic Republic	3	both	15	50 to 54	2015	44	Population	1	Number	262317.1716708043	279008.6771492879	243070.3993612073
12	Lao People's Democratic Republic	3	both	16	55 to 59	2015	44	Population	1	Number	206054.55810129317	219166.01688802664	190935.89416530347
12	Lao People's Democratic Republic	3	both	17	60 to 64	2015	44	Population	1	Number	148600.81207384754	158056.43121246222	137697.652449224
12	Lao People's Democratic Republic	3	both	18	65 to 69	2015	44	Population	1	Number	103918.02736184547	110530.43596619037	96293.3392838346
12	Lao People's Democratic Republic	3	both	19	70 to 74	2015	44	Population	1	Number	72202.75426156254	76797.08813853386	66905.08364950652
12	Lao People's Democratic Republic	3	both	20	75 to 79	2015	44	Population	1	Number	48341.010681534455	51416.99781377934	44794.12726602208
12	Lao People's Democratic Republic	3	both	21	80 plus	2015	44	Population	1	Number	42875.59255129254	45603.80963065799	39729.718561352645
12	Lao People's Democratic Republic	3	both	22	All Ages	2015	44	Population	1	Number	6790009.248380602	7222064.366413554	6291811.737515226
12	Lao People's Democratic Republic	3	both	23	5-14 years	2015	44	Population	1	Number	1462489.1681257267	1555548.8249011831	1355183.2077691073
12	Lao People's Democratic Republic	3	both	24	15-49 years	2015	44	Population	1	Number	3653020.6131620277	3885465.98907561	3384990.67239998
12	Lao People's Democratic Republic	3	both	25	50-69 years	2015	44	Population	1	Number	720890.5692077904	766761.561215967	667997.2852595694
12	Lao People's Democratic Republic	3	both	26	70+ years	2015	44	Population	1	Number	163419.35749438955	173817.89558297113	151428.92947688128
12	Lao People's Democratic Republic	3	both	28	<1 year	2015	44	Population	1	Number	165159.43442332375	175668.6953571057	153041.3332373413
12	Lao People's Democratic Republic	3	both	30	80 to 84	2015	44	Population	1	Number	26900.028020162626	28611.70385979612	24926.31539156054
12	Lao People's Democratic Republic	3	both	31	85 to 89	2015	44	Population	1	Number	11425.775596675918	12152.809190218837	10587.44198714102
12	Lao People's Democratic Republic	3	both	32	90 to 94	2015	44	Population	1	Number	3727.94155515138	3965.154225961071	3454.414504526088
12	Lao People's Democratic Republic	3	both	39	0 to 14	2015	44	Population	1	Number	2252678.7085163943	2396018.920539005	2087394.8503788004
12	Lao People's Democratic Republic	3	both	42	Neonatal	2015	44	Population	1	Number	12864.772664951202	13683.371089327162	11920.856760704659
12	Lao People's Democratic Republic	3	both	157	25 plus	2015	44	Population	1	Number	3127814.3052346194	3326840.275509343	2898319.8753575706
12	Lao People's Democratic Republic	3	both	158	<20 years	2015	44	Population	1	Number	2977676.668343674	3167149.229770894	2759198.1582172676
12	Lao People's Democratic Republic	3	both	159	10 to 24	2015	44	Population	1	Number	2143704.0413370715	2280110.0856776577	1986415.8877633656
12	Lao People's Democratic Republic	3	both	162	10 to 19	2015	44	Population	1	Number	1459185.7665347625	1552035.2245443426	1352122.1838229748
12	Lao People's Democratic Republic	3	both	164	Birth	2015	44	Population	1	Number	173619.311934514	183419.965812091	164529.880981886
12	Lao People's Democratic Republic	3	both	235	95 plus	2015	44	Population	1	Number	821.8473793026142	874.14235468197	761.5466781250065
13	Malaysia	1	male	1	Under 5	2015	44	Population	1	Number	1287265.7308031474	1416659.064501964	1163866.1406549998
13	Malaysia	1	male	2	Early Neonatal	2015	44	Population	1	Number	4789.35503752763	5270.771267093744	4330.238916774429
13	Malaysia	1	male	3	Late Neonatal	2015	44	Population	1	Number	14341.350923955484	15782.914356734367	12966.563431490575
13	Malaysia	1	male	4	Post Neonatal	2015	44	Population	1	Number	232230.95554207175	255574.3389683532	209968.88171546202
13	Malaysia	1	male	5	1 to 4	2015	44	Population	1	Number	1035904.0692995926	1140031.0399097828	936600.4565912727
13	Malaysia	1	male	6	5 to 9	2015	44	Population	1	Number	1322545.8373515117	1455485.4556210313	1195764.2332304332
13	Malaysia	1	male	7	10 to 14	2015	44	Population	1	Number	1357035.640978312	1493442.1041758829	1226947.782732701
13	Malaysia	1	male	8	15 to 19	2015	44	Population	1	Number	1439599.3534129628	1584304.953097143	1301596.7903540814
13	Malaysia	1	male	9	20 to 24	2015	44	Population	1	Number	1506641.156190704	1658085.6615654586	1362211.8462779277
13	Malaysia	1	male	10	25 to 29	2015	44	Population	1	Number	1528568.957265171	1682217.6006153373	1382037.6092100826
13	Malaysia	1	male	11	30 to 34	2015	44	Population	1	Number	1369808.9078979562	1507499.313912778	1238496.581490862
13	Malaysia	1	male	12	35 to 39	2015	44	Population	1	Number	1116669.635439537	1228914.9965271922	1009623.691430644
13	Malaysia	1	male	13	40 to 44	2015	44	Population	1	Number	944933.8671386559	1039916.6980089378	854350.8203505905
13	Malaysia	1	male	14	45 to 49	2015	44	Population	1	Number	834587.2620737618	918478.27658474	754582.2377665341
13	Malaysia	1	male	15	50 to 54	2015	44	Population	1	Number	750997.6910247013	826486.4518271592	679005.7121682197
13	Malaysia	1	male	16	55 to 59	2015	44	Population	1	Number	627087.2574566114	690120.793439686	566973.5538866486
13	Malaysia	1	male	17	60 to 64	2015	44	Population	1	Number	492877.2671474981	542420.2878109835	445629.172753349
13	Malaysia	1	male	18	65 to 69	2015	44	Population	1	Number	367541.050804159	404485.52986291895	332307.90977774846
13	Malaysia	1	male	19	70 to 74	2015	44	Population	1	Number	229461.88430932755	252526.9263259991	207465.25859264185
13	Malaysia	1	male	20	75 to 79	2015	44	Population	1	Number	151862.74326763683	167127.67741902376	137304.90969095356
13	Malaysia	1	male	21	80 plus	2015	44	Population	1	Number	129715.44696234666	142754.17992404685	117280.69273250285
13	Malaysia	1	male	22	All Ages	2015	44	Population	1	Number	15457199.689524	17010925.97122029	13975444.943100918
13	Malaysia	1	male	23	5-14 years	2015	44	Population	1	Number	2679581.4783298234	2948927.5597969145	2422712.0159631344
13	Malaysia	1	male	24	15-49 years	2015	44	Population	1	Number	8740809.13941875	9619417.500311589	7902899.576880721
13	Malaysia	1	male	25	50-69 years	2015	44	Population	1	Number	2238503.26643297	2463513.0629407475	2023916.3485859656
13	Malaysia	1	male	26	70+ years	2015	44	Population	1	Number	511040.07453931106	562408.7836690696	462050.8610160982
13	Malaysia	1	male	28	<1 year	2015	44	Population	1	Number	251361.66150355487	276628.0245921813	227265.684063727
13	Malaysia	1	male	30	80 to 84	2015	44	Population	1	Number	75599.72901021213	83198.86004375193	68352.6040756031
13	Malaysia	1	male	31	85 to 89	2015	44	Population	1	Number	40688.56047342109	44778.49183497224	36788.0824555641
13	Malaysia	1	male	32	90 to 94	2015	44	Population	1	Number	10462.112342887272	11513.742601647526	9459.195583508712
13	Malaysia	1	male	39	0 to 14	2015	44	Population	1	Number	3966847.209132971	4365586.624298878	3586578.156618134
13	Malaysia	1	male	42	Neonatal	2015	44	Population	1	Number	19130.705961483116	21053.68562382811	17296.802348265002
13	Malaysia	1	male	157	25 plus	2015	44	Population	1	Number	8544111.970787363	9402948.732258804	7725058.149850778
13	Malaysia	1	male	158	<20 years	2015	44	Population	1	Number	5406446.562545934	5949891.577396022	4888174.946972216
13	Malaysia	1	male	159	10 to 24	2015	44	Population	1	Number	4303276.150581978	4735832.718838485	3890756.4193647103
13	Malaysia	1	male	162	10 to 19	2015	44	Population	1	Number	2796634.9943912746	3077747.0572730266	2528544.5730867824
13	Malaysia	1	male	164	Birth	2015	44	Population	1	Number	246906.038589659	247999.93260295	245767.239735591
13	Malaysia	1	male	235	95 plus	2015	44	Population	1	Number	2965.0451358261644	3263.085443675141	2680.8106178269745
13	Malaysia	2	female	1	Under 5	2015	44	Population	1	Number	1207914.2719598624	1329331.358371189	1092121.4542632813
13	Malaysia	2	female	2	Early Neonatal	2015	44	Population	1	Number	4485.459097127792	4936.328324715273	4055.4749835395983
13	Malaysia	2	female	3	Late Neonatal	2015	44	Population	1	Number	13438.448003962798	14789.25347121163	12150.214396686108
13	Malaysia	2	female	4	Post Neonatal	2015	44	Population	1	Number	217659.4949169992	239538.1847512569	196794.2673094463
13	Malaysia	2	female	5	1 to 4	2015	44	Population	1	Number	972330.8699417727	1070067.5918240056	879121.497573609
13	Malaysia	2	female	6	5 to 9	2015	44	Population	1	Number	1247323.751688063	1372702.1988653494	1127753.0709364484
13	Malaysia	2	female	7	10 to 14	2015	44	Population	1	Number	1285186.7509941512	1414371.1098700224	1161986.4555605426
13	Malaysia	2	female	8	15 to 19	2015	44	Population	1	Number	1363405.1561618112	1500451.8700736805	1232706.7048239755
13	Malaysia	2	female	9	20 to 24	2015	44	Population	1	Number	1400677.8626122363	1541471.1531851569	1266406.383118959
13	Malaysia	2	female	10	25 to 29	2015	44	Population	1	Number	1363495.1883913677	1500550.9521598779	1232788.1064033394
13	Malaysia	2	female	11	30 to 34	2015	44	Population	1	Number	1195301.4161188842	1315450.6839084036	1080717.6892915233
13	Malaysia	2	female	12	35 to 39	2015	44	Population	1	Number	1000348.9915762285	1100902.0380723383	904453.7520683754
13	Malaysia	2	female	13	40 to 44	2015	44	Population	1	Number	881318.7604508852	969907.1301536188	796833.9713144114
13	Malaysia	2	female	14	45 to 49	2015	44	Population	1	Number	789730.4644154412	869112.5648388503	714025.4927810533
13	Malaysia	2	female	15	50 to 54	2015	44	Population	1	Number	718377.5242042256	790587.372168633	649512.5727515571
13	Malaysia	2	female	16	55 to 59	2015	44	Population	1	Number	608142.8031672996	669272.0811273867	549845.1487928847
13	Malaysia	2	female	17	60 to 64	2015	44	Population	1	Number	492294.9279314085	541779.4130410372	445102.6576137287
13	Malaysia	2	female	18	65 to 69	2015	44	Population	1	Number	366966.00839133735	403852.6853560675	331787.99195681326
13	Malaysia	2	female	19	70 to 74	2015	44	Population	1	Number	229380.0749411219	252436.89364645485	207391.29161646552
13	Malaysia	2	female	20	75 to 79	2015	44	Population	1	Number	161477.94271032594	177709.37715788113	145998.3789562377
13	Malaysia	2	female	21	80 plus	2015	44	Population	1	Number	142959.23954071887	157329.21160210524	129254.91172006831
13	Malaysia	2	female	22	All Ages	2015	44	Population	1	Number	14454301.135255368	15907218.093598055	13068686.033969667
13	Malaysia	2	female	23	5-14 years	2015	44	Population	1	Number	2532510.502682214	2787073.3087353716	2289739.526496991
13	Malaysia	2	female	24	15-49 years	2015	44	Population	1	Number	7994277.839726854	8797846.392391926	7227932.099801634
13	Malaysia	2	female	25	50-69 years	2015	44	Population	1	Number	2185781.263694271	2405491.551693124	1976248.3711149837
13	Malaysia	2	female	26	70+ years	2015	44	Population	1	Number	533817.2571921666	587475.4824064412	482644.58229277155
13	Malaysia	2	female	28	<1 year	2015	44	Population	1	Number	235583.40201808978	259263.76654718377	212999.95668967202
13	Malaysia	2	female	30	80 to 84	2015	44	Population	1	Number	85744.01621271642	94362.83036817955	77524.44180386161
13	Malaysia	2	female	31	85 to 89	2015	44	Population	1	Number	45284.86560491787	49836.80821203389	40943.7775748075
13	Malaysia	2	female	32	90 to 94	2015	44	Population	1	Number	10230.45961158382	11258.804608842478	9249.749496424483
13	Malaysia	2	female	39	0 to 14	2015	44	Population	1	Number	3740424.774642077	4116404.667106561	3381860.980760272
13	Malaysia	2	female	42	Neonatal	2015	44	Population	1	Number	17923.90710109059	19725.581795926904	16205.689380225705
13	Malaysia	2	female	157	25 plus	2015	44	Population	1	Number	7949793.341839245	8748890.403232655	7187711.965266455
13	Malaysia	2	female	158	<20 years	2015	44	Population	1	Number	5103829.930803888	5616856.537180241	4614567.685584248
13	Malaysia	2	female	159	10 to 24	2015	44	Population	1	Number	4049269.769768199	4456294.13312886	3661099.5435034772
13	Malaysia	2	female	162	10 to 19	2015	44	Population	1	Number	2648591.9071559627	2914822.979943703	2394693.160384518
13	Malaysia	2	female	164	Birth	2015	44	Population	1	Number	231137.220138453	232161.251882685	230071.151430982
13	Malaysia	2	female	235	95 plus	2015	44	Population	1	Number	1699.8981115007543	1870.7684130492707	1536.9428449747616
13	Malaysia	3	both	1	Under 5	2015	44	Population	1	Number	2495180.00276301	2745990.4228731534	2255987.594918281
13	Malaysia	3	both	2	Early Neonatal	2015	44	Population	1	Number	9274.814134655422	10207.099591809016	8385.713900314027
13	Malaysia	3	both	3	Late Neonatal	2015	44	Population	1	Number	27779.798927918284	30572.167827945996	25116.777828176684
13	Malaysia	3	both	4	Post Neonatal	2015	44	Population	1	Number	449890.4504590709	495112.5237196101	406763.1490249084
13	Malaysia	3	both	5	1 to 4	2015	44	Population	1	Number	2008234.9392413653	2210098.6317337886	1815721.954164882
13	Malaysia	3	both	6	5 to 9	2015	44	Population	1	Number	2569869.589039575	2828187.6544863805	2323517.3041668814
13	Malaysia	3	both	7	10 to 14	2015	44	Population	1	Number	2642222.391972463	2907813.2140459055	2388934.238293243
13	Malaysia	3	both	8	15 to 19	2015	44	Population	1	Number	2803004.5095747737	3084756.823170823	2534303.4951780564
13	Malaysia	3	both	9	20 to 24	2015	44	Population	1	Number	2907319.0188029404	3199556.814750615	2628618.2293968867
13	Malaysia	3	both	10	25 to 29	2015	44	Population	1	Number	2892064.1456565387	3182768.5527752154	2614825.7156134215
13	Malaysia	3	both	11	30 to 34	2015	44	Population	1	Number	2565110.32401684	2822949.997821181	2319214.270782385
13	Malaysia	3	both	12	35 to 39	2015	44	Population	1	Number	2117018.6270157653	2329817.0345995305	1914077.4434990191
13	Malaysia	3	both	13	40 to 44	2015	44	Population	1	Number	1826252.627589541	2009823.8281625565	1651184.7916650018
13	Malaysia	3	both	14	45 to 49	2015	44	Population	1	Number	1624317.726489203	1787590.8414235904	1468607.7305475874
13	Malaysia	3	both	15	50 to 54	2015	44	Population	1	Number	1469375.215228927	1617073.823995792	1328518.284919777
13	Malaysia	3	both	16	55 to 59	2015	44	Population	1	Number	1235230.060623911	1359392.8745670724	1116818.702679533
13	Malaysia	3	both	17	60 to 64	2015	44	Population	1	Number	985172.1950789066	1084199.7008520206	890731.8303670777
13	Malaysia	3	both	18	65 to 69	2015	44	Population	1	Number	734507.0591954964	808338.2152189864	664095.9017345617
13	Malaysia	3	both	19	70 to 74	2015	44	Population	1	Number	458841.95925044944	504963.819972454	414856.55020910734
13	Malaysia	3	both	20	75 to 79	2015	44	Population	1	Number	313340.68597796274	344837.054576905	283303.28864719125
13	Malaysia	3	both	21	80 plus	2015	44	Population	1	Number	272674.6865030655	300083.391526152	246535.60445257116
13	Malaysia	3	both	22	All Ages	2015	44	Population	1	Number	29911500.82477937	32918144.064818345	27044130.977070592
13	Malaysia	3	both	23	5-14 years	2015	44	Population	1	Number	5212091.981012038	5736000.868532287	4712451.542460125
13	Malaysia	3	both	24	15-49 years	2015	44	Population	1	Number	16735086.979145603	18417263.892703522	15130831.676682355
13	Malaysia	3	both	25	50-69 years	2015	44	Population	1	Number	4424284.530127241	4869004.614633871	4000164.7197009497
13	Malaysia	3	both	26	70+ years	2015	44	Population	1	Number	1044857.3317314776	1149884.266075511	944695.4433088697
13	Malaysia	3	both	28	<1 year	2015	44	Population	1	Number	486945.0635216446	535891.791139365	440265.6407533991
13	Malaysia	3	both	30	80 to 84	2015	44	Population	1	Number	161343.74522292856	177561.69041193146	145877.04587946468
13	Malaysia	3	both	31	85 to 89	2015	44	Population	1	Number	85973.42607833895	94615.30004700612	77731.86003037158
13	Malaysia	3	both	32	90 to 94	2015	44	Population	1	Number	20692.571954471092	22772.547210490007	18708.945079933193
13	Malaysia	3	both	39	0 to 14	2015	44	Population	1	Number	7707271.983775048	8481991.291405441	6968439.137378406
13	Malaysia	3	both	42	Neonatal	2015	44	Population	1	Number	37054.613062573706	40779.267419755015	33502.49172849071
13	Malaysia	3	both	157	25 plus	2015	44	Population	1	Number	16493905.312626608	18151839.135491446	14912770.115117233
13	Malaysia	3	both	158	<20 years	2015	44	Population	1	Number	10510276.493349822	11566748.114576263	9502742.632556463
13	Malaysia	3	both	159	10 to 24	2015	44	Population	1	Number	8352545.920350177	9192126.851967342	7551855.962868187
13	Malaysia	3	both	162	10 to 19	2015	44	Population	1	Number	5445226.901547237	5992570.037216727	4923237.7334713
13	Malaysia	3	both	164	Birth	2015	44	Population	1	Number	478043.258728112	480161.184485636	475838.391166573
13	Malaysia	3	both	235	95 plus	2015	44	Population	1	Number	4664.943247326919	5133.853856724412	4217.753462801736
14	Maldives	1	male	1	Under 5	2015	44	Population	1	Number	21527.57377123935	23127.90327705584	20058.850362999507
14	Maldives	1	male	2	Early Neonatal	2015	44	Population	1	Number	87.38161857772548	93.87744499838604	81.41998862263728
14	Maldives	1	male	3	Late Neonatal	2015	44	Population	1	Number	260.61552861853653	279.98931985735265	242.83497742868406
14	Maldives	1	male	4	Post Neonatal	2015	44	Population	1	Number	4169.745754240658	4479.718779216625	3885.2639421823083
14	Maldives	1	male	5	1 to 4	2015	44	Population	1	Number	17009.83086980243	18274.317732983473	15849.331454765872
14	Maldives	1	male	6	5 to 9	2015	44	Population	1	Number	17380.289319697134	18672.315542136468	16194.515296248015
14	Maldives	1	male	7	10 to 14	2015	44	Population	1	Number	15241.535460690991	16374.56973435721	14201.678384992962
14	Maldives	1	male	8	15 to 19	2015	44	Population	1	Number	18385.28167548962	19752.017613811728	17130.941829726304
14	Maldives	1	male	9	20 to 24	2015	44	Population	1	Number	28132.954538338752	30224.318744631535	26213.577588921064
14	Maldives	1	male	10	25 to 29	2015	44	Population	1	Number	35482.230326914425	38119.92934157068	33061.447436493196
14	Maldives	1	male	11	30 to 34	2015	44	Population	1	Number	31488.54783804664	33829.36212283443	29340.234805065367
14	Maldives	1	male	12	35 to 39	2015	44	Population	1	Number	22430.665298092816	24098.129355728015	20900.328273782365
14	Maldives	1	male	13	40 to 44	2015	44	Population	1	Number	16080.106077776738	17275.47850972747	14983.037339126637
14	Maldives	1	male	14	45 to 49	2015	44	Population	1	Number	12456.829860414202	13382.853042886802	11606.959930673476
14	Maldives	1	male	15	50 to 54	2015	44	Population	1	Number	9644.462067825518	10361.417790698904	8986.466543136108
14	Maldives	1	male	16	55 to 59	2015	44	Population	1	Number	6806.2098293496665	7312.173879382945	6341.854681668641
14	Maldives	1	male	17	60 to 64	2015	44	Population	1	Number	4363.970094921859	4688.381483758184	4066.2372849275716
14	Maldives	1	male	18	65 to 69	2015	44	Population	1	Number	2877.0689422969444	3090.9461942136136	2680.7802872179054
14	Maldives	1	male	19	70 to 74	2015	44	Population	1	Number	2352.902479132029	2527.813934629829	2192.375195141315
14	Maldives	1	male	20	75 to 79	2015	44	Population	1	Number	1923.688221793837	2066.6924940839745	1792.4441739727786
14	Maldives	1	male	21	80 plus	2015	44	Population	1	Number	2104.1608445217284	2260.581197333183	1960.6040127165775
14	Maldives	1	male	22	All Ages	2015	44	Population	1	Number	248678.47664654226	267164.8842588408	231712.33342680975
14	Maldives	1	male	23	5-14 years	2015	44	Population	1	Number	32621.824780388124	35046.885276493675	30396.193681240977
14	Maldives	1	male	24	15-49 years	2015	44	Population	1	Number	164456.61561507318	176682.08873119066	153236.52720378843
14	Maldives	1	male	25	50-69 years	2015	44	Population	1	Number	23691.71093439399	25452.91934805364	22075.33879695023
14	Maldives	1	male	26	70+ years	2015	44	Population	1	Number	6380.751545447594	6855.087626046985	5945.423381830672
14	Maldives	1	male	28	<1 year	2015	44	Population	1	Number	4517.74290143692	4853.585544072364	4209.518908233629
14	Maldives	1	male	30	80 to 84	2015	44	Population	1	Number	1314.1235037372223	1411.8135936500603	1224.4671415402156
14	Maldives	1	male	31	85 to 89	2015	44	Population	1	Number	585.5276048060404	629.0549020481028	545.5798564676668
14	Maldives	1	male	32	90 to 94	2015	44	Population	1	Number	165.86743441515154	178.1977858132862	154.5510925840212
14	Maldives	1	male	39	0 to 14	2015	44	Population	1	Number	54149.39855162748	58174.788553549515	50455.04404424048
14	Maldives	1	male	42	Neonatal	2015	44	Population	1	Number	347.997147196262	373.86676485573867	324.25496605132133
14	Maldives	1	male	157	25 plus	2015	44	Population	1	Number	148010.8418810864	159013.75934684798	137912.7699639219
14	Maldives	1	male	158	<20 years	2015	44	Population	1	Number	72534.68022711709	77926.80616736125	67585.98587396677
14	Maldives	1	male	159	10 to 24	2015	44	Population	1	Number	61759.77167451936	66350.90609280048	57546.197803640345
14	Maldives	1	male	162	10 to 19	2015	44	Population	1	Number	33626.81713618061	36126.58734816894	31332.620214719267
14	Maldives	1	male	164	Birth	2015	44	Population	1	Number	4643.68319517412	5185.21163497367	4154.47172965876
14	Maldives	1	male	235	95 plus	2015	44	Population	1	Number	38.642301563314284	41.51491582173335	36.005922124674214
14	Maldives	2	female	1	Under 5	2015	44	Population	1	Number	20322.216916301913	21832.941891645405	18935.729241960424
14	Maldives	2	female	2	Early Neonatal	2015	44	Population	1	Number	82.46710846594642	88.59759712852575	76.84077203338443
14	Maldives	2	female	3	Late Neonatal	2015	44	Population	1	Number	246.1121053213957	264.40773250492157	229.3210533441568
14	Maldives	2	female	4	Post Neonatal	2015	44	Population	1	Number	3937.5570077284265	4230.269448399325	3668.916323460706
14	Maldives	2	female	5	1 to 4	2015	44	Population	1	Number	16056.080694786146	17249.667113612635	14960.65109312218
14	Maldives	2	female	6	5 to 9	2015	44	Population	1	Number	16303.430892348073	17515.404976391015	15191.125769594162
14	Maldives	2	female	7	10 to 14	2015	44	Population	1	Number	14337.943016267249	15403.805500608278	13359.733731850132
14	Maldives	2	female	8	15 to 19	2015	44	Population	1	Number	15214.848606377227	16345.89901689056	14176.812247125901
14	Maldives	2	female	9	20 to 24	2015	44	Population	1	Number	18547.68594754502	19926.494790654386	17282.266034956687
14	Maldives	2	female	10	25 to 29	2015	44	Population	1	Number	20635.076983971576	22169.059535984135	19227.24436338706
14	Maldives	2	female	11	30 to 34	2015	44	Population	1	Number	18626.067171286886	20010.702764144695	17355.299682641005
14	Maldives	2	female	12	35 to 39	2015	44	Population	1	Number	14299.458108550247	15362.459679069652	13323.874465342331
14	Maldives	2	female	13	40 to 44	2015	44	Population	1	Number	11241.44288725067	12077.11591439192	10474.492998408374
14	Maldives	2	female	14	45 to 49	2015	44	Population	1	Number	9590.042341494354	10302.952578579529	8935.759614483954
14	Maldives	2	female	15	50 to 54	2015	44	Population	1	Number	7975.891682014659	8568.80823311142	7431.734735233656
14	Maldives	2	female	16	55 to 59	2015	44	Population	1	Number	5926.649807643492	6367.228604799203	5522.302833970339
14	Maldives	2	female	17	60 to 64	2015	44	Population	1	Number	3976.5115809899453	4272.119849757375	3705.213212478975
14	Maldives	2	female	18	65 to 69	2015	44	Population	1	Number	2574.9434087701984	2766.3610741630314	2399.2673340048086
14	Maldives	2	female	19	70 to 74	2015	44	Population	1	Number	2171.9039845192347	2333.3602669206502	2023.7253622364717
14	Maldives	2	female	20	75 to 79	2015	44	Population	1	Number	1743.7552263954901	1873.3835332997546	1624.7871463664608
14	Maldives	2	female	21	80 plus	2015	44	Population	1	Number	1672.1353863516883	1796.4395752460969	1558.053585505094
14	Maldives	2	female	22	All Ages	2015	44	Population	1	Number	185160.0039480779	198924.5377856571	172527.4223595458
14	Maldives	2	female	23	5-14 years	2015	44	Population	1	Number	30641.373908615322	32919.210476999295	28550.859501444294
14	Maldives	2	female	24	15-49 years	2015	44	Population	1	Number	108154.62204647598	116194.68427971484	100775.74940634533
14	Maldives	2	female	25	50-69 years	2015	44	Population	1	Number	20453.996479418296	21974.51776183103	19058.518115687777
14	Maldives	2	female	26	70+ years	2015	44	Population	1	Number	5587.794597266413	6003.183375466502	5206.566094108028
14	Maldives	2	female	28	<1 year	2015	44	Population	1	Number	4266.136221515769	4583.274778032773	3975.078148838247
14	Maldives	2	female	30	80 to 84	2015	44	Population	1	Number	1096.0778918790472	1177.558778191959	1021.2977390311836
14	Maldives	2	female	31	85 to 89	2015	44	Population	1	Number	429.1530569632495	461.05569062125943	399.8739962025009
14	Maldives	2	female	32	90 to 94	2015	44	Population	1	Number	119.18707465281409	128.04727387013952	111.05551053126466
14	Maldives	2	female	39	0 to 14	2015	44	Population	1	Number	50963.590824917235	54752.15236864469	47486.58874340473
14	Maldives	2	female	42	Neonatal	2015	44	Population	1	Number	328.5792137873421	353.0053296334473	306.1618253775412
14	Maldives	2	female	157	25 plus	2015	44	Population	1	Number	100433.87856923844	107899.99160946747	93581.7553340586
14	Maldives	2	female	158	<20 years	2015	44	Population	1	Number	66178.43943129446	71098.05138553526	61663.40099053064
14	Maldives	2	female	159	10 to 24	2015	44	Population	1	Number	48100.4775701895	51676.19930815321	44818.812013932715
14	Maldives	2	female	162	10 to 19	2015	44	Population	1	Number	29552.791622644476	31749.704517498838	27536.54597897603
14	Maldives	2	female	164	Birth	2015	44	Population	1	Number	4371.85068658538	4881.6790667392	3911.27674312139
14	Maldives	2	female	235	95 plus	2015	44	Population	1	Number	27.717362856577456	29.777832562739295	25.826339740144334
14	Maldives	3	both	1	Under 5	2015	44	Population	1	Number	41849.79068754127	44960.84516870124	38994.57960495993
14	Maldives	3	both	2	Early Neonatal	2015	44	Population	1	Number	169.8487270436719	182.47504212691177	158.2607606560217
14	Maldives	3	both	3	Late Neonatal	2015	44	Population	1	Number	506.7276339399322	544.3970523622743	472.1560307728409
14	Maldives	3	both	4	Post Neonatal	2015	44	Population	1	Number	8107.302761969085	8709.98822761595	7554.180265643014
14	Maldives	3	both	5	1 to 4	2015	44	Population	1	Number	33065.911564588576	35523.984846596104	30809.98254788806
14	Maldives	3	both	6	5 to 9	2015	44	Population	1	Number	33683.720212045206	36187.72051852748	31385.64106584218
14	Maldives	3	both	7	10 to 14	2015	44	Population	1	Number	29579.47847695824	31778.37523496549	27561.412116843094
14	Maldives	3	both	8	15 to 19	2015	44	Population	1	Number	33600.13028186685	36097.91663070229	31307.754076852205
14	Maldives	3	both	9	20 to 24	2015	44	Population	1	Number	46680.64048588377	50150.81353528593	43495.84362387774
14	Maldives	3	both	10	25 to 29	2015	44	Population	1	Number	56117.307310886	60288.98887755481	52288.69179988025
14	Maldives	3	both	11	30 to 34	2015	44	Population	1	Number	50114.615009333524	53840.064886979126	46695.53448770637
14	Maldives	3	both	12	35 to 39	2015	44	Population	1	Number	36730.12340664306	39460.58903479766	34224.202739124696
14	Maldives	3	both	13	40 to 44	2015	44	Population	1	Number	27321.54896502741	29352.59442411939	25457.53033753501
14	Maldives	3	both	14	45 to 49	2015	44	Population	1	Number	22046.872201908554	23685.80562146633	20542.719545157426
14	Maldives	3	both	15	50 to 54	2015	44	Population	1	Number	17620.353749840175	18930.22602381033	16418.20127836976
14	Maldives	3	both	16	55 to 59	2015	44	Population	1	Number	12732.859636993158	13679.402484182148	11864.157515638983
14	Maldives	3	both	17	60 to 64	2015	44	Population	1	Number	8340.481675911804	8960.501333515558	7771.450497406548
14	Maldives	3	both	18	65 to 69	2015	44	Population	1	Number	5452.012351067143	5857.307268376645	5080.047621222713
14	Maldives	3	both	19	70 to 74	2015	44	Population	1	Number	4524.806463651264	4861.17420155048	4216.100557377787
14	Maldives	3	both	20	75 to 79	2015	44	Population	1	Number	3667.4434481893272	3940.076027383729	3417.2313203392387
14	Maldives	3	both	21	80 plus	2015	44	Population	1	Number	3776.296230873417	4057.02077257928	3518.657598221672
14	Maldives	3	both	22	All Ages	2015	44	Population	1	Number	433838.48059462017	466089.4220444979	404239.7557863557
14	Maldives	3	both	23	5-14 years	2015	44	Population	1	Number	63263.198689003446	67966.09575349296	58947.05318268526
14	Maldives	3	both	24	15-49 years	2015	44	Population	1	Number	272611.2376615492	292876.7730109055	254012.27661013365
14	Maldives	3	both	25	50-69 years	2015	44	Population	1	Number	44145.707413812284	47427.43710988469	41133.85691263801
14	Maldives	3	both	26	70+ years	2015	44	Population	1	Number	11968.546142714007	12858.271001513489	11151.989475938697
14	Maldives	3	both	28	<1 year	2015	44	Population	1	Number	8783.879122952689	9436.860322105136	8184.597057071876
14	Maldives	3	both	30	80 to 84	2015	44	Population	1	Number	2410.2013956162696	2589.372371842019	2245.7648805713993
14	Maldives	3	both	31	85 to 89	2015	44	Population	1	Number	1014.6806617692898	1090.1105926693622	945.4538526701676
14	Maldives	3	both	32	90 to 94	2015	44	Population	1	Number	285.0545090679656	306.24505968342567	265.6066031152858
14	Maldives	3	both	39	0 to 14	2015	44	Population	1	Number	105112.9893765447	112926.9409221942	97941.6327876452
14	Maldives	3	both	42	Neonatal	2015	44	Population	1	Number	676.5763609836041	726.872094489186	630.4167914288626
14	Maldives	3	both	157	25 plus	2015	44	Population	1	Number	248444.72045032485	266913.75095631543	231494.52529798046
14	Maldives	3	both	158	<20 years	2015	44	Population	1	Number	138713.11965841157	149024.85755289652	129249.38686449741
14	Maldives	3	both	159	10 to 24	2015	44	Population	1	Number	109860.24924470886	118027.1054009537	102365.00981757305
14	Maldives	3	both	162	10 to 19	2015	44	Population	1	Number	63179.60875882509	67876.2918656678	58869.1661936953
14	Maldives	3	both	164	Birth	2015	44	Population	1	Number	9015.5338817595	10066.8907017129	8065.74847278015
14	Maldives	3	both	235	95 plus	2015	44	Population	1	Number	66.35966441989174	71.29274838447263	61.83226186481854
15	Myanmar	1	male	1	Under 5	2015	44	Population	1	Number	2635236.4492979255	2820184.4573632916	2430482.0375288865
15	Myanmar	1	male	2	Early Neonatal	2015	44	Population	1	Number	10502.515590628635	11239.610487247764	9686.483920139544
15	Myanmar	1	male	3	Late Neonatal	2015	44	Population	1	Number	31091.083872545034	33273.1400718483	28675.347481497156
15	Myanmar	1	male	4	Post Neonatal	2015	44	Population	1	Number	495349.1738980123	530114.1161610377	456861.1935314732
15	Myanmar	1	male	5	1 to 4	2015	44	Population	1	Number	2098293.6759367394	2245557.590643158	1935259.0125957772
15	Myanmar	1	male	6	5 to 9	2015	44	Population	1	Number	2541015.7469314723	2719351.09174765	2343582.160014659
15	Myanmar	1	male	7	10 to 14	2015	44	Population	1	Number	2580138.224918304	2761219.290854183	2379664.872833824
15	Myanmar	1	male	8	15 to 19	2015	44	Population	1	Number	2445576.0315953125	2617213.159541254	2255557.9852377786
15	Myanmar	1	male	9	20 to 24	2015	44	Population	1	Number	2219805.4617648083	2375597.401632443	2047329.4922227035
15	Myanmar	1	male	10	25 to 29	2015	44	Population	1	Number	2074316.8941623464	2219898.0535963974	1913145.195281229
15	Myanmar	1	male	11	30 to 34	2015	44	Population	1	Number	1953518.9854133127	2090622.2215067286	1801733.125421691
15	Myanmar	1	male	12	35 to 39	2015	44	Population	1	Number	1789209.4573065955	1914781.0071493925	1650190.2318932498
15	Myanmar	1	male	13	40 to 44	2015	44	Population	1	Number	1616188.2664830594	1729616.7220678686	1490612.5604017612
15	Myanmar	1	male	14	45 to 49	2015	44	Population	1	Number	1429510.287943531	1529837.1790407384	1318439.2156670198
15	Myanmar	1	male	15	50 to 54	2015	44	Population	1	Number	1225475.44198994	1311482.6167880292	1130257.6093249042
15	Myanmar	1	male	16	55 to 59	2015	44	Population	1	Number	992335.0957923656	1061979.8517113454	915231.9618891933
15	Myanmar	1	male	17	60 to 64	2015	44	Population	1	Number	764621.1047855711	818284.2780816549	705211.0489713111
15	Myanmar	1	male	18	65 to 69	2015	44	Population	1	Number	495299.33323284687	530060.7775434416	456815.2254205452
15	Myanmar	1	male	19	70 to 74	2015	44	Population	1	Number	332497.20237057447	355832.7536385178	306662.6063500254
15	Myanmar	1	male	20	75 to 79	2015	44	Population	1	Number	221242.1310304942	236769.50104889544	204051.90796351054
15	Myanmar	1	male	21	80 plus	2015	44	Population	1	Number	214992.6788799743	230081.44547550374	198288.0300389009
15	Myanmar	1	male	22	All Ages	2015	44	Population	1	Number	25530978.793898433	27322811.80878734	23547255.266461186
15	Myanmar	1	male	23	5-14 years	2015	44	Population	1	Number	5121153.971849776	5480570.382601834	4723247.032848482
15	Myanmar	1	male	24	15-49 years	2015	44	Population	1	Number	13528125.384668967	14477565.744534822	12477007.806125432
15	Myanmar	1	male	25	50-69 years	2015	44	Population	1	Number	3477730.9758007233	3721807.524124471	3207515.8456059536
15	Myanmar	1	male	26	70+ years	2015	44	Population	1	Number	768732.012281043	822683.7001629168	709002.5443524367
15	Myanmar	1	male	28	<1 year	2015	44	Population	1	Number	536942.773361186	574626.8667201338	495223.02493310993
15	Myanmar	1	male	30	80 to 84	2015	44	Population	1	Number	134830.73806240567	144293.523247116	124354.56676183481
15	Myanmar	1	male	31	85 to 89	2015	44	Population	1	Number	63043.325396357846	67467.87616370151	58144.94179554876
15	Myanmar	1	male	32	90 to 94	2015	44	Population	1	Number	14713.126255535977	15745.733175533838	13569.93566535631
15	Myanmar	1	male	39	0 to 14	2015	44	Population	1	Number	7756390.421147701	8300754.839965127	7153729.0703773685
15	Myanmar	1	male	42	Neonatal	2015	44	Population	1	Number	41593.59946317367	44512.75055909606	38361.83140163671
15	Myanmar	1	male	157	25 plus	2015	44	Population	1	Number	13109206.879390612	14029246.407648513	12090638.718623342
15	Myanmar	1	male	158	<20 years	2015	44	Population	1	Number	10201966.452743014	10917967.999506382	9409287.055615146
15	Myanmar	1	male	159	10 to 24	2015	44	Population	1	Number	7245519.718278425	7754029.85202788	6682552.350294306
15	Myanmar	1	male	162	10 to 19	2015	44	Population	1	Number	5025714.256513617	5378432.450395436	4635222.858071601
15	Myanmar	1	male	164	Birth	2015	44	Population	1	Number	560223.481330075	612791.541468118	509768.342277223
15	Myanmar	1	male	235	95 plus	2015	44	Population	1	Number	2405.4891656747873	2574.3128891523893	2218.585816161025
15	Myanmar	2	female	1	Under 5	2015	44	Population	1	Number	2532328.472759063	2710054.1212217566	2335569.8756381446
15	Myanmar	2	female	2	Early Neonatal	2015	44	Population	1	Number	9987.033663346829	10687.950646720315	9211.054261725787
15	Myanmar	2	female	3	Late Neonatal	2015	44	Population	1	Number	29645.030462572147	31725.59872981456	27341.650522659605
15	Myanmar	2	female	4	Post Neonatal	2015	44	Population	1	Number	473064.52984792483	506265.47563214944	436308.0370620064
15	Myanmar	2	female	5	1 to 4	2015	44	Population	1	Number	2019631.8787852188	2161375.0962130716	1862709.1337917526
15	Myanmar	2	female	6	5 to 9	2015	44	Population	1	Number	2470105.475470855	2643464.146007383	2278181.523533919
15	Myanmar	2	female	7	10 to 14	2015	44	Population	1	Number	2528179.333436703	2705613.7841007854	2331743.118992877
15	Myanmar	2	female	8	15 to 19	2015	44	Population	1	Number	2473944.1150321974	2647572.191655887	2281721.905841881
15	Myanmar	2	female	9	20 to 24	2015	44	Population	1	Number	2344280.2509253197	2508808.167526931	2162132.753713876
15	Myanmar	2	female	10	25 to 29	2015	44	Population	1	Number	2230712.2973862183	2387269.70842173	2057388.8810381473
15	Myanmar	2	female	11	30 to 34	2015	44	Population	1	Number	2100815.8814703347	2248256.811370018	1937585.246071332
15	Myanmar	2	female	12	35 to 39	2015	44	Population	1	Number	1948675.6119575608	2085438.927026737	1797266.0757235948
15	Myanmar	2	female	13	40 to 44	2015	44	Population	1	Number	1801817.1938038638	1928273.588629738	1661818.3638199586
15	Myanmar	2	female	14	45 to 49	2015	44	Population	1	Number	1632762.738473781	1747354.4352471502	1505899.217682821
15	Myanmar	2	female	15	50 to 54	2015	44	Population	1	Number	1430551.2277514131	1530951.1748144466	1319399.2758186925
15	Myanmar	2	female	16	55 to 59	2015	44	Population	1	Number	1181066.2102976753	1263956.625328957	1089298.916621157
15	Myanmar	2	female	17	60 to 64	2015	44	Population	1	Number	944368.1155765805	1010646.419332915	870991.9530505068
15	Myanmar	2	female	18	65 to 69	2015	44	Population	1	Number	623028.274651864	666754.0808868086	574619.7958127799
15	Myanmar	2	female	19	70 to 74	2015	44	Population	1	Number	451056.27325080626	482712.62017381174	416009.79310333834
15	Myanmar	2	female	20	75 to 79	2015	44	Population	1	Number	318402.9129659532	340749.28895470063	293663.4247248653
15	Myanmar	2	female	21	80 plus	2015	44	Population	1	Number	357190.18171594705	382258.7529352283	329436.97362473013
15	Myanmar	2	female	22	All Ages	2015	44	Population	1	Number	27369284.566926137	29290134.843635004	25242727.094812617
15	Myanmar	2	female	23	5-14 years	2015	44	Population	1	Number	4998284.808907557	5349077.930108167	4609924.642526796
15	Myanmar	2	female	24	15-49 years	2015	44	Population	1	Number	14533008.089049276	15552973.829878192	13403812.44389161
15	Myanmar	2	female	25	50-69 years	2015	44	Population	1	Number	4179013.828277533	4472308.300363127	3854309.941303136
15	Myanmar	2	female	26	70+ years	2015	44	Population	1	Number	1126649.3679327066	1205720.6620637404	1039110.1914529338
15	Myanmar	2	female	28	<1 year	2015	44	Population	1	Number	512696.59397384385	548679.0250086843	472860.7418463917
15	Myanmar	2	female	30	80 to 84	2015	44	Population	1	Number	207653.12004718714	222226.77659004406	191518.74528981198
15	Myanmar	2	female	31	85 to 89	2015	44	Population	1	Number	107378.09977712364	114914.18469615022	99034.96242313039
15	Myanmar	2	female	32	90 to 94	2015	44	Population	1	Number	34178.14214288317	36576.85642538532	31522.54537786079
15	Myanmar	2	female	39	0 to 14	2015	44	Population	1	Number	7530613.281666621	8059132.051329925	6945494.518164941
15	Myanmar	2	female	42	Neonatal	2015	44	Population	1	Number	39632.06412591898	42413.54937653487	36552.704784385394
15	Myanmar	2	female	157	25 plus	2015	44	Population	1	Number	15020446.919301998	16074622.433122242	13853377.917091932
15	Myanmar	2	female	158	<20 years	2015	44	Population	1	Number	10004557.396698818	10706704.242985811	9227216.424006822
15	Myanmar	2	female	159	10 to 24	2015	44	Population	1	Number	7346403.69939422	7861994.143283603	6775597.778548634
15	Myanmar	2	female	162	10 to 19	2015	44	Population	1	Number	5002123.4484689	5353185.975756672	4613465.024834759
15	Myanmar	2	female	164	Birth	2015	44	Population	1	Number	531273.76281439	581125.352481936	483425.908393345
15	Myanmar	2	female	235	95 plus	2015	44	Population	1	Number	7980.819748753091	8540.93522364866	7360.720533927028
15	Myanmar	3	both	1	Under 5	2015	44	Population	1	Number	5167564.922056988	5530238.578585048	4766051.913167031
15	Myanmar	3	both	2	Early Neonatal	2015	44	Population	1	Number	20489.549253975463	21927.561133968076	18897.538181865333
15	Myanmar	3	both	3	Late Neonatal	2015	44	Population	1	Number	60736.114335117185	64998.738801662854	56016.99800415676
15	Myanmar	3	both	4	Post Neonatal	2015	44	Population	1	Number	968413.7037459372	1036379.5917931872	893169.2305934796
15	Myanmar	3	both	5	1 to 4	2015	44	Population	1	Number	4117925.554721958	4406932.686856231	3797968.146387529
15	Myanmar	3	both	6	5 to 9	2015	44	Population	1	Number	5011121.222402327	5362815.237755033	4621763.683548577
15	Myanmar	3	both	7	10 to 14	2015	44	Population	1	Number	5108317.558355006	5466833.074954968	4711407.991826701
15	Myanmar	3	both	8	15 to 19	2015	44	Population	1	Number	4919520.14662751	5264785.35119714	4537279.89107966
15	Myanmar	3	both	9	20 to 24	2015	44	Population	1	Number	4564085.712690128	4884405.569159375	4209462.24593658
15	Myanmar	3	both	10	25 to 29	2015	44	Population	1	Number	4305029.1915485645	4607167.762018127	3970534.0763193765
15	Myanmar	3	both	11	30 to 34	2015	44	Population	1	Number	4054334.8668836476	4338879.032876748	3739318.3714930234
15	Myanmar	3	both	12	35 to 39	2015	44	Population	1	Number	3737885.0692641563	4000219.9341761298	3447456.307616845
15	Myanmar	3	both	13	40 to 44	2015	44	Population	1	Number	3418005.460286923	3657890.3106976063	3152430.92422172
15	Myanmar	3	both	14	45 to 49	2015	44	Population	1	Number	3062273.026417312	3277191.614287889	2824338.433349841
15	Myanmar	3	both	15	50 to 54	2015	44	Population	1	Number	2656026.669741353	2842433.7916024756	2449656.8851435967
15	Myanmar	3	both	16	55 to 59	2015	44	Population	1	Number	2173401.306090041	2325936.477040303	2004530.8785103504
15	Myanmar	3	both	17	60 to 64	2015	44	Population	1	Number	1708989.2203621515	1828930.69741457	1576203.002021818
15	Myanmar	3	both	18	65 to 69	2015	44	Population	1	Number	1118327.607884711	1196814.85843025	1031435.0212333251
15	Myanmar	3	both	19	70 to 74	2015	44	Population	1	Number	783553.4756213807	838545.3738123295	722672.3994533637
15	Myanmar	3	both	20	75 to 79	2015	44	Population	1	Number	539645.0439964475	577518.7900035961	497715.3326883759
15	Myanmar	3	both	21	80 plus	2015	44	Population	1	Number	572182.8605959213	612340.198410732	527725.0036636312
15	Myanmar	3	both	22	All Ages	2015	44	Population	1	Number	52900263.36082457	56612946.65242232	48789982.36127379
15	Myanmar	3	both	23	5-14 years	2015	44	Population	1	Number	10119438.780757334	10829648.312710002	9333171.675375275
15	Myanmar	3	both	24	15-49 years	2015	44	Population	1	Number	28061133.47371824	30030539.57441302	25880820.25001704
15	Myanmar	3	both	25	50-69 years	2015	44	Population	1	Number	7656744.804078257	8194115.824487597	7061825.786909089
15	Myanmar	3	both	26	70+ years	2015	44	Population	1	Number	1895381.3802137494	2028404.362226658	1748112.7358053708
15	Myanmar	3	both	28	<1 year	2015	44	Population	1	Number	1049639.3673350299	1123305.8917288182	968083.7667795017
15	Myanmar	3	both	30	80 to 84	2015	44	Population	1	Number	342483.8581095928	366520.2998371601	315873.3120516468
15	Myanmar	3	both	31	85 to 89	2015	44	Population	1	Number	170421.4251734815	182382.0608598517	157179.90421867918
15	Myanmar	3	both	32	90 to 94	2015	44	Population	1	Number	48891.268398419146	52322.589600919164	45092.48104321709
15	Myanmar	3	both	39	0 to 14	2015	44	Population	1	Number	15287003.702814322	16359886.891295051	14099223.588542309
15	Myanmar	3	both	42	Neonatal	2015	44	Population	1	Number	81225.66358909264	86926.29993563093	74914.5361860221
15	Myanmar	3	both	157	25 plus	2015	44	Population	1	Number	28129653.79869261	30103868.840770755	25944016.635715276
15	Myanmar	3	both	158	<20 years	2015	44	Population	1	Number	20206523.84944183	21624672.24249219	18636503.479621965
15	Myanmar	3	both	159	10 to 24	2015	44	Population	1	Number	14591923.417672645	15616023.995311487	13458150.12884294
15	Myanmar	3	both	162	10 to 19	2015	44	Population	1	Number	10027837.704982517	10731618.426152112	9248687.882906362
15	Myanmar	3	both	164	Birth	2015	44	Population	1	Number	1091497.24414446	1193916.89395005	993194.250670568
15	Myanmar	3	both	235	95 plus	2015	44	Population	1	Number	10386.308914427878	11115.248112801048	9579.306350088053
16	Philippines	1	male	1	Under 5	2015	44	Population	1	Number	6427271.281156738	6843803.62332615	5988045.584592575
16	Philippines	1	male	2	Early Neonatal	2015	44	Population	1	Number	25900.57417021266	27579.113374599514	24130.58544036462
16	Philippines	1	male	3	Late Neonatal	2015	44	Population	1	Number	77215.35880894295	82219.45663665317	71938.62965364178
16	Philippines	1	male	4	Post Neonatal	2015	44	Population	1	Number	1230437.4515873725	1310178.4444882374	1146352.040670217
16	Philippines	1	male	5	1 to 4	2015	44	Population	1	Number	5093717.89659021	5423826.608826662	4745624.3288283525
16	Philippines	1	male	6	5 to 9	2015	44	Population	1	Number	5796192.959535971	6171826.992003148	5400093.778607312
16	Philippines	1	male	7	10 to 14	2015	44	Population	1	Number	5570001.768159207	5930977.022024884	5189359.9997534035
16	Philippines	1	male	8	15 to 19	2015	44	Population	1	Number	5368657.579856847	5716584.31551517	5001775.233994094
16	Philippines	1	male	9	20 to 24	2015	44	Population	1	Number	4948046.2181342635	5268714.382001005	4609907.53505684
16	Philippines	1	male	10	25 to 29	2015	44	Population	1	Number	4380854.77530361	4664764.9481340395	4081476.7179512735
16	Philippines	1	male	11	30 to 34	2015	44	Population	1	Number	3871793.106544965	4122712.506165253	3607203.212983093
16	Philippines	1	male	12	35 to 39	2015	44	Population	1	Number	3556759.161592572	3787262.1478993897	3313698.0004989784
16	Philippines	1	male	13	40 to 44	2015	44	Population	1	Number	3086841.522540942	3286890.5438199025	2875893.5076506766
16	Philippines	1	male	14	45 to 49	2015	44	Population	1	Number	2754546.8867541715	2933060.8806661707	2566307.1622850494
16	Philippines	1	male	15	50 to 54	2015	44	Population	1	Number	2281394.6185593666	2429245.0207459386	2125489.0877920194
16	Philippines	1	male	16	55 to 59	2015	44	Population	1	Number	1817337.3990152485	1935113.632538047	1693144.5261681394
16	Philippines	1	male	17	60 to 64	2015	44	Population	1	Number	1347955.5460320718	1435312.5372291105	1255839.2049373316
16	Philippines	1	male	18	65 to 69	2015	44	Population	1	Number	891330.5691439564	949095.0532262139	830418.9827217435
16	Philippines	1	male	19	70 to 74	2015	44	Population	1	Number	532661.622163542	567181.8381864774	496260.6890469189
16	Philippines	1	male	20	75 to 79	2015	44	Population	1	Number	344214.79752440535	366522.3351325592	320691.909257094
16	Philippines	1	male	21	80 plus	2015	44	Population	1	Number	307825.5817894855	327774.8425182719	286789.4531328122
16	Philippines	1	male	22	All Ages	2015	44	Population	1	Number	53283685.39380737	56736842.62113173	49642394.58642935
16	Philippines	1	male	23	5-14 years	2015	44	Population	1	Number	11366194.727695178	12102804.014028031	10589453.778360713
16	Philippines	1	male	24	15-49 years	2015	44	Population	1	Number	27967499.25072737	29779989.72420093	26056261.37042001
16	Philippines	1	male	25	50-69 years	2015	44	Population	1	Number	6338018.132750643	6748766.243739309	5904891.8016192345
16	Philippines	1	male	26	70+ years	2015	44	Population	1	Number	1184702.001477433	1261479.0158373087	1103742.0514368254
16	Philippines	1	male	28	<1 year	2015	44	Population	1	Number	1333553.384566528	1419977.01449949	1242421.2557642234
16	Philippines	1	male	30	80 to 84	2015	44	Population	1	Number	175828.83079189755	187223.77454125765	163813.07211261956
16	Philippines	1	male	31	85 to 89	2015	44	Population	1	Number	86228.78073636127	91817.01164048225	80336.09399170119
16	Philippines	1	male	32	90 to 94	2015	44	Population	1	Number	35156.52337361721	37434.91312608943	32754.003269506684
16	Philippines	1	male	39	0 to 14	2015	44	Population	1	Number	17793466.008851916	18946607.63735418	16577499.362953288
16	Philippines	1	male	42	Neonatal	2015	44	Population	1	Number	103115.93297915561	109798.57001125267	96069.21509400639
16	Philippines	1	male	157	25 plus	2015	44	Population	1	Number	25173515.586964335	26804936.286261376	23453212.454425134
16	Philippines	1	male	158	<20 years	2015	44	Population	1	Number	23162123.588708766	24663191.952869345	21579274.596947387
16	Philippines	1	male	159	10 to 24	2015	44	Population	1	Number	15886705.566150319	16916275.719541054	14801042.768804336
16	Philippines	1	male	162	10 to 19	2015	44	Population	1	Number	10938659.348016055	11647561.337540053	10191135.233747495
16	Philippines	1	male	164	Birth	2015	44	Population	1	Number	1373877.76130901	1475438.09612374	1277493.95796055
16	Philippines	1	male	235	95 plus	2015	44	Population	1	Number	10611.44688760952	11299.143210442626	9886.283758984728
16	Philippines	2	female	1	Under 5	2015	44	Population	1	Number	5989902.170691188	6378089.921197127	5580565.324899995
16	Philippines	2	female	2	Early Neonatal	2015	44	Population	1	Number	24097.116497999854	25658.778972690772	22450.372130751533
16	Philippines	2	female	3	Late Neonatal	2015	44	Population	1	Number	71874.34896781697	76532.31182761375	66962.61277223453
16	Philippines	2	female	4	Post Neonatal	2015	44	Population	1	Number	1146297.9031980636	1220586.0621315143	1067962.405445183
16	Philippines	2	female	5	1 to 4	2015	44	Population	1	Number	4747632.802027308	5055312.768265308	4423189.934551827
16	Philippines	2	female	6	5 to 9	2015	44	Population	1	Number	5427874.474441292	5779638.880973967	5056945.3751999345
16	Philippines	2	female	7	10 to 14	2015	44	Population	1	Number	5238995.631549225	5578519.361848622	4880974.100342023
16	Philippines	2	female	8	15 to 19	2015	44	Population	1	Number	5140759.170175873	5473916.487490301	4789450.904410136
16	Philippines	2	female	9	20 to 24	2015	44	Population	1	Number	4815404.817340525	5127476.886391224	4486330.55820109
16	Philippines	2	female	10	25 to 29	2015	44	Population	1	Number	4225795.412396832	4499656.648939758	3937013.773602586
16	Philippines	2	female	11	30 to 34	2015	44	Population	1	Number	3691840.18060189	3931097.366127828	3439547.8773841253
16	Philippines	2	female	12	35 to 39	2015	44	Population	1	Number	3391377.5945431213	3611162.6932019223	3159618.2489181124
16	Philippines	2	female	13	40 to 44	2015	44	Population	1	Number	2936050.8599916664	3126327.5867615915	2735407.549990357
16	Philippines	2	female	14	45 to 49	2015	44	Population	1	Number	2669987.463823387	2843021.4129473106	2487526.345828637
16	Philippines	2	female	15	50 to 54	2015	44	Population	1	Number	2253059.3408961217	2399073.4179837834	2099090.1811833875
16	Philippines	2	female	16	55 to 59	2015	44	Population	1	Number	1852165.7186601807	1972199.0720276106	1725592.754435716
16	Philippines	2	female	17	60 to 64	2015	44	Population	1	Number	1457007.833732458	1551432.1794611076	1357439.0972226458
16	Philippines	2	female	18	65 to 69	2015	44	Population	1	Number	1052809.5958101247	1121039.05550119	980862.8850146979
16	Philippines	2	female	19	70 to 74	2015	44	Population	1	Number	709819.2832240593	755820.560535186	661311.782066795
16	Philippines	2	female	20	75 to 79	2015	44	Population	1	Number	527532.9344109577	561720.7754292621	491482.48462575924
16	Philippines	2	female	21	80 plus	2015	44	Population	1	Number	487738.9496886119	519347.86087253265	454407.93399824906
16	Philippines	2	female	22	All Ages	2015	44	Population	1	Number	51868121.43197752	55229540.167690374	48323567.17732426
16	Philippines	2	female	23	5-14 years	2015	44	Population	1	Number	10666870.105990516	11358158.242822587	9937919.475541959
16	Philippines	2	female	24	15-49 years	2015	44	Population	1	Number	26871215.498873293	28612659.081859924	25034895.25833504
16	Philippines	2	female	25	50-69 years	2015	44	Population	1	Number	6615042.489098885	7043743.724973691	6162984.917856448
16	Philippines	2	female	26	70+ years	2015	44	Population	1	Number	1725091.167323629	1836889.1968369803	1607202.2006908036
16	Philippines	2	female	28	<1 year	2015	44	Population	1	Number	1242269.3686638803	1322777.1529318192	1157375.390348169
16	Philippines	2	female	30	80 to 84	2015	44	Population	1	Number	299714.17497064016	319137.7595403312	279232.36215879006
16	Philippines	2	female	31	85 to 89	2015	44	Population	1	Number	140931.92616963395	150065.3052858986	131300.94581542586
16	Philippines	2	female	32	90 to 94	2015	44	Population	1	Number	42362.854429345236	45108.2650716764	39467.86938340104
16	Philippines	2	female	39	0 to 14	2015	44	Population	1	Number	16656772.276681706	17736248.16401971	15518484.800441952
16	Philippines	2	female	42	Neonatal	2015	44	Population	1	Number	95971.46546581681	102191.09080030452	89412.98490298605
16	Philippines	2	female	157	25 plus	2015	44	Population	1	Number	25255185.167779412	26891898.62978908	23529300.91427107
16	Philippines	2	female	158	<20 years	2015	44	Population	1	Number	21797531.44685758	23210164.65151001	20307935.704852086
16	Philippines	2	female	159	10 to 24	2015	44	Population	1	Number	15195159.619065624	16179912.735730147	14156755.562953249
16	Philippines	2	female	162	10 to 19	2015	44	Population	1	Number	10379754.801725099	11052435.849338923	9670425.004752161
16	Philippines	2	female	164	Birth	2015	44	Population	1	Number	1276089.14283627	1370420.70875115	1186565.65795138
16	Philippines	2	female	235	95 plus	2015	44	Population	1	Number	4729.994118992516	5036.53097462636	4406.756640632185
16	Philippines	3	both	1	Under 5	2015	44	Population	1	Number	12417173.451847928	13221893.544523278	11568610.909492573
16	Philippines	3	both	2	Early Neonatal	2015	44	Population	1	Number	49997.69066821251	53237.89234729029	46580.95757111615
16	Philippines	3	both	3	Late Neonatal	2015	44	Population	1	Number	149089.70777675993	158751.7684642669	138901.2424258763
16	Philippines	3	both	4	Post Neonatal	2015	44	Population	1	Number	2376735.354785436	2530764.5066197524	2214314.4461154
16	Philippines	3	both	5	1 to 4	2015	44	Population	1	Number	9841350.698617518	10479139.377091968	9168814.26338018
16	Philippines	3	both	6	5 to 9	2015	44	Population	1	Number	11224067.433977263	11951465.872977113	10457039.153807247
16	Philippines	3	both	7	10 to 14	2015	44	Population	1	Number	10808997.399708433	11509496.383873507	10070334.100095427
16	Philippines	3	both	8	15 to 19	2015	44	Population	1	Number	10509416.750032721	11190500.80300547	9791226.13840423
16	Philippines	3	both	9	20 to 24	2015	44	Population	1	Number	9763451.035474788	10396191.26839223	9096238.093257928
16	Philippines	3	both	10	25 to 29	2015	44	Population	1	Number	8606650.187700441	9164421.597073797	8018490.49155386
16	Philippines	3	both	11	30 to 34	2015	44	Population	1	Number	7563633.287146855	8053809.872293082	7046751.090367219
16	Philippines	3	both	12	35 to 39	2015	44	Population	1	Number	6948136.756135694	7398424.841101313	6473316.249417092
16	Philippines	3	both	13	40 to 44	2015	44	Population	1	Number	6022892.382532608	6413218.130581494	5611301.057641034
16	Philippines	3	both	14	45 to 49	2015	44	Population	1	Number	5424534.350577558	5776082.29361348	5053833.508113688
16	Philippines	3	both	15	50 to 54	2015	44	Population	1	Number	4534453.959455488	4828318.438729723	4224579.268975408
16	Philippines	3	both	16	55 to 59	2015	44	Population	1	Number	3669503.117675429	3907312.7045656573	3418737.2806038554
16	Philippines	3	both	17	60 to 64	2015	44	Population	1	Number	2804963.37976453	2986744.7166902185	2613278.302159977
16	Philippines	3	both	18	65 to 69	2015	44	Population	1	Number	1944140.1649540812	2070134.108727404	1811281.8677364415
16	Philippines	3	both	19	70 to 74	2015	44	Population	1	Number	1242480.9053876013	1323002.398721663	1157572.471113714
16	Philippines	3	both	20	75 to 79	2015	44	Population	1	Number	871747.7319353631	928243.1105618214	812174.3938828532
16	Philippines	3	both	21	80 plus	2015	44	Population	1	Number	795564.5314780974	847122.7033908046	741197.3871310612
16	Philippines	3	both	22	All Ages	2015	44	Population	1	Number	105151806.82578488	111966382.78882205	97965961.76375356
16	Philippines	3	both	23	5-14 years	2015	44	Population	1	Number	22033064.833685696	23460962.25685062	20527373.253902674
16	Philippines	3	both	24	15-49 years	2015	44	Population	1	Number	54838714.749600664	58392648.80606087	51091156.628755026
16	Philippines	3	both	25	50-69 years	2015	44	Population	1	Number	12953060.621849528	13792509.968713006	12067876.719475681
16	Philippines	3	both	26	70+ years	2015	44	Population	1	Number	2909793.168801062	3098368.2126742885	2710944.2521276283
16	Philippines	3	both	28	<1 year	2015	44	Population	1	Number	2575822.7532304083	2742754.167431309	2399796.646112392
16	Philippines	3	both	30	80 to 84	2015	44	Population	1	Number	475543.0057625377	506361.5340815888	443045.4342714096
16	Philippines	3	both	31	85 to 89	2015	44	Population	1	Number	227160.70690599523	241882.31692638085	211637.03980712706
16	Philippines	3	both	32	90 to 94	2015	44	Population	1	Number	77519.37780296245	82543.17819776582	72221.87265290772
16	Philippines	3	both	39	0 to 14	2015	44	Population	1	Number	34450238.28553362	36682855.80137389	32095984.163395245
16	Philippines	3	both	42	Neonatal	2015	44	Population	1	Number	199087.39844497244	211989.66081155717	185482.19999699248
16	Philippines	3	both	157	25 plus	2015	44	Population	1	Number	50428700.75474375	53696834.91605044	46982513.36869621
16	Philippines	3	both	158	<20 years	2015	44	Population	1	Number	44959655.035566345	47873356.60437936	41887210.301799476
16	Philippines	3	both	159	10 to 24	2015	44	Population	1	Number	31081865.185215943	33096188.45527121	28957798.331757586
16	Philippines	3	both	162	10 to 19	2015	44	Population	1	Number	21318414.149741154	22699997.186878983	19861560.238499653
16	Philippines	3	both	164	Birth	2015	44	Population	1	Number	2649966.90414528	2845858.80487489	2464059.61591193
16	Philippines	3	both	235	95 plus	2015	44	Population	1	Number	15341.441006602035	16335.674185068987	14293.040399616913
17	Sri Lanka	1	male	1	Under 5	2015	44	Population	1	Number	867922.7297679603	940419.809764068	794315.5807229578
17	Sri Lanka	1	male	2	Early Neonatal	2015	44	Population	1	Number	3164.6265612624725	3428.965974324036	2896.239605860467
17	Sri Lanka	1	male	3	Late Neonatal	2015	44	Population	1	Number	9476.25556997031	10267.80167719505	8672.589376882106
17	Sri Lanka	1	male	4	Post Neonatal	2015	44	Population	1	Number	153891.24632863738	166745.69248281364	140839.97400136277
17	Sri Lanka	1	male	5	1 to 4	2015	44	Population	1	Number	701390.6013080901	759977.3496297351	641906.7777388524
17	Sri Lanka	1	male	6	5 to 9	2015	44	Population	1	Number	915121.4966266196	991561.0621220812	837511.495083637
17	Sri Lanka	1	male	7	10 to 14	2015	44	Population	1	Number	892497.5865919724	967047.3900621381	816806.28294776
17	Sri Lanka	1	male	8	15 to 19	2015	44	Population	1	Number	835342.4437564672	905118.1114421694	764498.3770529286
17	Sri Lanka	1	male	9	20 to 24	2015	44	Population	1	Number	788763.9751408411	854648.9704780658	721870.1544258997
17	Sri Lanka	1	male	10	25 to 29	2015	44	Population	1	Number	731524.340332132	792628.1423195935	669484.9221879961
17	Sri Lanka	1	male	11	30 to 34	2015	44	Population	1	Number	793556.4796334486	859841.7900789956	726256.2142197025
17	Sri Lanka	1	male	12	35 to 39	2015	44	Population	1	Number	763058.1531520298	826795.9561538413	698344.4023967271
17	Sri Lanka	1	male	13	40 to 44	2015	44	Population	1	Number	681880.8736692558	738837.9858069137	624051.6391329877
17	Sri Lanka	1	male	14	45 to 49	2015	44	Population	1	Number	650101.1821855182	704403.7552072757	594967.1328396105
17	Sri Lanka	1	male	15	50 to 54	2015	44	Population	1	Number	607303.7510719378	658031.4796050636	555799.2839257757
17	Sri Lanka	1	male	16	55 to 59	2015	44	Population	1	Number	541229.2041367459	586437.7642570938	495328.41443504934
17	Sri Lanka	1	male	17	60 to 64	2015	44	Population	1	Number	459653.588644637	498048.18512602797	420671.0974066422
17	Sri Lanka	1	male	18	65 to 69	2015	44	Population	1	Number	339818.14748852915	368202.95938208495	310998.70979841123
17	Sri Lanka	1	male	19	70 to 74	2015	44	Population	1	Number	216126.98306599754	234179.94405348317	197797.59669373513
17	Sri Lanka	1	male	20	75 to 79	2015	44	Population	1	Number	129307.45728481174	140108.43386181246	118341.09708413116
17	Sri Lanka	1	male	21	80 plus	2015	44	Population	1	Number	113252.8801983008	122712.82730410006	103648.08319665893
17	Sri Lanka	1	male	22	All Ages	2015	44	Population	1	Number	10326461.272747206	11189024.56702481	9450690.483550608
17	Sri Lanka	1	male	23	5-14 years	2015	44	Population	1	Number	1807619.083218592	1958608.4521842191	1654317.7780313971
17	Sri Lanka	1	male	24	15-49 years	2015	44	Population	1	Number	5244227.447869693	5682274.7114868555	4799472.842255851
17	Sri Lanka	1	male	25	50-69 years	2015	44	Population	1	Number	1948004.6913418497	2110720.38837027	1782797.505565879
17	Sri Lanka	1	male	26	70+ years	2015	44	Population	1	Number	458687.32054911007	497001.2052193957	419786.7769745253
17	Sri Lanka	1	male	28	<1 year	2015	44	Population	1	Number	166532.12845987015	180442.46013433274	152408.80298410536
17	Sri Lanka	1	male	30	80 to 84	2015	44	Population	1	Number	71167.40723959345	77111.97930667568	65131.81239668429
17	Sri Lanka	1	male	31	85 to 89	2015	44	Population	1	Number	30502.071871689623	33049.892165692174	27915.23957264258
17	Sri Lanka	1	male	32	90 to 94	2015	44	Population	1	Number	9514.130434122833	10308.840206685663	8707.252133925187
17	Sri Lanka	1	male	39	0 to 14	2015	44	Population	1	Number	2675541.8129865522	2899028.2619482875	2448633.3587543545
17	Sri Lanka	1	male	42	Neonatal	2015	44	Population	1	Number	12640.882131232782	13696.767651519085	11568.828982742572
17	Sri Lanka	1	male	157	25 plus	2015	44	Population	1	Number	6026813.040863344	6530229.22315629	5515688.593317428
17	Sri Lanka	1	male	158	<20 years	2015	44	Population	1	Number	3510884.2567430194	3804146.373390456	3213131.735807284
17	Sri Lanka	1	male	159	10 to 24	2015	44	Population	1	Number	2516604.0054892804	2726814.4719823734	2303174.8144265884
17	Sri Lanka	1	male	162	10 to 19	2015	44	Population	1	Number	1727840.0303484395	1872165.5015043076	1581304.6600006884
17	Sri Lanka	1	male	164	Birth	2015	44	Population	1	Number	165765.906235654	178325.437453896	153743.80162173
17	Sri Lanka	1	male	235	95 plus	2015	44	Population	1	Number	2069.270652894892	2242.1156250465324	1893.779093406866
17	Sri Lanka	2	female	1	Under 5	2015	44	Population	1	Number	831948.07830451685	901440.2166214561	761391.8823470315
17	Sri Lanka	2	female	2	Early Neonatal	2015	44	Population	1	Number	3007.7858080133974	3259.024404326	2752.7002679387933
17	Sri Lanka	2	female	3	Late Neonatal	2015	44	Population	1	Number	9011.298702461325	9764.007233410639	8247.064763273629
17	Sri Lanka	2	female	4	Post Neonatal	2015	44	Population	1	Number	146416.92814322532	158647.04885365034	133999.54087715945
17	Sri Lanka	2	female	5	1 to 4	2015	44	Population	1	Number	673512.0656508169	729770.1361300691	616392.5764386595
17	Sri Lanka	2	female	6	5 to 9	2015	44	Population	1	Number	893116.2766633392	967717.7589547391	817372.5028962303
17	Sri Lanka	2	female	7	10 to 14	2015	44	Population	1	Number	874540.5933662873	947590.4596534275	800372.1938141439
17	Sri Lanka	2	female	8	15 to 19	2015	44	Population	1	Number	831167.9722958051	900594.9488122992	760677.9358906448
17	Sri Lanka	2	female	9	20 to 24	2015	44	Population	1	Number	824325.5564681337	893180.9899766943	754415.8144882501
17	Sri Lanka	2	female	10	25 to 29	2015	44	Population	1	Number	796098.6587518469	862596.315938169	728582.7951623081
17	Sri Lanka	2	female	11	30 to 34	2015	44	Population	1	Number	851589.0423213106	922721.7789204343	779367.1273819542
17	Sri Lanka	2	female	12	35 to 39	2015	44	Population	1	Number	803603.6337035751	870728.1770754793	735451.2851011385
17	Sri Lanka	2	female	13	40 to 44	2015	44	Population	1	Number	717664.3057581646	777610.3871320337	656800.3351460086
17	Sri Lanka	2	female	14	45 to 49	2015	44	Population	1	Number	696360.3465564195	754526.920629108	637303.1309080732
17	Sri Lanka	2	female	15	50 to 54	2015	44	Population	1	Number	668411.9154480459	724243.9733520299	611724.9618790415
17	Sri Lanka	2	female	16	55 to 59	2015	44	Population	1	Number	609723.6282292674	660653.4876916091	558013.9351424992
17	Sri Lanka	2	female	17	60 to 64	2015	44	Population	1	Number	535942.7202772927	580709.7034805809	490490.26888040215
17	Sri Lanka	2	female	18	65 to 69	2015	44	Population	1	Number	416542.5761247226	451336.1348452925	381216.2614277924
17	Sri Lanka	2	female	19	70 to 74	2015	44	Population	1	Number	279743.26876072516	303110.0610316696	256018.68617776653
17	Sri Lanka	2	female	20	75 to 79	2015	44	Population	1	Number	183044.04748324663	198333.61013446568	167520.37236472318
17	Sri Lanka	2	female	21	80 plus	2015	44	Population	1	Number	185489.17540088634	200982.9781626199	169758.13286485564
17	Sri Lanka	2	female	22	All Ages	2015	44	Population	1	Number	10999311.795913586	11918077.902412113	10066477.621872865
17	Sri Lanka	2	female	23	5-14 years	2015	44	Population	1	Number	1767656.8700296264	1915308.2186081663	1617744.6967103742
17	Sri Lanka	2	female	24	15-49 years	2015	44	Population	1	Number	5520809.515855256	5981959.518484217	5052598.424078378
17	Sri Lanka	2	female	25	50-69 years	2015	44	Population	1	Number	2230620.8400793285	2416943.299369512	2041445.4273297354
17	Sri Lanka	2	female	26	70+ years	2015	44	Population	1	Number	648276.4916448581	702426.649328755	593297.1914073455
17	Sri Lanka	2	female	28	<1 year	2015	44	Population	1	Number	158436.01265370005	171670.08049138697	144999.30590837184
17	Sri Lanka	2	female	30	80 to 84	2015	44	Population	1	Number	111343.89981654311	120644.39090315934	101901.00041092526
17	Sri Lanka	2	female	31	85 to 89	2015	44	Population	1	Number	51959.354882097265	56299.489525696976	47552.76447040103
17	Sri Lanka	2	female	32	90 to 94	2015	44	Population	1	Number	17649.558105302287	19123.81541182327	16152.72709779688
17	Sri Lanka	2	female	39	0 to 14	2015	44	Population	1	Number	2599604.9483341435	2816748.4352296228	2379136.5790574057
17	Sri Lanka	2	female	42	Neonatal	2015	44	Population	1	Number	12019.084510474722	13023.031637736642	10999.765031212422
17	Sri Lanka	2	female	157	25 plus	2015	44	Population	1	Number	6744213.318815503	7307553.52839349	6172247.2924365625
17	Sri Lanka	2	female	158	<20 years	2015	44	Population	1	Number	3430772.9206299484	3717343.3840419217	3139814.514948051
17	Sri Lanka	2	female	159	10 to 24	2015	44	Population	1	Number	2530034.122130226	2741366.3984424206	2315465.944193038
17	Sri Lanka	2	female	162	10 to 19	2015	44	Population	1	Number	1705708.5656620923	1848185.4084657265	1561050.1297047883
17	Sri Lanka	2	female	164	Birth	2015	44	Population	1	Number	157106.616979872	169010.062660348	145712.523780836
17	Sri Lanka	2	female	235	95 plus	2015	44	Population	1	Number	4536.362596943671	4915.282321940273	4151.640885732492
17	Sri Lanka	3	both	1	Under 5	2015	44	Population	1	Number	1699870.808072477	1841860.0263855243	1555707.463069989
17	Sri Lanka	3	both	2	Early Neonatal	2015	44	Population	1	Number	6172.41236927587	6687.990378650036	5648.939873799261
17	Sri Lanka	3	both	3	Late Neonatal	2015	44	Population	1	Number	18487.554272431636	20031.80891060569	16919.654140155733
17	Sri Lanka	3	both	4	Post Neonatal	2015	44	Population	1	Number	300308.1744718627	325392.741336464	274839.51487852226
17	Sri Lanka	3	both	5	1 to 4	2015	44	Population	1	Number	1374902.666958907	1489747.4857598045	1258299.354177512
17	Sri Lanka	3	both	6	5 to 9	2015	44	Population	1	Number	1808237.773289959	1959278.8210768201	1654883.9979798673
17	Sri Lanka	3	both	7	10 to 14	2015	44	Population	1	Number	1767038.1799582597	1914637.8497155653	1617178.476761904
17	Sri Lanka	3	both	8	15 to 19	2015	44	Population	1	Number	1666510.4160522723	1805713.0602544686	1525176.312943573
17	Sri Lanka	3	both	9	20 to 24	2015	44	Population	1	Number	1613089.5316089748	1747829.9604547601	1476285.9689141498
17	Sri Lanka	3	both	10	25 to 29	2015	44	Population	1	Number	1527622.9990839788	1655224.4582577622	1398067.7173503041
17	Sri Lanka	3	both	11	30 to 34	2015	44	Population	1	Number	1645145.5219547593	1782563.5689994297	1505623.3416016567
17	Sri Lanka	3	both	12	35 to 39	2015	44	Population	1	Number	1566661.786855605	1697524.1332293209	1433795.6874978656
17	Sri Lanka	3	both	13	40 to 44	2015	44	Population	1	Number	1399545.1794274205	1516448.372938947	1280851.9742789962
17	Sri Lanka	3	both	14	45 to 49	2015	44	Population	1	Number	1346461.5287419378	1458930.6758363838	1232270.2637476837
17	Sri Lanka	3	both	15	50 to 54	2015	44	Population	1	Number	1275715.6665199837	1382275.4529570937	1167524.2458048172
17	Sri Lanka	3	both	16	55 to 59	2015	44	Population	1	Number	1150952.8323660132	1247091.2519487028	1053342.3495775487
17	Sri Lanka	3	both	17	60 to 64	2015	44	Population	1	Number	995596.3089219297	1078757.888606609	911161.3662870445
17	Sri Lanka	3	both	18	65 to 69	2015	44	Population	1	Number	756360.7236132518	819539.0942273774	692214.9712262037
17	Sri Lanka	3	both	19	70 to 74	2015	44	Population	1	Number	495870.2518267227	537290.0050851527	453816.2828715017
17	Sri Lanka	3	both	20	75 to 79	2015	44	Population	1	Number	312351.50476805837	338442.04399627814	285861.4694488543
17	Sri Lanka	3	both	21	80 plus	2015	44	Population	1	Number	298742.05559918715	323695.8054667199	273406.21606151457
17	Sri Lanka	3	both	22	All Ages	2015	44	Population	1	Number	21325773.068660792	23107102.469436914	19517168.105423465
17	Sri Lanka	3	both	23	5-14 years	2015	44	Population	1	Number	3575275.9532482186	3873916.6707923855	3272062.4747417704
17	Sri Lanka	3	both	24	15-49 years	2015	44	Population	1	Number	10765036.963724948	11664234.22997107	9852071.266334228
17	Sri Lanka	3	both	25	50-69 years	2015	44	Population	1	Number	4178625.5314211785	4527663.687739783	3824242.9328956143
17	Sri Lanka	3	both	26	70+ years	2015	44	Population	1	Number	1106963.812193968	1199427.8545481507	1013083.9683818707
17	Sri Lanka	3	both	28	<1 year	2015	44	Population	1	Number	324968.1411135702	352112.5406257197	297408.10889247723
17	Sri Lanka	3	both	30	80 to 84	2015	44	Population	1	Number	182511.30705613657	197756.37020983497	167032.81280760953
17	Sri Lanka	3	both	31	85 to 89	2015	44	Population	1	Number	82461.42675378689	89349.38169138915	75468.00404304362
17	Sri Lanka	3	both	32	90 to 94	2015	44	Population	1	Number	27163.68853942512	29432.655618508932	24859.979231722067
17	Sri Lanka	3	both	39	0 to 14	2015	44	Population	1	Number	5275146.761320695	5715776.69717791	4827769.93781176
17	Sri Lanka	3	both	42	Neonatal	2015	44	Population	1	Number	24659.966641707506	26719.799289255723	22568.594013954993
17	Sri Lanka	3	both	157	25 plus	2015	44	Population	1	Number	12771026.359678848	13837782.75154978	11687935.88575399
17	Sri Lanka	3	both	158	<20 years	2015	44	Population	1	Number	6941657.177372968	7521489.757432379	6352946.250755332
17	Sri Lanka	3	both	159	10 to 24	2015	44	Population	1	Number	5046638.127619507	5468180.870424794	4618640.758619627
17	Sri Lanka	3	both	162	10 to 19	2015	44	Population	1	Number	3433548.5960105318	3720350.909970034	3142354.7897054777
17	Sri Lanka	3	both	164	Birth	2015	44	Population	1	Number	322872.523215527	347335.500114244	299456.325402565
17	Sri Lanka	3	both	235	95 plus	2015	44	Population	1	Number	6605.633249838563	7157.397946986805	6045.4199791393585
18	Thailand	1	male	1	Under 5	2015	44	Population	1	Number	1826478.7959978608	2006250.8947273202	1636088.206778135
18	Thailand	1	male	2	Early Neonatal	2015	44	Population	1	Number	6558.695239148015	7204.238133296091	5875.022450922849
18	Thailand	1	male	3	Late Neonatal	2015	44	Population	1	Number	19658.985106012304	21593.930652132483	17609.74929446233
18	Thailand	1	male	4	Post Neonatal	2015	44	Population	1	Number	320530.44090582983	352078.8115710579	287118.6215950126
18	Thailand	1	male	5	1 to 4	2015	44	Population	1	Number	1479730.6747468708	1625373.9143708334	1325484.8134377373
18	Thailand	1	male	6	5 to 9	2015	44	Population	1	Number	1975136.0993040155	2169539.868253445	1769249.5997948893
18	Thailand	1	male	7	10 to 14	2015	44	Population	1	Number	2191957.647274024	2407702.1866795616	1963469.854848716
18	Thailand	1	male	8	15 to 19	2015	44	Population	1	Number	2472413.8350050095	2715762.4164506397	2214691.5291818893
18	Thailand	1	male	9	20 to 24	2015	44	Population	1	Number	2461213.0205634856	2703459.156186014	2204658.2780681937
18	Thailand	1	male	10	25 to 29	2015	44	Population	1	Number	2354484.154018547	2586225.447002966	2109054.7373867515
18	Thailand	1	male	11	30 to 34	2015	44	Population	1	Number	2622164.3406927334	2880252.1913553225	2348832.1700979494
18	Thailand	1	male	12	35 to 39	2015	44	Population	1	Number	2811388.4359884104	3088100.7638779045	2518331.7073659864
18	Thailand	1	male	13	40 to 44	2015	44	Population	1	Number	2817676.331268898	3095007.5484297276	2523964.1578145786
18	Thailand	1	male	14	45 to 49	2015	44	Population	1	Number	2807325.1972447014	3083637.598806994	2514692.017157443
18	Thailand	1	male	15	50 to 54	2015	44	Population	1	Number	2544860.134676481	2795339.279786831	2279586.088471012
18	Thailand	1	male	16	55 to 59	2015	44	Population	1	Number	2190322.903597779	2405906.542530665	1962005.5154566192
18	Thailand	1	male	17	60 to 64	2015	44	Population	1	Number	1659019.4237209181	1822309.2490880433	1486084.656396324
18	Thailand	1	male	18	65 to 69	2015	44	Population	1	Number	1192381.1593466888	1309741.8776703365	1068088.366022204
18	Thailand	1	male	19	70 to 74	2015	44	Population	1	Number	815622.8137769612	895900.9014972213	730602.988506442
18	Thailand	1	male	20	75 to 79	2015	44	Population	1	Number	601212.986811749	660387.678934855	538543.0587203561
18	Thailand	1	male	21	80 plus	2015	44	Population	1	Number	624198.97966505	685636.0797535115	559133.0113170006
18	Thailand	1	male	22	All Ages	2015	44	Population	1	Number	33967856.25895331	37311159.68103137	30427075.94338449
18	Thailand	1	male	23	5-14 years	2015	44	Population	1	Number	4167093.746578039	4577242.054933006	3732719.4546436053
18	Thailand	1	male	24	15-49 years	2015	44	Population	1	Number	18346665.314781785	20152445.12210957	16434224.597072791
18	Thailand	1	male	25	50-69 years	2015	44	Population	1	Number	7586583.621341867	8333296.949075875	6795764.62634616
18	Thailand	1	male	26	70+ years	2015	44	Population	1	Number	2041034.7802537603	2241924.660185588	1828279.0585437983
18	Thailand	1	male	28	<1 year	2015	44	Population	1	Number	346748.12125099014	380876.9803564864	310603.39334039774
18	Thailand	1	male	30	80 to 84	2015	44	Population	1	Number	359216.61809104483	394572.695300496	321772.18472246197
18	Thailand	1	male	31	85 to 89	2015	44	Population	1	Number	177212.24366705865	194654.44832576564	158739.79079070978
18	Thailand	1	male	32	90 to 94	2015	44	Population	1	Number	64639.94469291745	71002.16392298155	57901.932084076056
18	Thailand	1	male	39	0 to 14	2015	44	Population	1	Number	5993572.5425759	6583492.949660326	5368807.66142174
18	Thailand	1	male	42	Neonatal	2015	44	Population	1	Number	26217.68034516032	28798.168785428574	23484.771745385176
18	Thailand	1	male	157	25 plus	2015	44	Population	1	Number	23040656.860808916	25308445.15873438	20638918.47471267
18	Thailand	1	male	158	<20 years	2015	44	Population	1	Number	8465986.377580909	9299255.366110966	7583499.19060363
18	Thailand	1	male	159	10 to 24	2015	44	Population	1	Number	7125584.502842519	7826923.759316215	6382819.662098799
18	Thailand	1	male	162	10 to 19	2015	44	Population	1	Number	4664371.482279033	5123464.603130201	4178161.384030605
18	Thailand	1	male	164	Birth	2015	44	Population	1	Number	343483.992054305	377385.093351431	311481.498326128
18	Thailand	1	male	235	95 plus	2015	44	Population	1	Number	23130.173214029077	25406.772204268218	20719.103719752577
18	Thailand	2	female	1	Under 5	2015	44	Population	1	Number	1724832.7653823043	1894600.3021692338	1545037.6715513817
18	Thailand	2	female	2	Early Neonatal	2015	44	Population	1	Number	6189.357214488299	6798.547826869318	5544.183906405085
18	Thailand	2	female	3	Late Neonatal	2015	44	Population	1	Number	18558.88231090562	20385.54968334658	16624.320274830934
18	Thailand	2	female	4	Post Neonatal	2015	44	Population	1	Number	302704.0987879285	332497.9027194904	271150.4821493222
18	Thailand	2	female	5	1 to 4	2015	44	Population	1	Number	1397380.4270689818	1534918.3019395273	1251718.6852208234
18	Thailand	2	female	6	5 to 9	2015	44	Population	1	Number	1865579.3368066007	2049199.9260293778	1671112.94061901
18	Thailand	2	female	7	10 to 14	2015	44	Population	1	Number	2076857.5413243538	2281273.294621947	1860367.6856060189
18	Thailand	2	female	8	15 to 19	2015	44	Population	1	Number	2401896.9240101133	2638304.8428467666	2151525.2407420925
18	Thailand	2	female	9	20 to 24	2015	44	Population	1	Number	2468087.612545095	2711010.3833583244	2210816.2684550337
18	Thailand	2	female	10	25 to 29	2015	44	Population	1	Number	2382590.1735378653	2617097.815700271	2134231.009444107
18	Thailand	2	female	11	30 to 34	2015	44	Population	1	Number	2687039.4453490246	2951512.66097994	2406944.7492717286
18	Thailand	2	female	12	35 to 39	2015	44	Population	1	Number	2817333.7872059993	3094631.289294292	2523657.320252139
18	Thailand	2	female	13	40 to 44	2015	44	Population	1	Number	2955816.405635771	3246744.1294420604	2647704.6288511553
18	Thailand	2	female	14	45 to 49	2015	44	Population	1	Number	2982020.853199826	3275527.763003215	2671177.5471892324
18	Thailand	2	female	15	50 to 54	2015	44	Population	1	Number	2745997.6392252967	3016273.8448901833	2459757.1913900115
18	Thailand	2	female	16	55 to 59	2015	44	Population	1	Number	2403896.136963039	2640500.8293451294	2153316.057444858
18	Thailand	2	female	17	60 to 64	2015	44	Population	1	Number	1871797.5801627876	2056030.2031310434	1676682.9996003823
18	Thailand	2	female	18	65 to 69	2015	44	Population	1	Number	1358661.7957916535	1492388.7698075555	1217036.0509880949
18	Thailand	2	female	19	70 to 74	2015	44	Population	1	Number	974059.3778729425	1069931.6644995513	872524.2605233261
18	Thailand	2	female	20	75 to 79	2015	44	Population	1	Number	778349.2362223673	854958.6532310772	697214.77683099
18	Thailand	2	female	21	80 plus	2015	44	Population	1	Number	927768.6450757887	1019084.7429281818	831058.8341638786
18	Thailand	2	female	22	All Ages	2015	44	Population	1	Number	35422585.25631083	38909071.115278155	31730165.23292346
18	Thailand	2	female	23	5-14 years	2015	44	Population	1	Number	3942436.8781309547	4330473.220651326	3531480.626225029
18	Thailand	2	female	24	15-49 years	2015	44	Population	1	Number	18694785.201483697	20534828.884624872	16746056.764205491
18	Thailand	2	female	25	50-69 years	2015	44	Population	1	Number	8380353.152142776	9205193.64717391	7506792.299423347
18	Thailand	2	female	26	70+ years	2015	44	Population	1	Number	2680177.2591710985	2943975.06065881	2400797.8715181947
18	Thailand	2	female	28	<1 year	2015	44	Population	1	Number	327452.33831332246	359682.00022970635	293318.9863305582
18	Thailand	2	female	30	80 to 84	2015	44	Population	1	Number	514627.42700423504	565279.8916367351	460983.10369171714
18	Thailand	2	female	31	85 to 89	2015	44	Population	1	Number	271997.802240971	298769.3234137342	243644.98372010954
18	Thailand	2	female	32	90 to 94	2015	44	Population	1	Number	103184.75711120751	113340.76898685428	92428.86618712799
18	Thailand	2	female	39	0 to 14	2015	44	Population	1	Number	5667269.643513259	6225073.522820559	5076518.297776409
18	Thailand	2	female	42	Neonatal	2015	44	Population	1	Number	24748.23952539392	27184.0975102159	22168.504181236018
18	Thailand	2	female	157	25 plus	2015	44	Population	1	Number	24885331.07624236	27334682.366252504	22291305.425949913
18	Thailand	2	female	158	<20 years	2015	44	Population	1	Number	8069166.567523371	8863378.365667323	7228043.538518502
18	Thailand	2	female	159	10 to 24	2015	44	Population	1	Number	6946842.077879562	7630588.520827037	6222709.194803146
18	Thailand	2	female	162	10 to 19	2015	44	Population	1	Number	4478754.465334467	4919578.137468713	4011892.926348111
18	Thailand	2	female	164	Birth	2015	44	Population	1	Number	324141.726598222	356133.789582905	293941.356821281
18	Thailand	2	female	235	95 plus	2015	44	Population	1	Number	37958.65871937508	41694.7588908579	34001.880564924075
18	Thailand	3	both	1	Under 5	2015	44	Population	1	Number	3551311.561380165	3900851.1968965544	3181125.878329517
18	Thailand	3	both	2	Early Neonatal	2015	44	Population	1	Number	12748.052453636315	14002.785960165409	11419.206357327934
18	Thailand	3	both	3	Late Neonatal	2015	44	Population	1	Number	38217.86741691792	41979.480335479064	34234.069569293264
18	Thailand	3	both	4	Post Neonatal	2015	44	Population	1	Number	623234.5396937584	684576.7142905483	558269.1037443348
18	Thailand	3	both	5	1 to 4	2015	44	Population	1	Number	2877111.1018158523	3160292.2163103614	2577203.49865856
18	Thailand	3	both	6	5 to 9	2015	44	Population	1	Number	3840715.436110616	4218739.794282823	3440362.5404139
18	Thailand	3	both	7	10 to 14	2015	44	Population	1	Number	4268815.188598378	4688975.481301507	3823837.5404547346
18	Thailand	3	both	8	15 to 19	2015	44	Population	1	Number	4874310.759015123	5354067.259297405	4366216.769923981
18	Thailand	3	both	9	20 to 24	2015	44	Population	1	Number	4929300.6331085805	5414469.539544339	4415474.546523227
18	Thailand	3	both	10	25 to 29	2015	44	Population	1	Number	4737074.327556413	5203323.262703238	4243285.746830859
18	Thailand	3	both	11	30 to 34	2015	44	Population	1	Number	5309203.786041758	5831764.85233526	4755776.919369678
18	Thailand	3	both	12	35 to 39	2015	44	Population	1	Number	5628722.22319441	6182732.053172196	5041989.027618126
18	Thailand	3	both	13	40 to 44	2015	44	Population	1	Number	5773492.73690467	6341751.677871789	5171668.786665734
18	Thailand	3	both	14	45 to 49	2015	44	Population	1	Number	5789346.0504445275	6359165.361810209	5185869.564346675
18	Thailand	3	both	15	50 to 54	2015	44	Population	1	Number	5290857.773901777	5811613.124677014	4739343.279861024
18	Thailand	3	both	16	55 to 59	2015	44	Population	1	Number	4594219.040560818	5046407.371875796	4115321.572901477
18	Thailand	3	both	17	60 to 64	2015	44	Population	1	Number	3530817.003883706	3878339.4522190867	3162767.6559967054
18	Thailand	3	both	18	65 to 69	2015	44	Population	1	Number	2551042.9551383425	2802130.6474778918	2285124.417010299
18	Thailand	3	both	19	70 to 74	2015	44	Population	1	Number	1789682.1916499038	1965832.5659967726	1603127.2490297682
18	Thailand	3	both	20	75 to 79	2015	44	Population	1	Number	1379562.2230341162	1515346.3321659323	1235757.835551346
18	Thailand	3	both	21	80 plus	2015	44	Population	1	Number	1551967.6247408388	1704720.822681693	1390191.8454808786
18	Thailand	3	both	22	All Ages	2015	44	Population	1	Number	69390441.51526414	76220230.79630947	62157241.17630791
18	Thailand	3	both	23	5-14 years	2015	44	Population	1	Number	8109530.624708993	8907715.27558433	7264200.080868635
18	Thailand	3	both	24	15-49 years	2015	44	Population	1	Number	37041450.51626548	40687274.00673443	33180281.361278288
18	Thailand	3	both	25	50-69 years	2015	44	Population	1	Number	15966936.773484644	17538490.596249785	14302556.925769502
18	Thailand	3	both	26	70+ years	2015	44	Population	1	Number	4721212.039424859	5185899.720844398	4229076.930061993
18	Thailand	3	both	28	<1 year	2015	44	Population	1	Number	674200.4595643126	740558.9805861928	603922.379670956
18	Thailand	3	both	30	80 to 84	2015	44	Population	1	Number	873844.0450952798	959852.5869372311	782755.2884141791
18	Thailand	3	both	31	85 to 89	2015	44	Population	1	Number	449210.0459080297	493423.77173949993	402384.77451081935
18	Thailand	3	both	32	90 to 94	2015	44	Population	1	Number	167824.70180412495	184342.93290983583	150330.79827120402
18	Thailand	3	both	39	0 to 14	2015	44	Population	1	Number	11660842.186089158	12808566.472480884	10445325.959198153
18	Thailand	3	both	42	Neonatal	2015	44	Population	1	Number	50965.91987055424	55982.26629564448	45653.275926621194
18	Thailand	3	both	157	25 plus	2015	44	Population	1	Number	47925987.93705128	52643127.52498687	42930223.90066258
18	Thailand	3	both	158	<20 years	2015	44	Population	1	Number	16535152.945104282	18162633.73177829	14811542.729122134
18	Thailand	3	both	159	10 to 24	2015	44	Population	1	Number	14072426.58072208	15457512.280143252	12605528.856901944
18	Thailand	3	both	162	10 to 19	2015	44	Population	1	Number	9143125.9476135	10043042.740598915	8190054.310378716
18	Thailand	3	both	164	Birth	2015	44	Population	1	Number	667625.718652526	733518.882934337	605422.855147409
18	Thailand	3	both	235	95 plus	2015	44	Population	1	Number	61088.83193340416	67101.53109512612	54720.98428467665
19	Timor-Leste	1	male	1	Under 5	2015	44	Population	1	Number	86231.02085892801	92445.59695309284	80440.58001364139
19	Timor-Leste	1	male	2	Early Neonatal	2015	44	Population	1	Number	351.12416407688664	376.42930153693914	327.54606328223014
19	Timor-Leste	1	male	3	Late Neonatal	2015	44	Population	1	Number	1042.466055436799	1117.5954527530444	972.4641237989796
19	Timor-Leste	1	male	4	Post Neonatal	2015	44	Population	1	Number	16538.230482259165	17730.12280559114	15427.682974652767
19	Timor-Leste	1	male	5	1 to 4	2015	44	Population	1	Number	68299.20015715517	73221.44939321173	63712.88685190741
19	Timor-Leste	1	male	6	5 to 9	2015	44	Population	1	Number	83041.95605860851	89026.6997134331	77465.6619425859
19	Timor-Leste	1	male	7	10 to 14	2015	44	Population	1	Number	82841.3874629818	88811.67635677947	77278.56159280425
19	Timor-Leste	1	male	8	15 to 19	2015	44	Population	1	Number	73096.00844555949	78363.95844939632	68187.58791760325
19	Timor-Leste	1	male	9	20 to 24	2015	44	Population	1	Number	56449.19855863593	60517.431039278556	52658.616680307416
19	Timor-Leste	1	male	10	25 to 29	2015	44	Population	1	Number	45275.03374422497	48537.956293056595	42234.800634922205
19	Timor-Leste	1	male	11	30 to 34	2015	44	Population	1	Number	33284.49185770769	35683.269065085704	31049.427500963204
19	Timor-Leste	1	male	12	35 to 39	2015	44	Population	1	Number	28976.883460700315	31065.216005584294	27031.076396274526
19	Timor-Leste	1	male	13	40 to 44	2015	44	Population	1	Number	30017.11225902524	32180.412964533316	28001.453495497823
19	Timor-Leste	1	male	14	45 to 49	2015	44	Population	1	Number	25792.89426480329	27651.76016364962	24060.893101168538
19	Timor-Leste	1	male	15	50 to 54	2015	44	Population	1	Number	18249.887231527853	19565.13679926522	17024.401421494415
19	Timor-Leste	1	male	16	55 to 59	2015	44	Population	1	Number	15601.992645530101	16726.411323987715	14554.313810435046
19	Timor-Leste	1	male	17	60 to 64	2015	44	Population	1	Number	15910.084670337865	17056.7072066775	14841.717356470506
19	Timor-Leste	1	male	18	65 to 69	2015	44	Population	1	Number	13149.321525771995	14096.97885830245	12266.340346931485
19	Timor-Leste	1	male	19	70 to 74	2015	44	Population	1	Number	9368.565456435044	10043.747801978989	8739.463266291297
19	Timor-Leste	1	male	20	75 to 79	2015	44	Population	1	Number	4735.533152387543	5076.817887611755	4417.5405748132425
19	Timor-Leste	1	male	21	80 plus	2015	44	Population	1	Number	3775.1302534487336	4047.1997939893968	3521.6290401022197
19	Timor-Leste	1	male	22	All Ages	2015	44	Population	1	Number	625796.5019066144	670896.9766757033	583774.0650923067
19	Timor-Leste	1	male	23	5-14 years	2015	44	Population	1	Number	165883.34352159032	177838.37607021257	154744.22353539013
19	Timor-Leste	1	male	24	15-49 years	2015	44	Population	1	Number	292891.6225906569	314000.00398058444	273223.855726737
19	Timor-Leste	1	male	25	50-69 years	2015	44	Population	1	Number	62911.28607316781	67445.23418823289	58686.772935331435
19	Timor-Leste	1	male	26	70+ years	2015	44	Population	1	Number	17879.22886227132	19167.765483580148	16678.632881206755
19	Timor-Leste	1	male	28	<1 year	2015	44	Population	1	Number	17931.82070177285	19224.147559881127	16727.693161733976
19	Timor-Leste	1	male	30	80 to 84	2015	44	Population	1	Number	2426.279895264857	2601.139254282924	2263.3544182416445
19	Timor-Leste	1	male	31	85 to 89	2015	44	Population	1	Number	1036.6324368542362	1111.3414116099627	967.02223458457
19	Timor-Leste	1	male	32	90 to 94	2015	44	Population	1	Number	265.9568898424233	285.12411427314316	248.0977989643461
19	Timor-Leste	1	male	39	0 to 14	2015	44	Population	1	Number	252114.36438051832	270283.9730233054	235184.80354903152
19	Timor-Leste	1	male	42	Neonatal	2015	44	Population	1	Number	1393.5902195136857	1494.0247542899835	1300.0101870812096
19	Timor-Leste	1	male	157	25 plus	2015	44	Population	1	Number	244136.93052190065	261731.61416372255	227743.05694536454
19	Timor-Leste	1	male	158	<20 years	2015	44	Population	1	Number	325210.3728260778	348647.93147270184	303372.3914666349
19	Timor-Leste	1	male	159	10 to 24	2015	44	Population	1	Number	212386.59446717723	227693.0658454544	198124.7661907149
19	Timor-Leste	1	male	162	10 to 19	2015	44	Population	1	Number	155937.39590854128	167175.63480617583	145466.1495104075
19	Timor-Leste	1	male	164	Birth	2015	44	Population	1	Number	18809.7080243096	20568.1671522941	17065.4648643423
19	Timor-Leste	1	male	235	95 plus	2015	44	Population	1	Number	46.261031487217224	49.595013823367445	43.154588311658564
19	Timor-Leste	2	female	1	Under 5	2015	44	Population	1	Number	82362.74048379292	88298.53380923498	76832.05591254885
19	Timor-Leste	2	female	2	Early Neonatal	2015	44	Population	1	Number	335.2130617076598	359.3715032869182	312.70339656567916
19	Timor-Leste	2	female	3	Late Neonatal	2015	44	Population	1	Number	998.3211490133938	1070.2690708303887	931.283562071013
19	Timor-Leste	2	female	4	Post Neonatal	2015	44	Population	1	Number	15847.190050223488	16989.279839545623	14783.046130369463
19	Timor-Leste	2	female	5	1 to 4	2015	44	Population	1	Number	65182.016222848375	69879.61339557206	60805.022823542706
19	Timor-Leste	2	female	6	5 to 9	2015	44	Population	1	Number	77597.00790928342	83189.3400599218	72386.34381654325
19	Timor-Leste	2	female	7	10 to 14	2015	44	Population	1	Number	77566.91466052877	83157.07802338702	72358.27133914236
19	Timor-Leste	2	female	8	15 to 19	2015	44	Population	1	Number	69987.00566053865	75030.89320759337	65287.35567171296
19	Timor-Leste	2	female	9	20 to 24	2015	44	Population	1	Number	57874.73163971736	62045.700742504625	53988.424755506036
19	Timor-Leste	2	female	10	25 to 29	2015	44	Population	1	Number	47242.25139027653	50646.94918000634	44069.918981953495
19	Timor-Leste	2	female	11	30 to 34	2015	44	Population	1	Number	34299.22925875119	36771.13748941486	31996.024958449096
19	Timor-Leste	2	female	12	35 to 39	2015	44	Population	1	Number	28724.43435970649	30794.573171843225	26795.57933378367
19	Timor-Leste	2	female	13	40 to 44	2015	44	Population	1	Number	27410.017450843734	29385.42766278277	25569.42594402346
19	Timor-Leste	2	female	14	45 to 49	2015	44	Population	1	Number	22979.446635102388	24635.550416469814	21436.369386652943
19	Timor-Leste	2	female	15	50 to 54	2015	44	Population	1	Number	15870.013452473433	17013.74809962744	14804.33693380172
19	Timor-Leste	2	female	16	55 to 59	2015	44	Population	1	Number	14386.990268128808	15423.845043785082	13420.89923430465
19	Timor-Leste	2	female	17	60 to 64	2015	44	Population	1	Number	17033.673454015887	18261.271814660566	15889.856791161243
19	Timor-Leste	2	female	18	65 to 69	2015	44	Population	1	Number	14477.76393820362	15521.160673753304	13505.577423175111
19	Timor-Leste	2	female	19	70 to 74	2015	44	Population	1	Number	10189.253190059524	10923.581609943707	9505.041554072854
19	Timor-Leste	2	female	20	75 to 79	2015	44	Population	1	Number	4414.719159711996	4732.883178636017	4118.2693451529585
19	Timor-Leste	2	female	21	80 plus	2015	44	Population	1	Number	3744.726601058054	4014.6049833653997	3493.267002769501
19	Timor-Leste	2	female	22	All Ages	2015	44	Population	1	Number	606160.9195121927	649846.2791669305	565457.0183847544
19	Timor-Leste	2	female	23	5-14 years	2015	44	Population	1	Number	155163.9225698122	166346.41808330885	144744.6151556856
19	Timor-Leste	2	female	24	15-49 years	2015	44	Population	1	Number	288517.11639493634	309310.2318706149	269143.0990320817
19	Timor-Leste	2	female	25	50-69 years	2015	44	Population	1	Number	61768.44111282175	66220.02563182639	57620.67038244272
19	Timor-Leste	2	female	26	70+ years	2015	44	Population	1	Number	18348.698950829574	19671.069771945124	17116.577901995308
19	Timor-Leste	2	female	28	<1 year	2015	44	Population	1	Number	17180.724260944542	18418.92041366293	16027.033089006154
19	Timor-Leste	2	female	30	80 to 84	2015	44	Population	1	Number	2535.770417206266	2718.5206393199687	2365.4926163429072
19	Timor-Leste	2	female	31	85 to 89	2015	44	Population	1	Number	916.7904463410133	982.8625388946954	855.2276723626519
19	Timor-Leste	2	female	32	90 to 94	2015	44	Population	1	Number	239.20585066107506	256.44515672860575	223.1431006866149
19	Timor-Leste	2	female	39	0 to 14	2015	44	Population	1	Number	237526.6630536051	254644.95189254388	221576.67106823446
19	Timor-Leste	2	female	42	Neonatal	2015	44	Population	1	Number	1333.5342107210536	1429.6405741173069	1243.9869586366922
19	Timor-Leste	2	female	157	25 plus	2015	44	Population	1	Number	240772.51915833165	258124.73332428848	224604.56688930068
19	Timor-Leste	2	female	158	<20 years	2015	44	Population	1	Number	307513.66871414374	329675.8451001373	286864.0267399474
19	Timor-Leste	2	female	159	10 to 24	2015	44	Population	1	Number	205428.65196078477	220233.67197348503	191634.0517663613
19	Timor-Leste	2	female	162	10 to 19	2015	44	Population	1	Number	147553.92032106742	158187.9712309804	137645.6270108553
19	Timor-Leste	2	female	164	Birth	2015	44	Population	1	Number	17901.0715696095	19574.5851968067	16241.0871827694
19	Timor-Leste	2	female	235	95 plus	2015	44	Population	1	Number	52.95988684969958	56.776648422130165	49.403613377326465
19	Timor-Leste	3	both	1	Under 5	2015	44	Population	1	Number	168593.7613427209	180744.13076232784	157272.63592619027
19	Timor-Leste	3	both	2	Early Neonatal	2015	44	Population	1	Number	686.3372257845464	735.8008048238572	640.2494598479094
19	Timor-Leste	3	both	3	Late Neonatal	2015	44	Population	1	Number	2040.7872044501928	2187.864523583433	1903.7476858699927
19	Timor-Leste	3	both	4	Post Neonatal	2015	44	Population	1	Number	32385.42053248265	34719.40264513676	30210.729105022227
19	Timor-Leste	3	both	5	1 to 4	2015	44	Population	1	Number	133481.21638000355	143101.06278878378	124517.90967545012
19	Timor-Leste	3	both	6	5 to 9	2015	44	Population	1	Number	160638.96396789193	172216.0397733549	149852.00575912916
19	Timor-Leste	3	both	7	10 to 14	2015	44	Population	1	Number	160408.30212351057	171968.7543801665	149636.8329319466
19	Timor-Leste	3	both	8	15 to 19	2015	44	Population	1	Number	143083.01410609813	153394.8516569897	133474.94358931622
19	Timor-Leste	3	both	9	20 to 24	2015	44	Population	1	Number	114323.9301983533	122563.13178178317	106647.04143581347
19	Timor-Leste	3	both	10	25 to 29	2015	44	Population	1	Number	92517.2851345015	99184.90547306294	86304.7196168757
19	Timor-Leste	3	both	11	30 to 34	2015	44	Population	1	Number	67583.72111645888	72454.40655450057	63045.45245941229
19	Timor-Leste	3	both	12	35 to 39	2015	44	Population	1	Number	57701.31782040681	61859.78917742752	53826.655730058206
19	Timor-Leste	3	both	13	40 to 44	2015	44	Population	1	Number	57427.129709868976	61565.84062731609	53570.87943952128
19	Timor-Leste	3	both	14	45 to 49	2015	44	Population	1	Number	48772.34089990568	52287.31058011943	45497.26248782148
19	Timor-Leste	3	both	15	50 to 54	2015	44	Population	1	Number	34119.90068400129	36578.88489889267	31828.738355296133
19	Timor-Leste	3	both	16	55 to 59	2015	44	Population	1	Number	29988.982913658907	32150.256367772796	27975.213044739696
19	Timor-Leste	3	both	17	60 to 64	2015	44	Population	1	Number	32943.75812435375	35317.979021338055	30731.574147631745
19	Timor-Leste	3	both	18	65 to 69	2015	44	Population	1	Number	27627.085463975614	29618.139532055757	25771.917770106596
19	Timor-Leste	3	both	19	70 to 74	2015	44	Population	1	Number	19557.81864649457	20967.329411922696	18244.504820364153
19	Timor-Leste	3	both	20	75 to 79	2015	44	Population	1	Number	9150.25231209954	9809.701066247773	8535.8099199662
19	Timor-Leste	3	both	21	80 plus	2015	44	Population	1	Number	7519.856854506787	8061.804777354799	7014.896042871718
19	Timor-Leste	3	both	22	All Ages	2015	44	Population	1	Number	1231957.4214188072	1320743.255842634	1149231.0834770608
19	Timor-Leste	3	both	23	5-14 years	2015	44	Population	1	Number	321047.2660914025	344184.79415352136	299488.83869107574
19	Timor-Leste	3	both	24	15-49 years	2015	44	Population	1	Number	581408.7389855933	623310.2358511996	542366.9547588186
19	Timor-Leste	3	both	25	50-69 years	2015	44	Population	1	Number	124679.72718598956	133665.25982005926	116307.44331777416
19	Timor-Leste	3	both	26	70+ years	2015	44	Population	1	Number	36227.9278131009	38838.83525552527	33795.21078320206
19	Timor-Leste	3	both	28	<1 year	2015	44	Population	1	Number	35112.54496271739	37643.067973544064	32754.72625074013
19	Timor-Leste	3	both	30	80 to 84	2015	44	Population	1	Number	4962.050312471122	5319.659893602893	4628.847034584553
19	Timor-Leste	3	both	31	85 to 89	2015	44	Population	1	Number	1953.4228831952496	2094.203950504658	1822.2499069472221
19	Timor-Leste	3	both	32	90 to 94	2015	44	Population	1	Number	505.16274050349836	541.5692710017488	471.240899650961
19	Timor-Leste	3	both	39	0 to 14	2015	44	Population	1	Number	489641.02743412345	524928.9249158492	456761.4746172659
19	Timor-Leste	3	both	42	Neonatal	2015	44	Population	1	Number	2727.1244302347395	2923.6653284072904	2543.9971457179017
19	Timor-Leste	3	both	157	25 plus	2015	44	Population	1	Number	484909.44968023227	519856.34748801065	452347.62383466517
19	Timor-Leste	3	both	158	<20 years	2015	44	Population	1	Number	632724.0415402215	678323.776572839	590236.4182065822
19	Timor-Leste	3	both	159	10 to 24	2015	44	Population	1	Number	417815.246427962	447926.7378189393	389758.8179570762
19	Timor-Leste	3	both	162	10 to 19	2015	44	Population	1	Number	303491.3162296087	325363.6060371562	283111.7765212628
19	Timor-Leste	3	both	164	Birth	2015	44	Population	1	Number	36710.7795939191	40142.7523491008	33306.5520471117
19	Timor-Leste	3	both	235	95 plus	2015	44	Population	1	Number	99.2209183369168	106.3716622454976	92.55820168898502
20	Viet Nam	1	male	1	Under 5	2015	44	Population	1	Number	3929244.4092648616	4348092.552247032	3511617.668245744
20	Viet Nam	1	male	2	Early Neonatal	2015	44	Population	1	Number	14792.358138287549	16369.188462697966	13220.126004619779
20	Viet Nam	1	male	3	Late Neonatal	2015	44	Population	1	Number	44208.215128510645	48920.70610195896	39509.46623753845
20	Viet Nam	1	male	4	Post Neonatal	2015	44	Population	1	Number	716910.8116254543	793331.8052966883	640712.6690119422
20	Viet Nam	1	male	5	1 to 4	2015	44	Population	1	Number	3153333.024372609	3489470.852385686	2818175.4069916434
20	Viet Nam	1	male	6	5 to 9	2015	44	Population	1	Number	3801881.922979341	4207153.526731603	3397792.1306799557
20	Viet Nam	1	male	7	10 to 14	2015	44	Population	1	Number	3509513.4659606665	3883619.285013945	3136498.575897852
20	Viet Nam	1	male	8	15 to 19	2015	44	Population	1	Number	3696548.7736211396	4090592.113257502	3303654.5027263328
20	Viet Nam	1	male	9	20 to 24	2015	44	Population	1	Number	4371636.437752267	4837642.522644375	3906989.2719730115
20	Viet Nam	1	male	10	25 to 29	2015	44	Population	1	Number	4467121.253764212	4943305.793774892	3992325.314232462
20	Viet Nam	1	male	11	30 to 34	2015	44	Population	1	Number	4083828.255050144	4519154.66967903	3649771.2946287193
20	Viet Nam	1	male	12	35 to 39	2015	44	Population	1	Number	3627614.340595966	4014309.4330242793	3242046.8887049416
20	Viet Nam	1	male	13	40 to 44	2015	44	Population	1	Number	3403513.2223988157	3766319.666674884	3041764.7570362785
20	Viet Nam	1	male	14	45 to 49	2015	44	Population	1	Number	3031180.0601826957	3354296.6716763647	2709005.688186051
20	Viet Nam	1	male	15	50 to 54	2015	44	Population	1	Number	2693009.8122209646	2980078.276636633	2406778.4673958747
20	Viet Nam	1	male	16	55 to 59	2015	44	Population	1	Number	2130869.0041843904	2358014.59055627	1904385.7964567556
20	Viet Nam	1	male	17	60 to 64	2015	44	Population	1	Number	1464253.604069476	1620339.568453197	1308622.8015540778
20	Viet Nam	1	male	18	65 to 69	2015	44	Population	1	Number	767479.5235352047	849291.0220644356	685906.5953006692
20	Viet Nam	1	male	19	70 to 74	2015	44	Population	1	Number	557093.6253007947	616478.4856251488	497881.93701072346
20	Viet Nam	1	male	20	75 to 79	2015	44	Population	1	Number	429326.8580419876	475092.0837426968	383695.08819502144
20	Viet Nam	1	male	21	80 plus	2015	44	Population	1	Number	433421.69702530705	479623.4228581868	387354.6999230525
20	Viet Nam	1	male	22	All Ages	2015	44	Population	1	Number	46397536.265948236	51343403.68466049	41466091.47814753
20	Viet Nam	1	male	23	5-14 years	2015	44	Population	1	Number	7311395.388940007	8090772.811745547	6534290.706577809
20	Viet Nam	1	male	24	15-49 years	2015	44	Population	1	Number	26681442.34336524	29525620.870731335	23845557.7174878
20	Viet Nam	1	male	25	50-69 years	2015	44	Population	1	Number	7055611.944010035	7807723.457710537	6305693.660707377
20	Viet Nam	1	male	26	70+ years	2015	44	Population	1	Number	1419842.1803680893	1571193.992226032	1268931.7251287976
20	Viet Nam	1	male	28	<1 year	2015	44	Population	1	Number	775911.3848922525	858621.6998613452	693442.2612541006
20	Viet Nam	1	male	30	80 to 84	2015	44	Population	1	Number	288749.60971281875	319529.6338645025	258059.34310823557
20	Viet Nam	1	male	31	85 to 89	2015	44	Population	1	Number	111640.3532390732	123540.95034262877	99774.45943528706
20	Viet Nam	1	male	32	90 to 94	2015	44	Population	1	Number	27994.77763882141	30978.95459650089	25019.3028316833
20	Viet Nam	1	male	39	0 to 14	2015	44	Population	1	Number	11240639.798204869	12438865.363992577	10045908.374823553
20	Viet Nam	1	male	42	Neonatal	2015	44	Population	1	Number	59000.573266798194	65289.894564656934	52729.59224215823
20	Viet Nam	1	male	157	25 plus	2015	44	Population	1	Number	27088711.25636996	29976303.68476601	24209539.328624614
20	Viet Nam	1	male	158	<20 years	2015	44	Population	1	Number	14937188.57182601	16529457.477250079	13349562.877549885
20	Viet Nam	1	male	159	10 to 24	2015	44	Population	1	Number	11577698.677334074	12811853.920915822	10347142.350597197
20	Viet Nam	1	male	162	10 to 19	2015	44	Population	1	Number	7206062.239581807	7974211.398271446	6440153.078624185
20	Viet Nam	1	male	164	Birth	2015	44	Population	1	Number	782077.152549509	853577.403740139	717063.237729417
20	Viet Nam	1	male	235	95 plus	2015	44	Population	1	Number	5036.9564345936615	5573.884054554661	4501.594547846537
20	Viet Nam	2	female	1	Under 5	2015	44	Population	1	Number	3647483.0464225425	4036296.0958095263	3259803.8137415377
20	Viet Nam	2	female	2	Early Neonatal	2015	44	Population	1	Number	13736.686527607866	15200.984759922003	12276.658331499952
20	Viet Nam	2	female	3	Late Neonatal	2015	44	Population	1	Number	41116.59000181932	45499.52106291952	36746.439994405635
20	Viet Nam	2	female	4	Post Neonatal	2015	44	Population	1	Number	666655.4107033843	737719.297725462	595798.7528944839
20	Viet Nam	2	female	5	1 to 4	2015	44	Population	1	Number	2925974.359189731	3237876.2922612233	2614981.962521149
20	Viet Nam	2	female	6	5 to 9	2015	44	Population	1	Number	3513640.8162056576	3888186.601014559	3140187.243370197
20	Viet Nam	2	female	7	10 to 14	2015	44	Population	1	Number	3273126.1055969726	3622033.592197494	2925236.0671962295
20	Viet Nam	2	female	8	15 to 19	2015	44	Population	1	Number	3532660.5337653914	3909233.7753955475	3157185.416370156
20	Viet Nam	2	female	9	20 to 24	2015	44	Population	1	Number	4233572.825277482	4684861.656246134	3783599.996476404
20	Viet Nam	2	female	10	25 to 29	2015	44	Population	1	Number	4358146.689036817	4822714.798682225	3894933.3052284447
20	Viet Nam	2	female	11	30 to 34	2015	44	Population	1	Number	4052409.2774621705	4484386.5035330495	3621691.739038848
20	Viet Nam	2	female	12	35 to 39	2015	44	Population	1	Number	3594097.003779179	3977219.2275281306	3212092.0017346
20	Viet Nam	2	female	13	40 to 44	2015	44	Population	1	Number	3342843.851118338	3699183.0841828035	2987543.7379498766
20	Viet Nam	2	female	14	45 to 49	2015	44	Population	1	Number	3081697.813456075	3410199.497737859	2754154.072067844
20	Viet Nam	2	female	15	50 to 54	2015	44	Population	1	Number	2895313.101870793	3203946.6175694047	2587579.5915518263
20	Viet Nam	2	female	16	55 to 59	2015	44	Population	1	Number	2445451.0588570233	2706130.346798717	2185531.937098119
20	Viet Nam	2	female	17	60 to 64	2015	44	Population	1	Number	1765204.9011164545	1953371.560607606	1577586.9539238636
20	Viet Nam	2	female	18	65 to 69	2015	44	Population	1	Number	1032777.5147967754	1142869.15052358	923006.9169980254
20	Viet Nam	2	female	19	70 to 74	2015	44	Population	1	Number	837179.5041612162	926420.8554586439	748198.3893325097
20	Viet Nam	2	female	20	75 to 79	2015	44	Population	1	Number	725867.1841281294	803242.9058844264	648717.0975096005
20	Viet Nam	2	female	21	80 plus	2015	44	Population	1	Number	913784.5006736555	1011191.7630701064	816661.2873377053
20	Viet Nam	2	female	22	All Ages	2015	44	Population	1	Number	47245255.72772467	52281488.032239825	42223709.56692578
20	Viet Nam	2	female	23	5-14 years	2015	44	Population	1	Number	6786766.921802631	7510220.193212053	6065423.310566425
[truncated: 93,176 more rows]
