# Supplementary material for: Hematological malignancy burden in mainland China and Taiwan from 1990 to 2021 and decadal projections: Insights from the global burden of disease study 2021
Source: PLoS One. 2025 Jul 21;20(7):e0328526. doi: 10.1371/journal.pone.0328526 (PMC12279097; doi:10.1371/journal.pone.0328526)
Supplement: S1 Data — (ZIP) [file pone.0328526.s021.zip › The raw data used in this study/GBD_Population/IHME_GBD_2019_POP_2016_Y2020M10D15.CSV]

location_id	location_name	sex_id	sex_name	age_group_id	age_group_name	year_id	measure_id	measure_name	metric_id	metric_name	val	upper	lower
1	Global	1	male	1	Under 5	2016	44	Population	1	Number	343429512.2031	351872534.1291362	334713288.3993276
1	Global	1	male	2	Early Neonatal	2016	44	Population	1	Number	1375138.9765583295	1409662.9855099428	1340059.189419538
1	Global	1	male	3	Late Neonatal	2016	44	Population	1	Number	4080402.3460094705	4182925.4524061056	3976485.7227498195
1	Global	1	male	4	Post Neonatal	2016	44	Population	1	Number	64747722.89163625	66360983.11825525	63108341.08170401
1	Global	1	male	5	1 to 4	2016	44	Population	1	Number	273226247.98889595	279916590.37601006	266304101.07238877
1	Global	1	male	6	5 to 9	2016	44	Population	1	Number	334193055.42547053	342574437.74886006	325395717.065943
1	Global	1	male	7	10 to 14	2016	44	Population	1	Number	324455359.386096	333106303.1021524	315414310.9132608
1	Global	1	male	8	15 to 19	2016	44	Population	1	Number	312900155.75915325	321552395.629611	303886989.7076998
1	Global	1	male	9	20 to 24	2016	44	Population	1	Number	304948162.2700523	313903268.93343097	296141775.5154498
1	Global	1	male	10	25 to 29	2016	44	Population	1	Number	308943152.0480041	318209317.9215889	299400427.6224813
1	Global	1	male	11	30 to 34	2016	44	Population	1	Number	285106538.5942413	293597484.99824965	276471739.88021684
1	Global	1	male	12	35 to 39	2016	44	Population	1	Number	259160091.82985416	266768068.08147734	251489972.0972136
1	Global	1	male	13	40 to 44	2016	44	Population	1	Number	246248037.81788158	253868956.2176176	238454487.8121582
1	Global	1	male	14	45 to 49	2016	44	Population	1	Number	232515503.39317665	240452032.0625613	224837219.73278487
1	Global	1	male	15	50 to 54	2016	44	Population	1	Number	205195217.2097695	212140769.7332969	198366936.96672824
1	Global	1	male	16	55 to 59	2016	44	Population	1	Number	165793001.2021278	170750097.65642536	160728177.90967044
1	Global	1	male	17	60 to 64	2016	44	Population	1	Number	145138258.15389606	150066898.2779308	140285283.6080591
1	Global	1	male	18	65 to 69	2016	44	Population	1	Number	111751388.70654938	115342548.00481643	108152797.70947139
1	Global	1	male	19	70 to 74	2016	44	Population	1	Number	75424450.73785092	77808062.85902011	72987936.85187587
1	Global	1	male	20	75 to 79	2016	44	Population	1	Number	53932742.160703465	55514572.76279873	52318104.10552811
1	Global	1	male	21	80 plus	2016	44	Population	1	Number	52036941.896382764	53367497.73707599	50695203.996254936
1	Global	1	male	22	All Ages	2016	44	Population	1	Number	3761171568.79431	3869094433.772215	3650719141.2779226
1	Global	1	male	23	5-14 years	2016	44	Population	1	Number	658648414.8115666	675843209.663084	640803701.6461728
1	Global	1	male	24	15-49 years	2016	44	Population	1	Number	1949821641.7123635	2008489955.7454228	1890496195.5040135
1	Global	1	male	25	50-69 years	2016	44	Population	1	Number	627877865.2723428	648088296.8102779	607828235.1609762
1	Global	1	male	26	70+ years	2016	44	Population	1	Number	181394134.79493713	186564553.60202572	176034152.68055698
1	Global	1	male	28	<1 year	2016	44	Population	1	Number	70203264.21420406	71953091.7956569	68424888.69399577
1	Global	1	male	30	80 to 84	2016	44	Population	1	Number	32067642.463691812	32967771.13727186	31154980.686220102
1	Global	1	male	31	85 to 89	2016	44	Population	1	Number	14569116.021312922	14903103.8489696	14223812.053038072
1	Global	1	male	32	90 to 94	2016	44	Population	1	Number	4348952.952938853	4437491.314236538	4258286.090686083
1	Global	1	male	39	0 to 14	2016	44	Population	1	Number	1002077927.0146666	1027550307.683442	975483016.4003403
1	Global	1	male	42	Neonatal	2016	44	Population	1	Number	5455541.3225678	5592557.631917125	5316544.912169357
1	Global	1	male	157	25 plus	2016	44	Population	1	Number	2141245323.7504377	2205778941.590823	2073904735.5583127
1	Global	1	male	158	<20 years	2016	44	Population	1	Number	1314978082.77382	1349279152.564345	1279570521.0774126
1	Global	1	male	159	10 to 24	2016	44	Population	1	Number	942303677.4153016	968937265.6584111	915347177.6387271
1	Global	1	male	162	10 to 19	2016	44	Population	1	Number	637355515.1452492	654675292.2606733	619272226.9434472
1	Global	1	male	164	Birth	2016	44	Population	1	Number	72335401.0341857	76061668.1085291	68910432.27327
1	Global	1	male	235	95 plus	2016	44	Population	1	Number	1051230.4584391785	1074992.6451622464	1026818.4686068655
1	Global	2	female	1	Under 5	2016	44	Population	1	Number	321425362.301874	329076862.9749043	313491524.01323897
1	Global	2	female	2	Early Neonatal	2016	44	Population	1	Number	1280763.1359139977	1312042.6249553647	1248887.671535967
1	Global	2	female	3	Late Neonatal	2016	44	Population	1	Number	3807674.754561778	3900784.280034728	3713231.696464462
1	Global	2	female	4	Post Neonatal	2016	44	Population	1	Number	60458770.255420566	61923345.32970512	58964145.89534719
1	Global	2	female	5	1 to 4	2016	44	Population	1	Number	255878154.1559776	261971187.51547974	249536349.05834767
1	Global	2	female	6	5 to 9	2016	44	Population	1	Number	312938487.42516446	320743494.4844879	305031606.85743845
1	Global	2	female	7	10 to 14	2016	44	Population	1	Number	304072706.89215237	311977763.9889954	295831997.7982376
1	Global	2	female	8	15 to 19	2016	44	Population	1	Number	297193836.38313603	305055441.15081936	288951941.8319157
1	Global	2	female	9	20 to 24	2016	44	Population	1	Number	297608842.8518014	306033357.5225726	289218076.0828808
1	Global	2	female	10	25 to 29	2016	44	Population	1	Number	306041609.5090204	314944289.9685349	296723641.0029071
1	Global	2	female	11	30 to 34	2016	44	Population	1	Number	281197012.8887344	289318168.89004457	272970380.2385483
1	Global	2	female	12	35 to 39	2016	44	Population	1	Number	255203403.86434758	262524162.48461723	247847742.50165468
1	Global	2	female	13	40 to 44	2016	44	Population	1	Number	242072840.20190558	249319087.02952832	234576525.82433677
1	Global	2	female	14	45 to 49	2016	44	Population	1	Number	229509689.78255236	237139971.67451206	222038891.6576799
1	Global	2	female	15	50 to 54	2016	44	Population	1	Number	206738198.6824498	213679308.12526608	199973589.385619
1	Global	2	female	16	55 to 59	2016	44	Population	1	Number	170213517.71473002	175104688.09521008	165219009.77348834
1	Global	2	female	17	60 to 64	2016	44	Population	1	Number	153121835.79069465	158066035.61728314	148142695.71310523
1	Global	2	female	18	65 to 69	2016	44	Population	1	Number	120751627.31381865	124401148.86978349	117049054.03737465
1	Global	2	female	19	70 to 74	2016	44	Population	1	Number	84964687.06973471	87459242.00122312	82410159.2756681
1	Global	2	female	20	75 to 79	2016	44	Population	1	Number	67401484.72756802	69199380.52667789	65518380.39799215
1	Global	2	female	21	80 plus	2016	44	Population	1	Number	82936932.54817212	84974876.17997172	80840652.86798625
1	Global	2	female	22	All Ages	2016	44	Population	1	Number	3733392075.9478564	3836695378.8416266	3627002559.4077086
1	Global	2	female	23	5-14 years	2016	44	Population	1	Number	617011194.3173168	632646220.0674973	600899171.6966522
1	Global	2	female	24	15-49 years	2016	44	Population	1	Number	1908827235.4814978	1964661394.07957	1852650277.8982894
1	Global	2	female	25	50-69 years	2016	44	Population	1	Number	650825179.5016931	671125009.9939529	630477732.8850588
1	Global	2	female	26	70+ years	2016	44	Population	1	Number	235303104.34547484	241440853.38326547	228780595.3955033
1	Global	2	female	28	<1 year	2016	44	Population	1	Number	65547208.145896345	67136172.2346952	63925392.00073346
1	Global	2	female	30	80 to 84	2016	44	Population	1	Number	45040415.048535906	46211598.93632494	43820681.4614852
1	Global	2	female	31	85 to 89	2016	44	Population	1	Number	24966118.803921495	25565223.58283625	24357105.44733771
1	Global	2	female	32	90 to 94	2016	44	Population	1	Number	10042924.020627342	10270499.614592757	9802186.871499017
1	Global	2	female	39	0 to 14	2016	44	Population	1	Number	938436556.6191908	961644534.0437899	914647084.8483298
1	Global	2	female	42	Neonatal	2016	44	Population	1	Number	5088437.890475776	5212826.904990094	4962119.368000429
1	Global	2	female	157	25 plus	2016	44	Population	1	Number	2200152840.093728	2263597276.3838415	2133076585.3386831
1	Global	2	female	158	<20 years	2016	44	Population	1	Number	1235630393.0023267	1266615158.8839998	1203570275.3585565
1	Global	2	female	159	10 to 24	2016	44	Population	1	Number	898875386.1270899	923062398.3069488	874032010.8023542
1	Global	2	female	162	10 to 19	2016	44	Population	1	Number	601266543.2752885	617028267.5274122	584773628.2113807
1	Global	2	female	164	Birth	2016	44	Population	1	Number	67293102.0953044	70812295.4516786	64069751.7728197
1	Global	2	female	235	95 plus	2016	44	Population	1	Number	2887474.675087372	2955795.3311392963	2814065.8364198375
1	Global	3	both	1	Under 5	2016	44	Population	1	Number	664854874.504974	680936322.8230321	648258383.3995746
1	Global	3	both	2	Early Neonatal	2016	44	Population	1	Number	2655902.1124723274	2721747.8297760147	2589047.967370412
1	Global	3	both	3	Late Neonatal	2016	44	Population	1	Number	7888077.100571249	8083951.57496812	7689914.420880812
1	Global	3	both	4	Post Neonatal	2016	44	Population	1	Number	125206493.14705682	128281869.65745452	122061477.6237107
1	Global	3	both	5	1 to 4	2016	44	Population	1	Number	529104402.1448736	541844606.6212507	515929991.5593675
1	Global	3	both	6	5 to 9	2016	44	Population	1	Number	647131542.8506349	663274836.8910512	630430630.887929
1	Global	3	both	7	10 to 14	2016	44	Population	1	Number	628528066.2782484	645103425.5540347	611193238.2464113
1	Global	3	both	8	15 to 19	2016	44	Population	1	Number	610093992.1422893	626604794.0372336	592844022.1649204
1	Global	3	both	9	20 to 24	2016	44	Population	1	Number	602557005.1218537	620090585.6376561	585352845.9760967
1	Global	3	both	10	25 to 29	2016	44	Population	1	Number	614984761.5570245	633145816.7607987	596184994.3222523
1	Global	3	both	11	30 to 34	2016	44	Population	1	Number	566303551.4829757	582918522.1152096	549474113.668185
1	Global	3	both	12	35 to 39	2016	44	Population	1	Number	514363495.69420177	529328722.32327974	499336052.5284071
1	Global	3	both	13	40 to 44	2016	44	Population	1	Number	488320878.01978713	503226274.71405447	473000968.3218487
1	Global	3	both	14	45 to 49	2016	44	Population	1	Number	462025193.17572904	477592660.60477066	446919426.85846466
1	Global	3	both	15	50 to 54	2016	44	Population	1	Number	411933415.8922193	425820949.7211387	398341786.1531352
1	Global	3	both	16	55 to 59	2016	44	Population	1	Number	336006518.91685784	345784769.8964763	325860434.0481379
1	Global	3	both	17	60 to 64	2016	44	Population	1	Number	298260093.9445907	308230640.5099033	288469961.9995026
1	Global	3	both	18	65 to 69	2016	44	Population	1	Number	232503016.020368	239766254.38302177	225173960.5273444
1	Global	3	both	19	70 to 74	2016	44	Population	1	Number	160389137.80758563	165257864.07335287	155396588.70789355
1	Global	3	both	20	75 to 79	2016	44	Population	1	Number	121334226.88827148	124692937.83581893	117847366.07380755
1	Global	3	both	21	80 plus	2016	44	Population	1	Number	134973874.4445549	138352162.60384557	131540918.13701916
1	Global	3	both	22	All Ages	2016	44	Population	1	Number	7494563644.7421665	7705728451.742378	7278368145.934495
1	Global	3	both	23	5-14 years	2016	44	Population	1	Number	1275659609.1288834	1308300241.3657305	1241549782.9665368
1	Global	3	both	24	15-49 years	2016	44	Population	1	Number	3858648877.193861	3973151349.824993	3743146473.402304
1	Global	3	both	25	50-69 years	2016	44	Population	1	Number	1278703044.774036	1319095248.2251227	1238305968.0460343
1	Global	3	both	26	70+ years	2016	44	Population	1	Number	416697239.140412	427970353.5398346	405095704.28812736
1	Global	3	both	28	<1 year	2016	44	Population	1	Number	135750472.3601004	139087172.30451578	132341633.07263692
1	Global	3	both	30	80 to 84	2016	44	Population	1	Number	77108057.51222771	79190733.38240053	74991995.414516
1	Global	3	both	31	85 to 89	2016	44	Population	1	Number	39535234.82523442	40465732.62638669	38596366.85180403
1	Global	3	both	32	90 to 94	2016	44	Population	1	Number	14391876.973566195	14698704.659161637	14068155.765618825
1	Global	3	both	39	0 to 14	2016	44	Population	1	Number	1940514483.6338573	1989003182.9294548	1890027772.7741618
1	Global	3	both	42	Neonatal	2016	44	Population	1	Number	10543979.213043576	10805699.404744133	10278962.388251225
1	Global	3	both	157	25 plus	2016	44	Population	1	Number	4341398163.844166	4468770924.44042	4206283775.6957417
1	Global	3	both	158	<20 years	2016	44	Population	1	Number	2550608475.776147	2615850167.7604156	2482659685.7803264
1	Global	3	both	159	10 to 24	2016	44	Population	1	Number	1841179063.5423913	1892004136.3879237	1789403318.7246814
1	Global	3	both	162	10 to 19	2016	44	Population	1	Number	1238622058.4205377	1271687965.4544954	1204043481.6638126
1	Global	3	both	164	Birth	2016	44	Population	1	Number	139628503.12949	146875187.155763	132987883.861131
1	Global	3	both	235	95 plus	2016	44	Population	1	Number	3938705.13352655	4029092.0172792063	3843529.061190835
4	Southeast Asia, East Asia, and Oceania	1	male	1	Under 5	2016	44	Population	1	Number	73390209.36514306	77797315.39677031	68830687.30265452
4	Southeast Asia, East Asia, and Oceania	1	male	2	Early Neonatal	2016	44	Population	1	Number	309115.0957859377	328920.049508027	288875.68038433057
4	Southeast Asia, East Asia, and Oceania	1	male	3	Late Neonatal	2016	44	Population	1	Number	921541.4653901199	980632.7127333537	861211.545614089
4	Southeast Asia, East Asia, and Oceania	1	male	4	Post Neonatal	2016	44	Population	1	Number	14373095.535292111	15269839.037718937	13444284.986829834
4	Southeast Asia, East Asia, and Oceania	1	male	5	1 to 4	2016	44	Population	1	Number	57786457.268674895	61226661.09010036	54226416.568023264
4	Southeast Asia, East Asia, and Oceania	1	male	6	5 to 9	2016	44	Population	1	Number	69839879.25336644	73950604.38682437	65558353.16069691
4	Southeast Asia, East Asia, and Oceania	1	male	7	10 to 14	2016	44	Population	1	Number	71001729.3077008	75221731.96030897	66576284.2857869
4	Southeast Asia, East Asia, and Oceania	1	male	8	15 to 19	2016	44	Population	1	Number	72474894.66029607	76815784.87895311	67933785.2580174
4	Southeast Asia, East Asia, and Oceania	1	male	9	20 to 24	2016	44	Population	1	Number	80175176.57358302	85397917.58111222	74906399.38659346
4	Southeast Asia, East Asia, and Oceania	1	male	10	25 to 29	2016	44	Population	1	Number	95279837.45468073	102120156.69425981	88469097.9851599
4	Southeast Asia, East Asia, and Oceania	1	male	11	30 to 34	2016	44	Population	1	Number	84552690.29964916	90417602.50165564	78677554.88115335
4	Southeast Asia, East Asia, and Oceania	1	male	12	35 to 39	2016	44	Population	1	Number	77838333.38236244	83167892.81711155	72469611.18283972
4	Southeast Asia, East Asia, and Oceania	1	male	13	40 to 44	2016	44	Population	1	Number	83894059.80439302	90087142.47258726	77680608.90677054
4	Southeast Asia, East Asia, and Oceania	1	male	14	45 to 49	2016	44	Population	1	Number	87102952.42654856	93832441.80568688	80445817.4321085
4	Southeast Asia, East Asia, and Oceania	1	male	15	50 to 54	2016	44	Population	1	Number	77705884.33297835	83738515.38921648	71716680.80198373
4	Southeast Asia, East Asia, and Oceania	1	male	16	55 to 59	2016	44	Population	1	Number	55669829.50780212	59794473.30128235	51561799.39831954
4	Southeast Asia, East Asia, and Oceania	1	male	17	60 to 64	2016	44	Population	1	Number	53416176.142713755	57687073.9714586	49189361.750406325
4	Southeast Asia, East Asia, and Oceania	1	male	18	65 to 69	2016	44	Population	1	Number	37632571.60860399	40690382.22474434	34606399.50721544
4	Southeast Asia, East Asia, and Oceania	1	male	19	70 to 74	2016	44	Population	1	Number	24553222.244748667	26548057.59224903	22577429.05085963
4	Southeast Asia, East Asia, and Oceania	1	male	20	75 to 79	2016	44	Population	1	Number	16799897.981748708	18173423.459679812	15436881.013147302
4	Southeast Asia, East Asia, and Oceania	1	male	21	80 plus	2016	44	Population	1	Number	13572505.970478235	14632284.685368473	12514817.52780819
4	Southeast Asia, East Asia, and Oceania	1	male	22	All Ages	2016	44	Population	1	Number	1074899850.3167973	1150159682.073598	999579652.066538
4	Southeast Asia, East Asia, and Oceania	1	male	23	5-14 years	2016	44	Population	1	Number	140841608.56106725	149193490.30959293	132162310.7288028
4	Southeast Asia, East Asia, and Oceania	1	male	24	15-49 years	2016	44	Population	1	Number	581317944.601513	622077150.8378869	540656862.49089
4	Southeast Asia, East Asia, and Oceania	1	male	25	50-69 years	2016	44	Population	1	Number	224424461.5920982	241910444.8867018	207098307.58046445
4	Southeast Asia, East Asia, and Oceania	1	male	26	70+ years	2016	44	Population	1	Number	54925626.19697561	59353765.73729732	50532390.07626947
4	Southeast Asia, East Asia, and Oceania	1	male	28	<1 year	2016	44	Population	1	Number	15603752.096468167	16578856.74366496	14593634.64611259
4	Southeast Asia, East Asia, and Oceania	1	male	30	80 to 84	2016	44	Population	1	Number	9620396.757596219	10401811.489123328	8841266.166275673
4	Southeast Asia, East Asia, and Oceania	1	male	31	85 to 89	2016	44	Population	1	Number	3292205.651659173	3537608.951760134	3047437.7276302925
4	Southeast Asia, East Asia, and Oceania	1	male	32	90 to 94	2016	44	Population	1	Number	548330.9272211759	574833.5615138771	521329.4470138787
4	Southeast Asia, East Asia, and Oceania	1	male	39	0 to 14	2016	44	Population	1	Number	214231817.9262103	227011277.36870182	200994888.027393
4	Southeast Asia, East Asia, and Oceania	1	male	42	Neonatal	2016	44	Population	1	Number	1230656.5611760577	1309552.7622413808	1150087.2259984196
4	Southeast Asia, East Asia, and Oceania	1	male	157	25 plus	2016	44	Population	1	Number	708017961.1567078	760929169.1696893	655387778.3269848
4	Southeast Asia, East Asia, and Oceania	1	male	158	<20 years	2016	44	Population	1	Number	286706712.58650637	303837040.8468473	268925713.0705367
4	Southeast Asia, East Asia, and Oceania	1	male	159	10 to 24	2016	44	Population	1	Number	223651800.54157987	237229346.76213863	209518285.7483359
4	Southeast Asia, East Asia, and Oceania	1	male	162	10 to 19	2016	44	Population	1	Number	143476623.96799687	152093821.381731	134508573.0356846
4	Southeast Asia, East Asia, and Oceania	1	male	164	Birth	2016	44	Population	1	Number	16165828.9550266	16691138.5043827	15683065.892894
4	Southeast Asia, East Asia, and Oceania	1	male	235	95 plus	2016	44	Population	1	Number	111572.63400166816	115639.78056844915	107246.4140376929
4	Southeast Asia, East Asia, and Oceania	2	female	1	Under 5	2016	44	Population	1	Number	65386032.15201035	69216154.97523512	61432759.06126011
4	Southeast Asia, East Asia, and Oceania	2	female	2	Early Neonatal	2016	44	Population	1	Number	274664.3203389283	291486.15581177175	257220.82567036114
4	Southeast Asia, East Asia, and Oceania	2	female	3	Late Neonatal	2016	44	Population	1	Number	819562.4705169194	869732.133432744	767534.5410341074
4	Southeast Asia, East Asia, and Oceania	2	female	4	Post Neonatal	2016	44	Population	1	Number	12800305.411009233	13572068.139361376	12000811.863142282
4	Southeast Asia, East Asia, and Oceania	2	female	5	1 to 4	2016	44	Population	1	Number	51491499.95014527	54491925.23791865	48417855.91255188
4	Southeast Asia, East Asia, and Oceania	2	female	6	5 to 9	2016	44	Population	1	Number	61900537.8188911	65406718.10504683	58231253.75245621
4	Southeast Asia, East Asia, and Oceania	2	female	7	10 to 14	2016	44	Population	1	Number	63341056.1182257	66978596.89599452	59500444.45476838
4	Southeast Asia, East Asia, and Oceania	2	female	8	15 to 19	2016	44	Population	1	Number	66490951.90202316	70388336.21816091	62427574.76917584
4	Southeast Asia, East Asia, and Oceania	2	female	9	20 to 24	2016	44	Population	1	Number	76762800.31242473	81636330.60725693	71764588.73623201
4	Southeast Asia, East Asia, and Oceania	2	female	10	25 to 29	2016	44	Population	1	Number	94018446.98444311	100771478.36998986	87293531.07179144
4	Southeast Asia, East Asia, and Oceania	2	female	11	30 to 34	2016	44	Population	1	Number	82416079.46182354	88116738.08069427	76724355.25215626
4	Southeast Asia, East Asia, and Oceania	2	female	12	35 to 39	2016	44	Population	1	Number	75133073.52838783	80168781.14887485	69993580.05266945
4	Southeast Asia, East Asia, and Oceania	2	female	13	40 to 44	2016	44	Population	1	Number	81455803.02288677	87398212.01219296	75490806.09355144
4	Southeast Asia, East Asia, and Oceania	2	female	14	45 to 49	2016	44	Population	1	Number	84997793.41495475	91488914.23927943	78559407.71200721
4	Southeast Asia, East Asia, and Oceania	2	female	15	50 to 54	2016	44	Population	1	Number	77536409.64510903	83480929.03375216	71628343.97117558
4	Southeast Asia, East Asia, and Oceania	2	female	16	55 to 59	2016	44	Population	1	Number	55397622.69978228	59423258.82092797	51404616.05565809
4	Southeast Asia, East Asia, and Oceania	2	female	17	60 to 64	2016	44	Population	1	Number	54568809.03605206	58841049.71815877	50325138.69316088
4	Southeast Asia, East Asia, and Oceania	2	female	18	65 to 69	2016	44	Population	1	Number	39217809.60669164	42312435.43373031	36157415.802014574
4	Southeast Asia, East Asia, and Oceania	2	female	19	70 to 74	2016	44	Population	1	Number	26868896.5197803	28952335.297063448	24790333.87433146
4	Southeast Asia, East Asia, and Oceania	2	female	20	75 to 79	2016	44	Population	1	Number	19609608.78039102	21127051.948926117	18100344.755761612
4	Southeast Asia, East Asia, and Oceania	2	female	21	80 plus	2016	44	Population	1	Number	21596034.80160259	23297519.121737026	19925976.902892165
4	Southeast Asia, East Asia, and Oceania	2	female	22	All Ages	2016	44	Population	1	Number	1046697765.80548	1119211908.0173078	974046846.6035314
4	Southeast Asia, East Asia, and Oceania	2	female	23	5-14 years	2016	44	Population	1	Number	125241593.9371168	132395768.22001888	117696749.35074484
4	Southeast Asia, East Asia, and Oceania	2	female	24	15-49 years	2016	44	Population	1	Number	561274948.626944	600248015.1705874	522197911.533974
4	Southeast Asia, East Asia, and Oceania	2	female	25	50-69 years	2016	44	Population	1	Number	226720650.98763502	244029242.99166754	209546812.2436562
4	Southeast Asia, East Asia, and Oceania	2	female	26	70+ years	2016	44	Population	1	Number	68074540.10177392	73361349.40991682	62827914.478368565
4	Southeast Asia, East Asia, and Oceania	2	female	28	<1 year	2016	44	Population	1	Number	13894532.20186508	14733140.567733236	13025567.229846751
4	Southeast Asia, East Asia, and Oceania	2	female	30	80 to 84	2016	44	Population	1	Number	13012425.499514304	14042268.398487946	11999513.490121957
4	Southeast Asia, East Asia, and Oceania	2	female	31	85 to 89	2016	44	Population	1	Number	6133736.601187645	6616104.269630453	5660300.842973425
4	Southeast Asia, East Asia, and Oceania	2	female	32	90 to 94	2016	44	Population	1	Number	2001236.1601056275	2154993.823280115	1848562.8384060953
4	Southeast Asia, East Asia, and Oceania	2	female	39	0 to 14	2016	44	Population	1	Number	190627626.08912715	201558267.24702737	179139768.30976143
4	Southeast Asia, East Asia, and Oceania	2	female	42	Neonatal	2016	44	Population	1	Number	1094226.7908558478	1161218.2892445156	1024755.3667044686
4	Southeast Asia, East Asia, and Oceania	2	female	157	25 plus	2016	44	Population	1	Number	712816387.501905	765435324.8105953	660464941.5811578
4	Southeast Asia, East Asia, and Oceania	2	female	158	<20 years	2016	44	Population	1	Number	257118577.99115032	271931504.8454172	241500871.03200164
4	Southeast Asia, East Asia, and Oceania	2	female	159	10 to 24	2016	44	Population	1	Number	206594808.33267358	218933956.9664099	193713288.3576738
4	Southeast Asia, East Asia, and Oceania	2	female	162	10 to 19	2016	44	Population	1	Number	129832008.02024886	137338153.71713367	121928558.88979144
4	Southeast Asia, East Asia, and Oceania	2	female	164	Birth	2016	44	Population	1	Number	14358985.0025917	14857863.6167896	13913179.4643805
4	Southeast Asia, East Asia, and Oceania	2	female	235	95 plus	2016	44	Population	1	Number	448636.54079501564	480104.6118137502	417272.9109749067
4	Southeast Asia, East Asia, and Oceania	3	both	1	Under 5	2016	44	Population	1	Number	138776241.5171534	146996776.20997033	130270917.62338129
4	Southeast Asia, East Asia, and Oceania	3	both	2	Early Neonatal	2016	44	Population	1	Number	583779.416124866	620273.467553357	545980.2946779402
4	Southeast Asia, East Asia, and Oceania	3	both	3	Late Neonatal	2016	44	Population	1	Number	1741103.9359070393	1849985.4807431386	1628376.9101405116
4	Southeast Asia, East Asia, and Oceania	3	both	4	Post Neonatal	2016	44	Population	1	Number	27173400.946301345	28835449.267189022	25450866.35684906
4	Southeast Asia, East Asia, and Oceania	3	both	5	1 to 4	2016	44	Population	1	Number	109277957.21882017	115704763.8769575	102637660.56743741
4	Southeast Asia, East Asia, and Oceania	3	both	6	5 to 9	2016	44	Population	1	Number	131740417.07225755	139324165.28667784	123789606.91315313
4	Southeast Asia, East Asia, and Oceania	3	both	7	10 to 14	2016	44	Population	1	Number	134342785.4259265	142170758.59032983	126118822.14316712
4	Southeast Asia, East Asia, and Oceania	3	both	8	15 to 19	2016	44	Population	1	Number	138965846.56231922	147261056.65349323	130354183.07241233
4	Southeast Asia, East Asia, and Oceania	3	both	9	20 to 24	2016	44	Population	1	Number	156937976.88600776	167034248.18836915	146670988.12282547
4	Southeast Asia, East Asia, and Oceania	3	both	10	25 to 29	2016	44	Population	1	Number	189298284.43912384	202891309.2985574	175762464.66453755
4	Southeast Asia, East Asia, and Oceania	3	both	11	30 to 34	2016	44	Population	1	Number	166968769.7614727	178534571.37653077	155401910.1333096
4	Southeast Asia, East Asia, and Oceania	3	both	12	35 to 39	2016	44	Population	1	Number	152971406.91075027	163337124.28280476	142462648.86809114
4	Southeast Asia, East Asia, and Oceania	3	both	13	40 to 44	2016	44	Population	1	Number	165349862.8272798	177485354.48478022	153159378.68607384
4	Southeast Asia, East Asia, and Oceania	3	both	14	45 to 49	2016	44	Population	1	Number	172100745.8415033	185321356.0449663	159005225.14411572
4	Southeast Asia, East Asia, and Oceania	3	both	15	50 to 54	2016	44	Population	1	Number	155242293.97808737	167219444.42296866	143352462.62407845
4	Southeast Asia, East Asia, and Oceania	3	both	16	55 to 59	2016	44	Population	1	Number	111067452.20758441	119189302.10730869	102973508.01338165
4	Southeast Asia, East Asia, and Oceania	3	both	17	60 to 64	2016	44	Population	1	Number	107984985.17876582	116528123.68961738	99518292.36920173
4	Southeast Asia, East Asia, and Oceania	3	both	18	65 to 69	2016	44	Population	1	Number	76850381.21529564	83002817.65847467	70770266.18803206
4	Southeast Asia, East Asia, and Oceania	3	both	19	70 to 74	2016	44	Population	1	Number	51422118.76452897	55500392.889312476	47366684.674767375
4	Southeast Asia, East Asia, and Oceania	3	both	20	75 to 79	2016	44	Population	1	Number	36409506.76213973	39293102.48485427	33547165.05663461
4	Southeast Asia, East Asia, and Oceania	3	both	21	80 plus	2016	44	Population	1	Number	35168540.77208083	37921017.83391688	32447003.589828715
4	Southeast Asia, East Asia, and Oceania	3	both	22	All Ages	2016	44	Population	1	Number	2121597616.122277	2269371590.090906	1973778513.7998912
4	Southeast Asia, East Asia, and Oceania	3	both	23	5-14 years	2016	44	Population	1	Number	266083202.49818406	281535752.8424981	249846618.55573946
4	Southeast Asia, East Asia, and Oceania	3	both	24	15-49 years	2016	44	Population	1	Number	1142592893.228457	1222325166.0084746	1062854774.0248641
4	Southeast Asia, East Asia, and Oceania	3	both	25	50-69 years	2016	44	Population	1	Number	451145112.57973325	485939687.8783694	416587921.90142614
4	Southeast Asia, East Asia, and Oceania	3	both	26	70+ years	2016	44	Population	1	Number	123000166.29874952	132679301.86165877	113391843.87693748
4	Southeast Asia, East Asia, and Oceania	3	both	28	<1 year	2016	44	Population	1	Number	29498284.29833325	31304470.37860823	27626027.40108175
4	Southeast Asia, East Asia, and Oceania	3	both	30	80 to 84	2016	44	Population	1	Number	22632822.25711052	24440434.25427238	20838757.619353257
4	Southeast Asia, East Asia, and Oceania	3	both	31	85 to 89	2016	44	Population	1	Number	9425942.252846818	10152158.845275465	8709177.567807592
4	Southeast Asia, East Asia, and Oceania	3	both	32	90 to 94	2016	44	Population	1	Number	2549567.0873268032	2728558.9175440506	2371735.827450456
4	Southeast Asia, East Asia, and Oceania	3	both	39	0 to 14	2016	44	Population	1	Number	404859444.01533747	428681342.31109446	380082177.1966133
4	Southeast Asia, East Asia, and Oceania	3	both	42	Neonatal	2016	44	Population	1	Number	2324883.352031905	2470258.9482964957	2174357.204818452
4	Southeast Asia, East Asia, and Oceania	3	both	157	25 plus	2016	44	Population	1	Number	1420834348.6586127	1526364493.9802842	1315754659.7332423
4	Southeast Asia, East Asia, and Oceania	3	both	158	<20 years	2016	44	Population	1	Number	543825290.5776567	575993828.1047293	510489796.57905436
4	Southeast Asia, East Asia, and Oceania	3	both	159	10 to 24	2016	44	Population	1	Number	430246608.8742535	456063453.6420994	403242286.2430932
4	Southeast Asia, East Asia, and Oceania	3	both	162	10 to 19	2016	44	Population	1	Number	273308631.9882457	289471110.4473491	256438222.88976285
4	Southeast Asia, East Asia, and Oceania	3	both	164	Birth	2016	44	Population	1	Number	30524813.9576183	31552889.9720955	29596383.9096736
4	Southeast Asia, East Asia, and Oceania	3	both	235	95 plus	2016	44	Population	1	Number	560209.1747966838	596117.0529851122	525361.970454905
5	East Asia	1	male	1	Under 5	2016	44	Population	1	Number	43331323.80751234	47751820.3952311	39192883.03449906
5	East Asia	1	male	2	Early Neonatal	2016	44	Population	1	Number	194657.21531257368	214644.03731466868	175954.5839424933
5	East Asia	1	male	3	Late Neonatal	2016	44	Population	1	Number	580559.6327986821	640161.9800331421	524787.0147920215
5	East Asia	1	male	4	Post Neonatal	2016	44	Population	1	Number	8894476.977514485	9805521.511235505	8041833.841880943
5	East Asia	1	male	5	1 to 4	2016	44	Population	1	Number	33661629.9818866	37091492.86664778	30450307.593883596
5	East Asia	1	male	6	5 to 9	2016	44	Population	1	Number	39408320.10879161	43423266.77602416	35649106.53459413
5	East Asia	1	male	7	10 to 14	2016	44	Population	1	Number	40792612.715145975	44941606.76572021	36905767.51548573
5	East Asia	1	male	8	15 to 19	2016	44	Population	1	Number	42942356.559060045	47287202.85860145	38872632.25685598
5	East Asia	1	male	9	20 to 24	2016	44	Population	1	Number	51454214.393777035	56674221.90692973	46567546.463890046
5	East Asia	1	male	10	25 to 29	2016	44	Population	1	Number	67572912.23960389	74510793.87065426	61086299.39733611
5	East Asia	1	male	11	30 to 34	2016	44	Population	1	Number	57805655.18775498	63706974.54265269	52287316.6434575
5	East Asia	1	male	12	35 to 39	2016	44	Population	1	Number	52430249.55495908	57754051.479384236	47450406.113500506
5	East Asia	1	male	13	40 to 44	2016	44	Population	1	Number	60763037.083142206	66979797.234830104	54950167.58541667
5	East Asia	1	male	14	45 to 49	2016	44	Population	1	Number	66222716.65917348	73012823.56677833	59873832.50635345
5	East Asia	1	male	15	50 to 54	2016	44	Population	1	Number	59719148.219495155	65838778.24807926	54003119.4870087
5	East Asia	1	male	16	55 to 59	2016	44	Population	1	Number	40906862.546275444	45061023.14675215	37030149.756764665
5	East Asia	1	male	17	60 to 64	2016	44	Population	1	Number	42428134.277630664	46783588.06753511	38365476.55105637
5	East Asia	1	male	18	65 to 69	2016	44	Population	1	Number	30305888.21405671	33417916.451058686	27404423.33844915
5	East Asia	1	male	19	70 to 74	2016	44	Population	1	Number	19829369.92797035	21861864.370476704	17931703.992654856
5	East Asia	1	male	20	75 to 79	2016	44	Population	1	Number	13725308.751794646	15130791.051281406	12414909.019723037
5	East Asia	1	male	21	80 plus	2016	44	Population	1	Number	10725475.779016323	11809765.065270767	9717903.494859213
5	East Asia	1	male	22	All Ages	2016	44	Population	1	Number	740363586.02516	815947029.5099459	669703643.6919049
5	East Asia	1	male	23	5-14 years	2016	44	Population	1	Number	80200932.8239376	88364873.54174438	72554874.05007987
5	East Asia	1	male	24	15-49 years	2016	44	Population	1	Number	399191141.67747074	439925865.45983076	361088200.9668102
5	East Asia	1	male	25	50-69 years	2016	44	Population	1	Number	173360033.25745797	191101305.91342518	156803169.1332789
5	East Asia	1	male	26	70+ years	2016	44	Population	1	Number	44280154.45878132	48803164.199714854	40064516.507237114
5	East Asia	1	male	28	<1 year	2016	44	Population	1	Number	9669693.825625742	10660327.528583314	8742575.440615457
5	East Asia	1	male	30	80 to 84	2016	44	Population	1	Number	7857350.124101043	8663289.58581516	7107552.605611459
5	East Asia	1	male	31	85 to 89	2016	44	Population	1	Number	2511997.2854832583	2761259.953980488	2280273.851266607
5	East Asia	1	male	32	90 to 94	2016	44	Population	1	Number	306409.2157278475	331847.97572757857	282765.50224421016
5	East Asia	1	male	39	0 to 14	2016	44	Population	1	Number	123532256.63144994	136116693.93697548	111747757.08457893
5	East Asia	1	male	42	Neonatal	2016	44	Population	1	Number	775216.8481112558	854806.0173478109	700741.5987345148
5	East Asia	1	male	157	25 plus	2016	44	Population	1	Number	522434758.4408729	575868910.8074398	472515707.88658017
5	East Asia	1	male	158	<20 years	2016	44	Population	1	Number	166474613.19050997	183403896.79557684	150620389.34143493
5	East Asia	1	male	159	10 to 24	2016	44	Population	1	Number	135189183.66798306	148903031.53125137	122345946.23623174
5	East Asia	1	male	162	10 to 19	2016	44	Population	1	Number	83734969.27420603	92228809.62432165	75778399.77234171
5	East Asia	1	male	164	Birth	2016	44	Population	1	Number	10130239.246505	10339767.3912516	9917370.63048973
5	East Asia	1	male	235	95 plus	2016	44	Population	1	Number	49719.153704174976	52578.7772684845	46946.76315769009
5	East Asia	2	female	1	Under 5	2016	44	Population	1	Number	37058172.1595958	40822004.056571305	33532525.662320215
5	East Asia	2	female	2	Early Neonatal	2016	44	Population	1	Number	167104.77641458955	184202.7580917813	151098.18146703637
5	East Asia	2	female	3	Late Neonatal	2016	44	Population	1	Number	498556.0824289559	549559.9396534814	450807.81932454125
5	East Asia	2	female	4	Post Neonatal	2016	44	Population	1	Number	7636254.541652152	8415486.812916366	6906622.0592154125
5	East Asia	2	female	5	1 to 4	2016	44	Population	1	Number	28756256.759100102	31672754.545909673	26023997.602313224
5	East Asia	2	female	6	5 to 9	2016	44	Population	1	Number	33221345.43484433	36587807.54093492	30067237.352278974
5	East Asia	2	female	7	10 to 14	2016	44	Population	1	Number	34758421.88285089	38276091.29095149	31460999.093629517
5	East Asia	2	female	8	15 to 19	2016	44	Population	1	Number	38007199.66461068	41837802.606501415	34417362.72036753
5	East Asia	2	female	9	20 to 24	2016	44	Population	1	Number	48447719.53651847	53361967.34139118	43848129.759194024
5	East Asia	2	female	10	25 to 29	2016	44	Population	1	Number	66616173.060633056	73470672.38999891	60212894.10377154
5	East Asia	2	female	11	30 to 34	2016	44	Population	1	Number	56010514.265481085	61734537.631923564	50666339.45039523
5	East Asia	2	female	12	35 to 39	2016	44	Population	1	Number	50052806.69701191	55133569.4995037	45308471.310951196
5	East Asia	2	female	13	40 to 44	2016	44	Population	1	Number	58477896.26761577	64453378.292271346	52896837.81144605
5	East Asia	2	female	14	45 to 49	2016	44	Population	1	Number	63945418.26782837	70487643.42217797	57832273.18487922
5	East Asia	2	female	15	50 to 54	2016	44	Population	1	Number	58963992.11601026	64994669.03139827	53333383.53059
5	East Asia	2	female	16	55 to 59	2016	44	Population	1	Number	39827136.435813665	43854151.62014172	36067784.41161874
5	East Asia	2	female	17	60 to 64	2016	44	Population	1	Number	42611867.79259403	46969394.75478255	38545214.302848905
5	East Asia	2	female	18	65 to 69	2016	44	Population	1	Number	30787932.66258979	33930284.592027076	27855048.67637005
5	East Asia	2	female	19	70 to 74	2016	44	Population	1	Number	20907401.57644043	23018723.007955227	18929803.964702412
5	East Asia	2	female	20	75 to 79	2016	44	Population	1	Number	15312551.168896707	16849675.003126685	13873505.206617104
5	East Asia	2	female	21	80 plus	2016	44	Population	1	Number	17049204.872944787	18761549.912839696	15452338.560521776
5	East Asia	2	female	22	All Ages	2016	44	Population	1	Number	712055753.86228	784543921.9944972	644300149.102502
5	East Asia	2	female	23	5-14 years	2016	44	Population	1	Number	67979767.31769522	74863898.83188641	61528236.445908494
5	East Asia	2	female	24	15-49 years	2016	44	Population	1	Number	381557727.75969934	420479571.1837682	345182308.3410048
5	East Asia	2	female	25	50-69 years	2016	44	Population	1	Number	172190929.00700775	189748499.99834967	155801430.92142776
5	East Asia	2	female	26	70+ years	2016	44	Population	1	Number	53269157.61828193	58629947.923921615	48255647.731841296
5	East Asia	2	female	28	<1 year	2016	44	Population	1	Number	8301915.400495698	9149249.51066163	7508528.060006989
5	East Asia	2	female	30	80 to 84	2016	44	Population	1	Number	10303982.266445557	11342089.479935532	9334283.153618714
5	East Asia	2	female	31	85 to 89	2016	44	Population	1	Number	4834820.774260543	5319953.513633476	4382863.664460209
5	East Asia	2	female	32	90 to 94	2016	44	Population	1	Number	1573784.5566203156	1730322.2206909403	1428490.3364230662
5	East Asia	2	female	39	0 to 14	2016	44	Population	1	Number	105037939.47729102	115685902.88845772	95060762.10822871
5	East Asia	2	female	42	Neonatal	2016	44	Population	1	Number	665660.8588435454	733762.6977452628	601906.0007915776
5	East Asia	2	female	157	25 plus	2016	44	Population	1	Number	520562895.1838598	573658249.1581467	470973894.51471215
5	East Asia	2	female	158	<20 years	2016	44	Population	1	Number	143045139.1419017	157523705.4949591	129478124.82859623
5	East Asia	2	female	159	10 to 24	2016	44	Population	1	Number	121213341.08398004	133475861.23884408	109726491.57319108
5	East Asia	2	female	162	10 to 19	2016	44	Population	1	Number	72765621.54746157	80113893.89745289	65878361.81399704
5	East Asia	2	female	164	Birth	2016	44	Population	1	Number	8687960.15928374	8866723.55299974	8505969.19776564
5	East Asia	2	female	235	95 plus	2016	44	Population	1	Number	336617.2756183718	368993.5998635064	306640.0736234766
5	East Asia	3	both	1	Under 5	2016	44	Population	1	Number	80389495.96710815	88573824.45180239	72725408.69681926
5	East Asia	3	both	2	Early Neonatal	2016	44	Population	1	Number	361761.9917271632	398846.79540645	327052.7654095296
5	East Asia	3	both	3	Late Neonatal	2016	44	Population	1	Number	1079115.715227638	1189721.9196866234	975594.8341165627
5	East Asia	3	both	4	Post Neonatal	2016	44	Population	1	Number	16530731.519166637	18221008.32415187	14948455.901096355
5	East Asia	3	both	5	1 to 4	2016	44	Population	1	Number	62417886.740986705	68764247.41255745	56474305.19619683
5	East Asia	3	both	6	5 to 9	2016	44	Population	1	Number	72629665.54363595	80011074.3169591	65716343.8868731
5	East Asia	3	both	7	10 to 14	2016	44	Population	1	Number	75551034.59799686	83217698.05667168	68366766.60911524
5	East Asia	3	both	8	15 to 19	2016	44	Population	1	Number	80949556.22367072	89125005.46510287	73289994.9772235
5	East Asia	3	both	9	20 to 24	2016	44	Population	1	Number	99901933.93029551	110036189.24832094	90415676.22308405
5	East Asia	3	both	10	25 to 29	2016	44	Population	1	Number	134189085.30023694	147981466.26065317	121299193.50110765
5	East Asia	3	both	11	30 to 34	2016	44	Population	1	Number	113816169.45323606	125441512.17457627	102953656.09385273
5	East Asia	3	both	12	35 to 39	2016	44	Population	1	Number	102483056.25197099	112887620.97888795	92758877.4244517
5	East Asia	3	both	13	40 to 44	2016	44	Population	1	Number	119240933.35075797	131433175.52710144	107847005.39686272
5	East Asia	3	both	14	45 to 49	2016	44	Population	1	Number	130168134.92700185	143500466.9889563	117706105.69123268
5	East Asia	3	both	15	50 to 54	2016	44	Population	1	Number	118683140.33550541	130833447.2794775	107336503.0175987
5	East Asia	3	both	16	55 to 59	2016	44	Population	1	Number	80733998.9820891	88915174.7668939	73097934.1683834
5	East Asia	3	both	17	60 to 64	2016	44	Population	1	Number	85040002.0702247	93752982.82231764	76910690.85390526
5	East Asia	3	both	18	65 to 69	2016	44	Population	1	Number	61093820.8766465	67348201.04308575	55259472.014819205
5	East Asia	3	both	19	70 to 74	2016	44	Population	1	Number	40736771.50441078	44880587.37843194	36861507.95735727
5	East Asia	3	both	20	75 to 79	2016	44	Population	1	Number	29037859.920691352	31980466.054408085	26288414.22634014
5	East Asia	3	both	21	80 plus	2016	44	Population	1	Number	27774680.65196111	30572058.690796424	25170242.055380993
5	East Asia	3	both	22	All Ages	2016	44	Population	1	Number	1452419339.88744	1600490951.5044425	1314003792.7944086
5	East Asia	3	both	23	5-14 years	2016	44	Population	1	Number	148180700.1416328	163228772.37363076	134083110.49598837
5	East Asia	3	both	24	15-49 years	2016	44	Population	1	Number	780748869.43717	860405436.6435988	706270509.3078152
5	East Asia	3	both	25	50-69 years	2016	44	Population	1	Number	345550962.26446575	380849805.91177475	312604600.0547065
5	East Asia	3	both	26	70+ years	2016	44	Population	1	Number	97549312.07706325	107433112.12363645	88320164.23907839
5	East Asia	3	both	28	<1 year	2016	44	Population	1	Number	17971609.22612144	19809577.039244942	16251103.500622446
5	East Asia	3	both	30	80 to 84	2016	44	Population	1	Number	18161332.3905466	20005429.181212842	16441895.78491926
5	East Asia	3	both	31	85 to 89	2016	44	Population	1	Number	7346818.059743801	8081995.504300319	6663137.515726816
5	East Asia	3	both	32	90 to 94	2016	44	Population	1	Number	1880193.772348163	2062579.1130617235	1711449.3719892958
5	East Asia	3	both	39	0 to 14	2016	44	Population	1	Number	228570196.10874096	251802596.82543316	206808519.19280759
5	East Asia	3	both	42	Neonatal	2016	44	Population	1	Number	1440877.7069548012	1588568.7150930732	1302647.5995260924
5	East Asia	3	both	157	25 plus	2016	44	Population	1	Number	1042997653.6247327	1149527159.9655864	943489602.4012924
5	East Asia	3	both	158	<20 years	2016	44	Population	1	Number	309519752.3324117	340927602.29053605	280098514.1700311
5	East Asia	3	both	159	10 to 24	2016	44	Population	1	Number	256402524.7519631	282378892.77009547	232072437.8094228
5	East Asia	3	both	162	10 to 19	2016	44	Population	1	Number	156500590.82166758	172342703.52177456	141656761.58633876
5	East Asia	3	both	164	Birth	2016	44	Population	1	Number	18818199.4057887	19206308.2968638	18423615.5424472
5	East Asia	3	both	235	95 plus	2016	44	Population	1	Number	386336.42932254676	421595.2917854453	353567.8555610084
6	China	1	male	1	Under 5	2016	44	Population	1	Number	41883744.95367493	46308689.2476069	37680453.74209346
6	China	1	male	2	Early Neonatal	2016	44	Population	1	Number	189120.10018125147	209115.93159440946	170132.50640491606
6	China	1	male	3	Late Neonatal	2016	44	Population	1	Number	563988.7730679958	623617.763753521	507365.5229934401
6	China	1	male	4	Post Neonatal	2016	44	Population	1	Number	8625525.547189286	9537148.66359664	7759708.015500635
6	China	1	male	5	1 to 4	2016	44	Population	1	Number	32505110.533236396	35938806.88866234	29243247.697194465
6	China	1	male	6	5 to 9	2016	44	Population	1	Number	38057332.67126779	42076791.43484502	34238491.78365742
6	China	1	male	7	10 to 14	2016	44	Population	1	Number	39320985.6276081	43477149.7273461	35373622.09427385
6	China	1	male	8	15 to 19	2016	44	Population	1	Number	41215671.768530846	45567225.502396576	37080679.53294385
6	China	1	male	9	20 to 24	2016	44	Population	1	Number	49503184.72727376	54728004.18789876	44537929.30094844
6	China	1	male	10	25 to 29	2016	44	Population	1	Number	65631199.89643146	72565464.8064434	59044910.88287414
6	China	1	male	11	30 to 34	2016	44	Population	1	Number	55878214.39304004	61777354.50375753	50272993.571994014
6	China	1	male	12	35 to 39	2016	44	Population	1	Number	50438929.66039562	55762314.19688624	45379829.20426305
6	China	1	male	13	40 to 44	2016	44	Population	1	Number	58834392.62563774	65048035.14292689	52930948.089039296
6	China	1	male	14	45 to 49	2016	44	Population	1	Number	64236807.84842768	71023389.44654585	57789934.34772686
6	China	1	male	15	50 to 54	2016	44	Population	1	Number	57906537.77103412	64015418.948911764	52101062.919953905
6	China	1	male	16	55 to 59	2016	44	Population	1	Number	39389273.53354408	43531689.628399864	35457092.38127397
6	China	1	male	17	60 to 64	2016	44	Population	1	Number	41184968.213692605	45525672.04826367	37061293.79858185
6	China	1	male	18	65 to 69	2016	44	Population	1	Number	29434804.75494684	32534591.026226938	26490897.10942431
6	China	1	male	19	70 to 74	2016	44	Population	1	Number	19236116.757566754	21263993.692767456	17309507.658339344
6	China	1	male	20	75 to 79	2016	44	Population	1	Number	13303726.13432991	14703603.751448927	11974694.735307297
6	China	1	male	21	80 plus	2016	44	Population	1	Number	10294851.490626447	11370293.836816598	9276603.686026812
6	China	1	male	22	All Ages	2016	44	Population	1	Number	715750742.8280287	791279681.1294887	643965238.1473079
6	China	1	male	23	5-14 years	2016	44	Population	1	Number	77378318.2988759	85553941.16219112	69612113.87793127
6	China	1	male	24	15-49 years	2016	44	Population	1	Number	385738400.91973716	426471787.7868553	347037224.9297897
6	China	1	male	25	50-69 years	2016	44	Population	1	Number	167915584.27321765	185607371.6518022	151110346.2092341
6	China	1	male	26	70+ years	2016	44	Population	1	Number	42834694.38252311	47337891.281032994	38560806.07967347
6	China	1	male	28	<1 year	2016	44	Population	1	Number	9378634.420438534	10369882.358944573	8437206.04489899
6	China	1	male	30	80 to 84	2016	44	Population	1	Number	7628121.207619573	8428693.165056882	6868810.500192984
6	China	1	male	31	85 to 89	2016	44	Population	1	Number	2378300.8396904664	2625509.859733854	2144675.885232704
6	China	1	male	32	90 to 94	2016	44	Population	1	Number	254663.8503440177	280214.85462303576	230908.19369316415
6	China	1	male	39	0 to 14	2016	44	Population	1	Number	119262063.25255083	131862630.40979803	107292567.62002473
6	China	1	male	42	Neonatal	2016	44	Population	1	Number	753108.8732492473	832733.6953479305	677498.0293983562
6	China	1	male	157	25 plus	2016	44	Population	1	Number	505769823.0796733	559121821.0293949	455068698.8405831
6	China	1	male	158	<20 years	2016	44	Population	1	Number	160477735.02108166	177429855.91219458	144373247.1529686
6	China	1	male	159	10 to 24	2016	44	Population	1	Number	130039842.12341271	143772379.41764146	116992230.92816614
6	China	1	male	162	10 to 19	2016	44	Population	1	Number	80536657.39613895	89044375.22974266	72454301.6272177
6	China	1	male	164	Birth	2016	44	Population	1	Number	9835440.34159433	10041609.1368874	9627543.71181728
6	China	1	male	235	95 plus	2016	44	Population	1	Number	33765.592972389895	36630.89695097276	31009.243293358017
6	China	2	female	1	Under 5	2016	44	Population	1	Number	35696922.67219477	39467021.594622284	32115162.60557738
6	China	2	female	2	Early Neonatal	2016	44	Population	1	Number	161910.64000263627	179025.36608902135	145657.08095913517
6	China	2	female	3	Late Neonatal	2016	44	Population	1	Number	483002.16876014805	534056.0262520659	434516.42213177704
6	China	2	female	4	Post Neonatal	2016	44	Population	1	Number	7383732.995625771	8163902.435819568	6642674.648381059
6	China	2	female	5	1 to 4	2016	44	Population	1	Number	27668276.867806215	30590037.766461633	24892314.454105407
6	China	2	female	6	5 to 9	2016	44	Population	1	Number	31951421.19536808	35324284.899199486	28746162.925623044
6	China	2	female	7	10 to 14	2016	44	Population	1	Number	33378762.72142441	36905054.33832763	30028846.628166586
6	China	2	female	8	15 to 19	2016	44	Population	1	Number	36372319.842554055	40211171.20299415	32724042.39529766
6	China	2	female	9	20 to 24	2016	44	Population	1	Number	46616358.497499675	51534186.04928335	41942622.568036236
6	China	2	female	10	25 to 29	2016	44	Population	1	Number	64841057.824666604	71685268.51241422	58337237.90803796
6	China	2	female	11	30 to 34	2016	44	Population	1	Number	54227486.999720864	59938801.149224915	48803025.47601238
6	China	2	female	12	35 to 39	2016	44	Population	1	Number	48175484.734251834	53245481.478102244	43361587.32270707
6	China	2	female	13	40 to 44	2016	44	Population	1	Number	56599958.36009724	62564660.55180278	50933680.88508467
6	China	2	female	14	45 to 49	2016	44	Population	1	Number	61955538.96182613	68489524.02306011	55746741.77762364
6	China	2	female	15	50 to 54	2016	44	Population	1	Number	57111511.68305798	63128818.538123325	51395696.43525136
6	China	2	female	16	55 to 59	2016	44	Population	1	Number	38220120.85598135	42237360.26755705	34407532.36938199
6	China	2	female	17	60 to 64	2016	44	Population	1	Number	41236922.906639345	45582269.8993636	37109119.88294951
6	China	2	female	18	65 to 69	2016	44	Population	1	Number	29757432.94375251	32891318.400060773	26781115.625834156
6	China	2	female	19	70 to 74	2016	44	Population	1	Number	20048373.681423374	22162874.172833864	18039114.663779035
6	China	2	female	20	75 to 79	2016	44	Population	1	Number	14613418.614084179	16151843.632239176	13152591.021970497
6	China	2	female	21	80 plus	2016	44	Population	1	Number	16296586.113033062	18002584.577867847	14679999.266322391
6	China	2	female	22	All Ages	2016	44	Population	1	Number	687099678.6075754	759522523.2870771	618295263.9026222
6	China	2	female	23	5-14 years	2016	44	Population	1	Number	65330183.91679249	72229339.23752712	58775009.55378963
6	China	2	female	24	15-49 years	2016	44	Population	1	Number	368788205.2206164	407669092.9668819	331846372.46916676
6	China	2	female	25	50-69 years	2016	44	Population	1	Number	166325988.38943118	183839767.10510474	149693464.31341702
6	China	2	female	26	70+ years	2016	44	Population	1	Number	50958378.408540614	56317302.38294089	45871704.95207193
6	China	2	female	28	<1 year	2016	44	Population	1	Number	8028645.804388555	8876983.828160655	7222848.151471971
6	China	2	female	30	80 to 84	2016	44	Population	1	Number	9868688.031770034	10904958.760949403	8885617.985075096
6	China	2	female	31	85 to 89	2016	44	Population	1	Number	4618584.39248788	5101339.190289004	4161389.790786994
6	China	2	female	32	90 to 94	2016	44	Population	1	Number	1494894.186070091	1649988.7678028739	1348417.2489054317
6	China	2	female	39	0 to 14	2016	44	Population	1	Number	101027106.58898726	111696360.83214942	90890172.15936702
6	China	2	female	42	Neonatal	2016	44	Population	1	Number	644912.8087627843	713081.3923410873	580173.5030909122
6	China	2	female	157	25 plus	2016	44	Population	1	Number	503083893.67853445	556080805.2026501	452745451.98420936
6	China	2	female	158	<20 years	2016	44	Population	1	Number	137399426.43154132	151907532.03514355	123614214.5546647
6	China	2	female	159	10 to 24	2016	44	Population	1	Number	116367441.06147814	128650411.59060514	104694807.96587735
6	China	2	female	162	10 to 19	2016	44	Population	1	Number	69751082.56397846	77116225.54132177	62752889.02346425
6	China	2	female	164	Birth	2016	44	Population	1	Number	8411804.78833059	8588110.99802444	8234038.73421114
6	China	2	female	235	95 plus	2016	44	Population	1	Number	314419.5027050574	346574.4862534345	284334.58263957617
6	China	3	both	1	Under 5	2016	44	Population	1	Number	77580667.6258697	85775710.84222919	69795616.34767085
6	China	3	both	2	Early Neonatal	2016	44	Population	1	Number	351030.74018388777	388141.2976834307	315789.58736405126
6	China	3	both	3	Late Neonatal	2016	44	Population	1	Number	1046990.9418281439	1157673.790005587	941881.9451252171
6	China	3	both	4	Post Neonatal	2016	44	Population	1	Number	16009258.542815056	17701051.099416208	14402382.663881693
6	China	3	both	5	1 to 4	2016	44	Population	1	Number	60173387.40104261	66528844.65512397	54135562.151299864
6	China	3	both	6	5 to 9	2016	44	Population	1	Number	70008753.86663587	77401076.33404452	62984654.70928045
6	China	3	both	7	10 to 14	2016	44	Population	1	Number	72699748.3490325	80382204.06567374	65402468.72244044
6	China	3	both	8	15 to 19	2016	44	Population	1	Number	77587991.61108491	85778396.70539074	69804721.92824152
6	China	3	both	9	20 to 24	2016	44	Population	1	Number	96119543.22477344	106262190.23718211	86479848.24336152
6	China	3	both	10	25 to 29	2016	44	Population	1	Number	130472257.72109807	144250733.31885758	117382148.7909121
6	China	3	both	11	30 to 34	2016	44	Population	1	Number	110105701.3927609	121716155.65298247	99073396.9114134
6	China	3	both	12	35 to 39	2016	44	Population	1	Number	98614414.39464746	109007795.67498848	88740621.74962786
6	China	3	both	13	40 to 44	2016	44	Population	1	Number	115434350.98573498	127612695.69472966	103860576.2845264
6	China	3	both	14	45 to 49	2016	44	Population	1	Number	126192346.81025381	139512913.46960595	113533469.66686174
6	China	3	both	15	50 to 54	2016	44	Population	1	Number	115018049.4540921	127144237.4870351	103496759.35520528
6	China	3	both	16	55 to 59	2016	44	Population	1	Number	77609394.38952543	85769049.8959569	69864624.75065596
6	China	3	both	17	60 to 64	2016	44	Population	1	Number	82421891.12033194	91107941.94762726	74170413.68153137
6	China	3	both	18	65 to 69	2016	44	Population	1	Number	59192237.69869935	65425909.42628771	53272012.735258475
6	China	3	both	19	70 to 74	2016	44	Population	1	Number	39284490.43899013	43426867.865601316	35348622.32211838
6	China	3	both	20	75 to 79	2016	44	Population	1	Number	27917144.748414088	30855447.38368811	25127285.757277798
6	China	3	both	21	80 plus	2016	44	Population	1	Number	26591437.603659507	29372878.414684445	23956602.9523492
6	China	3	both	22	All Ages	2016	44	Population	1	Number	1402850421.4356043	1550802204.4165657	1262260502.0499299
6	China	3	both	23	5-14 years	2016	44	Population	1	Number	142708502.21566838	157783280.39971823	128387123.43172088
6	China	3	both	24	15-49 years	2016	44	Population	1	Number	754526606.1403536	834140880.753737	678859808.7797669
6	China	3	both	25	50-69 years	2016	44	Population	1	Number	334241572.6626488	369447138.756907	300803810.5226511
6	China	3	both	26	70+ years	2016	44	Population	1	Number	93793072.79106373	103655193.66397384	84432511.03174534
6	China	3	both	28	<1 year	2016	44	Population	1	Number	17407280.22482709	19246866.187105224	15660054.196370963
6	China	3	both	30	80 to 84	2016	44	Population	1	Number	17496809.239389606	19333651.926006284	15754428.485268079
6	China	3	both	31	85 to 89	2016	44	Population	1	Number	6996885.232178345	7726849.050022858	6306065.6760196965
6	China	3	both	32	90 to 94	2016	44	Population	1	Number	1749558.0364141087	1929899.209246988	1580130.760186195
6	China	3	both	39	0 to 14	2016	44	Population	1	Number	220289169.84153807	243558991.24194744	198182739.77939174
6	China	3	both	42	Neonatal	2016	44	Population	1	Number	1398021.6820120316	1545815.0876890179	1257671.5324892686
6	China	3	both	157	25 plus	2016	44	Population	1	Number	1008853716.7582078	1115202626.232045	907814150.8247924
6	China	3	both	158	<20 years	2016	44	Population	1	Number	297877161.452623	329337387.9473382	267987461.70763326
6	China	3	both	159	10 to 24	2016	44	Population	1	Number	246407283.18489087	272422791.00824666	221687038.89404348
6	China	3	both	162	10 to 19	2016	44	Population	1	Number	150287739.9601174	166160600.77106446	135207190.65068197
6	China	3	both	164	Birth	2016	44	Population	1	Number	18247245.1299249	18629720.1349119	17861582.4460284
6	China	3	both	235	95 plus	2016	44	Population	1	Number	348185.0956774473	383448.3410582939	315293.3620813614
7	Democratic People's Republic of Korea	1	male	1	Under 5	2016	44	Population	1	Number	896237.8904832713	997125.8688513618	788265.9725203807
7	Democratic People's Republic of Korea	1	male	2	Early Neonatal	2016	44	Population	1	Number	3532.4886769483637	3930.134932490316	3106.9213340784427
7	Democratic People's Republic of Korea	1	male	3	Late Neonatal	2016	44	Population	1	Number	10555.51334183187	11743.729565451464	9283.8654538075
7	Democratic People's Republic of Korea	1	male	4	Post Neonatal	2016	44	Population	1	Number	170558.72786588012	189758.23441446328	150011.11080066126
7	Democratic People's Republic of Korea	1	male	5	1 to 4	2016	44	Population	1	Number	711591.160598611	791693.7699389567	625864.0749318335
7	Democratic People's Republic of Korea	1	male	6	5 to 9	2016	44	Population	1	Number	842341.1423163192	937162.0552089188	740862.2942552274
7	Democratic People's Republic of Korea	1	male	7	10 to 14	2016	44	Population	1	Number	893440.9292979455	994014.0584919965	785805.9679253241
7	Democratic People's Republic of Korea	1	male	8	15 to 19	2016	44	Population	1	Number	979702.6686175524	1089986.1354160283	861675.5496045855
7	Democratic People's Republic of Korea	1	male	9	20 to 24	2016	44	Population	1	Number	1114963.0888667363	1240472.5916284989	980640.8241632697
7	Democratic People's Republic of Korea	1	male	10	25 to 29	2016	44	Population	1	Number	1111223.561067889	1236312.111531514	977351.8062045044
7	Democratic People's Republic of Korea	1	male	11	30 to 34	2016	44	Population	1	Number	1031421.9567976331	1147527.3760961443	907164.0916850257
7	Democratic People's Republic of Korea	1	male	12	35 to 39	2016	44	Population	1	Number	988804.5326873701	1100112.5808778356	869680.8903840012
7	Democratic People's Republic of Korea	1	male	13	40 to 44	2016	44	Population	1	Number	1026416.1494591162	1141958.073520653	902761.345905311
7	Democratic People's Republic of Korea	1	male	14	45 to 49	2016	44	Population	1	Number	1084713.6776252338	1206818.0554984084	954035.6316985835
7	Democratic People's Republic of Korea	1	male	15	50 to 54	2016	44	Population	1	Number	888570.5805141102	988595.4628108069	781522.3616848725
7	Democratic People's Republic of Korea	1	male	16	55 to 59	2016	44	Population	1	Number	656651.575348894	730569.7288130922	577543.1926565008
7	Democratic People's Republic of Korea	1	male	17	60 to 64	2016	44	Population	1	Number	490891.2022532932	546149.991822334	431752.36737339624
7	Democratic People's Republic of Korea	1	male	18	65 to 69	2016	44	Population	1	Number	337730.73765138316	375748.51364168315	297043.50953209586
7	Democratic People's Republic of Korea	1	male	19	70 to 74	2016	44	Population	1	Number	284774.2186672314	316830.76918552903	250466.78879578866
7	Democratic People's Republic of Korea	1	male	20	75 to 79	2016	44	Population	1	Number	164516.8474139149	183036.22973341442	144697.11010855468
7	Democratic People's Republic of Korea	1	male	21	80 plus	2016	44	Population	1	Number	86253.79170944163	95963.23466487798	75862.59153666346
7	Democratic People's Republic of Korea	1	male	22	All Ages	2016	44	Population	1	Number	12878654.550777335	14328382.837793097	11327132.296034086
7	Democratic People's Republic of Korea	1	male	23	5-14 years	2016	44	Population	1	Number	1735782.0716142645	1931176.1137009151	1526668.2621805517
7	Democratic People's Republic of Korea	1	male	24	15-49 years	2016	44	Population	1	Number	7337245.635121531	8163186.9245690815	6453310.13964528
7	Democratic People's Republic of Korea	1	male	25	50-69 years	2016	44	Population	1	Number	2373844.0957676806	2641063.6970879165	2087861.4312468655
7	Democratic People's Republic of Korea	1	male	26	70+ years	2016	44	Population	1	Number	535544.8577905878	595830.2335838216	471026.49044100684
7	Democratic People's Republic of Korea	1	male	28	<1 year	2016	44	Population	1	Number	184646.72988466037	205432.09891240508	162401.89758854723
7	Democratic People's Republic of Korea	1	male	30	80 to 84	2016	44	Population	1	Number	61471.493192438254	68391.23486070092	54065.87567670098
7	Democratic People's Republic of Korea	1	male	31	85 to 89	2016	44	Population	1	Number	19165.12254310646	21322.507863546463	16856.254483692872
7	Democratic People's Republic of Korea	1	male	32	90 to 94	2016	44	Population	1	Number	4829.633402734164	5373.297038733881	4247.7959384983415
7	Democratic People's Republic of Korea	1	male	39	0 to 14	2016	44	Population	1	Number	2632019.962097536	2928301.982552277	2314934.2347009326
7	Democratic People's Republic of Korea	1	male	42	Neonatal	2016	44	Population	1	Number	14088.002018780233	15673.864497941779	12390.786787885943
7	Democratic People's Republic of Korea	1	male	157	25 plus	2016	44	Population	1	Number	8151968.831195511	9069622.128196292	7169881.6875653
7	Democratic People's Republic of Korea	1	male	158	<20 years	2016	44	Population	1	Number	3611722.6307150885	4018288.1179683055	3176609.7843055176
7	Democratic People's Republic of Korea	1	male	159	10 to 24	2016	44	Population	1	Number	2988106.686782234	3324472.7855365234	2628122.34169318
7	Democratic People's Republic of Korea	1	male	162	10 to 19	2016	44	Population	1	Number	1873143.5979154978	2084000.1939080248	1647481.51752991
7	Democratic People's Republic of Korea	1	male	164	Birth	2016	44	Population	1	Number	190221.585267199	216358.137116866	165381.821118231
7	Democratic People's Republic of Korea	1	male	235	95 plus	2016	44	Population	1	Number	787.5425711627529	876.1949018967001	692.6654377712855
7	Democratic People's Republic of Korea	2	female	1	Under 5	2016	44	Population	1	Number	848372.0300891728	943871.8297836235	746166.6265825144
7	Democratic People's Republic of Korea	2	female	2	Early Neonatal	2016	44	Population	1	Number	3329.367980055404	3704.149283454797	2928.2710723839614
7	Democratic People's Republic of Korea	2	female	3	Late Neonatal	2016	44	Population	1	Number	9957.08654111812	11077.93887534364	8757.532558204835
7	Democratic People's Republic of Korea	2	female	4	Post Neonatal	2016	44	Population	1	Number	160974.0330468134	179094.6067653537	141581.10704486302
7	Democratic People's Republic of Korea	2	female	5	1 to 4	2016	44	Population	1	Number	674111.5425211859	749995.1348594712	592899.7159070625
7	Democratic People's Republic of Korea	2	female	6	5 to 9	2016	44	Population	1	Number	802236.9291572993	892543.3788335815	705589.5313831813
7	Democratic People's Republic of Korea	2	female	7	10 to 14	2016	44	Population	1	Number	852338.4886054567	948284.7858037935	749655.2363735089
7	Democratic People's Republic of Korea	2	female	8	15 to 19	2016	44	Population	1	Number	947881.0246641168	1054582.3830057858	833687.5350556511
7	Democratic People's Republic of Korea	2	female	9	20 to 24	2016	44	Population	1	Number	1056345.5971466433	1175256.6283424923	929085.1215891138
7	Democratic People's Republic of Korea	2	female	10	25 to 29	2016	44	Population	1	Number	1001940.6054748095	1114727.3590863396	881234.4291272762
7	Democratic People's Republic of Korea	2	female	11	30 to 34	2016	44	Population	1	Number	890756.3655661694	991027.2979767825	783444.8199942985
7	Democratic People's Republic of Korea	2	female	12	35 to 39	2016	44	Population	1	Number	852956.5759401883	948972.4501808683	750198.8612516671
7	Democratic People's Republic of Korea	2	female	13	40 to 44	2016	44	Population	1	Number	948112.7501714804	1054840.1934602624	833891.3440380198
7	Democratic People's Republic of Korea	2	female	14	45 to 49	2016	44	Population	1	Number	1070992.6932469255	1191552.5231938781	941967.6470599604
7	Democratic People's Republic of Korea	2	female	15	50 to 54	2016	44	Population	1	Number	906248.0100620269	1008262.8106033899	797070.1490995905
7	Democratic People's Republic of Korea	2	female	16	55 to 59	2016	44	Population	1	Number	711443.2348573104	791529.1924479958	625733.9701576823
7	Democratic People's Republic of Korea	2	female	17	60 to 64	2016	44	Population	1	Number	573708.0336040321	638289.3733336354	504592.0573697043
7	Democratic People's Republic of Korea	2	female	18	65 to 69	2016	44	Population	1	Number	446292.15592802106	496530.5065391918	392526.27461568516
7	Democratic People's Republic of Korea	2	female	19	70 to 74	2016	44	Population	1	Number	503077.71348317567	559708.3179402032	442470.74050653167
7	Democratic People's Republic of Korea	2	female	20	75 to 79	2016	44	Population	1	Number	375667.9951989797	417956.3038898584	330410.37510769337
7	Democratic People's Republic of Korea	2	female	21	80 plus	2016	44	Population	1	Number	334577.3438486569	372240.1476500618	294270.0126078526
7	Democratic People's Republic of Korea	2	female	22	All Ages	2016	44	Population	1	Number	13122947.547044465	14600175.482071744	11541994.731919931
7	Democratic People's Republic of Korea	2	female	23	5-14 years	2016	44	Population	1	Number	1654575.4177627559	1840828.1646373747	1455244.7677566898
7	Democratic People's Republic of Korea	2	female	24	15-49 years	2016	44	Population	1	Number	6768985.612210333	7530958.83524641	5953509.758115988
7	Democratic People's Republic of Korea	2	female	25	50-69 years	2016	44	Population	1	Number	2637691.4344513905	2934611.8829242126	2319922.451242662
7	Democratic People's Republic of Korea	2	female	26	70+ years	2016	44	Population	1	Number	1213323.0525308123	1349904.7694801234	1067151.1282220776
7	Democratic People's Republic of Korea	2	female	28	<1 year	2016	44	Population	1	Number	174260.48756798691	193876.69492415214	153266.9106754518
7	Democratic People's Republic of Korea	2	female	30	80 to 84	2016	44	Population	1	Number	214959.85551849895	239157.52165585023	189063.12862064037
7	Democratic People's Republic of Korea	2	female	31	85 to 89	2016	44	Population	1	Number	88830.66695448333	98830.18438315896	78129.02447000128
7	Democratic People's Republic of Korea	2	female	32	90 to 94	2016	44	Population	1	Number	25880.34822869264	28793.655108462106	22762.480901868657
7	Democratic People's Republic of Korea	2	female	39	0 to 14	2016	44	Population	1	Number	2502947.447851929	2784699.9944209983	2201411.3943392043
7	Democratic People's Republic of Korea	2	female	42	Neonatal	2016	44	Population	1	Number	13286.454521173524	14782.088158798439	11685.803630588796
7	Democratic People's Republic of Korea	2	female	157	25 plus	2016	44	Population	1	Number	8615773.477381775	9585636.476302467	7577810.68093596
7	Democratic People's Republic of Korea	2	female	158	<20 years	2016	44	Population	1	Number	3450828.4725160454	3839282.377426784	3035098.9293948556
7	Democratic People's Republic of Korea	2	female	159	10 to 24	2016	44	Population	1	Number	2856565.110416217	3178123.7971520713	2512427.893018274
7	Democratic People's Republic of Korea	2	female	162	10 to 19	2016	44	Population	1	Number	1800219.5132695735	2002867.168809579	1583342.77142916
7	Democratic People's Republic of Korea	2	female	164	Birth	2016	44	Population	1	Number	178949.520887591	203537.284808188	155581.700210591
7	Democratic People's Republic of Korea	2	female	235	95 plus	2016	44	Population	1	Number	4906.473146982027	5458.786502590572	4315.378615342208
7	Democratic People's Republic of Korea	3	both	1	Under 5	2016	44	Population	1	Number	1744609.920572444	1940997.6986349854	1534432.5991028952
7	Democratic People's Republic of Korea	3	both	2	Early Neonatal	2016	44	Population	1	Number	6861.856657003768	7634.284215945113	6035.1924064624045
7	Democratic People's Republic of Korea	3	both	3	Late Neonatal	2016	44	Population	1	Number	20512.59988294999	22821.668440795103	18041.398012012334
7	Democratic People's Republic of Korea	3	both	4	Post Neonatal	2016	44	Population	1	Number	331532.7609126935	368852.841179817	291592.21784552437
7	Democratic People's Republic of Korea	3	both	5	1 to 4	2016	44	Population	1	Number	1385702.703119797	1541688.904798428	1218763.790838896
7	Democratic People's Republic of Korea	3	both	6	5 to 9	2016	44	Population	1	Number	1644578.0714736185	1829705.4340424999	1446451.8256384088
7	Democratic People's Republic of Korea	3	both	7	10 to 14	2016	44	Population	1	Number	1745779.4179034021	1942298.8442957897	1535461.2042988332
7	Democratic People's Republic of Korea	3	both	8	15 to 19	2016	44	Population	1	Number	1927583.6932816692	2144568.5184218143	1695363.0846602367
7	Democratic People's Republic of Korea	3	both	9	20 to 24	2016	44	Population	1	Number	2171308.6860133796	2415729.2199709914	1909725.9457523834
7	Democratic People's Republic of Korea	3	both	10	25 to 29	2016	44	Population	1	Number	2113164.1665426986	2351039.4706178536	1858586.235331781
7	Democratic People's Republic of Korea	3	both	11	30 to 34	2016	44	Population	1	Number	1922178.3223638025	2138554.674072927	1690608.9116793242
7	Democratic People's Republic of Korea	3	both	12	35 to 39	2016	44	Population	1	Number	1841761.1086275585	2049085.0310587042	1619879.7516356683
7	Democratic People's Republic of Korea	3	both	13	40 to 44	2016	44	Population	1	Number	1974528.8996305966	2196798.266980915	1736652.6899433308
7	Democratic People's Republic of Korea	3	both	14	45 to 49	2016	44	Population	1	Number	2155706.370872159	2398370.5786922863	1896003.2787585435
7	Democratic People's Republic of Korea	3	both	15	50 to 54	2016	44	Population	1	Number	1794818.5905761372	1996858.273414197	1578592.510784463
7	Democratic People's Republic of Korea	3	both	16	55 to 59	2016	44	Population	1	Number	1368094.8102062044	1522098.9212610878	1203277.1628141834
7	Democratic People's Republic of Korea	3	both	17	60 to 64	2016	44	Population	1	Number	1064599.2358573251	1184439.3651559695	936344.4247431008
7	Democratic People's Republic of Korea	3	both	18	65 to 69	2016	44	Population	1	Number	784022.8935794042	872279.020180875	689569.784147781
7	Democratic People's Republic of Korea	3	both	19	70 to 74	2016	44	Population	1	Number	787851.932150407	876539.0871257324	692937.5293023203
7	Democratic People's Republic of Korea	3	both	20	75 to 79	2016	44	Population	1	Number	540184.8426128946	600992.5336232729	475107.485216248
7	Democratic People's Republic of Korea	3	both	21	80 plus	2016	44	Population	1	Number	420831.13555809855	468203.3823149399	370132.604144516
7	Democratic People's Republic of Korea	3	both	22	All Ages	2016	44	Population	1	Number	26001602.0978218	28928558.319864854	22869127.027954027
7	Democratic People's Republic of Korea	3	both	23	5-14 years	2016	44	Population	1	Number	3390357.4893770204	3772004.2783382894	2981913.0299372417
7	Democratic People's Republic of Korea	3	both	24	15-49 years	2016	44	Population	1	Number	14106231.247331863	15694145.75981549	12406819.89776127
7	Democratic People's Republic of Korea	3	both	25	50-69 years	2016	44	Population	1	Number	5011535.530219071	5575675.580012129	4407783.882489528
7	Democratic People's Republic of Korea	3	both	26	70+ years	2016	44	Population	1	Number	1748867.9103214	1945735.0030639446	1538177.6186630842
7	Democratic People's Republic of Korea	3	both	28	<1 year	2016	44	Population	1	Number	358907.2174526473	399308.7938365572	315668.80826399906
7	Democratic People's Republic of Korea	3	both	30	80 to 84	2016	44	Population	1	Number	276431.3487109372	307548.75651655113	243129.0042973413
7	Democratic People's Republic of Korea	3	both	31	85 to 89	2016	44	Population	1	Number	107995.78949758978	120152.69224670541	94985.27895369417
7	Democratic People's Republic of Korea	3	both	32	90 to 94	2016	44	Population	1	Number	30709.981631426803	34166.95214719599	27010.276840367
7	Democratic People's Republic of Korea	3	both	39	0 to 14	2016	44	Population	1	Number	5134967.409949465	5713001.976973275	4516345.629040138
7	Democratic People's Republic of Korea	3	both	42	Neonatal	2016	44	Population	1	Number	27374.456539953757	30455.952656740214	24076.59041847474
7	Democratic People's Republic of Korea	3	both	157	25 plus	2016	44	Population	1	Number	16767742.308577286	18655258.60449875	14747692.36850126
7	Democratic People's Republic of Korea	3	both	158	<20 years	2016	44	Population	1	Number	7062551.103231134	7857570.495395089	6211708.713700374
7	Democratic People's Republic of Korea	3	both	159	10 to 24	2016	44	Population	1	Number	5844671.797198451	6502596.582688596	5140550.234711453
7	Democratic People's Republic of Korea	3	both	162	10 to 19	2016	44	Population	1	Number	3673363.1111850715	4086867.362717604	3230824.288959069
7	Democratic People's Republic of Korea	3	both	164	Birth	2016	44	Population	1	Number	369171.106154789	419895.421925055	320963.521328822
7	Democratic People's Republic of Korea	3	both	235	95 plus	2016	44	Population	1	Number	5694.01571814478	6334.981404487273	5008.044053113494
8	Taiwan (Province of China)	1	male	1	Under 5	2016	44	Population	1	Number	551340.9633541439	555946.9693711915	546457.1610268785
8	Taiwan (Province of China)	1	male	2	Early Neonatal	2016	44	Population	1	Number	2004.626454373825	2021.3734804874055	1986.869385710526
8	Taiwan (Province of China)	1	male	3	Late Neonatal	2016	44	Population	1	Number	6015.346388854415	6065.599723003815	5962.0621878865195
8	Taiwan (Province of China)	1	male	4	Post Neonatal	2016	44	Population	1	Number	98392.7024593199	99214.69358583464	97521.13560469441
8	Taiwan (Province of China)	1	male	5	1 to 4	2016	44	Population	1	Number	444928.28805159574	448645.3025818656	440987.093848587
8	Taiwan (Province of China)	1	male	6	5 to 9	2016	44	Population	1	Number	508646.2952075069	512895.62194358296	504140.6841149139
8	Taiwan (Province of China)	1	male	7	10 to 14	2016	44	Population	1	Number	578186.1582399263	583016.4340598568	573064.560004188
8	Taiwan (Province of China)	1	male	8	15 to 19	2016	44	Population	1	Number	746982.121911645	753222.5509325918	740365.3216593581
8	Taiwan (Province of China)	1	male	9	20 to 24	2016	44	Population	1	Number	836066.5776365375	843051.2349415538	828660.663385636
8	Taiwan (Province of China)	1	male	10	25 to 29	2016	44	Population	1	Number	830488.7821045388	837426.8414574894	823132.2762100098
8	Taiwan (Province of China)	1	male	11	30 to 34	2016	44	Population	1	Number	896018.8379173076	903504.3476710678	888081.8639270703
8	Taiwan (Province of China)	1	male	12	35 to 39	2016	44	Population	1	Number	1002515.3618760853	1010890.5636040545	993635.0370265333
8	Taiwan (Province of China)	1	male	13	40 to 44	2016	44	Population	1	Number	902228.3080453499	909765.6928794568	894236.3302975867
8	Taiwan (Province of China)	1	male	14	45 to 49	2016	44	Population	1	Number	901195.1331205687	908723.8866171975	893212.307281402
8	Taiwan (Province of China)	1	male	15	50 to 54	2016	44	Population	1	Number	924039.8679469225	931759.4706513227	915854.6824491663
8	Taiwan (Province of China)	1	male	16	55 to 59	2016	44	Population	1	Number	860937.4373824684	868129.870523588	853311.2159699707
8	Taiwan (Province of China)	1	male	17	60 to 64	2016	44	Population	1	Number	752274.8616847718	758559.5072484064	745611.1781124712
8	Taiwan (Province of China)	1	male	18	65 to 69	2016	44	Population	1	Number	533352.7214584899	537808.4503223518	528628.2597633788
8	Taiwan (Province of China)	1	male	19	70 to 74	2016	44	Population	1	Number	308478.95173636446	311056.0428692022	305746.4317123902
8	Taiwan (Province of China)	1	male	20	75 to 79	2016	44	Population	1	Number	257065.77005082116	259213.34580218152	254788.670235134
8	Taiwan (Province of China)	1	male	21	80 plus	2016	44	Population	1	Number	344370.4966804357	347247.43252455303	341320.0477841704
8	Taiwan (Province of China)	1	male	22	All Ages	2016	44	Population	1	Number	11734188.646353884	11832218.263419643	11630246.690960258
8	Taiwan (Province of China)	1	male	23	5-14 years	2016	44	Population	1	Number	1086832.4534474332	1095912.0560034397	1077205.244119102
8	Taiwan (Province of China)	1	male	24	15-49 years	2016	44	Population	1	Number	6115495.122612033	6166585.118103413	6061323.799787596
8	Taiwan (Province of China)	1	male	25	50-69 years	2016	44	Population	1	Number	3070604.8884726525	3096257.2987456694	3043405.336294987
8	Taiwan (Province of China)	1	male	26	70+ years	2016	44	Population	1	Number	909915.2184676214	917516.8211959368	901855.1497316947
8	Taiwan (Province of China)	1	male	28	<1 year	2016	44	Population	1	Number	106412.67530254814	107301.66678932586	105470.06717829144
8	Taiwan (Province of China)	1	male	30	80 to 84	2016	44	Population	1	Number	167757.42328903198	169158.90032852656	166271.42070854027
8	Taiwan (Province of China)	1	male	31	85 to 89	2016	44	Population	1	Number	114531.32324968577	115488.13944708776	113516.79978741889
8	Taiwan (Province of China)	1	male	32	90 to 94	2016	44	Population	1	Number	46915.73198109564	47307.674822571586	46500.150378668135
8	Taiwan (Province of China)	1	male	39	0 to 14	2016	44	Population	1	Number	1638173.4168015772	1651859.0253746312	1623662.4051459804
8	Taiwan (Province of China)	1	male	42	Neonatal	2016	44	Population	1	Number	8019.97284322824	8086.97320349122	7948.931573597046
8	Taiwan (Province of China)	1	male	157	25 plus	2016	44	Population	1	Number	8512966.530004125	8584085.452170871	8437558.300769286
8	Taiwan (Province of China)	1	male	158	<20 years	2016	44	Population	1	Number	2385155.5387132224	2405081.576307223	2364027.7268053386
8	Taiwan (Province of China)	1	male	159	10 to 24	2016	44	Population	1	Number	2161234.8577881088	2179290.2199340025	2142090.545049182
8	Taiwan (Province of China)	1	male	162	10 to 19	2016	44	Population	1	Number	1325168.2801515714	1336238.9849924485	1313429.881663546
8	Taiwan (Province of China)	1	male	164	Birth	2016	44	Population	1	Number	104577.319643427	105203.434013487	103951.172681526
8	Taiwan (Province of China)	1	male	235	95 plus	2016	44	Population	1	Number	15166.018160622325	15292.717926367119	15031.676909543143
8	Taiwan (Province of China)	2	female	1	Under 5	2016	44	Population	1	Number	512877.4573118555	517162.13197128044	508334.3664005917
8	Taiwan (Province of China)	2	female	2	Early Neonatal	2016	44	Population	1	Number	1864.768431897863	1880.347057809257	1848.250231704448
8	Taiwan (Province of China)	2	female	3	Late Neonatal	2016	44	Population	1	Number	5596.827127689684	5643.584073282269	5547.250188611504
8	Taiwan (Province of China)	2	female	4	Post Neonatal	2016	44	Population	1	Number	91547.5129795681	92312.31810680617	90736.58111224412
8	Taiwan (Province of China)	2	female	5	1 to 4	2016	44	Population	1	Number	413868.3487726999	417325.8827333828	410202.2848680316
8	Taiwan (Province of China)	2	female	6	5 to 9	2016	44	Population	1	Number	467687.3103189508	471594.45799816685	463544.5157029428
8	Taiwan (Province of China)	2	female	7	10 to 14	2016	44	Population	1	Number	527320.6728210271	531726.0088170159	522649.64327613136
8	Taiwan (Province of China)	2	female	8	15 to 19	2016	44	Population	1	Number	686998.7973925071	692738.1144482248	680913.332047936
8	Taiwan (Province of China)	2	female	9	20 to 24	2016	44	Population	1	Number	775015.4418721515	781490.0665161302	768150.3212476013
8	Taiwan (Province of China)	2	female	10	25 to 29	2016	44	Population	1	Number	773174.6304916405	779633.8766514176	766325.8158546765
8	Taiwan (Province of China)	2	female	11	30 to 34	2016	44	Population	1	Number	892270.9001940521	899725.0989717518	884367.1255998182
8	Taiwan (Province of China)	2	female	12	35 to 39	2016	44	Population	1	Number	1024365.3868198892	1032923.1277623428	1015291.5134953205
8	Taiwan (Province of China)	2	female	13	40 to 44	2016	44	Population	1	Number	929825.1573470508	937593.091446284	921588.7255031783
8	Taiwan (Province of China)	2	female	14	45 to 49	2016	44	Population	1	Number	918886.6127553137	926563.1641974325	910747.0750170577
8	Taiwan (Province of China)	2	female	15	50 to 54	2016	44	Population	1	Number	946232.4228902567	954137.4263691265	937850.654771792
8	Taiwan (Province of China)	2	female	16	55 to 59	2016	44	Population	1	Number	895572.3449750006	903054.124642815	887639.3260387419
8	Taiwan (Province of China)	2	female	17	60 to 64	2016	44	Population	1	Number	801236.8523506583	807930.535585359	794139.4613271521
8	Taiwan (Province of China)	2	female	18	65 to 69	2016	44	Population	1	Number	584207.5629092603	589088.1426753537	579032.6268080411
8	Taiwan (Province of China)	2	female	19	70 to 74	2016	44	Population	1	Number	355950.18153388123	358923.85624134366	352797.1592835663
8	Taiwan (Province of China)	2	female	20	75 to 79	2016	44	Population	1	Number	323464.55961354915	326166.84333072085	320599.29642066394
8	Taiwan (Province of China)	2	female	21	80 plus	2016	44	Population	1	Number	418041.4160630696	421533.8126121081	414338.38694612944
8	Taiwan (Province of China)	2	female	22	All Ages	2016	44	Population	1	Number	11833127.707660114	11931983.88023688	11728309.345741343
8	Taiwan (Province of China)	2	female	23	5-14 years	2016	44	Population	1	Number	995007.9831399779	1003320.4668151829	986194.158979074
8	Taiwan (Province of China)	2	female	24	15-49 years	2016	44	Population	1	Number	6000536.926872605	6050666.539993583	5947383.908765585
8	Taiwan (Province of China)	2	female	25	50-69 years	2016	44	Population	1	Number	3227249.1831251755	3254210.2292726533	3198662.0689457273
8	Taiwan (Province of China)	2	female	26	70+ years	2016	44	Population	1	Number	1097456.1572105	1106624.5121841724	1087734.8426503597
8	Taiwan (Province of China)	2	female	28	<1 year	2016	44	Population	1	Number	99009.10853915566	99836.24923789769	98132.08153256007
8	Taiwan (Province of China)	2	female	30	80 to 84	2016	44	Population	1	Number	220334.37915702525	222175.09396621637	218382.64760572297
8	Taiwan (Province of China)	2	female	31	85 to 89	2016	44	Population	1	Number	127405.71481818019	128470.08610212893	126277.14943324927
8	Taiwan (Province of China)	2	female	32	90 to 94	2016	44	Population	1	Number	53010.022321531775	53452.878009763976	52540.45722916624
8	Taiwan (Province of China)	2	female	39	0 to 14	2016	44	Population	1	Number	1507885.4404518334	1520482.5987864635	1494528.5253796661
8	Taiwan (Province of China)	2	female	42	Neonatal	2016	44	Population	1	Number	7461.595559587547	7523.931131091526	7395.5004203159515
8	Taiwan (Province of China)	2	female	157	25 plus	2016	44	Population	1	Number	8863228.027943622	8937273.100486057	8784717.167066135
8	Taiwan (Province of China)	2	female	158	<20 years	2016	44	Population	1	Number	2194884.2378443405	2213220.7132346886	2175441.857427602
8	Taiwan (Province of China)	2	female	159	10 to 24	2016	44	Population	1	Number	1989334.9120856856	2005954.189781371	1971713.296571669
8	Taiwan (Province of China)	2	female	162	10 to 19	2016	44	Population	1	Number	1214319.4702135343	1224464.1232652408	1203562.9753240675
8	Taiwan (Province of China)	2	female	164	Birth	2016	44	Population	1	Number	97205.8500655614	97787.8307453821	96623.8390912403
8	Taiwan (Province of China)	2	female	235	95 plus	2016	44	Population	1	Number	17291.299766332395	17435.754533998806	17138.132677991063
8	Taiwan (Province of China)	3	both	1	Under 5	2016	44	Population	1	Number	1064218.4206659994	1073109.1013424718	1054791.5274274703
8	Taiwan (Province of China)	3	both	2	Early Neonatal	2016	44	Population	1	Number	3869.394886271688	3901.7205382966627	3835.119617414974
8	Taiwan (Province of China)	3	both	3	Late Neonatal	2016	44	Population	1	Number	11612.173516544099	11709.183796286083	11509.312376498025
8	Taiwan (Province of China)	3	both	4	Post Neonatal	2016	44	Population	1	Number	189940.215438888	191527.0116926408	188257.7167169385
8	Taiwan (Province of China)	3	both	5	1 to 4	2016	44	Population	1	Number	858796.6368242956	865971.1853152482	851189.3787166186
8	Taiwan (Province of China)	3	both	6	5 to 9	2016	44	Population	1	Number	976333.6055264577	984490.0799417497	967685.1998178568
8	Taiwan (Province of China)	3	both	7	10 to 14	2016	44	Population	1	Number	1105506.8310609534	1114742.4428768726	1095714.2032803192
8	Taiwan (Province of China)	3	both	8	15 to 19	2016	44	Population	1	Number	1433980.919304152	1445960.6653808167	1421278.6537072945
8	Taiwan (Province of China)	3	both	9	20 to 24	2016	44	Population	1	Number	1611082.019508689	1624541.3014576843	1596810.9846332371
8	Taiwan (Province of China)	3	both	10	25 to 29	2016	44	Population	1	Number	1603663.4125961794	1617060.7181089066	1589458.0920646866
8	Taiwan (Province of China)	3	both	11	30 to 34	2016	44	Population	1	Number	1788289.7381113598	1803229.4466428198	1772448.9895268884
8	Taiwan (Province of China)	3	both	12	35 to 39	2016	44	Population	1	Number	2026880.7486959745	2043813.6913663973	2008926.5505218538
8	Taiwan (Province of China)	3	both	13	40 to 44	2016	44	Population	1	Number	1832053.4653924007	1847358.7843257405	1815825.055800765
8	Taiwan (Province of China)	3	both	14	45 to 49	2016	44	Population	1	Number	1820081.7458758825	1835287.0508146305	1803959.38229846
8	Taiwan (Province of China)	3	both	15	50 to 54	2016	44	Population	1	Number	1870272.2908371792	1885896.8970204494	1853705.3372209584
8	Taiwan (Province of China)	3	both	16	55 to 59	2016	44	Population	1	Number	1756509.782357469	1771183.9951664028	1740950.5420087124
8	Taiwan (Province of China)	3	both	17	60 to 64	2016	44	Population	1	Number	1553511.71403543	1566490.0428337653	1539750.639439623
8	Taiwan (Province of China)	3	both	18	65 to 69	2016	44	Population	1	Number	1117560.2843677502	1126896.5929977056	1107660.88657142
8	Taiwan (Province of China)	3	both	19	70 to 74	2016	44	Population	1	Number	664429.1332702457	669979.8991105459	658543.5909959564
8	Taiwan (Province of China)	3	both	20	75 to 79	2016	44	Population	1	Number	580530.3296643703	585380.1891329022	575387.9666557979
8	Taiwan (Province of China)	3	both	21	80 plus	2016	44	Population	1	Number	762411.9127435053	768781.2451366611	755658.4347303
8	Taiwan (Province of China)	3	both	22	All Ages	2016	44	Population	1	Number	23567316.354013998	23764202.143656526	23358556.0367016
8	Taiwan (Province of China)	3	both	23	5-14 years	2016	44	Population	1	Number	2081840.4365874112	2099232.522818623	2063399.4030981762
8	Taiwan (Province of China)	3	both	24	15-49 years	2016	44	Population	1	Number	12116032.049484638	12217251.658096995	12008707.708553184
8	Taiwan (Province of China)	3	both	25	50-69 years	2016	44	Population	1	Number	6297854.0715978285	6350467.528018323	6242067.405240714
8	Taiwan (Province of China)	3	both	26	70+ years	2016	44	Population	1	Number	2007371.3756781213	2024141.3333801094	1989589.9923820544
8	Taiwan (Province of China)	3	both	28	<1 year	2016	44	Population	1	Number	205421.7838417038	207137.91602722357	203602.14871085153
8	Taiwan (Province of China)	3	both	30	80 to 84	2016	44	Population	1	Number	388091.8024460572	391333.99429474294	384654.06831426325
8	Taiwan (Province of China)	3	both	31	85 to 89	2016	44	Population	1	Number	241937.03806786597	243958.22554921667	239793.94922066815
8	Taiwan (Province of China)	3	both	32	90 to 94	2016	44	Population	1	Number	99925.7543026274	100760.55283233557	99040.60760783438
8	Taiwan (Province of China)	3	both	39	0 to 14	2016	44	Population	1	Number	3146058.8572534104	3172341.624161095	3118190.9305256465
8	Taiwan (Province of China)	3	both	42	Neonatal	2016	44	Population	1	Number	15481.568402815787	15610.904334582747	15344.431993912998
8	Taiwan (Province of China)	3	both	157	25 plus	2016	44	Population	1	Number	17376194.557947747	17521358.552656937	17222275.467835423
8	Taiwan (Province of China)	3	both	158	<20 years	2016	44	Population	1	Number	4580039.776557563	4618302.28954191	4539469.58423294
8	Taiwan (Province of China)	3	both	159	10 to 24	2016	44	Population	1	Number	4150569.7698737946	4185244.4097153735	4113803.8416208504
8	Taiwan (Province of China)	3	both	162	10 to 19	2016	44	Population	1	Number	2539487.7503651055	2560703.108257689	2516992.8569876137
8	Taiwan (Province of China)	3	both	164	Birth	2016	44	Population	1	Number	201783.169708989	202991.264758869	200575.011772767
8	Taiwan (Province of China)	3	both	235	95 plus	2016	44	Population	1	Number	32457.317926954718	32728.472460365927	32169.809587534204
9	Southeast Asia	1	male	1	Under 5	2016	44	Population	1	Number	29152472.964177415	30528410.54365213	27850102.975964267
9	Southeast Asia	1	male	2	Early Neonatal	2016	44	Population	1	Number	110605.29330344446	115729.5482339806	105671.7828433435
9	Southeast Asia	1	male	3	Late Neonatal	2016	44	Population	1	Number	329552.4801347622	344824.0718894905	314828.6024395266
9	Southeast Asia	1	male	4	Post Neonatal	2016	44	Population	1	Number	5298976.576215527	5545636.445646035	5063051.873689305
9	Southeast Asia	1	male	5	1 to 4	2016	44	Population	1	Number	23413338.614523683	24519291.15053704	22368188.86076866
9	Southeast Asia	1	male	6	5 to 9	2016	44	Population	1	Number	29668794.476363476	31126867.27600167	28314593.623318356
9	Southeast Asia	1	male	7	10 to 14	2016	44	Population	1	Number	29522426.4831382	31011621.59831298	28182589.901670337
9	Southeast Asia	1	male	8	15 to 19	2016	44	Population	1	Number	28874321.564106602	30300479.06547103	27574761.034418467
9	Southeast Asia	1	male	9	20 to 24	2016	44	Population	1	Number	28129381.37227996	29482513.38335243	26861103.58708904
9	Southeast Asia	1	male	10	25 to 29	2016	44	Population	1	Number	27195073.43981361	28523174.69168629	25967169.707267445
9	Southeast Asia	1	male	11	30 to 34	2016	44	Population	1	Number	26295836.948632296	27639998.911006346	25064008.491195932
9	Southeast Asia	1	male	12	35 to 39	2016	44	Population	1	Number	25010956.975261834	26336723.937475078	23793985.79447157
9	Southeast Asia	1	male	13	40 to 44	2016	44	Population	1	Number	22785432.905228816	24005362.102299757	21686793.014784046
9	Southeast Asia	1	male	14	45 to 49	2016	44	Population	1	Number	20582142.740741618	21639675.917546775	19611163.278502077
9	Southeast Asia	1	male	15	50 to 54	2016	44	Population	1	Number	17743390.741485093	18629822.639568962	16915439.516633984
9	Southeast Asia	1	male	16	55 to 59	2016	44	Population	1	Number	14576821.07244101	15293458.171650829	13895784.617740732
9	Southeast Asia	1	male	17	60 to 64	2016	44	Population	1	Number	10852304.913634129	11380941.248087628	10351811.79048992
9	Southeast Asia	1	male	18	65 to 69	2016	44	Population	1	Number	7234839.940158659	7589682.23088247	6907099.4890603
9	Southeast Asia	1	male	19	70 to 74	2016	44	Population	1	Number	4665295.248796219	4893665.152253908	4451420.655062739
9	Southeast Asia	1	male	20	75 to 79	2016	44	Population	1	Number	3043020.97308395	3182977.9399218988	2901893.240724814
9	Southeast Asia	1	male	21	80 plus	2016	44	Population	1	Number	2823558.3377750185	2954430.216894875	2690279.1963414927
9	Southeast Asia	1	male	22	All Ages	2016	44	Population	1	Number	328156071.0971179	344833823.3562139	312770882.8113063
9	Southeast Asia	1	male	23	5-14 years	2016	44	Population	1	Number	59191220.959501676	62138523.648014374	56498886.484828696
9	Southeast Asia	1	male	24	15-49 years	2016	44	Population	1	Number	178873145.94606474	188006011.92780012	170457569.87243378
9	Southeast Asia	1	male	25	50-69 years	2016	44	Population	1	Number	50407356.66771889	52902691.592278056	48043222.429761745
9	Southeast Asia	1	male	26	70+ years	2016	44	Population	1	Number	10531874.559655188	11014916.493876334	10043030.300638305
9	Southeast Asia	1	male	28	<1 year	2016	44	Population	1	Number	5739134.349653734	6006190.065769506	5483552.258972175
9	Southeast Asia	1	male	30	80 to 84	2016	44	Population	1	Number	1747893.5083088144	1828295.196268668	1665950.116856269
9	Southeast Asia	1	male	31	85 to 89	2016	44	Population	1	Number	773967.6241305115	809673.2698229437	737809.1910843023
9	Southeast Asia	1	male	32	90 to 94	2016	44	Population	1	Number	240159.6755018489	251039.48498887042	229112.99837548405
9	Southeast Asia	1	male	39	0 to 14	2016	44	Population	1	Number	88343693.92367908	92608375.14096224	84286891.47403552
9	Southeast Asia	1	male	42	Neonatal	2016	44	Population	1	Number	440157.77343820664	460553.6201234711	420500.38528287015
9	Southeast Asia	1	male	157	25 plus	2016	44	Population	1	Number	182808674.23705223	192081595.1212793	174250360.83626482
9	Southeast Asia	1	male	158	<20 years	2016	44	Population	1	Number	117218015.4877857	122849600.50178275	111873402.98721641
9	Southeast Asia	1	male	159	10 to 24	2016	44	Population	1	Number	86526129.41952476	90794529.8542353	82604608.01910399
9	Southeast Asia	1	male	162	10 to 19	2016	44	Population	1	Number	58396748.0472448	61298746.6227983	55743488.04995191
9	Southeast Asia	1	male	164	Birth	2016	44	Population	1	Number	5830449.70688691	6284362.51520612	5432255.67377027
9	Southeast Asia	1	male	235	95 plus	2016	44	Population	1	Number	61537.529833843735	64641.10770900414	58513.20754864876
9	Southeast Asia	2	female	1	Under 5	2016	44	Population	1	Number	27484438.196632087	28780576.295435168	26252452.903099768
9	Southeast Asia	2	female	2	Early Neonatal	2016	44	Population	1	Number	103968.7187455912	108790.6175518219	99376.36665696166
9	Southeast Asia	2	female	3	Late Neonatal	2016	44	Population	1	Number	310330.6857681833	324706.938376124	296620.9123293272
9	Southeast Asia	2	female	4	Post Neonatal	2016	44	Population	1	Number	4996126.781718919	5228350.436947839	4774351.930196089
9	Southeast Asia	2	female	5	1 to 4	2016	44	Population	1	Number	22074012.010399394	23115773.160793386	21085277.83475901
9	Southeast Asia	2	female	6	5 to 9	2016	44	Population	1	Number	27981357.053467408	29354812.301085796	26704955.056612663
9	Southeast Asia	2	female	7	10 to 14	2016	44	Population	1	Number	27966590.437698975	29374154.892793097	26697897.48800449
9	Southeast Asia	2	female	8	15 to 19	2016	44	Population	1	Number	27891531.39525985	29268544.923377994	26634335.942735292
9	Southeast Asia	2	female	9	20 to 24	2016	44	Population	1	Number	27755081.846133634	29092083.889752317	26501453.613296118
9	Southeast Asia	2	female	10	25 to 29	2016	44	Population	1	Number	26888573.614980444	28206920.533591237	25662155.915433235
9	Southeast Asia	2	female	11	30 to 34	2016	44	Population	1	Number	25949904.803738598	27288683.075818434	24731736.139779054
9	Southeast Asia	2	female	12	35 to 39	2016	44	Population	1	Number	24681857.51596491	25976617.88218854	23490301.14919005
9	Southeast Asia	2	female	13	40 to 44	2016	44	Population	1	Number	22639313.66885077	23822833.755400028	21553838.97681856
9	Southeast Asia	2	female	14	45 to 49	2016	44	Population	1	Number	20776543.89851368	21823294.79102376	19810976.313531283
9	Southeast Asia	2	female	15	50 to 54	2016	44	Population	1	Number	18351817.112919908	19251888.846780524	17506233.483226605
9	Southeast Asia	2	female	16	55 to 59	2016	44	Population	1	Number	15406973.131989662	16145158.969047064	14693828.114969995
9	Southeast Asia	2	female	17	60 to 64	2016	44	Population	1	Number	11838043.263404436	12392236.411529295	11305798.312652823
9	Southeast Asia	2	female	18	65 to 69	2016	44	Population	1	Number	8348827.785337746	8741046.35726147	7980046.23015281
9	Southeast Asia	2	female	19	70 to 74	2016	44	Population	1	Number	5907343.2769089	6187879.025617471	5643436.985639063
9	Southeast Asia	2	female	20	75 to 79	2016	44	Population	1	Number	4264874.052964306	4461690.832472355	4070598.7017589617
9	Southeast Asia	2	female	21	80 plus	2016	44	Population	1	Number	4517155.538840803	4723070.434915663	4316528.992854131
9	Southeast Asia	2	female	22	All Ages	2016	44	Population	1	Number	328650226.5936061	345151668.59682715	313505019.9285468
9	Southeast Asia	2	female	23	5-14 years	2016	44	Population	1	Number	55947947.49116638	58729287.606154785	53403058.27106015
9	Southeast Asia	2	female	24	15-49 years	2016	44	Population	1	Number	176582806.74344188	185580485.26753357	168256959.90576622
9	Southeast Asia	2	female	25	50-69 years	2016	44	Population	1	Number	53945661.29365175	56510788.354017586	51471207.34317934
9	Southeast Asia	2	female	26	70+ years	2016	44	Population	1	Number	14689372.86871401	15366131.997000119	14017876.52993273
9	Southeast Asia	2	female	28	<1 year	2016	44	Population	1	Number	5410426.1862326935	5661821.670585909	5170348.786886832
9	Southeast Asia	2	female	30	80 to 84	2016	44	Population	1	Number	2690958.473186844	2817059.0085105514	2569913.8332826486
9	Southeast Asia	2	female	31	85 to 89	2016	44	Population	1	Number	1290475.5930826373	1349552.138543108	1232912.385804609
9	Southeast Asia	2	female	32	90 to 94	2016	44	Population	1	Number	424489.4577059925	444111.04295521375	404754.6090107461
9	Southeast Asia	2	female	39	0 to 14	2016	44	Population	1	Number	83432385.68779847	87436594.00191033	79609412.24750471
9	Southeast Asia	2	female	42	Neonatal	2016	44	Population	1	Number	414299.40451377456	433497.55592794594	395997.2789862889
9	Southeast Asia	2	female	157	25 plus	2016	44	Population	1	Number	189571227.66441417	198957089.67245516	180924654.99933225
9	Southeast Asia	2	female	158	<20 years	2016	44	Population	1	Number	111323917.08305833	116677658.32682665	106273291.47844878
9	Southeast Asia	2	female	159	10 to 24	2016	44	Population	1	Number	83613203.67909247	87738486.4073857	79837061.40872496
9	Southeast Asia	2	female	162	10 to 19	2016	44	Population	1	Number	55858121.832958825	58629830.72462918	53327617.13132621
9	Southeast Asia	2	female	164	Birth	2016	44	Population	1	Number	5479683.33287014	5906998.92275583	5105436.08550949
9	Southeast Asia	2	female	235	95 plus	2016	44	Population	1	Number	111232.01486532975	117047.55011113502	105260.70477629201
9	Southeast Asia	3	both	1	Under 5	2016	44	Population	1	Number	56636911.1608095	59308986.839087285	54102555.87906404
9	Southeast Asia	3	both	2	Early Neonatal	2016	44	Population	1	Number	214574.01204903566	224506.65555876715	205051.68132979242
9	Southeast Asia	3	both	3	Late Neonatal	2016	44	Population	1	Number	639883.1659029454	669518.1982027733	611454.3603692846
9	Southeast Asia	3	both	4	Post Neonatal	2016	44	Population	1	Number	10295103.357934445	10773986.882593874	9838542.116566384
9	Southeast Asia	3	both	5	1 to 4	2016	44	Population	1	Number	45487350.62492307	47635064.31133043	43453466.695527665
9	Southeast Asia	3	both	6	5 to 9	2016	44	Population	1	Number	57650151.52983089	60481679.57708746	55019548.679931015
9	Southeast Asia	3	both	7	10 to 14	2016	44	Population	1	Number	57489016.92083718	60385776.49110608	54881599.885889105
9	Southeast Asia	3	both	8	15 to 19	2016	44	Population	1	Number	56765852.95936645	59569023.98884903	54209096.97715376
9	Southeast Asia	3	both	9	20 to 24	2016	44	Population	1	Number	55884463.2184136	58562235.01142051	53361099.83511658
9	Southeast Asia	3	both	10	25 to 29	2016	44	Population	1	Number	54083647.05479405	56731668.34728507	51627988.952487685
9	Southeast Asia	3	both	11	30 to 34	2016	44	Population	1	Number	52245741.752370894	54930191.67982758	49782819.709788285
9	Southeast Asia	3	both	12	35 to 39	2016	44	Population	1	Number	49692814.49122674	52313341.81966361	47277478.20511626
9	Southeast Asia	3	both	13	40 to 44	2016	44	Population	1	Number	45424746.57407958	47826254.37779607	43235546.56975055
9	Southeast Asia	3	both	14	45 to 49	2016	44	Population	1	Number	41358686.63925529	43462970.70857053	39430183.943862714
9	Southeast Asia	3	both	15	50 to 54	2016	44	Population	1	Number	36095207.854405	37870104.465096146	34425448.968944974
9	Southeast Asia	3	both	16	55 to 59	2016	44	Population	1	Number	29983794.204430673	31435307.021337923	28599477.635533933
9	Southeast Asia	3	both	17	60 to 64	2016	44	Population	1	Number	22690348.177038565	23767465.688576493	21657739.23865211
9	Southeast Asia	3	both	18	65 to 69	2016	44	Population	1	Number	15583667.725496404	16330369.0465796	14890378.513215052
9	Southeast Asia	3	both	19	70 to 74	2016	44	Population	1	Number	10572638.52570512	11082691.867069501	10095649.251139536
9	Southeast Asia	3	both	20	75 to 79	2016	44	Population	1	Number	7307895.026048256	7644879.638476118	6974509.587465061
9	Southeast Asia	3	both	21	80 plus	2016	44	Population	1	Number	7340713.876615822	7677576.708416186	7006260.529492156
9	Southeast Asia	3	both	22	All Ages	2016	44	Population	1	Number	656806297.690724	689990860.0063344	626336742.9905102
9	Southeast Asia	3	both	23	5-14 years	2016	44	Population	1	Number	115139168.45066807	120867811.25416912	109901944.75588885
9	Southeast Asia	3	both	24	15-49 years	2016	44	Population	1	Number	355455952.6895066	373596778.4754324	338730920.5725417
9	Southeast Asia	3	both	25	50-69 years	2016	44	Population	1	Number	104353017.96137065	109413310.2993962	99513716.01272589
9	Southeast Asia	3	both	26	70+ years	2016	44	Population	1	Number	25221247.428369198	26382551.103703115	24070569.25591712
9	Southeast Asia	3	both	28	<1 year	2016	44	Population	1	Number	11149560.535886427	11668011.736355413	10655287.183344392
9	Southeast Asia	3	both	30	80 to 84	2016	44	Population	1	Number	4438851.981495659	4647971.516560321	4237095.008414542
9	Southeast Asia	3	both	31	85 to 89	2016	44	Population	1	Number	2064443.217213149	2157298.3703527595	1969751.9787950083
9	Southeast Asia	3	both	32	90 to 94	2016	44	Population	1	Number	664649.1332078414	694928.6641352852	633545.6568079707
9	Southeast Asia	3	both	39	0 to 14	2016	44	Population	1	Number	171776079.61147755	180044969.14287254	163890825.34144986
9	Southeast Asia	3	both	42	Neonatal	2016	44	Population	1	Number	854457.1779519812	894024.8537615405	816506.0416990771
9	Southeast Asia	3	both	157	25 plus	2016	44	Population	1	Number	372379901.9014664	391007069.9043504	355342011.1220023
9	Southeast Asia	3	both	158	<20 years	2016	44	Population	1	Number	228541932.57084402	239508420.44937524	218146694.46566513
9	Southeast Asia	3	both	159	10 to 24	2016	44	Population	1	Number	170139333.09861723	178534313.16561007	162442413.10025865
9	Southeast Asia	3	both	162	10 to 19	2016	44	Population	1	Number	114254869.88020363	119928577.34742747	109071105.18127814
9	Southeast Asia	3	both	164	Birth	2016	44	Population	1	Number	11310133.0397571	12191369.3978031	10537691.7592798
9	Southeast Asia	3	both	235	95 plus	2016	44	Population	1	Number	172769.54469917348	181665.5773769333	164060.10420808542
10	Cambodia	1	male	1	Under 5	2016	44	Population	1	Number	901715.4837851437	1006290.7303767276	797351.457111784
10	Cambodia	1	male	2	Early Neonatal	2016	44	Population	1	Number	3604.458637093641	4022.480904184983	3187.2806867211093
10	Cambodia	1	male	3	Late Neonatal	2016	44	Population	1	Number	10701.51741377683	11942.611575487486	9462.930000229711
10	Cambodia	1	male	4	Post Neonatal	2016	44	Population	1	Number	170379.09311458946	190138.58044391434	150659.51577767555
10	Cambodia	1	male	5	1 to 4	2016	44	Population	1	Number	717030.4146196839	800187.057453141	634041.7306471576
10	Cambodia	1	male	6	5 to 9	2016	44	Population	1	Number	835734.3930427491	932657.5709287993	739006.9795117866
10	Cambodia	1	male	7	10 to 14	2016	44	Population	1	Number	791947.1669312784	883792.1798634045	700287.6615332306
10	Cambodia	1	male	8	15 to 19	2016	44	Population	1	Number	777444.8681826444	867607.9964238065	687463.8504235959
10	Cambodia	1	male	9	20 to 24	2016	44	Population	1	Number	787530.4614471938	878863.2528710655	696382.1429781034
10	Cambodia	1	male	10	25 to 29	2016	44	Population	1	Number	740738.880386586	826645.0808116177	655006.1923482816
10	Cambodia	1	male	11	30 to 34	2016	44	Population	1	Number	640100.0786298431	714334.8286920454	566015.2670889312
10	Cambodia	1	male	12	35 to 39	2016	44	Population	1	Number	496869.6529074488	554493.4460118511	439362.2476984996
10	Cambodia	1	male	13	40 to 44	2016	44	Population	1	Number	389237.01792932226	434378.26022191945	344186.9514150889
10	Cambodia	1	male	14	45 to 49	2016	44	Population	1	Number	362429.22960742714	404461.4745225265	320481.880952419
10	Cambodia	1	male	15	50 to 54	2016	44	Population	1	Number	328095.9282764584	366146.4145131799	290122.2959880016
10	Cambodia	1	male	16	55 to 59	2016	44	Population	1	Number	251146.09900499726	280272.43176321336	222078.59528925412
10	Cambodia	1	male	17	60 to 64	2016	44	Population	1	Number	171000.77663057914	190832.3628737584	151209.24600439405
10	Cambodia	1	male	18	65 to 69	2016	44	Population	1	Number	126523.96147856826	141197.40860162777	111880.1516205635
10	Cambodia	1	male	19	70 to 74	2016	44	Population	1	Number	81613.40457558635	91078.40995937353	72167.51650424468
10	Cambodia	1	male	20	75 to 79	2016	44	Population	1	Number	53257.60545573237	59434.084981215994	47093.60111479583
10	Cambodia	1	male	21	80 plus	2016	44	Population	1	Number	46199.7707805151	51557.727374058755	40852.63612801794
10	Cambodia	1	male	22	All Ages	2016	44	Population	1	Number	7781584.779052073	8684043.660790194	6880948.673710992
10	Cambodia	1	male	23	5-14 years	2016	44	Population	1	Number	1627681.5599740276	1816449.7507922037	1439294.6410450174
10	Cambodia	1	male	24	15-49 years	2016	44	Population	1	Number	4194350.189090465	4680784.339554833	3708898.5329049197
10	Cambodia	1	male	25	50-69 years	2016	44	Population	1	Number	876766.7653906031	978448.6177517794	775290.2889022133
10	Cambodia	1	male	26	70+ years	2016	44	Population	1	Number	181070.78081183383	202070.2223146483	160113.7537470584
10	Cambodia	1	male	28	<1 year	2016	44	Population	1	Number	184685.06916545992	206103.67292358686	163309.72646462638
10	Cambodia	1	male	30	80 to 84	2016	44	Population	1	Number	29720.617154274816	33167.42595777421	26280.77017680346
10	Cambodia	1	male	31	85 to 89	2016	44	Population	1	Number	12606.02647121215	14067.993522319324	11147.012284870263
10	Cambodia	1	male	32	90 to 94	2016	44	Population	1	Number	3325.373704352935	3711.029469830217	2940.496882095026
10	Cambodia	1	male	39	0 to 14	2016	44	Population	1	Number	2529397.0437591714	2822740.481168932	2236646.098156801
10	Cambodia	1	male	42	Neonatal	2016	44	Population	1	Number	14305.976050870471	15965.092479672468	12650.21068695082
10	Cambodia	1	male	157	25 plus	2016	44	Population	1	Number	3687212.405663064	4114831.930326389	3260456.5821524933
10	Cambodia	1	male	158	<20 years	2016	44	Population	1	Number	3306841.9119418156	3690348.4775927383	2924109.948580397
10	Cambodia	1	male	159	10 to 24	2016	44	Population	1	Number	2356922.4965611165	2630263.429158276	2084133.6549349292
10	Cambodia	1	male	162	10 to 19	2016	44	Population	1	Number	1569392.0351139228	1751400.1762872108	1387751.5119568263
10	Cambodia	1	male	164	Birth	2016	44	Population	1	Number	191050.605140256	211078.870673084	173733.373572182
10	Cambodia	1	male	235	95 plus	2016	44	Population	1	Number	547.7534506752007	611.2784241350098	484.35678424919456
10	Cambodia	2	female	1	Under 5	2016	44	Population	1	Number	863336.9825307721	963461.3337959899	763414.8613149759
10	Cambodia	2	female	2	Early Neonatal	2016	44	Population	1	Number	3442.333169173043	3841.5531520722548	3043.9195263484644
10	Cambodia	2	female	3	Late Neonatal	2016	44	Population	1	Number	10238.861345112382	11426.299588367938	9053.821476393932
10	Cambodia	2	female	4	Post Neonatal	2016	44	Population	1	Number	163511.17296273634	182474.16244283225	144586.48471756763
10	Cambodia	2	female	5	1 to 4	2016	44	Population	1	Number	686144.6150537503	765719.3186127173	606730.6355946659
10	Cambodia	2	female	6	5 to 9	2016	44	Population	1	Number	792751.8096325012	884690.1399251602	700999.1753552859
10	Cambodia	2	female	7	10 to 14	2016	44	Population	1	Number	746902.991612035	833524.0665878655	660456.8729185867
10	Cambodia	2	female	8	15 to 19	2016	44	Population	1	Number	741056.9890154946	827000.0816630836	655287.4832691335
10	Cambodia	2	female	9	20 to 24	2016	44	Population	1	Number	772430.238515824	862011.801791758	683029.6110835647
10	Cambodia	2	female	10	25 to 29	2016	44	Population	1	Number	740552.1685520309	826436.7153219007	654841.0904330772
10	Cambodia	2	female	11	30 to 34	2016	44	Population	1	Number	652542.9935197455	728220.7939856824	577018.0462322308
10	Cambodia	2	female	12	35 to 39	2016	44	Population	1	Number	520385.6996228293	580736.7347767939	460156.56081743154
10	Cambodia	2	female	13	40 to 44	2016	44	Population	1	Number	419984.2997677276	468691.41692672373	371375.560701431
10	Cambodia	2	female	14	45 to 49	2016	44	Population	1	Number	409071.8618399739	456513.42361289647	361726.1220050789
10	Cambodia	2	female	15	50 to 54	2016	44	Population	1	Number	385053.0068133471	429709.0140156491	340487.1953169785
10	Cambodia	2	female	16	55 to 59	2016	44	Population	1	Number	328450.5012338004	366542.1085947739	290435.8308770802
10	Cambodia	2	female	17	60 to 64	2016	44	Population	1	Number	254158.4725825298	283634.1613353597	224742.3184975194
10	Cambodia	2	female	18	65 to 69	2016	44	Population	1	Number	188903.15872785845	210810.94977850205	167039.6167895527
10	Cambodia	2	female	19	70 to 74	2016	44	Population	1	Number	122929.89600699487	137186.52619642654	108702.06120041822
10	Cambodia	2	female	20	75 to 79	2016	44	Population	1	Number	85242.66768445497	95128.57200075522	75376.73080757579
10	Cambodia	2	female	21	80 plus	2016	44	Population	1	Number	81596.8357182726	91059.91955100463	72152.86531685866
10	Cambodia	2	female	22	All Ages	2016	44	Population	1	Number	8105350.573376193	9045357.759860322	7167242.002936781
10	Cambodia	2	female	23	5-14 years	2016	44	Population	1	Number	1539654.8012445362	1718214.206513026	1361456.0482738726
10	Cambodia	2	female	24	15-49 years	2016	44	Population	1	Number	4256024.250833626	4749610.968078838	3763434.4745419472
10	Cambodia	2	female	25	50-69 years	2016	44	Population	1	Number	1156565.1393575356	1290696.2337242851	1022704.9614811307
10	Cambodia	2	female	26	70+ years	2016	44	Population	1	Number	289769.3994097224	323375.0177481864	256231.65732485265
10	Cambodia	2	female	28	<1 year	2016	44	Population	1	Number	177192.36747702176	197742.01518327248	156684.22572030997
10	Cambodia	2	female	30	80 to 84	2016	44	Population	1	Number	50135.63976743899	55950.053499915186	44332.96992305414
10	Cambodia	2	female	31	85 to 89	2016	44	Population	1	Number	22983.25658519209	25648.70901236456	20323.187809142117
10	Cambodia	2	female	32	90 to 94	2016	44	Population	1	Number	6941.252625751883	7746.255110510637	6137.876076045094
10	Cambodia	2	female	39	0 to 14	2016	44	Population	1	Number	2402991.783775308	2681675.5403090157	2124870.909588849
10	Cambodia	2	female	42	Neonatal	2016	44	Population	1	Number	13681.194514285424	15267.852740440192	12097.741002742396
10	Cambodia	2	female	157	25 plus	2016	44	Population	1	Number	4188871.5620695655	4674670.33609647	3704053.9989952343
10	Cambodia	2	female	158	<20 years	2016	44	Population	1	Number	3144048.772790803	3508675.621972099	2780158.3928579823
10	Cambodia	2	female	159	10 to 24	2016	44	Population	1	Number	2260390.2191433534	2522535.950042707	1998773.9672712847
10	Cambodia	2	female	162	10 to 19	2016	44	Population	1	Number	1487959.9806275296	1660524.1482509489	1315744.35618772
10	Cambodia	2	female	164	Birth	2016	44	Population	1	Number	182429.433960465	201553.922687843	165893.64361106
10	Cambodia	2	female	235	95 plus	2016	44	Population	1	Number	1536.6867398896402	1714.9019282142397	1358.8315086173181
10	Cambodia	3	both	1	Under 5	2016	44	Population	1	Number	1765052.4663159158	1969752.0641727175	1560766.3184267601
10	Cambodia	3	both	2	Early Neonatal	2016	44	Population	1	Number	7046.791806266684	7864.034056257237	6231.200213069574
10	Cambodia	3	both	3	Late Neonatal	2016	44	Population	1	Number	20940.378758889212	23368.911163855424	18516.751476623645
10	Cambodia	3	both	4	Post Neonatal	2016	44	Population	1	Number	333890.2660773258	372612.7428867466	295246.0004952432
10	Cambodia	3	both	5	1 to 4	2016	44	Population	1	Number	1403175.029673434	1565906.3760658582	1240772.3662418234
10	Cambodia	3	both	6	5 to 9	2016	44	Population	1	Number	1628486.2026752504	1817347.7108539594	1440006.1548670724
10	Cambodia	3	both	7	10 to 14	2016	44	Population	1	Number	1538850.1585433134	1717316.24645127	1360744.5344518172
10	Cambodia	3	both	8	15 to 19	2016	44	Population	1	Number	1518501.857198139	1694608.07808689	1342751.333692729
10	Cambodia	3	both	9	20 to 24	2016	44	Population	1	Number	1559960.6999630178	1740875.0546628234	1379411.754061668
10	Cambodia	3	both	10	25 to 29	2016	44	Population	1	Number	1481291.0489386169	1653081.7961335182	1309847.2827813588
10	Cambodia	3	both	11	30 to 34	2016	44	Population	1	Number	1292643.0721495885	1442555.6226777278	1143033.313321162
10	Cambodia	3	both	12	35 to 39	2016	44	Population	1	Number	1017255.3525302781	1135230.1807886448	899518.808515931
10	Cambodia	3	both	13	40 to 44	2016	44	Population	1	Number	809221.3176970499	903069.6771486431	715562.5121165202
10	Cambodia	3	both	14	45 to 49	2016	44	Population	1	Number	771501.091447401	860974.898135423	682208.0029574977
10	Cambodia	3	both	15	50 to 54	2016	44	Population	1	Number	713148.9350898055	795855.428528829	630609.4913049802
10	Cambodia	3	both	16	55 to 59	2016	44	Population	1	Number	579596.6002387976	646814.5403579874	512514.42616633436
10	Cambodia	3	both	17	60 to 64	2016	44	Population	1	Number	425159.24921310897	474466.5242091182	375951.56450191344
10	Cambodia	3	both	18	65 to 69	2016	44	Population	1	Number	315427.1202064267	352008.3583801298	278919.76841011626
10	Cambodia	3	both	19	70 to 74	2016	44	Population	1	Number	204543.3005825812	228264.93615580007	180869.5777046629
10	Cambodia	3	both	20	75 to 79	2016	44	Population	1	Number	138500.27314018732	154562.6569819712	122470.33192237161
10	Cambodia	3	both	21	80 plus	2016	44	Population	1	Number	127796.6064987877	142617.64692506343	113005.50144487662
10	Cambodia	3	both	22	All Ages	2016	44	Population	1	Number	15886935.352428265	17729401.42065051	14048190.676647775
10	Cambodia	3	both	23	5-14 years	2016	44	Population	1	Number	3167336.3612185637	3534663.9573052293	2800750.6893188898
10	Cambodia	3	both	24	15-49 years	2016	44	Population	1	Number	8450374.439924091	9430395.307633672	7472333.007446869
10	Cambodia	3	both	25	50-69 years	2016	44	Population	1	Number	2033331.9047481387	2269144.8514760644	1797995.2503833442
10	Cambodia	3	both	26	70+ years	2016	44	Population	1	Number	470840.1802215562	525445.2400628347	416345.41107191105
10	Cambodia	3	both	28	<1 year	2016	44	Population	1	Number	361877.4366424817	403845.6881068592	319993.9521849364
10	Cambodia	3	both	30	80 to 84	2016	44	Population	1	Number	79856.25692171381	89117.47945768939	70613.7400998576
10	Cambodia	3	both	31	85 to 89	2016	44	Population	1	Number	35589.28305640424	39716.702534683885	31470.200094012376
10	Cambodia	3	both	32	90 to 94	2016	44	Population	1	Number	10266.626330104818	11457.284580340853	9078.3729581401185
10	Cambodia	3	both	39	0 to 14	2016	44	Population	1	Number	4932388.82753448	5504416.021477947	4361517.007745649
10	Cambodia	3	both	42	Neonatal	2016	44	Population	1	Number	27987.170565155895	31232.94522011266	24747.95168969322
10	Cambodia	3	both	157	25 plus	2016	44	Population	1	Number	7876083.96773263	8789502.266422855	6964510.581147723
10	Cambodia	3	both	158	<20 years	2016	44	Population	1	Number	6450890.684732619	7199024.099564837	5704268.341438377
10	Cambodia	3	both	159	10 to 24	2016	44	Population	1	Number	4617312.71570447	5152799.379200983	4082907.6222062134
10	Cambodia	3	both	162	10 to 19	2016	44	Population	1	Number	3057352.0157414526	3411924.3245381606	2703495.868144546
10	Cambodia	3	both	164	Birth	2016	44	Population	1	Number	373480.039100721	412632.793360927	339627.017183242
10	Cambodia	3	both	235	95 plus	2016	44	Population	1	Number	2084.440190564841	2326.180352349249	1843.1882928665127
11	Indonesia	1	male	1	Under 5	2016	44	Population	1	Number	10804686.919019235	11940410.854094269	9726735.024321062
11	Indonesia	1	male	2	Early Neonatal	2016	44	Population	1	Number	39682.68070793359	43853.88628063809	35723.656149755785
11	Indonesia	1	male	3	Late Neonatal	2016	44	Population	1	Number	118077.36605288254	130488.9511198053	106297.13388034052
11	Indonesia	1	male	4	Post Neonatal	2016	44	Population	1	Number	1906242.9112142434	2106615.741686748	1716062.6521008334
11	Indonesia	1	male	5	1 to 4	2016	44	Population	1	Number	8740683.961044176	9659452.275007077	7868651.582190133
11	Indonesia	1	male	6	5 to 9	2016	44	Population	1	Number	11875026.453019239	13123258.065228447	10690289.925199056
11	Indonesia	1	male	7	10 to 14	2016	44	Population	1	Number	12091074.90465783	13362016.23529765	10884783.857068963
11	Indonesia	1	male	8	15 to 19	2016	44	Population	1	Number	11405465.648626862	12604339.843215505	10267575.823775904
11	Indonesia	1	male	9	20 to 24	2016	44	Population	1	Number	10576042.388612663	11687732.580946883	9520901.68748367
11	Indonesia	1	male	10	25 to 29	2016	44	Population	1	Number	10240766.503654689	11317214.504312817	9219075.29330186
11	Indonesia	1	male	11	30 to 34	2016	44	Population	1	Number	10413991.79977804	11508648.205403596	9375018.410166772
11	Indonesia	1	male	12	35 to 39	2016	44	Population	1	Number	10243634.273106145	11320383.716502106	9221656.953814026
11	Indonesia	1	male	13	40 to 44	2016	44	Population	1	Number	9441072.357703311	10433461.302406972	8499164.284637868
11	Indonesia	1	male	14	45 to 49	2016	44	Population	1	Number	8253606.493732309	9121176.143448118	7430168.403883477
11	Indonesia	1	male	15	50 to 54	2016	44	Population	1	Number	6895984.215402181	7620848.747621575	6207992.114704069
11	Indonesia	1	male	16	55 to 59	2016	44	Population	1	Number	5538504.610130803	6120679.021790659	4985944.264511182
11	Indonesia	1	male	17	60 to 64	2016	44	Population	1	Number	4072859.6509415037	4500974.248286587	3666522.400220809
11	Indonesia	1	male	18	65 to 69	2016	44	Population	1	Number	2679411.4447834683	2961055.117808173	2412094.4308590633
11	Indonesia	1	male	19	70 to 74	2016	44	Population	1	Number	1722624.7355858071	1903696.7238831497	1550763.5228087862
11	Indonesia	1	male	20	75 to 79	2016	44	Population	1	Number	1052234.432677478	1162839.010066786	947256.0923634486
11	Indonesia	1	male	21	80 plus	2016	44	Population	1	Number	843932.1321428394	932641.2200819216	759735.5008421502
11	Indonesia	1	male	22	All Ages	2016	44	Population	1	Number	128150918.96357441	141621375.54039517	115365677.98996218
11	Indonesia	1	male	23	5-14 years	2016	44	Population	1	Number	23966101.35767707	26485274.300526094	21575073.782268018
11	Indonesia	1	male	24	15-49 years	2016	44	Population	1	Number	70574579.46521401	77992956.29623601	63533560.85706358
11	Indonesia	1	male	25	50-69 years	2016	44	Population	1	Number	19186759.921257954	21203557.135506988	17272553.210295126
11	Indonesia	1	male	26	70+ years	2016	44	Population	1	Number	3618791.3004061244	3999176.9540318577	3257755.1160143856
11	Indonesia	1	male	28	<1 year	2016	44	Population	1	Number	2064002.9579750595	2280958.5790871913	1858083.4421309298
11	Indonesia	1	male	30	80 to 84	2016	44	Population	1	Number	554604.8528244115	612901.5911364389	499273.5548060935
11	Indonesia	1	male	31	85 to 89	2016	44	Population	1	Number	222181.27186721406	245535.6356054938	200014.8986283814
11	Indonesia	1	male	32	90 to 94	2016	44	Population	1	Number	56308.93127167819	62227.78866042565	50691.15450427472
11	Indonesia	1	male	39	0 to 14	2016	44	Population	1	Number	34770788.2766963	38425685.15462037	31301808.806589082
11	Indonesia	1	male	42	Neonatal	2016	44	Population	1	Number	157760.04676081613	174342.8374004434	142020.7900300963
11	Indonesia	1	male	157	25 plus	2016	44	Population	1	Number	71398622.64963858	78903617.96161246	64275391.67211352
11	Indonesia	1	male	158	<20 years	2016	44	Population	1	Number	46176253.925323166	51030024.99783587	41569384.63036498
11	Indonesia	1	male	159	10 to 24	2016	44	Population	1	Number	34072582.941897355	37654088.65946004	30673261.36832854
11	Indonesia	1	male	162	10 to 19	2016	44	Population	1	Number	23496540.553284694	25966356.078513153	21152359.68084487
11	Indonesia	1	male	164	Birth	2016	44	Population	1	Number	2081213.55990898	2282343.34618531	1904180.05256942
11	Indonesia	1	male	235	95 plus	2016	44	Population	1	Number	10837.076179535678	11976.204679563272	9755.892903400612
11	Indonesia	2	female	1	Under 5	2016	44	Population	1	Number	10228564.992544068	11303730.443479443	9208091.091134889
11	Indonesia	2	female	2	Early Neonatal	2016	44	Population	1	Number	37463.066515132894	41400.95954631816	33725.486348871425
11	Indonesia	2	female	3	Late Neonatal	2016	44	Population	1	Number	111798.71749604499	123550.32865540618	100644.88765785228
11	Indonesia	2	female	4	Post Neonatal	2016	44	Population	1	Number	1807151.0845310343	1997107.9760524225	1626856.9260629138
11	Indonesia	2	female	5	1 to 4	2016	44	Population	1	Number	8272152.124001856	9141671.179225298	7446863.791065252
11	Indonesia	2	female	6	5 to 9	2016	44	Population	1	Number	11197525.241731616	12374541.98696053	10080381.020828003
11	Indonesia	2	female	7	10 to 14	2016	44	Population	1	Number	11436477.894407818	12638611.910412649	10295494.068837635
11	Indonesia	2	female	8	15 to 19	2016	44	Population	1	Number	11010538.02544225	12167899.795132812	9912048.97017131
11	Indonesia	2	female	9	20 to 24	2016	44	Population	1	Number	10457882.526211899	11557152.461957518	9414530.287673894
11	Indonesia	2	female	10	25 to 29	2016	44	Population	1	Number	10144435.006584642	11210757.217597585	9132354.506895069
11	Indonesia	2	female	11	30 to 34	2016	44	Population	1	Number	10206140.626672642	11278948.962659668	9187903.938415468
11	Indonesia	2	female	12	35 to 39	2016	44	Population	1	Number	10030381.106507441	11084714.655083686	9029679.429601664
11	Indonesia	2	female	13	40 to 44	2016	44	Population	1	Number	9214809.093712738	10183414.600130001	8295474.64225681
11	Indonesia	2	female	14	45 to 49	2016	44	Population	1	Number	8079820.295289438	8929122.581347553	7273720.344276827
11	Indonesia	2	female	15	50 to 54	2016	44	Population	1	Number	6839956.867409841	7558932.140587246	6157554.450741994
11	Indonesia	2	female	16	55 to 59	2016	44	Population	1	Number	5466202.027936702	6040776.425474813	4920855.098684613
11	Indonesia	2	female	17	60 to 64	2016	44	Population	1	Number	4057911.884391776	4484455.262101003	3653065.928457737
11	Indonesia	2	female	18	65 to 69	2016	44	Population	1	Number	2875084.4753178908	3177296.124619208	2588245.7375724446
11	Indonesia	2	female	19	70 to 74	2016	44	Population	1	Number	2077360.3482847444	2295720.018213704	1870108.2048225757
11	Indonesia	2	female	20	75 to 79	2016	44	Population	1	Number	1402722.26919299	1550168.0274389726	1262776.7863534784
11	Indonesia	2	female	21	80 plus	2016	44	Population	1	Number	1235795.6568170597	1365695.0899823394	1112503.9520494922
11	Indonesia	2	female	22	All Ages	2016	44	Population	1	Number	125961608.33845556	139201937.70317885	113394788.45877393
11	Indonesia	2	female	23	5-14 years	2016	44	Population	1	Number	22634003.136139434	25013153.897373185	20375875.08966564
11	Indonesia	2	female	24	15-49 years	2016	44	Population	1	Number	69144006.68042105	76412010.27390882	62245712.119291045
11	Indonesia	2	female	25	50-69 years	2016	44	Population	1	Number	19239155.25505621	21261459.952782273	17319721.21545679
11	Indonesia	2	female	26	70+ years	2016	44	Population	1	Number	4715878.274294795	5211583.135635016	4245388.943225547
11	Indonesia	2	female	28	<1 year	2016	44	Population	1	Number	1956412.8685422123	2162059.2642541467	1761227.3000696374
11	Indonesia	2	female	30	80 to 84	2016	44	Population	1	Number	794048.5206322353	877514.142288102	714828.6308091349
11	Indonesia	2	female	31	85 to 89	2016	44	Population	1	Number	332152.9339690585	367066.85975343455	299015.0108450441
11	Indonesia	2	female	32	90 to 94	2016	44	Population	1	Number	89398.34761932176	98795.3661454854	80479.33692318572
11	Indonesia	2	female	39	0 to 14	2016	44	Population	1	Number	32862568.1286835	36316884.34085262	29583966.180800524
11	Indonesia	2	female	42	Neonatal	2016	44	Population	1	Number	149261.7840111779	164951.28820172435	134370.3740067237
11	Indonesia	2	female	157	25 plus	2016	44	Population	1	Number	71630619.6581179	79160001.10523579	64484243.02012818
11	Indonesia	2	female	158	<20 years	2016	44	Population	1	Number	43873106.15412575	48484784.13598542	39496015.15097183
11	Indonesia	2	female	159	10 to 24	2016	44	Population	1	Number	32904898.446061965	36363664.16750298	29622073.326682843
11	Indonesia	2	female	162	10 to 19	2016	44	Population	1	Number	22447015.919850066	24806511.70554546	20207543.039008945
11	Indonesia	2	female	164	Birth	2016	44	Population	1	Number	1968739.48814631	2158999.70944813	1801273.32160851
11	Indonesia	2	female	235	95 plus	2016	44	Population	1	Number	20195.854596444227	22318.72179531711	18180.9734721273
11	Indonesia	3	both	1	Under 5	2016	44	Population	1	Number	21033251.911563303	23244141.29757371	18934826.11545595
11	Indonesia	3	both	2	Early Neonatal	2016	44	Population	1	Number	77145.74722306649	85254.84582695625	69449.1424986272
11	Indonesia	3	both	3	Late Neonatal	2016	44	Population	1	Number	229876.08354892753	254039.27977521147	206942.0215381928
11	Indonesia	3	both	4	Post Neonatal	2016	44	Population	1	Number	3713393.995745278	4103723.71773917	3342919.5781637477
11	Indonesia	3	both	5	1 to 4	2016	44	Population	1	Number	17012836.08504603	18801123.45423237	15315515.373255387
11	Indonesia	3	both	6	5 to 9	2016	44	Population	1	Number	23072551.694750857	25497800.052188978	20770670.946027055
11	Indonesia	3	both	7	10 to 14	2016	44	Population	1	Number	23527552.799065646	26000628.145710297	21180277.9259066
11	Indonesia	3	both	8	15 to 19	2016	44	Population	1	Number	22416003.67406911	24772239.63834831	20179624.793947212
11	Indonesia	3	both	9	20 to 24	2016	44	Population	1	Number	21033924.91482456	23244885.042904403	18935431.975157566
11	Indonesia	3	both	10	25 to 29	2016	44	Population	1	Number	20385201.51023933	22527971.721910402	18351429.80019693
11	Indonesia	3	both	11	30 to 34	2016	44	Population	1	Number	20620132.426450685	22787597.16806326	18562922.34858224
11	Indonesia	3	both	12	35 to 39	2016	44	Population	1	Number	20274015.379613586	22405098.37158579	18251336.383415695
11	Indonesia	3	both	13	40 to 44	2016	44	Population	1	Number	18655881.45141605	20616875.902536973	16794638.92689468
11	Indonesia	3	both	14	45 to 49	2016	44	Population	1	Number	16333426.789021747	18050298.72479567	14703888.748160303
11	Indonesia	3	both	15	50 to 54	2016	44	Population	1	Number	13735941.082812022	15179780.88820882	12365546.565446062
11	Indonesia	3	both	16	55 to 59	2016	44	Population	1	Number	11004706.638067504	12161455.447265469	9906799.363195796
11	Indonesia	3	both	17	60 to 64	2016	44	Population	1	Number	8130771.5353332795	8985429.51038759	7319588.3286785465
11	Indonesia	3	both	18	65 to 69	2016	44	Population	1	Number	5554495.9201013595	6138351.242427382	5000340.168431507
11	Indonesia	3	both	19	70 to 74	2016	44	Population	1	Number	3799985.0838705515	4199416.742096853	3420871.7276313617
11	Indonesia	3	both	20	75 to 79	2016	44	Population	1	Number	2454956.701870468	2713007.0375057594	2210032.878716927
11	Indonesia	3	both	21	80 plus	2016	44	Population	1	Number	2079727.7889598992	2298336.3100642604	1872239.452891642
11	Indonesia	3	both	22	All Ages	2016	44	Population	1	Number	254112527.30202997	280823313.2435738	228760466.44873616
11	Indonesia	3	both	23	5-14 years	2016	44	Population	1	Number	46600104.4938165	51498428.197899275	41950948.87193366
11	Indonesia	3	both	24	15-49 years	2016	44	Population	1	Number	139718586.14563507	154404966.5701448	125779272.97635461
11	Indonesia	3	both	25	50-69 years	2016	44	Population	1	Number	38425915.17631417	42465017.08828925	34592274.4257519
11	Indonesia	3	both	26	70+ years	2016	44	Population	1	Number	8334669.574700919	9210760.089666871	7503144.0592399305
11	Indonesia	3	both	28	<1 year	2016	44	Population	1	Number	4020415.826517272	4443017.8433413375	3619310.7422005674
11	Indonesia	3	both	30	80 to 84	2016	44	Population	1	Number	1348653.3734566467	1490415.7334245408	1214102.1856152283
11	Indonesia	3	both	31	85 to 89	2016	44	Population	1	Number	554334.2058362726	612602.4953589285	499029.9094734256
11	Indonesia	3	both	32	90 to 94	2016	44	Population	1	Number	145707.27889099997	161023.15480591106	131170.49142746042
11	Indonesia	3	both	39	0 to 14	2016	44	Population	1	Number	67633356.4053798	74742569.49547297	60885774.987389624
11	Indonesia	3	both	42	Neonatal	2016	44	Population	1	Number	307021.830771994	339294.12560216774	276391.16403682006
11	Indonesia	3	both	157	25 plus	2016	44	Population	1	Number	143029242.30775648	158063619.06684822	128759634.69224168
11	Indonesia	3	both	158	<20 years	2016	44	Population	1	Number	90049360.07944892	99514809.1338213	81065399.78133684
11	Indonesia	3	both	159	10 to 24	2016	44	Population	1	Number	66977481.387959324	74017752.82696302	60295334.69501138
11	Indonesia	3	both	162	10 to 19	2016	44	Population	1	Number	45943556.473134756	50772867.78405862	41359902.71985381
11	Indonesia	3	both	164	Birth	2016	44	Population	1	Number	4049953.0480553	4441343.05563344	3705453.37417793
11	Indonesia	3	both	235	95 plus	2016	44	Population	1	Number	31032.930775979905	34294.92647488038	27936.866375527916
12	Lao People's Democratic Republic	1	male	1	Under 5	2016	44	Population	1	Number	404328.82315165334	435470.99641662004	375141.68034947716
12	Lao People's Democratic Republic	1	male	2	Early Neonatal	2016	44	Population	1	Number	1656.5204843845836	1784.1088357159506	1536.9418217614432
12	Lao People's Democratic Republic	1	male	3	Late Neonatal	2016	44	Population	1	Number	4908.783262917396	5286.867065359065	4554.434648928122
12	Lao People's Democratic Republic	1	male	4	Post Neonatal	2016	44	Population	1	Number	77698.11642597102	83682.57280293226	72089.34977434318
12	Lao People's Democratic Republic	1	male	5	1 to 4	2016	44	Population	1	Number	320065.4029783803	344717.44771261286	296960.95410444436
12	Lao People's Democratic Republic	1	male	6	5 to 9	2016	44	Population	1	Number	369770.8351236039	398251.28656901466	343078.31767034146
12	Lao People's Democratic Republic	1	male	7	10 to 14	2016	44	Population	1	Number	368380.42448031204	396753.78385935625	341788.27611200156
12	Lao People's Democratic Republic	1	male	8	15 to 19	2016	44	Population	1	Number	363696.6245326122	391709.22875110974	337442.5839867042
12	Lao People's Democratic Republic	1	male	9	20 to 24	2016	44	Population	1	Number	344448.36585648084	370978.4326637977	319583.79260180943
12	Lao People's Democratic Republic	1	male	10	25 to 29	2016	44	Population	1	Number	318946.44595115725	343512.3064916777	295922.7708352939
12	Lao People's Democratic Republic	1	male	11	30 to 34	2016	44	Population	1	Number	273831.0838805399	294922.0736177294	254064.13556704242
12	Lao People's Democratic Republic	1	male	12	35 to 39	2016	44	Population	1	Number	225148.8194031734	242490.20874465612	208896.08062378393
12	Lao People's Democratic Republic	1	male	13	40 to 44	2016	44	Population	1	Number	185234.77555751096	199501.90949603208	171863.2978478986
12	Lao People's Democratic Republic	1	male	14	45 to 49	2016	44	Population	1	Number	156637.00781915305	168701.4874157026	145329.9071289595
12	Lao People's Democratic Republic	1	male	15	50 to 54	2016	44	Population	1	Number	131879.90095443177	142037.54119802412	122359.93284557866
12	Lao People's Democratic Republic	1	male	16	55 to 59	2016	44	Population	1	Number	106408.43876403378	114604.21865183373	98727.17015361472
12	Lao People's Democratic Republic	1	male	17	60 to 64	2016	44	Population	1	Number	77306.98756886956	83261.31845900096	71726.45519872895
12	Lao People's Democratic Republic	1	male	18	65 to 69	2016	44	Population	1	Number	52642.23300926992	56696.83769624407	48842.16661704365
12	Lao People's Democratic Republic	1	male	19	70 to 74	2016	44	Population	1	Number	34972.721468432675	37666.38684461797	32448.15790226559
12	Lao People's Democratic Republic	1	male	20	75 to 79	2016	44	Population	1	Number	22813.92234478723	24571.093938384893	21167.061742160065
12	Lao People's Democratic Republic	1	male	21	80 plus	2016	44	Population	1	Number	18443.573417146865	19864.132442607413	17112.193658185734
12	Lao People's Democratic Republic	1	male	22	All Ages	2016	44	Population	1	Number	3454890.9832831686	3720993.2432564083	3205493.9808408897
12	Lao People's Democratic Republic	1	male	23	5-14 years	2016	44	Population	1	Number	738151.259603916	795005.070428371	684866.5937823429
12	Lao People's Democratic Republic	1	male	24	15-49 years	2016	44	Population	1	Number	1867943.1230006276	2011815.6471807053	1733102.568591492
12	Lao People's Democratic Republic	1	male	25	50-69 years	2016	44	Population	1	Number	368237.56029660505	396599.916005103	341655.724814966
12	Lao People's Democratic Republic	1	male	26	70+ years	2016	44	Population	1	Number	76230.21723036676	82101.6132256103	70727.413302611385
12	Lao People's Democratic Republic	1	male	28	<1 year	2016	44	Population	1	Number	84263.420173273	90753.54870400729	78180.72624503274
12	Lao People's Democratic Republic	1	male	30	80 to 84	2016	44	Population	1	Number	11955.45559947457	12876.287477939999	11092.431323522667
12	Lao People's Democratic Republic	1	male	31	85 to 89	2016	44	Population	1	Number	4872.101857532008	5247.360388519593	4520.4011512749175
12	Lao People's Democratic Republic	1	male	32	90 to 94	2016	44	Population	1	Number	1376.7187651550366	1482.7562570839964	1277.3380510031193
12	Lao People's Democratic Republic	1	male	39	0 to 14	2016	44	Population	1	Number	1142480.0827555694	1230476.0668449907	1060008.27413182
12	Lao People's Democratic Republic	1	male	42	Neonatal	2016	44	Population	1	Number	6565.3037473019795	7070.975901075016	6091.376470689565
12	Lao People's Democratic Republic	1	male	157	25 plus	2016	44	Population	1	Number	1604265.9101385064	1727829.5149965107	1488459.3301205547
12	Lao People's Democratic Republic	1	male	158	<20 years	2016	44	Population	1	Number	1506176.7072881814	1622185.2955961006	1397450.8581185238
12	Lao People's Democratic Republic	1	male	159	10 to 24	2016	44	Population	1	Number	1076525.414869405	1159441.4452742639	998814.6527005152
12	Lao People's Democratic Republic	1	male	162	10 to 19	2016	44	Population	1	Number	732077.0490129243	788463.0126104662	679230.8600987057
12	Lao People's Democratic Republic	1	male	164	Birth	2016	44	Population	1	Number	88630.1099031732	94133.9404001086	83321.0378019609
12	Lao People's Democratic Republic	1	male	235	95 plus	2016	44	Population	1	Number	239.29719498525137	257.7283190638236	222.02313238503191
12	Lao People's Democratic Republic	2	female	1	Under 5	2016	44	Population	1	Number	389630.82611769607	419640.931758318	361504.68246713164
12	Lao People's Democratic Republic	2	female	2	Early Neonatal	2016	44	Population	1	Number	1584.0693653578594	1706.0773940093254	1469.720706227241
12	Lao People's Democratic Republic	2	female	3	Late Neonatal	2016	44	Population	1	Number	4704.819411468428	5067.19353100374	4365.194264414606
12	Lao People's Democratic Republic	2	female	4	Post Neonatal	2016	44	Population	1	Number	74698.04476084419	80451.4299248396	69305.8432292201
12	Lao People's Democratic Republic	2	female	5	1 to 4	2016	44	Population	1	Number	308643.8925800256	332416.2309084653	286363.9242672697
12	Lao People's Democratic Republic	2	female	6	5 to 9	2016	44	Population	1	Number	357631.321505886	385176.76457497425	331815.1148601179
12	Lao People's Democratic Republic	2	female	7	10 to 14	2016	44	Population	1	Number	358332.9060201571	385932.3864599506	332466.0543393747
12	Lao People's Democratic Republic	2	female	8	15 to 19	2016	44	Population	1	Number	357958.1640806085	385528.78118506	332118.36376464926
12	Lao People's Democratic Republic	2	female	9	20 to 24	2016	44	Population	1	Number	342474.47819164523	368852.51242511603	317752.39327282866
12	Lao People's Democratic Republic	2	female	10	25 to 29	2016	44	Population	1	Number	315775.22905062506	340096.83644736186	292980.47345578694
12	Lao People's Democratic Republic	2	female	11	30 to 34	2016	44	Population	1	Number	268270.1799569204	288932.85832083377	248904.65466259507
12	Lao People's Democratic Republic	2	female	12	35 to 39	2016	44	Population	1	Number	220407.02623190676	237383.1936647084	204496.58161138865
12	Lao People's Democratic Republic	2	female	13	40 to 44	2016	44	Population	1	Number	184678.2392931867	198902.50775247542	171346.93607149436
12	Lao People's Democratic Republic	2	female	14	45 to 49	2016	44	Population	1	Number	160237.6300768238	172579.43643265814	148670.61253184816
12	Lao People's Democratic Republic	2	female	15	50 to 54	2016	44	Population	1	Number	136620.34490739368	147143.10314031283	126758.18003521729
12	Lao People's Democratic Republic	2	female	16	55 to 59	2016	44	Population	1	Number	108508.79209909245	116866.34518665638	100675.90601988268
12	Lao People's Democratic Republic	2	female	17	60 to 64	2016	44	Population	1	Number	77754.96683468572	83743.80193801275	72142.09634256344
12	Lao People's Democratic Republic	2	female	18	65 to 69	2016	44	Population	1	Number	56099.483591484044	60420.37227921897	52049.8498652759
12	Lao People's Democratic Republic	2	female	19	70 to 74	2016	44	Population	1	Number	38415.57919041923	41374.42000195684	35642.487262618364
12	Lao People's Democratic Republic	2	female	20	75 to 79	2016	44	Population	1	Number	27166.65505339722	29259.08238051151	25205.585262922345
12	Lao People's Democratic Republic	2	female	21	80 plus	2016	44	Population	1	Number	25603.61826903879	27575.657536804287	23755.378866154188
12	Lao People's Democratic Republic	2	female	22	All Ages	2016	44	Population	1	Number	3425565.4404709665	3689408.9914849284	3178285.350691849
12	Lao People's Democratic Republic	2	female	23	5-14 years	2016	44	Population	1	Number	715964.2275260431	771109.1510349249	664281.1691994927
12	Lao People's Democratic Republic	2	female	24	15-49 years	2016	44	Population	1	Number	1849800.9468817164	1992276.1262282135	1716270.0153705913
12	Lao People's Democratic Republic	2	female	25	50-69 years	2016	44	Population	1	Number	378983.5874326559	408173.62254420086	351626.03226293926
12	Lao People's Democratic Republic	2	female	26	70+ years	2016	44	Population	1	Number	91185.85251285523	98209.15991927261	84603.4513916949
12	Lao People's Democratic Republic	2	female	28	<1 year	2016	44	Population	1	Number	80986.93353767047	87224.70084985267	75140.75819986196
12	Lao People's Democratic Republic	2	female	30	80 to 84	2016	44	Population	1	Number	15617.663983084021	16820.566101127704	14490.27715629897
12	Lao People's Democratic Republic	2	female	31	85 to 89	2016	44	Population	1	Number	6882.537001979614	7412.6430630501145	6385.7097197883195
12	Lao People's Democratic Republic	2	female	32	90 to 94	2016	44	Population	1	Number	2484.062011015819	2675.389181176431	2304.7458987489827
12	Lao People's Democratic Republic	2	female	39	0 to 14	2016	44	Population	1	Number	1105595.053643739	1190750.0827932428	1025785.8516666244
12	Lao People's Democratic Republic	2	female	42	Neonatal	2016	44	Population	1	Number	6288.888776826288	6773.270925013065	5834.914970641846
12	Lao People's Democratic Republic	2	female	157	25 plus	2016	44	Population	1	Number	1619537.744554974	1744277.6150815117	1502628.7419877471
12	Lao People's Democratic Republic	2	female	158	<20 years	2016	44	Population	1	Number	1463553.2177243477	1576278.8639783026	1357904.2154312737
12	Lao People's Democratic Republic	2	female	159	10 to 24	2016	44	Population	1	Number	1058765.5482924108	1140313.6800701267	982336.8113768524
12	Lao People's Democratic Republic	2	female	162	10 to 19	2016	44	Population	1	Number	716291.0701007656	771461.1676450106	664584.4181040238
12	Lao People's Democratic Republic	2	female	164	Birth	2016	44	Population	1	Number	84612.5676727556	89866.9132996547	79544.1521767788
12	Lao People's Democratic Republic	2	female	235	95 plus	2016	44	Population	1	Number	619.3552729593355	667.0591914500434	574.6460913179251
12	Lao People's Democratic Republic	3	both	1	Under 5	2016	44	Population	1	Number	793959.6492693494	855111.9281749378	736646.3628166087
12	Lao People's Democratic Republic	3	both	2	Early Neonatal	2016	44	Population	1	Number	3240.5898497424428	3490.186229725276	3006.662527988685
12	Lao People's Democratic Republic	3	both	3	Late Neonatal	2016	44	Population	1	Number	9613.602674385826	10354.060596362806	8919.628913342727
12	Lao People's Democratic Republic	3	both	4	Post Neonatal	2016	44	Population	1	Number	152396.1611868152	164134.0027277719	141395.19300356327
12	Lao People's Democratic Republic	3	both	5	1 to 4	2016	44	Population	1	Number	628709.2955584059	677133.6786210781	583324.8783717141
12	Lao People's Democratic Republic	3	both	6	5 to 9	2016	44	Population	1	Number	727402.1566294899	783428.051143989	674893.4325304594
12	Lao People's Democratic Republic	3	both	7	10 to 14	2016	44	Population	1	Number	726713.3305004692	782686.1703193069	674254.3304513762
12	Lao People's Democratic Republic	3	both	8	15 to 19	2016	44	Population	1	Number	721654.7886132207	777238.0099361697	669560.9477513534
12	Lao People's Democratic Republic	3	both	9	20 to 24	2016	44	Population	1	Number	686922.844048126	739830.9450889137	637336.1858746381
12	Lao People's Democratic Republic	3	both	10	25 to 29	2016	44	Population	1	Number	634721.6750017824	683609.1429390395	588903.2442910809
12	Lao People's Democratic Republic	3	both	11	30 to 34	2016	44	Population	1	Number	542101.2638374603	583854.9319385631	502968.79022963747
12	Lao People's Democratic Republic	3	both	12	35 to 39	2016	44	Population	1	Number	445555.8456350802	479873.40240936447	413392.6622351725
12	Lao People's Democratic Republic	3	both	13	40 to 44	2016	44	Population	1	Number	369913.01485069765	398404.4172485075	343210.2339193929
12	Lao People's Democratic Republic	3	both	14	45 to 49	2016	44	Population	1	Number	316874.63789597683	341280.9238483608	294000.51966080756
12	Lao People's Democratic Republic	3	both	15	50 to 54	2016	44	Population	1	Number	268500.2458618255	289180.644338337	249118.11288079593
12	Lao People's Democratic Republic	3	both	16	55 to 59	2016	44	Population	1	Number	214917.23086312623	231470.5638384901	199403.0761734974
12	Lao People's Democratic Republic	3	both	17	60 to 64	2016	44	Population	1	Number	155061.95440355528	167005.1203970137	143868.5515412924
12	Lao People's Democratic Republic	3	both	18	65 to 69	2016	44	Population	1	Number	108741.71660075396	117117.20997546305	100892.01648231955
12	Lao People's Democratic Republic	3	both	19	70 to 74	2016	44	Population	1	Number	73388.3006588519	79040.8068465748	68090.64516488396
12	Lao People's Democratic Republic	3	both	20	75 to 79	2016	44	Population	1	Number	49980.57739818445	53830.17631889641	46372.647005082414
12	Lao People's Democratic Republic	3	both	21	80 plus	2016	44	Population	1	Number	44047.19168618565	47439.78997941171	40867.57252433993
12	Lao People's Democratic Republic	3	both	22	All Ages	2016	44	Population	1	Number	6880456.423754135	7410402.234741338	6383779.331532739
12	Lao People's Democratic Republic	3	both	23	5-14 years	2016	44	Population	1	Number	1454115.487129959	1566114.2214632956	1349147.762981836
12	Lao People's Democratic Republic	3	both	24	15-49 years	2016	44	Population	1	Number	3717744.069882344	4004091.773408918	3449372.583962082
12	Lao People's Democratic Republic	3	both	25	50-69 years	2016	44	Population	1	Number	747221.147729261	804773.5385493041	693281.7570779052
12	Lao People's Democratic Republic	3	both	26	70+ years	2016	44	Population	1	Number	167416.069743222	180310.77314488287	155330.8646943063
12	Lao People's Democratic Republic	3	both	28	<1 year	2016	44	Population	1	Number	165250.35371094348	177978.24955385996	153321.48444489465
12	Lao People's Democratic Republic	3	both	30	80 to 84	2016	44	Population	1	Number	27573.11958255859	29696.8535790677	25582.70847982164
12	Lao People's Democratic Republic	3	both	31	85 to 89	2016	44	Population	1	Number	11754.63885951162	12660.003451569706	10906.110871063236
12	Lao People's Democratic Republic	3	both	32	90 to 94	2016	44	Population	1	Number	3860.780776170856	4158.145438260428	3582.083949752102
12	Lao People's Democratic Republic	3	both	39	0 to 14	2016	44	Population	1	Number	2248075.136399308	2421226.1496382332	2085794.1257984445
12	Lao People's Democratic Republic	3	both	42	Neonatal	2016	44	Population	1	Number	12854.192524128268	13844.246826088081	11926.291441331414
12	Lao People's Democratic Republic	3	both	157	25 plus	2016	44	Population	1	Number	3223803.65469348	3472107.1300780224	2991088.072108302
12	Lao People's Democratic Republic	3	both	158	<20 years	2016	44	Population	1	Number	2969729.925012529	3198464.159574403	2755355.073549797
12	Lao People's Democratic Republic	3	both	159	10 to 24	2016	44	Population	1	Number	2135290.963161816	2299755.1253443905	1981151.4640773677
12	Lao People's Democratic Republic	3	both	162	10 to 19	2016	44	Population	1	Number	1448368.1191136898	1559924.1802554766	1343815.2782027295
12	Lao People's Democratic Republic	3	both	164	Birth	2016	44	Population	1	Number	173242.677575929	184000.853699763	162865.18997874
12	Lao People's Democratic Republic	3	both	235	95 plus	2016	44	Population	1	Number	858.6524679445868	924.7875105138671	796.669223702957
13	Malaysia	1	male	1	Under 5	2016	44	Population	1	Number	1280601.26279959	1416155.7797812023	1152837.324841907
13	Malaysia	1	male	2	Early Neonatal	2016	44	Population	1	Number	4840.585821903974	5352.972692085376	4357.646811460905
13	Malaysia	1	male	3	Late Neonatal	2016	44	Population	1	Number	14476.647636085438	16009.033269949728	13032.331154334854
13	Malaysia	1	male	4	Post Neonatal	2016	44	Population	1	Number	229612.34857974816	253917.3308633806	206704.22041335274
13	Malaysia	1	male	5	1 to 4	2016	44	Population	1	Number	1031671.6807618523	1140876.4429557866	928743.1264627585
13	Malaysia	1	male	6	5 to 9	2016	44	Population	1	Number	1324883.7748776611	1465125.69512042	1192701.827747174
13	Malaysia	1	male	7	10 to 14	2016	44	Population	1	Number	1337769.679107954	1479375.6012258867	1204302.121915668
13	Malaysia	1	male	8	15 to 19	2016	44	Population	1	Number	1433768.8946047474	1585536.5490786463	1290723.619375619
13	Malaysia	1	male	9	20 to 24	2016	44	Population	1	Number	1510926.140666177	1670861.062755152	1360182.9864132323
13	Malaysia	1	male	10	25 to 29	2016	44	Population	1	Number	1537670.3692102614	1700436.2278972631	1384258.9777349334
13	Malaysia	1	male	11	30 to 34	2016	44	Population	1	Number	1416491.6548259803	1566430.4747039594	1275170.1075481654
13	Malaysia	1	male	12	35 to 39	2016	44	Population	1	Number	1153312.247183421	1275392.9362607927	1038247.7703041423
13	Malaysia	1	male	13	40 to 44	2016	44	Population	1	Number	962670.6853962177	1064571.5374115915	866626.2714982043
13	Malaysia	1	male	14	45 to 49	2016	44	Population	1	Number	842462.3621976781	931638.8934883287	758410.9778189077
13	Malaysia	1	male	15	50 to 54	2016	44	Population	1	Number	756824.238768525	836935.782545988	681316.8596210901
13	Malaysia	1	male	16	55 to 59	2016	44	Population	1	Number	641707.548850147	709633.7327098058	577685.213530072
13	Malaysia	1	male	17	60 to 64	2016	44	Population	1	Number	513487.64858676156	567841.4683136247	462257.64750691527
13	Malaysia	1	male	18	65 to 69	2016	44	Population	1	Number	375008.9882790302	414704.5311045899	337594.8247108082
13	Malaysia	1	male	19	70 to 74	2016	44	Population	1	Number	253271.718462462	280081.0981332478	228003.12544754337
13	Malaysia	1	male	20	75 to 79	2016	44	Population	1	Number	150115.19058896706	166005.22032968784	135138.3914446451
13	Malaysia	1	male	21	80 plus	2016	44	Population	1	Number	142579.54433868994	157671.90901591742	128354.5669112126
13	Malaysia	1	male	22	All Ages	2016	44	Population	1	Number	15633551.948744271	17288398.499876097	14073812.614370244
13	Malaysia	1	male	23	5-14 years	2016	44	Population	1	Number	2662653.453985615	2944501.296346307	2397003.9496628423
13	Malaysia	1	male	24	15-49 years	2016	44	Population	1	Number	8857302.354084482	9794867.681595732	7973620.710693204
13	Malaysia	1	male	25	50-69 years	2016	44	Population	1	Number	2287028.424484464	2529115.5146740084	2058854.5453688856
13	Malaysia	1	male	26	70+ years	2016	44	Population	1	Number	545966.453390119	603758.2274788532	491496.083803401
13	Malaysia	1	male	28	<1 year	2016	44	Population	1	Number	248929.5820377376	275279.33682541567	224094.19837914853
13	Malaysia	1	male	30	80 to 84	2016	44	Population	1	Number	86482.25833598485	95636.59942306533	77854.03485264735
13	Malaysia	1	male	31	85 to 89	2016	44	Population	1	Number	39752.071731458644	43959.91771686399	35786.05875464474
13	Malaysia	1	male	32	90 to 94	2016	44	Population	1	Number	13359.194091564892	14773.294760485665	12026.364510132213
13	Malaysia	1	male	39	0 to 14	2016	44	Population	1	Number	3943254.716785205	4360657.07612751	3549841.2745047486
13	Malaysia	1	male	42	Neonatal	2016	44	Population	1	Number	19317.233457989412	21362.005962035102	17389.97796579576
13	Malaysia	1	male	157	25 plus	2016	44	Population	1	Number	8745602.196688142	9671343.811914796	7873064.734076641
13	Malaysia	1	male	158	<20 years	2016	44	Population	1	Number	5377023.611389953	5946193.625206154	4840564.893880368
13	Malaysia	1	male	159	10 to 24	2016	44	Population	1	Number	4282464.7143788785	4735773.213059685	3855208.7277045194
13	Malaysia	1	male	162	10 to 19	2016	44	Population	1	Number	2771538.5737127014	3064912.1503045335	2495025.741291287
13	Malaysia	1	male	164	Birth	2016	44	Population	1	Number	250929.454395531	252229.371623591	249699.117649563
13	Malaysia	1	male	235	95 plus	2016	44	Population	1	Number	2986.020179681539	3302.0971155024454	2688.1087937883285
13	Malaysia	2	female	1	Under 5	2016	44	Population	1	Number	1201330.0837568291	1328493.5685742118	1081474.9291927454
13	Malaysia	2	female	2	Early Neonatal	2016	44	Population	1	Number	4533.971333093045	5013.902371675886	4081.6228551313548
13	Malaysia	2	female	3	Late Neonatal	2016	44	Population	1	Number	13565.643537320257	15001.597343289566	12212.21676069098
13	Malaysia	2	female	4	Post Neonatal	2016	44	Population	1	Number	215213.4330214375	237994.25778604732	193741.86610754946
13	Malaysia	2	female	5	1 to 4	2016	44	Population	1	Number	968017.0358649783	1070483.8110731991	871439.2234693738
13	Malaysia	2	female	6	5 to 9	2016	44	Population	1	Number	1248982.0709166317	1381189.6254927304	1124372.738992348
13	Malaysia	2	female	7	10 to 14	2016	44	Population	1	Number	1267026.8253991178	1401144.4577246152	1140617.1915704599
13	Malaysia	2	female	8	15 to 19	2016	44	Population	1	Number	1358874.942000025	1502714.9035494435	1223301.7399227505
13	Malaysia	2	female	9	20 to 24	2016	44	Population	1	Number	1405277.335702892	1554029.0947398683	1265074.6265945374
13	Malaysia	2	female	10	25 to 29	2016	44	Population	1	Number	1372098.1855060589	1517337.8570498843	1235205.7174621006
13	Malaysia	2	female	11	30 to 34	2016	44	Population	1	Number	1231850.7668665017	1362244.9344709963	1108950.6030739206
13	Malaysia	2	female	12	35 to 39	2016	44	Population	1	Number	1024275.4172142659	1132697.2683165225	922084.7785993612
13	Malaysia	2	female	13	40 to 44	2016	44	Population	1	Number	891467.1622640254	985830.961594887	802526.6321244442
13	Malaysia	2	female	14	45 to 49	2016	44	Population	1	Number	796819.9962788569	881165.1807281823	717322.2919384348
13	Malaysia	2	female	15	50 to 54	2016	44	Population	1	Number	724586.8322251813	801285.9741882265	652295.7375912538
13	Malaysia	2	female	16	55 to 59	2016	44	Population	1	Number	625171.239146036	691347.0175206191	562798.7101384006
13	Malaysia	2	female	17	60 to 64	2016	44	Population	1	Number	511236.683366631	565352.2333744015	460231.2581864687
13	Malaysia	2	female	18	65 to 69	2016	44	Population	1	Number	377878.81022524246	417878.1301428938	340178.3282191612
13	Malaysia	2	female	19	70 to 74	2016	44	Population	1	Number	256282.80074749317	283410.9102341836	230713.79593272263
13	Malaysia	2	female	20	75 to 79	2016	44	Population	1	Number	159072.81855218793	175911.03331124992	143202.32840771892
13	Malaysia	2	female	21	80 plus	2016	44	Population	1	Number	153907.45308803135	170198.902323064	138552.30480044024
13	Malaysia	2	female	22	All Ages	2016	44	Population	1	Number	14606139.423256008	16152232.053335981	13148903.712747265
13	Malaysia	2	female	23	5-14 years	2016	44	Population	1	Number	2516008.8963157493	2782334.083217345	2264989.930562808
13	Malaysia	2	female	24	15-49 years	2016	44	Population	1	Number	8080663.805832625	8936020.200449783	7274466.389715549
13	Malaysia	2	female	25	50-69 years	2016	44	Population	1	Number	2238873.5649630907	2475863.355226141	2015504.034135284
13	Malaysia	2	female	26	70+ years	2016	44	Population	1	Number	569263.0723877124	629520.8458684974	512468.4291408817
13	Malaysia	2	female	28	<1 year	2016	44	Population	1	Number	233313.04789185082	258009.75750101276	210035.70572337182
13	Malaysia	2	female	30	80 to 84	2016	44	Population	1	Number	95331.88663148382	105422.9807297558	85820.74713569225
13	Malaysia	2	female	31	85 to 89	2016	44	Population	1	Number	44364.575843279774	49060.66573810213	39938.379274358565
13	Malaysia	2	female	32	90 to 94	2016	44	Population	1	Number	12721.01476879393	14067.562724501886	11451.855516111456
13	Malaysia	2	female	39	0 to 14	2016	44	Population	1	Number	3717338.9800725784	4110827.651791557	3346464.8597555533
13	Malaysia	2	female	42	Neonatal	2016	44	Population	1	Number	18099.6148704133	20015.499714965452	16293.839615822339
13	Malaysia	2	female	157	25 plus	2016	44	Population	1	Number	8124648.165480512	8984660.403255116	7314062.486474426
13	Malaysia	2	female	158	<20 years	2016	44	Population	1	Number	5076213.922072603	5613542.555341	4569766.599678304
13	Malaysia	2	female	159	10 to 24	2016	44	Population	1	Number	4031179.1031020344	4457888.456013926	3628993.558087748
13	Malaysia	2	female	162	10 to 19	2016	44	Population	1	Number	2625901.7673991425	2903859.3612740585	2363918.9314932106
13	Malaysia	2	female	164	Birth	2016	44	Population	1	Number	234947.039242725	236164.161021948	233795.066165538
13	Malaysia	2	female	235	95 plus	2016	44	Population	1	Number	1489.9758444738359	1647.6931307041937	1341.3228742779186
13	Malaysia	3	both	1	Under 5	2016	44	Population	1	Number	2481931.346556419	2744649.348355414	2234312.2540346524
13	Malaysia	3	both	2	Early Neonatal	2016	44	Population	1	Number	9374.55715499702	10366.875063761263	8439.26966659226
13	Malaysia	3	both	3	Late Neonatal	2016	44	Population	1	Number	28042.291173405694	31010.630613239293	25244.547915025832
13	Malaysia	3	both	4	Post Neonatal	2016	44	Population	1	Number	444825.7816011857	491911.5886494279	400446.0865209023
13	Malaysia	3	both	5	1 to 4	2016	44	Population	1	Number	1999688.7166268306	2211360.2540289857	1800182.3499321323
13	Malaysia	3	both	6	5 to 9	2016	44	Population	1	Number	2573865.845794293	2846315.32061315	2317074.5667395224
13	Malaysia	3	both	7	10 to 14	2016	44	Population	1	Number	2604796.504507072	2880520.0589505024	2344919.313486127
13	Malaysia	3	both	8	15 to 19	2016	44	Population	1	Number	2792643.836604772	3088251.4526280896	2514025.3592983703
13	Malaysia	3	both	9	20 to 24	2016	44	Population	1	Number	2916203.476369069	3224890.15749502	2625257.6130077695
13	Malaysia	3	both	10	25 to 29	2016	44	Population	1	Number	2909768.5547163202	3217774.084947148	2619464.6951970337
13	Malaysia	3	both	11	30 to 34	2016	44	Population	1	Number	2648342.421692482	2928675.409174956	2384120.7106220857
13	Malaysia	3	both	12	35 to 39	2016	44	Population	1	Number	2177587.6643976867	2408090.204577315	1960332.5489035035
13	Malaysia	3	both	13	40 to 44	2016	44	Population	1	Number	1854137.8476602433	2050402.4990064786	1669152.9036226487
13	Malaysia	3	both	14	45 to 49	2016	44	Population	1	Number	1639282.358476535	1812804.0742165109	1475733.269757342
13	Malaysia	3	both	15	50 to 54	2016	44	Population	1	Number	1481411.0709937064	1638221.7567342145	1333612.597212344
13	Malaysia	3	both	16	55 to 59	2016	44	Population	1	Number	1266878.787996183	1400980.7502304248	1140483.9236684723
13	Malaysia	3	both	17	60 to 64	2016	44	Population	1	Number	1024724.3319533925	1133193.701688026	922488.905693384
13	Malaysia	3	both	18	65 to 69	2016	44	Population	1	Number	752887.7985042727	832582.6612474836	677773.1529299692
13	Malaysia	3	both	19	70 to 74	2016	44	Population	1	Number	509554.5192099552	563492.00836743135	458716.9213802661
13	Malaysia	3	both	20	75 to 79	2016	44	Population	1	Number	309188.009141155	341916.2536409378	278340.719852364
13	Malaysia	3	both	21	80 plus	2016	44	Population	1	Number	296486.99742672127	327870.8113389815	266906.8717116528
13	Malaysia	3	both	22	All Ages	2016	44	Population	1	Number	30239691.372000277	33440630.553212088	27222716.327117514
13	Malaysia	3	both	23	5-14 years	2016	44	Population	1	Number	5178662.350301364	5726835.379563651	4661993.880225651
13	Malaysia	3	both	24	15-49 years	2016	44	Population	1	Number	16937966.15991711	18730887.88204552	15248087.100408752
13	Malaysia	3	both	25	50-69 years	2016	44	Population	1	Number	4525901.989447555	5004978.869900149	4074358.57950417
13	Malaysia	3	both	26	70+ years	2016	44	Population	1	Number	1115229.5257778314	1233279.0733473503	1003964.5129442827
13	Malaysia	3	both	28	<1 year	2016	44	Population	1	Number	482242.6299295884	533289.0943264284	434129.90410252026
13	Malaysia	3	both	30	80 to 84	2016	44	Population	1	Number	181814.1449674687	201059.58015282112	163674.7819883396
13	Malaysia	3	both	31	85 to 89	2016	44	Population	1	Number	84116.64757473842	93020.58345496612	75724.4380290033
13	Malaysia	3	both	32	90 to 94	2016	44	Population	1	Number	26080.20886035882	28840.857484987548	23478.220026243667
13	Malaysia	3	both	39	0 to 14	2016	44	Population	1	Number	7660593.696857784	8471484.727919066	6896306.134260304
13	Malaysia	3	both	42	Neonatal	2016	44	Population	1	Number	37416.84832840271	41377.505677000554	33683.817581618096
13	Malaysia	3	both	157	25 plus	2016	44	Population	1	Number	16870250.362168655	18656004.215169907	15187127.22055107
13	Malaysia	3	both	158	<20 years	2016	44	Population	1	Number	10453237.533462556	11559736.180547154	9410331.493558673
13	Malaysia	3	both	159	10 to 24	2016	44	Population	1	Number	8313643.817480913	9193661.669073613	7484202.285792268
13	Malaysia	3	both	162	10 to 19	2016	44	Population	1	Number	5397440.341111844	5968771.511578592	4858944.672784498
13	Malaysia	3	both	164	Birth	2016	44	Population	1	Number	485876.493638255	488393.532645538	483494.183815101
13	Malaysia	3	both	235	95 plus	2016	44	Population	1	Number	4475.9960241553745	4949.7902462066395	4029.4316680662473
14	Maldives	1	male	1	Under 5	2016	44	Population	1	Number	21582.091028807714	23400.667647131762	19827.150532843105
14	Maldives	1	male	2	Early Neonatal	2016	44	Population	1	Number	86.49165391669688	93.77971971547088	79.45861407738005
14	Maldives	1	male	3	Late Neonatal	2016	44	Population	1	Number	257.97988997813167	279.71810780354133	237.00234172005045
14	Maldives	1	male	4	Post Neonatal	2016	44	Population	1	Number	4132.175391634365	4480.3658213758445	3796.1689350992706
14	Maldives	1	male	5	1 to 4	2016	44	Population	1	Number	17105.44409327852	18546.8039982369	15714.520641946407
14	Maldives	1	male	6	5 to 9	2016	44	Population	1	Number	17891.445478753438	19399.036396253057	16436.608588291954
14	Maldives	1	male	7	10 to 14	2016	44	Population	1	Number	15340.776426463433	16633.439740637416	14093.346334800664
14	Maldives	1	male	8	15 to 19	2016	44	Population	1	Number	17615.647880036442	19099.999202088748	16183.237378845222
14	Maldives	1	male	9	20 to 24	2016	44	Population	1	Number	27664.583235736107	29995.690270778974	25415.04692530294
14	Maldives	1	male	10	25 to 29	2016	44	Population	1	Number	37494.316921813566	40653.70902997524	34445.479112409856
14	Maldives	1	male	11	30 to 34	2016	44	Population	1	Number	35414.83892121167	38399.00750422159	32535.093168219577
14	Maldives	1	male	12	35 to 39	2016	44	Population	1	Number	25449.04043358357	27593.45868432316	23379.660243280305
14	Maldives	1	male	13	40 to 44	2016	44	Population	1	Number	17650.265394185728	19137.53369966343	16215.039981438018
14	Maldives	1	male	14	45 to 49	2016	44	Population	1	Number	13513.457925293727	14652.145487256192	12414.615624890275
14	Maldives	1	male	15	50 to 54	2016	44	Population	1	Number	10293.132636225615	11160.46519990363	9456.150006992159
14	Maldives	1	male	16	55 to 59	2016	44	Population	1	Number	7326.465099979611	7943.816685977725	6730.716046791789
14	Maldives	1	male	17	60 to 64	2016	44	Population	1	Number	4867.142422114905	5277.26354499853	4471.372367916011
14	Maldives	1	male	18	65 to 69	2016	44	Population	1	Number	3009.0992667542428	3262.655678940204	2764.415368768842
14	Maldives	1	male	19	70 to 74	2016	44	Population	1	Number	2286.4714273011928	2479.1368863897355	2100.5477697982747
14	Maldives	1	male	20	75 to 79	2016	44	Population	1	Number	1909.6802320379272	2070.596049408181	1754.3952242472997
14	Maldives	1	male	21	80 plus	2016	44	Population	1	Number	2221.2117206079124	2408.378186269328	2040.5946342744858
14	Maldives	1	male	22	All Ages	2016	44	Population	1	Number	261529.6664509068	283566.9998942169	240263.46930911075
14	Maldives	1	male	23	5-14 years	2016	44	Population	1	Number	33232.22190521687	36032.476136890466	30529.95492309262
14	Maldives	1	male	24	15-49 years	2016	44	Population	1	Number	174802.15071186083	189531.54387830733	160588.1724343862
14	Maldives	1	male	25	50-69 years	2016	44	Population	1	Number	25495.839425074373	27644.201109820086	23422.653790468805
14	Maldives	1	male	26	70+ years	2016	44	Population	1	Number	6417.363379947032	6958.111122067244	5895.5376283200585
14	Maldives	1	male	28	<1 year	2016	44	Population	1	Number	4476.646935529194	4853.863648894857	4112.629890896701
14	Maldives	1	male	30	80 to 84	2016	44	Population	1	Number	1353.2230604838696	1467.2500013344118	1243.1861810292148
14	Maldives	1	male	31	85 to 89	2016	44	Population	1	Number	639.9755957288211	693.9020041170046	587.9361947331323
14	Maldives	1	male	32	90 to 94	2016	44	Population	1	Number	184.70687895259985	200.27087647528873	169.68750101908657
14	Maldives	1	male	39	0 to 14	2016	44	Population	1	Number	54814.31293402458	59433.143784022235	50357.10545593572
14	Maldives	1	male	42	Neonatal	2016	44	Population	1	Number	344.4715438948286	373.49782751901216	316.46095579743053
14	Maldives	1	male	157	25 plus	2016	44	Population	1	Number	161435.12240110966	175038.16663732694	148308.07954902685
14	Maldives	1	male	158	<20 years	2016	44	Population	1	Number	72429.96081406102	78533.14298611096	66540.34283478095
14	Maldives	1	male	159	10 to 24	2016	44	Population	1	Number	60621.00754223598	65729.12921350513	55691.63063894882
14	Maldives	1	male	162	10 to 19	2016	44	Population	1	Number	32956.424306499874	35733.43894272616	30276.583713645887
14	Maldives	1	male	164	Birth	2016	44	Population	1	Number	4588.19104744131	5159.11718337265	4054.21684977422
14	Maldives	1	male	235	95 plus	2016	44	Population	1	Number	43.30618544262166	46.95530434262233	39.784757493051565
14	Maldives	2	female	1	Under 5	2016	44	Population	1	Number	20367.889777785123	22084.153881436614	18711.681649450053
14	Maldives	2	female	2	Early Neonatal	2016	44	Population	1	Number	81.63400897844222	88.51275394296349	74.99596690860851
14	Maldives	2	female	3	Late Neonatal	2016	44	Population	1	Number	243.6416907866589	264.1717256902339	223.8300483885212
14	Maldives	2	female	4	Post Neonatal	2016	44	Population	1	Number	3902.4458121485345	4231.278486367962	3585.1197393456027
14	Maldives	2	female	5	1 to 4	2016	44	Population	1	Number	16140.168265871489	17500.190915435454	14827.735894807323
14	Maldives	2	female	6	5 to 9	2016	44	Population	1	Number	16768.758700227016	18181.74840775099	15405.212708747018
14	Maldives	2	female	7	10 to 14	2016	44	Population	1	Number	14446.28029171541	15663.570475748173	13271.585853343035
14	Maldives	2	female	8	15 to 19	2016	44	Population	1	Number	14678.636774577022	15915.506065485208	13485.048346705229
14	Maldives	2	female	9	20 to 24	2016	44	Population	1	Number	17914.176510893816	19423.68281849654	16457.491254175104
14	Maldives	2	female	10	25 to 29	2016	44	Population	1	Number	20640.820094790866	22380.082187482247	18962.41872923655
14	Maldives	2	female	11	30 to 34	2016	44	Population	1	Number	19520.593221380437	21165.461383637397	17933.28272844785
14	Maldives	2	female	12	35 to 39	2016	44	Population	1	Number	15221.780228646332	16504.41653928619	13984.026272912017
14	Maldives	2	female	13	40 to 44	2016	44	Population	1	Number	11694.543838359363	12679.963831168132	10743.605927089513
14	Maldives	2	female	14	45 to 49	2016	44	Population	1	Number	9915.209144134436	10750.69665511042	9108.957236950197
14	Maldives	2	female	15	50 to 54	2016	44	Population	1	Number	8234.198340811836	8928.038458215435	7564.637263490517
14	Maldives	2	female	16	55 to 59	2016	44	Population	1	Number	6343.509411386056	6878.033979847323	5827.689070450862
14	Maldives	2	female	17	60 to 64	2016	44	Population	1	Number	4419.194560016526	4791.570150868385	4059.8492360362147
14	Maldives	2	female	18	65 to 69	2016	44	Population	1	Number	2669.1771013875023	2894.090575261282	2452.1338603098034
14	Maldives	2	female	19	70 to 74	2016	44	Population	1	Number	2101.3726586261064	2278.441098299628	1930.5002454380926
14	Maldives	2	female	20	75 to 79	2016	44	Population	1	Number	1790.1212054552343	1940.962593523775	1644.5580998254313
14	Maldives	2	female	21	80 plus	2016	44	Population	1	Number	1808.6201118085612	1961.020277407686	1661.5527738109497
14	Maldives	2	female	22	All Ages	2016	44	Population	1	Number	188534.88197200166	204421.4393790253	173204.23125641842
14	Maldives	2	female	23	5-14 years	2016	44	Population	1	Number	31215.038991942427	33845.31888349917	28676.79856209005
14	Maldives	2	female	24	15-49 years	2016	44	Population	1	Number	109585.75981278227	118819.80948066611	100674.83049551646
14	Maldives	2	female	25	50-69 years	2016	44	Population	1	Number	21666.07941360192	23491.733164192425	19904.309430287398
14	Maldives	2	female	26	70+ years	2016	44	Population	1	Number	5700.113975889902	6180.4239692310875	5236.611119074473
14	Maldives	2	female	28	<1 year	2016	44	Population	1	Number	4227.721511913635	4583.962966001158	3883.9457546427325
14	Maldives	2	female	30	80 to 84	2016	44	Population	1	Number	1167.485711511862	1265.8618241113736	1072.5520023148526
14	Maldives	2	female	31	85 to 89	2016	44	Population	1	Number	470.87096606943885	510.5480727964252	432.5822513371071
14	Maldives	2	female	32	90 to 94	2016	44	Population	1	Number	138.774482503695	150.46806811430028	127.49008198721177
14	Maldives	2	female	39	0 to 14	2016	44	Population	1	Number	51582.92876972755	55929.47276493577	47388.480211540125
14	Maldives	2	female	42	Neonatal	2016	44	Population	1	Number	325.27569976510114	352.6844796331974	298.82601529712974
14	Maldives	2	female	157	25 plus	2016	44	Population	1	Number	104359.13991680327	113152.77773010789	95873.211443998
14	Maldives	2	female	158	<20 years	2016	44	Population	1	Number	66261.56554430457	71844.978830421	60873.52855824535
14	Maldives	2	female	159	10 to 24	2016	44	Population	1	Number	47039.09357718625	51002.75935972993	43214.125454223366
14	Maldives	2	female	162	10 to 19	2016	44	Population	1	Number	29124.91706629243	31579.076541233382	26756.634200048265
14	Maldives	2	female	164	Birth	2016	44	Population	1	Number	4320.1203823047	4857.68946151793	3817.34427923619
14	Maldives	2	female	235	95 plus	2016	44	Population	1	Number	31.488951723565073	34.14231238558679	28.92843817177826
14	Maldives	3	both	1	Under 5	2016	44	Population	1	Number	41949.98080659284	45484.82152856837	38538.83218229317
14	Maldives	3	both	2	Early Neonatal	2016	44	Population	1	Number	168.1256628951391	182.29247365843435	154.4545809859885
14	Maldives	3	both	3	Late Neonatal	2016	44	Population	1	Number	501.62158076479056	543.8898334937752	460.83239010857164
14	Maldives	3	both	4	Post Neonatal	2016	44	Population	1	Number	8034.6212037829	8711.644307743807	7381.288674444873
14	Maldives	3	both	5	1 to 4	2016	44	Population	1	Number	33245.61235915001	36046.99491367236	30542.25653675373
14	Maldives	3	both	6	5 to 9	2016	44	Population	1	Number	34660.20417898045	37580.78480400405	31841.821297038972
14	Maldives	3	both	7	10 to 14	2016	44	Population	1	Number	29787.056718178843	32297.010216385584	27364.932188143695
14	Maldives	3	both	8	15 to 19	2016	44	Population	1	Number	32294.284654613464	35015.50526757395	29668.28572555045
14	Maldives	3	both	9	20 to 24	2016	44	Population	1	Number	45578.75974662993	49419.373089275505	41872.53817947803
14	Maldives	3	both	10	25 to 29	2016	44	Population	1	Number	58135.137016604436	63033.79121745749	53407.89784164641
14	Maldives	3	both	11	30 to 34	2016	44	Population	1	Number	54935.43214259211	59564.46888785898	50468.375896667436
14	Maldives	3	both	12	35 to 39	2016	44	Population	1	Number	40670.820662229904	44097.87522360936	37363.68651619232
14	Maldives	3	both	13	40 to 44	2016	44	Population	1	Number	29344.809232545093	31817.49753083156	26958.645908527527
14	Maldives	3	both	14	45 to 49	2016	44	Population	1	Number	23428.667069428164	25402.84214236661	21523.572861840476
14	Maldives	3	both	15	50 to 54	2016	44	Population	1	Number	18527.33097703745	20088.50365811906	17020.787270482673
14	Maldives	3	both	16	55 to 59	2016	44	Population	1	Number	13669.974511365668	14821.85066582505	12558.405117242653
14	Maldives	3	both	17	60 to 64	2016	44	Population	1	Number	9286.336982131432	10068.833695866915	8531.221603952226
14	Maldives	3	both	18	65 to 69	2016	44	Population	1	Number	5678.276368141745	6156.746254201485	5216.549229078645
14	Maldives	3	both	19	70 to 74	2016	44	Population	1	Number	4387.8440859273	4757.577984689364	4031.048015236367
14	Maldives	3	both	20	75 to 79	2016	44	Population	1	Number	3699.8014374931618	4011.558642931956	3398.9533240727305
14	Maldives	3	both	21	80 plus	2016	44	Population	1	Number	4029.8318324164734	4369.398463677013	3702.1474080854346
14	Maldives	3	both	22	All Ages	2016	44	Population	1	Number	450064.54842290847	487988.43927324255	413467.70056552935
14	Maldives	3	both	23	5-14 years	2016	44	Population	1	Number	64447.26089715929	69877.79502038962	59206.75348518267
14	Maldives	3	both	24	15-49 years	2016	44	Population	1	Number	284387.9105246431	308351.35335897334	261263.00292990258
14	Maldives	3	both	25	50-69 years	2016	44	Population	1	Number	47161.9188386763	51135.93427401251	43326.9632207562
14	Maldives	3	both	26	70+ years	2016	44	Population	1	Number	12117.477355836934	13138.53509129833	11132.148747394536
14	Maldives	3	both	28	<1 year	2016	44	Population	1	Number	8704.36844744283	9437.826614896016	7996.575645539434
14	Maldives	3	both	30	80 to 84	2016	44	Population	1	Number	2520.7087719957317	2733.111825445785	2315.7381833440672
14	Maldives	3	both	31	85 to 89	2016	44	Population	1	Number	1110.84656179826	1204.4500769134295	1020.5184460702396
14	Maldives	3	both	32	90 to 94	2016	44	Population	1	Number	323.48136145629485	350.73894458958904	297.17758300629833
14	Maldives	3	both	39	0 to 14	2016	44	Population	1	Number	106397.24170375214	115362.61654895799	97745.58566747584
14	Maldives	3	both	42	Neonatal	2016	44	Population	1	Number	669.7472436599297	726.1823071522095	615.2869710945602
14	Maldives	3	both	157	25 plus	2016	44	Population	1	Number	265794.26231791294	288190.9443674349	244181.29099302494
14	Maldives	3	both	158	<20 years	2016	44	Population	1	Number	138691.5263583656	150378.121816532	127413.8713930263
14	Maldives	3	both	159	10 to 24	2016	44	Population	1	Number	107660.10111942224	116731.88857323505	98905.75609317218
14	Maldives	3	both	162	10 to 19	2016	44	Population	1	Number	62081.3413727923	67312.51548395953	57033.21791369415
14	Maldives	3	both	164	Birth	2016	44	Population	1	Number	8908.31142974601	10016.8066448906	7871.56112901041
14	Maldives	3	both	235	95 plus	2016	44	Population	1	Number	74.79513716618673	81.09761672820912	68.71319566482983
15	Myanmar	1	male	1	Under 5	2016	44	Population	1	Number	2618219.9701059144	2838910.3686397146	2404549.1097333403
15	Myanmar	1	male	2	Early Neonatal	2016	44	Population	1	Number	10384.13286393129	11259.413950446045	9536.69199624531
15	Myanmar	1	male	3	Late Neonatal	2016	44	Population	1	Number	30753.347277648845	33345.554404797964	28243.590936631415
15	Myanmar	1	male	4	Post Neonatal	2016	44	Population	1	Number	490464.0839579788	531805.4209697895	450437.69809365115
15	Myanmar	1	male	5	1 to 4	2016	44	Population	1	Number	2086618.4060063553	2262499.9793146816	1916331.1287068124
15	Myanmar	1	male	6	5 to 9	2016	44	Population	1	Number	2535857.811970853	2749605.884149166	2328908.4621633934
15	Myanmar	1	male	7	10 to 14	2016	44	Population	1	Number	2566481.899873317	2782811.2838745844	2357033.3424801864
15	Myanmar	1	male	8	15 to 19	2016	44	Population	1	Number	2459987.330395635	2667340.2612157115	2259229.7105650892
15	Myanmar	1	male	9	20 to 24	2016	44	Population	1	Number	2233761.59251983	2422045.900832839	2051466.0761803014
15	Myanmar	1	male	10	25 to 29	2016	44	Population	1	Number	2076583.2707685814	2251618.980085245	1907114.952916561
15	Myanmar	1	male	11	30 to 34	2016	44	Population	1	Number	1968452.3455798312	2134373.6728941416	1807808.5069853836
15	Myanmar	1	male	12	35 to 39	2016	44	Population	1	Number	1810207.4025870478	1962790.225140957	1662477.8085957796
15	Myanmar	1	male	13	40 to 44	2016	44	Population	1	Number	1631963.7843623487	1769522.4089530422	1498780.5110381143
15	Myanmar	1	male	14	45 to 49	2016	44	Population	1	Number	1449206.06847294	1571360.000709565	1330937.5077548572
15	Myanmar	1	male	15	50 to 54	2016	44	Population	1	Number	1252615.2664581777	1358198.5121443663	1150390.3255609798
15	Myanmar	1	male	16	55 to 59	2016	44	Population	1	Number	1020922.0211368134	1106975.7867826016	937605.382687682
15	Myanmar	1	male	17	60 to 64	2016	44	Population	1	Number	787768.6761527122	854169.8896021511	723479.4977299747
15	Myanmar	1	male	18	65 to 69	2016	44	Population	1	Number	528834.0546580356	573409.605839095	485676.32584103016
15	Myanmar	1	male	19	70 to 74	2016	44	Population	1	Number	342007.9921147427	370835.92901207454	314096.9904556661
15	Myanmar	1	male	20	75 to 79	2016	44	Population	1	Number	222465.84408335979	241217.5442275341	204310.5825501283
15	Myanmar	1	male	21	80 plus	2016	44	Population	1	Number	218339.79400886394	236743.7083880117	200521.25615791435
15	Myanmar	1	male	22	All Ages	2016	44	Population	1	Number	25723675.125249002	27891929.962490793	23624386.349396385
15	Myanmar	1	male	23	5-14 years	2016	44	Population	1	Number	5102339.7118441695	5532417.16802375	4685941.804643578
15	Myanmar	1	male	24	15-49 years	2016	44	Population	1	Number	13630161.794686215	14779051.449831503	12517815.074036084
15	Myanmar	1	male	25	50-69 years	2016	44	Population	1	Number	3590140.0184057388	3892753.794368213	3297151.5318196663
15	Myanmar	1	male	26	70+ years	2016	44	Population	1	Number	782813.6302069664	848797.1816276204	718928.8291637086
15	Myanmar	1	male	28	<1 year	2016	44	Population	1	Number	531601.564099559	576410.3893250335	488217.98102652794
15	Myanmar	1	male	30	80 to 84	2016	44	Population	1	Number	135863.47487020513	147315.4402350861	124775.76417355577
15	Myanmar	1	male	31	85 to 89	2016	44	Population	1	Number	64082.55790935067	69484.09231270634	58852.83105686915
15	Myanmar	1	male	32	90 to 94	2016	44	Population	1	Number	15778.861223194357	17108.865276144665	14491.160842113311
15	Myanmar	1	male	39	0 to 14	2016	44	Population	1	Number	7720559.681950084	8371327.536663465	7090490.914376919
15	Myanmar	1	male	42	Neonatal	2016	44	Population	1	Number	41137.480141580134	44604.968355244004	37780.282932876726
15	Myanmar	1	male	157	25 plus	2016	44	Population	1	Number	13309366.520383455	14431216.263778789	12223199.648274068
15	Myanmar	1	male	158	<20 years	2016	44	Population	1	Number	10180547.01234572	11038667.797879176	9349720.624942008
15	Myanmar	1	male	159	10 to 24	2016	44	Population	1	Number	7260230.822788782	7872197.445923134	6667729.129225577
15	Myanmar	1	male	162	10 to 19	2016	44	Population	1	Number	5026469.230268952	5450151.545090295	4616263.053045276
15	Myanmar	1	male	164	Birth	2016	44	Population	1	Number	553322.902105827	611907.954754138	498970.909247896
15	Myanmar	1	male	235	95 plus	2016	44	Population	1	Number	2614.900006113788	2835.3105640746403	2401.500085376044
15	Myanmar	2	female	1	Under 5	2016	44	Population	1	Number	2514217.076241918	2726141.045538459	2309033.809756369
15	Myanmar	2	female	2	Early Neonatal	2016	44	Population	1	Number	9874.131325244798	10706.424257933419	9068.311279646608
15	Myanmar	2	female	3	Late Neonatal	2016	44	Population	1	Number	29321.4513877066	31792.9636617806	26928.550937432195
15	Myanmar	2	female	4	Post Neonatal	2016	44	Population	1	Number	468315.36495929275	507789.7810558852	430096.5185296323
15	Myanmar	2	female	5	1 to 4	2016	44	Population	1	Number	2006706.1285696737	2175851.8765628603	1842940.4290096576
15	Myanmar	2	female	6	5 to 9	2016	44	Population	1	Number	2462922.033938896	2670522.3316349164	2261924.915273956
15	Myanmar	2	female	7	10 to 14	2016	44	Population	1	Number	2513128.0041084015	2724960.1752497368	2308033.6159380563
15	Myanmar	2	female	8	15 to 19	2016	44	Population	1	Number	2479851.001302722	2688878.245778213	2277472.323004463
15	Myanmar	2	female	9	20 to 24	2016	44	Population	1	Number	2352926.2690829234	2551254.9969871547	2160905.817765442
15	Myanmar	2	female	10	25 to 29	2016	44	Population	1	Number	2240529.93567572	2429384.749280699	2057682.06020597
15	Myanmar	2	female	11	30 to 34	2016	44	Population	1	Number	2124757.848975961	2303854.2052150276	1951358.0419094418
15	Myanmar	2	female	12	35 to 39	2016	44	Population	1	Number	1974813.5256531236	2141271.038384072	1813650.5561855014
15	Myanmar	2	female	13	40 to 44	2016	44	Population	1	Number	1821014.3415677827	1974508.0836386997	1672402.8018361365
15	Myanmar	2	female	14	45 to 49	2016	44	Population	1	Number	1657298.4160957574	1796992.5029615043	1522047.6035190895
15	Myanmar	2	female	15	50 to 54	2016	44	Population	1	Number	1465261.9153441852	1588769.1988214508	1345683.0496654194
15	Myanmar	2	female	16	55 to 59	2016	44	Population	1	Number	1219727.7830371072	1322538.9347411864	1120186.763643184
15	Myanmar	2	female	17	60 to 64	2016	44	Population	1	Number	974106.654471558	1056214.3414666501	894610.5810583041
15	Myanmar	2	female	18	65 to 69	2016	44	Population	1	Number	669059.0363434227	725454.1853603702	614457.6577091587
15	Myanmar	2	female	19	70 to 74	2016	44	Population	1	Number	467544.717924705	506954.1759951829	429388.76338984485
15	Myanmar	2	female	20	75 to 79	2016	44	Population	1	Number	322534.3159164544	349720.81190729723	296212.54556544736
15	Myanmar	2	female	21	80 plus	2016	44	Population	1	Number	365327.5400467385	396121.08731504774	335513.44853004115
15	Myanmar	2	female	22	All Ages	2016	44	Population	1	Number	27625020.415727377	29953540.110275686	25370564.35495583
15	Myanmar	2	female	23	5-14 years	2016	44	Population	1	Number	4976050.038047297	5395482.506884653	4569958.531212012
15	Myanmar	2	female	24	15-49 years	2016	44	Population	1	Number	14651191.338353992	15886143.822245369	13455519.204426045
15	Myanmar	2	female	25	50-69 years	2016	44	Population	1	Number	4328155.389196273	4692976.660389657	3974938.052076066
15	Myanmar	2	female	26	70+ years	2016	44	Population	1	Number	1155406.573887898	1252796.075217528	1061114.7574853334
15	Myanmar	2	female	28	<1 year	2016	44	Population	1	Number	507510.9476722441	550289.1689755992	466093.38074671105
15	Myanmar	2	female	30	80 to 84	2016	44	Population	1	Number	210361.629943967	228093.06293226397	193194.18375048076
15	Myanmar	2	female	31	85 to 89	2016	44	Population	1	Number	110243.0797652246	119535.49579090973	101246.22924368308
15	Myanmar	2	female	32	90 to 94	2016	44	Population	1	Number	36094.912451584925	39137.361407338896	33149.23520266726
15	Myanmar	2	female	39	0 to 14	2016	44	Population	1	Number	7490267.114289215	8121623.552423113	6878992.340968382
15	Myanmar	2	female	42	Neonatal	2016	44	Population	1	Number	39195.58271295139	42499.38791971402	35996.8622170788
15	Myanmar	2	female	157	25 plus	2016	44	Population	1	Number	15301976.031052517	16591783.315087186	14053193.873217534
15	Myanmar	2	female	158	<20 years	2016	44	Population	1	Number	9970118.115591938	10810501.798201328	9156464.663972845
15	Myanmar	2	female	159	10 to 24	2016	44	Population	1	Number	7345905.274494046	7965093.418015106	6746411.756707962
15	Myanmar	2	female	162	10 to 19	2016	44	Population	1	Number	4992979.005411123	5413838.421027951	4585505.938942519
15	Myanmar	2	female	164	Birth	2016	44	Population	1	Number	524731.3067853	580289.121430671	473187.819013177
15	Myanmar	2	female	235	95 plus	2016	44	Population	1	Number	8627.917885962006	9355.167184535205	7923.800333209995
15	Myanmar	3	both	1	Under 5	2016	44	Population	1	Number	5132437.046347832	5565051.414178173	4713582.919489709
15	Myanmar	3	both	2	Early Neonatal	2016	44	Population	1	Number	20258.26418917609	21965.838208379464	18605.00327589192
15	Myanmar	3	both	3	Late Neonatal	2016	44	Population	1	Number	60074.79866535544	65138.51806657855	55172.141874063615
15	Myanmar	3	both	4	Post Neonatal	2016	44	Population	1	Number	958779.4489172716	1039595.2020256747	880534.2166232835
15	Myanmar	3	both	5	1 to 4	2016	44	Population	1	Number	4093324.534576029	4438351.855877541	3759271.5577164697
15	Myanmar	3	both	6	5 to 9	2016	44	Population	1	Number	4998779.845909748	5420128.215784082	4590833.377437349
15	Myanmar	3	both	7	10 to 14	2016	44	Population	1	Number	5079609.903981718	5507771.459124321	4665066.958418242
15	Myanmar	3	both	8	15 to 19	2016	44	Population	1	Number	4939838.331698357	5356218.506993924	4536702.033569552
15	Myanmar	3	both	9	20 to 24	2016	44	Population	1	Number	4586687.861602753	4973300.897819993	4212371.893945744
15	Myanmar	3	both	10	25 to 29	2016	44	Population	1	Number	4317113.206444302	4681003.729365944	3964797.013122531
15	Myanmar	3	both	11	30 to 34	2016	44	Population	1	Number	4093210.1945557925	4438227.878109169	3759166.548894826
15	Myanmar	3	both	12	35 to 39	2016	44	Population	1	Number	3785020.9282401716	4104061.2635250282	3476128.3647812805
15	Myanmar	3	both	13	40 to 44	2016	44	Population	1	Number	3452978.1259301314	3744030.492591742	3171183.312874251
15	Myanmar	3	both	14	45 to 49	2016	44	Population	1	Number	3106504.4845686974	3368352.5036710696	2852985.1112739462
15	Myanmar	3	both	15	50 to 54	2016	44	Population	1	Number	2717877.181802363	2946967.710965818	2496073.375226399
15	Myanmar	3	both	16	55 to 59	2016	44	Population	1	Number	2240649.804173921	2429514.721523788	2057792.1463308656
15	Myanmar	3	both	17	60 to 64	2016	44	Population	1	Number	1761875.3306242703	1910384.231068801	1618090.0787882789
15	Myanmar	3	both	18	65 to 69	2016	44	Population	1	Number	1197893.0910014585	1298863.7911994648	1100133.983550189
15	Myanmar	3	both	19	70 to 74	2016	44	Population	1	Number	809552.7100394476	877790.1050072574	743485.7538455109
15	Myanmar	3	both	20	75 to 79	2016	44	Population	1	Number	545000.1599998142	590938.3561348312	500523.12811557564
15	Myanmar	3	both	21	80 plus	2016	44	Population	1	Number	583667.3340556024	632864.7957030595	536034.7046879554
15	Myanmar	3	both	22	All Ages	2016	44	Population	1	Number	53348695.54097638	57845470.07276648	48994950.70435222
15	Myanmar	3	both	23	5-14 years	2016	44	Population	1	Number	10078389.749891467	10927899.674908405	9255900.335855592
15	Myanmar	3	both	24	15-49 years	2016	44	Population	1	Number	28281353.133040205	30665195.27207688	25973334.27846213
15	Myanmar	3	both	25	50-69 years	2016	44	Population	1	Number	7918295.407602012	8585730.454757871	7272089.583895734
15	Myanmar	3	both	26	70+ years	2016	44	Population	1	Number	1938220.2040948644	2101593.2568451483	1780043.5866490419
15	Myanmar	3	both	28	<1 year	2016	44	Population	1	Number	1039112.511771803	1126699.5583006325	954311.361773239
15	Myanmar	3	both	30	80 to 84	2016	44	Population	1	Number	346225.10481417214	375408.50316735014	317969.94792403653
15	Myanmar	3	both	31	85 to 89	2016	44	Population	1	Number	174325.63767457526	189019.58810361603	160099.0603005522
15	Myanmar	3	both	32	90 to 94	2016	44	Population	1	Number	51873.77367477928	56246.22668348356	47640.39604478057
15	Myanmar	3	both	39	0 to 14	2016	44	Population	1	Number	15210826.7962393	16492951.089086577	13969483.2553453
15	Myanmar	3	both	42	Neonatal	2016	44	Population	1	Number	80333.06285453153	87104.35627495802	73777.14514995553
15	Myanmar	3	both	157	25 plus	2016	44	Population	1	Number	28611342.55143597	31022999.578865968	26276393.52149161
15	Myanmar	3	both	158	<20 years	2016	44	Population	1	Number	20150665.127937656	21849169.596080497	18506185.28891485
15	Myanmar	3	both	159	10 to 24	2016	44	Population	1	Number	14606136.097282829	15837290.863938242	13414140.885933537
15	Myanmar	3	both	162	10 to 19	2016	44	Population	1	Number	10019448.235680075	10863989.966118246	9201768.991987793
15	Myanmar	3	both	164	Birth	2016	44	Population	1	Number	1078054.20889113	1192197.07618481	972158.728261073
15	Myanmar	3	both	235	95 plus	2016	44	Population	1	Number	11242.817892075795	12190.477748609845	10325.300418586039
16	Philippines	1	male	1	Under 5	2016	44	Population	1	Number	6468301.239698522	6944443.082212493	5997402.1406068895
16	Philippines	1	male	2	Early Neonatal	2016	44	Population	1	Number	25932.457774957893	27841.38683814106	24044.547711568728
16	Philippines	1	male	3	Late Neonatal	2016	44	Population	1	Number	77320.69304458488	83012.39104788039	71691.66567765096
16	Philippines	1	male	4	Post Neonatal	2016	44	Population	1	Number	1232778.4957733196	1323525.2626039365	1143030.9312232416
16	Philippines	1	male	5	1 to 4	2016	44	Population	1	Number	5132269.593105659	5510064.041722536	4758634.995994428
16	Philippines	1	male	6	5 to 9	2016	44	Population	1	Number	5871180.78814089	6303367.6536877295	5443752.68278745
16	Philippines	1	male	7	10 to 14	2016	44	Population	1	Number	5589473.630874757	6000923.588856616	5182554.101366568
16	Philippines	1	male	8	15 to 19	2016	44	Population	1	Number	5416990.470038749	5815743.670872219	5022627.895136765
16	Philippines	1	male	9	20 to 24	2016	44	Population	1	Number	5014664.284703726	5383801.621328316	4649591.477113827
16	Philippines	1	male	10	25 to 29	2016	44	Population	1	Number	4517397.3402004875	4849930.07379207	4188526.0865421635
16	Philippines	1	male	11	30 to 34	2016	44	Population	1	Number	3923428.4464452714	4212238.194203595	3637798.7498191334
16	Philippines	1	male	12	35 to 39	2016	44	Population	1	Number	3655326.5162621187	3924400.858650715	3389214.9207122168
16	Philippines	1	male	13	40 to 44	2016	44	Population	1	Number	3117142.51245758	3346600.282629298	2890211.2755746
16	Philippines	1	male	14	45 to 49	2016	44	Population	1	Number	2836702.3678756533	3045516.4972817563	2630187.466988631
16	Philippines	1	male	15	50 to 54	2016	44	Population	1	Number	2324905.5458420357	2496045.505044025	2155649.989175788
16	Philippines	1	male	16	55 to 59	2016	44	Population	1	Number	1874930.5914515953	2012947.1855026763	1738433.6823473673
16	Philippines	1	male	17	60 to 64	2016	44	Population	1	Number	1409326.2817321573	1513069.009168672	1306725.8536134502
16	Philippines	1	male	18	65 to 69	2016	44	Population	1	Number	939788.726191276	1008968.0545930293	871371.1234698897
16	Philippines	1	male	19	70 to 74	2016	44	Population	1	Number	547464.5761568873	587764.3059225066	507608.58211093344
16	Philippines	1	male	20	75 to 79	2016	44	Population	1	Number	349777.0521145054	375524.6918565698	324312.9166916282
16	Philippines	1	male	21	80 plus	2016	44	Population	1	Number	317787.3827268422	341180.2125181622	294652.1287114104
16	Philippines	1	male	22	All Ages	2016	44	Population	1	Number	54174587.75291305	58162464.48812045	50230621.072768696
16	Philippines	1	male	23	5-14 years	2016	44	Population	1	Number	11460654.419015646	12304291.242544346	10626306.78415402
16	Philippines	1	male	24	15-49 years	2016	44	Population	1	Number	28481651.937983587	30578231.198757965	26408157.871887334
16	Philippines	1	male	25	50-69 years	2016	44	Population	1	Number	6548951.145217065	7031029.7543084035	6072180.648606496
16	Philippines	1	male	26	70+ years	2016	44	Population	1	Number	1215029.0109982349	1304469.2102972383	1126573.627513972
16	Philippines	1	male	28	<1 year	2016	44	Population	1	Number	1336031.6465928624	1434379.040489958	1238767.1446124616
16	Philippines	1	male	30	80 to 84	2016	44	Population	1	Number	183229.70644106928	196717.53373839706	169890.3920689475
16	Philippines	1	male	31	85 to 89	2016	44	Population	1	Number	85131.39690402811	91398.05312110335	78933.74212250972
16	Philippines	1	male	32	90 to 94	2016	44	Population	1	Number	38001.072842004534	40798.3916696204	35234.554972368416
16	Philippines	1	male	39	0 to 14	2016	44	Population	1	Number	17928955.658714168	19248734.324756835	16623708.924760912
16	Philippines	1	male	42	Neonatal	2016	44	Population	1	Number	103253.15081954277	110853.77788602143	95736.2133892197
16	Philippines	1	male	157	25 plus	2016	44	Population	1	Number	25813977.33945641	27714184.87116308	23934692.77575722
16	Philippines	1	male	158	<20 years	2016	44	Population	1	Number	23345946.128752917	25064477.995629054	21646336.81989767
16	Philippines	1	male	159	10 to 24	2016	44	Population	1	Number	16021128.385617232	17200468.88105715	14854773.47361716
16	Philippines	1	male	162	10 to 19	2016	44	Population	1	Number	11006464.100913506	11816667.259728836	10205181.996503334
16	Philippines	1	male	164	Birth	2016	44	Population	1	Number	1374861.33465335	1489310.14548936	1261729.80430458
16	Philippines	1	male	235	95 plus	2016	44	Population	1	Number	11425.206539740284	12266.233989041359	10593.439547584818
16	Philippines	2	female	1	Under 5	2016	44	Population	1	Number	6030279.295353673	6474177.652613452	5591268.652184353
16	Philippines	2	female	2	Early Neonatal	2016	44	Population	1	Number	24129.933969238584	25906.176415916783	22373.24952518127
16	Philippines	2	female	3	Late Neonatal	2016	44	Population	1	Number	71988.77364834743	77287.98066654793	66747.91559311897
16	Philippines	2	female	4	Post Neonatal	2016	44	Population	1	Number	1150030.1183148185	1234685.6467432533	1066306.7222368813
16	Philippines	2	female	5	1 to 4	2016	44	Population	1	Number	4784130.469421269	5136297.848787733	4435840.764829171
16	Philippines	2	female	6	5 to 9	2016	44	Population	1	Number	5496384.32500391	5900981.832555097	5096241.794377686
16	Philippines	2	female	7	10 to 14	2016	44	Population	1	Number	5256295.540671683	5643219.734642903	4873631.724789011
16	Philippines	2	female	8	15 to 19	2016	44	Population	1	Number	5179980.30195163	5561286.810996081	4802872.315308895
16	Philippines	2	female	9	20 to 24	2016	44	Population	1	Number	4879458.664355672	5238643.302303264	4524228.967414866
16	Philippines	2	female	10	25 to 29	2016	44	Population	1	Number	4353959.978628552	4674461.830603665	4036987.13592391
16	Philippines	2	female	11	30 to 34	2016	44	Population	1	Number	3726493.39225266	4000806.4404782904	3455200.773657103
16	Philippines	2	female	12	35 to 39	2016	44	Population	1	Number	3480867.7114686957	3737099.8664453463	3227456.8994725375
16	Philippines	2	female	13	40 to 44	2016	44	Population	1	Number	2963418.2388412124	3181560.123100012	2747678.289944355
16	Philippines	2	female	14	45 to 49	2016	44	Population	1	Number	2736918.9507878567	2938387.8656926733	2537668.3870845363
16	Philippines	2	female	15	50 to 54	2016	44	Population	1	Number	2299330.416652264	2468587.750311056	2131936.7561544725
16	Philippines	2	female	16	55 to 59	2016	44	Population	1	Number	1905727.814615305	2046011.440772356	1766988.8354365868
16	Philippines	2	female	17	60 to 64	2016	44	Population	1	Number	1524446.7620482564	1636663.6893677926	1413465.442493149
16	Philippines	2	female	18	65 to 69	2016	44	Population	1	Number	1103651.0062943774	1184892.4952349726	1023304.0581055793
16	Philippines	2	female	19	70 to 74	2016	44	Population	1	Number	732054.699029827	785942.3984891241	678760.350871885
16	Philippines	2	female	20	75 to 79	2016	44	Population	1	Number	538978.8523896933	578653.9346628955	499740.62791399186
16	Philippines	2	female	21	80 plus	2016	44	Population	1	Number	510892.5777203746	548500.1850763098	473699.06343186274
16	Philippines	2	female	22	All Ages	2016	44	Population	1	Number	52719138.528065644	56599877.35334529	48881130.074564785
16	Philippines	2	female	23	5-14 years	2016	44	Population	1	Number	10752679.865675593	11544201.567197999	9969873.519166697
16	Philippines	2	female	24	15-49 years	2016	44	Population	1	Number	27321097.23828628	29332246.239619333	25332092.768806208
16	Philippines	2	female	25	50-69 years	2016	44	Population	1	Number	6833155.999610202	7336155.375686176	6335695.092189787
16	Philippines	2	female	26	70+ years	2016	44	Population	1	Number	1781926.1291398949	1913096.5182283295	1652200.0422177399
16	Philippines	2	female	28	<1 year	2016	44	Population	1	Number	1246148.8259324045	1337879.8038257181	1155427.8873551814
16	Philippines	2	female	30	80 to 84	2016	44	Population	1	Number	316232.23252581176	339510.58526130754	293210.19507242297
16	Philippines	2	female	31	85 to 89	2016	44	Population	1	Number	143846.7889784685	154435.57768910666	133374.5922104123
16	Philippines	2	female	32	90 to 94	2016	44	Population	1	Number	45487.04313588691	48835.4160280318	42175.538795060995
16	Philippines	2	female	39	0 to 14	2016	44	Population	1	Number	16782959.161029268	18018379.219811454	15561142.171351051
16	Philippines	2	female	42	Neonatal	2016	44	Population	1	Number	96118.70761758601	103194.1570824647	89121.16511830024
16	Philippines	2	female	157	25 plus	2016	44	Population	1	Number	25876740.400729075	27781568.020234473	23992886.620489962
16	Philippines	2	female	158	<20 years	2016	44	Population	1	Number	21962939.462980896	23579666.030807532	20364014.486659948
16	Philippines	2	female	159	10 to 24	2016	44	Population	1	Number	15315734.506978987	16443149.847942248	14200733.007512774
16	Philippines	2	female	162	10 to 19	2016	44	Population	1	Number	10436275.842623314	11204506.545638986	9676504.040097905
16	Philippines	2	female	164	Birth	2016	44	Population	1	Number	1277190.37776401	1383508.67784417	1172095.77779143
16	Philippines	2	female	235	95 plus	2016	44	Population	1	Number	5326.5130802074445	5718.606097863955	4938.737353966472
16	Philippines	3	both	1	Under 5	2016	44	Population	1	Number	12498580.535052195	13418620.734825943	11588670.792791244
16	Philippines	3	both	2	Early Neonatal	2016	44	Population	1	Number	50062.39174419648	53747.56325405785	46417.79723675
16	Philippines	3	both	3	Late Neonatal	2016	44	Population	1	Number	149309.46669293233	160300.3717144283	138439.58127076994
16	Philippines	3	both	4	Post Neonatal	2016	44	Population	1	Number	2382808.614088138	2558210.9093471896	2209337.653460123
16	Philippines	3	both	5	1 to 4	2016	44	Population	1	Number	9916400.062526928	10646361.890510269	9194475.7608236
16	Philippines	3	both	6	5 to 9	2016	44	Population	1	Number	11367565.1131448	12204349.486242825	10539994.477165135
16	Philippines	3	both	7	10 to 14	2016	44	Population	1	Number	10845769.17154644	11644143.32349952	10056185.826155579
16	Philippines	3	both	8	15 to 19	2016	44	Population	1	Number	10596970.77199038	11377030.481868297	9825500.21044566
16	Philippines	3	both	9	20 to 24	2016	44	Population	1	Number	9894122.949059399	10622444.92363158	9173820.444528693
16	Philippines	3	both	10	25 to 29	2016	44	Population	1	Number	8871357.31882904	9524391.904395735	8225513.222466072
16	Philippines	3	both	11	30 to 34	2016	44	Population	1	Number	7649921.838697931	8213044.634681885	7092999.523476237
16	Philippines	3	both	12	35 to 39	2016	44	Population	1	Number	7136194.227730814	7661500.725096062	6616671.820184754
16	Philippines	3	both	13	40 to 44	2016	44	Population	1	Number	6080560.751298793	6528160.405729311	5637889.565518954
16	Philippines	3	both	14	45 to 49	2016	44	Population	1	Number	5573621.31866351	5983904.362974428	5167855.854073168
16	Philippines	3	both	15	50 to 54	2016	44	Population	1	Number	4624235.9624943	4964633.255355081	4287586.745330261
16	Philippines	3	both	16	55 to 59	2016	44	Population	1	Number	3780658.4060669006	4058958.6262750323	3505422.517783954
16	Philippines	3	both	17	60 to 64	2016	44	Population	1	Number	2933773.0437804135	3149732.6985364645	2720191.2961065993
16	Philippines	3	both	18	65 to 69	2016	44	Population	1	Number	2043439.7324856534	2193860.5498280013	1894675.1815754692
16	Philippines	3	both	19	70 to 74	2016	44	Population	1	Number	1279519.2751867143	1373706.7044116308	1186368.9329828185
16	Philippines	3	both	20	75 to 79	2016	44	Population	1	Number	888755.9045041987	954178.6265194652	824053.5446056201
16	Philippines	3	both	21	80 plus	2016	44	Population	1	Number	828679.9604472168	889680.3975944722	768351.1921432734
16	Philippines	3	both	22	All Ages	2016	44	Population	1	Number	106893726.2809787	114762341.84146573	99111751.14733347
16	Philippines	3	both	23	5-14 years	2016	44	Population	1	Number	22213334.28469124	23848492.809742346	20596180.30332071
16	Philippines	3	both	24	15-49 years	2016	44	Population	1	Number	55802749.17626987	59910477.438377306	51740250.64069352
16	Philippines	3	both	25	50-69 years	2016	44	Population	1	Number	13382107.144827267	14367185.129994579	12407875.740796285
16	Philippines	3	both	26	70+ years	2016	44	Population	1	Number	2996955.1401381297	3217565.728525567	2778773.6697317115
16	Philippines	3	both	28	<1 year	2016	44	Population	1	Number	2582180.472525267	2772258.844315676	2394195.031967643
16	Philippines	3	both	30	80 to 84	2016	44	Population	1	Number	499461.938966881	536228.1189997046	463100.58714137046
16	Philippines	3	both	31	85 to 89	2016	44	Population	1	Number	228978.18588249662	245833.63081021	212308.33433292195
16	Philippines	3	both	32	90 to 94	2016	44	Population	1	Number	83488.11597789144	89633.8076976522	77410.0937674294
16	Philippines	3	both	39	0 to 14	2016	44	Population	1	Number	34711914.81974343	37267113.544568285	32184851.09611196
16	Philippines	3	both	42	Neonatal	2016	44	Population	1	Number	199371.8584371288	214047.93496848614	184857.37850751996
16	Philippines	3	both	157	25 plus	2016	44	Population	1	Number	51690717.740185484	55495752.89139757	47927579.396247156
16	Philippines	3	both	158	<20 years	2016	44	Population	1	Number	45308885.59173381	48644144.02643658	42010351.306557626
16	Philippines	3	both	159	10 to 24	2016	44	Population	1	Number	31336862.89259622	33643618.72899939	29055506.481129937
16	Philippines	3	both	162	10 to 19	2016	44	Population	1	Number	21442739.943536818	23021173.805367816	19881686.03660124
16	Philippines	3	both	164	Birth	2016	44	Population	1	Number	2652051.71241736	2872818.82333353	2433825.58209601
16	Philippines	3	both	235	95 plus	2016	44	Population	1	Number	16751.71961994773	17984.840086905315	15532.17690155129
17	Sri Lanka	1	male	1	Under 5	2016	44	Population	1	Number	849610.685455753	930382.591324221	770788.2815383002
17	Sri Lanka	1	male	2	Early Neonatal	2016	44	Population	1	Number	3083.835654463695	3377.0137976535366	2797.73362710891
17	Sri Lanka	1	male	3	Late Neonatal	2016	44	Population	1	Number	9235.157758896337	10113.137880794033	8378.368469902593
17	Sri Lanka	1	male	4	Post Neonatal	2016	44	Population	1	Number	149858.1023021929	164105.0094327063	135955.05697546186
17	Sri Lanka	1	male	5	1 to 4	2016	44	Population	1	Number	687433.5897402001	752787.430213067	623657.122465827
17	Sri Lanka	1	male	6	5 to 9	2016	44	Population	1	Number	910465.5506537146	997022.886869932	825997.3529072887
17	Sri Lanka	1	male	7	10 to 14	2016	44	Population	1	Number	902554.0971952368	988359.2969506374	818819.8824256656
17	Sri Lanka	1	male	8	15 to 19	2016	44	Population	1	Number	839265.3692787566	919053.7530249953	761402.7493003671
17	Sri Lanka	1	male	9	20 to 24	2016	44	Population	1	Number	793767.2007379729	869230.1047680608	720125.6611669022
17	Sri Lanka	1	male	10	25 to 29	2016	44	Population	1	Number	729069.5230519787	798381.663183472	661430.2932098057
17	Sri Lanka	1	male	11	30 to 34	2016	44	Population	1	Number	775405.6557013039	849122.9402227273	703467.6035559505
17	Sri Lanka	1	male	12	35 to 39	2016	44	Population	1	Number	780231.8647059612	854407.9736114217	707846.0623120912
17	Sri Lanka	1	male	13	40 to 44	2016	44	Population	1	Number	685454.6010393886	750620.3004121104	621861.7339119932
17	Sri Lanka	1	male	14	45 to 49	2016	44	Population	1	Number	655847.2726398675	718198.2235831717	595001.2174793811
17	Sri Lanka	1	male	15	50 to 54	2016	44	Population	1	Number	609789.4524217509	667761.7179473111	553216.399203139
17	Sri Lanka	1	male	16	55 to 59	2016	44	Population	1	Number	552885.4304180442	605447.8695519377	501591.6326086295
17	Sri Lanka	1	male	17	60 to 64	2016	44	Population	1	Number	466735.8272407308	511108.08261450473	423434.5358053711
17	Sri Lanka	1	male	18	65 to 69	2016	44	Population	1	Number	357152.3349035917	391106.56272743514	324017.6226362536
17	Sri Lanka	1	male	19	70 to 74	2016	44	Population	1	Number	229777.84341325218	251622.66558480824	208460.26549803917
17	Sri Lanka	1	male	20	75 to 79	2016	44	Population	1	Number	135033.6169449874	147871.17040761662	122505.90927901938
17	Sri Lanka	1	male	21	80 plus	2016	44	Population	1	Number	117216.74266894218	128360.45809901055	106341.9907446732
17	Sri Lanka	1	male	22	All Ages	2016	44	Population	1	Number	10390263.068471232	11378058.260883376	9426309.193582864
17	Sri Lanka	1	male	23	5-14 years	2016	44	Population	1	Number	1813019.6478489514	1985382.1838205694	1644817.2353329542
17	Sri Lanka	1	male	24	15-49 years	2016	44	Population	1	Number	5259041.487155229	5759014.958805958	4771135.320936491
17	Sri Lanka	1	male	25	50-69 years	2016	44	Population	1	Number	1986563.0449841176	2175424.2328411886	1802260.1902533935
17	Sri Lanka	1	male	26	70+ years	2016	44	Population	1	Number	482028.2030271818	527854.2940914354	437308.16552173166
17	Sri Lanka	1	male	28	<1 year	2016	44	Population	1	Number	162177.09571555295	177595.1611111539	147131.15907247338
17	Sri Lanka	1	male	30	80 to 84	2016	44	Population	1	Number	73632.06615943344	80632.21624998958	66800.87093148958
17	Sri Lanka	1	male	31	85 to 89	2016	44	Population	1	Number	31593.864582101993	34597.471645586316	28662.752252614417
17	Sri Lanka	1	male	32	90 to 94	2016	44	Population	1	Number	9846.493226123725	10782.592592115507	8932.987452801615
17	Sri Lanka	1	male	39	0 to 14	2016	44	Population	1	Number	2662630.3333047046	2915764.7751447903	2415605.5168712544
17	Sri Lanka	1	male	42	Neonatal	2016	44	Population	1	Number	12318.993413360033	13490.151678447568	11176.102097011502
17	Sri Lanka	1	male	157	25 plus	2016	44	Population	1	Number	6094600.165149799	6674009.627945522	5529175.266244349
17	Sri Lanka	1	male	158	<20 years	2016	44	Population	1	Number	3501895.702583461	3834818.5281697856	3177008.2661716216
17	Sri Lanka	1	male	159	10 to 24	2016	44	Population	1	Number	2535586.667211966	2776643.154743694	2300348.292892935
17	Sri Lanka	1	male	162	10 to 19	2016	44	Population	1	Number	1741819.4664739934	1907413.049975633	1580222.631726033
17	Sri Lanka	1	male	164	Birth	2016	44	Population	1	Number	161365.51855056	177521.770830665	146106.45916702
17	Sri Lanka	1	male	235	95 plus	2016	44	Population	1	Number	2144.31870128302	2348.177611319112	1945.3801077675548
17	Sri Lanka	2	female	1	Under 5	2016	44	Population	1	Number	813627.7044042989	890978.7329131606	738143.6119218895
17	Sri Lanka	2	female	2	Early Neonatal	2016	44	Population	1	Number	2930.8268158751775	3209.458513594073	2658.920142562691
17	Sri Lanka	2	female	3	Late Neonatal	2016	44	Population	1	Number	8781.09561659915	9615.908361668962	7966.431821312648
17	Sri Lanka	2	female	4	Post Neonatal	2016	44	Population	1	Number	142528.7698413797	156078.8823555613	129305.70137176831
17	Sri Lanka	2	female	5	1 to 4	2016	44	Population	1	Number	659387.0121304449	722074.4836823362	598212.5585862458
17	Sri Lanka	2	female	6	5 to 9	2016	44	Population	1	Number	887199.4202761933	971544.8614151158	804889.7315476116
17	Sri Lanka	2	female	7	10 to 14	2016	44	Population	1	Number	884899.7099154186	969026.5191656832	802803.3761999661
17	Sri Lanka	2	female	8	15 to 19	2016	44	Population	1	Number	833210.5932724585	912423.3536114034	755909.7035172973
17	Sri Lanka	2	female	9	20 to 24	2016	44	Population	1	Number	824724.1086446389	903130.0647034037	748210.5502291423
17	Sri Lanka	2	female	10	25 to 29	2016	44	Population	1	Number	791407.4435016386	866646.0070277422	717984.8297765038
17	Sri Lanka	2	female	11	30 to 34	2016	44	Population	1	Number	837189.3016847196	916780.315106935	759519.2883216403
17	Sri Lanka	2	female	12	35 to 39	2016	44	Population	1	Number	823314.3925755387	901586.3278932937	746931.620190997
17	Sri Lanka	2	female	13	40 to 44	2016	44	Population	1	Number	722581.8561050019	791277.2181840086	655544.5178272016
17	Sri Lanka	2	female	14	45 to 49	2016	44	Population	1	Number	700733.2254263222	767351.4531533915	635722.8880112456
17	Sri Lanka	2	female	15	50 to 54	2016	44	Population	1	Number	671598.4352157142	735446.838395289	609291.0701635603
17	Sri Lanka	2	female	16	55 to 59	2016	44	Population	1	Number	623154.2338338798	682397.079973188	565341.2665972727
17	Sri Lanka	2	female	17	60 to 64	2016	44	Population	1	Number	544518.6182272424	596285.6302575654	494001.049179182
17	Sri Lanka	2	female	18	65 to 69	2016	44	Population	1	Number	438141.4885229981	479795.2997024869	397493.029207979
17	Sri Lanka	2	female	19	70 to 74	2016	44	Population	1	Number	297969.10617465194	326296.8249847562	270325.10211034113
17	Sri Lanka	2	female	20	75 to 79	2016	44	Population	1	Number	190479.4334028815	208588.18265483272	172807.7549568936
17	Sri Lanka	2	female	21	80 plus	2016	44	Population	1	Number	194180.35154412428	212640.9445485714	176165.3214082527
17	Sri Lanka	2	female	22	All Ages	2016	44	Population	1	Number	11078929.42272772	12132195.653690824	10051084.711166974
17	Sri Lanka	2	female	23	5-14 years	2016	44	Population	1	Number	1772099.1301916118	1940571.3805807987	1607693.1077475776
17	Sri Lanka	2	female	24	15-49 years	2016	44	Population	1	Number	5533160.921210319	6059194.739680177	5019823.3978740275
17	Sri Lanka	2	female	25	50-69 years	2016	44	Population	1	Number	2277412.7757998346	2493924.8483285294	2066126.415147994
17	Sri Lanka	2	female	26	70+ years	2016	44	Population	1	Number	682628.8911216577	747525.9521881602	619298.1784754875
17	Sri Lanka	2	female	28	<1 year	2016	44	Population	1	Number	154240.69227385402	168904.24923082435	139931.05333564364
17	Sri Lanka	2	female	30	80 to 84	2016	44	Population	1	Number	116216.01111873653	127264.58768584499	105434.10179615975
17	Sri Lanka	2	female	31	85 to 89	2016	44	Population	1	Number	54564.98985361589	59752.44606105044	49502.73752602625
17	Sri Lanka	2	female	32	90 to 94	2016	44	Population	1	Number	18654.760246435748	20428.255524235454	16924.069858120976
17	Sri Lanka	2	female	39	0 to 14	2016	44	Population	1	Number	2585726.8345959107	2831550.11349396	2345836.7196694673
17	Sri Lanka	2	female	42	Neonatal	2016	44	Population	1	Number	11711.922432474328	12825.366875263035	10625.35196387534
17	Sri Lanka	2	female	157	25 plus	2016	44	Population	1	Number	6835267.886214714	7485092.121882066	6201127.73775107
17	Sri Lanka	2	female	158	<20 years	2016	44	Population	1	Number	3418937.4278683695	3743973.467105363	3101746.423186765
17	Sri Lanka	2	female	159	10 to 24	2016	44	Population	1	Number	2542834.411832516	2784579.9374804907	2306923.629946406
17	Sri Lanka	2	female	162	10 to 19	2016	44	Population	1	Number	1718110.3031878772	1881449.872777087	1558713.0797172633
17	Sri Lanka	2	female	164	Birth	2016	44	Population	1	Number	152949.33613567	168262.942678621	138486.128483064
17	Sri Lanka	2	female	235	95 plus	2016	44	Population	1	Number	4744.590325336128	5195.655277440537	4304.412227945711
17	Sri Lanka	3	both	1	Under 5	2016	44	Population	1	Number	1663238.389860052	1821361.324237381	1508931.8934601895
17	Sri Lanka	3	both	2	Early Neonatal	2016	44	Population	1	Number	6014.6624703388725	6586.4723112476095	5456.653769671601
17	Sri Lanka	3	both	3	Late Neonatal	2016	44	Population	1	Number	18016.25337549549	19729.046242462995	16344.800291215239
17	Sri Lanka	3	both	4	Post Neonatal	2016	44	Population	1	Number	292386.8721435726	320183.89178826765	265260.75834723015
17	Sri Lanka	3	both	5	1 to 4	2016	44	Population	1	Number	1346820.601870645	1474861.913895403	1221869.6810520727
17	Sri Lanka	3	both	6	5 to 9	2016	44	Population	1	Number	1797664.9709299079	1968567.7482850475	1630887.0844549001
17	Sri Lanka	3	both	7	10 to 14	2016	44	Population	1	Number	1787453.8071106554	1957385.8161163204	1621623.2586256317
17	Sri Lanka	3	both	8	15 to 19	2016	44	Population	1	Number	1672475.962551215	1831477.1066363987	1517312.4528176647
17	Sri Lanka	3	both	9	20 to 24	2016	44	Population	1	Number	1618491.309382612	1772360.1694714641	1468336.2113960448
17	Sri Lanka	3	both	10	25 to 29	2016	44	Population	1	Number	1520476.9665536173	1665027.6702112139	1379415.12298631
17	Sri Lanka	3	both	11	30 to 34	2016	44	Population	1	Number	1612594.9573860234	1765903.255329662	1462986.891877591
17	Sri Lanka	3	both	12	35 to 39	2016	44	Population	1	Number	1603546.2572815	1755994.3015047156	1454777.6825030884
17	Sri Lanka	3	both	13	40 to 44	2016	44	Population	1	Number	1408036.4571443906	1541897.518596119	1277406.2517391948
17	Sri Lanka	3	both	14	45 to 49	2016	44	Population	1	Number	1356580.4980661897	1485549.676736563	1230724.1054906268
17	Sri Lanka	3	both	15	50 to 54	2016	44	Population	1	Number	1281387.887637465	1403208.5563426001	1162507.4693666995
17	Sri Lanka	3	both	16	55 to 59	2016	44	Population	1	Number	1176039.664251924	1287844.9495251258	1066932.8992059021
17	Sri Lanka	3	both	17	60 to 64	2016	44	Population	1	Number	1011254.4454679731	1107393.71287207	917435.584984553
17	Sri Lanka	3	both	18	65 to 69	2016	44	Population	1	Number	795293.8234265898	870901.8624299219	721510.6518442327
17	Sri Lanka	3	both	19	70 to 74	2016	44	Population	1	Number	527746.9495879041	577919.4905695643	478785.3676083802
17	Sri Lanka	3	both	20	75 to 79	2016	44	Population	1	Number	325513.0503478689	356459.3530624493	295313.664235913
17	Sri Lanka	3	both	21	80 plus	2016	44	Population	1	Number	311397.09421306645	341001.402647582	282507.3121529259
17	Sri Lanka	3	both	22	All Ages	2016	44	Population	1	Number	21469192.491198953	23510253.914574213	19477393.90474984
17	Sri Lanka	3	both	23	5-14 years	2016	44	Population	1	Number	3585118.778040563	3925953.5644013686	3252510.3430805323
17	Sri Lanka	3	both	24	15-49 years	2016	44	Population	1	Number	10792202.408365548	11818209.698486134	9790958.71881052
17	Sri Lanka	3	both	25	50-69 years	2016	44	Population	1	Number	4263975.820783952	4669349.081169718	3868386.605401387
17	Sri Lanka	3	both	26	70+ years	2016	44	Population	1	Number	1164657.0941488396	1275380.2462795954	1056606.343997219
17	Sri Lanka	3	both	28	<1 year	2016	44	Population	1	Number	316417.78798940696	346499.41034197825	287062.212408117
17	Sri Lanka	3	both	30	80 to 84	2016	44	Population	1	Number	189848.07727816998	207896.80393583456	172234.97272764932
17	Sri Lanka	3	both	31	85 to 89	2016	44	Population	1	Number	86158.85443571788	94349.91770663677	78165.48977864067
17	Sri Lanka	3	both	32	90 to 94	2016	44	Population	1	Number	28501.253472559474	31210.84811635095	25857.05731092259
17	Sri Lanka	3	both	39	0 to 14	2016	44	Population	1	Number	5248357.167900615	5747314.888638749	4761442.236540721
17	Sri Lanka	3	both	42	Neonatal	2016	44	Population	1	Number	24030.915845834363	26315.518553710608	21801.45406088684
17	Sri Lanka	3	both	157	25 plus	2016	44	Population	1	Number	12929868.051364513	14159101.749827582	11730303.003995419
17	Sri Lanka	3	both	158	<20 years	2016	44	Population	1	Number	6920833.13045183	7578791.995275148	6278754.689358385
17	Sri Lanka	3	both	159	10 to 24	2016	44	Population	1	Number	5078421.079044483	5561223.0922241835	4607271.92283934
17	Sri Lanka	3	both	162	10 to 19	2016	44	Population	1	Number	3459929.7696618703	3788862.92275272	3138935.711443296
17	Sri Lanka	3	both	164	Birth	2016	44	Population	1	Number	314314.854686231	345784.713509286	284592.587650084
17	Sri Lanka	3	both	235	95 plus	2016	44	Population	1	Number	6888.909026619148	7543.832888759649	6249.792335713265
18	Thailand	1	male	1	Under 5	2016	44	Population	1	Number	1776963.3423000975	1976924.0271882259	1603318.0782191895
18	Thailand	1	male	2	Early Neonatal	2016	44	Population	1	Number	6319.104589302842	7030.189872537299	5701.600244084302
18	Thailand	1	male	3	Late Neonatal	2016	44	Population	1	Number	18941.375753843124	21072.838107793148	17090.420184565926
18	Thailand	1	male	4	Post Neonatal	2016	44	Population	1	Number	309208.62260972307	344003.6948987907	278992.6853132004
18	Thailand	1	male	5	1 to 4	2016	44	Population	1	Number	1442494.2393472285	1604817.3043091048	1301533.372477339
18	Thailand	1	male	6	5 to 9	2016	44	Population	1	Number	1942338.3684660755	2160908.6119806287	1752532.6190181435
18	Thailand	1	male	7	10 to 14	2016	44	Population	1	Number	2143101.2148691905	2384263.1885062647	1933676.8741698607
18	Thailand	1	male	8	15 to 19	2016	44	Population	1	Number	2402178.502835715	2672494.2978868475	2167437.070322842
18	Thailand	1	male	9	20 to 24	2016	44	Population	1	Number	2485575.002093013	2765275.3582725567	2242684.0446055774
18	Thailand	1	male	10	25 to 29	2016	44	Population	1	Number	2329864.5986770554	2592042.950789279	2102189.697411866
18	Thailand	1	male	11	30 to 34	2016	44	Population	1	Number	2576340.3220807663	2866254.448638572	2324579.7567722364
18	Thailand	1	male	12	35 to 39	2016	44	Population	1	Number	2790344.2766052405	3104340.147730771	2517671.1959323483
18	Thailand	1	male	13	40 to 44	2016	44	Population	1	Number	2817608.001031734	3134671.8437237833	2542270.7029745146
18	Thailand	1	male	14	45 to 49	2016	44	Population	1	Number	2813081.0320180436	3129635.457434623	2538186.110407854
18	Thailand	1	male	15	50 to 54	2016	44	Population	1	Number	2595182.5073458278	2887216.934407702	2341580.679385263
18	Thailand	1	male	16	55 to 59	2016	44	Population	1	Number	2264093.5991372145	2518870.7776851375	2042845.854984438
18	Thailand	1	male	17	60 to 64	2016	44	Population	1	Number	1735265.0293061319	1930533.4264995912	1565694.5339045783
18	Thailand	1	male	18	65 to 69	2016	44	Population	1	Number	1260190.7298453934	1401999.2834778966	1137044.6036045067
18	Thailand	1	male	19	70 to 74	2016	44	Population	1	Number	851859.7955890705	947719.098985935	768615.8616013817
18	Thailand	1	male	20	75 to 79	2016	44	Population	1	Number	615746.015696352	685035.5683195402	555575.1742630329
18	Thailand	1	male	21	80 plus	2016	44	Population	1	Number	661980.8335886004	736473.1642496545	597291.9151800746
18	Thailand	1	male	22	All Ages	2016	44	Population	1	Number	34061713.17148552	37894658.58577701	30733194.77275771
18	Thailand	1	male	23	5-14 years	2016	44	Population	1	Number	4085439.583335266	4545171.800486892	3686209.493188004
18	Thailand	1	male	24	15-49 years	2016	44	Population	1	Number	18214991.735341568	20264714.504476435	16435018.578427237
18	Thailand	1	male	25	50-69 years	2016	44	Population	1	Number	7854731.865634567	8738620.422070328	7087165.671878786
18	Thailand	1	male	26	70+ years	2016	44	Population	1	Number	2129586.644874023	2369227.831555129	1921482.9510444892
18	Thailand	1	male	28	<1 year	2016	44	Population	1	Number	334469.102952869	372106.72287912114	301784.70574185054
18	Thailand	1	male	30	80 to 84	2016	44	Population	1	Number	376050.20798940066	418366.92626483296	339302.49568742566
18	Thailand	1	male	31	85 to 89	2016	44	Population	1	Number	189910.80474490728	211281.36072682915	171352.67748547732
18	Thailand	1	male	32	90 to 94	2016	44	Population	1	Number	71035.65104279298	79029.25287793546	64094.03098184191
18	Thailand	1	male	39	0 to 14	2016	44	Population	1	Number	5862402.925635364	6522095.82767512	5289527.571407193
18	Thailand	1	male	42	Neonatal	2016	44	Population	1	Number	25260.480343145966	28103.027980330447	22792.020428650227
18	Thailand	1	male	157	25 plus	2016	44	Population	1	Number	23311556.74092143	25934793.101942483	21033546.086422104
18	Thailand	1	male	158	<20 years	2016	44	Population	1	Number	8264581.428471078	9194590.125561967	7456964.641730034
18	Thailand	1	male	159	10 to 24	2016	44	Population	1	Number	7030854.719797919	7822032.84466567	6343797.98909828
18	Thailand	1	male	162	10 to 19	2016	44	Population	1	Number	4545279.717704905	5056757.486393113	4101113.944492703
18	Thailand	1	male	164	Birth	2016	44	Population	1	Number	331041.204361407	366493.025675086	296879.243095348
18	Thailand	1	male	235	95 plus	2016	44	Population	1	Number	24984.169811499498	27795.62438005696	22542.711025329783
18	Thailand	2	female	1	Under 5	2016	44	Population	1	Number	1677865.9068040096	1866675.2130447847	1513904.4667766606
18	Thailand	2	female	2	Early Neonatal	2016	44	Population	1	Number	5962.843755763981	6633.839207893067	5380.153300651618
18	Thailand	2	female	3	Late Neonatal	2016	44	Population	1	Number	17880.579485489234	19892.671032345253	16133.285170087938
18	Thailand	2	female	4	Post Neonatal	2016	44	Population	1	Number	292047.91440143937	324911.9018533532	263508.92543452355
18	Thailand	2	female	5	1 to 4	2016	44	Population	1	Number	1361974.5691613168	1515236.800951193	1228882.1028713977
18	Thailand	2	female	6	5 to 9	2016	44	Population	1	Number	1834920.23537504	2041402.7768245155	1655611.4104520266
18	Thailand	2	female	7	10 to 14	2016	44	Population	1	Number	2031284.513606058	2259863.8167770295	1832786.9265190791
18	Thailand	2	female	8	15 to 19	2016	44	Population	1	Number	2329231.2295646113	2591338.3090070523	2101618.2212738986
18	Thailand	2	female	9	20 to 24	2016	44	Population	1	Number	2482920.884037186	2762322.5738055645	2240289.287572983
18	Thailand	2	female	10	25 to 29	2016	44	Population	1	Number	2363808.6655250606	2629806.724377002	2132816.7422867715
18	Thailand	2	female	11	30 to 34	2016	44	Population	1	Number	2650403.010931797	2948651.3701857813	2391405.0227356167
18	Thailand	2	female	12	35 to 39	2016	44	Population	1	Number	2789079.5052831178	3102933.0524035445	2516530.0183529905
18	Thailand	2	female	13	40 to 44	2016	44	Population	1	Number	2935503.6669862233	3265834.2426200374	2648645.5774971657
18	Thailand	2	female	14	45 to 49	2016	44	Population	1	Number	2994079.4147383813	3331001.4863020973	2701497.289786671
18	Thailand	2	female	15	50 to 54	2016	44	Population	1	Number	2801838.0529728383	3117127.312284667	2528041.7978454554
18	Thailand	2	female	16	55 to 59	2016	44	Population	1	Number	2484513.591707735	2764094.5079739527	2241726.355485821
18	Thailand	2	female	17	60 to 64	2016	44	Population	1	Number	1958785.9980812045	2179207.084100123	1767372.9825068219
18	Thailand	2	female	18	65 to 69	2016	44	Population	1	Number	1436544.5332360961	1598198.0811176007	1296165.0730076816
18	Thailand	2	female	19	70 to 74	2016	44	Population	1	Number	1023419.2578208232	1138584.0509541815	923410.4939598009
18	Thailand	2	female	20	75 to 79	2016	44	Population	1	Number	793503.7490232928	882796.2793411177	715962.381248093
18	Thailand	2	female	21	80 plus	2016	44	Population	1	Number	985599.7420426785	1096508.7263491952	889286.709910262
18	Thailand	2	female	22	All Ages	2016	44	Population	1	Number	35573301.95773615	39576345.60746824	32097070.757217795
18	Thailand	2	female	23	5-14 years	2016	44	Population	1	Number	3866204.748981098	4301266.593601545	3488398.3369711055
18	Thailand	2	female	24	15-49 years	2016	44	Population	1	Number	18545026.377066378	20631887.75870108	16732802.159506101
18	Thailand	2	female	25	50-69 years	2016	44	Population	1	Number	8681682.175997874	9658626.985476345	7833306.20884578
18	Thailand	2	female	26	70+ years	2016	44	Population	1	Number	2802522.7488867943	3117889.056644494	2528659.5851181555
18	Thailand	2	female	28	<1 year	2016	44	Population	1	Number	315891.33764269255	351438.4120935915	285022.3639052631
18	Thailand	2	female	30	80 to 84	2016	44	Population	1	Number	537844.764079565	598368.1326987701	485286.45076498616
18	Thailand	2	female	31	85 to 89	2016	44	Population	1	Number	293180.6491543255	326172.102610513	264530.96908837784
18	Thailand	2	female	32	90 to 94	2016	44	Population	1	Number	113575.25960300738	126355.81964943346	102476.65926762059
18	Thailand	2	female	39	0 to 14	2016	44	Population	1	Number	5544070.655785108	6167941.806646329	5002302.803747768
18	Thailand	2	female	42	Neonatal	2016	44	Population	1	Number	23843.423241253215	26526.51024023832	21513.43847073956
18	Thailand	2	female	157	25 plus	2016	44	Population	1	Number	25217079.188349247	28054742.9180093	22752860.444623154
18	Thailand	2	female	158	<20 years	2016	44	Population	1	Number	7873301.885349719	8759280.115653383	7103921.025021667
18	Thailand	2	female	159	10 to 24	2016	44	Population	1	Number	6843436.627207855	7613524.699589645	6174694.435365962
18	Thailand	2	female	162	10 to 19	2016	44	Population	1	Number	4360515.743170669	4851202.125784082	3934405.1477929777
18	Thailand	2	female	164	Birth	2016	44	Population	1	Number	312375.172692333	345828.013786483	280139.461821901
18	Thailand	2	female	235	95 plus	2016	44	Population	1	Number	40999.069205780674	45612.6713904785	36992.63078927738
18	Thailand	3	both	1	Under 5	2016	44	Population	1	Number	3454829.2491041073	3843599.2402330106	3117222.5449958504
18	Thailand	3	both	2	Early Neonatal	2016	44	Population	1	Number	12281.948345066823	13664.029080430364	11081.753544735922
18	Thailand	3	both	3	Late Neonatal	2016	44	Population	1	Number	36821.95523933236	40965.5091401384	33223.70535465386
18	Thailand	3	both	4	Post Neonatal	2016	44	Population	1	Number	601256.5370111625	668915.5967521438	542501.6107477238
18	Thailand	3	both	5	1 to 4	2016	44	Population	1	Number	2804468.8085085456	3120054.105260298	2530415.475348737
18	Thailand	3	both	6	5 to 9	2016	44	Population	1	Number	3777258.6038411153	4202311.3888051445	3408144.0294701704
18	Thailand	3	both	7	10 to 14	2016	44	Population	1	Number	4174385.7284752484	4644127.005283294	3766463.80068894
18	Thailand	3	both	8	15 to 19	2016	44	Population	1	Number	4731409.732400326	5263832.606893901	4269055.2915967405
18	Thailand	3	both	9	20 to 24	2016	44	Population	1	Number	4968495.886130199	5527597.932078122	4482973.33217856
18	Thailand	3	both	10	25 to 29	2016	44	Population	1	Number	4693673.264202116	5221849.675166281	4235006.439698637
18	Thailand	3	both	11	30 to 34	2016	44	Population	1	Number	5226743.333012563	5814905.818824353	4715984.779507854
18	Thailand	3	both	12	35 to 39	2016	44	Population	1	Number	5579423.781888358	6207273.2001343155	5034201.214285338
18	Thailand	3	both	13	40 to 44	2016	44	Population	1	Number	5753111.668017957	6400506.086343821	5190916.280471681
18	Thailand	3	both	14	45 to 49	2016	44	Population	1	Number	5807160.446756425	6460636.943736721	5239683.400194525
18	Thailand	3	both	15	50 to 54	2016	44	Population	1	Number	5397020.560318666	6004344.24669237	4869622.477230718
18	Thailand	3	both	16	55 to 59	2016	44	Population	1	Number	4748607.190844949	5282965.28565909	4284572.210470259
18	Thailand	3	both	17	60 to 64	2016	44	Population	1	Number	3694051.0273873364	4109740.5105997142	3333067.516411401
18	Thailand	3	both	18	65 to 69	2016	44	Population	1	Number	2696735.2630814896	3000197.3645954966	2433209.6766121886
18	Thailand	3	both	19	70 to 74	2016	44	Population	1	Number	1875279.0534098938	2086303.1499401168	1692026.3555611824
18	Thailand	3	both	20	75 to 79	2016	44	Population	1	Number	1409249.7647196448	1567831.847660658	1271537.5555111258
18	Thailand	3	both	21	80 plus	2016	44	Population	1	Number	1647580.5756312788	1832981.8905988494	1486578.6250903367
18	Thailand	3	both	22	All Ages	2016	44	Population	1	Number	69635015.12922168	77471004.19324523	62830265.52997552
18	Thailand	3	both	23	5-14 years	2016	44	Population	1	Number	7951644.332316364	8846438.394088438	7174607.830159109
18	Thailand	3	both	24	15-49 years	2016	44	Population	1	Number	36760018.112407945	40896602.263177514	33167820.737933345
18	Thailand	3	both	25	50-69 years	2016	44	Population	1	Number	16536414.041632442	18397247.40754667	14920471.880724568
18	Thailand	3	both	26	70+ years	2016	44	Population	1	Number	4932109.393760817	5487116.888199625	4450142.536162645
18	Thailand	3	both	28	<1 year	2016	44	Population	1	Number	650360.4405955616	723545.1349727127	586807.0696471137
18	Thailand	3	both	30	80 to 84	2016	44	Population	1	Number	913894.9720689656	1016735.0589636031	824588.9464524118
18	Thailand	3	both	31	85 to 89	2016	44	Population	1	Number	483091.4538992328	537453.4633373421	435883.64657385513
18	Thailand	3	both	32	90 to 94	2016	44	Population	1	Number	184610.91064580035	205385.0725273689	166570.6902494625
18	Thailand	3	both	39	0 to 14	2016	44	Population	1	Number	11406473.581420472	12690037.63432145	10291830.37515496
18	Thailand	3	both	42	Neonatal	2016	44	Population	1	Number	49103.90358439918	54629.538220568764	44305.458899389785
18	Thailand	3	both	157	25 plus	2016	44	Population	1	Number	48528635.92927068	53989536.019951805	43786406.53104524
18	Thailand	3	both	158	<20 years	2016	44	Population	1	Number	16137883.313820798	17953870.241215352	14560885.666751701
18	Thailand	3	both	159	10 to 24	2016	44	Population	1	Number	13874291.347005773	15435557.544255316	12518492.424464239
18	Thailand	3	both	162	10 to 19	2016	44	Population	1	Number	8905795.4608755745	9907959.612177193	8035519.09228568
18	Thailand	3	both	164	Birth	2016	44	Population	1	Number	643416.377053741	712321.039461569	577018.704917249
18	Thailand	3	both	235	95 plus	2016	44	Population	1	Number	65983.23901728017	73408.29577053546	59535.341814607156
19	Timor-Leste	1	male	1	Under 5	2016	44	Population	1	Number	86906.86466667781	93643.86480500792	80286.0217730899
19	Timor-Leste	1	male	2	Early Neonatal	2016	44	Population	1	Number	354.97914151885516	382.4970428341213	327.93569523286567
19	Timor-Leste	1	male	3	Late Neonatal	2016	44	Population	1	Number	1053.9601239001843	1135.6628700266645	973.6660709135373
19	Timor-Leste	1	male	4	Post Neonatal	2016	44	Population	1	Number	16711.367168676843	18006.828503737855	15438.241771906016
19	Timor-Leste	1	male	5	1 to 4	2016	44	Population	1	Number	68786.55823258193	74118.87638840928	63546.178235037456
19	Timor-Leste	1	male	6	5 to 9	2016	44	Population	1	Number	83468.09240192914	89938.51970608612	77109.22617726204
19	Timor-Leste	1	male	7	10 to 14	2016	44	Population	1	Number	83658.15094756916	90143.31154642247	77284.80545505488
19	Timor-Leste	1	male	8	15 to 19	2016	44	Population	1	Number	75801.14092245308	81677.22791326535	70026.36758173782
19	Timor-Leste	1	male	9	20 to 24	2016	44	Population	1	Number	58215.96946005854	62728.85800815749	53780.89072178775
19	Timor-Leste	1	male	10	25 to 29	2016	44	Population	1	Number	46600.03002730547	50212.45362519092	43049.890704818004
19	Timor-Leste	1	male	11	30 to 34	2016	44	Population	1	Number	34268.849066699826	36925.362355819685	31658.13854705441
19	Timor-Leste	1	male	12	35 to 39	2016	44	Population	1	Number	29139.776090914485	31398.684823939704	26919.814754232542
19	Timor-Leste	1	male	13	40 to 44	2016	44	Population	1	Number	30269.29320900877	32615.761848953116	27963.28164587805
19	Timor-Leste	1	male	14	45 to 49	2016	44	Population	1	Number	26836.88942976502	28917.2789190662	24792.369363961836
19	Timor-Leste	1	male	15	50 to 54	2016	44	Population	1	Number	19087.172228566655	20566.80542483232	17633.050404095302
19	Timor-Leste	1	male	16	55 to 59	2016	44	Population	1	Number	15723.492919813922	16942.37447056482	14525.626942715271
19	Timor-Leste	1	male	17	60 to 64	2016	44	Population	1	Number	16209.555725689377	17466.116753233968	14974.659929525678
19	Timor-Leste	1	male	18	65 to 69	2016	44	Population	1	Number	13070.308460272796	14083.515762625719	12074.570560647711
19	Timor-Leste	1	male	19	70 to 74	2016	44	Population	1	Number	9975.673702702597	10748.985631199908	9215.694976089824
19	Timor-Leste	1	male	20	75 to 79	2016	44	Population	1	Number	4842.179243542451	5217.543863571973	4473.2865426373255
19	Timor-Leste	1	male	21	80 plus	2016	44	Population	1	Number	3907.202958788907	4210.088432506122	3609.5397414732097
19	Timor-Leste	1	male	22	All Ages	2016	44	Population	1	Number	637980.6414617581	687436.7538904438	589377.235822062
19	Timor-Leste	1	male	23	5-14 years	2016	44	Population	1	Number	167126.24334949828	180081.83125250856	154394.03163231694
19	Timor-Leste	1	male	24	15-49 years	2016	44	Population	1	Number	301131.9482062052	324475.62749439233	278190.75331947044
19	Timor-Leste	1	male	25	50-69 years	2016	44	Population	1	Number	64090.52933434275	69058.81241125682	59207.90783698396
19	Timor-Leste	1	male	26	70+ years	2016	44	Population	1	Number	18725.055905033954	20176.617927278003	17298.52126020036
19	Timor-Leste	1	male	28	<1 year	2016	44	Population	1	Number	18120.30643409588	19524.988416598637	16739.84353805242
19	Timor-Leste	1	male	30	80 to 84	2016	44	Population	1	Number	2476.6179332452493	2668.6047851798758	2287.9412584353904
19	Timor-Leste	1	male	31	85 to 89	2016	44	Population	1	Number	1100.0161131302677	1185.2891089373004	1016.2133675890028
19	Timor-Leste	1	male	32	90 to 94	2016	44	Population	1	Number	281.37908064944	303.1915221927985	259.9427223862883
19	Timor-Leste	1	male	39	0 to 14	2016	44	Population	1	Number	254033.10801617612	273725.6960575165	234680.0534054068
19	Timor-Leste	1	male	42	Neonatal	2016	44	Population	1	Number	1408.9392654190394	1518.1599128607857	1301.601766146403
19	Timor-Leste	1	male	157	25 plus	2016	44	Population	1	Number	249930.42306307028	269304.97191150434	230889.92411312903
19	Timor-Leste	1	male	158	<20 years	2016	44	Population	1	Number	329834.24893862917	355402.92397078185	304706.4209871446
19	Timor-Leste	1	male	159	10 to 24	2016	44	Population	1	Number	217675.26133008077	234549.3974678453	201092.06375858045
19	Timor-Leste	1	male	162	10 to 19	2016	44	Population	1	Number	159459.29187002222	171820.5394596878	147311.17303679272
19	Timor-Leste	1	male	164	Birth	2016	44	Population	1	Number	18993.2169411239	20926.9751986966	17104.5095148017
19	Timor-Leste	1	male	235	95 plus	2016	44	Population	1	Number	49.18983176394943	53.003016196147975	45.442393062527685
19	Timor-Leste	2	female	1	Under 5	2016	44	Population	1	Number	83009.52076823445	89444.39970493525	76685.5899972141
19	Timor-Leste	2	female	2	Early Neonatal	2016	44	Population	1	Number	338.8664913628134	365.13534374798115	313.050558296771
19	Timor-Leste	2	female	3	Late Neonatal	2016	44	Population	1	Number	1009.2031488828059	1087.4363446113996	932.3188253935793
19	Timor-Leste	2	female	4	Post Neonatal	2016	44	Population	1	Number	16010.986944827328	17252.15496620069	14791.218753447223
19	Timor-Leste	2	female	5	1 to 4	2016	44	Population	1	Number	65650.4641831615	70739.67305037518	60649.001860076525
19	Timor-Leste	2	female	6	5 to 9	2016	44	Population	1	Number	78029.86735515262	84078.72470585513	72085.30250693923
19	Timor-Leste	2	female	7	10 to 14	2016	44	Population	1	Number	78348.86393817492	84422.44983054318	72379.99691006032
19	Timor-Leste	2	female	8	15 to 19	2016	44	Population	1	Number	72445.24167549534	78061.1801293918	66926.13147216325
19	Timor-Leste	2	female	9	20 to 24	2016	44	Population	1	Number	59701.946384290655	64330.027521404336	55153.661171518994
19	Timor-Leste	2	female	10	25 to 29	2016	44	Population	1	Number	48996.084531458546	52794.24972280544	45263.40611384534
19	Timor-Leste	2	female	11	30 to 34	2016	44	Population	1	Number	35649.19643890672	38412.71393848991	32933.32664185541
19	Timor-Leste	2	female	12	35 to 39	2016	44	Population	1	Number	29272.83196664908	31542.05516052463	27042.734007817824
19	Timor-Leste	2	female	13	40 to 44	2016	44	Population	1	Number	27982.755484970112	30151.972247030848	25850.93967840231
19	Timor-Leste	2	female	14	45 to 49	2016	44	Population	1	Number	23949.03900678844	25805.56299623884	22124.524622055927
19	Timor-Leste	2	female	15	50 to 54	2016	44	Population	1	Number	16501.997492200993	17781.228538149753	15244.822546984768
19	Timor-Leste	2	female	16	55 to 59	2016	44	Population	1	Number	14340.651376298907	15452.335369000964	13248.13469055319
19	Timor-Leste	2	female	17	60 to 64	2016	44	Population	1	Number	17178.63991234987	18510.32412290912	15869.916183546466
19	Timor-Leste	2	female	18	65 to 69	2016	44	Population	1	Number	14398.37139718792	15514.52983261904	13301.457415652203
19	Timor-Leste	2	female	19	70 to 74	2016	44	Population	1	Number	11185.27261078295	12052.352368119975	10333.142770844759
19	Timor-Leste	2	female	20	75 to 79	2016	44	Population	1	Number	4484.1847104183735	4831.797676669699	4142.565177975471
19	Timor-Leste	2	female	21	80 plus	2016	44	Population	1	Number	3891.5345218553957	4193.205381949241	3595.0649761756813
19	Timor-Leste	2	female	22	All Ages	2016	44	Population	1	Number	619365.9995712152	667379.1092466373	572180.716883605
19	Timor-Leste	2	female	23	5-14 years	2016	44	Population	1	Number	156378.73129332755	168501.17453639832	144465.29941699957
19	Timor-Leste	2	female	24	15-49 years	2016	44	Population	1	Number	297997.0954885589	321097.7617158856	275294.72370765905
19	Timor-Leste	2	female	25	50-69 years	2016	44	Population	1	Number	62419.660178037695	67258.41786267888	57664.33083673663
19	Timor-Leste	2	female	26	70+ years	2016	44	Population	1	Number	19560.99184305672	21077.355426738923	18070.77292499592
19	Timor-Leste	2	female	28	<1 year	2016	44	Population	1	Number	17359.056585072947	18704.726654560072	16036.588137137573
19	Timor-Leste	2	female	30	80 to 84	2016	44	Population	1	Number	2554.065121462058	2752.0556615947467	2359.4882721642534
19	Timor-Leste	2	female	31	85 to 89	2016	44	Population	1	Number	1026.3372229163128	1105.8986481187999	948.1475708694626
19	Timor-Leste	2	female	32	90 to 94	2016	44	Population	1	Number	255.4331739658523	275.23429479724115	235.97345785338206
19	Timor-Leste	2	female	39	0 to 14	2016	44	Population	1	Number	239388.252061562	257945.57424133355	221150.88941421363
19	Timor-Leste	2	female	42	Neonatal	2016	44	Population	1	Number	1348.0696402456192	1452.571688359381	1245.3693836903503
19	Timor-Leste	2	female	157	25 plus	2016	44	Population	1	Number	247830.55944986732	267042.32735450735	228950.03482570936
19	Timor-Leste	2	female	158	<20 years	2016	44	Population	1	Number	311833.4937370573	336006.75437072525	288077.0208863769
19	Timor-Leste	2	female	159	10 to 24	2016	44	Population	1	Number	210496.05199796092	226813.65748133932	194459.78955374254
19	Timor-Leste	2	female	162	10 to 19	2016	44	Population	1	Number	150794.10561367028	162483.62995993497	139306.12838222354
19	Timor-Leste	2	female	164	Birth	2016	44	Population	1	Number	18075.8299230923	19916.1861663034	16278.3485212577
19	Timor-Leste	2	female	235	95 plus	2016	44	Population	1	Number	55.69900351117274	60.01677743845489	51.45567528858328
19	Timor-Leste	3	both	1	Under 5	2016	44	Population	1	Number	169916.38543491226	183088.26450994317	156971.61177030398
19	Timor-Leste	3	both	2	Early Neonatal	2016	44	Population	1	Number	693.8456328816685	747.6323865821024	640.9862535296367
19	Timor-Leste	3	both	3	Late Neonatal	2016	44	Population	1	Number	2063.16327278299	2223.099214638064	1905.9848963071165
19	Timor-Leste	3	both	4	Post Neonatal	2016	44	Population	1	Number	32722.35411350417	35258.98346993855	30229.46052535324
19	Timor-Leste	3	both	5	1 to 4	2016	44	Population	1	Number	134437.02241574344	144858.54943878445	124195.18009511399
19	Timor-Leste	3	both	6	5 to 9	2016	44	Population	1	Number	161497.95975708176	174017.24441194124	149194.52868420124
19	Timor-Leste	3	both	7	10 to 14	2016	44	Population	1	Number	162007.01488574408	174565.76137696565	149664.80236511515
19	Timor-Leste	3	both	8	15 to 19	2016	44	Population	1	Number	148246.38259794842	159738.40804265713	136952.49905390103
19	Timor-Leste	3	both	9	20 to 24	2016	44	Population	1	Number	117917.9158443492	127058.88552956184	108934.55189330674
19	Timor-Leste	3	both	10	25 to 29	2016	44	Population	1	Number	95596.11455876402	103006.70334799634	88313.29681866334
19	Timor-Leste	3	both	11	30 to 34	2016	44	Population	1	Number	69918.04550560655	75338.07629430959	64591.46518890982
19	Timor-Leste	3	both	12	35 to 39	2016	44	Population	1	Number	58412.608057563564	62940.73998446434	53962.54876205037
19	Timor-Leste	3	both	13	40 to 44	2016	44	Population	1	Number	58252.04869397888	62767.73409598396	53814.22132428037
19	Timor-Leste	3	both	14	45 to 49	2016	44	Population	1	Number	50785.928436553455	54722.841915305034	46916.893986017756
19	Timor-Leste	3	both	15	50 to 54	2016	44	Population	1	Number	35589.16972076765	38348.033962982074	32877.87295108008
19	Timor-Leste	3	both	16	55 to 59	2016	44	Population	1	Number	30064.14429611283	32394.709839565785	27773.761633268467
19	Timor-Leste	3	both	17	60 to 64	2016	44	Population	1	Number	33388.19563803925	35976.44087614308	30844.576113072144
19	Timor-Leste	3	both	18	65 to 69	2016	44	Population	1	Number	27468.679857460716	29598.045595244756	25376.02797629992
19	Timor-Leste	3	both	19	70 to 74	2016	44	Population	1	Number	21160.946313485547	22801.337999319883	19548.837746934587
19	Timor-Leste	3	both	20	75 to 79	2016	44	Population	1	Number	9326.363953960825	10049.34154024167	8615.851720612794
19	Timor-Leste	3	both	21	80 plus	2016	44	Population	1	Number	7798.737480644303	8403.293814455365	7204.604717648891
19	Timor-Leste	3	both	22	All Ages	2016	44	Population	1	Number	1257346.6410329733	1354815.8631370803	1161557.9527056664
19	Timor-Leste	3	both	23	5-14 years	2016	44	Population	1	Number	323504.97464282584	348583.00578890694	298859.3310493164
19	Timor-Leste	3	both	24	15-49 years	2016	44	Population	1	Number	599129.0436947641	645573.3892102783	553485.4770271296
19	Timor-Leste	3	both	25	50-69 years	2016	44	Population	1	Number	126510.18951238044	136317.2302739357	116872.2386737206
19	Timor-Leste	3	both	26	70+ years	2016	44	Population	1	Number	38286.04774809068	41253.97335401692	35369.294185196275
19	Timor-Leste	3	both	28	<1 year	2016	44	Population	1	Number	35479.36301916883	38229.71507115872	32776.43167518999
19	Timor-Leste	3	both	30	80 to 84	2016	44	Population	1	Number	5030.683054707308	5420.660446774622	4647.429530599644
19	Timor-Leste	3	both	31	85 to 89	2016	44	Population	1	Number	2126.353336046581	2291.1877570561005	1964.3609384584656
19	Timor-Leste	3	both	32	90 to 94	2016	44	Population	1	Number	536.8122546152923	578.4258169900396	495.9161802396704
19	Timor-Leste	3	both	39	0 to 14	2016	44	Population	1	Number	493421.3600777381	531671.2702988501	455830.94281962037
19	Timor-Leste	3	both	42	Neonatal	2016	44	Population	1	Number	2757.0089056646584	2970.731601220167	2546.9711498367533
19	Timor-Leste	3	both	157	25 plus	2016	44	Population	1	Number	497760.98251293757	536347.299266012	459839.95893883845
19	Timor-Leste	3	both	158	<20 years	2016	44	Population	1	Number	641667.7426756865	691409.6783415071	592783.4418735214
19	Timor-Leste	3	both	159	10 to 24	2016	44	Population	1	Number	428171.3133280417	461363.05494918465	395551.853312323
19	Timor-Leste	3	both	162	10 to 19	2016	44	Population	1	Number	310253.3974836925	334304.1694196228	286617.30141901626
19	Timor-Leste	3	both	164	Birth	2016	44	Population	1	Number	37069.0468642162	40843.1613650001	33382.8580360594
19	Timor-Leste	3	both	235	95 plus	2016	44	Population	1	Number	104.88883527512216	113.01979363460286	96.89806835111098
20	Viet Nam	1	male	1	Under 5	2016	44	Population	1	Number	3863457.3549083783	4306633.379821554	3433368.1077714786
20	Viet Nam	1	male	2	Early Neonatal	2016	44	Population	1	Number	14372.545612704855	16021.21597383348	12772.559705223399
20	Viet Nam	1	male	3	Late Neonatal	2016	44	Population	1	Number	42968.11377456013	47896.973112539854	38184.80131461672
20	Viet Nam	1	male	4	Post Neonatal	2016	44	Population	1	Number	698128.4384421987	778210.5405092975	620411.1228587877
20	Viet Nam	1	male	5	1 to 4	2016	44	Population	1	Number	3107988.257078915	3464504.6502258833	2761999.6238928502
20	Viet Nam	1	male	6	5 to 9	2016	44	Population	1	Number	3820905.5201465893	4259200.436961462	3395553.244301411
20	Viet Nam	1	male	7	10 to 14	2016	44	Population	1	Number	3544447.7010919726	3951030.2250809907	3149871.366156625
20	Viet Nam	1	male	8	15 to 19	2016	44	Population	1	Number	3591971.6620031097	4004005.6451775045	3192104.8468859973
20	Viet Nam	1	male	9	20 to 24	2016	44	Population	1	Number	4205394.015701269	4687793.491575992	3737239.5675024027
20	Viet Nam	1	male	10	25 to 29	2016	44	Population	1	Number	4532560.920810499	5052489.613438514	4027985.475825486
20	Viet Nam	1	male	11	30 to 34	2016	44	Population	1	Number	4152899.2393601593	4629277.0553146545	3690588.6343207066
20	Viet Nam	1	male	12	35 to 39	2016	44	Population	1	Number	3711691.00269945	4137457.9552432685	3298496.746283575
20	Viet Nam	1	male	13	40 to 44	2016	44	Population	1	Number	3428483.372045973	3821763.6629165024	3046816.4615956047
20	Viet Nam	1	male	14	45 to 49	2016	44	Population	1	Number	3095382.6140400018	3450453.0176857887	2750797.270971116
20	Viet Nam	1	male	15	50 to 54	2016	44	Population	1	Number	2743261.7185646407	3057940.440768059	2437875.309746645
20	Viet Nam	1	male	16	55 to 59	2016	44	Population	1	Number	2239533.925152563	2496430.1844956023	1990223.6904782492
20	Viet Nam	1	male	17	60 to 64	2016	44	Population	1	Number	1547174.6796964493	1724650.6193552807	1374939.5203424774
20	Viet Nam	1	male	18	65 to 69	2016	44	Population	1	Number	864245.6522035978	963383.0096291901	768035.7739127581
20	Viet Nam	1	male	19	70 to 74	2016	44	Population	1	Number	568708.9262686006	633945.3552293485	505398.8981073871
20	Viet Nam	1	male	20	75 to 79	2016	44	Population	1	Number	421598.41041364876	469959.83658532845	374665.0742145179
20	Viet Nam	1	male	21	80 plus	2016	44	Population	1	Number	437506.9933747906	487693.2882873567	388802.6759429874
20	Viet Nam	1	male	22	All Ages	2016	44	Population	1	Number	46769223.70848169	52134107.21756641	41562762.66435944
20	Viet Nam	1	male	23	5-14 years	2016	44	Population	1	Number	7365353.221238562	8210230.662042452	6545424.610458035
20	Viet Nam	1	male	24	15-49 years	2016	44	Population	1	Number	26718382.82666046	29783240.441352222	23744029.003384884
20	Viet Nam	1	male	25	50-69 years	2016	44	Population	1	Number	7394215.975617251	8242404.25424813	6571074.29448013
20	Viet Nam	1	male	26	70+ years	2016	44	Population	1	Number	1427814.33005704	1591598.4801020334	1268866.6482648922
20	Viet Nam	1	male	28	<1 year	2016	44	Population	1	Number	755469.0978294637	842128.7295956708	671368.483878628
20	Viet Nam	1	male	30	80 to 84	2016	44	Population	1	Number	284789.9434104408	317458.11170160613	253086.45063137752
20	Viet Nam	1	male	31	85 to 89	2016	44	Population	1	Number	118085.07092660421	131630.57370492694	104939.56041943957
20	Viet Nam	1	male	32	90 to 94	2016	44	Population	1	Number	29344.689470522102	32710.80992616407	26077.968955072738
20	Viet Nam	1	male	39	0 to 14	2016	44	Population	1	Number	11228810.57614694	12516864.04186401	9978792.718229515
20	Viet Nam	1	male	42	Neonatal	2016	44	Population	1	Number	57340.65938726498	63918.18908637333	50957.36101984013
20	Viet Nam	1	male	157	25 plus	2016	44	Population	1	Number	27743047.454630375	30925444.03894891	24654625.531741515
20	Viet Nam	1	male	158	<20 years	2016	44	Population	1	Number	14820782.23815005	16520869.687041517	13170897.565115511
20	Viet Nam	1	male	159	10 to 24	2016	44	Population	1	Number	11341813.37879635	12642829.361834485	10079215.780545024
20	Viet Nam	1	male	162	10 to 19	2016	44	Population	1	Number	7136419.363095082	7955035.870258493	6341976.213042622
20	Viet Nam	1	male	164	Birth	2016	44	Population	1	Number	759282.495888598	833549.62064316	692166.666843132
20	Viet Nam	1	male	235	95 plus	2016	44	Population	1	Number	5287.289567223417	5893.7929546595515	4698.695937097576
20	Viet Nam	2	female	1	Under 5	2016	44	Population	1	Number	3589358.934404275	4001093.212385868	3189782.974327799
20	Viet Nam	2	female	2	Early Neonatal	2016	44	Population	1	Number	13353.431993432672	14885.200139463692	11866.89623409453
20	Viet Nam	2	female	3	Late Neonatal	2016	44	Population	1	Number	39980.66553196312	44566.835585407076	35529.92290455238
20	Viet Nam	2	female	4	Post Neonatal	2016	44	Population	1	Number	649588.7638020087	724102.894469012	577275.0000646526
20	Viet Nam	2	female	5	1 to 4	2016	44	Population	1	Number	2886436.0730768703	3217538.2821919853	2565111.155124499
20	Viet Nam	2	female	6	5 to 9	2016	44	Population	1	Number	3529985.6148637705	3934909.1973147336	3137019.23370985
20	Viet Nam	2	female	7	10 to 14	2016	44	Population	1	Number	3294323.7682076674	3672214.6514903405	2927591.8234397075
20	Viet Nam	2	female	8	15 to 19	2016	44	Population	1	Number	3425987.01605919	3818980.9506893475	3044598.005885261
20	Viet Nam	2	female	9	20 to 24	2016	44	Population	1	Number	4069498.7096476112	4536309.676058213	3616472.449623464
20	Viet Nam	2	female	10	25 to 29	2016	44	Population	1	Number	4411300.228966735	4917319.144301293	3920223.812150397
20	Viet Nam	2	female	11	30 to 34	2016	44	Population	1	Number	4114559.749036133	4586539.6536490135	3656517.1871027146
20	Viet Nam	2	female	12	35 to 39	2016	44	Population	1	Number	3686992.3606702955	4109926.1394555555	3276547.6157359253
20	Viet Nam	2	female	13	40 to 44	2016	44	Population	1	Number	3369127.214701611	3755598.778711839	2994067.9726373693
20	Viet Nam	2	female	14	45 to 49	2016	44	Population	1	Number	3131884.8274994697	3491142.3890133114	2783235.9713480165
20	Viet Nam	2	female	15	50 to 54	2016	44	Population	1	Number	2926265.4907730175	3261936.5203480665	2600506.6674614805
20	Viet Nam	2	female	16	55 to 59	2016	44	Population	1	Number	2558896.3337901784	2852426.5584562463	2274033.917409944
20	Viet Nam	2	female	17	60 to 64	2016	44	Population	1	Number	1859181.9583222822	2072448.1585646044	1652213.4078012165
20	Viet Nam	2	female	18	65 to 69	2016	44	Population	1	Number	1145774.6582214595	1277206.1227959867	1018224.3024457083
20	Viet Nam	2	female	19	70 to 74	2016	44	Population	1	Number	851468.2611349622	949139.9278948182	756680.7923598123
20	Viet Nam	2	female	20	75 to 79	2016	44	Population	1	Number	720018.8900320304	802612.0391815592	639864.6773953114
20	Viet Nam	2	female	21	80 plus	2016	44	Population	1	Number	935206.1159438988	1042483.3267074525	831096.7503226819
20	Viet Nam	2	female	22	All Ages	2016	44	Population	1	Number	47619830.13227459	53082286.447018236	42318677.56115662
20	Viet Nam	2	female	23	5-14 years	2016	44	Population	1	Number	6824309.383071438	7607123.848805075	6064611.0571495555
[truncated: 93,176 more rows]
