# Supplementary material for: Hematological malignancy burden in mainland China and Taiwan from 1990 to 2021 and decadal projections: Insights from the global burden of disease study 2021
Source: PLoS One. 2025 Jul 21;20(7):e0328526. doi: 10.1371/journal.pone.0328526 (PMC12279097; doi:10.1371/journal.pone.0328526)
Supplement: S1 Data — (ZIP) [file pone.0328526.s021.zip › The raw data used in this study/GBD_Population/IHME_GBD_2019_POP_2017_Y2020M10D15.CSV]

location_id	location_name	sex_id	sex_name	age_group_id	age_group_name	year_id	measure_id	measure_name	metric_id	metric_name	val	upper	lower
1	Global	1	male	1	Under 5	2017	44	Population	1	Number	344021620.9122348	353222667.30026984	334774519.19084954
1	Global	1	male	2	Early Neonatal	2017	44	Population	1	Number	1347085.8176838509	1382900.652273216	1311485.3581852764
1	Global	1	male	3	Late Neonatal	2017	44	Population	1	Number	4002185.3204989005	4108634.6499270983	3896621.1484865756
1	Global	1	male	4	Post Neonatal	2017	44	Population	1	Number	64364878.08816386	66090223.53130828	62647318.04295696
1	Global	1	male	5	1 to 4	2017	44	Population	1	Number	274307471.6858882	281658954.21454006	266916367.41035643
1	Global	1	male	6	5 to 9	2017	44	Population	1	Number	335713171.4797298	344887099.4071971	326501143.06709236
1	Global	1	male	7	10 to 14	2017	44	Population	1	Number	326795540.24187744	336238399.47580016	317462082.0162372
1	Global	1	male	8	15 to 19	2017	44	Population	1	Number	314194508.22144085	323638605.5437179	304970932.07849735
1	Global	1	male	9	20 to 24	2017	44	Population	1	Number	304189940.2967427	313782818.8826659	295039179.2091523
1	Global	1	male	10	25 to 29	2017	44	Population	1	Number	308618177.4936224	319102285.7877057	298667910.7147001
1	Global	1	male	11	30 to 34	2017	44	Population	1	Number	291621385.04255843	301334156.99625695	282202630.4916968
1	Global	1	male	12	35 to 39	2017	44	Population	1	Number	263091312.8165922	271553703.57944775	254866263.7704331
1	Global	1	male	13	40 to 44	2017	44	Population	1	Number	246493590.2495884	254696975.32518196	238203885.51149112
1	Global	1	male	14	45 to 49	2017	44	Population	1	Number	235121335.32582796	243378643.20801315	226516669.4509961
1	Global	1	male	15	50 to 54	2017	44	Population	1	Number	210399938.26887015	218136294.71862695	202371154.25668272
1	Global	1	male	16	55 to 59	2017	44	Population	1	Number	169919916.27037188	175363875.48659566	164355364.4281532
1	Global	1	male	17	60 to 64	2017	44	Population	1	Number	148207293.3848849	153554799.70450658	142803961.0906104
1	Global	1	male	18	65 to 69	2017	44	Population	1	Number	115651438.93878591	119647459.47798312	111524407.53681934
1	Global	1	male	19	70 to 74	2017	44	Population	1	Number	79297104.34564303	81970304.86403269	76484690.29349408
1	Global	1	male	20	75 to 79	2017	44	Population	1	Number	54955620.29534702	56705649.94348436	53118673.71494273
1	Global	1	male	21	80 plus	2017	44	Population	1	Number	54108187.1373993	55596749.4180726	52556065.843109064
1	Global	1	male	22	All Ages	2017	44	Population	1	Number	3802400080.721517	3922782806.7803407	3685042921.255229
1	Global	1	male	23	5-14 years	2017	44	Population	1	Number	662508711.7216072	681079383.5576004	643955781.5306586
1	Global	1	male	24	15-49 years	2017	44	Population	1	Number	1963330249.4463727	2027477780.0912335	1900378074.488469
1	Global	1	male	25	50-69 years	2017	44	Population	1	Number	644178586.8629128	666644547.0176693	621321864.5667127
1	Global	1	male	26	70+ years	2017	44	Population	1	Number	188360911.77838936	194279830.28394428	182293284.92467773
1	Global	1	male	28	<1 year	2017	44	Population	1	Number	69714149.22634661	71581894.91363549	67856717.72137599
1	Global	1	male	30	80 to 84	2017	44	Population	1	Number	33173557.590650618	34203336.66526653	32118956.209576264
1	Global	1	male	31	85 to 89	2017	44	Population	1	Number	15159279.444271559	15552457.933095166	14755784.43496292
1	Global	1	male	32	90 to 94	2017	44	Population	1	Number	4654254.445102091	4759902.633010632	4549500.45037491
1	Global	1	male	39	0 to 14	2017	44	Population	1	Number	1006530332.633842	1034226702.2630804	978619500.122712
1	Global	1	male	42	Neonatal	2017	44	Population	1	Number	5349271.138182752	5491535.302200314	5207979.019033616
1	Global	1	male	157	25 plus	2017	44	Population	1	Number	2177485299.5694914	2248432798.034822	2103913413.0686777
1	Global	1	male	158	<20 years	2017	44	Population	1	Number	1320724840.8552828	1358025121.0308573	1283741070.226838
1	Global	1	male	159	10 to 24	2017	44	Population	1	Number	945179988.7600609	973016875.241087	917321673.0664265
1	Global	1	male	162	10 to 19	2017	44	Population	1	Number	640990048.4633182	659881032.9889054	622436781.4873121
1	Global	1	male	164	Birth	2017	44	Population	1	Number	70914831.7618772	75129541.5994256	67066676.1732345
1	Global	1	male	235	95 plus	2017	44	Population	1	Number	1121095.657375033	1148944.4039608792	1093488.756163788
1	Global	2	female	1	Under 5	2017	44	Population	1	Number	321942776.2910029	330296719.99190784	313703024.207019
1	Global	2	female	2	Early Neonatal	2017	44	Population	1	Number	1255933.9776822422	1288278.224203762	1224036.9972772796
1	Global	2	female	3	Late Neonatal	2017	44	Population	1	Number	3738160.27132477	3834682.4571790574	3643018.1602763003
1	Global	2	female	4	Post Neonatal	2017	44	Population	1	Number	60101848.81187463	61673073.35820785	58546351.41178632
1	Global	2	female	5	1 to 4	2017	44	Population	1	Number	256846833.2301213	263522034.579993	250278423.15669632
1	Global	2	female	6	5 to 9	2017	44	Population	1	Number	314477406.2219332	322818917.28668356	306274634.1552194
1	Global	2	female	7	10 to 14	2017	44	Population	1	Number	306378621.60314775	314850705.96133727	297977569.37772715
1	Global	2	female	8	15 to 19	2017	44	Population	1	Number	298382857.96439195	306862469.3655248	289873136.54950434
1	Global	2	female	9	20 to 24	2017	44	Population	1	Number	296409379.8363455	305258990.03130543	287853295.78051734
1	Global	2	female	10	25 to 29	2017	44	Population	1	Number	305386473.47159964	315411459.7674343	295766225.46083903
1	Global	2	female	11	30 to 34	2017	44	Population	1	Number	287291892.3588095	296626347.168232	278360310.44340104
1	Global	2	female	12	35 to 39	2017	44	Population	1	Number	259254702.66360936	267253663.1017315	251344945.20830464
1	Global	2	female	13	40 to 44	2017	44	Population	1	Number	242485003.1404136	250289310.09971836	234554942.24308968
1	Global	2	female	14	45 to 49	2017	44	Population	1	Number	231796588.92896345	239704031.91243857	223397579.4572464
1	Global	2	female	15	50 to 54	2017	44	Population	1	Number	212149066.08328325	219819166.98876482	204338075.99573347
1	Global	2	female	16	55 to 59	2017	44	Population	1	Number	174750797.36205614	180080438.34205794	169216984.42820707
1	Global	2	female	17	60 to 64	2017	44	Population	1	Number	156311022.92182705	161736488.02315515	150904836.8521443
1	Global	2	female	18	65 to 69	2017	44	Population	1	Number	125477693.03706524	129617539.67325278	121255174.48726794
1	Global	2	female	19	70 to 74	2017	44	Population	1	Number	88967437.10548885	91757000.81276205	86044332.17566255
1	Global	2	female	20	75 to 79	2017	44	Population	1	Number	68271737.535247	70254902.64310302	66200771.88874292
1	Global	2	female	21	80 plus	2017	44	Population	1	Number	85875604.25153446	88208740.15534516	83424562.04086433
1	Global	2	female	22	All Ages	2017	44	Population	1	Number	3775609060.7767186	3890555451.6749783	3663555097.724304
1	Global	2	female	23	5-14 years	2017	44	Population	1	Number	620856027.825081	637641839.4547592	604253771.13843
1	Global	2	female	24	15-49 years	2017	44	Population	1	Number	1921006898.364133	1981060504.5741098	1861544457.7075152
1	Global	2	female	25	50-69 years	2017	44	Population	1	Number	668688579.4042317	691322717.5523403	646048540.6494161
1	Global	2	female	26	70+ years	2017	44	Population	1	Number	243114778.8922703	250186279.8376778	235745626.21991035
1	Global	2	female	28	<1 year	2017	44	Population	1	Number	65095943.060881644	66796054.89070201	63413438.7393222
1	Global	2	female	30	80 to 84	2017	44	Population	1	Number	46542005.78891825	47876080.709670655	45154025.57996339
1	Global	2	female	31	85 to 89	2017	44	Population	1	Number	25711062.2563853	26395702.17014485	24997709.869827025
1	Global	2	female	32	90 to 94	2017	44	Population	1	Number	10535396.090244753	10799000.12949947	10252425.100081772
1	Global	2	female	39	0 to 14	2017	44	Population	1	Number	942798804.1160839	968132924.7261655	917969464.585565
1	Global	2	female	42	Neonatal	2017	44	Population	1	Number	4994094.249007013	5122960.68138282	4867055.15755358
1	Global	2	female	157	25 plus	2017	44	Population	1	Number	2238018018.8598976	2307554461.7597466	2165084732.142533
1	Global	2	female	158	<20 years	2017	44	Population	1	Number	1241181662.0804758	1274947058.596669	1207519274.0192552
1	Global	2	female	159	10 to 24	2017	44	Population	1	Number	901170859.4038852	926406187.7105521	875589914.2624968
1	Global	2	female	162	10 to 19	2017	44	Population	1	Number	604761479.5675397	621794160.0432519	587817034.7688729
1	Global	2	female	164	Birth	2017	44	Population	1	Number	66036352.7452257	70007109.915262	62405225.2567806
1	Global	2	female	235	95 plus	2017	44	Population	1	Number	3087140.115986157	3166758.0091236085	3001556.1691850345
1	Global	3	both	1	Under 5	2017	44	Population	1	Number	665964397.2032378	683508723.022763	648453513.155326
1	Global	3	both	2	Early Neonatal	2017	44	Population	1	Number	2603019.795366093	2671130.1824992276	2535847.1864330377
1	Global	3	both	3	Late Neonatal	2017	44	Population	1	Number	7740345.591823671	7942851.939605481	7540003.675150874
1	Global	3	both	4	Post Neonatal	2017	44	Population	1	Number	124466726.9000385	127764281.39430298	121182865.45102797
1	Global	3	both	5	1 to 4	2017	44	Population	1	Number	531154304.9160095	545151961.3759896	517199476.3718786
1	Global	3	both	6	5 to 9	2017	44	Population	1	Number	650190577.701663	667769168.488173	632834784.1022086
1	Global	3	both	7	10 to 14	2017	44	Population	1	Number	633174161.8450252	651090825.3422323	615390517.892391
1	Global	3	both	8	15 to 19	2017	44	Population	1	Number	612577366.1858327	630504939.0476735	594845461.4037144
1	Global	3	both	9	20 to 24	2017	44	Population	1	Number	600599320.1330881	619121599.7602773	582944860.2183118
1	Global	3	both	10	25 to 29	2017	44	Population	1	Number	614004650.9652221	634481806.778234	594512501.121784
1	Global	3	both	11	30 to 34	2017	44	Population	1	Number	578913277.4013679	598037280.5969563	560584333.7236332
1	Global	3	both	12	35 to 39	2017	44	Population	1	Number	522346015.48020154	538808826.4310435	506174465.6461667
1	Global	3	both	13	40 to 44	2017	44	Population	1	Number	488978593.390002	505035158.37441254	472768963.05923945
1	Global	3	both	14	45 to 49	2017	44	Population	1	Number	466917924.25479144	483082675.12045175	449912324.50880766
1	Global	3	both	15	50 to 54	2017	44	Population	1	Number	422549004.35215336	437936955.3026283	406707535.16981316
1	Global	3	both	16	55 to 59	2017	44	Population	1	Number	344670713.632428	355411827.7272126	333530069.93834114
1	Global	3	both	17	60 to 64	2017	44	Population	1	Number	304518316.306712	315245877.3120007	293706478.07762885
1	Global	3	both	18	65 to 69	2017	44	Population	1	Number	241129131.97585115	249280019.30141658	232817228.56517205
1	Global	3	both	19	70 to 74	2017	44	Population	1	Number	168264541.45113188	173705742.8241177	162607425.05541554
1	Global	3	both	20	75 to 79	2017	44	Population	1	Number	123227357.83059402	126932014.79974163	119366377.58400084
1	Global	3	both	21	80 plus	2017	44	Population	1	Number	139983791.38893378	143797283.09665108	136010311.53840777
1	Global	3	both	22	All Ages	2017	44	Population	1	Number	7578009141.498236	7813562714.221084	7349361681.927495
1	Global	3	both	23	5-14 years	2017	44	Population	1	Number	1283364739.546688	1318612780.3228295	1248142510.4803836
1	Global	3	both	24	15-49 years	2017	44	Population	1	Number	3884337147.810506	4008370640.60535	3761494920.8291464
1	Global	3	both	25	50-69 years	2017	44	Population	1	Number	1312867166.2671444	1358266345.5870664	1267366587.4205902
1	Global	3	both	26	70+ years	2017	44	Population	1	Number	431475690.67065966	444361468.3217316	418096920.29828364
1	Global	3	both	28	<1 year	2017	44	Population	1	Number	134810092.28722826	138379840.74282953	131258093.83944127
1	Global	3	both	30	80 to 84	2017	44	Population	1	Number	79715563.37956887	82092538.69218634	77276016.17460836
1	Global	3	both	31	85 to 89	2017	44	Population	1	Number	40870341.70065686	41943974.63852416	39759714.37423496
1	Global	3	both	32	90 to 94	2017	44	Population	1	Number	15189650.535346843	15546190.40942337	14816974.727027519
1	Global	3	both	39	0 to 14	2017	44	Population	1	Number	1949329136.7499259	2002037156.2756262	1896373329.6023853
1	Global	3	both	42	Neonatal	2017	44	Population	1	Number	10343365.387189765	10613982.122104708	10075950.223243916
1	Global	3	both	157	25 plus	2017	44	Population	1	Number	4415503318.429389	4555719722.078833	4269096867.077001
1	Global	3	both	158	<20 years	2017	44	Population	1	Number	2561906502.9357586	2632625085.050604	2490714348.2885857
1	Global	3	both	159	10 to 24	2017	44	Population	1	Number	1846350848.1639462	1899423689.4860797	1792632028.8234892
1	Global	3	both	162	10 to 19	2017	44	Population	1	Number	1245751528.030858	1281599245.2140105	1210071111.437458
1	Global	3	both	164	Birth	2017	44	Population	1	Number	136951184.507103	145132277.518797	129462632.887694
1	Global	3	both	235	95 plus	2017	44	Population	1	Number	4208235.77336119	4312067.820898563	4097355.72884569
4	Southeast Asia, East Asia, and Oceania	1	male	1	Under 5	2017	44	Population	1	Number	74424682.13282956	79341287.24593583	69124542.16959795
4	Southeast Asia, East Asia, and Oceania	1	male	2	Early Neonatal	2017	44	Population	1	Number	289438.7965683429	308787.9938710742	268442.6354048099
4	Southeast Asia, East Asia, and Oceania	1	male	3	Late Neonatal	2017	44	Population	1	Number	866813.4223070641	924905.7369613994	803752.1176017486
4	Southeast Asia, East Asia, and Oceania	1	male	4	Post Neonatal	2017	44	Population	1	Number	14310389.554765258	15286831.562711762	13252115.474351771
4	Southeast Asia, East Asia, and Oceania	1	male	5	1 to 4	2017	44	Population	1	Number	58958040.35918889	62820615.13657945	54768671.593938805
4	Southeast Asia, East Asia, and Oceania	1	male	6	5 to 9	2017	44	Population	1	Number	70057865.064278	74532037.03012532	65181033.371413164
4	Southeast Asia, East Asia, and Oceania	1	male	7	10 to 14	2017	44	Population	1	Number	70605841.97367406	75145944.68896689	65647159.45684446
4	Southeast Asia, East Asia, and Oceania	1	male	8	15 to 19	2017	44	Population	1	Number	71876697.66086209	76519912.15969187	66749469.39762932
4	Southeast Asia, East Asia, and Oceania	1	male	9	20 to 24	2017	44	Population	1	Number	77470372.7902777	82721431.88796106	71744673.31061956
4	Southeast Asia, East Asia, and Oceania	1	male	10	25 to 29	2017	44	Population	1	Number	93285426.3649429	100427515.10639197	85655562.71746098
4	Southeast Asia, East Asia, and Oceania	1	male	11	30 to 34	2017	44	Population	1	Number	88001442.68327522	94677591.67667001	80826885.52744319
4	Southeast Asia, East Asia, and Oceania	1	male	12	35 to 39	2017	44	Population	1	Number	77939418.27344126	83600986.70138264	71858587.9788455
4	Southeast Asia, East Asia, and Oceania	1	male	13	40 to 44	2017	44	Population	1	Number	81655023.40743783	87980900.72508326	74841709.7722973
4	Southeast Asia, East Asia, and Oceania	1	male	14	45 to 49	2017	44	Population	1	Number	87052553.02262177	94158562.09224951	79447824.41413902
4	Southeast Asia, East Asia, and Oceania	1	male	15	50 to 54	2017	44	Population	1	Number	80973309.85771382	87713731.00156868	73747874.94454366
4	Southeast Asia, East Asia, and Oceania	1	male	16	55 to 59	2017	44	Population	1	Number	57245733.58632381	61771187.52957396	52422596.77697603
4	Southeast Asia, East Asia, and Oceania	1	male	17	60 to 64	2017	44	Population	1	Number	54386036.348843835	58968996.322696455	49448083.276049055
4	Southeast Asia, East Asia, and Oceania	1	male	18	65 to 69	2017	44	Population	1	Number	39659871.769009896	43073032.325589016	35993005.33818185
4	Southeast Asia, East Asia, and Oceania	1	male	19	70 to 74	2017	44	Population	1	Number	25884923.467254203	28127098.136208765	23471200.579309363
4	Southeast Asia, East Asia, and Oceania	1	male	20	75 to 79	2017	44	Population	1	Number	17085373.275173817	18570398.64658155	15484495.218456142
4	Southeast Asia, East Asia, and Oceania	1	male	21	80 plus	2017	44	Population	1	Number	14194039.684568748	15378040.454350034	12927389.9319531
4	Southeast Asia, East Asia, and Oceania	1	male	22	All Ages	2017	44	Population	1	Number	1081798611.3625286	1162985868.6685867	994374339.1561445
4	Southeast Asia, East Asia, and Oceania	1	male	23	5-14 years	2017	44	Population	1	Number	140663707.03795207	149673829.6198931	130830579.35018162
4	Southeast Asia, East Asia, and Oceania	1	male	24	15-49 years	2017	44	Population	1	Number	577280934.2028588	620308316.0548975	531050661.74306697
4	Southeast Asia, East Asia, and Oceania	1	male	25	50-69 years	2017	44	Population	1	Number	232264951.56189138	251489883.65399984	211662629.11568826
4	Southeast Asia, East Asia, and Oceania	1	male	26	70+ years	2017	44	Population	1	Number	57164336.42699677	62073508.26496191	51889630.18557685
4	Southeast Asia, East Asia, and Oceania	1	male	28	<1 year	2017	44	Population	1	Number	15466641.773640666	16520638.676917573	14324310.227358328
4	Southeast Asia, East Asia, and Oceania	1	male	30	80 to 84	2017	44	Population	1	Number	9985014.927426996	10852997.104239445	9049339.376553923
4	Southeast Asia, East Asia, and Oceania	1	male	31	85 to 89	2017	44	Population	1	Number	3493955.62356544	3774893.331205405	3195290.7232191986
4	Southeast Asia, East Asia, and Oceania	1	male	32	90 to 94	2017	44	Population	1	Number	598348.3662297959	629966.4165935441	563716.9821263085
4	Southeast Asia, East Asia, and Oceania	1	male	39	0 to 14	2017	44	Population	1	Number	215088389.1707816	228993017.86977246	199834509.11787292
4	Southeast Asia, East Asia, and Oceania	1	male	42	Neonatal	2017	44	Population	1	Number	1156252.218875407	1233694.5375800836	1072194.7530065584
4	Southeast Asia, East Asia, and Oceania	1	male	157	25 plus	2017	44	Population	1	Number	717363151.7406071	774651377.904852	656155678.7505156
4	Southeast Asia, East Asia, and Oceania	1	male	158	<20 years	2017	44	Population	1	Number	286965086.8316437	305509010.79279464	266548172.13936576
4	Southeast Asia, East Asia, and Oceania	1	male	159	10 to 24	2017	44	Population	1	Number	219952912.42481387	234302748.53431138	204098645.22752368
4	Southeast Asia, East Asia, and Oceania	1	male	162	10 to 19	2017	44	Population	1	Number	142482539.63453615	151665954.86270744	132395215.02903353
4	Southeast Asia, East Asia, and Oceania	1	male	164	Birth	2017	44	Population	1	Number	15197468.786757	15773233.0648732	14670264.0704725
4	Southeast Asia, East Asia, and Oceania	1	male	235	95 plus	2017	44	Population	1	Number	116720.76734651708	121271.60614878376	111693.6107493526
4	Southeast Asia, East Asia, and Oceania	2	female	1	Under 5	2017	44	Population	1	Number	66341904.944396555	70592671.50187342	61712435.909915626
4	Southeast Asia, East Asia, and Oceania	2	female	2	Early Neonatal	2017	44	Population	1	Number	257687.98874194702	274463.2437466888	239571.05527872723
4	Southeast Asia, East Asia, and Oceania	2	female	3	Late Neonatal	2017	44	Population	1	Number	772299.6732628791	822683.8948769151	717878.7257442118
4	Southeast Asia, East Asia, and Oceania	2	female	4	Post Neonatal	2017	44	Population	1	Number	12746715.095135001	13589159.029217418	11835307.792029068
4	Southeast Asia, East Asia, and Oceania	2	female	5	1 to 4	2017	44	Population	1	Number	52565202.18725672	55913616.120623514	48911562.3015283
4	Southeast Asia, East Asia, and Oceania	2	female	6	5 to 9	2017	44	Population	1	Number	62187094.8132822	66032751.198148474	57996338.912104905
4	Southeast Asia, East Asia, and Oceania	2	female	7	10 to 14	2017	44	Population	1	Number	62891096.16988405	66819652.67818966	58599709.80882936
4	Southeast Asia, East Asia, and Oceania	2	female	8	15 to 19	2017	44	Population	1	Number	65798855.70856782	69946241.24382988	61246820.99463621
4	Southeast Asia, East Asia, and Oceania	2	female	9	20 to 24	2017	44	Population	1	Number	73697090.15948537	78592576.22240694	68325877.9378684
4	Southeast Asia, East Asia, and Oceania	2	female	10	25 to 29	2017	44	Population	1	Number	91679004.07611541	98687161.30030562	84170589.00362268
4	Southeast Asia, East Asia, and Oceania	2	female	11	30 to 34	2017	44	Population	1	Number	85797366.9594629	92255164.23809011	78811899.5513183
4	Southeast Asia, East Asia, and Oceania	2	female	12	35 to 39	2017	44	Population	1	Number	75399460.99524033	80822499.62937324	69562567.60998432
4	Southeast Asia, East Asia, and Oceania	2	female	13	40 to 44	2017	44	Population	1	Number	79343303.9763645	85433029.75425582	72783667.77825654
4	Southeast Asia, East Asia, and Oceania	2	female	14	45 to 49	2017	44	Population	1	Number	84592033.72680183	91418882.84443511	77292679.38826483
4	Southeast Asia, East Asia, and Oceania	2	female	15	50 to 54	2017	44	Population	1	Number	80994666.41053806	87689952.87672997	73855786.56917971
4	Southeast Asia, East Asia, and Oceania	2	female	16	55 to 59	2017	44	Population	1	Number	57248177.063413486	61689933.75098937	52528075.598476514
4	Southeast Asia, East Asia, and Oceania	2	female	17	60 to 64	2017	44	Population	1	Number	55556250.84018271	60185689.01066752	50620915.111586094
4	Southeast Asia, East Asia, and Oceania	2	female	18	65 to 69	2017	44	Population	1	Number	41597705.78950834	45087682.70374016	37838602.65730577
4	Southeast Asia, East Asia, and Oceania	2	female	19	70 to 74	2017	44	Population	1	Number	28291052.23073309	30641686.61634273	25759381.610311873
4	Southeast Asia, East Asia, and Oceania	2	female	20	75 to 79	2017	44	Population	1	Number	19960759.22179151	21617204.553435426	18196352.19897603
4	Southeast Asia, East Asia, and Oceania	2	female	21	80 plus	2017	44	Population	1	Number	22621680.630573176	24533026.126010682	20615968.95360578
4	Southeast Asia, East Asia, and Oceania	2	female	22	All Ages	2017	44	Population	1	Number	1053997503.7163414	1132066851.795434	970304993.5448506
4	Southeast Asia, East Asia, and Oceania	2	female	23	5-14 years	2017	44	Population	1	Number	125078190.98316625	132856717.11176664	116573974.78666429
4	Southeast Asia, East Asia, and Oceania	2	female	24	15-49 years	2017	44	Population	1	Number	556307115.6020381	597303665.809731	512366780.2588909
4	Southeast Asia, East Asia, and Oceania	2	female	25	50-69 years	2017	44	Population	1	Number	235396800.10364258	254685831.78122607	214938493.4760193
4	Southeast Asia, East Asia, and Oceania	2	female	26	70+ years	2017	44	Population	1	Number	70873492.08309777	76792479.74193096	64573582.218602374
4	Southeast Asia, East Asia, and Oceania	2	female	28	<1 year	2017	44	Population	1	Number	13776702.757139828	14686706.988179786	12792754.19679045
4	Southeast Asia, East Asia, and Oceania	2	female	30	80 to 84	2017	44	Population	1	Number	13516649.493341267	14663621.80103606	12306055.320429515
4	Southeast Asia, East Asia, and Oceania	2	female	31	85 to 89	2017	44	Population	1	Number	6472882.23129767	7020061.442373328	5901710.9472911395
4	Southeast Asia, East Asia, and Oceania	2	female	32	90 to 94	2017	44	Population	1	Number	2145217.108606352	2324055.5776613536	1957314.8296385843
4	Southeast Asia, East Asia, and Oceania	2	female	39	0 to 14	2017	44	Population	1	Number	191420095.9275628	203410358.44681758	178323814.94179425
4	Southeast Asia, East Asia, and Oceania	2	female	42	Neonatal	2017	44	Population	1	Number	1029987.6620048261	1097147.138623604	957446.4047613824
4	Southeast Asia, East Asia, and Oceania	2	female	157	25 plus	2017	44	Population	1	Number	723081461.9207253	780375707.7867398	662276973.9531139
4	Southeast Asia, East Asia, and Oceania	2	female	158	<20 years	2017	44	Population	1	Number	257218951.63613063	273361339.37737304	239574167.52964023
4	Southeast Asia, East Asia, and Oceania	2	female	159	10 to 24	2017	44	Population	1	Number	202387042.03793725	215277758.30338886	188139520.84039882
4	Southeast Asia, East Asia, and Oceania	2	female	162	10 to 19	2017	44	Population	1	Number	128689951.87845187	136751649.88258857	119900037.88758653
4	Southeast Asia, East Asia, and Oceania	2	female	164	Birth	2017	44	Population	1	Number	13523681.3600142	14057765.0463505	13042109.228669
4	Southeast Asia, East Asia, and Oceania	2	female	235	95 plus	2017	44	Population	1	Number	486931.7973278867	524238.795721932	448123.34775149345
4	Southeast Asia, East Asia, and Oceania	3	both	1	Under 5	2017	44	Population	1	Number	140766587.0772261	149926966.14617547	130817172.30261154
4	Southeast Asia, East Asia, and Oceania	3	both	2	Early Neonatal	2017	44	Population	1	Number	547126.7853102899	583249.6553459204	508065.99812605407
4	Southeast Asia, East Asia, and Oceania	3	both	3	Late Neonatal	2017	44	Population	1	Number	1639113.095569943	1747347.4950713676	1521834.2140938726
4	Southeast Asia, East Asia, and Oceania	3	both	4	Post Neonatal	2017	44	Population	1	Number	27057104.64990026	28871472.94759187	25091577.484999623
4	Southeast Asia, East Asia, and Oceania	3	both	5	1 to 4	2017	44	Population	1	Number	111523242.54644561	118724220.25664926	103684853.86848673
4	Southeast Asia, East Asia, and Oceania	3	both	6	5 to 9	2017	44	Population	1	Number	132244959.8775602	140549033.302857	123171205.77635281
4	Southeast Asia, East Asia, and Oceania	3	both	7	10 to 14	2017	44	Population	1	Number	133496938.1435581	141910096.7362274	124260364.62937343
4	Southeast Asia, East Asia, and Oceania	3	both	8	15 to 19	2017	44	Population	1	Number	137675553.36942992	146462041.20466354	127999556.21902177
4	Southeast Asia, East Asia, and Oceania	3	both	9	20 to 24	2017	44	Population	1	Number	151167462.94976306	161290024.94741282	140080629.79806694
4	Southeast Asia, East Asia, and Oceania	3	both	10	25 to 29	2017	44	Population	1	Number	184964430.4410583	199114094.62564906	169826151.72108364
4	Southeast Asia, East Asia, and Oceania	3	both	11	30 to 34	2017	44	Population	1	Number	173798809.64273813	186932755.9147601	159638476.34686357
4	Southeast Asia, East Asia, and Oceania	3	both	12	35 to 39	2017	44	Population	1	Number	153338879.2686816	164428839.9916569	141442811.7289605
4	Southeast Asia, East Asia, and Oceania	3	both	13	40 to 44	2017	44	Population	1	Number	160998327.38380232	173407881.65568757	147625377.55055383
4	Southeast Asia, East Asia, and Oceania	3	both	14	45 to 49	2017	44	Population	1	Number	171644586.7494236	185577444.93668467	156740503.80240387
4	Southeast Asia, East Asia, and Oceania	3	both	15	50 to 54	2017	44	Population	1	Number	161967976.26825187	175403683.87829864	147607736.81671035
4	Southeast Asia, East Asia, and Oceania	3	both	16	55 to 59	2017	44	Population	1	Number	114493910.6497373	123461121.28056332	104956025.5768718
4	Southeast Asia, East Asia, and Oceania	3	both	17	60 to 64	2017	44	Population	1	Number	109942287.18902655	119151977.76802081	100059050.41064647
4	Southeast Asia, East Asia, and Oceania	3	both	18	65 to 69	2017	44	Population	1	Number	81257577.55851825	88153724.42671116	73835951.15051912
4	Southeast Asia, East Asia, and Oceania	3	both	19	70 to 74	2017	44	Population	1	Number	54175975.697987296	58762292.45415818	49232474.63606783
4	Southeast Asia, East Asia, and Oceania	3	both	20	75 to 79	2017	44	Population	1	Number	37046132.49696533	40180417.57506736	33680228.278267376
4	Southeast Asia, East Asia, and Oceania	3	both	21	80 plus	2017	44	Population	1	Number	36815720.315141924	39915123.57704582	33539916.335398503
4	Southeast Asia, East Asia, and Oceania	3	both	22	All Ages	2017	44	Population	1	Number	2135796115.0788698	2295052720.464021	1964764128.0374207
4	Southeast Asia, East Asia, and Oceania	3	both	23	5-14 years	2017	44	Population	1	Number	265741898.0211183	282468909.8316494	247412026.9886808
4	Southeast Asia, East Asia, and Oceania	3	both	24	15-49 years	2017	44	Population	1	Number	1133588049.8048968	1217611981.8646283	1043413411.7477549
4	Southeast Asia, East Asia, and Oceania	3	both	25	50-69 years	2017	44	Population	1	Number	467661751.66553396	506175715.4352259	426631855.05060184
4	Southeast Asia, East Asia, and Oceania	3	both	26	70+ years	2017	44	Population	1	Number	128037828.51009454	138841756.84748533	116449633.40198158
4	Southeast Asia, East Asia, and Oceania	3	both	28	<1 year	2017	44	Population	1	Number	29243344.530780494	31202254.645917352	27121749.070497543
4	Southeast Asia, East Asia, and Oceania	3	both	30	80 to 84	2017	44	Population	1	Number	23501664.42076826	25518269.463323504	21350318.303185724
4	Southeast Asia, East Asia, and Oceania	3	both	31	85 to 89	2017	44	Population	1	Number	9966837.8548631091	10796264.193814522	9097548.532798924
4	Southeast Asia, East Asia, and Oceania	3	both	32	90 to 94	2017	44	Population	1	Number	2743565.474836148	2950755.381270539	2525228.0085053197
4	Southeast Asia, East Asia, and Oceania	3	both	39	0 to 14	2017	44	Population	1	Number	406508485.0983444	432446336.266417	378225658.8536554
4	Southeast Asia, East Asia, and Oceania	3	both	42	Neonatal	2017	44	Population	1	Number	2186239.880880233	2330612.467986069	2029900.2122199268
4	Southeast Asia, East Asia, and Oceania	3	both	157	25 plus	2017	44	Population	1	Number	1440444613.6613324	1555037638.703175	1318440561.5424306
4	Southeast Asia, East Asia, and Oceania	3	both	158	<20 years	2017	44	Population	1	Number	544184038.4677743	578908377.4710804	506124138.3134731
4	Southeast Asia, East Asia, and Oceania	3	both	159	10 to 24	2017	44	Population	1	Number	422339954.4627511	449531363.6965788	392216014.7902028
4	Southeast Asia, East Asia, and Oceania	3	both	162	10 to 19	2017	44	Population	1	Number	271172491.51298803	288417125.33073705	252297616.7755683
4	Southeast Asia, East Asia, and Oceania	3	both	164	Birth	2017	44	Population	1	Number	28721150.1467712	29830998.1112237	27712377.5480135
4	Southeast Asia, East Asia, and Oceania	3	both	235	95 plus	2017	44	Population	1	Number	603652.5646744038	645026.1161053199	560814.7884759883
5	East Asia	1	male	1	Under 5	2017	44	Population	1	Number	44720014.794365935	49608185.45497935	39659115.1864089
5	East Asia	1	male	2	Early Neonatal	2017	44	Population	1	Number	176493.10394784866	195820.74043964373	156471.17738959144
5	East Asia	1	male	3	Late Neonatal	2017	44	Population	1	Number	530271.6704011594	588342.1868420235	470101.74538699107
5	East Asia	1	male	4	Post Neonatal	2017	44	Population	1	Number	8903321.752329968	9878641.395566383	7891091.509908279
5	East Asia	1	male	5	1 to 4	2017	44	Population	1	Number	35109928.26768696	38945381.1321313	31141450.753724042
5	East Asia	1	male	6	5 to 9	2017	44	Population	1	Number	39704523.713893995	44035957.88213027	35233406.59999276
5	East Asia	1	male	7	10 to 14	2017	44	Population	1	Number	40365804.09829024	44769276.49255105	35828184.82241148
5	East Asia	1	male	8	15 to 19	2017	44	Population	1	Number	42344352.184640005	46946418.36077546	37612551.85032576
5	East Asia	1	male	9	20 to 24	2017	44	Population	1	Number	48734820.14622137	54024699.272636384	43296711.90974345
5	East Asia	1	male	10	25 to 29	2017	44	Population	1	Number	65368159.886406004	72505664.41068615	57939847.63340728
5	East Asia	1	male	11	30 to 34	2017	44	Population	1	Number	61122599.7986554	67786755.30081363	54185423.427016504
5	East Asia	1	male	12	35 to 39	2017	44	Population	1	Number	52173944.01566977	57826514.830036834	46321658.62125004
5	East Asia	1	male	13	40 to 44	2017	44	Population	1	Number	58214433.82684453	64549918.31346086	51615881.3494122
5	East Asia	1	male	14	45 to 49	2017	44	Population	1	Number	65816287.66015633	72998296.72999315	58329835.23828793
5	East Asia	1	male	15	50 to 54	2017	44	Population	1	Number	62608230.21010786	69428564.63423973	55471338.1732875
5	East Asia	1	male	16	55 to 59	2017	44	Population	1	Number	42009280.796647675	46540469.58462164	37289060.16811216
5	East Asia	1	male	17	60 to 64	2017	44	Population	1	Number	42905486.14077716	47557076.170518726	38011102.243162505
5	East Asia	1	male	18	65 to 69	2017	44	Population	1	Number	31899101.800864298	35354569.25455897	28250635.38215228
5	East Asia	1	male	19	70 to 74	2017	44	Population	1	Number	20988638.155804694	23271589.384906117	18594642.26044696
5	East Asia	1	male	20	75 to 79	2017	44	Population	1	Number	13965865.603598924	15476899.840026008	12376294.410607789
5	East Asia	1	male	21	80 plus	2017	44	Population	1	Number	11256964.254586069	12452179.285712939	9993026.923360953
5	East Asia	1	male	22	All Ages	2017	44	Population	1	Number	744198507.0875303	825133035.2026477	660008716.1993864
5	East Asia	1	male	23	5-14 years	2017	44	Population	1	Number	80070327.81218424	88805234.37468132	71061591.42240421
5	East Asia	1	male	24	15-49 years	2017	44	Population	1	Number	393774597.51859343	436638267.2184024	349301910.0294432
5	East Asia	1	male	25	50-69 years	2017	44	Population	1	Number	179422098.948397	198880679.64393902	159022135.96671447
5	East Asia	1	male	26	70+ years	2017	44	Population	1	Number	46211468.01398969	51200668.51064507	40963963.59441571
5	East Asia	1	male	28	<1 year	2017	44	Population	1	Number	9610086.526678976	10662804.322848052	8517664.432684863
5	East Asia	1	male	30	80 to 84	2017	44	Population	1	Number	8177782.882957148	9059082.573811373	7244386.710798874
5	East Asia	1	male	31	85 to 89	2017	44	Population	1	Number	2688001.95341344	2968922.548180261	2390702.1157843894
5	East Asia	1	male	32	90 to 94	2017	44	Population	1	Number	340089.88793587475	370181.5863435888	309188.25200980826
5	East Asia	1	male	39	0 to 14	2017	44	Population	1	Number	124790342.60655017	138413419.82966068	110720706.60881314
5	East Asia	1	male	42	Neonatal	2017	44	Population	1	Number	706764.7743490081	784162.9272816674	626572.9227765824
5	East Asia	1	male	157	25 plus	2017	44	Population	1	Number	528328992.1501187	585748497.7395747	468378745.83050424
5	East Asia	1	male	158	<20 years	2017	44	Population	1	Number	167134694.79119018	185359838.19043615	148333258.45913893
5	East Asia	1	male	159	10 to 24	2017	44	Population	1	Number	131444976.42915162	145740394.12596288	116737448.58248067
5	East Asia	1	male	162	10 to 19	2017	44	Population	1	Number	82710156.28293025	91715694.85332653	73440736.67273724
5	East Asia	1	male	164	Birth	2017	44	Population	1	Number	9241724.02175786	9475249.98309449	9012082.6741493
5	East Asia	1	male	235	95 plus	2017	44	Population	1	Number	51089.53027960532	54075.87376431462	47940.27315131639
5	East Asia	2	female	1	Under 5	2017	44	Population	1	Number	38346771.2541749	42531976.22722747	34034413.44311149
5	East Asia	2	female	2	Early Neonatal	2017	44	Population	1	Number	151540.20101293613	168113.61704628775	134447.84375237205
5	East Asia	2	female	3	Late Neonatal	2017	44	Population	1	Number	455462.1222172792	505275.2923461239	404077.6257467269
5	East Asia	2	female	4	Post Neonatal	2017	44	Population	1	Number	7650167.180252678	8487145.286653442	6785233.435523083
5	East Asia	2	female	5	1 to 4	2017	44	Population	1	Number	30089601.75069201	33371442.03118162	26710654.53808931
5	East Asia	2	female	6	5 to 9	2017	44	Population	1	Number	33588570.39740288	37245736.009917	29836924.591180515
5	East Asia	2	female	7	10 to 14	2017	44	Population	1	Number	34291434.097613364	38025545.52402231	30467923.43742027
5	East Asia	2	female	8	15 to 19	2017	44	Population	1	Number	37354611.00353809	41409284.30968374	33207219.672295682
5	East Asia	2	female	9	20 to 24	2017	44	Population	1	Number	45416697.901714474	50344016.49433465	40357516.298602104
5	East Asia	2	female	10	25 to 29	2017	44	Population	1	Number	64085957.000573866	71082659.7908188	56783861.487787016
5	East Asia	2	female	11	30 to 34	2017	44	Population	1	Number	59307857.658757396	65760491.73914399	52565924.845423654
5	East Asia	2	female	12	35 to 39	2017	44	Population	1	Number	49988763.64954608	55382962.58865789	44382439.19760599
5	East Asia	2	female	13	40 to 44	2017	44	Population	1	Number	56088248.785040915	62172513.21996227	49742840.94128395
5	East Asia	2	female	14	45 to 49	2017	44	Population	1	Number	63235776.96479861	70117041.8542923	56072433.566527426
5	East Asia	2	female	15	50 to 54	2017	44	Population	1	Number	62061358.333410524	68809434.53663598	55009277.48521023
5	East Asia	2	female	16	55 to 59	2017	44	Population	1	Number	41168437.019955084	45599601.455544904	36570831.03568128
5	East Asia	2	female	17	60 to 64	2017	44	Population	1	Number	43039420.40027473	47698435.74224948	38158747.35067155
5	East Asia	2	female	18	65 to 69	2017	44	Population	1	Number	32706702.668024328	36244729.18262851	28995567.323930316
5	East Asia	2	female	19	70 to 74	2017	44	Population	1	Number	22113009.46669036	24512912.571804512	19646938.27944356
5	East Asia	2	female	20	75 to 79	2017	44	Population	1	Number	15601380.136472734	17284435.93500321	13879932.96704024
5	East Asia	2	female	21	80 plus	2017	44	Population	1	Number	17901176.902820557	19816125.53027282	15927520.633554097
5	East Asia	2	female	22	All Ages	2017	44	Population	1	Number	716296173.6408089	794037902.7122002	635640312.5567695
5	East Asia	2	female	23	5-14 years	2017	44	Population	1	Number	67880004.49501625	75271281.53393929	60304848.02860078
5	East Asia	2	female	24	15-49 years	2017	44	Population	1	Number	375477912.9639694	416268969.99689364	333112236.0095258
5	East Asia	2	female	25	50-69 years	2017	44	Population	1	Number	178975918.42166466	198352200.91705883	158734423.1954934
5	East Asia	2	female	26	70+ years	2017	44	Population	1	Number	55615566.50598366	61613474.03708057	49454391.8800379
5	East Asia	2	female	28	<1 year	2017	44	Population	1	Number	8257169.503482893	9160534.196045855	7323758.905022183
5	East Asia	2	female	30	80 to 84	2017	44	Population	1	Number	10725347.218591126	11879557.102097664	9538250.307546008
5	East Asia	2	female	31	85 to 89	2017	44	Population	1	Number	5118542.251208427	5664529.167986498	4554164.978133437
5	East Asia	2	female	32	90 to 94	2017	44	Population	1	Number	1689257.7202102996	1866826.0233185117	1505413.8905437386
5	East Asia	2	female	39	0 to 14	2017	44	Population	1	Number	106226775.74919115	117803257.7611668	94339261.47171229
5	East Asia	2	female	42	Neonatal	2017	44	Population	1	Number	607002.3232302153	673388.9093924116	538525.4694990988
5	East Asia	2	female	157	25 plus	2017	44	Population	1	Number	527298088.9863652	584481344.147015	467736315.1141593
5	East Asia	2	female	158	<20 years	2017	44	Population	1	Number	143581386.75272924	159212542.07085055	127546481.14400797
5	East Asia	2	female	159	10 to 24	2017	44	Population	1	Number	117062743.00286593	129778846.32804069	104032659.40831804
5	East Asia	2	female	162	10 to 19	2017	44	Population	1	Number	71646045.10115145	79434829.83370604	63675143.109715946
5	East Asia	2	female	164	Birth	2017	44	Population	1	Number	7927396.36935074	8126188.68770013	7733193.30492092
5	East Asia	2	female	235	95 plus	2017	44	Population	1	Number	368029.71281070384	405213.23687015456	329657.70456720423
5	East Asia	3	both	1	Under 5	2017	44	Population	1	Number	83066786.04854085	92140161.68220684	73693528.62952039
5	East Asia	3	both	2	Early Neonatal	2017	44	Population	1	Number	328033.3049607848	363934.3574859315	290919.0211419635
5	East Asia	3	both	3	Late Neonatal	2017	44	Population	1	Number	985733.7926184387	1093617.4791881475	874179.3711337179
5	East Asia	3	both	4	Post Neonatal	2017	44	Population	1	Number	16553488.932582645	18365786.682219826	14676324.945431363
5	East Asia	3	both	5	1 to 4	2017	44	Population	1	Number	65199530.01837897	72316823.16331291	57852105.291813344
5	East Asia	3	both	6	5 to 9	2017	44	Population	1	Number	73293094.11129688	81281693.89204727	65070331.19117328
5	East Asia	3	both	7	10 to 14	2017	44	Population	1	Number	74657238.19590361	82794822.01657337	66296108.25983175
5	East Asia	3	both	8	15 to 19	2017	44	Population	1	Number	79698963.18817809	88355702.67045921	70819771.52262144
5	East Asia	3	both	9	20 to 24	2017	44	Population	1	Number	94151518.04793584	104368715.76697104	83654228.20834555
5	East Asia	3	both	10	25 to 29	2017	44	Population	1	Number	129454116.88697986	143588324.20150498	114723709.1211943
5	East Asia	3	both	11	30 to 34	2017	44	Population	1	Number	120430457.4574128	133547247.03995763	106751348.27244017
5	East Asia	3	both	12	35 to 39	2017	44	Population	1	Number	102162707.66521585	113209477.4186947	90704097.81885605
5	East Asia	3	both	13	40 to 44	2017	44	Population	1	Number	114302682.61188544	126722431.53342313	101358722.29069617
5	East Asia	3	both	14	45 to 49	2017	44	Population	1	Number	129052064.62495494	143115338.58428544	114402268.80481534
5	East Asia	3	both	15	50 to 54	2017	44	Population	1	Number	124669588.54351838	138237999.1708757	110480615.65849774
5	East Asia	3	both	16	55 to 59	2017	44	Population	1	Number	83177717.81660277	92140071.04016653	73859891.20379344
5	East Asia	3	both	17	60 to 64	2017	44	Population	1	Number	85944906.5410519	95255511.9127682	76169849.59383407
5	East Asia	3	both	18	65 to 69	2017	44	Population	1	Number	64605804.468888626	71599298.4371875	57246202.706082605
5	East Asia	3	both	19	70 to 74	2017	44	Population	1	Number	43101647.622495055	47784501.95671063	38241580.53989053
5	East Asia	3	both	20	75 to 79	2017	44	Population	1	Number	29567245.740071658	32761335.77502922	26256227.37764803
5	East Asia	3	both	21	80 plus	2017	44	Population	1	Number	29158141.157406624	32268304.815985758	25920547.556915056
5	East Asia	3	both	22	All Ages	2017	44	Population	1	Number	1460494680.7283392	1619170937.9148464	1295649028.7561562
5	East Asia	3	both	23	5-14 years	2017	44	Population	1	Number	147950332.3072005	164076515.90862066	131366439.45100503
5	East Asia	3	both	24	15-49 years	2017	44	Population	1	Number	769252510.4825628	852907237.2152959	682414146.038969
5	East Asia	3	both	25	50-69 years	2017	44	Population	1	Number	358398017.3700617	397232880.56099784	317756559.1622078
5	East Asia	3	both	26	70+ years	2017	44	Population	1	Number	101827034.51997334	112814142.54772562	90418355.47445361
5	East Asia	3	both	28	<1 year	2017	44	Population	1	Number	17867256.03016187	19823338.51889391	15841423.337707046
5	East Asia	3	both	30	80 to 84	2017	44	Population	1	Number	18903130.101548273	20938639.67590903	16782637.018344883
5	East Asia	3	both	31	85 to 89	2017	44	Population	1	Number	7806544.204621868	8633451.71616676	6944867.093917826
5	East Asia	3	both	32	90 to 94	2017	44	Population	1	Number	2029347.6081461743	2236915.7586718383	1815019.2829327204
5	East Asia	3	both	39	0 to 14	2017	44	Population	1	Number	231017118.35574132	256216677.5908275	205059968.08052543
5	East Asia	3	both	42	Neonatal	2017	44	Population	1	Number	1313767.0975792233	1457551.836674079	1165098.3922756813
5	East Asia	3	both	157	25 plus	2017	44	Population	1	Number	1055627081.1364839	1170229841.886589	936115060.9446636
5	East Asia	3	both	158	<20 years	2017	44	Population	1	Number	310716081.54391944	344572380.26128674	275879739.60314685
5	East Asia	3	both	159	10 to 24	2017	44	Population	1	Number	248507719.43201756	275519240.4540036	220770107.99079874
5	East Asia	3	both	162	10 to 19	2017	44	Population	1	Number	154356201.3840817	171150524.68703258	137115879.78245318
5	East Asia	3	both	164	Birth	2017	44	Population	1	Number	17169120.3911086	17601527.7894494	16745275.9790702
5	East Asia	3	both	235	95 plus	2017	44	Population	1	Number	419119.2430903092	459297.6652381324	377674.2607261197
6	China	1	male	1	Under 5	2017	44	Population	1	Number	43299705.58582032	48098398.33825288	38157192.594341345
6	China	1	male	2	Early Neonatal	2017	44	Population	1	Number	171136.02740004993	190113.53749369757	150804.30972117162
6	China	1	male	3	Late Neonatal	2017	44	Population	1	Number	514232.5455794233	571256.337282299	453139.5155314227
6	China	1	male	4	Post Neonatal	2017	44	Population	1	Number	8642230.532648763	9600613.460265813	7615468.341000441
6	China	1	male	5	1 to 4	2017	44	Population	1	Number	33972106.48019208	37736415.00321107	29937780.42808831
6	China	1	male	6	5 to 9	2017	44	Population	1	Number	38355722.66523737	42603008.50159976	33802273.58112096
6	China	1	male	7	10 to 14	2017	44	Population	1	Number	38928703.047324814	43243020.055993214	34305023.22250121
6	China	1	male	8	15 to 19	2017	44	Population	1	Number	40679374.145017155	45184232.999100626	35849862.688795716
6	China	1	male	9	20 to 24	2017	44	Population	1	Number	46803603.706923194	51981909.43925094	41250163.246693954
6	China	1	male	10	25 to 29	2017	44	Population	1	Number	63396974.45056075	70419101.2370575	55870313.69553623
6	China	1	male	11	30 to 34	2017	44	Population	1	Number	59217515.67778776	65774569.29987854	52188307.10855666
6	China	1	male	12	35 to 39	2017	44	Population	1	Number	50152663.199631914	55701669.21714202	44201751.62387255
6	China	1	male	13	40 to 44	2017	44	Population	1	Number	56309831.80979379	62544616.099213615	49625448.543761484
6	China	1	male	14	45 to 49	2017	44	Population	1	Number	63823591.375599325	70893894.661069	56245004.6588873
6	China	1	male	15	50 to 54	2017	44	Population	1	Number	60771222.04304888	67496817.20747288	53558838.40254016
6	China	1	male	16	55 to 59	2017	44	Population	1	Number	40448589.86044948	44909671.9795929	35657181.35959276
6	China	1	male	17	60 to 64	2017	44	Population	1	Number	41622284.85381317	46220331.404687464	36687381.34799407
6	China	1	male	18	65 to 69	2017	44	Population	1	Number	30982716.448475756	34403525.08407572	27310340.40639496
6	China	1	male	19	70 to 74	2017	44	Population	1	Number	20382282.37487447	22635760.413049668	17964486.840245545
6	China	1	male	20	75 to 79	2017	44	Population	1	Number	13536621.737756869	15030334.973738696	11932463.057741854
6	China	1	male	21	80 plus	2017	44	Population	1	Number	10814240.012480702	11999000.883122846	9537617.15237071
6	China	1	male	22	All Ages	2017	44	Population	1	Number	719525642.9945956	799139861.7942984	634143629.5135893
6	China	1	male	23	5-14 years	2017	44	Population	1	Number	77284425.71256219	85846028.55759297	68107296.80362217
6	China	1	male	24	15-49 years	2017	44	Population	1	Number	380383554.3653139	422499992.9527122	335230851.56610376
6	China	1	male	25	50-69 years	2017	44	Population	1	Number	173824813.20578727	193030345.67582896	153213741.51652196
6	China	1	male	26	70+ years	2017	44	Population	1	Number	44733144.12511204	49665096.26991122	39434547.03299968
6	China	1	male	28	<1 year	2017	44	Population	1	Number	9327599.105628235	10361983.335041812	8219412.166253035
6	China	1	male	30	80 to 84	2017	44	Population	1	Number	7939192.201719621	8813075.950201726	6999585.501023098
6	China	1	male	31	85 to 89	2017	44	Population	1	Number	2555700.2490913607	2834703.317708873	2255927.5030726874
6	China	1	male	32	90 to 94	2017	44	Population	1	Number	285396.1659680759	315625.82866157463	254406.45345802334
6	China	1	male	39	0 to 14	2017	44	Population	1	Number	120584131.29838249	133944426.89584586	106264489.39796351
6	China	1	male	42	Neonatal	2017	44	Population	1	Number	685368.5729794733	761369.8747759965	603943.8252525943
6	China	1	male	157	25 plus	2017	44	Population	1	Number	511458533.84427285	568029292.460101	450779114.1801357
6	China	1	male	158	<20 years	2017	44	Population	1	Number	161263505.44339967	179128659.89494646	142114352.08675924
6	China	1	male	159	10 to 24	2017	44	Population	1	Number	126411680.89926517	140409162.4943448	111405049.1579909
6	China	1	male	162	10 to 19	2017	44	Population	1	Number	79608077.19234197	88427253.05509384	70154885.91129693
6	China	1	male	164	Birth	2017	44	Population	1	Number	8957091.95867383	9187335.33571405	8719733.1561852
6	China	1	male	235	95 plus	2017	44	Population	1	Number	33951.395701644506	37007.96254246641	30835.100114476787
6	China	2	female	1	Under 5	2017	44	Population	1	Number	37011019.571954906	41111575.85518731	32616116.233885657
6	China	2	female	2	Early Neonatal	2017	44	Population	1	Number	146515.05582565765	162758.5698845286	129110.71511290588
6	China	2	female	3	Late Neonatal	2017	44	Population	1	Number	440408.3277545377	489234.4767271998	388092.8012588849
6	China	2	female	4	Post Neonatal	2017	44	Population	1	Number	7405038.722542978	8226038.351900113	6525377.193406972
6	China	2	female	5	1 to 4	2017	44	Population	1	Number	29019057.46583173	32233544.456675462	25573535.524106897
6	China	2	female	6	5 to 9	2017	44	Population	1	Number	32319645.404646628	35896740.97210913	28483855.532495774
6	China	2	female	7	10 to 14	2017	44	Population	1	Number	32944606.270314354	36593783.403684735	29032837.38325246
6	China	2	female	8	15 to 19	2017	44	Population	1	Number	35778746.274661414	39739469.227660485	31532019.491318725
6	China	2	female	9	20 to 24	2017	44	Population	1	Number	43599783.9170323	48421085.87758969	38428119.242562555
6	China	2	female	10	25 to 29	2017	44	Population	1	Number	62286955.74168049	69179490.14724383	54895798.13432089
6	China	2	female	11	30 to 34	2017	44	Population	1	Number	57563088.68289562	63923468.18206688	50737825.437375724
6	China	2	female	12	35 to 39	2017	44	Population	1	Number	48096712.9517179	53402354.48542806	42398699.47892023
6	China	2	female	13	40 to 44	2017	44	Population	1	Number	54244690.26979404	60237144.46626037	47813317.72019771
6	China	2	female	14	45 to 49	2017	44	Population	1	Number	61242908.40948569	68014830.11338548	53978120.7992875
6	China	2	female	15	50 to 54	2017	44	Population	1	Number	60187313.06115736	66839143.95087371	53049761.44794602
6	China	2	female	16	55 to 59	2017	44	Population	1	Number	39519544.34974137	43875191.784403734	34839987.12376439
6	China	2	female	17	60 to 64	2017	44	Population	1	Number	41620190.060443856	46217150.5612069	36686061.01668397
6	China	2	female	18	65 to 69	2017	44	Population	1	Number	31628628.19464171	35121415.95237173	27879280.537672937
6	China	2	female	19	70 to 74	2017	44	Population	1	Number	21245942.21589134	23595077.51575246	18725589.17901626
6	China	2	female	20	75 to 79	2017	44	Population	1	Number	14892518.141935397	16536926.788670583	13127057.44413501
6	China	2	female	21	80 plus	2017	44	Population	1	Number	17104320.33687648	18982329.275583774	15082867.64762774
6	China	2	female	22	All Ages	2017	44	Population	1	Number	691286613.8548708	767687178.5594788	609307313.8504632
6	China	2	female	23	5-14 years	2017	44	Population	1	Number	65264251.674960986	72490524.37579386	57516692.91574824
6	China	2	female	24	15-49 years	2017	44	Population	1	Number	362812886.2472675	402917842.49963474	319783900.3039834
6	China	2	female	25	50-69 years	2017	44	Population	1	Number	172955675.6659843	192052902.24885604	152455090.1260673
6	China	2	female	26	70+ years	2017	44	Population	1	Number	53242780.694703214	59114333.5800068	46935514.270779006
6	China	2	female	28	<1 year	2017	44	Population	1	Number	7991962.106123173	8878031.398511842	7042580.709778762
6	China	2	female	30	80 to 84	2017	44	Population	1	Number	10265078.44811628	11395697.781893661	9049826.267535042
6	China	2	female	31	85 to 89	2017	44	Population	1	Number	4890845.831675245	5427025.664346942	4313308.736641571
6	China	2	female	32	90 to 94	2017	44	Population	1	Number	1604714.462661882	1779710.9994941794	1416948.3883406802
6	China	2	female	39	0 to 14	2017	44	Population	1	Number	102275271.24691589	113602100.23098114	90132809.14963388
6	China	2	female	42	Neonatal	2017	44	Population	1	Number	586923.3835801953	651993.0466117284	517203.5163717907
6	China	2	female	157	25 plus	2017	44	Population	1	Number	509632812.41626126	565924523.2232473	449214365.9669484
6	China	2	female	158	<20 years	2017	44	Population	1	Number	138054017.5215773	153341569.4586416	121664828.6409526
6	China	2	female	159	10 to 24	2017	44	Population	1	Number	112323136.46200807	124754338.5089349	98992976.11713375
6	China	2	female	162	10 to 19	2017	44	Population	1	Number	68723352.54497577	76333252.63134523	60564856.87457118
6	China	2	female	164	Birth	2017	44	Population	1	Number	7660747.6283575	7857655.98295132	7457785.24959214
6	China	2	female	235	95 plus	2017	44	Population	1	Number	343681.5944230732	380724.10853584664	304613.90370806836
6	China	3	both	1	Under 5	2017	44	Population	1	Number	80310725.15777522	89209974.1934402	70773308.828227
6	China	3	both	2	Early Neonatal	2017	44	Population	1	Number	317651.0832257076	352872.1073782261	279915.0248340775
6	China	3	both	3	Late Neonatal	2017	44	Population	1	Number	954640.873333961	1060490.8140094986	841232.3167903076
6	China	3	both	4	Post Neonatal	2017	44	Population	1	Number	16047269.25519174	17826651.81216593	14140845.534407414
6	China	3	both	5	1 to 4	2017	44	Population	1	Number	62991163.94602381	69969959.45988654	55511315.95219521
6	China	3	both	6	5 to 9	2017	44	Population	1	Number	70675368.06988399	78499749.4737089	62286129.11361674
6	China	3	both	7	10 to 14	2017	44	Population	1	Number	71873309.31763917	79836803.45967795	63337860.60575367
6	China	3	both	8	15 to 19	2017	44	Population	1	Number	76458120.41967857	84923702.22676112	67381882.18011445
6	China	3	both	9	20 to 24	2017	44	Population	1	Number	90403387.62395549	100402995.31684063	79678282.48925652
6	China	3	both	10	25 to 29	2017	44	Population	1	Number	125683930.19224124	139598591.38430133	110766111.82985714
6	China	3	both	11	30 to 34	2017	44	Population	1	Number	116780604.36068338	129698037.48194543	102926132.5459324
6	China	3	both	12	35 to 39	2017	44	Population	1	Number	98249376.15134981	109104023.70257008	86600451.10279277
6	China	3	both	13	40 to 44	2017	44	Population	1	Number	110554522.07958783	122781760.56547399	97438766.26395921
6	China	3	both	14	45 to 49	2017	44	Population	1	Number	125066499.78508502	138908724.77445447	110223125.45817478
6	China	3	both	15	50 to 54	2017	44	Population	1	Number	120958535.10420623	134335961.1583466	106608599.85048619
6	China	3	both	16	55 to 59	2017	44	Population	1	Number	79968134.21019085	88784863.76399663	70497168.48335715
6	China	3	both	17	60 to 64	2017	44	Population	1	Number	83242474.91425703	92437481.96589437	73373442.36467804
6	China	3	both	18	65 to 69	2017	44	Population	1	Number	62611344.643117465	69524941.03644745	55189620.94406791
6	China	3	both	19	70 to 74	2017	44	Population	1	Number	41628224.59076581	46230837.92880214	36690076.019261815
6	China	3	both	20	75 to 79	2017	44	Population	1	Number	28429139.879692264	31567261.762409277	25059520.50187687
6	China	3	both	21	80 plus	2017	44	Population	1	Number	27918560.349357184	30981330.158706624	24620464.78264003
6	China	3	both	22	All Ages	2017	44	Population	1	Number	1410812256.8494666	1566827040.3537765	1243450943.3640528
6	China	3	both	23	5-14 years	2017	44	Population	1	Number	142548677.38752317	158336552.93338683	125623989.71937041
6	China	3	both	24	15-49 years	2017	44	Population	1	Number	743196440.6125814	825417835.452347	655014751.8700873
6	China	3	both	25	50-69 years	2017	44	Population	1	Number	346780488.8717716	385083247.92468494	305668831.6425893
6	China	3	both	26	70+ years	2017	44	Population	1	Number	97975924.81981526	108779429.84991802	86370061.30377868
6	China	3	both	28	<1 year	2017	44	Population	1	Number	17319561.21175141	19240014.733553648	15261992.8760318
6	China	3	both	30	80 to 84	2017	44	Population	1	Number	18204270.649835903	20208773.732095383	16049411.76855814
6	China	3	both	31	85 to 89	2017	44	Population	1	Number	7446546.080766606	8261357.820830349	6568881.970854443
6	China	3	both	32	90 to 94	2017	44	Population	1	Number	1890110.6286299578	2095338.8865578526	1671342.284093423
6	China	3	both	39	0 to 14	2017	44	Population	1	Number	222859402.54529837	247546527.12682703	196397298.54759738
6	China	3	both	42	Neonatal	2017	44	Population	1	Number	1272291.9565596685	1413362.9213877248	1121147.341624385
6	China	3	both	157	25 plus	2017	44	Population	1	Number	1021091346.260534	1133953815.6833477	899993480.1470841
6	China	3	both	158	<20 years	2017	44	Population	1	Number	299317522.96497697	332470229.3535881	263779180.7277118
6	China	3	both	159	10 to 24	2017	44	Population	1	Number	238734817.36127323	265163501.0032797	210398025.2751246
6	China	3	both	162	10 to 19	2017	44	Population	1	Number	148331429.73731774	164760505.68643904	130719742.78586812
6	China	3	both	164	Birth	2017	44	Population	1	Number	16617839.5870313	17044991.3186654	16177518.4057773
6	China	3	both	235	95 plus	2017	44	Population	1	Number	377632.99012471776	417941.36611563555	335769.08934102755
7	Democratic People's Republic of Korea	1	male	1	Under 5	2017	44	Population	1	Number	882581.5324805484	987335.8696888441	783387.09768213
7	Democratic People's Republic of Korea	1	male	2	Early Neonatal	2017	44	Population	1	Number	3458.07871676547	3868.520959954899	3069.4209540838674
7	Democratic People's Republic of Korea	1	male	3	Late Neonatal	2017	44	Population	1	Number	10337.602986656972	11564.581695520468	9175.746945380153
7	Democratic People's Republic of Korea	1	male	4	Post Neonatal	2017	44	Population	1	Number	167233.91893696898	187083.05206776463	148438.29104585093
7	Democratic People's Republic of Korea	1	male	5	1 to 4	2017	44	Population	1	Number	701551.931840157	784819.7149656041	622703.6387368152
7	Democratic People's Republic of Korea	1	male	6	5 to 9	2017	44	Population	1	Number	829715.7796134917	928195.4365811513	736462.9924508473
7	Democratic People's Republic of Korea	1	male	7	10 to 14	2017	44	Population	1	Number	878903.9313763586	983221.7710464572	780122.8267344403
7	Democratic People's Republic of Korea	1	male	8	15 to 19	2017	44	Population	1	Number	956058.9374614658	1069534.369067611	848606.2858419323
7	Democratic People's Republic of Korea	1	male	9	20 to 24	2017	44	Population	1	Number	1096895.937387918	1227087.4298210272	973614.4403957137
7	Democratic People's Republic of Korea	1	male	10	25 to 29	2017	44	Population	1	Number	1134883.2940067174	1269583.537437271	1007332.3508153646
7	Democratic People's Republic of Korea	1	male	11	30 to 34	2017	44	Population	1	Number	1051774.5019443855	1176610.4936222394	933564.2591325572
7	Democratic People's Republic of Korea	1	male	12	35 to 39	2017	44	Population	1	Number	1012981.910256259	1133213.5769155957	899131.6150133024
7	Democratic People's Republic of Korea	1	male	13	40 to 44	2017	44	Population	1	Number	986339.4387951619	1103408.8883257827	875483.524015604
7	Democratic People's Republic of Korea	1	male	14	45 to 49	2017	44	Population	1	Number	1096856.738799	1227043.5787189414	973579.6473848976
7	Democratic People's Republic of Korea	1	male	15	50 to 54	2017	44	Population	1	Number	926930.4568082937	1036948.6047840737	822751.5913134338
7	Democratic People's Republic of Korea	1	male	16	55 to 59	2017	44	Population	1	Number	681364.6092906051	762236.3422882586	604785.1944457605
7	Democratic People's Republic of Korea	1	male	17	60 to 64	2017	44	Population	1	Number	518320.79671738535	579840.7237985722	460066.0785043913
7	Democratic People's Republic of Korea	1	male	18	65 to 69	2017	44	Population	1	Number	333567.45687267004	373158.8561632772	296077.3960296403
7	Democratic People's Republic of Korea	1	male	19	70 to 74	2017	44	Population	1	Number	287576.3792615254	321709.0592436624	255255.3127623788
7	Democratic People's Republic of Korea	1	male	20	75 to 79	2017	44	Population	1	Number	167353.52103769497	187216.84984144455	148544.45091790383
7	Democratic People's Republic of Korea	1	male	21	80 plus	2017	44	Population	1	Number	96846.76051324562	108341.5831839876	85962.03279390496
7	Democratic People's Republic of Korea	1	male	22	All Ages	2017	44	Population	1	Number	12938951.982622726	14474686.970528202	11484727.0962342
7	Democratic People's Republic of Korea	1	male	23	5-14 years	2017	44	Population	1	Number	1708619.7109898503	1911417.2076276087	1516585.8191852877
7	Democratic People's Republic of Korea	1	male	24	15-49 years	2017	44	Population	1	Number	7335790.758650907	8206481.8739084685	6511312.122599372
7	Democratic People's Republic of Korea	1	male	25	50-69 years	2017	44	Population	1	Number	2460183.319688954	2752184.527034182	2183680.260293226
7	Democratic People's Republic of Korea	1	male	26	70+ years	2017	44	Population	1	Number	551776.660812466	617267.4922690947	489761.79647418763
7	Democratic People's Republic of Korea	1	male	28	<1 year	2017	44	Population	1	Number	181029.60064039144	202516.15472323998	160683.45894531492
7	Democratic People's Republic of Korea	1	male	30	80 to 84	2017	44	Population	1	Number	70410.39227974837	78767.46038552554	62496.880826030654
7	Democratic People's Republic of Korea	1	male	31	85 to 89	2017	44	Population	1	Number	20400.884007163262	22822.281922240087	18108.00331115431
7	Democratic People's Republic of Korea	1	male	32	90 to 94	2017	44	Population	1	Number	5164.4561284452075	5777.4297278996255	4584.016488763941
7	Democratic People's Republic of Korea	1	male	39	0 to 14	2017	44	Population	1	Number	2591201.2434703987	2898753.0773164523	2299972.9168674177
7	Democratic People's Republic of Korea	1	male	42	Neonatal	2017	44	Population	1	Number	13795.68170342244	15433.102655475366	12245.167899464019
7	Democratic People's Republic of Korea	1	male	157	25 plus	2017	44	Population	1	Number	8294795.864302943	9279312.094323102	7362533.453129141
7	Democratic People's Republic of Korea	1	male	158	<20 years	2017	44	Population	1	Number	3547260.1809318643	3968287.4463840635	3148579.20270935
7	Democratic People's Republic of Korea	1	male	159	10 to 24	2017	44	Population	1	Number	2931858.806225742	3279843.5699350955	2602343.5529720862
7	Democratic People's Republic of Korea	1	male	162	10 to 19	2017	44	Population	1	Number	1834962.8688378243	2052756.140114068	1628729.1125763727
7	Democratic People's Republic of Korea	1	male	164	Birth	2017	44	Population	1	Number	185927.124678932	211616.78613002	161701.945251451
7	Democratic People's Republic of Korea	1	male	235	95 plus	2017	44	Population	1	Number	871.028097888783	974.4111483223166	773.1321679560734
7	Democratic People's Republic of Korea	2	female	1	Under 5	2017	44	Population	1	Number	835126.6599516728	934248.5388134915	741265.7372263009
7	Democratic People's Republic of Korea	2	female	2	Early Neonatal	2017	44	Population	1	Number	3258.8384359625534	3645.6326842726376	2892.573535941216
7	Democratic People's Republic of Korea	2	female	3	Late Neonatal	2017	44	Population	1	Number	9749.558489290073	10906.741706968156	8653.79349955462
7	Democratic People's Republic of Korea	2	female	4	Post Neonatal	2017	44	Population	1	Number	157799.20203420657	176528.52075746635	140063.9536958107
7	Democratic People's Republic of Korea	2	female	5	1 to 4	2017	44	Population	1	Number	664319.0609922135	743167.6436647844	589655.4164949943
7	Democratic People's Republic of Korea	2	female	6	5 to 9	2017	44	Population	1	Number	789831.8196684322	883577.6162101384	701061.6403087786
7	Democratic People's Republic of Korea	2	female	7	10 to 14	2017	44	Population	1	Number	837795.5524828072	937234.2044221153	743634.6696105018
7	Democratic People's Republic of Korea	2	female	8	15 to 19	2017	44	Population	1	Number	924780.7579232696	1034543.7563478629	820843.4997565027
7	Democratic People's Republic of Korea	2	female	9	20 to 24	2017	44	Population	1	Number	1042676.996112456	1166433.1972456404	925489.2332822076
7	Democratic People's Republic of Korea	2	female	10	25 to 29	2017	44	Population	1	Number	1024187.670619118	1145749.3583094038	909077.9460489282
7	Democratic People's Republic of Korea	2	female	11	30 to 34	2017	44	Population	1	Number	903618.4009967695	1010869.6216512453	802059.6064133347
7	Democratic People's Republic of Korea	2	female	12	35 to 39	2017	44	Population	1	Number	862484.9971825109	964854.0598775134	765549.236950614
7	Democratic People's Republic of Korea	2	female	13	40 to 44	2017	44	Population	1	Number	896837.969521915	1003284.4151170957	796041.2360547461
7	Democratic People's Republic of Korea	2	female	14	45 to 49	2017	44	Population	1	Number	1072699.406143808	1200018.9921298241	952137.3873556129
7	Democratic People's Republic of Korea	2	female	15	50 to 54	2017	44	Population	1	Number	941488.2425757353	1053234.2662696969	835673.2094544588
7	Democratic People's Republic of Korea	2	female	16	55 to 59	2017	44	Population	1	Number	734677.8014408041	821877.3216202902	652106.4507033342
7	Democratic People's Republic of Korea	2	female	17	60 to 64	2017	44	Population	1	Number	602253.1898117651	673735.1225381376	534565.2056761587
7	Democratic People's Republic of Korea	2	female	18	65 to 69	2017	44	Population	1	Number	438066.15898441355	490060.59626752936	388831.35920037125
7	Democratic People's Republic of Korea	2	female	19	70 to 74	2017	44	Population	1	Number	499370.77437776735	558641.5075236474	443245.8727156733
7	Democratic People's Republic of Korea	2	female	20	75 to 79	2017	44	Population	1	Number	379042.0484805798	424030.86492574256	336441.0417971611
7	Democratic People's Republic of Korea	2	female	21	80 plus	2017	44	Population	1	Number	359592.956910789	402273.34447803197	319177.8577890047
7	Democratic People's Republic of Korea	2	female	22	All Ages	2017	44	Population	1	Number	13144531.403184613	14704666.783747407	11667201.190343693
7	Democratic People's Republic of Korea	2	female	23	5-14 years	2017	44	Population	1	Number	1627627.3721512393	1820811.8206322538	1444696.309919281
7	Democratic People's Republic of Korea	2	female	24	15-49 years	2017	44	Population	1	Number	6727286.198499847	7525753.400678583	5971198.145861946
7	Democratic People's Republic of Korea	2	female	25	50-69 years	2017	44	Population	1	Number	2716485.392812718	3038907.306695655	2411176.225034323
7	Democratic People's Republic of Korea	2	female	26	70+ years	2017	44	Population	1	Number	1238005.779769136	1384945.7169274217	1098864.7723018397
7	Democratic People's Republic of Korea	2	female	28	<1 year	2017	44	Population	1	Number	170807.5989594592	191080.89514870718	151610.32073130656
7	Democratic People's Republic of Korea	2	female	30	80 to 84	2017	44	Population	1	Number	230745.88662341426	258133.30809918488	204812.0697880003
7	Democratic People's Republic of Korea	2	female	31	85 to 89	2017	44	Population	1	Number	95102.40393605868	106390.18747174807	84413.72661930764
7	Democratic People's Republic of Korea	2	female	32	90 to 94	2017	44	Population	1	Number	28212.536596554237	31561.10606393312	25041.69456221044
7	Democratic People's Republic of Korea	2	female	39	0 to 14	2017	44	Population	1	Number	2462754.032102912	2755060.3594457447	2185962.0471455813
7	Democratic People's Republic of Korea	2	female	42	Neonatal	2017	44	Population	1	Number	13008.396925252626	14552.374391240794	11546.367035495836
7	Democratic People's Republic of Korea	2	female	157	25 plus	2017	44	Population	1	Number	8714319.617045976	9748629.470708156	7734906.410159394
7	Democratic People's Republic of Korea	2	female	158	<20 years	2017	44	Population	1	Number	3387534.790026182	3789604.115793608	3006805.5469020843
7	Democratic People's Republic of Korea	2	female	159	10 to 24	2017	44	Population	1	Number	2805253.306518533	3138211.158015619	2489967.4026492117
7	Democratic People's Republic of Korea	2	female	162	10 to 19	2017	44	Population	1	Number	1762576.3104060767	1971777.9607699781	1564478.169367004
7	Democratic People's Republic of Korea	2	female	164	Birth	2017	44	Population	1	Number	174906.776978625	199073.750430405	152117.482179888
7	Democratic People's Republic of Korea	2	female	235	95 plus	2017	44	Population	1	Number	5532.129754761873	6188.7428431658545	4910.366819486304
7	Democratic People's Republic of Korea	3	both	1	Under 5	2017	44	Population	1	Number	1717708.1924322213	1921584.4085023357	1524652.8349084312
7	Democratic People's Republic of Korea	3	both	2	Early Neonatal	2017	44	Population	1	Number	6716.917152728023	7514.153644227537	5961.994490025083
7	Democratic People's Republic of Korea	3	both	3	Late Neonatal	2017	44	Population	1	Number	20087.161475947043	22471.323402488622	17829.540444934773
7	Democratic People's Republic of Korea	3	both	4	Post Neonatal	2017	44	Population	1	Number	325033.12097117555	363611.57282523095	288502.2447416616
7	Democratic People's Republic of Korea	3	both	5	1 to 4	2017	44	Population	1	Number	1365870.9928323706	1527987.3586303883	1212359.0552318096
7	Democratic People's Republic of Korea	3	both	6	5 to 9	2017	44	Population	1	Number	1619547.5992819238	1811773.0527912895	1437524.6327596256
7	Democratic People's Republic of Korea	3	both	7	10 to 14	2017	44	Population	1	Number	1716699.4838591658	1920455.9754685727	1523757.4963449421
7	Democratic People's Republic of Korea	3	both	8	15 to 19	2017	44	Population	1	Number	1880839.6953847355	2104078.1254154737	1669449.7855984347
7	Democratic People's Republic of Korea	3	both	9	20 to 24	2017	44	Population	1	Number	2139572.9335003737	2393520.6270666677	1899103.6736779215
7	Democratic People's Republic of Korea	3	both	10	25 to 29	2017	44	Population	1	Number	2159070.9646258354	2415332.8957466753	1916410.296864293
7	Democratic People's Republic of Korea	3	both	11	30 to 34	2017	44	Population	1	Number	1955392.902941155	2187480.115273485	1735623.8655458922
7	Democratic People's Republic of Korea	3	both	12	35 to 39	2017	44	Population	1	Number	1875466.90743877	2098067.6367931087	1664680.8519639163
7	Democratic People's Republic of Korea	3	both	13	40 to 44	2017	44	Population	1	Number	1883177.4083170767	2106693.303442878	1671524.76007035
7	Democratic People's Republic of Korea	3	both	14	45 to 49	2017	44	Population	1	Number	2169556.144942808	2427062.570848766	1925717.0347405106
7	Democratic People's Republic of Korea	3	both	15	50 to 54	2017	44	Population	1	Number	1868418.699384029	2090182.8710537704	1658424.800767893
7	Democratic People's Republic of Korea	3	both	16	55 to 59	2017	44	Population	1	Number	1416042.4107314092	1584113.6639085491	1256891.6451490945
7	Democratic People's Republic of Korea	3	both	17	60 to 64	2017	44	Population	1	Number	1120573.9865291505	1253575.8463367098	994631.28418055
7	Democratic People's Republic of Korea	3	both	18	65 to 69	2017	44	Population	1	Number	771633.6158570836	863219.4524308067	684908.7552300115
7	Democratic People's Republic of Korea	3	both	19	70 to 74	2017	44	Population	1	Number	786947.1536392928	880350.5667673098	698501.1854780521
7	Democratic People's Republic of Korea	3	both	20	75 to 79	2017	44	Population	1	Number	546395.5695182747	611247.7147671871	484985.492715065
7	Democratic People's Republic of Korea	3	both	21	80 plus	2017	44	Population	1	Number	456439.71742403466	510614.9276620195	405139.89058290975
7	Democratic People's Republic of Korea	3	both	22	All Ages	2017	44	Population	1	Number	26083483.38580734	29179353.754275598	23151928.286577884
7	Democratic People's Republic of Korea	3	both	23	5-14 years	2017	44	Population	1	Number	3336247.08314109	3732229.028259862	2961282.129104568
7	Democratic People's Republic of Korea	3	both	24	15-49 years	2017	44	Population	1	Number	14063076.957150754	15732235.274587056	12482510.268461319
7	Democratic People's Republic of Korea	3	both	25	50-69 years	2017	44	Population	1	Number	5176668.712501672	5791091.833729837	4594856.485327549
7	Democratic People's Republic of Korea	3	both	26	70+ years	2017	44	Population	1	Number	1789782.4405816023	2002213.2091965165	1588626.568776027
7	Democratic People's Republic of Korea	3	both	28	<1 year	2017	44	Population	1	Number	351837.19959985063	393597.0498719471	312293.77967662143
7	Democratic People's Republic of Korea	3	both	30	80 to 84	2017	44	Population	1	Number	301156.27890316263	336900.7684847104	267308.950614031
7	Democratic People's Republic of Korea	3	both	31	85 to 89	2017	44	Population	1	Number	115503.28794322193	129212.46939398814	102521.72993046195
7	Democratic People's Republic of Korea	3	both	32	90 to 94	2017	44	Population	1	Number	33376.99272499944	37338.53579183274	29625.711050974376
7	Democratic People's Republic of Korea	3	both	39	0 to 14	2017	44	Population	1	Number	5053955.27557331	5653813.436762198	4485934.964012998
7	Democratic People's Republic of Korea	3	both	42	Neonatal	2017	44	Population	1	Number	26804.078628675066	29985.47704671616	23791.534934959855
7	Democratic People's Republic of Korea	3	both	157	25 plus	2017	44	Population	1	Number	17009115.48134892	19027941.565031268	15097439.863288539
7	Democratic People's Republic of Korea	3	both	158	<20 years	2017	44	Population	1	Number	6934794.970958047	7757891.562177671	6155384.749611434
7	Democratic People's Republic of Korea	3	both	159	10 to 24	2017	44	Population	1	Number	5737112.112744275	6418054.7279507145	5092310.955621298
7	Democratic People's Republic of Korea	3	both	162	10 to 19	2017	44	Population	1	Number	3597539.1792439013	4024534.100884047	3193207.2819433776
7	Democratic People's Republic of Korea	3	both	164	Birth	2017	44	Population	1	Number	360833.901657557	410690.536560425	313819.427431339
7	Democratic People's Republic of Korea	3	both	235	95 plus	2017	44	Population	1	Number	6403.157852650656	7163.1539914881705	5683.498987442377
8	Taiwan (Province of China)	1	male	1	Under 5	2017	44	Population	1	Number	537727.6760650718	542355.7116714346	533115.1463581267
8	Taiwan (Province of China)	1	male	2	Early Neonatal	2017	44	Population	1	Number	1898.9978310332624	1915.3418467304648	1882.708574781543
8	Taiwan (Province of China)	1	male	3	Late Neonatal	2017	44	Population	1	Number	5701.521835079144	5750.59285603959	5652.615223034281
8	Taiwan (Province of China)	1	male	4	Post Neonatal	2017	44	Population	1	Number	93857.30074423627	94665.09797896307	93052.20997586731
8	Taiwan (Province of China)	1	male	5	1 to 4	2017	44	Population	1	Number	436269.8556547232	440024.6789897016	432527.6125844435
8	Taiwan (Province of China)	1	male	6	5 to 9	2017	44	Population	1	Number	519085.26904313895	523552.85591805994	514632.6504957361
8	Taiwan (Province of China)	1	male	7	10 to 14	2017	44	Population	1	Number	558197.1195890709	563001.3285963729	553409.0067374567
8	Taiwan (Province of China)	1	male	8	15 to 19	2017	44	Population	1	Number	708919.1021613836	715020.5229973769	702838.123695725
8	Taiwan (Province of China)	1	male	9	20 to 24	2017	44	Population	1	Number	834320.5019102644	841501.2091005931	827163.8531613374
8	Taiwan (Province of China)	1	male	10	25 to 29	2017	44	Population	1	Number	836302.1418385375	843499.9043164313	829128.4949445557
8	Taiwan (Province of China)	1	male	11	30 to 34	2017	44	Population	1	Number	853309.6189232538	860653.7588576671	845990.0849998606
8	Taiwan (Province of China)	1	male	12	35 to 39	2017	44	Population	1	Number	1008298.9057815954	1016976.9847526491	999649.9020880692
8	Taiwan (Province of China)	1	male	13	40 to 44	2017	44	Population	1	Number	918262.5782555775	926165.7457831554	910385.8897206407
8	Taiwan (Province of China)	1	male	14	45 to 49	2017	44	Population	1	Number	895839.5457580095	903549.7260219211	888155.1978968346
8	Taiwan (Province of China)	1	male	15	50 to 54	2017	44	Population	1	Number	910077.7102506862	917910.4334581257	902271.2300172752
8	Taiwan (Province of China)	1	male	16	55 to 59	2017	44	Population	1	Number	879326.3269075939	886894.383624184	871783.6264190486
8	Taiwan (Province of China)	1	male	17	60 to 64	2017	44	Population	1	Number	764880.4902466052	771463.55134061	758319.4852238726
8	Taiwan (Province of China)	1	male	18	65 to 69	2017	44	Population	1	Number	582817.8955158746	587834.007002289	577818.5901491169
8	Taiwan (Province of China)	1	male	19	70 to 74	2017	44	Population	1	Number	318779.40166869794	321523.02541574725	316044.97023507906
8	Taiwan (Province of China)	1	male	20	75 to 79	2017	44	Population	1	Number	261890.34480436012	264144.3441699619	259643.8973010219
8	Taiwan (Province of China)	1	male	21	80 plus	2017	44	Population	1	Number	345877.4815921205	348854.32911457116	342910.6077825343
8	Taiwan (Province of China)	1	male	22	All Ages	2017	44	Population	1	Number	11733912.110311842	11834901.822141156	11633260.757226296
8	Taiwan (Province of China)	1	male	23	5-14 years	2017	44	Population	1	Number	1077282.38863221	1086554.184514433	1068041.6572331926
8	Taiwan (Province of China)	1	male	24	15-49 years	2017	44	Population	1	Number	6055252.394628622	6107367.851829793	6003311.546507023
8	Taiwan (Province of China)	1	male	25	50-69 years	2017	44	Population	1	Number	3137102.4229207598	3164102.3754252084	3110192.931809313
8	Taiwan (Province of China)	1	male	26	70+ years	2017	44	Population	1	Number	926547.2280651786	934521.6987002804	918599.4753186353
8	Taiwan (Province of China)	1	male	28	<1 year	2017	44	Population	1	Number	101457.82041034868	102331.03268173312	100587.53377368314
8	Taiwan (Province of China)	1	male	30	80 to 84	2017	44	Population	1	Number	168180.28895777874	169627.75837441857	166737.66918299423
8	Taiwan (Province of China)	1	male	31	85 to 89	2017	44	Population	1	Number	111900.82031491608	112863.91186450554	110940.95553408298
8	Taiwan (Province of China)	1	male	32	90 to 94	2017	44	Population	1	Number	49529.26583935363	49955.5470520651	49104.41285109204
8	Taiwan (Province of China)	1	male	39	0 to 14	2017	44	Population	1	Number	1615010.0646972817	1628909.8961858677	1601156.8035913194
8	Taiwan (Province of China)	1	male	42	Neonatal	2017	44	Population	1	Number	7600.519666112406	7665.934702770054	7535.323797815824
8	Taiwan (Province of China)	1	male	157	25 plus	2017	44	Population	1	Number	8575662.441542912	8649470.19385731	8502101.97677791
8	Taiwan (Province of China)	1	male	158	<20 years	2017	44	Population	1	Number	2323929.166858665	2343930.4191832445	2303994.9272870445
8	Taiwan (Province of China)	1	male	159	10 to 24	2017	44	Population	1	Number	2101436.723660719	2119523.060694343	2083410.9835945186
8	Taiwan (Province of China)	1	male	162	10 to 19	2017	44	Population	1	Number	1267116.2217504545	1278021.8515937496	1256247.1304331815
8	Taiwan (Province of China)	1	male	164	Birth	2017	44	Population	1	Number	98704.9384050916	101185.584938581	96324.4448798883
8	Taiwan (Province of China)	1	male	235	95 plus	2017	44	Population	1	Number	16267.106480072029	16407.111823581923	16127.570214365122
8	Taiwan (Province of China)	2	female	1	Under 5	2017	44	Population	1	Number	500625.02226832736	504933.7282018743	496330.75234316656
8	Taiwan (Province of China)	2	female	2	Early Neonatal	2017	44	Population	1	Number	1766.3067513159215	1781.508740911599	1751.155694889663
8	Taiwan (Province of China)	2	female	3	Late Neonatal	2017	44	Population	1	Number	5304.235973451481	5349.887692792618	5258.737206902533
8	Taiwan (Province of China)	2	female	4	Post Neonatal	2017	44	Population	1	Number	87329.25567549383	88080.8682904533	86580.161284377
8	Taiwan (Province of China)	2	female	5	1 to 4	2017	44	Population	1	Number	406225.22386806615	409721.46347771684	402740.69815699745
8	Taiwan (Province of China)	2	female	6	5 to 9	2017	44	Population	1	Number	479093.17308782414	483216.5618634234	474983.59942884283
8	Taiwan (Province of China)	2	female	7	10 to 14	2017	44	Population	1	Number	509032.27481620124	513413.3390565179	504665.8890155576
8	Taiwan (Province of China)	2	female	8	15 to 19	2017	44	Population	1	Number	651083.9709534032	656687.6248742027	645499.0916707994
8	Taiwan (Province of China)	2	female	9	20 to 24	2017	44	Population	1	Number	774236.9885697203	780900.5777996527	767595.7252147698
8	Taiwan (Province of China)	2	female	10	25 to 29	2017	44	Population	1	Number	774813.5882742603	781482.1400978662	768167.3789524484
8	Taiwan (Province of China)	2	female	11	30 to 34	2017	44	Population	1	Number	841150.5748650073	848390.0661243651	833935.3389988336
8	Taiwan (Province of China)	2	female	12	35 to 39	2017	44	Population	1	Number	1029565.700645673	1038426.8155441025	1020734.274273441
8	Taiwan (Province of China)	2	female	13	40 to 44	2017	44	Population	1	Number	946720.5457249603	954868.6411083941	938599.7499472786
8	Taiwan (Province of China)	2	female	14	45 to 49	2017	44	Population	1	Number	920169.14916911	928088.7258912794	912276.106417404
8	Taiwan (Province of China)	2	female	15	50 to 54	2017	44	Population	1	Number	932557.0296774271	940583.2245906099	924557.7259512651
8	Taiwan (Province of China)	2	female	16	55 to 59	2017	44	Population	1	Number	914214.8687729143	922083.1990688528	906372.9007499854
8	Taiwan (Province of China)	2	female	17	60 to 64	2017	44	Population	1	Number	816977.15001910506	824008.5889949477	809969.2693722801
8	Taiwan (Province of China)	2	female	18	65 to 69	2017	44	Population	1	Number	640008.314398205	645516.6439844335	634518.4400728664
8	Taiwan (Province of China)	2	female	19	70 to 74	2017	44	Population	1	Number	367696.47642125614	370861.1124646607	364542.4432626078
8	Taiwan (Province of China)	2	female	20	75 to 79	2017	44	Population	1	Number	329819.94605675846	332658.5919401342	326990.81085162575
8	Taiwan (Province of China)	2	female	21	80 plus	2017	44	Population	1	Number	437263.60903328675	441026.98525892827	433512.84172818705
8	Taiwan (Province of China)	2	female	22	All Ages	2017	44	Population	1	Number	11865028.38275344	11967146.56686425	11763252.338251362
8	Taiwan (Province of China)	2	female	23	5-14 years	2017	44	Population	1	Number	988125.4479040253	996629.9009199411	979649.4884444004
8	Taiwan (Province of China)	2	female	24	15-49 years	2017	44	Population	1	Number	5937740.518202134	5988844.591439863	5886807.665474976
8	Taiwan (Province of China)	2	female	25	50-69 years	2017	44	Population	1	Number	3303757.3628676515	3332191.656638844	3275418.336146397
8	Taiwan (Province of China)	2	female	26	70+ years	2017	44	Population	1	Number	1134780.0315113014	1144546.6896637233	1125046.0958424204
8	Taiwan (Province of China)	2	female	28	<1 year	2017	44	Population	1	Number	94399.79840026124	95212.26472415753	93590.05418616919
8	Taiwan (Province of China)	2	female	30	80 to 84	2017	44	Population	1	Number	229522.8838514309	231498.307706704	227554.07851127142
8	Taiwan (Province of China)	2	female	31	85 to 89	2017	44	Population	1	Number	132594.0155971237	133735.2063014308	131456.64836994218
8	Taiwan (Province of China)	2	female	32	90 to 94	2017	44	Population	1	Number	56330.72095186342	56815.539929761384	55847.52632497449
8	Taiwan (Province of China)	2	female	39	0 to 14	2017	44	Population	1	Number	1488750.4701723529	1501563.6291218158	1475980.2407875669
8	Taiwan (Province of China)	2	female	42	Neonatal	2017	44	Population	1	Number	7070.542724767402	7131.396433704216	7009.892901792196
8	Taiwan (Province of China)	2	female	157	25 plus	2017	44	Population	1	Number	8950956.953057963	9027994.735068573	8874177.28057822
8	Taiwan (Province of China)	2	female	158	<20 years	2017	44	Population	1	Number	2139834.4411257557	2158251.2539960183	2121479.3324583666
8	Taiwan (Province of China)	2	female	159	10 to 24	2017	44	Population	1	Number	1934353.2343393248	1951001.5417303732	1917760.7059011266
8	Taiwan (Province of China)	2	female	162	10 to 19	2017	44	Population	1	Number	1160116.2457696043	1170100.9639307205	1150164.980686357
8	Taiwan (Province of China)	2	female	164	Birth	2017	44	Population	1	Number	91741.9640146149	94047.6174974671	89529.398413997
8	Taiwan (Province of China)	2	female	235	95 plus	2017	44	Population	1	Number	18815.988632868746	18977.931321032145	18654.588521998965
8	Taiwan (Province of China)	3	both	1	Under 5	2017	44	Population	1	Number	1038352.6983333993	1047289.4398733091	1029445.8987012933
8	Taiwan (Province of China)	3	both	2	Early Neonatal	2017	44	Population	1	Number	3665.304582349184	3696.850587642064	3633.864269671206
8	Taiwan (Province of China)	3	both	3	Late Neonatal	2017	44	Population	1	Number	11005.757808530625	11100.480548832207	10911.352429936816
8	Taiwan (Province of China)	3	both	4	Post Neonatal	2017	44	Population	1	Number	181186.5564197301	182745.96626941636	179632.3712602443
8	Taiwan (Province of China)	3	both	5	1 to 4	2017	44	Population	1	Number	842495.0795227893	849746.1424674185	835268.3107414409
8	Taiwan (Province of China)	3	both	6	5 to 9	2017	44	Population	1	Number	998178.4421309631	1006769.4177814833	989616.2499245789
8	Taiwan (Province of China)	3	both	7	10 to 14	2017	44	Population	1	Number	1067229.394405272	1076414.6676528908	1058074.8957530144
8	Taiwan (Province of China)	3	both	8	15 to 19	2017	44	Population	1	Number	1360003.0731147868	1371708.1478715795	1348337.2153665246
8	Taiwan (Province of China)	3	both	9	20 to 24	2017	44	Population	1	Number	1608557.4904799848	1622401.786900246	1594759.5783761072
8	Taiwan (Province of China)	3	both	10	25 to 29	2017	44	Population	1	Number	1611115.7301127978	1624982.0444142972	1597295.8738970042
8	Taiwan (Province of China)	3	both	11	30 to 34	2017	44	Population	1	Number	1694460.1937882612	1709043.8249820322	1679925.4239986946
8	Taiwan (Province of China)	3	both	12	35 to 39	2017	44	Population	1	Number	2037864.6064272684	2055403.8002967518	2020384.1763615103
8	Taiwan (Province of China)	3	both	13	40 to 44	2017	44	Population	1	Number	1864983.1239805378	1881034.3868915495	1848985.6396679191
8	Taiwan (Province of China)	3	both	14	45 to 49	2017	44	Population	1	Number	1816008.6949271194	1831638.4519132008	1800431.3043142385
8	Taiwan (Province of China)	3	both	15	50 to 54	2017	44	Population	1	Number	1842634.7399281133	1858493.6580487352	1826828.9559685402
8	Taiwan (Province of China)	3	both	16	55 to 59	2017	44	Population	1	Number	1793541.1956805082	1808977.5826930366	1778156.5271690337
8	Taiwan (Province of China)	3	both	17	60 to 64	2017	44	Population	1	Number	1581857.6402657102	1595472.1403355577	1568288.7545961526
8	Taiwan (Province of China)	3	both	18	65 to 69	2017	44	Population	1	Number	1222826.2099140796	1233350.6509867227	1212337.030221983
8	Taiwan (Province of China)	3	both	19	70 to 74	2017	44	Population	1	Number	686475.878089954	692384.137880408	680587.4134976869
8	Taiwan (Province of China)	3	both	20	75 to 79	2017	44	Population	1	Number	591710.2908611186	596802.9361100962	586634.7081526476
8	Taiwan (Province of China)	3	both	21	80 plus	2017	44	Population	1	Number	783141.0906254073	789881.3143734995	776423.4495107215
8	Taiwan (Province of China)	3	both	22	All Ages	2017	44	Population	1	Number	23598940.493065283	23802048.38900539	23396513.095477637
8	Taiwan (Province of China)	3	both	23	5-14 years	2017	44	Population	1	Number	2065407.8365362352	2083184.0854343742	2047691.1456775933
8	Taiwan (Province of China)	3	both	24	15-49 years	2017	44	Population	1	Number	11992992.912830757	12096212.443269657	11890119.211982004
8	Taiwan (Province of China)	3	both	25	50-69 years	2017	44	Population	1	Number	6440859.785788411	6496294.032064051	6385611.267955709
8	Taiwan (Province of China)	3	both	26	70+ years	2017	44	Population	1	Number	2061327.25957648	2079068.3883640044	2043645.5711610557
8	Taiwan (Province of China)	3	both	28	<1 year	2017	44	Population	1	Number	195857.6188106099	197543.29740589065	194177.58795985233
8	Taiwan (Province of China)	3	both	30	80 to 84	2017	44	Population	1	Number	397703.1728092097	401126.06608112255	394291.7476942657
8	Taiwan (Province of China)	3	both	31	85 to 89	2017	44	Population	1	Number	244494.8359120398	246599.11816593635	242397.60390402516
8	Taiwan (Province of China)	3	both	32	90 to 94	2017	44	Population	1	Number	105859.98679121706	106771.08698182649	104951.93917606653
8	Taiwan (Province of China)	3	both	39	0 to 14	2017	44	Population	1	Number	3103760.5348696345	3130473.525307683	3077137.0443788865
8	Taiwan (Province of China)	3	both	42	Neonatal	2017	44	Population	1	Number	14671.06239087981	14797.331136474271	14545.216699608021
8	Taiwan (Province of China)	3	both	157	25 plus	2017	44	Population	1	Number	17526619.394600876	17677464.92892589	17376279.257356126
8	Taiwan (Province of China)	3	both	158	<20 years	2017	44	Population	1	Number	4463763.607984421	4502181.673179263	4425474.25974541
8	Taiwan (Province of China)	3	both	159	10 to 24	2017	44	Population	1	Number	4035789.958000044	4070524.6024247156	4001171.6894956464
8	Taiwan (Province of China)	3	both	162	10 to 19	2017	44	Population	1	Number	2427232.467520059	2448122.81552447	2406412.1111195385
8	Taiwan (Province of China)	3	both	164	Birth	2017	44	Population	1	Number	190446.902419707	195233.202436049	185853.843293885
8	Taiwan (Province of China)	3	both	235	95 plus	2017	44	Population	1	Number	35083.09511294078	35385.04314461407	34782.15873636409
9	Southeast Asia	1	male	1	Under 5	2017	44	Population	1	Number	28780524.416035213	30230889.970385678	27371145.11928493
9	Southeast Asia	1	male	2	Early Neonatal	2017	44	Population	1	Number	109036.83687953532	114421.58673270642	103702.63977185832
9	Southeast Asia	1	male	3	Late Neonatal	2017	44	Population	1	Number	324943.41967093403	340987.4195210342	309028.26655834995
9	Southeast Asia	1	male	4	Post Neonatal	2017	44	Population	1	Number	5224592.449171582	5484224.367285774	4968250.172415922
9	Southeast Asia	1	male	5	1 to 4	2017	44	Population	1	Number	23121951.710313164	24292139.562423266	21985404.340741105
9	Southeast Asia	1	male	6	5 to 9	2017	44	Population	1	Number	29569666.052260038	31111664.822445	28058413.564548917
9	Southeast Asia	1	male	7	10 to 14	2017	44	Population	1	Number	29540157.020325802	31099170.33851914	28015603.415623203
9	Southeast Asia	1	male	8	15 to 19	2017	44	Population	1	Number	28869094.2211224	30389941.353684183	27389433.064502534
9	Southeast Asia	1	male	9	20 to 24	2017	44	Population	1	Number	28129498.071534358	29564119.827895217	26692025.83749553
9	Southeast Asia	1	male	10	25 to 29	2017	44	Population	1	Number	27391043.783450983	28812007.835250553	25983793.353282116
9	Southeast Asia	1	male	11	30 to 34	2017	44	Population	1	Number	26416928.495326735	27832534.07800486	25026467.049410094
9	Southeast Asia	1	male	12	35 to 39	2017	44	Population	1	Number	25357982.204094525	26770197.383902684	24009206.843844
9	Southeast Asia	1	male	13	40 to 44	2017	44	Population	1	Number	23086410.673469726	24395941.90981523	21832237.22503682
9	Southeast Asia	1	male	14	45 to 49	2017	44	Population	1	Number	20931150.917164993	22075276.03904556	19800888.574201822
9	Southeast Asia	1	male	15	50 to 54	2017	44	Population	1	Number	18113718.14841929	19078631.96847181	17170537.294220228
9	Southeast Asia	1	male	16	55 to 59	2017	44	Population	1	Number	15042213.305646634	15824423.980879772	14255700.147916606
9	Southeast Asia	1	male	17	60 to 64	2017	44	Population	1	Number	11339562.169242792	11927741.093655873	10746273.138531914
9	Southeast Asia	1	male	18	65 to 69	2017	44	Population	1	Number	7665926.382864905	8064021.7913813135	7279682.487966943
9	Southeast Asia	1	male	19	70 to 74	2017	44	Population	1	Number	4834616.41315449	5083677.583227978	4594994.647928454
9	Southeast Asia	1	male	20	75 to 79	2017	44	Population	1	Number	3086756.2266064323	3241558.1295617167	2932746.1954232557
9	Southeast Asia	1	male	21	80 plus	2017	44	Population	1	Number	2912931.5346016437	3059098.8180572786	2766828.3043955704
9	Southeast Asia	1	male	22	All Ages	2017	44	Population	1	Number	331068180.03532094	348886154.3288112	313858879.3680207
9	Southeast Asia	1	male	23	5-14 years	2017	44	Population	1	Number	59109823.07258584	62187011.693491615	56073929.37030862
9	Southeast Asia	1	male	24	15-49 years	2017	44	Population	1	Number	180182108.3661637	189901636.2341295	170647102.83388352
9	Southeast Asia	1	male	25	50-69 years	2017	44	Population	1	Number	52161420.00617362	54852703.8723771	49446389.02093076
9	Southeast Asia	1	male	26	70+ years	2017	44	Population	1	Number	10834304.174362566	11370903.576391257	10292318.686327245
9	Southeast Asia	1	male	28	<1 year	2017	44	Population	1	Number	5658572.705722052	5939633.373539515	5380979.81260289
9	Southeast Asia	1	male	30	80 to 84	2017	44	Population	1	Number	1791632.327176218	1881800.477656322	1701892.542600534
9	Southeast Asia	1	male	31	85 to 89	2017	44	Population	1	Number	799557.5936931882	839399.57067883	758896.634871736
9	Southeast Asia	1	male	32	90 to 94	2017	44	Population	1	Number	256441.64257986605	269069.95619858435	243527.52947409885
9	Southeast Asia	1	male	39	0 to 14	2017	44	Population	1	Number	87890347.48862106	92405533.24974632	83415290.0808419
9	Southeast Asia	1	male	42	Neonatal	2017	44	Population	1	Number	433980.2565504694	455409.00625374063	412730.90633020824
9	Southeast Asia	1	male	157	25 plus	2017	44	Population	1	Number	186179240.25404313	196231950.9965269	176529393.4756545
9	Southeast Asia	1	male	158	<20 years	2017	44	Population	1	Number	116759441.70974346	122775069.46712841	110856907.25897165
9	Southeast Asia	1	male	159	10 to 24	2017	44	Population	1	Number	86538749.31298256	90994154.26827851	82098824.83371043
9	Southeast Asia	1	male	162	10 to 19	2017	44	Population	1	Number	58409251.2414482	61489111.69220332	55393650.19678068
9	Southeast Asia	1	male	164	Birth	2017	44	Population	1	Number	5747724.02168324	6248606.31387283	5320805.91733043
9	Southeast Asia	1	male	235	95 plus	2017	44	Population	1	Number	65299.97115237165	68780.81644531045	61700.73631139128
9	Southeast Asia	2	female	1	Under 5	2017	44	Population	1	Number	27134999.570006605	28498751.406786293	25799171.18011711
9	Southeast Asia	2	female	2	Early Neonatal	2017	44	Population	1	Number	102504.04839993159	107585.51384692719	97507.64850639364
9	Southeast Asia	2	female	3	Late Neonatal	2017	44	Population	1	Number	306003.18448220176	321179.0678920399	291069.8346644776
9	Southeast Asia	2	female	4	Post Neonatal	2017	44	Population	1	Number	4925964.158305429	5171814.265157839	4685212.703642231
9	Southeast Asia	2	female	5	1 to 4	2017	44	Population	1	Number	21800528.17881904	22900503.33015236	20723619.278514653
9	Southeast Asia	2	female	6	5 to 9	2017	44	Population	1	Number	27880871.14473638	29325426.683301065	26461366.53137862
9	Southeast Asia	2	female	7	10 to 14	2017	44	Population	1	Number	27970443.23783105	29454321.234392367	26532594.173856024
9	Southeast Asia	2	female	8	15 to 19	2017	44	Population	1	Number	27847038.544327315	29316846.720276754	26421044.91491812
9	Southeast Asia	2	female	9	20 to 24	2017	44	Population	1	Number	27709500.250933472	29124903.36398629	26293837.701811664
9	Southeast Asia	2	female	10	25 to 29	2017	44	Population	1	Number	27066240.154687095	28459771.82510124	25675120.749662183
9	Southeast Asia	2	female	11	30 to 34	2017	44	Population	1	Number	26022188.52947013	27409638.409381088	24646217.055972993
9	Southeast Asia	2	female	12	35 to 39	2017	44	Population	1	Number	25002216.73390047	26393766.384866517	23678518.119258385
9	Southeast Asia	2	female	13	40 to 44	2017	44	Population	1	Number	22906490.88581462	24180979.2971113	21680789.28853222
9	Southeast Asia	2	female	14	45 to 49	2017	44	Population	1	Number	21073302.366159253	22203090.86523682	19963301.37126013
9	Southeast Asia	2	female	15	50 to 54	2017	44	Population	1	Number	18704442.18474242	19671266.886121646	17728625.19594233
9	Southeast Asia	2	female	16	55 to 59	2017	44	Population	1	Number	15909253.930234352	16723887.34076838	15093233.292584108
9	Southeast Asia	2	female	17	60 to 64	2017	44	Population	1	Number	12392888.429157	13006840.667127378	11773881.327687088
9	Southeast Asia	2	female	18	65 to 69	2017	44	Population	1	Number	8808841.240552772	9246163.36275013	8379445.233762225
9	Southeast Asia	2	female	19	70 to 74	2017	44	Population	1	Number	6119571.085948151	6425449.539332175	5813777.225179701
9	Southeast Asia	2	female	20	75 to 79	2017	44	Population	1	Number	4325874.5568268085	4541770.570950685	4107573.822343379
9	Southeast Asia	2	female	21	80 plus	2017	44	Population	1	Number	4690263.146179639	4920870.535799889	4460962.85990489
9	Southeast Asia	2	female	22	All Ages	2017	44	Population	1	Number	331564425.99150753	349142511.6910848	314643782.76052505
9	Southeast Asia	2	female	23	5-14 years	2017	44	Population	1	Number	55851314.38256743	58764628.844639815	52995819.15459699
9	Southeast Asia	2	female	24	15-49 years	2017	44	Population	1	Number	177626977.46529236	187190855.44455165	168322847.6688211
9	Southeast Asia	2	female	25	50-69 years	2017	44	Population	1	Number	55815425.78468654	58686072.16871477	52973157.71607897
9	Southeast Asia	2	female	26	70+ years	2017	44	Population	1	Number	15135708.788954599	15898936.804121373	14381917.227347616
9	Southeast Asia	2	female	28	<1 year	2017	44	Population	1	Number	5334471.391187563	5600578.846896807	5073789.065795136
9	Southeast Asia	2	female	30	80 to 84	2017	44	Population	1	Number	2773439.3394083255	2911254.873063941	2636250.6925874
9	Southeast Asia	2	female	31	85 to 89	2017	44	Population	1	Number	1345826.6580366595	1412149.6091174276	1278836.2583533032
9	Southeast Asia	2	female	32	90 to 94	2017	44	Population	1	Number	452923.6684481879	475477.26796278614	429923.4132274597
9	Southeast Asia	2	female	39	0 to 14	2017	44	Population	1	Number	82986313.95257403	87253299.77425443	78780227.31213796
9	Southeast Asia	2	female	42	Neonatal	2017	44	Population	1	Number	408507.23288213334	428764.58173896716	388577.4831708713
9	Southeast Asia	2	female	157	25 plus	2017	44	Population	1	Number	193021573.2436727	203191209.52837595	183178213.34278932
9	Southeast Asia	2	female	158	<20 years	2017	44	Population	1	Number	110833352.49690135	116570146.49453121	105248205.7714356
9	Southeast Asia	2	female	159	10 to 24	2017	44	Population	1	Number	83526982.03309184	87831100.2740946	79280276.73417456
9	Southeast Asia	2	female	162	10 to 19	2017	44	Population	1	Number	55817481.78215836	58771167.95466913	52943536.61741807
9	Southeast Asia	2	female	164	Birth	2017	44	Population	1	Number	5402253.7414437	5873663.76504249	5000345.49379958
9	Southeast Asia	2	female	235	95 plus	2017	44	Population	1	Number	118073.4802864663	124542.90330013637	111249.30280328581
9	Southeast Asia	3	both	1	Under 5	2017	44	Population	1	Number	55915523.98604182	58729641.377171986	53170316.29940204
9	Southeast Asia	3	both	2	Early Neonatal	2017	44	Population	1	Number	211540.88527946692	222007.1005796336	201210.28827825194
9	Southeast Asia	3	both	3	Late Neonatal	2017	44	Population	1	Number	630946.6041531358	662166.4874130741	600098.1012228276
9	Southeast Asia	3	both	4	Post Neonatal	2017	44	Population	1	Number	10150556.607477011	10656038.632443612	9653462.876058152
9	Southeast Asia	3	both	5	1 to 4	2017	44	Population	1	Number	44922479.8891322	47192642.892575614	42709023.61925575
9	Southeast Asia	3	both	6	5 to 9	2017	44	Population	1	Number	57450537.19699642	60437157.27110062	54519760.49576557
9	Southeast Asia	3	both	7	10 to 14	2017	44	Population	1	Number	57510600.25815685	60553491.57291151	54549355.38375076
9	Southeast Asia	3	both	8	15 to 19	2017	44	Population	1	Number	56716132.76544971	59706788.07396094	53810477.979420654
9	Southeast Asia	3	both	9	20 to 24	2017	44	Population	1	Number	55838998.322467834	58687188.546548754	52982926.09111507
9	Southeast Asia	3	both	10	25 to 29	2017	44	Population	1	Number	54457283.938138075	57264336.39138717	51658120.51886547
9	Southeast Asia	3	both	11	30 to 34	2017	44	Population	1	Number	52439117.024796866	55239306.593475126	49680407.33162731
9	Southeast Asia	3	both	12	35 to 39	2017	44	Population	1	Number	50360198.937994994	53178736.072616585	47666456.19945297
9	Southeast Asia	3	both	13	40 to 44	2017	44	Population	1	Number	45992901.559284344	48576555.26832948	43503002.63802078
9	Southeast Asia	3	both	14	45 to 49	2017	44	Population	1	Number	42004453.28332424	44278366.90428238	39764175.39963055
9	Southeast Asia	3	both	15	50 to 54	2017	44	Population	1	Number	36818160.33316171	38749898.85459346	34899162.49016257
9	Southeast Asia	3	both	16	55 to 59	2017	44	Population	1	Number	30951467.235880986	32556008.731536236	29335141.802454393
9	Southeast Asia	3	both	17	60 to 64	2017	44	Population	1	Number	23732450.598399792	24951929.647558585	22521167.022833265
9	Southeast Asia	3	both	18	65 to 69	2017	44	Population	1	Number	16474767.623417675	17304164.93662119	15650229.070998374
9	Southeast Asia	3	both	19	70 to 74	2017	44	Population	1	Number	10954187.49910264	11508953.003445271	10410562.52137064
9	Southeast Asia	3	both	20	75 to 79	2017	44	Population	1	Number	7412630.783433241	7783471.098884308	7039552.840470074
9	Southeast Asia	3	both	21	80 plus	2017	44	Population	1	Number	7603194.6807812825	7975528.552107027	7227834.308120389
9	Southeast Asia	3	both	22	All Ages	2017	44	Population	1	Number	662632606.0268285	698024999.3416855	628727663.8426462
9	Southeast Asia	3	both	23	5-14 years	2017	44	Population	1	Number	114961137.45515327	120940605.33128482	109069748.5249056
9	Southeast Asia	3	both	24	15-49 years	2017	44	Population	1	Number	357809085.83145607	377110380.1982851	338859697.37889934
9	Southeast Asia	3	both	25	50-69 years	2017	44	Population	1	Number	107976845.79086016	113527009.45729999	102369340.33274025
9	Southeast Asia	3	both	26	70+ years	2017	44	Population	1	Number	25970012.963317163	27267830.87991744	24655576.87022628
9	Southeast Asia	3	both	28	<1 year	2017	44	Population	1	Number	10993044.096909614	11540212.220436322	10454768.878398025
9	Southeast Asia	3	both	30	80 to 84	2017	44	Population	1	Number	4565071.666584543	4792918.392831033	4338105.640201129
9	Southeast Asia	3	both	31	85 to 89	2017	44	Population	1	Number	2145384.2517298474	2250441.240243806	2039176.3610412348
9	Southeast Asia	3	both	32	90 to 94	2017	44	Population	1	Number	709365.3110280539	744221.3042966388	673437.1817584606
9	Southeast Asia	3	both	39	0 to 14	2017	44	Population	1	Number	170876661.4411951	179650273.35747632	162195517.3929799
9	Southeast Asia	3	both	42	Neonatal	2017	44	Population	1	Number	842487.4894326028	884173.5879927077	801308.3895010795
9	Southeast Asia	3	both	157	25 plus	2017	44	Population	1	Number	379200813.49771583	399446484.3058939	359708246.9135457
9	Southeast Asia	3	both	158	<20 years	2017	44	Population	1	Number	227592794.2066448	239345215.96165958	216105113.03040725
9	Southeast Asia	3	both	159	10 to 24	2017	44	Population	1	Number	170065731.3460744	178821463.7780909	161389441.7967856
9	Southeast Asia	3	both	162	10 to 19	2017	44	Population	1	Number	114226733.02360657	120260279.64687245	108337186.81419873
9	Southeast Asia	3	both	164	Birth	2017	44	Population	1	Number	11149977.7631269	12122270.0789153	10321151.41113
9	Southeast Asia	3	both	235	95 plus	2017	44	Population	1	Number	183373.45143883795	193141.69906001014	173075.72986963583
10	Cambodia	1	male	1	Under 5	2017	44	Population	1	Number	904947.760509061	1020301.4855117839	794639.6745130206
10	Cambodia	1	male	2	Early Neonatal	2017	44	Population	1	Number	3592.1784492322527	4050.0735710018766	3154.31192634243
10	Cambodia	1	male	3	Late Neonatal	2017	44	Population	1	Number	10669.055524306019	12029.040432492613	9368.557146797859
10	Cambodia	1	male	4	Post Neonatal	2017	44	Population	1	Number	170048.02574465598	191724.05396972236	149320.11959817674
10	Cambodia	1	male	5	1 to 4	2017	44	Population	1	Number	720638.5007908668	812498.317538567	632796.6858417036
10	Cambodia	1	male	6	5 to 9	2017	44	Population	1	Number	846436.0984492642	954331.3396927686	743260.2577959079
10	Cambodia	1	male	7	10 to 14	2017	44	Population	1	Number	797447.387754009	899098.0362062128	700242.9977722005
10	Cambodia	1	male	8	15 to 19	2017	44	Population	1	Number	769293.0355753705	867354.8476984833	675520.5041348075
10	Cambodia	1	male	9	20 to 24	2017	44	Population	1	Number	785613.5047870475	885755.6877332231	689851.5991529017
10	Cambodia	1	male	10	25 to 29	2017	44	Population	1	Number	754045.0606290118	850163.212813322	662131.1723113428
10	Cambodia	1	male	11	30 to 34	2017	44	Population	1	Number	664366.9140562771	749053.7895305525	583384.2917583681
10	Cambodia	1	male	12	35 to 39	2017	44	Population	1	Number	525351.4263452946	592317.9923825797	461314.0168457226
10	Cambodia	1	male	13	40 to 44	2017	44	Population	1	Number	400087.95019143703	451087.1762211521	351319.45996292867
10	Cambodia	1	male	14	45 to 49	2017	44	Population	1	Number	364305.8226362627	410743.89952330233	319898.9742347446
10	Cambodia	1	male	15	50 to 54	2017	44	Population	1	Number	338591.4253113889	381751.6870061399	297319.0185596882
10	Cambodia	1	male	16	55 to 59	2017	44	Population	1	Number	263779.3113754168	297403.2700983941	231626.08415840278
10	Cambodia	1	male	17	60 to 64	2017	44	Population	1	Number	181281.06038838509	204388.96396116194	159183.90995450082
10	Cambodia	1	male	18	65 to 69	2017	44	Population	1	Number	132034.2770731573	148864.69132807804	115940.03492417633
10	Cambodia	1	male	19	70 to 74	2017	44	Population	1	Number	84021.97010045321	94732.25378324004	73780.16045369103
10	Cambodia	1	male	20	75 to 79	2017	44	Population	1	Number	54764.18652223845	61744.97943400881	48088.737551570724
10	Cambodia	1	male	21	80 plus	2017	44	Population	1	Number	47517.5040449426	53574.56206930046	41725.38526058516
10	Cambodia	1	male	22	All Ages	2017	44	Population	1	Number	7913884.695749018	8922667.874993706	6949226.279344563
10	Cambodia	1	male	23	5-14 years	2017	44	Population	1	Number	1643883.4862032733	1853429.3758989812	1443503.2555681083
10	Cambodia	1	male	24	15-49 years	2017	44	Population	1	Number	4263063.714220702	4806476.605902616	3743420.0184008167
10	Cambodia	1	male	25	50-69 years	2017	44	Population	1	Number	915686.0741483481	1032408.612393774	804069.0475967684
10	Cambodia	1	male	26	70+ years	2017	44	Population	1	Number	186303.66066763428	210051.7952865493	163594.28326584696
10	Cambodia	1	male	28	<1 year	2017	44	Population	1	Number	184309.25971819428	207803.16797321683	161842.988671317
10	Cambodia	1	male	30	80 to 84	2017	44	Population	1	Number	30480.62403424569	34365.99032409636	26765.20592514823
10	Cambodia	1	male	31	85 to 89	2017	44	Population	1	Number	13029.153311278284	14689.979972965415	11440.972173499018
10	Cambodia	1	male	32	90 to 94	2017	44	Population	1	Number	3416.4318563010356	3851.9245532724044	2999.9878631223887
10	Cambodia	1	male	39	0 to 14	2017	44	Population	1	Number	2548831.2467123345	2873730.861410765	2238142.9300811286
10	Cambodia	1	male	42	Neonatal	2017	44	Population	1	Number	14261.233973538272	16079.11400349449	12522.86907314029
10	Cambodia	1	male	157	25 plus	2017	44	Population	1	Number	3810146.9086742657	4295826.478151233	3345711.245975722
10	Cambodia	1	male	158	<20 years	2017	44	Population	1	Number	3318124.2822877048	3741085.7091092486	2913663.4342159373
10	Cambodia	1	male	159	10 to 24	2017	44	Population	1	Number	2352353.9281164273	2652208.5716379196	2065615.101059909
10	Cambodia	1	male	162	10 to 19	2017	44	Population	1	Number	1566740.4233293796	1766452.883904696	1375763.5019070078
10	Cambodia	1	male	164	Birth	2017	44	Population	1	Number	190027.146701452	211090.354456991	172069.130402129
10	Cambodia	1	male	235	95 plus	2017	44	Population	1	Number	591.294843117591	666.6672189662759	519.2192988155202
10	Cambodia	2	female	1	Under 5	2017	44	Population	1	Number	866298.0397897955	976725.0834415703	760701.139237681
10	Cambodia	2	female	2	Early Neonatal	2017	44	Population	1	Number	3430.685663719444	3867.9952940575085	3012.5042108960592
10	Cambodia	2	female	3	Late Neonatal	2017	44	Population	1	Number	10207.608325792398	11508.772542262295	8963.357788742604
10	Cambodia	2	female	4	Post Neonatal	2017	44	Population	1	Number	163163.83542780913	183962.3356547629	143275.0736945462
10	Cambodia	2	female	5	1 to 4	2017	44	Population	1	Number	689495.9103724746	777385.9799504875	605450.2035434961
10	Cambodia	2	female	6	5 to 9	2017	44	Population	1	Number	803056.0545657049	905421.6399869381	705167.999373609
10	Cambodia	2	female	7	10 to 14	2017	44	Population	1	Number	752267.837718657	848159.4472318693	660570.5829639235
10	Cambodia	2	female	8	15 to 19	2017	44	Population	1	Number	732144.5121100204	825471.0005524947	642900.1785388424
10	Cambodia	2	female	9	20 to 24	2017	44	Population	1	Number	768058.1616926895	865962.5643956212	674436.1544927394
10	Cambodia	2	female	10	25 to 29	2017	44	Population	1	Number	749375.2980972825	844898.1954763759	658030.6277935255
10	Cambodia	2	female	11	30 to 34	2017	44	Population	1	Number	673235.027687105	759052.3219388003	591171.4317864085
10	Cambodia	2	female	12	35 to 39	2017	44	Population	1	Number	547550.6008682281	617346.8965152814	480807.23577743024
10	Cambodia	2	female	13	40 to 44	2017	44	Population	1	Number	429829.68670589296	484620.0930055742	377435.84463689534
10	Cambodia	2	female	14	45 to 49	2017	44	Population	1	Number	408433.3252179629	460496.3365155845	358647.5803077287
10	Cambodia	2	female	15	50 to 54	2017	44	Population	1	Number	393369.77954765386	443512.640113214	345420.1968599451
10	Cambodia	2	female	16	55 to 59	2017	44	Population	1	Number	337828.3343138644	380891.32477051544	296648.94409974857
10	Cambodia	2	female	17	60 to 64	2017	44	Population	1	Number	265749.3310575922	299624.4082634084	233355.96942619712
10	Cambodia	2	female	18	65 to 69	2017	44	Population	1	Number	199980.87196440672	225472.44122074713	175604.31876999495
10	Cambodia	2	female	19	70 to 74	2017	44	Population	1	Number	127939.19637244786	144247.61053672482	112344.12172661698
10	Cambodia	2	female	20	75 to 79	2017	44	Population	1	Number	88061.45213017137	99286.6487389236	77327.25214823343
10	Cambodia	2	female	21	80 plus	2017	44	Population	1	Number	84472.70664749079	95240.44573484857	74175.95472896232
10	Cambodia	2	female	22	All Ages	2017	44	Population	1	Number	8227650.216486966	9276429.098438494	7224745.532668483
10	Cambodia	2	female	23	5-14 years	2017	44	Population	1	Number	1555323.8922843619	1753581.0872188073	1365738.5823375322
10	Cambodia	2	female	24	15-49 years	2017	44	Population	1	Number	4308626.612379181	4857847.408399733	3783429.053333571
10	Cambodia	2	female	25	50-69 years	2017	44	Population	1	Number	1196928.3168835172	1349500.814367885	1051029.429155886
10	Cambodia	2	female	26	70+ years	2017	44	Population	1	Number	300473.35515011003	338774.7050104971	263847.32860381267
10	Cambodia	2	female	28	<1 year	2017	44	Population	1	Number	176802.12941732098	199339.1034910827	155250.9356941849
10	Cambodia	2	female	30	80 to 84	2017	44	Population	1	Number	51715.58372695785	58307.77112597297	45411.74243795387
10	Cambodia	2	female	31	85 to 89	2017	44	Population	1	Number	23920.672419312777	26969.841430555385	21004.875833631027
10	Cambodia	2	female	32	90 to 94	2017	44	Population	1	Number	7198.580526908762	8116.183856899736	6321.113700133049
10	Cambodia	2	female	39	0 to 14	2017	44	Population	1	Number	2421621.9320741575	2730306.170660378	2126439.7215752136
10	Cambodia	2	female	42	Neonatal	2017	44	Population	1	Number	13638.293989511842	15376.767836319801	11975.861999638662
10	Cambodia	2	female	157	25 plus	2017	44	Population	1	Number	4305825.610610099	4854689.362829999	3780969.4780616877
10	Cambodia	2	female	158	<20 years	2017	44	Population	1	Number	3153766.444184178	3555777.1712128725	2769339.900114055
10	Cambodia	2	female	159	10 to 24	2017	44	Population	1	Number	2252470.511521367	2539593.0121799856	1977906.9159955054
10	Cambodia	2	female	162	10 to 19	2017	44	Population	1	Number	1484412.3498286775	1673630.4477843645	1303470.7615027658
10	Cambodia	2	female	164	Birth	2017	44	Population	1	Number	181450.764231118	201563.338727676	164303.23642707
10	Cambodia	2	female	235	95 plus	2017	44	Population	1	Number	1637.8699743114007	1846.6493214205118	1438.2227572443712
10	Cambodia	3	both	1	Under 5	2017	44	Population	1	Number	1771245.8002988566	1997026.5689533544	1555340.8137507015
10	Cambodia	3	both	2	Early Neonatal	2017	44	Population	1	Number	7022.864112951697	7918.068865059385	6166.816137238489
10	Cambodia	3	both	3	Late Neonatal	2017	44	Population	1	Number	20876.66385009842	23537.81297475491	18331.914935540462
10	Cambodia	3	both	4	Post Neonatal	2017	44	Population	1	Number	333211.86117246514	375686.3896244853	292595.193292723
10	Cambodia	3	both	5	1 to 4	2017	44	Population	1	Number	1410134.4111633413	1589884.2974890545	1238246.8893851996
10	Cambodia	3	both	6	5 to 9	2017	44	Population	1	Number	1649492.153014969	1859752.9796797065	1448428.2571695168
10	Cambodia	3	both	7	10 to 14	2017	44	Population	1	Number	1549715.225472666	1747257.483438082	1360813.580736124
10	Cambodia	3	both	8	15 to 19	2017	44	Population	1	Number	1501437.547685391	1692825.8482509782	1318420.68267365
10	Cambodia	3	both	9	20 to 24	2017	44	Population	1	Number	1553671.666479737	1751718.2521288444	1364287.753645641
10	Cambodia	3	both	10	25 to 29	2017	44	Population	1	Number	1503420.3587262945	1695061.4082896977	1320161.8001048686
10	Cambodia	3	both	11	30 to 34	2017	44	Population	1	Number	1337601.941743382	1508106.1114693529	1174555.7235447767
10	Cambodia	3	both	12	35 to 39	2017	44	Population	1	Number	1072902.0272135227	1209664.8888978611	942121.2526231529
10	Cambodia	3	both	13	40 to 44	2017	44	Population	1	Number	829917.6368973299	935707.2692267264	728755.3045998241
10	Cambodia	3	both	14	45 to 49	2017	44	Population	1	Number	772739.1478542256	871240.2360388867	678546.5545424733
10	Cambodia	3	both	15	50 to 54	2017	44	Population	1	Number	731961.2048590428	825264.3271193539	642739.2154196333
10	Cambodia	3	both	16	55 to 59	2017	44	Population	1	Number	601607.6456892812	678294.5948689096	528275.0282581514
10	Cambodia	3	both	17	60 to 64	2017	44	Population	1	Number	447030.3914459772	504013.3722245704	392539.8793806979
10	Cambodia	3	both	18	65 to 69	2017	44	Population	1	Number	332015.14903756406	374337.13254882523	291544.35369417124
10	Cambodia	3	both	19	70 to 74	2017	44	Population	1	Number	211961.16647290107	238979.86431996486	186124.28218030802
10	Cambodia	3	both	20	75 to 79	2017	44	Population	1	Number	142825.63865240983	161031.6281729324	125415.98969980415
10	Cambodia	3	both	21	80 plus	2017	44	Population	1	Number	131990.21069243338	148815.00780414903	115901.33998954746
10	Cambodia	3	both	22	All Ages	2017	44	Population	1	Number	16141534.912235985	18199096.973432194	14173971.812013045
10	Cambodia	3	both	23	5-14 years	2017	44	Population	1	Number	3199207.3784876354	3607010.463117789	2809241.8379056407
10	Cambodia	3	both	24	15-49 years	2017	44	Population	1	Number	8571690.326599883	9664324.014302349	7526849.071734386
10	Cambodia	3	both	25	50-69 years	2017	44	Population	1	Number	2112614.3910318655	2381909.4267616593	1855098.4767526537
10	Cambodia	3	both	26	70+ years	2017	44	Population	1	Number	486777.01581774425	548826.5002970463	427441.61186965957
10	Cambodia	3	both	28	<1 year	2017	44	Population	1	Number	361111.38913551526	407142.2714642995	317093.9243655019
10	Cambodia	3	both	30	80 to 84	2017	44	Population	1	Number	82196.20776120354	92673.76145006932	72176.9483631021
10	Cambodia	3	both	31	85 to 89	2017	44	Population	1	Number	36949.82573059106	41659.8214035208	32445.848007130044
10	Cambodia	3	both	32	90 to 94	2017	44	Population	1	Number	10615.012383209798	11968.10841017214	9321.101563255439
10	Cambodia	3	both	39	0 to 14	2017	44	Population	1	Number	4970453.178786492	5604037.032071142	4364582.651656342
10	Cambodia	3	both	42	Neonatal	2017	44	Population	1	Number	27899.527963050114	31455.881839814294	24498.73107277895
10	Cambodia	3	both	157	25 plus	2017	44	Population	1	Number	8115972.519284364	9150515.84098123	7126680.724037409
10	Cambodia	3	both	158	<20 years	2017	44	Population	1	Number	6471890.726471882	7296862.88032212	5683003.334329992
10	Cambodia	3	both	159	10 to 24	2017	44	Population	1	Number	4604824.439637794	5191801.583817903	4043522.017055414
10	Cambodia	3	both	162	10 to 19	2017	44	Population	1	Number	3051152.773158057	3440083.3316890597	2679234.263409774
10	Cambodia	3	both	164	Birth	2017	44	Population	1	Number	371477.91093257	412653.693184667	336372.366829199
10	Cambodia	3	both	235	95 plus	2017	44	Population	1	Number	2229.1648174289917	2513.316540386788	1957.4420560598915
11	Indonesia	1	male	1	Under 5	2017	44	Population	1	Number	10570530.864348559	11742840.135795513	9356079.041182095
11	Indonesia	1	male	2	Early Neonatal	2017	44	Population	1	Number	38757.16891037338	43055.4760655899	34304.3448234845
11	Indonesia	1	male	3	Late Neonatal	2017	44	Population	1	Number	115350.5135071813	128143.29356581745	102097.8544657645
11	Indonesia	1	male	4	Post Neonatal	2017	44	Population	1	Number	1862666.3897777724	2069242.6825270662	1648664.0258429572
11	Indonesia	1	male	5	1 to 4	2017	44	Population	1	Number	8553756.792153232	9502398.683637042	7571012.816049887
11	Indonesia	1	male	6	5 to 9	2017	44	Population	1	Number	11724163.792062672	13024415.036752155	10377170.696342662
11	Indonesia	1	male	7	10 to 14	2017	44	Population	1	Number	12090444.794214124	13431317.897946205	10701369.551763495
11	Indonesia	1	male	8	15 to 19	2017	44	Population	1	Number	11505051.766870968	12781002.712747253	10183232.5249419
11	Indonesia	1	male	9	20 to 24	2017	44	Population	1	Number	10672654.685463998	11856289.849987244	9446469.822364727
11	Indonesia	1	male	10	25 to 29	2017	44	Population	1	Number	10259838.65764033	11397691.064132776	9081082.365920922
11	Indonesia	1	male	11	30 to 34	2017	44	Population	1	Number	10370846.681457696	11521010.270538427	9179336.640788382
11	Indonesia	1	male	12	35 to 39	2017	44	Population	1	Number	10326966.17128539	11472263.256538548	9140497.57709252
11	Indonesia	1	male	13	40 to 44	2017	44	Population	1	Number	9599203.990676535	10663789.67527396	8496348.23659683
11	Indonesia	1	male	14	45 to 49	2017	44	Population	1	Number	8435424.919178842	9370943.387291037	7466276.1315023275
11	Indonesia	1	male	15	50 to 54	2017	44	Population	1	Number	7079346.842421355	7864471.454010175	6265998.318119381
11	Indonesia	1	male	16	55 to 59	2017	44	Population	1	Number	5713797.830679196	6347478.2255466245	5057337.6886368785
11	Indonesia	1	male	17	60 to 64	2017	44	Population	1	Number	4244067.79199964	4714749.925665329	3756465.4252140927
11	Indonesia	1	male	18	65 to 69	2017	44	Population	1	Number	2825905.3941417006	3139308.3004193357	2501236.179127508
11	Indonesia	1	male	19	70 to 74	2017	44	Population	1	Number	1763849.1004429534	1959466.2061889556	1561199.8878997867
11	Indonesia	1	male	20	75 to 79	2017	44	Population	1	Number	1071995.1513882205	1190883.2064013446	948833.2702361646
11	Indonesia	1	male	21	80 plus	2017	44	Population	1	Number	863560.8989628779	959332.8579406108	764346.0987206411
11	Indonesia	1	male	22	All Ages	2017	44	Population	1	Number	129117649.33323506	143437253.46317554	114283279.45645036
11	Indonesia	1	male	23	5-14 years	2017	44	Population	1	Number	23814608.586276796	26455732.934698362	21078540.24810616
11	Indonesia	1	male	24	15-49 years	2017	44	Population	1	Number	71169986.87257376	79062990.21650927	62993243.299207605
11	Indonesia	1	male	25	50-69 years	2017	44	Population	1	Number	19863117.85924189	22066007.905641466	17581037.611097857
11	Indonesia	1	male	26	70+ years	2017	44	Population	1	Number	3699405.150794052	4109682.27053091	3274379.2568565924
11	Indonesia	1	male	28	<1 year	2017	44	Population	1	Number	2016774.072195327	2240441.452158474	1785066.2251322065
11	Indonesia	1	male	30	80 to 84	2017	44	Population	1	Number	567253.1397318441	630163.5198725315	502081.2369594192
11	Indonesia	1	male	31	85 to 89	2017	44	Population	1	Number	227050.71815579632	252231.44610584277	200964.78527748055
11	Indonesia	1	male	32	90 to 94	2017	44	Population	1	Number	58216.10861764439	64672.48103222261	51527.640445548255
11	Indonesia	1	male	39	0 to 14	2017	44	Population	1	Number	34385139.45062535	38198573.07049388	30434619.289288253
11	Indonesia	1	male	42	Neonatal	2017	44	Population	1	Number	154107.6824175547	171198.76963140734	136402.19928924902
11	Indonesia	1	male	157	25 plus	2017	44	Population	1	Number	72554803.43027474	80601387.82994711	64218957.81985544
11	Indonesia	1	male	158	<20 years	2017	44	Population	1	Number	45890191.21749632	50979575.78324114	40617851.814230144
11	Indonesia	1	male	159	10 to 24	2017	44	Population	1	Number	34268151.24654909	38068610.46068069	30331071.89907012
11	Indonesia	1	male	162	10 to 19	2017	44	Population	1	Number	23595496.56108509	26212320.610693455	20884602.076705392
11	Indonesia	1	male	164	Birth	2017	44	Population	1	Number	2031955.75075919	2244282.98285237	1841831.90395449
11	Indonesia	1	male	235	95 plus	2017	44	Population	1	Number	11040.932457593139	12265.410930014094	9772.436038193286
11	Indonesia	2	female	1	Under 5	2017	44	Population	1	Number	10006339.352315996	11116077.788966171	8856707.680492535
11	Indonesia	2	female	2	Early Neonatal	2017	44	Population	1	Number	36594.08793877415	40652.5017612491	32389.780947509615
11	Indonesia	2	female	3	Late Neonatal	2017	44	Population	1	Number	109223.20918316982	121336.44951383995	96674.51818298818
11	Indonesia	2	female	4	Post Neonatal	2017	44	Population	1	Number	1765801.7410553829	1961635.4015537556	1562928.1889797756
11	Indonesia	2	female	5	1 to 4	2017	44	Population	1	Number	8094720.314138669	8992453.436137326	7164715.192382261
11	Indonesia	2	female	6	5 to 9	2017	44	Population	1	Number	11056602.074803155	12282818.363211885	9786305.36784601
11	Indonesia	2	female	7	10 to 14	2017	44	Population	1	Number	11435295.203601943	12703509.899812626	10121490.316536132
11	Indonesia	2	female	8	15 to 19	2017	44	Population	1	Number	11093656.341065265	12323982.07870064	9819102.45707552
11	Indonesia	2	female	9	20 to 24	2017	44	Population	1	Number	10538615.329404915	11707385.0551093	9327830.2927127555
11	Indonesia	2	female	10	25 to 29	2017	44	Population	1	Number	10146895.918908495	11272222.576083608	8981115.656182
11	Indonesia	2	female	11	30 to 34	2017	44	Population	1	Number	10143615.312232232	11268578.138520144	8978211.959502995
11	Indonesia	2	female	12	35 to 39	2017	44	Population	1	Number	10092105.2157227	11211355.390064728	8932619.87519363
11	Indonesia	2	female	13	40 to 44	2017	44	Population	1	Number	9362933.432532225	10401315.87630504	8287222.881827939
11	Indonesia	2	female	14	45 to 49	2017	44	Population	1	Number	8238859.482183177	9152578.147883061	7292294.163245781
11	Indonesia	2	female	15	50 to 54	2017	44	Population	1	Number	7015074.527364336	7793071.111817562	6209110.2708159685
11	Indonesia	2	female	16	55 to 59	2017	44	Population	1	Number	5667019.39907818	6295511.900378732	5015933.646673599
11	Indonesia	2	female	17	60 to 64	2017	44	Population	1	Number	4252319.976156421	4723917.306241365	3763769.5131756193
11	Indonesia	2	female	18	65 to 69	2017	44	Population	1	Number	2987062.9253186774	3318338.771979985	2643878.2676964896
11	Indonesia	2	female	19	70 to 74	2017	44	Population	1	Number	2125422.6257413863	2361139.514691913	1881232.1100562536
11	Indonesia	2	female	20	75 to 79	2017	44	Population	1	Number	1431793.4909898625	1590584.4548331213	1267294.2583737264
11	Indonesia	2	female	21	80 plus	2017	44	Population	1	Number	1275822.9143222575	1417316.1893884034	1129243.193377305
11	Indonesia	2	female	22	All Ages	2017	44	Population	1	Number	126869433.52174123	140939702.5639883	112293361.9107843
11	Indonesia	2	female	23	5-14 years	2017	44	Population	1	Number	22491897.2784051	24986328.26302451	19907795.684382144
11	Indonesia	2	female	24	15-49 years	2017	44	Population	1	Number	69616681.03204902	77337417.26266652	61618397.28574064
11	Indonesia	2	female	25	50-69 years	2017	44	Population	1	Number	19921476.827917613	22130839.09041764	17632691.698361672
11	Indonesia	2	female	26	70+ years	2017	44	Population	1	Number	4833039.031053506	5369040.158913437	4277769.561807285
11	Indonesia	2	female	28	<1 year	2017	44	Population	1	Number	1911619.0381773268	2123624.3528288445	1691992.4881102736
11	Indonesia	2	female	30	80 to 84	2017	44	Population	1	Number	816979.7287516812	907585.6711485807	723116.6547201887
11	Indonesia	2	female	31	85 to 89	2017	44	Population	1	Number	344391.7835767409	382586.0508352423	304824.4964824896
11	Indonesia	2	female	32	90 to 94	2017	44	Population	1	Number	93821.74256237276	104226.90575433108	83042.53120868163
11	Indonesia	2	female	39	0 to 14	2017	44	Population	1	Number	32498236.630721092	36102406.05199068	28764503.364874683
11	Indonesia	2	female	42	Neonatal	2017	44	Population	1	Number	145817.29712194396	161988.95127508906	129064.29913049778
11	Indonesia	2	female	157	25 plus	2017	44	Population	1	Number	72738925.22054996	80805929.3781877	64381925.796121344
11	Indonesia	2	female	158	<20 years	2017	44	Population	1	Number	43591892.97178636	48426388.13069131	38583605.821950205
11	Indonesia	2	female	159	10 to 24	2017	44	Population	1	Number	33067566.874072123	36734877.03362256	29268423.06632441
11	Indonesia	2	female	162	10 to 19	2017	44	Population	1	Number	22528951.544667207	25027491.978513274	19940592.773611654
11	Indonesia	2	female	164	Birth	2017	44	Population	1	Number	1922154.55078589	2123008.21370211	1742304.46437922
11	Indonesia	2	female	235	95 plus	2017	44	Population	1	Number	20629.659431462645	22917.56165024939	18259.51096594496
11	Indonesia	3	both	1	Under 5	2017	44	Population	1	Number	20576870.216664556	22858917.924761683	18212786.72167463
11	Indonesia	3	both	2	Early Neonatal	2017	44	Population	1	Number	75351.25684914754	83707.97782683901	66694.12577099411
11	Indonesia	3	both	3	Late Neonatal	2017	44	Population	1	Number	224573.72269035113	249479.7430796574	198772.37264875267
11	Indonesia	3	both	4	Post Neonatal	2017	44	Population	1	Number	3628468.130833155	4030878.0840808223	3211592.2148227333
11	Indonesia	3	both	5	1 to 4	2017	44	Population	1	Number	16648477.106291901	18494852.119774364	14735728.008432148
11	Indonesia	3	both	6	5 to 9	2017	44	Population	1	Number	22780765.86686583	25307233.399964035	20163476.064188674
11	Indonesia	3	both	7	10 to 14	2017	44	Population	1	Number	23525739.997816067	26134827.797758836	20822859.86829963
11	Indonesia	3	both	8	15 to 19	2017	44	Population	1	Number	22598708.107936233	25104984.791447893	20002334.98201742
11	Indonesia	3	both	9	20 to 24	2017	44	Population	1	Number	21211270.01486891	23563674.905096542	18774300.11507748
11	Indonesia	3	both	10	25 to 29	2017	44	Population	1	Number	20406734.576548826	22669913.640216384	18062198.02210292
11	Indonesia	3	both	11	30 to 34	2017	44	Population	1	Number	20514461.99368993	22789588.40905857	18157548.600291375
11	Indonesia	3	both	12	35 to 39	2017	44	Population	1	Number	20419071.38700809	22683618.64660328	18073117.452286154
11	Indonesia	3	both	13	40 to 44	2017	44	Population	1	Number	18962137.42320876	21065105.551579002	16783571.118424766
11	Indonesia	3	both	14	45 to 49	2017	44	Population	1	Number	16674284.401362019	18523521.5351741	14758570.294748109
11	Indonesia	3	both	15	50 to 54	2017	44	Population	1	Number	14094421.36978569	15657542.565827735	12475108.588935347
11	Indonesia	3	both	16	55 to 59	2017	44	Population	1	Number	11380817.229757376	12642990.125925357	10073271.335310478
11	Indonesia	3	both	17	60 to 64	2017	44	Population	1	Number	8496387.768156061	9438667.231906693	7520234.938389712
11	Indonesia	3	both	18	65 to 69	2017	44	Population	1	Number	5812968.319460378	6457647.072399321	5145114.446823998
11	Indonesia	3	both	19	70 to 74	2017	44	Population	1	Number	3889271.7261843397	4320605.720880869	3442431.9979560403
11	Indonesia	3	both	20	75 to 79	2017	44	Population	1	Number	2503788.642378083	2781467.6612344654	2216127.5286098914
11	Indonesia	3	both	21	80 plus	2017	44	Population	1	Number	2139383.813285135	2376649.0473290137	1893589.2920979464
11	Indonesia	3	both	22	All Ages	2017	44	Population	1	Number	255987082.8549763	284376956.02716386	226576641.36723444
11	Indonesia	3	both	23	5-14 years	2017	44	Population	1	Number	46306505.86468189	51442061.19772286	40986335.9324883
11	Indonesia	3	both	24	15-49 years	2017	44	Population	1	Number	140786667.90462276	156400407.4791758	124611640.58494821
11	Indonesia	3	both	25	50-69 years	2017	44	Population	1	Number	39784594.68715951	44196846.9960591	35213729.30945954
11	Indonesia	3	both	26	70+ years	2017	44	Population	1	Number	8532444.181847557	9478722.42944435	7552148.818663877
11	Indonesia	3	both	28	<1 year	2017	44	Population	1	Number	3928393.1103726537	4364065.804987318	3477058.71324248
11	Indonesia	3	both	30	80 to 84	2017	44	Population	1	Number	1384232.8684835252	1537749.191021112	1225197.891679608
11	Indonesia	3	both	31	85 to 89	2017	44	Population	1	Number	571442.5017325372	634817.4969410852	505789.2817599702
11	Indonesia	3	both	32	90 to 94	2017	44	Population	1	Number	152037.85118001714	168899.3867865537	134570.17165422987
11	Indonesia	3	both	39	0 to 14	2017	44	Population	1	Number	66883376.08134645	74300979.12248455	59199122.654162936
11	Indonesia	3	both	42	Neonatal	2017	44	Population	1	Number	299924.9795394986	333187.7209064964	265466.49841974676
11	Indonesia	3	both	157	25 plus	2017	44	Population	1	Number	145293728.6508247	161407317.2081347	128600883.61597674
11	Indonesia	3	both	158	<20 years	2017	44	Population	1	Number	89482084.18928269	99405963.91393243	79201457.63618034
11	Indonesia	3	both	159	10 to 24	2017	44	Population	1	Number	67335718.12062122	74803487.49430327	59599494.965394534
11	Indonesia	3	both	162	10 to 19	2017	44	Population	1	Number	46124448.1057523	51239812.58920673	40825194.85031705
11	Indonesia	3	both	164	Birth	2017	44	Population	1	Number	3954110.30154507	4367291.19655448	3584136.36833371
11	Indonesia	3	both	235	95 plus	2017	44	Population	1	Number	31670.591889055784	35182.972580263486	28031.94700413825
12	Lao People's Democratic Republic	1	male	1	Under 5	2017	44	Population	1	Number	405937.8515675573	435007.9546745666	375201.89051645144
12	Lao People's Democratic Republic	1	male	2	Early Neonatal	2017	44	Population	1	Number	1653.0127556982036	1771.3886377692822	1527.8533612738436
12	Lao People's Democratic Republic	1	male	3	Late Neonatal	2017	44	Population	1	Number	4900.297370099227	5251.218451377314	4529.266808340587
12	Lao People's Democratic Republic	1	male	4	Post Neonatal	2017	44	Population	1	Number	77667.23483401556	83229.15648271743	71786.58809070953
12	Lao People's Democratic Republic	1	male	5	1 to 4	2017	44	Population	1	Number	321717.30660774437	344756.1911027025	297358.1822561275
12	Lao People's Democratic Republic	1	male	6	5 to 9	2017	44	Population	1	Number	370657.55539713206	397201.15883588017	342592.87470280565
12	Lao People's Democratic Republic	1	male	7	10 to 14	2017	44	Population	1	Number	365156.6349239083	391306.30533886334	337508.46152683755
12	Lao People's Democratic Republic	1	male	8	15 to 19	2017	44	Population	1	Number	361770.8331475169	387678.0388443888	334379.0188732137
12	Lao People's Democratic Republic	1	male	9	20 to 24	2017	44	Population	1	Number	344865.8582414199	369562.46147379145	318754.01982617314
12	Lao People's Democratic Republic	1	male	10	25 to 29	2017	44	Population	1	Number	325346.22059911094	348644.9796130087	300712.329657816
12	Lao People's Democratic Republic	1	male	11	30 to 34	2017	44	Population	1	Number	283301.5273963091	303589.3733805688	261851.0894089497
12	Lao People's Democratic Republic	1	male	12	35 to 39	2017	44	Population	1	Number	233110.34642205658	249803.8914551983	215460.1802683695
12	Lao People's Democratic Republic	1	male	13	40 to 44	2017	44	Population	1	Number	190858.1580328132	204525.93084927445	176407.15552361237
12	Lao People's Democratic Republic	1	male	14	45 to 49	2017	44	Population	1	Number	161289.1317067633	172839.40146024872	149076.97545929212
12	Lao People's Democratic Republic	1	male	15	50 to 54	2017	44	Population	1	Number	134748.48894054603	144398.12484389677	124545.88208390816
12	Lao People's Democratic Republic	1	male	16	55 to 59	2017	44	Population	1	Number	110518.58452769862	118433.06364083015	102150.56736361953
12	Lao People's Democratic Republic	1	male	17	60 to 64	2017	44	Population	1	Number	80868.40374625484	86659.5681472214	74745.3775287888
12	Lao People's Democratic Republic	1	male	18	65 to 69	2017	44	Population	1	Number	54874.78171336346	58804.48562301876	50719.88670439388
12	Lao People's Democratic Republic	1	male	19	70 to 74	2017	44	Population	1	Number	36327.86323994903	38929.381491978536	33577.26537059229
12	Lao People's Democratic Republic	1	male	20	75 to 79	2017	44	Population	1	Number	23352.92337050514	25025.27761785891	21584.735111209855
12	Lao People's Democratic Republic	1	male	21	80 plus	2017	44	Population	1	Number	18979.11770230026	20338.25409806973	17542.09619708796
12	Lao People's Democratic Republic	1	male	22	All Ages	2017	44	Population	1	Number	3501964.280675205	3752747.6513886624	3236809.806123123
12	Lao People's Democratic Republic	1	male	23	5-14 years	2017	44	Population	1	Number	735814.1903210403	788507.4641747434	680101.3362296433
12	Lao People's Democratic Republic	1	male	24	15-49 years	2017	44	Population	1	Number	1900542.07554599	2036644.0770764796	1756640.7690174265
12	Lao People's Democratic Republic	1	male	25	50-69 years	2017	44	Population	1	Number	381010.258927863	408295.242254967	352161.7136807103
12	Lao People's Democratic Republic	1	male	26	70+ years	2017	44	Population	1	Number	78659.90431275443	84292.91320790719	72704.09667889013
12	Lao People's Democratic Republic	1	male	28	<1 year	2017	44	Population	1	Number	84220.54495981298	90251.76357186404	77843.70826032395
12	Lao People's Democratic Republic	1	male	30	80 to 84	2017	44	Population	1	Number	12274.98226088312	13154.020760453037	11345.570590558184
12	Lao People's Democratic Republic	1	male	31	85 to 89	2017	44	Population	1	Number	5019.313902234019	5378.758019359186	4639.27189332403
12	Lao People's Democratic Republic	1	male	32	90 to 94	2017	44	Population	1	Number	1430.5837442284667	1533.030995174248	1322.2657687719852
12	Lao People's Democratic Republic	1	male	39	0 to 14	2017	44	Population	1	Number	1141752.0418885977	1223515.41884931	1055303.2267460946
12	Lao People's Democratic Republic	1	male	42	Neonatal	2017	44	Population	1	Number	6553.31012579743	7022.607089146597	6057.12016961443
12	Lao People's Democratic Republic	1	male	157	25 plus	2017	44	Population	1	Number	1653575.5473976703	1771991.732221173	1528373.5406776397
12	Lao People's Democratic Republic	1	male	158	<20 years	2017	44	Population	1	Number	1503522.8750361146	1611193.4576936986	1389682.2456193082
12	Lao People's Democratic Republic	1	male	159	10 to 24	2017	44	Population	1	Number	1071793.326312845	1148546.8056570436	990641.5002262243
12	Lao People's Democratic Republic	1	male	162	10 to 19	2017	44	Population	1	Number	726927.4680714251	778984.3441832522	671887.4804000512
12	Lao People's Democratic Republic	1	male	164	Birth	2017	44	Population	1	Number	88352.1641302345	94272.268425465	82755.7166926678
12	Lao People's Democratic Republic	1	male	235	95 plus	2017	44	Population	1	Number	254.23779495465266	272.4443230832582	234.98794443376624
12	Lao People's Democratic Republic	2	female	1	Under 5	2017	44	Population	1	Number	391011.54837510077	419012.74605450424	361405.7462184875
12	Lao People's Democratic Republic	2	female	2	Early Neonatal	2017	44	Population	1	Number	1580.6862140133337	1693.882633228132	1461.0030907955213
12	Lao People's Democratic Republic	2	female	3	Late Neonatal	2017	44	Population	1	Number	4696.418211863653	5032.739057838746	4340.824549725145
12	Lao People's Democratic Republic	2	female	4	Post Neonatal	2017	44	Population	1	Number	74652.54139991077	79998.57421580971	69000.15496693022
12	Lao People's Democratic Republic	2	female	5	1 to 4	2017	44	Population	1	Number	310081.90254931303	332287.5501476276	286603.7636110367
12	Lao People's Democratic Republic	2	female	6	5 to 9	2017	44	Population	1	Number	358174.7806397359	383824.465100843	331055.24481739296
12	Lao People's Democratic Republic	2	female	7	10 to 14	2017	44	Population	1	Number	354845.69756649394	380256.9790607003	327978.22635768703
12	Lao People's Democratic Republic	2	female	8	15 to 19	2017	44	Population	1	Number	355906.1040972664	381393.3236373236	328958.3432241616
12	Lao People's Democratic Republic	2	female	9	20 to 24	2017	44	Population	1	Number	343098.95794209297	367669.0295547033	317120.9020222986
12	Lao People's Democratic Republic	2	female	10	25 to 29	2017	44	Population	1	Number	321650.2410485275	344684.3228311644	297296.1946279486
12	Lao People's Democratic Republic	2	female	11	30 to 34	2017	44	Population	1	Number	277294.09033277584	297151.73052525887	256298.51101624186
12	Lao People's Democratic Republic	2	female	12	35 to 39	2017	44	Population	1	Number	227807.9587047107	244121.78808172097	210559.26775647412
12	Lao People's Democratic Republic	2	female	13	40 to 44	2017	44	Population	1	Number	189380.17040422364	202942.10127323391	175041.07509956387
12	Lao People's Democratic Republic	2	female	14	45 to 49	2017	44	Population	1	Number	164654.9625043682	176446.26681018536	152187.95925531708
12	Lao People's Democratic Republic	2	female	15	50 to 54	2017	44	Population	1	Number	139923.288020869	149943.50267720406	129328.86645080664
12	Lao People's Democratic Republic	2	female	16	55 to 59	2017	44	Population	1	Number	112863.42147267112	120945.81952092101	104317.86280381843
12	Lao People's Democratic Republic	2	female	17	60 to 64	2017	44	Population	1	Number	81396.5789649992	87225.56715600693	75233.56147081727
12	Lao People's Democratic Republic	2	female	18	65 to 69	2017	44	Population	1	Number	59187.030799667984	63425.54435857846	54705.62985032475
12	Lao People's Democratic Republic	2	female	19	70 to 74	2017	44	Population	1	Number	38451.53632295261	41205.13547911585	35540.14257582191
12	Lao People's Democratic Republic	2	female	20	75 to 79	2017	44	Population	1	Number	27980.46302791602	29984.205576344055	25861.896310136537
12	Lao People's Democratic Republic	2	female	21	80 plus	2017	44	Population	1	Number	26357.44675303974	28244.96153341704	24361.768218309153
12	Lao People's Democratic Republic	2	female	22	All Ages	2017	44	Population	1	Number	3469984.2769774115	3718477.489231226	3207251.1980756084
12	Lao People's Democratic Republic	2	female	23	5-14 years	2017	44	Population	1	Number	713020.4782062299	764081.4441615434	659033.4711750799
12	Lao People's Democratic Republic	2	female	24	15-49 years	2017	44	Population	1	Number	1879792.4850339652	2014408.56271359	1737462.2530020052
12	Lao People's Democratic Republic	2	female	25	50-69 years	2017	44	Population	1	Number	393370.3192582073	421540.4337127106	363585.9205757671
12	Lao People's Democratic Republic	2	female	26	70+ years	2017	44	Population	1	Number	92789.44610390837	99434.30258887695	85763.8071042676
12	Lao People's Democratic Republic	2	female	28	<1 year	2017	44	Population	1	Number	80929.64582578775	86725.19590687659	74801.98260745087
12	Lao People's Democratic Republic	2	female	30	80 to 84	2017	44	Population	1	Number	16082.08490243511	17233.758402415835	14864.414923464054
12	Lao People's Democratic Republic	2	female	31	85 to 89	2017	44	Population	1	Number	7077.6280948021495	7584.4726220480225	6541.738917145977
12	Lao People's Democratic Republic	2	female	32	90 to 94	2017	44	Population	1	Number	2547.1444019560313	2729.5510193911146	2354.2850003807785
12	Lao People's Democratic Republic	2	female	39	0 to 14	2017	44	Population	1	Number	1104032.0265813307	1183094.1902160475	1020439.2173935676
12	Lao People's Democratic Republic	2	female	42	Neonatal	2017	44	Population	1	Number	6277.104425876986	6726.621691066877	5801.827640520666
12	Lao People's Democratic Republic	2	female	157	25 plus	2017	44	Population	1	Number	1666947.1883567215	1786320.9458231514	1540732.7354355804
12	Lao People's Democratic Republic	2	female	158	<20 years	2017	44	Population	1	Number	1459938.130678597	1564487.5138533711	1349397.5606177293
12	Lao People's Democratic Republic	2	female	159	10 to 24	2017	44	Population	1	Number	1053850.7596058534	1129319.3322527274	974057.4716041471
12	Lao People's Democratic Republic	2	female	162	10 to 19	2017	44	Population	1	Number	710751.8016637603	761650.3026980239	656936.5695818487
12	Lao People's Democratic Republic	2	female	164	Birth	2017	44	Population	1	Number	84345.3868009929	89997.0139184385	79002.7386782238
12	Lao People's Democratic Republic	2	female	235	95 plus	2017	44	Population	1	Number	650.5893538464493	697.179489562067	601.3293773183408
12	Lao People's Democratic Republic	3	both	1	Under 5	2017	44	Population	1	Number	796949.3999426581	854020.7007290708	736607.636734939
12	Lao People's Democratic Republic	3	both	2	Early Neonatal	2017	44	Population	1	Number	3233.6989697115373	3465.271270997414	2988.856452069365
12	Lao People's Democratic Republic	3	both	3	Late Neonatal	2017	44	Population	1	Number	9596.71558196288	10283.957509216061	8870.09135806573
12	Lao People's Democratic Republic	3	both	4	Post Neonatal	2017	44	Population	1	Number	152319.77623392633	163227.73069852713	140786.74305763977
12	Lao People's Democratic Republic	3	both	5	1 to 4	2017	44	Population	1	Number	631799.2091570573	677043.7412503302	583961.9458671641
12	Lao People's Democratic Republic	3	both	6	5 to 9	2017	44	Population	1	Number	728832.336036868	781025.6239367231	673648.1195201986
12	Lao People's Democratic Republic	3	both	7	10 to 14	2017	44	Population	1	Number	720002.3324904022	771563.2843995637	665486.6878845247
12	Lao People's Democratic Republic	3	both	8	15 to 19	2017	44	Population	1	Number	717676.9372447833	769071.3624817124	663337.3620973752
12	Lao People's Democratic Republic	3	both	9	20 to 24	2017	44	Population	1	Number	687964.8161835129	737231.4910284948	635874.9218484716
12	Lao People's Democratic Republic	3	both	10	25 to 29	2017	44	Population	1	Number	646996.4616476385	693329.3024441733	598008.5242857645
12	Lao People's Democratic Republic	3	both	11	30 to 34	2017	44	Population	1	Number	560595.6177290849	600741.1039058276	518149.6004251916
12	Lao People's Democratic Republic	3	both	12	35 to 39	2017	44	Population	1	Number	460918.30512676726	493925.6795369192	426019.44802484364
12	Lao People's Democratic Republic	3	both	13	40 to 44	2017	44	Population	1	Number	380238.32843703683	407468.0321225084	351448.2306231763
12	Lao People's Democratic Republic	3	both	14	45 to 49	2017	44	Population	1	Number	325944.09421113145	349285.6682704341	301264.9347146092
12	Lao People's Democratic Republic	3	both	15	50 to 54	2017	44	Population	1	Number	274671.776961415	294341.62752110086	253874.7485347148
12	Lao People's Democratic Republic	3	both	16	55 to 59	2017	44	Population	1	Number	223382.00600036973	239378.88316175115	206468.430167438
12	Lao People's Democratic Republic	3	both	17	60 to 64	2017	44	Population	1	Number	162264.98271125404	173885.1353032283	149978.9389996061
12	Lao People's Democratic Republic	3	both	18	65 to 69	2017	44	Population	1	Number	114061.81251303144	122230.02998159721	105425.51655471863
12	Lao People's Democratic Republic	3	both	19	70 to 74	2017	44	Population	1	Number	74779.39956290164	80134.51697109439	69117.4079464142
12	Lao People's Democratic Republic	3	both	20	75 to 79	2017	44	Population	1	Number	51333.386398421164	55009.483194202956	47446.63142134639
12	Lao People's Democratic Republic	3	both	21	80 plus	2017	44	Population	1	Number	45336.56445534	48583.21563148677	41903.86441539712
12	Lao People's Democratic Republic	3	both	22	All Ages	2017	44	Population	1	Number	6971948.557652616	7471225.140619891	6444061.004198731
12	Lao People's Democratic Republic	3	both	23	5-14 years	2017	44	Population	1	Number	1448834.6685272702	1552588.908336287	1339134.807404723
12	Lao People's Democratic Republic	3	both	24	15-49 years	2017	44	Population	1	Number	3780334.560579955	4051052.6397900707	3494103.022019433
12	Lao People's Democratic Republic	3	both	25	50-69 years	2017	44	Population	1	Number	774380.5781860703	829835.6759676776	715747.6342564774
12	Lao People's Democratic Republic	3	both	26	70+ years	2017	44	Population	1	Number	171449.3504166628	183727.21579678415	158467.90378315764
12	Lao People's Democratic Republic	3	both	28	<1 year	2017	44	Population	1	Number	165150.19078560075	176976.9594787406	152645.69086777486
12	Lao People's Democratic Republic	3	both	30	80 to 84	2017	44	Population	1	Number	28357.067163318232	30387.779162868872	26209.985514022235
12	Lao People's Democratic Republic	3	both	31	85 to 89	2017	44	Population	1	Number	12096.941997036169	12963.230641407206	11181.010810470005
12	Lao People's Democratic Republic	3	both	32	90 to 94	2017	44	Population	1	Number	3977.7281461844977	4262.582014565362	3676.5507691527628
12	Lao People's Democratic Republic	3	both	39	0 to 14	2017	44	Population	1	Number	2245784.068469928	2406609.609065357	2075742.4441396622
12	Lao People's Democratic Republic	3	both	42	Neonatal	2017	44	Population	1	Number	12830.414551674417	13749.228780213474	11858.947810135098
12	Lao People's Democratic Republic	3	both	157	25 plus	2017	44	Population	1	Number	3320522.735754392	3558312.6780443247	3069106.276113221
12	Lao People's Democratic Republic	3	both	158	<20 years	2017	44	Population	1	Number	2963461.0057147117	3175680.97154707	2739079.8062370373
12	Lao People's Democratic Republic	3	both	159	10 to 24	2017	44	Population	1	Number	2125644.0859186985	2277866.1379097705	1964698.9718303715
12	Lao People's Democratic Republic	3	both	162	10 to 19	2017	44	Population	1	Number	1437679.2697351854	1540634.646881276	1328824.0499819003
12	Lao People's Democratic Republic	3	both	164	Birth	2017	44	Population	1	Number	172697.550931227	184269.282343903	161758.455370892
12	Lao People's Democratic Republic	3	both	235	95 plus	2017	44	Population	1	Number	904.827148801102	969.6238126453252	836.317321752107
13	Malaysia	1	male	1	Under 5	2017	44	Population	1	Number	1282032.2390540808	1426873.9071083865	1133229.7908497937
13	Malaysia	1	male	2	Early Neonatal	2017	44	Population	1	Number	5119.981205359137	5698.427359519873	4525.717102703261
13	Malaysia	1	male	3	Late Neonatal	2017	44	Population	1	Number	15297.110783693715	17025.350507178733	13521.61133389415
13	Malaysia	1	male	4	Post Neonatal	2017	44	Population	1	Number	239100.1996476338	266113.3048520965	211348.40527781929
13	Malaysia	1	male	5	1 to 4	2017	44	Population	1	Number	1022514.9474173943	1138036.8243895916	903834.057135377
13	Malaysia	1	male	6	5 to 9	2017	44	Population	1	Number	1329326.49583713	1479511.3829097808	1175034.7151644859
13	Malaysia	1	male	7	10 to 14	2017	44	Population	1	Number	1325262.6568499124	1474988.4187931928	1171442.5563519043
13	Malaysia	1	male	8	15 to 19	2017	44	Population	1	Number	1423342.4800112878	1584149.1217923847	1258138.4865336271
13	Malaysia	1	male	9	20 to 24	2017	44	Population	1	Number	1508053.1722139574	1678430.2737595625	1333017.0091505009
13	Malaysia	1	male	10	25 to 29	2017	44	Population	1	Number	1538215.4134139929	1712000.1900512108	1359678.3903899437
13	Malaysia	1	male	11	30 to 34	2017	44	Population	1	Number	1462923.0913259026	1628201.4785052647	1293125.069955946
13	Malaysia	1	male	12	35 to 39	2017	44	Population	1	Number	1195818.8741048689	1330920.313163816	1057023.0071561653
13	Malaysia	1	male	13	40 to 44	2017	44	Population	1	Number	983729.6964359056	1094869.686372088	869550.5184544476
13	Malaysia	1	male	14	45 to 49	2017	44	Population	1	Number	848568.9471233457	944438.7217018042	750077.5574721363
13	Malaysia	1	male	15	50 to 54	2017	44	Population	1	Number	763038.6839760117	849245.405156902	674474.5895707242
13	Malaysia	1	male	16	55 to 59	2017	44	Population	1	Number	658169.2044945268	732527.9628291068	581777.0624110217
13	Malaysia	1	male	17	60 to 64	2017	44	Population	1	Number	532883.7108920201	593087.9422782111	471033.159577161
13	Malaysia	1	male	18	65 to 69	2017	44	Population	1	Number	390053.4833362106	434121.0156772797	344780.8985423505
13	Malaysia	1	male	19	70 to 74	2017	44	Population	1	Number	270198.93750236393	300725.5214853214	238837.58622135854
13	Malaysia	1	male	20	75 to 79	2017	44	Population	1	Number	152428.43671421066	169649.52395370643	134736.4287692607
13	Malaysia	1	male	21	80 plus	2017	44	Population	1	Number	151197.94714222947	168280.0159103483	133648.7592100865
13	Malaysia	1	male	22	All Ages	2017	44	Population	1	Number	15815243.470427956	17602020.881448373	13979605.585780915
13	Malaysia	1	male	23	5-14 years	2017	44	Population	1	Number	2654589.152687042	2954499.801702974	2346477.2715163906
13	Malaysia	1	male	24	15-49 years	2017	44	Population	1	Number	8960651.674629262	9973009.78534613	7920610.039112767
13	Malaysia	1	male	25	50-69 years	2017	44	Population	1	Number	2344145.0826987694	2608982.3259415	2072065.710101257
13	Malaysia	1	male	26	70+ years	2017	44	Population	1	Number	573825.321358804	638655.0613493763	507222.77420070575
13	Malaysia	1	male	28	<1 year	2017	44	Population	1	Number	259517.29163668663	288837.08271879505	229395.73371441668
13	Malaysia	1	male	30	80 to 84	2017	44	Population	1	Number	91996.19694244467	102389.75976706408	81318.41606181733
13	Malaysia	1	male	31	85 to 89	2017	44	Population	1	Number	40672.045216468956	45267.098829691706	35951.33717393841
13	Malaysia	1	male	32	90 to 94	2017	44	Population	1	Number	15432.516090074367	17176.053658529374	13641.300466784378
13	Malaysia	1	male	39	0 to 14	2017	44	Population	1	Number	3936621.391741123	4381373.70881136	3479707.062366184
13	Malaysia	1	male	42	Neonatal	2017	44	Population	1	Number	20417.091989052853	22723.77786669861	18047.328436597414
13	Malaysia	1	male	157	25 plus	2017	44	Population	1	Number	8947226.426461589	9958067.777085062	7908743.027730603
13	Malaysia	1	male	158	<20 years	2017	44	Population	1	Number	5359963.871752411	5965522.830603744	4737845.548899811
13	Malaysia	1	male	159	10 to 24	2017	44	Population	1	Number	4256658.309075158	4737567.81434514	3762598.052036033
13	Malaysia	1	male	162	10 to 19	2017	44	Population	1	Number	2748605.1368612004	3059137.5405855775	2429581.0428855317
13	Malaysia	1	male	164	Birth	2017	44	Population	1	Number	267965.899761176	273015.354828448	262854.724721989
13	Malaysia	1	male	235	95 plus	2017	44	Population	1	Number	3097.1888932414895	3447.103655063202	2737.7055075463672
13	Malaysia	2	female	1	Under 5	2017	44	Population	1	Number	1202460.1602238338	1338311.9196961012	1062893.4549111463
13	Malaysia	2	female	2	Early Neonatal	2017	44	Population	1	Number	4796.493537070857	5338.392643472137	4239.77588257662
13	Malaysia	2	female	3	Late Neonatal	2017	44	Population	1	Number	14336.37259974856	15956.06987251584	12672.383757482436
13	Malaysia	2	female	4	Post Neonatal	2017	44	Population	1	Number	224118.03571209454	249438.48331452403	198105.18565670005
13	Malaysia	2	female	5	1 to 4	2017	44	Population	1	Number	959209.2583749198	1067578.9738655891	847876.1096143872
13	Malaysia	2	female	6	5 to 9	2017	44	Population	1	Number	1252584.6551689224	1394099.3888138076	1107200.1183418452
13	Malaysia	2	female	7	10 to 14	2017	44	Population	1	Number	1254830.9637403921	1396599.481237621	1109185.7031930566
13	Malaysia	2	female	8	15 to 19	2017	44	Population	1	Number	1350138.4073895724	1502674.586335256	1193431.0373920454
13	Malaysia	2	female	9	20 to 24	2017	44	Population	1	Number	1403574.6836405278	1562147.995780701	1240665.091509391
13	Malaysia	2	female	10	25 to 29	2017	44	Population	1	Number	1374269.1208294001	1529531.5438425061	1214760.9560254868
13	Malaysia	2	female	11	30 to 34	2017	44	Population	1	Number	1269699.6109765659	1413147.9611658242	1122328.5817294817
13	Malaysia	2	female	12	35 to 39	2017	44	Population	1	Number	1054036.3939464253	1173119.506553475	931696.8839576829
13	Malaysia	2	female	13	40 to 44	2017	44	Population	1	Number	903586.6019712063	1005672.171018671	798709.4433147955
13	Malaysia	2	female	14	45 to 49	2017	44	Population	1	Number	801056.7459026922	891558.6784970763	708079.9850149717
13	Malaysia	2	female	15	50 to 54	2017	44	Population	1	Number	731022.985695725	813612.6315788354	646174.8776283407
13	Malaysia	2	female	16	55 to 59	2017	44	Population	1	Number	643246.4408447235	715919.2525133968	568586.3486250369
13	Malaysia	2	female	17	60 to 64	2017	44	Population	1	Number	531062.6137197035	591061.1008632055	469423.43284421694
13	Malaysia	2	female	18	65 to 69	2017	44	Population	1	Number	405111.6298387386	450880.404153911	358091.28161371214
13	Malaysia	2	female	19	70 to 74	2017	44	Population	1	Number	266254.2531753017	296335.17390543735	235350.752069494
13	Malaysia	2	female	20	75 to 79	2017	44	Population	1	Number	159464.27997069038	177480.26397049622	140955.63834847946
13	Malaysia	2	female	21	80 plus	2017	44	Population	1	Number	163233.61209672035	181675.44837695532	144287.4730143347
13	Malaysia	2	female	22	All Ages	2017	44	Population	1	Number	14765633.159131141	16433827.50830328	13051821.05953352
13	Malaysia	2	female	23	5-14 years	2017	44	Population	1	Number	2507415.6189093143	2790698.8700514287	2216385.821534902
13	Malaysia	2	female	24	15-49 years	2017	44	Population	1	Number	8156361.56465639	9077852.443193512	7209671.9789438555
13	Malaysia	2	female	25	50-69 years	2017	44	Population	1	Number	2310443.6700988906	2571473.389109349	2042275.9407113069
13	Malaysia	2	female	26	70+ years	2017	44	Population	1	Number	588952.1452427125	655490.886252889	520593.8634323083
13	Malaysia	2	female	28	<1 year	2017	44	Population	1	Number	243250.90184891396	270732.945830512	215017.34529675913
13	Malaysia	2	female	30	80 to 84	2017	44	Population	1	Number	101461.17787994538	112924.0770171222	89684.8190596976
13	Malaysia	2	female	31	85 to 89	2017	44	Population	1	Number	45555.3874501474	50702.15217738074	40267.88143042488
13	Malaysia	2	female	32	90 to 94	2017	44	Population	1	Number	14720.873241218114	16384.010696362933	13012.256319373428
13	Malaysia	2	female	39	0 to 14	2017	44	Population	1	Number	3709875.779133148	4129010.78974753	3279279.276446048
13	Malaysia	2	female	42	Neonatal	2017	44	Population	1	Number	19132.86613681942	21294.462515987976	16912.159640059053
13	Malaysia	2	female	157	25 plus	2017	44	Population	1	Number	8302044.2889678925	9239994.136439791	7338445.654186033
13	Malaysia	2	female	158	<20 years	2017	44	Population	1	Number	5060014.18652272	5631685.376082786	4472710.313838093
13	Malaysia	2	female	159	10 to 24	2017	44	Population	1	Number	4008544.054770492	4461422.063353579	3543281.8320944933
13	Malaysia	2	female	162	10 to 19	2017	44	Population	1	Number	2604969.3711299645	2899274.0675728777	2302616.7405851022
13	Malaysia	2	female	164	Birth	2017	44	Population	1	Number	250950.470496722	255679.292805878	246163.847340498
13	Malaysia	2	female	235	95 plus	2017	44	Population	1	Number	1496.1735254094679	1665.2084860894677	1322.5162048387826
13	Malaysia	3	both	1	Under 5	2017	44	Population	1	Number	2484492.399277915	2765185.826804488	2196123.24576094
13	Malaysia	3	both	2	Early Neonatal	2017	44	Population	1	Number	9916.474742429993	11036.82000299201	8765.492985279881
13	Malaysia	3	both	3	Late Neonatal	2017	44	Population	1	Number	29633.483383442275	32981.42037969457	26193.995091376586
13	Malaysia	3	both	4	Post Neonatal	2017	44	Population	1	Number	463218.23535972834	515551.7881666205	409453.5909345193
13	Malaysia	3	both	5	1 to 4	2017	44	Population	1	Number	1981724.205792314	2205615.7982551805	1751710.166749764
13	Malaysia	3	both	6	5 to 9	2017	44	Population	1	Number	2581911.1510060523	2873610.771723588	2282234.833506331
13	Malaysia	3	both	7	10 to 14	2017	44	Population	1	Number	2580093.6205903045	2871587.9000308146	2280628.2595449607
13	Malaysia	3	both	8	15 to 19	2017	44	Population	1	Number	2773480.8874008604	3086823.7081276407	2451569.5239256728
13	Malaysia	3	both	9	20 to 24	2017	44	Population	1	Number	2911627.855854485	3240578.269540264	2573682.1006598924
13	Malaysia	3	both	10	25 to 29	2017	44	Population	1	Number	2912484.534243393	3241531.733893717	2574439.346415431
13	Malaysia	3	both	11	30 to 34	2017	44	Population	1	Number	2732622.7023024685	3041349.439671089	2415453.6516854274
13	Malaysia	3	both	12	35 to 39	2017	44	Population	1	Number	2249855.268051294	2504039.8197172913	1988719.8911138482
13	Malaysia	3	both	13	40 to 44	2017	44	Population	1	Number	1887316.2984071118	2100541.8573907595	1668259.9617692435
13	Malaysia	3	both	14	45 to 49	2017	44	Population	1	Number	1649625.693026038	1835997.4001988806	1458157.5424871081
13	Malaysia	3	both	15	50 to 54	2017	44	Population	1	Number	1494061.6696717367	1662858.0367357375	1320649.4671990648
13	Malaysia	3	both	16	55 to 59	2017	44	Population	1	Number	1301415.6453392503	1448447.2153425033	1150363.4110360586
13	Malaysia	3	both	17	60 to 64	2017	44	Population	1	Number	1063946.3246117237	1184149.0431414163	940456.5924213781
13	Malaysia	3	both	18	65 to 69	2017	44	Population	1	Number	795165.1131749492	885001.4198311906	702872.1801560626
13	Malaysia	3	both	19	70 to 74	2017	44	Population	1	Number	536453.1906776656	597060.6953907587	474188.3382908525
13	Malaysia	3	both	20	75 to 79	2017	44	Population	1	Number	311892.71668490104	347129.7879242027	275692.06711774017
13	Malaysia	3	both	21	80 plus	2017	44	Population	1	Number	314431.55923894985	349955.46428730356	277936.2322244211
13	Malaysia	3	both	22	All Ages	2017	44	Population	1	Number	30580876.6295591	34035848.389751635	27031426.645314433
13	Malaysia	3	both	23	5-14 years	2017	44	Population	1	Number	5162004.771596356	5745198.671754401	4562863.093051291
13	Malaysia	3	both	24	15-49 years	2017	44	Population	1	Number	17117013.23928565	19050862.228539646	15130282.018056626
13	Malaysia	3	both	25	50-69 years	2017	44	Population	1	Number	4654588.7527976595	5180455.715050848	4114341.650812564
13	Malaysia	3	both	26	70+ years	2017	44	Population	1	Number	1162777.4666015166	1294145.9476022657	1027816.6376330138
13	Malaysia	3	both	28	<1 year	2017	44	Population	1	Number	502768.1934856006	559570.028549307	444413.0790111758
13	Malaysia	3	both	30	80 to 84	2017	44	Population	1	Number	193457.37482239003	215313.83678418628	171003.2351215149
13	Malaysia	3	both	31	85 to 89	2017	44	Population	1	Number	86227.43266661635	95969.25100707244	76219.2186043633
13	Malaysia	3	both	32	90 to 94	2017	44	Population	1	Number	30153.38933129248	33560.06435489231	26653.556786157806
13	Malaysia	3	both	39	0 to 14	2017	44	Population	1	Number	7646497.170874272	8510384.498558888	6758986.338812234
13	Malaysia	3	both	42	Neonatal	2017	44	Population	1	Number	39549.95812587227	44018.240382686585	34959.48807665647
13	Malaysia	3	both	157	25 plus	2017	44	Population	1	Number	17249270.71542948	19198061.913524844	15247188.681916637
13	Malaysia	3	both	158	<20 years	2017	44	Population	1	Number	10419978.058275132	11597208.20668653	9210555.862737905
13	Malaysia	3	both	159	10 to 24	2017	44	Population	1	Number	8265202.36384565	9198989.87769872	7305879.884130526
13	Malaysia	3	both	162	10 to 19	2017	44	Population	1	Number	5353574.507991165	5958411.608158456	4732197.783470633
13	Malaysia	3	both	164	Birth	2017	44	Population	1	Number	518916.370257898	528694.647634326	509018.572062488
13	Malaysia	3	both	235	95 plus	2017	44	Population	1	Number	4593.362418650958	5112.31214115267	4060.22171238515
14	Maldives	1	male	1	Under 5	2017	44	Population	1	Number	21531.540766979768	23379.406125527617	19756.354842513
14	Maldives	1	male	2	Early Neonatal	2017	44	Population	1	Number	85.20754104797334	92.52016512321177	78.1825339124527
14	Maldives	1	male	3	Late Neonatal	2017	44	Population	1	Number	254.22671355395158	276.04478696903436	233.266779083469
14	Maldives	1	male	4	Post Neonatal	2017	44	Population	1	Number	4077.8386421107216	4427.8041576329615	3741.637817559278
14	Maldives	1	male	5	1 to 4	2017	44	Population	1	Number	17114.267870267122	18583.03701580241	15703.2677119578
14	Maldives	1	male	6	5 to 9	2017	44	Population	1	Number	18381.90711208334	19959.46673701062	16866.3953740535
14	Maldives	1	male	7	10 to 14	2017	44	Population	1	Number	15582.021645786377	16919.29139006536	14297.348811654756
14	Maldives	1	male	8	15 to 19	2017	44	Population	1	Number	16963.22770563413	18419.03438410795	15564.680180287185
14	Maldives	1	male	9	20 to 24	2017	44	Population	1	Number	26709.190777971053	29001.408921000922	24507.12915887576
14	Maldives	1	male	10	25 to 29	2017	44	Population	1	Number	38800.47767423204	42130.38608001027	35601.53977307109
14	Maldives	1	male	11	30 to 34	2017	44	Population	1	Number	39384.11760382116	42764.11476169683	36137.06101950715
14	Maldives	1	male	12	35 to 39	2017	44	Population	1	Number	28960.80623423638	31446.26099917974	26573.108291733904
14	Maldives	1	male	13	40 to 44	2017	44	Population	1	Number	19575.736432619127	21255.752071693805	17961.798435690023
14	Maldives	1	male	14	45 to 49	2017	44	Population	1	Number	14695.985378876107	15957.214316704692	13484.362547371251
14	Maldives	1	male	15	50 to 54	2017	44	Population	1	Number	10942.761898030561	11881.884223601337	10040.576722041418
14	Maldives	1	male	16	55 to 59	2017	44	Population	1	Number	7871.89509983525	8547.471567795954	7222.890110766528
14	Maldives	1	male	17	60 to 64	2017	44	Population	1	Number	5388.005544245443	5850.411319318617	4943.786911375397
14	Maldives	1	male	18	65 to 69	2017	44	Population	1	Number	3219.309570923173	3495.5949839797936	2953.8908951929093
14	Maldives	1	male	19	70 to 74	2017	44	Population	1	Number	2217.297083799074	2407.5884575146483	2034.490167372654
14	Maldives	1	male	20	75 to 79	2017	44	Population	1	Number	1885.091204493557	2046.8722294645577	1729.6732802136094
14	Maldives	1	male	21	80 plus	2017	44	Population	1	Number	2328.187431472273	2527.9955617581372	2136.2380673929392
14	Maldives	1	male	22	All Ages	2017	44	Population	1	Number	274437.5591650388	297990.154130431	251811.32458911298
14	Maldives	1	male	23	5-14 years	2017	44	Population	1	Number	33963.92875786972	36878.75812707597	31163.74418570825
14	Maldives	1	male	24	15-49 years	2017	44	Population	1	Number	185089.54180739	200974.17153439418	169829.67940653634
14	Maldives	1	male	25	50-69 years	2017	44	Population	1	Number	27421.97211303443	29775.362094695694	25161.144639376253
14	Maldives	1	male	26	70+ years	2017	44	Population	1	Number	6430.575719764904	6982.456248737344	5900.401514979204
14	Maldives	1	male	28	<1 year	2017	44	Population	1	Number	4417.272896712647	4796.369109725208	4053.0871305551996
14	Maldives	1	male	30	80 to 84	2017	44	Population	1	Number	1383.9013265511637	1502.6695721057997	1269.8044218135326
14	Maldives	1	male	31	85 to 89	2017	44	Population	1	Number	690.8325324117217	750.1206957167468	633.8762652791006
14	Maldives	1	male	32	90 to 94	2017	44	Population	1	Number	205.007063474216	222.60104130197004	188.10508430634331
14	Maldives	1	male	39	0 to 14	2017	44	Population	1	Number	55495.46952484948	60258.16425260358	50920.09902822125
14	Maldives	1	male	42	Neonatal	2017	44	Population	1	Number	339.4342546019249	368.56495209224613	311.44931299592173
14	Maldives	1	male	157	25 plus	2017	44	Population	1	Number	175269.67115658414	190311.5465727183	160819.4162217288
14	Maldives	1	male	158	<20 years	2017	44	Population	1	Number	72458.69723048361	78677.19863671153	66484.77920850844
14	Maldives	1	male	159	10 to 24	2017	44	Population	1	Number	59254.44012939156	64339.73469517423	54369.158150817704
14	Maldives	1	male	162	10 to 19	2017	44	Population	1	Number	32545.24935142051	35338.3257741733	29862.028991941945
14	Maldives	1	male	164	Birth	2017	44	Population	1	Number	4512.62586140611	5141.87058711798	3965.93543972733
14	Maldives	1	male	235	95 plus	2017	44	Population	1	Number	48.44650903517143	52.60425263362112	44.45229599396268
14	Maldives	2	female	1	Under 5	2017	44	Population	1	Number	20317.21072478089	22060.860670084166	18642.141258392887
14	Maldives	2	female	2	Early Neonatal	2017	44	Population	1	Number	80.42220337251764	87.32414342773511	73.79172741231898
14	Maldives	2	female	3	Late Neonatal	2017	44	Population	1	Number	240.0891637169032	260.69393387230065	220.29481139164565
14	Maldives	2	female	4	Post Neonatal	2017	44	Population	1	Number	3851.3065643541267	4181.8307968016215	3533.7823668135293
14	Maldives	2	female	5	1 to 4	2017	44	Population	1	Number	16145.392793337343	17531.011795982507	14814.272352775397
14	Maldives	2	female	6	5 to 9	2017	44	Population	1	Number	17220.1884711135	18698.04786296134	15800.45560009363
14	Maldives	2	female	7	10 to 14	2017	44	Population	1	Number	14663.66802423632	15922.123443868277	13454.70962412044
14	Maldives	2	female	8	15 to 19	2017	44	Population	1	Number	14288.760132210326	15515.04045978461	13110.711327468907
14	Maldives	2	female	9	20 to 24	2017	44	Population	1	Number	17210.73597528756	18687.78414141878	15791.78242320835
14	Maldives	2	female	10	25 to 29	2017	44	Population	1	Number	20456.869825491798	22212.505499870505	18770.28604749513
14	Maldives	2	female	11	30 to 34	2017	44	Population	1	Number	20283.210131833584	22023.942101198332	18610.94387282757
14	Maldives	2	female	12	35 to 39	2017	44	Population	1	Number	16205.01518053597	17595.751055451936	14868.979122290943
14	Maldives	2	female	13	40 to 44	2017	44	Population	1	Number	12232.462336713914	13282.268462823558	11223.94672713869
14	Maldives	2	female	14	45 to 49	2017	44	Population	1	Number	10245.90511726911	11125.222270559181	9401.1728826168
14	Maldives	2	female	15	50 to 54	2017	44	Population	1	Number	8476.438711505942	9203.897913258315	7777.591617695234
14	Maldives	2	female	16	55 to 59	2017	44	Population	1	Number	6769.039798325983	7349.967762995408	6210.960638911087
14	Maldives	2	female	17	60 to 64	2017	44	Population	1	Number	4853.779120059511	5270.336875543302	4453.6052324752945
14	Maldives	2	female	18	65 to 69	2017	44	Population	1	Number	2809.1183948032967	3050.2006576099207	2577.518274376106
14	Maldives	2	female	19	70 to 74	2017	44	Population	1	Number	2060.6392798452034	2237.486073249253	1890.7481473632038
14	Maldives	2	female	20	75 to 79	2017	44	Population	1	Number	1829.7860680232998	1986.8207329014888	1678.9278220717733
14	Maldives	2	female	21	80 plus	2017	44	Population	1	Number	1932.0265749633036	2097.835655618767	1772.739024727683
14	Maldives	2	female	22	All Ages	2017	44	Population	1	Number	191854.8538669995	208320.09163919714	176037.2196432737
14	Maldives	2	female	23	5-14 years	2017	44	Population	1	Number	31883.85649534982	34620.17130682961	29255.16522421407
14	Maldives	2	female	24	15-49 years	2017	44	Population	1	Number	110922.95869934226	120442.5139911069	101777.82240304638
14	Maldives	2	female	25	50-69 years	2017	44	Population	1	Number	22908.37602469473	24874.403209406948	21019.675763457722
14	Maldives	2	female	26	70+ years	2017	44	Population	1	Number	5822.451922831807	6322.142461769509	5342.414994162658
14	Maldives	2	female	28	<1 year	2017	44	Population	1	Number	4171.817931443547	4529.848874101657	3827.868905617494
14	Maldives	2	female	30	80 to 84	2017	44	Population	1	Number	1221.6692589952565	1326.5145335499772	1120.9477130365958
14	Maldives	2	female	31	85 to 89	2017	44	Population	1	Number	514.4855462088374	558.6393774929808	472.06835415297905
14	Maldives	2	female	32	90 to 94	2017	44	Population	1	Number	159.88105232998058	173.60225608804257	146.69952497173537
14	Maldives	2	female	39	0 to 14	2017	44	Population	1	Number	52201.06722013071	56681.03197691377	47897.30648260697
14	Maldives	2	female	42	Neonatal	2017	44	Population	1	Number	320.51136708942084	348.01807730003577	294.08653880396463
14	Maldives	2	female	157	25 plus	2017	44	Population	1	Number	108154.29053937092	117436.23506107995	99237.41940998957
14	Maldives	2	female	158	<20 years	2017	44	Population	1	Number	66489.82735234103	72196.0724366984	61008.01781007587
14	Maldives	2	female	159	10 to 24	2017	44	Population	1	Number	46163.16413173421	50124.94804507167	42357.20337479769
14	Maldives	2	female	162	10 to 19	2017	44	Population	1	Number	28952.428156446644	31437.163903652887	26565.42095158934
14	Maldives	2	female	164	Birth	2017	44	Population	1	Number	4249.34803775437	4841.8810601215	3734.5528958642
14	Maldives	2	female	235	95 plus	2017	44	Population	1	Number	35.990717429229015	39.07948848776601	33.02343256637291
14	Maldives	3	both	1	Under 5	2017	44	Population	1	Number	41848.75149176066	45440.26679561178	38398.49610090589
14	Maldives	3	both	2	Early Neonatal	2017	44	Population	1	Number	165.629744420491	179.84430855094683	151.97426132477167
14	Maldives	3	both	3	Late Neonatal	2017	44	Population	1	Number	494.31587727085474	536.7387208413351	453.56159047511466
14	Maldives	3	both	4	Post Neonatal	2017	44	Population	1	Number	7929.145206464848	8609.634954434583	7275.420184372807
14	Maldives	3	both	5	1 to 4	2017	44	Population	1	Number	33259.66066360447	36114.048811784916	30517.540064733195
14	Maldives	3	both	6	5 to 9	2017	44	Population	1	Number	35602.09558319684	38657.51459997195	32666.850974147124
14	Maldives	3	both	7	10 to 14	2017	44	Population	1	Number	30245.689670022697	32841.414833933624	27752.058435775198
14	Maldives	3	both	8	15 to 19	2017	44	Population	1	Number	31251.987837844455	33934.07484389255	28675.39150775609
14	Maldives	3	both	9	20 to 24	2017	44	Population	1	Number	43919.92675325861	47689.19306241971	40298.91158208411
14	Maldives	3	both	10	25 to 29	2017	44	Population	1	Number	59257.34749972384	64342.89157988077	54371.82582056622
14	Maldives	3	both	11	30 to 34	2017	44	Population	1	Number	59667.32773565475	64788.056862895166	54748.00489233473
14	Maldives	3	both	12	35 to 39	2017	44	Population	1	Number	45165.82141477235	49042.01205463167	41442.08741402484
14	Maldives	3	both	13	40 to 44	2017	44	Population	1	Number	31808.19876933304	34538.02053451737	29185.74516282871
14	Maldives	3	both	14	45 to 49	2017	44	Population	1	Number	24941.890496145217	27082.43658726387	22885.53542998805
14	Maldives	3	both	15	50 to 54	2017	44	Population	1	Number	19419.200609536503	21085.782136859656	17818.16833973665
14	Maldives	3	both	16	55 to 59	2017	44	Population	1	Number	14640.934898161233	15897.439330791361	13433.850749677615
14	Maldives	3	both	17	60 to 64	2017	44	Population	1	Number	10241.784664304954	11120.748194861917	9397.392143850693
14	Maldives	3	both	18	65 to 69	2017	44	Population	1	Number	6028.42796572647	6545.795641589715	5531.409169569015
14	Maldives	3	both	19	70 to 74	2017	44	Population	1	Number	4277.936363644278	4645.074530763901	3925.2383147358573
14	Maldives	3	both	20	75 to 79	2017	44	Population	1	Number	3714.8772725168565	4033.6929623660467	3408.6011022853822
14	Maldives	3	both	21	80 plus	2017	44	Population	1	Number	4260.214006435576	4625.831217376903	3908.977092120622
14	Maldives	3	both	22	All Ages	2017	44	Population	1	Number	466292.4130320383	506310.245769628	427848.54423238675
14	Maldives	3	both	23	5-14 years	2017	44	Population	1	Number	65847.78525321954	71498.92943390559	60418.90940992232
14	Maldives	3	both	24	15-49 years	2017	44	Population	1	Number	296012.50050673226	321416.68552550115	271607.50180958275
14	Maldives	3	both	25	50-69 years	2017	44	Population	1	Number	50330.34813772916	54649.76530410265	46180.820402833975
14	Maldives	3	both	26	70+ years	2017	44	Population	1	Number	12253.02764259671	13304.598710506854	11242.816509141865
14	Maldives	3	both	28	<1 year	2017	44	Population	1	Number	8589.090828156195	9326.217983826866	7880.9560361726935
14	Maldives	3	both	30	80 to 84	2017	44	Population	1	Number	2605.5705855464203	2829.184105655777	2390.752134850129
14	Maldives	3	both	31	85 to 89	2017	44	Population	1	Number	1205.318078620559	1308.7600732097276	1105.9446194320797
14	Maldives	3	both	32	90 to 94	2017	44	Population	1	Number	364.8881158041966	396.20329739001255	334.8046092780787
14	Maldives	3	both	39	0 to 14	2017	44	Population	1	Number	107696.5367449802	116939.19622951737	98817.4055108282
14	Maldives	3	both	42	Neonatal	2017	44	Population	1	Number	659.9456216913458	716.583029392282	605.5358517998864
14	Maldives	3	both	157	25 plus	2017	44	Population	1	Number	283423.9616959551	307747.7816337984	260056.83563171836
14	Maldives	3	both	158	<20 years	2017	44	Population	1	Number	138948.52458282464	150873.27107340997	127492.7970185843
14	Maldives	3	both	159	10 to 24	2017	44	Population	1	Number	105417.60426112576	114464.68274024589	96726.36152561539
14	Maldives	3	both	162	10 to 19	2017	44	Population	1	Number	61497.67750786715	66775.48967782618	56427.44994353129
14	Maldives	3	both	164	Birth	2017	44	Population	1	Number	8761.97389916048	9983.75164723948	7700.48833559152
14	Maldives	3	both	235	95 plus	2017	44	Population	1	Number	84.43722646440045	91.68374112138713	77.4757285603356
15	Myanmar	1	male	1	Under 5	2017	44	Population	1	Number	2599163.5917104012	2820058.9114852278	2383067.383141392
15	Myanmar	1	male	2	Early Neonatal	2017	44	Population	1	Number	10263.599799477703	11135.87315963759	9410.277211391875
15	Myanmar	1	male	3	Late Neonatal	2017	44	Population	1	Number	30409.25185110142	32993.64532028738	27881.006206463546
15	Myanmar	1	male	4	Post Neonatal	2017	44	Population	1	Number	485337.018423243	526584.3936269768	444985.7723939643
15	Myanmar	1	male	5	1 to 4	2017	44	Population	1	Number	2073153.7216365791	2249344.999378326	1900790.3273295723
15	Myanmar	1	male	6	5 to 9	2017	44	Population	1	Number	2531494.1177070015	2746638.406593796	2321023.994704376
15	Myanmar	1	male	7	10 to 14	2017	44	Population	1	Number	2551771.3929254706	2768638.9881896824	2339615.403627705
15	Myanmar	1	male	8	15 to 19	2017	44	Population	1	Number	2472058.532702336	2682151.564870438	2266529.9241986643
15	Myanmar	1	male	9	20 to 24	2017	44	Population	1	Number	2248031.874222086	2439085.535216741	2061128.9927293519
15	Myanmar	1	male	10	25 to 29	2017	44	Population	1	Number	2080658.455020318	2257487.5381260337	1907671.1121339605
15	Myanmar	1	male	11	30 to 34	2017	44	Population	1	Number	1980759.0364965831	2149097.959894576	1816077.3984339153
15	Myanmar	1	male	12	35 to 39	2017	44	Population	1	Number	1831147.3826953184	1986771.248751837	1678904.5581214614
15	Myanmar	1	male	13	40 to 44	2017	44	Population	1	Number	1648720.4104349948	1788840.3411095624	1511644.6869900965
15	Myanmar	1	male	14	45 to 49	2017	44	Population	1	Number	1468920.4726261322	1593759.7319014643	1346793.436899605
15	Myanmar	1	male	15	50 to 54	2017	44	Population	1	Number	1277680.934427362	1386267.3040889981	1171453.682487067
15	Myanmar	1	male	16	55 to 59	2017	44	Population	1	Number	1049546.781619308	1138744.6961652995	962286.7565300489
15	Myanmar	1	male	17	60 to 64	2017	44	Population	1	Number	812389.3444787787	881431.9413367204	744846.7481667851
15	Myanmar	1	male	18	65 to 69	2017	44	Population	1	Number	561099.4615046127	608785.6653933729	514449.2750184789
15	Myanmar	1	male	19	70 to 74	2017	44	Population	1	Number	354185.1529319751	384286.314269388	324737.96117992833
15	Myanmar	1	male	20	75 to 79	2017	44	Population	1	Number	224755.17120081704	243856.45654191382	206068.87515247398
15	Myanmar	1	male	21	80 plus	2017	44	Population	1	Number	221008.7112010781	239791.5958526972	202633.89835605523
15	Myanmar	1	male	22	All Ages	2017	44	Population	1	Number	25913390.823904574	28115694.199787743	23758934.08787136
15	Myanmar	1	male	23	5-14 years	2017	44	Population	1	Number	5083265.510632472	5515277.394783476	4660639.398332081
15	Myanmar	1	male	24	15-49 years	2017	44	Population	1	Number	13730296.164197769	14897193.919870652	12588750.109507058
15	Myanmar	1	male	25	50-69 years	2017	44	Population	1	Number	3700716.5220300616	4015229.6069843913	3393036.46220238
15	Myanmar	1	male	26	70+ years	2017	44	Population	1	Number	799949.0353338702	867934.3666639993	733440.7346884576
15	Myanmar	1	male	28	<1 year	2017	44	Population	1	Number	526009.8700738221	570713.9121069019	482277.0558118196
15	Myanmar	1	male	30	80 to 84	2017	44	Population	1	Number	136755.64815578845	148378.1111383926	125385.6916201107
15	Myanmar	1	male	31	85 to 89	2017	44	Population	1	Number	64392.39484012677	69864.9163445991	59038.7678387293
15	Myanmar	1	male	32	90 to 94	2017	44	Population	1	Number	17027.035228250897	18474.11320501135	15611.396071203968
15	Myanmar	1	male	39	0 to 14	2017	44	Population	1	Number	7682429.102342873	8335336.306268706	7043706.781473473
15	Myanmar	1	male	42	Neonatal	2017	44	Population	1	Number	40672.85165057912	44129.51847992498	37291.28341785542
15	Myanmar	1	male	157	25 plus	2017	44	Population	1	Number	13510871.31463728	14659120.793431858	12387568.389469873
15	Myanmar	1	male	158	<20 years	2017	44	Population	1	Number	10154487.63504521	11017487.871139143	9310236.705672134
15	Myanmar	1	male	159	10 to 24	2017	44	Population	1	Number	7271861.799849892	7889876.088276861	6667274.320555721
15	Myanmar	1	male	162	10 to 19	2017	44	Population	1	Number	5023829.925627806	5450790.55306012	4606145.32782637
15	Myanmar	1	male	164	Birth	2017	44	Population	1	Number	546364.948793561	608624.940301937	488121.702497123
15	Myanmar	1	male	235	95 plus	2017	44	Population	1	Number	2833.6329769119975	3074.4551646941704	2598.0428260112435
15	Myanmar	2	female	1	Under 5	2017	44	Population	1	Number	2494411.1088087233	2706403.821113373	2287024.0920987558
15	Myanmar	2	female	2	Early Neonatal	2017	44	Population	1	Number	9759.052266560602	10588.445606016607	8947.678099595309
15	Myanmar	2	female	3	Late Neonatal	2017	44	Population	1	Number	28991.068147260878	31454.934326914765	26580.731249279703
15	Myanmar	2	female	4	Post Neonatal	2017	44	Population	1	Number	463342.54090931226	502720.6697296266	424819.93052858417
15	Myanmar	2	female	5	1 to 4	2017	44	Population	1	Number	1992318.4474855897	2161639.771450815	1826675.7522212968
15	Myanmar	2	female	6	5 to 9	2017	44	Population	1	Number	2456030.8085365454	2664761.6912554326	2251834.755796299
15	Myanmar	2	female	7	10 to 14	2017	44	Population	1	Number	2497550.273999006	2709809.7747815885	2289902.264984492
15	Myanmar	2	female	8	15 to 19	2017	44	Population	1	Number	2484315.194525382	2695449.8845719667	2277767.558916945
15	Myanmar	2	female	9	20 to 24	2017	44	Population	1	Number	2359959.6424095673	2560525.717407062	2163751.0110148084
15	Myanmar	2	female	10	25 to 29	2017	44	Population	1	Number	2250308.4756279355	2441555.618324608	2063216.315963641
15	Myanmar	2	female	11	30 to 34	2017	44	Population	1	Number	2147269.1318341303	2329759.261748186	1968743.7324916157
15	Myanmar	2	female	12	35 to 39	2017	44	Population	1	Number	2001092.126996545	2171159.1003496554	1834719.9821187055
15	Myanmar	2	female	13	40 to 44	2017	44	Population	1	Number	1841179.6157962263	1997656.0920331695	1688102.704617162
15	Myanmar	2	female	14	45 to 49	2017	44	Population	1	Number	1681640.8162477273	1824558.5560299298	1541828.0681294403
15	Myanmar	2	female	15	50 to 54	2017	44	Population	1	Number	1496883.2725031555	1624099.0084421095	1372431.3907939936
15	Myanmar	2	female	16	55 to 59	2017	44	Population	1	Number	1258911.794836171	1365903.030161085	1154245.0217809663
15	Myanmar	2	female	17	60 to 64	2017	44	Population	1	Number	1006196.2608149673	1091709.9412534866	922540.4271722132
15	Myanmar	2	female	18	65 to 69	2017	44	Population	1	Number	714992.9039769929	775758.0619164349	655547.9132130606
15	Myanmar	2	female	19	70 to 74	2017	44	Population	1	Number	485994.6750012362	527297.9425160816	445588.750961886
15	Myanmar	2	female	20	75 to 79	2017	44	Population	1	Number	327704.9812881014	355555.6702036856	300459.36881053663
15	Myanmar	2	female	21	80 plus	2017	44	Population	1	Number	372385.3346321687	404033.2762374518	341424.96753662976
15	Myanmar	2	female	22	All Ages	2017	44	Population	1	Number	27876826.41783458	30245996.44834531	25559128.326401144
15	Myanmar	2	female	23	5-14 years	2017	44	Population	1	Number	4953581.082535551	5374571.466037022	4541737.0207807915
15	Myanmar	2	female	24	15-49 years	2017	44	Population	1	Number	14765765.003437513	16020664.230464578	13538129.373252317
15	Myanmar	2	female	25	50-69 years	2017	44	Population	1	Number	4476984.2321312865	4857470.041773116	4104764.7529602344
15	Myanmar	2	female	26	70+ years	2017	44	Population	1	Number	1186084.9909215064	1286886.8889572185	1087473.0873090525
15	Myanmar	2	female	28	<1 year	2017	44	Population	1	Number	502092.66132313374	544764.049662558	460348.3398774592
15	Myanmar	2	female	30	80 to 84	2017	44	Population	1	Number	212871.9750128448	230963.34222864124	195173.65588526672
15	Myanmar	2	female	31	85 to 89	2017	44	Population	1	Number	112079.85102348124	121605.1901022172	102761.45685221805
15	Myanmar	2	female	32	90 to 94	2017	44	Population	1	Number	38157.98020293655	41400.91545555852	34985.500073250034
15	Myanmar	2	female	39	0 to 14	2017	44	Population	1	Number	7447992.191344274	8080975.287150395	6828761.112879546
15	Myanmar	2	female	42	Neonatal	2017	44	Population	1	Number	38750.12041382148	42043.37993293137	35528.409348875015
15	Myanmar	2	female	157	25 plus	2017	44	Population	1	Number	15584559.389555357	16909045.55921589	14288848.643589849
15	Myanmar	2	female	158	<20 years	2017	44	Population	1	Number	9932307.385869656	10776425.17172236	9106528.671796491
15	Myanmar	2	female	159	10 to 24	2017	44	Population	1	Number	7341825.110933955	7965785.376760618	6731420.834916247
15	Myanmar	2	female	162	10 to 19	2017	44	Population	1	Number	4981865.468524388	5405259.659353556	4567669.823901438
15	Myanmar	2	female	164	Birth	2017	44	Population	1	Number	518133.91256806	577176.88936941	462900.133111901
15	Myanmar	2	female	235	95 plus	2017	44	Population	1	Number	9275.528392906135	10063.828451034902	8504.354725894975
15	Myanmar	3	both	1	Under 5	2017	44	Population	1	Number	5093574.700519125	5526462.7325986	4670091.475240148
15	Myanmar	3	both	2	Early Neonatal	2017	44	Population	1	Number	20022.652066038307	21724.318765654196	18357.95531098718
15	Myanmar	3	both	3	Late Neonatal	2017	44	Population	1	Number	59400.3199983623	64448.57964720215	54461.73745574325
15	Myanmar	3	both	4	Post Neonatal	2017	44	Population	1	Number	948679.5593325553	1029305.0633566035	869805.7029225484
15	Myanmar	3	both	5	1 to 4	2017	44	Population	1	Number	4065472.169122169	4410984.770829141	3727466.079550869
15	Myanmar	3	both	6	5 to 9	2017	44	Population	1	Number	4987524.926243547	5411400.097849229	4572858.750500675
15	Myanmar	3	both	7	10 to 14	2017	44	Population	1	Number	5049321.666924477	5478448.762971272	4629517.668612197
15	Myanmar	3	both	8	15 to 19	2017	44	Population	1	Number	4956373.727227719	5377601.449442405	4544297.48311561
15	Myanmar	3	both	9	20 to 24	2017	44	Population	1	Number	4607991.516631653	4999611.252623804	4224880.003744161
15	Myanmar	3	both	10	25 to 29	2017	44	Population	1	Number	4330966.930648253	4699043.156450641	3970887.4280976006
15	Myanmar	3	both	11	30 to 34	2017	44	Population	1	Number	4128028.168330713	4478857.2216427615	3784821.130925531
15	Myanmar	3	both	12	35 to 39	2017	44	Population	1	Number	3832239.5096918633	4157930.349101493	3513624.540240167
15	Myanmar	3	both	13	40 to 44	2017	44	Population	1	Number	3489900.0262312214	3786496.4331427314	3199747.391607259
15	Myanmar	3	both	14	45 to 49	2017	44	Population	1	Number	3150561.288873859	3418318.2879313943	2888621.505029045
15	Myanmar	3	both	15	50 to 54	2017	44	Population	1	Number	2774564.2069305177	3010366.312531107	2543885.0732810604
15	Myanmar	3	both	16	55 to 59	2017	44	Population	1	Number	2308458.576455479	2504647.726326385	2116531.778311015
15	Myanmar	3	both	17	60 to 64	2017	44	Population	1	Number	1818585.6052937459	1973141.882590207	1667387.1753389982
15	Myanmar	3	both	18	65 to 69	2017	44	Population	1	Number	1276092.3654816058	1384543.7273098077	1169997.1882315394
15	Myanmar	3	both	19	70 to 74	2017	44	Population	1	Number	840179.8279332113	911584.2567854697	770326.7121418144
15	Myanmar	3	both	20	75 to 79	2017	44	Population	1	Number	552460.1524889185	599412.1267455993	506528.24396301067
15	Myanmar	3	both	21	80 plus	2017	44	Population	1	Number	593394.0458332469	643824.872090149	544058.8658926849
15	Myanmar	3	both	22	All Ages	2017	44	Population	1	Number	53790217.241739154	58361690.64813304	49318062.414272524
15	Myanmar	3	both	23	5-14 years	2017	44	Population	1	Number	10036846.593168024	10889848.8608205	9202376.419112872
15	Myanmar	3	both	24	15-49 years	2017	44	Population	1	Number	28496061.16763528	30917858.150335222	26126879.482759368
15	Myanmar	3	both	25	50-69 years	2017	44	Population	1	Number	8177700.754161349	8872699.648757508	7497801.215162613
15	Myanmar	3	both	26	70+ years	2017	44	Population	1	Number	1986034.0262553766	2154821.255621218	1820913.82199751
15	Myanmar	3	both	28	<1 year	2017	44	Population	1	Number	1028102.5313969558	1115477.9617694598	942625.3956892788
15	Myanmar	3	both	30	80 to 84	2017	44	Population	1	Number	349627.62316863326	379341.4533670339	320559.34750537743
15	Myanmar	3	both	31	85 to 89	2017	44	Population	1	Number	176472.24586360803	191470.10644681627	161800.22469094733
15	Myanmar	3	both	32	90 to 94	2017	44	Population	1	Number	55185.01543118745	59875.02866056987	50596.896144454
15	Myanmar	3	both	39	0 to 14	2017	44	Population	1	Number	15130421.293687148	16416311.593419096	13872467.894353025
15	Myanmar	3	both	42	Neonatal	2017	44	Population	1	Number	79422.9720644006	86172.89841285635	72819.69276673044
15	Myanmar	3	both	157	25 plus	2017	44	Population	1	Number	29095430.704192635	31568166.35264775	26676417.03305974
15	Myanmar	3	both	158	<20 years	2017	44	Population	1	Number	20086795.020914868	21793913.0428615	18416765.37746863
15	Myanmar	3	both	159	10 to 24	2017	44	Population	1	Number	14613686.910783848	15855661.46503748	13398695.155471968
15	Myanmar	3	both	162	10 to 19	2017	44	Population	1	Number	10005695.394152194	10856050.212413676	9173815.151727807
15	Myanmar	3	both	164	Birth	2017	44	Population	1	Number	1064498.86136162	1185801.82967135	951021.835609023
15	Myanmar	3	both	235	95 plus	2017	44	Population	1	Number	12109.161369818134	13138.283615729073	11102.397551906219
16	Philippines	1	male	1	Under 5	2017	44	Population	1	Number	6499599.01485408	7028405.784415607	5939476.450754203
16	Philippines	1	male	2	Early Neonatal	2017	44	Population	1	Number	25918.24880673019	28026.955111973944	23684.665481754833
16	Philippines	1	male	3	Late Neonatal	2017	44	Population	1	Number	77292.45776440062	83580.96491821943	70631.54690980238
16	Philippines	1	male	4	Post Neonatal	2017	44	Population	1	Number	1233787.2003070773	1334168.0118355548	1127461.8641424547
16	Philippines	1	male	5	1 to 4	2017	44	Population	1	Number	5162601.107975871	5582629.852549859	4717698.374220189
16	Philippines	1	male	6	5 to 9	2017	44	Population	1	Number	5947285.338154496	6431155.918499939	5434760.072299229
16	Philippines	1	male	7	10 to 14	2017	44	Population	1	Number	5620663.782598181	6077960.463651043	5136286.115197895
16	Philippines	1	male	8	15 to 19	2017	44	Population	1	Number	5458207.412232756	5902286.658146727	4987829.912922145
16	Philippines	1	male	9	20 to 24	2017	44	Population	1	Number	5073093.277130105	5485839.67293583	4635904.1508763265
16	Philippines	1	male	10	25 to 29	2017	44	Population	1	Number	4643855.481591729	5021679.130392045	4243657.218019798
16	Philippines	1	male	11	30 to 34	2017	44	Population	1	Number	3996827.5804548673	4322009.099573891	3652388.899312665
16	Philippines	1	male	12	35 to 39	2017	44	Population	1	Number	3733576.0979346726	4037339.5009921296	3411823.907921434
16	Philippines	1	male	13	40 to 44	2017	44	Population	1	Number	3172244.2885685093	3430337.7879773467	2898866.561603598
16	Philippines	1	male	14	45 to 49	2017	44	Population	1	Number	2903116.2262661513	3139313.491630516	2652931.4224313465
16	Philippines	1	male	15	50 to 54	2017	44	Population	1	Number	2372972.723441803	2566037.5628685243	2168474.6361973956
16	Philippines	1	male	16	55 to 59	2017	44	Population	1	Number	1931150.6911043064	2088268.9311935077	1764727.9511333422
16	Philippines	1	male	17	60 to 64	2017	44	Population	1	Number	1469776.11924679	1589356.9672069964	1343113.7256616123
16	Philippines	1	male	18	65 to 69	2017	44	Population	1	Number	990640.6564996807	1071239.0879048628	905269.2076838271
16	Philippines	1	male	19	70 to 74	2017	44	Population	1	Number	568831.2234765931	615111.2787576867	519810.4757803703
16	Philippines	1	male	20	75 to 79	2017	44	Population	1	Number	354537.3440919368	383382.4693357731	323984.01829628466
16	Philippines	1	male	21	80 plus	2017	44	Population	1	Number	328798.46088034223	355549.47298702365	300463.2610380908
16	Philippines	1	male	22	All Ages	2017	44	Population	1	Number	55065175.718527	59545273.278469466	50319767.98712955
16	Philippines	1	male	23	5-14 years	2017	44	Population	1	Number	11567949.120752675	12509116.382150983	10571046.187497126
16	Philippines	1	male	24	15-49 years	2017	44	Population	1	Number	28980920.36417879	31338805.341648493	26483402.073087316
16	Philippines	1	male	25	50-69 years	2017	44	Population	1	Number	6764540.19029258	7314902.5491738925	6181585.520676176
16	Philippines	1	male	26	70+ years	2017	44	Population	1	Number	1252167.0284488723	1354043.2210804836	1144257.7551147456
16	Philippines	1	male	28	<1 year	2017	44	Population	1	Number	1336997.906878208	1445775.9318657483	1221778.0765340119
16	Philippines	1	male	30	80 to 84	2017	44	Population	1	Number	191848.4256089433	207457.1956207358	175315.30843894221
16	Philippines	1	male	31	85 to 89	2017	44	Population	1	Number	84812.81413020525	91713.176776442	77503.81386563992
16	Philippines	1	male	32	90 to 94	2017	44	Population	1	Number	39808.51402924531	43047.33101729954	36377.89517104988
16	Philippines	1	male	39	0 to 14	2017	44	Population	1	Number	18067548.135606755	19537522.166566584	16510522.638251329
16	Philippines	1	male	42	Neonatal	2017	44	Population	1	Number	103210.70657113081	111607.92003019336	94316.21239155722
16	Philippines	1	male	157	25 plus	2017	44	Population	1	Number	26466326.89355738	28619624.7808203	24185511.285079774
16	Philippines	1	male	158	<20 years	2017	44	Population	1	Number	23525755.54783951	25439808.824713312	21498352.551173475
16	Philippines	1	male	159	10 to 24	2017	44	Population	1	Number	16151964.471961042	17466086.794733603	14760020.178996366
16	Philippines	1	male	162	10 to 19	2017	44	Population	1	Number	11078871.194830937	11980247.12179777	10124116.02812004
16	Philippines	1	male	164	Birth	2017	44	Population	1	Number	1373550.24433024	1502053.25416409	1245680.46335348
16	Philippines	1	male	235	95 plus	2017	44	Population	1	Number	12328.707111948352	13331.769572546316	11266.24356245876
16	Philippines	2	female	1	Under 5	2017	44	Population	1	Number	6062383.782180671	6555618.761195622	5539939.56048759
16	Philippines	2	female	2	Early Neonatal	2017	44	Population	1	Number	24120.839081152735	26083.308298787106	22042.152964747886
16	Philippines	2	female	3	Late Neonatal	2017	44	Population	1	Number	71974.48162894772	77830.31874045049	65771.86342009643
16	Philippines	2	female	4	Post Neonatal	2017	44	Population	1	Number	1151075.018172737	1244726.3742782131	1051877.6539696928
16	Philippines	2	female	5	1 to 4	2017	44	Population	1	Number	4815213.443297833	5206978.759878172	4400247.890133053
16	Philippines	2	female	6	5 to 9	2017	44	Population	1	Number	5564274.238277036	6016983.071263983	5084756.110070075
16	Philippines	2	female	7	10 to 14	2017	44	Population	1	Number	5286485.059729386	5716592.991062059	4830906.25248849
16	Philippines	2	female	8	15 to 19	2017	44	Population	1	Number	5213410.240563804	5637572.811425636	4764128.876440341
16	Philippines	2	female	9	20 to 24	2017	44	Population	1	Number	4931186.378636397	5332387.242417847	4506226.507705309
16	Philippines	2	female	10	25 to 29	2017	44	Population	1	Number	4474815.781122397	4838886.375660666	4089185.0239835815
16	Philippines	2	female	11	30 to 34	2017	44	Population	1	Number	3785289.1283880607	4093259.8987793783	3459080.4118800745
16	Philippines	2	female	12	35 to 39	2017	44	Population	1	Number	3551684.6611791905	3840649.3939091773	3245607.5147664035
16	Philippines	2	female	13	40 to 44	2017	44	Population	1	Number	3013687.8392084814	3258881.2006876394	2753974.19286872
16	Philippines	2	female	14	45 to 49	2017	44	Population	1	Number	2788685.840026938	3015573.059841024	2548362.420133629
16	Philippines	2	female	15	50 to 54	2017	44	Population	1	Number	2348964.990320572	2540076.5628200076	2146535.841945064
16	Philippines	2	female	16	55 to 59	2017	44	Population	1	Number	1958844.264283488	2118215.650903272	1790034.9470509482
16	Philippines	2	female	17	60 to 64	2017	44	Population	1	Number	1590388.794691875	1719782.6786754616	1453332.2397316876
16	Philippines	2	female	18	65 to 69	2017	44	Population	1	Number	1157968.534467103	1252180.7464152568	1058177.1006893604
16	Philippines	2	female	19	70 to 74	2017	44	Population	1	Number	759899.2285814089	821724.5589348772	694412.6188078219
16	Philippines	2	female	20	75 to 79	2017	44	Population	1	Number	547685.8049188978	592245.4709185961	500487.3274941845
16	Philippines	2	female	21	80 plus	2017	44	Population	1	Number	535589.1069627954	579164.5867451736	489433.0989982486
16	Philippines	2	female	22	All Ages	2017	44	Population	1	Number	53571243.6735385	57929795.06165565	48954580.045541525
16	Philippines	2	female	23	5-14 years	2017	44	Population	1	Number	10850759.298006421	11733576.062326042	9915662.362558566
16	Philippines	2	female	24	15-49 years	2017	44	Population	1	Number	27758759.86912527	30017209.982721366	25366564.94777806
16	Philippines	2	female	25	50-69 years	2017	44	Population	1	Number	7056166.583763038	7630255.638813998	6448080.129417061
16	Philippines	2	female	26	70+ years	2017	44	Population	1	Number	1843174.140463102	1993134.6165986466	1684333.0453002548
16	Philippines	2	female	28	<1 year	2017	44	Population	1	Number	1247170.3388828374	1348640.0013174508	1139691.6703545372
16	Philippines	2	female	30	80 to 84	2017	44	Population	1	Number	333912.5979623846	361079.6957850108	305136.67192010063
16	Philippines	2	female	31	85 to 89	2017	44	Population	1	Number	147830.52855649465	159858.00657011918	135090.78653270722
16	Philippines	2	female	32	90 to 94	2017	44	Population	1	Number	47908.47969158678	51806.30913035883	43779.82184274855
16	Philippines	2	female	39	0 to 14	2017	44	Population	1	Number	16913143.080187093	18289194.82352167	15455601.923046159
16	Philippines	2	female	42	Neonatal	2017	44	Population	1	Number	96095.32071010045	103913.6270392376	87814.0163848443
16	Philippines	2	female	157	25 plus	2017	44	Population	1	Number	26513503.974151205	28670640.184290532	24228622.738349732
16	Philippines	2	female	158	<20 years	2017	44	Population	1	Number	22126553.320750896	23926767.634947296	20219730.799486496
16	Philippines	2	female	159	10 to 24	2017	44	Population	1	Number	15431081.678929588	16686553.044905543	14101261.63663414
16	Philippines	2	female	162	10 to 19	2017	44	Population	1	Number	10499895.30029319	11354165.802487694	9595035.128928833
16	Philippines	2	female	164	Birth	2017	44	Population	1	Number	1276243.26009696	1395642.67841427	1157432.21054469
16	Philippines	2	female	235	95 plus	2017	44	Population	1	Number	5937.500752329344	6420.575259684766	5425.818702692267
16	Philippines	3	both	1	Under 5	2017	44	Population	1	Number	12561982.79703475	13584024.545611227	11479416.011241794
16	Philippines	3	both	2	Early Neonatal	2017	44	Population	1	Number	50039.087887882924	54110.26341076105	45726.81844650272
16	Philippines	3	both	3	Late Neonatal	2017	44	Population	1	Number	149266.93939334835	161411.2836586699	136403.41032989882
16	Philippines	3	both	4	Post Neonatal	2017	44	Population	1	Number	2384862.2184798145	2578894.3861137684	2179339.518112147
16	Philippines	3	both	5	1 to 4	2017	44	Population	1	Number	9977814.551273705	10789608.612428032	9117946.264353244
16	Philippines	3	both	6	5 to 9	2017	44	Population	1	Number	11511559.576431531	12448138.989763921	10519516.182369305
16	Philippines	3	both	7	10 to 14	2017	44	Population	1	Number	10907148.842327567	11794553.454713102	9967192.367686385
16	Philippines	3	both	8	15 to 19	2017	44	Population	1	Number	10671617.65279656	11539859.46957236	9751958.789362486
16	Philippines	3	both	9	20 to 24	2017	44	Population	1	Number	10004279.655766502	10818226.915353678	9142130.658581635
16	Philippines	3	both	10	25 to 29	2017	44	Population	1	Number	9118671.262714125	9860565.506052712	8332842.242003379
16	Philippines	3	both	11	30 to 34	2017	44	Population	1	Number	7782116.7088429285	8415268.998353269	7111469.311192741
16	Philippines	3	both	12	35 to 39	2017	44	Population	1	Number	7285260.759113863	7877988.8949013045	6657431.422687838
16	Philippines	3	both	13	40 to 44	2017	44	Population	1	Number	6185932.127776991	6689218.988664986	5652840.754472316
16	Philippines	3	both	14	45 to 49	2017	44	Population	1	Number	5691802.06629309	6154886.55147154	5201293.842564976
16	Philippines	3	both	15	50 to 54	2017	44	Population	1	Number	4721937.7137623755	5106114.125688532	4315010.478142459
16	Philippines	3	both	16	55 to 59	2017	44	Population	1	Number	3889994.9553877944	4206484.58209678	3554762.8981842897
16	Philippines	3	both	17	60 to 64	2017	44	Population	1	Number	3060164.9139386653	3309139.645882458	2796445.9653933
16	Philippines	3	both	18	65 to 69	2017	44	Population	1	Number	2148609.1909667836	2323419.8343201196	1963446.3083731872
16	Philippines	3	both	19	70 to 74	2017	44	Population	1	Number	1328730.452058002	1436835.8376925641	1214223.0945881924
16	Philippines	3	both	20	75 to 79	2017	44	Population	1	Number	902223.1490108345	975627.9402543692	824471.3457904691
16	Philippines	3	both	21	80 plus	2017	44	Population	1	Number	864387.5678431375	934714.0597321972	789896.3600363395
16	Philippines	3	both	22	All Ages	2017	44	Population	1	Number	108636419.3920655	117475068.34012517	99274348.03267108
16	Philippines	3	both	23	5-14 years	2017	44	Population	1	Number	22418708.418759096	24242692.44447702	20486708.55005569
16	Philippines	3	both	24	15-49 years	2017	44	Population	1	Number	56739680.23330406	61356015.32436984	51849967.02086539
16	Philippines	3	both	25	50-69 years	2017	44	Population	1	Number	13820706.774055619	14945158.187987886	12629665.650093235
16	Philippines	3	both	26	70+ years	2017	44	Population	1	Number	3095341.168911974	3347177.8376791305	2828590.800415001
16	Philippines	3	both	28	<1 year	2017	44	Population	1	Number	2584168.2457610457	2794415.933183199	2361469.7468885486
16	Philippines	3	both	30	80 to 84	2017	44	Population	1	Number	525761.0235713279	568536.8914057465	480451.9803590429
16	Philippines	3	both	31	85 to 89	2017	44	Population	1	Number	232643.3426866999	251571.18334656119	212594.60039834716
16	Philippines	3	both	32	90 to 94	2017	44	Population	1	Number	87716.99372083209	94853.64014765836	80157.71701379842
16	Philippines	3	both	39	0 to 14	2017	44	Population	1	Number	34980691.21579385	37826716.99008825	31966124.561297487
16	Philippines	3	both	42	Neonatal	2017	44	Population	1	Number	199306.02728123128	215521.54706943096	182130.22877640155
16	Philippines	3	both	157	25 plus	2017	44	Population	1	Number	52979830.867708586	57290264.965110816	48414134.02342948
16	Philippines	3	both	158	<20 years	2017	44	Population	1	Number	45652308.86859041	49366576.45966061	41718083.350659974
16	Philippines	3	both	159	10 to 24	2017	44	Population	1	Number	31583046.15089063	34152639.83963915	28861281.815630503
16	Philippines	3	both	162	10 to 19	2017	44	Population	1	Number	21578766.495124128	23334412.924285468	19719151.15704887
16	Philippines	3	both	164	Birth	2017	44	Population	1	Number	2649793.5044272	2897695.93257836	2403112.67389817
16	Philippines	3	both	235	95 plus	2017	44	Population	1	Number	18266.207864277698	19752.34483223108	16692.062265151024
17	Sri Lanka	1	male	1	Under 5	2017	44	Population	1	Number	829742.297160658	914529.0284456839	747625.1890671038
17	Sri Lanka	1	male	2	Early Neonatal	2017	44	Population	1	Number	3006.384418821018	3313.590052100565	2708.851564179401
17	Sri Lanka	1	male	3	Late Neonatal	2017	44	Population	1	Number	9004.055480746978	9924.129623205381	8112.951098430915
17	Sri Lanka	1	male	4	Post Neonatal	2017	44	Population	1	Number	146027.59432977115	160949.3386388235	131575.68101975496
17	Sri Lanka	1	male	5	1 to 4	2017	44	Population	1	Number	671704.262931319	740341.9701315543	605227.7053847384
17	Sri Lanka	1	male	6	5 to 9	2017	44	Population	1	Number	902603.8098802776	994835.8522228674	813275.8162668082
17	Sri Lanka	1	male	7	10 to 14	2017	44	Population	1	Number	909907.0225874817	1002885.3394486082	819856.2519029145
17	Sri Lanka	1	male	8	15 to 19	2017	44	Population	1	Number	847971.9221924472	934621.4370480903	764050.6827506864
17	Sri Lanka	1	male	9	20 to 24	2017	44	Population	1	Number	795569.8539393059	876864.6941026229	716834.6901234281
17	Sri Lanka	1	male	10	25 to 29	2017	44	Population	1	Number	731834.9706687531	806617.0990662185	659407.457212231
17	Sri Lanka	1	male	11	30 to 34	2017	44	Population	1	Number	756819.315447407	834154.4545017103	681919.1762758214
17	Sri Lanka	1	male	12	35 to 39	2017	44	Population	1	Number	790541.251771943	871322.2471642237	712303.7536399164
17	Sri Lanka	1	male	13	40 to 44	2017	44	Population	1	Number	694086.3473722575	765011.1547788901	625394.7020162632
17	Sri Lanka	1	male	14	45 to 49	2017	44	Population	1	Number	659855.0208060585	727281.9201308326	594551.1472358842
17	Sri Lanka	1	male	15	50 to 54	2017	44	Population	1	Number	612791.6747069127	675409.4335398289	552145.5194332418
17	Sri Lanka	1	male	16	55 to 59	2017	44	Population	1	Number	563086.9872612897	620625.7016818873	507359.95592006814
17	Sri Lanka	1	male	17	60 to 64	2017	44	Population	1	Number	474635.2894697005	523135.6188904941	427662.05753519275
17	Sri Lanka	1	male	18	65 to 69	2017	44	Population	1	Number	379340.7891177833	418103.5057617819	341798.56824887695
17	Sri Lanka	1	male	19	70 to 74	2017	44	Population	1	Number	238412.91282447203	262774.99686393957	214817.9014573275
17	Sri Lanka	1	male	20	75 to 79	2017	44	Population	1	Number	140648.10544702233	155020.1498312749	126728.58402733694
17	Sri Lanka	1	male	21	80 plus	2017	44	Population	1	Number	122142.30935499695	134623.34979038584	110054.25110555883
17	Sri Lanka	1	male	22	All Ages	2017	44	Population	1	Number	10449989.880008766	11517815.983269341	9415785.704218654
17	Sri Lanka	1	male	23	5-14 years	2017	44	Population	1	Number	1812510.8324677593	1997721.1916714755	1633132.0681697226
17	Sri Lanka	1	male	24	15-49 years	2017	44	Population	1	Number	5276678.682198172	5815873.006792587	4754461.609254231
17	Sri Lanka	1	male	25	50-69 years	2017	44	Population	1	Number	2029854.7405556862	2237274.2598739923	1828966.1011373797
17	Sri Lanka	1	male	26	70+ years	2017	44	Population	1	Number	501203.3276264913	552418.4964856004	451600.73659022315
17	Sri Lanka	1	male	28	<1 year	2017	44	Population	1	Number	158038.03422933916	174187.05831412942	142397.48368236527
17	Sri Lanka	1	male	30	80 to 84	2017	44	Population	1	Number	76710.63020912421	84549.26108584649	69118.80906855671
17	Sri Lanka	1	male	31	85 to 89	2017	44	Population	1	Number	32995.829470920515	36367.48900479116	29730.331129360813
17	Sri Lanka	1	male	32	90 to 94	2017	44	Population	1	Number	10220.591373816487	11264.976524906408	9209.090080588776
17	Sri Lanka	1	male	39	0 to 14	2017	44	Population	1	Number	2642253.129628417	2912250.2201171587	2380757.2572368262
17	Sri Lanka	1	male	42	Neonatal	2017	44	Population	1	Number	12010.439899567997	13237.719675305945	10821.802662610316
17	Sri Lanka	1	male	157	25 plus	2017	44	Population	1	Number	6164194.9742485965	6794079.632001468	5554143.074107719
17	Sri Lanka	1	male	158	<20 years	2017	44	Population	1	Number	3490225.0518208644	3846871.657165249	3144807.9399875123
17	Sri Lanka	1	male	159	10 to 24	2017	44	Population	1	Number	2553448.7987192348	2814371.470599321	2300741.6247770293
17	Sri Lanka	1	male	162	10 to 19	2017	44	Population	1	Number	1757878.9447799288	1937506.7764966984	1583906.9346536011
17	Sri Lanka	1	male	164	Birth	2017	44	Population	1	Number	157282.148605564	177961.962175935	138301.423665421
17	Sri Lanka	1	male	235	95 plus	2017	44	Population	1	Number	2215.2583011357433	2441.6231748417676	1996.0208270525281
17	Sri Lanka	2	female	1	Under 5	2017	44	Population	1	Number	793916.8042266181	875042.7284719809	715345.23778598
17	Sri Lanka	2	female	2	Early Neonatal	2017	44	Population	1	Number	2856.8110503005237	3148.7326164094084	2574.0810236125326
17	Sri Lanka	2	female	3	Late Neonatal	2017	44	Population	1	Number	8559.954900004706	9434.648884392624	7712.801821024651
17	Sri Lanka	2	female	4	Post Neonatal	2017	44	Population	1	Number	138865.81655467837	153055.73879100074	125122.68292446372
17	Sri Lanka	2	female	5	1 to 4	2017	44	Population	1	Number	643634.2217216346	709403.6081801781	579935.6720168791
17	Sri Lanka	2	female	6	5 to 9	2017	44	Population	1	Number	878219.7649588052	967960.1379343234	791304.9871828634
17	Sri Lanka	2	female	7	10 to 14	2017	44	Population	1	Number	892122.7714304675	983283.8149898532	803832.054776677
17	Sri Lanka	2	female	8	15 to 19	2017	44	Population	1	Number	840627.1676098977	926526.1630147713	757432.8165141207
17	Sri Lanka	2	female	9	20 to 24	2017	44	Population	1	Number	822056.2178408684	906057.5516065048	740699.7779794611
17	Sri Lanka	2	female	10	25 to 29	2017	44	Population	1	Number	791241.0894959777	872093.5973967251	712934.3305220861
17	Sri Lanka	2	female	11	30 to 34	2017	44	Population	1	Number	821255.527080571	905175.0427292234	739978.3291837326
17	Sri Lanka	2	female	12	35 to 39	2017	44	Population	1	Number	837017.7483523336	922547.9173616705	754180.6106616614
17	Sri Lanka	2	female	13	40 to 44	2017	44	Population	1	Number	732810.7677933067	807692.6074491609	660286.6826202063
17	Sri Lanka	2	female	14	45 to 49	2017	44	Population	1	Number	703674.058850754	775578.5809465708	634033.5464277876
17	Sri Lanka	2	female	15	50 to 54	2017	44	Population	1	Number	674699.6591471537	743643.449157574	607926.6562154453
17	Sri Lanka	2	female	16	55 to 59	2017	44	Population	1	Number	634925.6415010303	699805.1467837373	572088.9538777475
17	Sri Lanka	2	female	17	60 to 64	2017	44	Population	1	Number	554032.848240646	610646.3707615567	499201.87789956445
17	Sri Lanka	2	female	18	65 to 69	2017	44	Population	1	Number	462540.4238326149	509804.8464830663	416764.1844972506
17	Sri Lanka	2	female	19	70 to 74	2017	44	Population	1	Number	314127.6965857504	346226.6515151785	283039.42001604737
17	Sri Lanka	2	female	20	75 to 79	2017	44	Population	1	Number	196529.54271136943	216611.79907513238	177079.6029437677
17	Sri Lanka	2	female	21	80 plus	2017	44	Population	1	Number	203969.8720915662	224812.41416089042	183783.5852267319
17	Sri Lanka	2	female	22	All Ages	2017	44	Population	1	Number	11153767.601749731	12293508.819837924	10049912.65433113
17	Sri Lanka	2	female	23	5-14 years	2017	44	Population	1	Number	1770342.5363892727	1951243.9529241766	1595137.0419595402
17	Sri Lanka	2	female	24	15-49 years	2017	44	Population	1	Number	5548682.577023709	6115671.460504628	4999546.093909056
17	Sri Lanka	2	female	25	50-69 years	2017	44	Population	1	Number	2326198.572721445	2563899.813185934	2095981.672490008
17	Sri Lanka	2	female	26	70+ years	2017	44	Population	1	Number	714627.111388686	787650.864751201	643902.6081865471
17	Sri Lanka	2	female	28	<1 year	2017	44	Population	1	Number	150282.5825049836	165639.12029180274	135409.5657691009
17	Sri Lanka	2	female	30	80 to 84	2017	44	Population	1	Number	121966.95226483383	134430.07393853794	109896.24858099657
17	Sri Lanka	2	female	31	85 to 89	2017	44	Population	1	Number	57283.93568619142	63137.46114655901	51614.71627329172
17	Sri Lanka	2	female	32	90 to 94	2017	44	Population	1	Number	19803.369991804444	21826.965770612816	17843.489822023508
17	Sri Lanka	2	female	39	0 to 14	2017	44	Population	1	Number	2564259.340615891	2826286.681396157	2310482.2797455206
17	Sri Lanka	2	female	42	Neonatal	2017	44	Population	1	Number	11416.765950305231	12583.381500802034	10286.882844637184
17	Sri Lanka	2	female	157	25 plus	2017	44	Population	1	Number	6926824.875683074	7634638.423820485	6241297.780092029
17	Sri Lanka	2	female	158	<20 years	2017	44	Population	1	Number	3404886.508225789	3752812.8444109284	3067915.0962596415
17	Sri Lanka	2	female	159	10 to 24	2017	44	Population	1	Number	2554806.1568812337	2815867.5296111293	2301964.649270259
17	Sri Lanka	2	female	162	10 to 19	2017	44	Population	1	Number	1732749.9390403652	1909809.9780046246	1561264.8712907978
17	Sri Lanka	2	female	164	Birth	2017	44	Population	1	Number	149077.878984955	168678.976580631	131087.240881647
17	Sri Lanka	2	female	235	95 plus	2017	44	Population	1	Number	4915.614148736508	5417.913305180613	4429.130550420147
17	Sri Lanka	3	both	1	Under 5	2017	44	Population	1	Number	1623659.1013872763	1789571.7569176648	1462970.4268530835
17	Sri Lanka	3	both	2	Early Neonatal	2017	44	Population	1	Number	5863.1954691215415	6462.3226685099735	5282.932587791933
17	Sri Lanka	3	both	3	Late Neonatal	2017	44	Population	1	Number	17564.010380751686	19358.778507598006	15825.752919455568
17	Sri Lanka	3	both	4	Post Neonatal	2017	44	Population	1	Number	284893.41088444955	314005.07742982416	256698.36394421867
17	Sri Lanka	3	both	5	1 to 4	2017	44	Population	1	Number	1315338.4846529535	1449745.5783117323	1185163.3774016176
17	Sri Lanka	3	both	6	5 to 9	2017	44	Population	1	Number	1780823.5748390828	1962795.9901571907	1604580.8034496715
17	Sri Lanka	3	both	7	10 to 14	2017	44	Population	1	Number	1802029.7940179491	1986169.1544384612	1623688.3066795913
17	Sri Lanka	3	both	8	15 to 19	2017	44	Population	1	Number	1688599.089802345	1861147.6000628616	1521483.4992648072
17	Sri Lanka	3	both	9	20 to 24	2017	44	Population	1	Number	1617626.0717801743	1782922.2457091277	1457534.4681028891
17	Sri Lanka	3	both	10	25 to 29	2017	44	Population	1	Number	1523076.0601647308	1678710.696462944	1372341.7877343171
17	Sri Lanka	3	both	11	30 to 34	2017	44	Population	1	Number	1578074.8425279781	1739329.4972309335	1421897.5054595538
17	Sri Lanka	3	both	12	35 to 39	2017	44	Population	1	Number	1627559.0001242764	1793870.1645258942	1466484.364301578
17	Sri Lanka	3	both	13	40 to 44	2017	44	Population	1	Number	1426897.1151655642	1572703.762228051	1285681.3846364697
17	Sri Lanka	3	both	14	45 to 49	2017	44	Population	1	Number	1363529.0796568126	1502860.5010774035	1228584.693663672
17	Sri Lanka	3	both	15	50 to 54	2017	44	Population	1	Number	1287491.3338540664	1419052.882697403	1160072.1756486872
17	Sri Lanka	3	both	16	55 to 59	2017	44	Population	1	Number	1198012.62876232	1320430.8484656243	1079448.9097978156
17	Sri Lanka	3	both	17	60 to 64	2017	44	Population	1	Number	1028668.1377103464	1133781.989652051	926863.9354347573
17	Sri Lanka	3	both	18	65 to 69	2017	44	Population	1	Number	841881.2129503982	927908.3522448483	758562.7527461274
17	Sri Lanka	3	both	19	70 to 74	2017	44	Population	1	Number	552540.6094102224	609001.6483791181	497857.3214733749
17	Sri Lanka	3	both	20	75 to 79	2017	44	Population	1	Number	337177.64815839176	371631.9489064072	303808.18697110465
17	Sri Lanka	3	both	21	80 plus	2017	44	Population	1	Number	326112.18144656316	359435.76395127614	293837.8363322907
17	Sri Lanka	3	both	22	All Ages	2017	44	Population	1	Number	21603757.481758498	23811324.803107258	19465698.35854979
17	Sri Lanka	3	both	23	5-14 years	2017	44	Population	1	Number	3582853.368857032	3948965.144595652	3228269.1101292623
17	Sri Lanka	3	both	24	15-49 years	2017	44	Population	1	Number	10825361.259221882	11931544.467297215	9754007.703163285
17	Sri Lanka	3	both	25	50-69 years	2017	44	Population	1	Number	4356053.313277131	4801174.073059925	3924947.773627388
17	Sri Lanka	3	both	26	70+ years	2017	44	Population	1	Number	1215830.4390151773	1340069.3612368014	1095503.3447767699
17	Sri Lanka	3	both	28	<1 year	2017	44	Population	1	Number	308320.61673432274	339826.1786059322	277807.0494514662
17	Sri Lanka	3	both	30	80 to 84	2017	44	Population	1	Number	198677.58247395806	218979.33502438443	179015.0576495533
17	Sri Lanka	3	both	31	85 to 89	2017	44	Population	1	Number	90279.76515711193	99504.95015135019	81345.04740265253
17	Sri Lanka	3	both	32	90 to 94	2017	44	Population	1	Number	30023.961365620933	33091.94229551922	27052.579902612288
17	Sri Lanka	3	both	39	0 to 14	2017	44	Population	1	Number	5206512.470244308	5738536.901513317	4691239.536982347
17	Sri Lanka	3	both	42	Neonatal	2017	44	Population	1	Number	23427.205849873226	25821.10117610798	21108.6855072475
17	Sri Lanka	3	both	157	25 plus	2017	44	Population	1	Number	13091019.84993167	14428718.055821955	11795440.854199748
17	Sri Lanka	3	both	158	<20 years	2017	44	Population	1	Number	6895111.560046653	7599684.501576178	6212723.036247154
17	Sri Lanka	3	both	159	10 to 24	2017	44	Population	1	Number	5108254.955600468	5630239.000210451	4602706.274047287
17	Sri Lanka	3	both	162	10 to 19	2017	44	Population	1	Number	3490628.883820294	3847316.7545013237	3145171.8059443985
17	Sri Lanka	3	both	164	Birth	2017	44	Population	1	Number	306360.027590519	346640.938756567	269388.664547068
17	Sri Lanka	3	both	235	95 plus	2017	44	Population	1	Number	7130.872449872251	7859.536480022381	6425.1513774726745
18	Thailand	1	male	1	Under 5	2017	44	Population	1	Number	1721283.0226596913	1914490.059996928	1526736.9017443142
18	Thailand	1	male	2	Early Neonatal	2017	44	Population	1	Number	6077.451034778186	6759.620261764029	5390.553814330205
18	Thailand	1	male	3	Late Neonatal	2017	44	Population	1	Number	18222.588985167386	20268.00068335412	16163.000902655702
18	Thailand	1	male	4	Post Neonatal	2017	44	Population	1	Number	297854.68254868133	331287.6624913595	264189.9845742661
18	Thailand	1	male	5	1 to 4	2017	44	Population	1	Number	1399128.3000910643	1556174.7765604504	1240993.3624530626
18	Thailand	1	male	6	5 to 9	2017	44	Population	1	Number	1908445.5462041951	2122660.817631093	1692745.5868688857
18	Thailand	1	male	7	10 to 14	2017	44	Population	1	Number	2103718.7425847426	2339852.638228222	1865948.2449506929
18	Thailand	1	male	8	15 to 19	2017	44	Population	1	Number	2325610.9372527637	2586651.3316972484	2062761.3183087504
18	Thailand	1	male	9	20 to 24	2017	44	Population	1	Number	2498834.104960801	2779318.0973438327	2216406.1279625725
18	Thailand	1	male	10	25 to 29	2017	44	Population	1	Number	2315420.2936029425	2575316.8296335447	2053722.4609518305
18	Thailand	1	male	11	30 to 34	2017	44	Population	1	Number	2522505.533161189	2805646.547342455	2237402.119019686
18	Thailand	1	male	12	35 to 39	2017	44	Population	1	Number	2768731.841929451	3079510.7605141955	2455798.969989567
18	Thailand	1	male	13	40 to 44	2017	44	Population	1	Number	2816671.5528599652	3132831.509541151	2498320.347806608
18	Thailand	1	male	14	45 to 49	2017	44	Population	1	Number	2809451.9229874383	3124801.505500065	2491916.7086617276
18	Thailand	1	male	15	50 to 54	2017	44	Population	1	Number	2640360.524912627	2936730.283868541	2341936.679921624
18	Thailand	1	male	16	55 to 59	2017	44	Population	1	Number	2325353.982184177	2586365.534464487	2062533.4053042429
18	Thailand	1	male	17	60 to 64	2017	44	Population	1	Number	1824478.0852551416	2029268.349783622	1618268.4558630802
18	Thailand	1	male	18	65 to 69	2017	44	Population	1	Number	1320427.940811086	1468640.6211797209	1171188.0247418834
18	Thailand	1	male	19	70 to 74	2017	44	Population	1	Number	897577.0786333148	998326.4649118088	796129.4162954569
18	Thailand	1	male	20	75 to 79	2017	44	Population	1	Number	627846.1075750787	698319.2864488587	556884.4916452278
18	Thailand	1	male	21	80 plus	2017	44	Population	1	Number	700433.6364758373	779054.4710354767	621267.894909137
18	Thailand	1	male	22	All Ages	2017	44	Population	1	Number	34127150.85405044	37957785.109121256	30269967.154945284
18	Thailand	1	male	23	5-14 years	2017	44	Population	1	Number	4012164.288788938	4462513.455859314	3558693.8318195785
18	Thailand	1	male	24	15-49 years	2017	44	Population	1	Number	18057226.18675455	20084076.58157249	16016328.052700743
18	Thailand	1	male	25	50-69 years	2017	44	Population	1	Number	8110620.533163031	9021004.78929637	7193926.5658308305
18	Thailand	1	male	26	70+ years	2017	44	Population	1	Number	2225856.8226842307	2475700.2223961437	1974281.8028498222
18	Thailand	1	male	28	<1 year	2017	44	Population	1	Number	322154.7225686269	358315.2834364777	285743.53929125203
18	Thailand	1	male	30	80 to 84	2017	44	Population	1	Number	393837.81765963446	438044.5151868108	349324.7313822433
18	Thailand	1	male	31	85 to 89	2017	44	Population	1	Number	201468.90047057005	224082.96733992372	178698.0995298437
18	Thailand	1	male	32	90 to 94	2017	44	Population	1	Number	78254.05976163324	87037.76055175334	69409.48070514432
18	Thailand	1	male	39	0 to 14	2017	44	Population	1	Number	5733447.311448629	6377003.515856241	5085430.733563893
18	Thailand	1	male	42	Neonatal	2017	44	Population	1	Number	24300.040019945573	27027.62094511815	21553.554716985906
18	Thailand	1	male	157	25 plus	2017	44	Population	1	Number	23569258.50038825	26214812.164223935	20905368.975110076
18	Thailand	1	male	158	<20 years	2017	44	Population	1	Number	8059058.248701393	8963654.847553492	7148192.051872644
18	Thailand	1	male	159	10 to 24	2017	44	Population	1	Number	6928163.784798307	7705822.067269304	6145115.691222016
18	Thailand	1	male	162	10 to 19	2017	44	Population	1	Number	4429329.679837506	4926503.969925472	3928709.5632594433
18	Thailand	1	male	164	Birth	2017	44	Population	1	Number	318655.789980071	359647.96955809	278980.146659167
18	Thailand	1	male	235	95 plus	2017	44	Population	1	Number	26872.85858399956	29889.22795698883	23835.58329190588
18	Thailand	2	female	1	Under 5	2017	44	Population	1	Number	1625238.2004660491	1807664.5960939743	1441547.439968338
18	Thailand	2	female	2	Early Neonatal	2017	44	Population	1	Number	5734.903836275535	6378.623529686937	5086.72263627383
18	Thailand	2	female	3	Late Neonatal	2017	44	Population	1	Number	17201.565383779413	19132.37132423855	15257.377371098284
18	Thailand	2	female	4	Post Neonatal	2017	44	Population	1	Number	281306.87737397914	312882.43330785143	249512.476883488
18	Thailand	2	female	5	1 to 4	2017	44	Population	1	Number	1320994.8538720151	1469271.167932197	1171690.8630774778
18	Thailand	2	female	6	5 to 9	2017	44	Population	1	Number	1802797.8071411264	2005154.5483919627	1599038.567343294
18	Thailand	2	female	7	10 to 14	2017	44	Population	1	Number	1994243.748976504	2218089.520645531	1768846.5421164543
18	Thailand	2	female	8	15 to 19	2017	44	Population	1	Number	2251865.6280940124	2504628.4107149253	1997350.9916274135
18	Thailand	2	female	9	20 to 24	2017	44	Population	1	Number	2482011.345118881	2760607.050946997	2201484.7420534994
18	Thailand	2	female	10	25 to 29	2017	44	Population	1	Number	2364588.378294871	2630003.8323940407	2097333.3769366206
18	Thailand	2	female	11	30 to 34	2017	44	Population	1	Number	2597259.7128197523	2888791.580445962	2303707.2897219458
18	Thailand	2	female	12	35 to 39	2017	44	Population	1	Number	2769205.169453606	3080037.2171330024	2456218.8001907747
18	Thailand	2	female	13	40 to 44	2017	44	Population	1	Number	2913431.4138057213	3240452.2723957663	2584144.031865997
18	Thailand	2	female	14	45 to 49	2017	44	Population	1	Number	2993475.621851338	3329481.1181150894	2655141.331313772
18	Thailand	2	female	15	50 to 54	2017	44	Population	1	Number	2851036.391905911	3171053.662377584	2528801.138706921
18	Thailand	2	female	16	55 to 59	2017	44	Population	1	Number	2551850.484602053	2838285.3505520616	2263430.3895916194
18	Thailand	2	female	17	60 to 64	2017	44	Population	1	Number	2060130.133413567	2291371.3844839293	1827286.1904011073
18	Thailand	2	female	18	65 to 69	2017	44	Population	1	Number	1505005.3561398282	1673936.1026867533	1334903.7806641979
18	Thailand	2	female	19	70 to 74	2017	44	Population	1	Number	1085969.2105993894	1207864.8495252654	963228.734701827
18	Thailand	2	female	20	75 to 79	2017	44	Population	1	Number	806396.8546630059	896911.63065072475	715254.736877728
18	Thailand	2	female	21	80 plus	2017	44	Population	1	Number	1044487.4018629291	1161726.8760187733	926435.3617844582
18	Thailand	2	female	22	All Ages	2017	44	Population	1	Number	35698992.85920855	39706060.003572345	31664153.44586596
18	Thailand	2	female	23	5-14 years	2017	44	Population	1	Number	3797041.55611763	4223244.069037493	3367885.1094597485
18	Thailand	2	female	24	15-49 years	2017	44	Population	1	Number	18371837.26943818	20434001.48214579	16295380.563710025
18	Thailand	2	female	25	50-69 years	2017	44	Population	1	Number	8968022.36606136	9974646.500100326	7954421.499363845
18	Thailand	2	female	26	70+ years	2017	44	Population	1	Number	2936853.4671253245	3266503.3561947644	2604918.8333640127
18	Thailand	2	female	28	<1 year	2017	44	Population	1	Number	304243.34659403405	338393.42816177686	269856.57689086016
18	Thailand	2	female	30	80 to 84	2017	44	Population	1	Number	561360.8233927386	624371.2987980641	497913.63360045827
18	Thailand	2	female	31	85 to 89	2017	44	Population	1	Number	313201.62812849	348357.2404614354	277802.3585053997
18	Thailand	2	female	32	90 to 94	2017	44	Population	1	Number	125672.12954282784	139778.3163262849	111468.17529017173
18	Thailand	2	female	39	0 to 14	2017	44	Population	1	Number	5422279.7565836795	6030908.665131468	4809432.549428087
18	Thailand	2	female	42	Neonatal	2017	44	Population	1	Number	22936.469220054947	25510.994853925484	20344.100007372115
18	Thailand	2	female	157	25 plus	2017	44	Population	1	Number	25542836.129411973	28409915.87677896	22655885.162756957
18	Thailand	2	female	158	<20 years	2017	44	Population	1	Number	7674145.384677691	8535537.075846393	6806783.5410555005
18	Thailand	2	female	159	10 to 24	2017	44	Population	1	Number	6728120.722189398	7483324.982307453	5967682.275797368
18	Thailand	2	female	162	10 to 19	2017	44	Population	1	Number	4246109.377070516	4722717.931360456	3766197.5337438686
18	Thailand	2	female	164	Birth	2017	44	Population	1	Number	300692.02597119	339373.330105222	263253.040247381
18	Thailand	2	female	235	95 plus	2017	44	Population	1	Number	44252.820798872664	49220.020432988975	39251.19438842843
18	Thailand	3	both	1	Under 5	2017	44	Population	1	Number	3346521.2231257404	3722154.6560909026	2968284.3417126522
18	Thailand	3	both	2	Early Neonatal	2017	44	Population	1	Number	11812.354871053722	13138.243791450966	10477.276450604033
18	Thailand	3	both	3	Late Neonatal	2017	44	Population	1	Number	35424.1543689468	39400.37200759267	31420.378273753984
18	Thailand	3	both	4	Post Neonatal	2017	44	Population	1	Number	579161.5599226605	644170.095799211	513702.46145775414
18	Thailand	3	both	5	1 to 4	2017	44	Population	1	Number	2720123.1539630797	3025445.944492648	2412684.22553054
18	Thailand	3	both	6	5 to 9	2017	44	Population	1	Number	3711243.3533453215	4127815.3660230553	3291784.1542121796
18	Thailand	3	both	7	10 to 14	2017	44	Population	1	Number	4097962.4915612466	4557942.158873753	3634794.787067148
18	Thailand	3	both	8	15 to 19	2017	44	Population	1	Number	4577476.5653467765	5091279.742412175	4060112.3099361644
18	Thailand	3	both	9	20 to 24	2017	44	Population	1	Number	4980845.450079682	5539925.148290829	4417890.870016072
18	Thailand	3	both	10	25 to 29	2017	44	Population	1	Number	4680008.671897814	5205320.662027586	4151055.837888451
18	Thailand	3	both	11	30 to 34	2017	44	Population	1	Number	5119765.245980942	5694438.127788417	4541109.408741633
18	Thailand	3	both	12	35 to 39	2017	44	Population	1	Number	5537937.011383058	6159547.977647198	4912017.770180343
18	Thailand	3	both	13	40 to 44	2017	44	Population	1	Number	5730102.966665687	6373283.781936917	5082464.379672605
18	Thailand	3	both	14	45 to 49	2017	44	Population	1	Number	5802927.544838776	6454282.623615153	5147058.0399755
18	Thailand	3	both	15	50 to 54	2017	44	Population	1	Number	5491396.916818538	6107783.946246125	4870737.818628546
18	Thailand	3	both	16	55 to 59	2017	44	Population	1	Number	4877204.46678623	5424650.885016549	4325963.794895862
18	Thailand	3	both	17	60 to 64	2017	44	Population	1	Number	3884608.2186687086	4320639.7342675505	3445554.6462641866
18	Thailand	3	both	18	65 to 69	2017	44	Population	1	Number	2825433.2969509144	3142576.723866474	2506091.8054060815
18	Thailand	3	both	19	70 to 74	2017	44	Population	1	Number	1983546.2892327043	2206191.314437074	1759358.1509972839
18	Thailand	3	both	20	75 to 79	2017	44	Population	1	Number	1434242.9622380848	1595230.9170995837	1272139.2285229557
18	Thailand	3	both	21	80 plus	2017	44	Population	1	Number	1744921.0383387664	1940781.3470542498	1547703.2566935956
18	Thailand	3	both	22	All Ages	2017	44	Population	1	Number	69826143.71325898	77663845.11269362	61934120.60081126
18	Thailand	3	both	23	5-14 years	2017	44	Population	1	Number	7809205.8449065685	8685757.524896808	6926578.9412793275
18	Thailand	3	both	24	15-49 years	2017	44	Population	1	Number	36429063.45619273	40518078.063718274	32311708.616410762
18	Thailand	3	both	25	50-69 years	2017	44	Population	1	Number	17078642.89922439	18995651.289396703	15148348.065194676
18	Thailand	3	both	26	70+ years	2017	44	Population	1	Number	5162710.289809556	5742203.578590908	4579200.636213835
18	Thailand	3	both	28	<1 year	2017	44	Population	1	Number	626398.069162661	696708.7115982545	555600.1161821121
18	Thailand	3	both	30	80 to 84	2017	44	Population	1	Number	955198.641052373	1062415.8139848749	847238.3649827017
18	Thailand	3	both	31	85 to 89	2017	44	Population	1	Number	514670.52859906	572440.207801359	456500.4580352434
18	Thailand	3	both	32	90 to 94	2017	44	Population	1	Number	203926.1893044611	226816.07687803824	180877.65599531602
18	Thailand	3	both	39	0 to 14	2017	44	Population	1	Number	11155727.06803231	12407912.18098771	9894863.28299198
18	Thailand	3	both	42	Neonatal	2017	44	Population	1	Number	47236.509240000516	52538.61579904363	41897.65472435801
18	Thailand	3	both	157	25 plus	2017	44	Population	1	Number	49112094.62980022	54624728.04100289	43561254.13786704
18	Thailand	3	both	158	<20 years	2017	44	Population	1	Number	15733203.633379085	17499191.92339988	13954975.592928143
18	Thailand	3	both	159	10 to 24	2017	44	Population	1	Number	13656284.506987706	15189147.049576756	12112797.967019385
18	Thailand	3	both	162	10 to 19	2017	44	Population	1	Number	8675439.056908023	9649221.901285928	7694907.097003312
18	Thailand	3	both	164	Birth	2017	44	Population	1	Number	619347.815951262	699021.299663312	542233.186906548
18	Thailand	3	both	235	95 plus	2017	44	Population	1	Number	71125.67938287223	79109.24838997782	63086.77768033431
19	Timor-Leste	1	male	1	Under 5	2017	44	Population	1	Number	87723.48491020575	94818.28286801362	80944.32816367895
19	Timor-Leste	1	male	2	Early Neonatal	2017	44	Population	1	Number	359.0190260200825	388.0553491350243	331.2745029329432
19	Timor-Leste	1	male	3	Late Neonatal	2017	44	Population	1	Number	1066.2431493445968	1152.4775223433444	983.8452664205856
19	Timor-Leste	1	male	4	Post Neonatal	2017	44	Population	1	Number	16903.429092281458	18270.524965486067	15597.154090921524
19	Timor-Leste	1	male	5	1 to 4	2017	44	Population	1	Number	69394.79364255961	75007.22503104918	64032.05430340389
19	Timor-Leste	1	male	6	5 to 9	2017	44	Population	1	Number	83940.89866337088	90729.77301124982	77454.05525916968
19	Timor-Leste	1	male	7	10 to 14	2017	44	Population	1	Number	84161.34905048393	90968.05272830672	77657.46952727079
19	Timor-Leste	1	male	8	15 to 19	2017	44	Population	1	Number	78288.56258709446	84620.2938735474	72238.5243586606
19	Timor-Leste	1	male	9	20 to 24	2017	44	Population	1	Number	60323.175186306675	65201.92277092873	55661.47871523326
19	Timor-Leste	1	male	10	25 to 29	2017	44	Population	1	Number	47850.96448466573	51720.99912194047	44153.10422471274
19	Timor-Leste	1	male	11	30 to 34	2017	44	Population	1	Number	35452.28338578419	38319.55191738154	32712.577064945155
19	Timor-Leste	1	male	12	35 to 39	2017	44	Population	1	Number	29455.41308665279	31837.6737187684	27179.137097930812
19	Timor-Leste	1	male	13	40 to 44	2017	44	Population	1	Number	30320.856295548663	32773.11123668379	27977.69998197038
19	Timor-Leste	1	male	14	45 to 49	2017	44	Population	1	Number	27782.58096936348	30029.548231617562	25635.579269565802
19	Timor-Leste	1	male	15	50 to 54	2017	44	Population	1	Number	20029.94069211779	21649.89893320811	18482.052943306928
19	Timor-Leste	1	male	16	55 to 59	2017	44	Population	1	Number	15978.305771208761	17270.5805967112	14743.523096103749
19	Timor-Leste	1	male	17	60 to 64	2017	44	Population	1	Number	16476.83090858905	17809.424870183968	15203.522859670584
19	Timor-Leste	1	male	18	65 to 69	2017	44	Population	1	Number	13130.830015166013	14192.810009135497	12116.096560653501
19	Timor-Leste	1	male	19	70 to 74	2017	44	Population	1	Number	10301.188181774569	11134.31569545986	9505.125765521943
19	Timor-Leste	1	male	20	75 to 79	2017	44	Population	1	Number	4970.239666118569	5372.216927613471	4586.14601321693
19	Timor-Leste	1	male	21	80 plus	2017	44	Population	1	Number	4065.4544506266384	4394.255546061815	3751.2814216495767
19	Timor-Leste	1	male	22	All Ages	2017	44	Population	1	Number	650252.3583050779	702842.7120568124	600001.7023232615
19	Timor-Leste	1	male	23	5-14 years	2017	44	Population	1	Number	168102.24771385483	181697.82573955655	155111.52478644042
19	Timor-Leste	1	male	24	15-49 years	2017	44	Population	1	Number	309473.835995416	334503.100870868	285558.1007130186
19	Timor-Leste	1	male	25	50-69 years	2017	44	Population	1	Number	65615.90738708162	70922.71440923876	60545.19545973477
19	Timor-Leste	1	male	26	70+ years	2017	44	Population	1	Number	19336.882298519777	20900.788169135143	17842.553200388447
19	Timor-Leste	1	male	28	<1 year	2017	44	Population	1	Number	18328.69126764614	19811.05783696443	16912.27386027505
19	Timor-Leste	1	male	30	80 to 84	2017	44	Population	1	Number	2562.2117255591934	2769.435304701954	2364.2073379868766
19	Timor-Leste	1	male	31	85 to 89	2017	44	Population	1	Number	1154.9543574556776	1248.3634123401873	1065.700987821644
19	Timor-Leste	1	male	32	90 to 94	2017	44	Population	1	Number	296.01879667230776	319.9598605305574	273.1428493178001
19	Timor-Leste	1	male	39	0 to 14	2017	44	Population	1	Number	255825.73262406056	276516.10860757023	236055.85295011938
19	Timor-Leste	1	male	42	Neonatal	2017	44	Population	1	Number	1425.2621753646793	1540.5328714783686	1315.1197693535285
19	Timor-Leste	1	male	157	25 plus	2017	44	Population	1	Number	255814.88790761624	276504.3868047657	236045.84629924808
19	Timor-Leste	1	male	158	<20 years	2017	44	Population	1	Number	334114.295211155	361136.4024811176	308294.3773087799
19	Timor-Leste	1	male	159	10 to 24	2017	44	Population	1	Number	222773.08682388507	240790.26937278287	205557.47260116463
19	Timor-Leste	1	male	162	10 to 19	2017	44	Population	1	Number	162449.9116375784	175588.34660185414	149895.99388593136
19	Timor-Leste	1	male	164	Birth	2017	44	Population	1	Number	19190.9658254261	21319.1186925443	17140.0682240162
19	Timor-Leste	1	male	235	95 plus	2017	44	Population	1	Number	52.26957093945976	56.496968489116725	48.23024652325573
19	Timor-Leste	2	female	1	Under 5	2017	44	Population	1	Number	83792.41891923494	90569.28469510436	77317.04983642227
19	Timor-Leste	2	female	2	Early Neonatal	2017	44	Population	1	Number	342.69493235953524	370.41101441833945	316.21191398556493
19	Timor-Leste	2	female	3	Late Neonatal	2017	44	Population	1	Number	1020.7836059203155	1103.3413548522055	941.898777349015
19	Timor-Leste	2	female	4	Post Neonatal	2017	44	Population	1	Number	16192.67772125404	17502.29027193862	14941.328660842939
19	Timor-Leste	2	female	5	1 to 4	2017	44	Population	1	Number	66236.26265970105	71593.2420538952	61117.610484244746
19	Timor-Leste	2	female	6	5 to 9	2017	44	Population	1	Number	78521.73455760759	84872.3240554267	72453.67710275306
19	Timor-Leste	2	female	7	10 to 14	2017	44	Population	1	Number	78831.50452494816	85207.14723780917	72739.5084501663
19	Timor-Leste	2	female	8	15 to 19	2017	44	Population	1	Number	74724.74243696114	80768.24322334855	68950.1115916119
19	Timor-Leste	2	female	9	20 to 24	2017	44	Population	1	Number	61700.00525469857	66690.10649983096	56931.909147809114
19	Timor-Leste	2	female	10	25 to 29	2017	44	Population	1	Number	50675.33572853263	54773.79657748363	46759.211734618824
19	Timor-Leste	2	female	11	30 to 34	2017	44	Population	1	Number	37211.030512385616	40220.54094801681	34335.410502516344
19	Timor-Leste	2	female	12	35 to 39	2017	44	Population	1	Number	29923.98511709817	32344.142372770097	27611.498491684335
19	Timor-Leste	2	female	13	40 to 44	2017	44	Population	1	Number	28451.917763179794	30753.01886795865	26253.19058706135
19	Timor-Leste	2	female	14	45 to 49	2017	44	Population	1	Number	24866.534609430997	26877.661266623625	22944.881177253515
19	Timor-Leste	2	female	15	50 to 54	2017	44	Population	1	Number	17280.396964606316	18677.980806836178	15944.990376676256
19	Timor-Leste	2	female	16	55 to 59	2017	44	Population	1	Number	14425.381022240023	15592.060206519465	13310.606350688404
19	Timor-Leste	2	female	17	60 to 64	2017	44	Population	1	Number	17257.458607900742	18653.187268402737	15923.824666323868
19	Timor-Leste	2	female	18	65 to 69	2017	44	Population	1	Number	14486.797188300963	15658.443517809437	13367.276355365948
19	Timor-Leste	2	female	19	70 to 74	2017	44	Population	1	Number	11804.955039771303	12759.702459962306	10892.683477803286
19	Timor-Leste	2	female	20	75 to 79	2017	44	Population	1	Number	4623.153128309405	4997.059128589002	4265.881871335448
19	Timor-Leste	2	female	21	80 plus	2017	44	Population	1	Number	4035.785946316218	4362.187546975188	3723.905660740324
19	Timor-Leste	2	female	22	All Ages	2017	44	Population	1	Number	632613.1373215226	683776.886679467	583725.6173808309
19	Timor-Leste	2	female	23	5-14 years	2017	44	Population	1	Number	157353.23908255575	170079.47129323584	145193.18555291934
19	Timor-Leste	2	female	24	15-49 years	2017	44	Population	1	Number	307553.5514222869	332427.5097560323	283786.2132325554
19	Timor-Leste	2	female	25	50-69 years	2017	44	Population	1	Number	63450.03378304804	68581.67179956782	58546.69774905448
19	Timor-Leste	2	female	26	70+ years	2017	44	Population	1	Number	20463.894114396924	22118.949135526495	18882.471009879057
19	Timor-Leste	2	female	28	<1 year	2017	44	Population	1	Number	17556.15625953389	18976.042641209162	16199.439352177518
19	Timor-Leste	2	female	30	80 to 84	2017	44	Population	1	Number	2563.103468882529	2770.399169404368	2365.0301685467407
19	Timor-Leste	2	female	31	85 to 89	2017	44	Population	1	Number	1141.5762619264503	1233.9033387644051	1053.356734104053
19	Timor-Leste	2	female	32	90 to 94	2017	44	Population	1	Number	272.6075867895289	294.6552260507488	251.5408272663488
19	Timor-Leste	2	female	39	0 to 14	2017	44	Population	1	Number	241145.6580017907	260648.7559883402	222510.23538934163
19	Timor-Leste	2	female	42	Neonatal	2017	44	Population	1	Number	1363.4785382798507	1473.752369270545	1258.1106913345798
19	Timor-Leste	2	female	157	25 plus	2017	44	Population	1	Number	255042.73162807216	275669.78096794704	235333.3612520678
19	Timor-Leste	2	female	158	<20 years	2017	44	Population	1	Number	315870.40043875185	341416.99921168876	291460.34698095353
19	Timor-Leste	2	female	159	10 to 24	2017	44	Population	1	Number	215256.25221660786	232665.4969609887	198621.5291895873
19	Timor-Leste	2	female	162	10 to 19	2017	44	Population	1	Number	153556.2469619093	165975.39046115772	141689.6200417782
19	Timor-Leste	2	female	164	Birth	2017	44	Population	1	Number	18264.158630467	20289.5346281373	16312.3069379708
19	Timor-Leste	2	female	235	95 plus	2017	44	Population	1	Number	58.498628717709714	63.229812755664895	53.97793082318169
19	Timor-Leste	3	both	1	Under 5	2017	44	Population	1	Number	171515.90382944068	185387.56756311798	158261.37800010122
19	Timor-Leste	3	both	2	Early Neonatal	2017	44	Population	1	Number	701.7139583796177	758.4663635533637	647.4864169185081
19	Timor-Leste	3	both	3	Late Neonatal	2017	44	Population	1	Number	2087.0267552649125	2255.8188771955497	1925.7440437696005
19	Timor-Leste	3	both	4	Post Neonatal	2017	44	Population	1	Number	33096.1068135355	35772.81523742468	30538.482751764463
19	Timor-Leste	3	both	5	1 to 4	2017	44	Population	1	Number	135631.05630226067	146600.4670849444	125149.66478764864
19	Timor-Leste	3	both	6	5 to 9	2017	44	Population	1	Number	162462.6332209785	175602.09706667656	149907.73236192274
19	Timor-Leste	3	both	7	10 to 14	2017	44	Population	1	Number	162992.8535754321	176175.19996611588	150396.97797743705
19	Timor-Leste	3	both	8	15 to 19	2017	44	Population	1	Number	153013.3050240556	165388.53709689595	141188.6359502725
19	Timor-Leste	3	both	9	20 to 24	2017	44	Population	1	Number	122023.18044100524	131892.0292707597	112593.38786304236
19	Timor-Leste	3	both	10	25 to 29	2017	44	Population	1	Number	98526.30021319835	106494.7956994241	90912.31595933156
19	Timor-Leste	3	both	11	30 to 34	2017	44	Population	1	Number	72663.31389816981	78540.09286539834	67047.98756746149
19	Timor-Leste	3	both	12	35 to 39	2017	44	Population	1	Number	59379.398203750956	64181.81609153851	54790.63558961514
19	Timor-Leste	3	both	13	40 to 44	2017	44	Population	1	Number	58772.77405872846	63526.13010464243	54230.890569031726
19	Timor-Leste	3	both	14	45 to 49	2017	44	Population	1	Number	52649.11557879448	56907.20949824119	48580.460446819336
19	Timor-Leste	3	both	15	50 to 54	2017	44	Population	1	Number	37310.33765672411	40327.87974004428	34427.04331998318
19	Timor-Leste	3	both	16	55 to 59	2017	44	Population	1	Number	30403.686793448782	32862.640803230664	28054.129446792147
19	Timor-Leste	3	both	17	60 to 64	2017	44	Population	1	Number	33734.28951648979	36462.61213858671	31127.34752599445
19	Timor-Leste	3	both	18	65 to 69	2017	44	Population	1	Number	27617.62720346698	29851.253526944936	25483.37291601945
19	Timor-Leste	3	both	19	70 to 74	2017	44	Population	1	Number	22106.14322154587	23894.018155422167	20397.809243325228
19	Timor-Leste	3	both	20	75 to 79	2017	44	Population	1	Number	9593.392794427975	10369.276056202472	8852.027884552377
19	Timor-Leste	3	both	21	80 plus	2017	44	Population	1	Number	8101.240396942856	8756.443093037004	7475.187082389899
19	Timor-Leste	3	both	22	All Ages	2017	44	Population	1	Number	1282865.4956266005	1386619.5987362787	1183727.3197040914
19	Timor-Leste	3	both	23	5-14 years	2017	44	Population	1	Number	325455.4867964106	351777.29703279247	300304.7103393599
19	Timor-Leste	3	both	24	15-49 years	2017	44	Population	1	Number	617027.3874177029	666930.6106269002	569344.313945574
19	Timor-Leste	3	both	25	50-69 years	2017	44	Population	1	Number	129065.94117012966	139504.3862088066	119091.89320878925
19	Timor-Leste	3	both	26	70+ years	2017	44	Population	1	Number	39800.776412916704	43019.73730466164	36725.0242102675
19	Timor-Leste	3	both	28	<1 year	2017	44	Population	1	Number	35884.84752718003	38787.10047817358	33111.713212452574
19	Timor-Leste	3	both	30	80 to 84	2017	44	Population	1	Number	5125.315194441722	5539.834474106322	4729.237506533616
19	Timor-Leste	3	both	31	85 to 89	2017	44	Population	1	Number	2296.530619382128	2482.266751104592	2119.0577219256975
19	Timor-Leste	3	both	32	90 to 94	2017	44	Population	1	Number	568.6263834618367	614.6150865813064	524.6836765841489
19	Timor-Leste	3	both	39	0 to 14	2017	44	Population	1	Number	496971.3906258512	537164.8645959104	458566.088339461
19	Timor-Leste	3	both	42	Neonatal	2017	44	Population	1	Number	2788.74071364453	3014.285240748913	2573.2304606881085
19	Timor-Leste	3	both	157	25 plus	2017	44	Population	1	Number	510857.6195356884	552174.1677727131	471379.207551316
19	Timor-Leste	3	both	158	<20 years	2017	44	Population	1	Number	649984.6956499069	702553.4016928064	599754.7242897335
19	Timor-Leste	3	both	159	10 to 24	2017	44	Population	1	Number	438029.33904049295	473455.7663337716	404179.001790752
19	Timor-Leste	3	both	162	10 to 19	2017	44	Population	1	Number	316006.1585994877	341563.7370630119	291585.6139277095
19	Timor-Leste	3	both	164	Birth	2017	44	Population	1	Number	37455.1244558931	41608.6533206816	33452.375161987
19	Timor-Leste	3	both	235	95 plus	2017	44	Population	1	Number	110.76819965716948	119.72678124478163	102.20817734643742
20	Viet Nam	1	male	1	Under 5	2017	44	Population	1	Number	3783121.254084619	4251546.870554408	3334388.102659375
20	Viet Nam	1	male	2	Early Neonatal	2017	44	Population	1	Number	13918.73355504496	15642.149461675275	12267.769509084223
20	Viet Nam	1	male	3	Late Neonatal	2017	44	Population	1	Number	41624.81758930821	46778.79747262867	36687.50939328246
20	Viet Nam	1	male	4	Post Neonatal	2017	44	Population	1	Number	677412.1052286526	761289.1902290932	597061.1864034473
20	Viet Nam	1	male	5	1 to 4	2017	44	Population	1	Number	3050165.597711614	3427836.733391011	2688371.637353562
20	Viet Nam	1	male	6	5 to 9	2017	44	Population	1	Number	3827073.9553464446	4300941.789974547	3373127.374896271
20	Viet Nam	1	male	7	10 to 14	2017	44	Population	1	Number	3589354.447564773	4033787.8814690565	3163604.8549237936
20	Viet Nam	1	male	8	15 to 19	2017	44	Population	1	Number	3520901.4118231568	3956858.999114838	3103271.3438788275
20	Viet Nam	1	male	9	20 to 24	2017	44	Population	1	Number	4025492.575245904	4523928.579409978	3548010.6633514105
20	Viet Nam	1	male	10	25 to 29	2017	44	Population	1	Number	4566438.345362896	5131854.189406591	4024792.4049132336
20	Viet Nam	1	male	11	30 to 34	2017	44	Population	1	Number	4219868.139836228	4742371.7029165225	3719330.461604745
20	Viet Nam	1	male	12	35 to 39	2017	44	Population	1	Number	3804465.0413433993	4275533.442972056	3353200.206613096
20	Viet Nam	1	male	13	40 to 44	2017	44	Population	1	Number	3450957.5634483607	3878254.711887373	3041623.852241248
20	Viet Nam	1	male	14	45 to 49	2017	44	Population	1	Number	3162106.183506621	3553637.788990522	2787034.4431191958
20	Viet Nam	1	male	15	50 to 54	2017	44	Population	1	Number	2787531.9162705126	3132683.7812545947	2456890.1267333757
20	Viet Nam	1	male	16	55 to 59	2017	44	Population	1	Number	2337582.290672767	2627021.4473942183	2060311.0647301981
20	Viet Nam	1	male	17	60 to 64	2017	44	Population	1	Number	1645358.6695378164	1849086.7811493622	1450195.2234258575
20	Viet Nam	1	male	18	65 to 69	2017	44	Population	1	Number	958302.803460785	1076959.7407691455	844634.1663394368
20	Viet Nam	1	male	19	70 to 74	2017	44	Population	1	Number	586227.7734735173	658814.4255361638	516692.64134954655
20	Viet Nam	1	male	20	75 to 79	2017	44	Population	1	Number	416017.14595493383	467528.3386891181	366671.4675023241
20	Viet Nam	1	male	21	80 plus	2017	44	Population	1	Number	439058.51613247755	493422.68853736925	386979.796373893
20	Viet Nam	1	male	22	All Ages	2017	44	Population	1	Number	47119858.033065215	52954233.16002585	41530758.19465586
20	Viet Nam	1	male	23	5-14 years	2017	44	Population	1	Number	7416428.402911218	8334729.671443604	6536732.229820064
20	Viet Nam	1	male	24	15-49 years	2017	44	Population	1	Number	26750229.260566566	30062439.414697878	23577263.375721756
20	Viet Nam	1	male	25	50-69 years	2017	44	Population	1	Number	7728775.6799418805	8685751.75056732	6812030.581228866
20	Viet Nam	1	male	26	70+ years	2017	44	Population	1	Number	1441303.4355609287	1619765.452762651	1270343.9052257638
20	Viet Nam	1	male	28	<1 year	2017	44	Population	1	Number	732955.6563730057	823710.137163397	646016.4653058139
20	Viet Nam	1	male	30	80 to 84	2017	44	Population	1	Number	278621.23679957585	313120.0846671936	245572.70960577208
20	Viet Nam	1	male	31	85 to 89	2017	44	Population	1	Number	124132.56646219027	139502.64583943662	109408.6403699614
20	Viet Nam	1	male	32	90 to 94	2017	44	Population	1	Number	30741.801328517988	34548.24745369965	27095.37699682617
20	Viet Nam	1	male	39	0 to 14	2017	44	Population	1	Number	11199549.656995837	12586276.541998012	9871120.332479442
20	Viet Nam	1	male	42	Neonatal	2017	44	Population	1	Number	55543.55114435317	62420.94693430394	48955.278902366685
20	Viet Nam	1	male	157	25 plus	2017	44	Population	1	Number	28373914.389000315	31887169.039503034	25008355.854946155
20	Viet Nam	1	male	158	<20 years	2017	44	Population	1	Number	14720451.068818994	16543135.541112853	12974391.67635827
20	Viet Nam	1	male	159	10 to 24	2017	44	Population	1	Number	11135748.434633832	12514575.459993873	9814886.862154031
20	Viet Nam	1	male	162	10 to 19	2017	44	Population	1	Number	7110255.85938793	7990646.8805838935	6266876.198802622
20	Viet Nam	1	male	164	Birth	2017	44	Population	1	Number	734801.678832675	813065.172365561	669690.108971155
20	Viet Nam	1	male	235	95 plus	2017	44	Population	1	Number	5562.911542193435	6251.710577039431	4903.069401333392
20	Viet Nam	2	female	1	Under 5	2017	44	Population	1	Number	3517181.495382806	3952678.4830704154	3099992.663580594
20	Viet Nam	2	female	2	Early Neonatal	2017	44	Population	1	Number	12935.275196516703	14536.919408050391	11400.96360203142
20	Viet Nam	2	female	3	Late Neonatal	2017	44	Population	1	Number	38738.716244672214	43535.339408301035	34143.74160465206
20	Viet Nam	2	female	4	Post Neonatal	2017	44	Population	1	Number	630513.0790488169	708583.132295675	555725.066195428
20	Viet Nam	2	female	5	1 to 4	2017	44	Population	1	Number	2834994.4248928	3186023.0919583887	2498722.8921784833
20	Viet Nam	2	female	6	5 to 9	2017	44	Population	1	Number	3536511.3294140575	3974401.7348152995	3117029.6984233437
20	Viet Nam	2	female	7	10 to 14	2017	44	Population	1	Number	3325661.8257082184	3737444.871042924	2931190.009608374
20	Viet Nam	2	female	8	15 to 19	2017	44	Population	1	Number	3348809.9972792603	3763459.246420308	2951592.4716762933
20	Viet Nam	2	female	9	20 to 24	2017	44	Population	1	Number	3893266.926949527	4375330.767321738	3431468.8982494255
20	Viet Nam	2	female	10	25 to 29	2017	44	Population	1	Number	4435503.2305149725	4984706.704462425	3909388.0972406017
20	Viet Nam	2	female	11	30 to 34	2017	44	Population	1	Number	4168679.144650778	4684844.49253368	3674213.2250506254
20	Viet Nam	2	female	12	35 to 39	2017	44	Population	1	Number	3788722.907954801	4257842.120529804	3339325.318985652
20	Viet Nam	2	female	13	40 to 44	2017	44	Population	1	Number	3400702.847580205	3821777.4631739804	2997330.0759018348
20	Viet Nam	2	female	14	45 to 49	2017	44	Population	1	Number	3182812.1088758116	3576907.519536501	2805284.3448718926
20	Viet Nam	2	female	15	50 to 54	2017	44	Population	1	Number	2950938.7299633883	3316323.6068703113	2600914.517937521
20	Viet Nam	2	female	16	55 to 59	2017	44	Population	1	Number	2654817.4267532667	2983536.599684598	2339917.5040824283
20	Viet Nam	2	female	17	60 to 64	2017	44	Population	1	Number	1973456.635401697	2217809.7974940683	1739376.0031066756
20	Viet Nam	2	female	18	65 to 69	2017	44	Population	1	Number	1257179.81456775	1412843.6672704476	1108060.0210929594
20	Viet Nam	2	female	19	70 to 74	2017	44	Population	1	Number	873069.9914129485	981173.4122343989	769511.2042769176
20	Viet Nam	2	female	20	75 to 79	2017	44	Population	1	Number	714516.2398924283	802987.5543626992	629764.2315540053
20	Viet Nam	2	female	21	80 plus	2017	44	Population	1	Number	953960.7326636926	1072080.0352907202	840807.1282313938
20	Viet Nam	2	female	22	All Ages	2017	44	Population	1	Number	47975791.384965606	53916148.07611433	42285165.41387057
20	Viet Nam	2	female	23	5-14 years	2017	44	Population	1	Number	6862173.1551222755	7711846.605858223	6048219.708031719
[truncated: 93,176 more rows]
