# Supplementary material for: Hematological malignancy burden in mainland China and Taiwan from 1990 to 2021 and decadal projections: Insights from the global burden of disease study 2021
Source: PLoS One. 2025 Jul 21;20(7):e0328526. doi: 10.1371/journal.pone.0328526 (PMC12279097; doi:10.1371/journal.pone.0328526)
Supplement: S1 Data — (ZIP) [file pone.0328526.s021.zip › The raw data used in this study/GBD_Population/IHME_GBD_2019_POP_2018_Y2020M10D15.CSV]

location_id	location_name	sex_id	sex_name	age_group_id	age_group_name	year_id	measure_id	measure_name	metric_id	metric_name	val	upper	lower
1	Global	1	male	1	Under 5	2018	44	Population	1	Number	343314345.45325804	352634839.77836996	333786724.39168286
1	Global	1	male	2	Early Neonatal	2018	44	Population	1	Number	1327796.2147085406	1362835.9580540846	1291747.7950670256
1	Global	1	male	3	Late Neonatal	2018	44	Population	1	Number	3945065.220714582	4049276.114932588	3837945.0748629314
1	Global	1	male	4	Post Neonatal	2018	44	Population	1	Number	63310362.97776226	64999103.56104404	61580669.38620452
1	Global	1	male	5	1 to 4	2018	44	Population	1	Number	274731121.0400727	282223618.9096472	267077065.82916376
1	Global	1	male	6	5 to 9	2018	44	Population	1	Number	337032469.93429774	346138538.7880116	327483509.1902611
1	Global	1	male	7	10 to 14	2018	44	Population	1	Number	329166484.0593371	338535509.36384505	319403835.7420328
1	Global	1	male	8	15 to 19	2018	44	Population	1	Number	315843449.7194988	325179041.81490344	306011986.0535458
1	Global	1	male	9	20 to 24	2018	44	Population	1	Number	304039498.98023784	313439099.16832733	294615373.5736064
1	Global	1	male	10	25 to 29	2018	44	Population	1	Number	306954066.5581131	317251389.8809959	296858799.6577188
1	Global	1	male	11	30 to 34	2018	44	Population	1	Number	297842941.82212293	307817364.148274	287978098.0011169
1	Global	1	male	12	35 to 39	2018	44	Population	1	Number	267624500.22428805	276230474.89562047	259038344.85248193
1	Global	1	male	13	40 to 44	2018	44	Population	1	Number	247227540.0650062	255376851.83152884	239031251.2715519
1	Global	1	male	14	45 to 49	2018	44	Population	1	Number	237060433.3789692	245714209.17792943	228454364.50735244
1	Global	1	male	15	50 to 54	2018	44	Population	1	Number	214390405.22084275	222561193.5484128	206344097.98807612
1	Global	1	male	16	55 to 59	2018	44	Population	1	Number	175842534.7356879	181994178.09192756	169829340.3255139
1	Global	1	male	17	60 to 64	2018	44	Population	1	Number	150455971.70613164	156009913.6371585	145075034.45500436
1	Global	1	male	18	65 to 69	2018	44	Population	1	Number	119896101.2313172	124400417.542599	115540749.65854816
1	Global	1	male	19	70 to 74	2018	44	Population	1	Number	83211662.31417063	86151932.27434954	80278809.33521336
1	Global	1	male	20	75 to 79	2018	44	Population	1	Number	56050130.93800622	57947303.64789352	54169773.63128893
1	Global	1	male	21	80 plus	2018	44	Population	1	Number	56144792.11466271	57783209.02470413	54494249.618402734
1	Global	1	male	22	All Ages	2018	44	Population	1	Number	3842097328.455948	3963326622.3516803	3720762587.12189
1	Global	1	male	23	5-14 years	2018	44	Population	1	Number	666198953.9936348	684754402.3690561	646922948.0129133
1	Global	1	male	24	15-49 years	2018	44	Population	1	Number	1976592430.7482362	2042050015.7285876	1912361888.9852693
1	Global	1	male	25	50-69 years	2018	44	Population	1	Number	660585012.8939795	685056839.5811129	636877367.1955705
1	Global	1	male	26	70+ years	2018	44	Population	1	Number	195406585.36683956	201837870.6645876	189017305.55411667
1	Global	1	male	28	<1 year	2018	44	Population	1	Number	68583224.41318539	70410515.34976023	66709693.49967727
1	Global	1	male	30	80 to 84	2018	44	Population	1	Number	34247755.295596264	35357522.15571696	33155535.319579475
1	Global	1	male	31	85 to 89	2018	44	Population	1	Number	15718008.754280806	16149094.095062613	15283191.325608272
1	Global	1	male	32	90 to 94	2018	44	Population	1	Number	4984888.89511123	5104470.306917159	4864859.153878364
1	Global	1	male	39	0 to 14	2018	44	Population	1	Number	1009513299.4468929	1037101596.9572792	980653560.7558345
1	Global	1	male	42	Neonatal	2018	44	Population	1	Number	5272861.435423123	5412112.072986672	5129692.869929957
1	Global	1	male	157	25 plus	2018	44	Population	1	Number	2212701080.3093185	2287006015.657386	2138020738.1133451
1	Global	1	male	158	<20 years	2018	44	Population	1	Number	1325356749.1663916	1362261544.951759	1286983638.3105636
1	Global	1	male	159	10 to 24	2018	44	Population	1	Number	949049432.7590737	976967944.8028008	919773535.6690054
1	Global	1	male	162	10 to 19	2018	44	Population	1	Number	645009933.7788359	663584131.2221671	625279419.8412125
1	Global	1	male	164	Birth	2018	44	Population	1	Number	69917686.3148758	74424248.804527	65813453.805477
1	Global	1	male	235	95 plus	2018	44	Population	1	Number	1194139.1696744063	1225026.9630149996	1161701.7231504282
1	Global	2	female	1	Under 5	2018	44	Population	1	Number	321291066.80333555	329642527.3564622	312688301.1792383
1	Global	2	female	2	Early Neonatal	2018	44	Population	1	Number	1239007.9177535677	1270783.4641104585	1206116.6452911028
1	Global	2	female	3	Late Neonatal	2018	44	Population	1	Number	3687838.0700940317	3782397.366351278	3590262.172893653
1	Global	2	female	4	Post Neonatal	2018	44	Population	1	Number	59169005.51728259	60698344.63255947	57611409.60840939
1	Global	2	female	5	1 to 4	2018	44	Population	1	Number	257195215.29820535	263891001.89344102	250274001.4637645
1	Global	2	female	6	5 to 9	2018	44	Population	1	Number	315801901.23457164	324143717.1644493	307188064.2432258
1	Global	2	female	7	10 to 14	2018	44	Population	1	Number	308709262.6585354	317215201.22127527	299966642.5847367
1	Global	2	female	8	15 to 19	2018	44	Population	1	Number	299924045.6862881	308398093.87900114	290940139.07599264
1	Global	2	female	9	20 to 24	2018	44	Population	1	Number	295845586.8773306	304612631.9825636	286882186.7950205
1	Global	2	female	10	25 to 29	2018	44	Population	1	Number	303329067.37424046	313059165.9000982	293645550.98077327
1	Global	2	female	11	30 to 34	2018	44	Population	1	Number	293290908.8627198	302876396.9308414	283778037.3910563
1	Global	2	female	12	35 to 39	2018	44	Population	1	Number	263762514.2775864	271922448.1946888	255519739.781786
1	Global	2	female	13	40 to 44	2018	44	Population	1	Number	243237727.05741358	250996738.01268604	235396322.19374722
1	Global	2	female	14	45 to 49	2018	44	Population	1	Number	233781522.05343	242090461.32878402	225584884.76312009
1	Global	2	female	15	50 to 54	2018	44	Population	1	Number	216181316.36101216	224333373.4709923	208196972.15153554
1	Global	2	female	16	55 to 59	2018	44	Population	1	Number	181047177.12271267	187192822.59034762	174978938.87882948
1	Global	2	female	17	60 to 64	2018	44	Population	1	Number	158596733.7997774	164242272.1294707	153148671.6124447
1	Global	2	female	18	65 to 69	2018	44	Population	1	Number	130397921.5767644	135028663.54785562	125912647.83628687
1	Global	2	female	19	70 to 74	2018	44	Population	1	Number	93542870.69646671	96657620.66106768	90427002.18387458
1	Global	2	female	20	75 to 79	2018	44	Population	1	Number	68964444.83756751	71092519.15912291	66843750.73408419
1	Global	2	female	21	80 plus	2018	44	Population	1	Number	88763747.95936951	91320103.20171605	86190817.82495482
1	Global	2	female	22	All Ages	2018	44	Population	1	Number	3816467815.239122	3933396884.0003324	3700369629.4168286
1	Global	2	female	23	5-14 years	2018	44	Population	1	Number	624511163.893107	641373244.824695	607171345.2168461
1	Global	2	female	24	15-49 years	2018	44	Population	1	Number	1933171372.189009	1994975920.2250502	1872444777.1161363
1	Global	2	female	25	50-69 years	2018	44	Population	1	Number	686223148.8602666	710761395.1950132	662609564.3845624
1	Global	2	female	26	70+ years	2018	44	Population	1	Number	251271063.49340373	259015541.53723016	243521876.01819178
1	Global	2	female	28	<1 year	2018	44	Population	1	Number	64095851.505130194	65751525.463021204	62409235.952889524
1	Global	2	female	30	80 to 84	2018	44	Population	1	Number	47964242.006081164	49417209.98583812	46532377.694427334
1	Global	2	female	31	85 to 89	2018	44	Population	1	Number	26468413.814819273	27216124.149876606	25705045.116968308
1	Global	2	female	32	90 to 94	2018	44	Population	1	Number	11039183.092845256	11332886.698690068	10738658.517731883
1	Global	2	female	39	0 to 14	2018	44	Population	1	Number	945802230.6964426	971059858.8782152	919876019.3237852
1	Global	2	female	42	Neonatal	2018	44	Population	1	Number	4926845.987847599	5053180.830461737	4796362.159380239
1	Global	2	female	157	25 plus	2018	44	Population	1	Number	2274895951.9790606	2348551470.0976243	2199033478.124408
1	Global	2	female	158	<20 years	2018	44	Population	1	Number	1245726276.3827307	1279456325.0158107	1210873366.2474895
1	Global	2	female	159	10 to 24	2018	44	Population	1	Number	904478895.2221541	929958164.9234915	877656062.2467097
1	Global	2	female	162	10 to 19	2018	44	Population	1	Number	608633308.3448235	625561231.0955913	590706060.5645822
1	Global	2	female	164	Birth	2018	44	Population	1	Number	65162483.6240536	69405169.6925618	61323272.8790946
1	Global	2	female	235	95 plus	2018	44	Population	1	Number	3291909.045623815	3381387.0540115484	3194097.654551235
1	Global	3	both	1	Under 5	2018	44	Population	1	Number	664605412.2565936	682180921.2979556	646501514.109372
1	Global	3	both	2	Early Neonatal	2018	44	Population	1	Number	2566804.1324621085	2633619.4221645435	2498282.8606845126
1	Global	3	both	3	Late Neonatal	2018	44	Population	1	Number	7632903.290808614	7831673.481283866	7429231.466949815
1	Global	3	both	4	Post Neonatal	2018	44	Population	1	Number	122479368.49504486	125696747.90933304	119191069.6093979
1	Global	3	both	5	1 to 4	2018	44	Population	1	Number	531926336.338278	546056323.0012861	517382955.59517056
1	Global	3	both	6	5 to 9	2018	44	Population	1	Number	652834371.1688694	670399122.2916206	634670715.5285834
1	Global	3	both	7	10 to 14	2018	44	Population	1	Number	637875746.7178725	655751919.0132706	619237063.5005912
1	Global	3	both	8	15 to 19	2018	44	Population	1	Number	615767495.405787	633590404.5814253	596886100.5371044
1	Global	3	both	9	20 to 24	2018	44	Population	1	Number	599885085.8575684	618055364.1311824	581519599.1849513
1	Global	3	both	10	25 to 29	2018	44	Population	1	Number	610283133.9323535	630271788.3253838	590563763.2724539
1	Global	3	both	11	30 to 34	2018	44	Population	1	Number	591133850.6848427	610761189.6724017	571645816.5701337
1	Global	3	both	12	35 to 39	2018	44	Population	1	Number	531387014.50187445	548149258.4526513	514538370.33998036
1	Global	3	both	13	40 to 44	2018	44	Population	1	Number	490465267.1224198	506372984.06356776	474366524.5446593
1	Global	3	both	14	45 to 49	2018	44	Population	1	Number	470841955.4323992	487805016.6683491	454027560.4544335
1	Global	3	both	15	50 to 54	2018	44	Population	1	Number	430571721.58185494	446894567.01940507	414533652.57173526
1	Global	3	both	16	55 to 59	2018	44	Population	1	Number	356889711.8584006	369273849.0281029	344806879.96391994
1	Global	3	both	17	60 to 64	2018	44	Population	1	Number	309052705.505909	320276354.5083231	298256787.1034528
1	Global	3	both	18	65 to 69	2018	44	Population	1	Number	250294022.8080816	259345267.14378	241472501.5640082
1	Global	3	both	19	70 to 74	2018	44	Population	1	Number	176754533.01063734	182833183.22057623	170755075.06733236
1	Global	3	both	20	75 to 79	2018	44	Population	1	Number	125014575.77557373	129012348.18392222	121025890.10983211
1	Global	3	both	21	80 plus	2018	44	Population	1	Number	144908540.07403222	149147751.85140967	140697213.3008252
1	Global	3	both	22	All Ages	2018	44	Population	1	Number	7658565143.69507	7894818955.542986	7420175871.31288
1	Global	3	both	23	5-14 years	2018	44	Population	1	Number	1290710117.8867419	1326151077.7429645	1254034711.370617
1	Global	3	both	24	15-49 years	2018	44	Population	1	Number	3909763802.937245	4037011093.5210195	3784673480.149908
1	Global	3	both	25	50-69 years	2018	44	Population	1	Number	1346808161.7542462	1395769154.209692	1299580567.6657372
1	Global	3	both	26	70+ years	2018	44	Population	1	Number	446677648.86024326	460846821.45009553	432466895.1841465
1	Global	3	both	28	<1 year	2018	44	Population	1	Number	132679075.91831557	136162040.81278142	129118558.5142015
1	Global	3	both	30	80 to 84	2018	44	Population	1	Number	82211997.30167744	84777094.14182095	79705491.05006841
1	Global	3	both	31	85 to 89	2018	44	Population	1	Number	42186422.569100074	43352586.46701058	41002856.06707102
1	Global	3	both	32	90 to 94	2018	44	Population	1	Number	16024071.987956487	16426029.650955798	15614541.436209138
1	Global	3	both	39	0 to 14	2018	44	Population	1	Number	1955315530.1433353	2007699489.749882	1900529580.0796192
1	Global	3	both	42	Neonatal	2018	44	Population	1	Number	10199707.423270723	10465292.903448408	9927513.786650795
1	Global	3	both	157	25 plus	2018	44	Population	1	Number	4487597032.288379	4635819165.937212	4336433765.757813
1	Global	3	both	158	<20 years	2018	44	Population	1	Number	2571083025.5491223	2641353459.4930115	2497694353.8142695
1	Global	3	both	159	10 to 24	2018	44	Population	1	Number	1853528327.9812279	1906879104.7364752	1797228913.617957
1	Global	3	both	162	10 to 19	2018	44	Population	1	Number	1253643242.1236594	1289141317.3859327	1216343216.7551634
1	Global	3	both	164	Birth	2018	44	Population	1	Number	135080169.938929	143829418.497089	127136726.684572
1	Global	3	both	235	95 plus	2018	44	Population	1	Number	4486048.215298221	4602575.573471119	4359234.477764202
4	Southeast Asia, East Asia, and Oceania	1	male	1	Under 5	2018	44	Population	1	Number	74481122.68311478	79643612.68788466	69290354.50335935
4	Southeast Asia, East Asia, and Oceania	1	male	2	Early Neonatal	2018	44	Population	1	Number	274767.303032248	293571.2395733052	255807.81272511886
4	Southeast Asia, East Asia, and Oceania	1	male	3	Late Neonatal	2018	44	Population	1	Number	822690.6141688983	879106.7463657	765812.1110737346
4	Southeast Asia, East Asia, and Oceania	1	male	4	Post Neonatal	2018	44	Population	1	Number	13524884.174872288	14463139.490253862	12580291.290915713
4	Southeast Asia, East Asia, and Oceania	1	male	5	1 to 4	2018	44	Population	1	Number	59858780.59104135	64007684.314834915	55688443.28864479
4	Southeast Asia, East Asia, and Oceania	1	male	6	5 to 9	2018	44	Population	1	Number	70441124.61311488	75105634.31497289	65700381.48777277
4	Southeast Asia, East Asia, and Oceania	1	male	7	10 to 14	2018	44	Population	1	Number	70267630.59802547	74914879.5135929	65489760.1448623
4	Southeast Asia, East Asia, and Oceania	1	male	8	15 to 19	2018	44	Population	1	Number	71500558.6422383	76303680.56422435	66548584.754543714
4	Southeast Asia, East Asia, and Oceania	1	male	9	20 to 24	2018	44	Population	1	Number	75170314.81101936	80355068.9054109	69898840.42747822
4	Southeast Asia, East Asia, and Oceania	1	male	10	25 to 29	2018	44	Population	1	Number	90206573.15612407	97158534.36593309	83384820.2680691
4	Southeast Asia, East Asia, and Oceania	1	male	11	30 to 34	2018	44	Population	1	Number	91508583.79370806	98683355.17225124	84455416.75511539
4	Southeast Asia, East Asia, and Oceania	1	male	12	35 to 39	2018	44	Population	1	Number	78542919.38956983	84331816.88484627	72729710.3647127
4	Southeast Asia, East Asia, and Oceania	1	male	13	40 to 44	2018	44	Population	1	Number	79617007.33379643	85737440.60597013	73446590.67857729
4	Southeast Asia, East Asia, and Oceania	1	male	14	45 to 49	2018	44	Population	1	Number	86574326.02192852	93650984.70833343	79432336.13517931
4	Southeast Asia, East Asia, and Oceania	1	male	15	50 to 54	2018	44	Population	1	Number	82910853.48064706	89865560.49423954	75926168.35862377
4	Southeast Asia, East Asia, and Oceania	1	male	16	55 to 59	2018	44	Population	1	Number	60746895.66824576	65640337.66969892	55838971.390754275
4	Southeast Asia, East Asia, and Oceania	1	male	17	60 to 64	2018	44	Population	1	Number	54210403.03523335	58755075.953176394	49644427.32275705
4	Southeast Asia, East Asia, and Oceania	1	male	18	65 to 69	2018	44	Population	1	Number	42223760.88716191	45904804.72951812	38546928.09594781
4	Southeast Asia, East Asia, and Oceania	1	male	19	70 to 74	2018	44	Population	1	Number	27100449.879698772	29471473.200553752	24721344.902346842
4	Southeast Asia, East Asia, and Oceania	1	male	20	75 to 79	2018	44	Population	1	Number	17464876.80703334	19005284.954304535	15929832.32479086
4	Southeast Asia, East Asia, and Oceania	1	male	21	80 plus	2018	44	Population	1	Number	14780703.957964474	16029156.371705012	13534444.118827343
4	Southeast Asia, East Asia, and Oceania	1	male	22	All Ages	2018	44	Population	1	Number	1087748104.7586243	1170052794.9455304	1004637095.7589289
4	Southeast Asia, East Asia, and Oceania	1	male	23	5-14 years	2018	44	Population	1	Number	140708755.21114036	150018903.31777468	131212936.0880638
4	Southeast Asia, East Asia, and Oceania	1	male	24	15-49 years	2018	44	Population	1	Number	573120283.1483846	616117069.0159824	530030553.85947764
4	Southeast Asia, East Asia, and Oceania	1	male	25	50-69 years	2018	44	Population	1	Number	240091913.07128808	260120642.8009655	219965290.88388863
4	Southeast Asia, East Asia, and Oceania	1	male	26	70+ years	2018	44	Population	1	Number	59346030.644696586	64518497.6549686	54193562.11910842
4	Southeast Asia, East Asia, and Oceania	1	male	28	<1 year	2018	44	Population	1	Number	14622342.092073435	15635847.842910036	13601911.214714566
4	Southeast Asia, East Asia, and Oceania	1	male	30	80 to 84	2018	44	Population	1	Number	10281153.92233291	11192554.557249386	9376565.907480633
4	Southeast Asia, East Asia, and Oceania	1	male	31	85 to 89	2018	44	Population	1	Number	3714045.9160938603	4018895.1788109685	3411260.17792416
4	Southeast Asia, East Asia, and Oceania	1	male	32	90 to 94	2018	44	Population	1	Number	663128.6467127658	701562.9376532309	624654.9993148914
4	Southeast Asia, East Asia, and Oceania	1	male	39	0 to 14	2018	44	Population	1	Number	215189877.89425513	229661698.62443382	200558576.10781366
4	Southeast Asia, East Asia, and Oceania	1	male	42	Neonatal	2018	44	Population	1	Number	1097457.9172011465	1172677.9859390052	1021619.9237988534
4	Southeast Asia, East Asia, and Oceania	1	male	157	25 plus	2018	44	Population	1	Number	725887353.4111116	784158191.1890713	667618365.6469237
4	Southeast Asia, East Asia, and Oceania	1	male	158	<20 years	2018	44	Population	1	Number	286690436.5364934	305941521.33699024	267105715.74900746
4	Southeast Asia, East Asia, and Oceania	1	male	159	10 to 24	2018	44	Population	1	Number	216938504.05128315	231535304.20597032	201936686.9377
4	Southeast Asia, East Asia, and Oceania	1	male	162	10 to 19	2018	44	Population	1	Number	141768189.2402638	151218925.87216264	132037846.5102218
4	Southeast Asia, East Asia, and Oceania	1	male	164	Birth	2018	44	Population	1	Number	14444354.8632991	15062960.8024369	13890732.5407403
4	Southeast Asia, East Asia, and Oceania	1	male	235	95 plus	2018	44	Population	1	Number	122375.47282493641	127278.52081888288	116998.71634835862
4	Southeast Asia, East Asia, and Oceania	2	female	1	Under 5	2018	44	Population	1	Number	66432368.95974609	70906279.80121341	61927416.0427141
4	Southeast Asia, East Asia, and Oceania	2	female	2	Early Neonatal	2018	44	Population	1	Number	244988.05759614074	261255.71802744636	228604.03513634883
4	Southeast Asia, East Asia, and Oceania	2	female	3	Late Neonatal	2018	44	Population	1	Number	734066.3775918212	782896.1538993153	684918.1171819682
4	Southeast Asia, East Asia, and Oceania	2	female	4	Post Neonatal	2018	44	Population	1	Number	12066247.373455934	12878612.476604737	11246783.35613776
4	Southeast Asia, East Asia, and Oceania	2	female	5	1 to 4	2018	44	Population	1	Number	53387067.15110219	56983514.33787026	49768152.14277286
4	Southeast Asia, East Asia, and Oceania	2	female	6	5 to 9	2018	44	Population	1	Number	62627194.395176806	66653471.77153078	58512212.19358896
4	Southeast Asia, East Asia, and Oceania	2	female	7	10 to 14	2018	44	Population	1	Number	62524506.29220294	66526714.876913965	58401636.88403221
4	Southeast Asia, East Asia, and Oceania	2	female	8	15 to 19	2018	44	Population	1	Number	65316274.09242707	69574303.91802129	60899679.10109538
4	Southeast Asia, East Asia, and Oceania	2	female	9	20 to 24	2018	44	Population	1	Number	71092321.06010139	75895790.49419318	66177767.87724635
4	Southeast Asia, East Asia, and Oceania	2	female	10	25 to 29	2018	44	Population	1	Number	88161000.7301277	94920171.42134771	81502265.68241644
4	Southeast Asia, East Asia, and Oceania	2	female	11	30 to 34	2018	44	Population	1	Number	89308265.96024193	96289299.45282854	82429113.14940733
4	Southeast Asia, East Asia, and Oceania	2	female	12	35 to 39	2018	44	Population	1	Number	76100028.04768874	81671729.98533936	70495268.77333695
4	Southeast Asia, East Asia, and Oceania	2	female	13	40 to 44	2018	44	Population	1	Number	77281525.18687916	83163590.41737245	71328837.20880753
4	Southeast Asia, East Asia, and Oceania	2	female	14	45 to 49	2018	44	Population	1	Number	84054555.30131027	90847971.67269146	77203782.57083558
4	Southeast Asia, East Asia, and Oceania	2	female	15	50 to 54	2018	44	Population	1	Number	82982750.38714388	89898520.47021946	76033707.59555075
4	Southeast Asia, East Asia, and Oceania	2	female	16	55 to 59	2018	44	Population	1	Number	61039641.773317024	65890698.77302681	56219302.15304322
4	Southeast Asia, East Asia, and Oceania	2	female	17	60 to 64	2018	44	Population	1	Number	55264406.172442675	59841863.64458651	50718682.74312405
4	Southeast Asia, East Asia, and Oceania	2	female	18	65 to 69	2018	44	Population	1	Number	44400813.1561108	48173506.95067156	40627981.51780049
4	Southeast Asia, East Asia, and Oceania	2	female	19	70 to 74	2018	44	Population	1	Number	29864039.902877778	32374954.7998099	27340210.899608444
4	Southeast Asia, East Asia, and Oceania	2	female	20	75 to 79	2018	44	Population	1	Number	20369442.610850193	22075829.841981478	18670250.350607816
4	Southeast Asia, East Asia, and Oceania	2	female	21	80 plus	2018	44	Population	1	Number	23583594.06081064	25595312.18848506	21603226.65752911
4	Southeast Asia, East Asia, and Oceania	2	female	22	All Ages	2018	44	Population	1	Number	1060402728.0894551	1139816159.1853862	980952130.6242285
4	Southeast Asia, East Asia, and Oceania	2	female	23	5-14 years	2018	44	Population	1	Number	125151700.68737975	133184565.7640398	116914861.53727677
4	Southeast Asia, East Asia, and Oceania	2	female	24	15-49 years	2018	44	Population	1	Number	551313970.3787762	592242941.836016	510342081.5832315
4	Southeast Asia, East Asia, and Oceania	2	female	25	50-69 years	2018	44	Population	1	Number	243687611.48901436	263818536.13944116	223583431.7823447
4	Southeast Asia, East Asia, and Oceania	2	female	26	70+ years	2018	44	Population	1	Number	73817076.57453862	80046096.8302764	67625475.51221843
4	Southeast Asia, East Asia, and Oceania	2	female	28	<1 year	2018	44	Population	1	Number	13045301.808643896	13922765.463343158	12160359.510036292
4	Southeast Asia, East Asia, and Oceania	2	female	30	80 to 84	2018	44	Population	1	Number	13912682.410776895	15101437.26072868	12741603.98615519
4	Southeast Asia, East Asia, and Oceania	2	female	31	85 to 89	2018	44	Population	1	Number	6839259.286378761	7425455.8969257595	6265084.646999236
4	Southeast Asia, East Asia, and Oceania	2	female	32	90 to 94	2018	44	Population	1	Number	2303542.1192114484	2496452.9421896706	2114047.722673849
4	Southeast Asia, East Asia, and Oceania	2	female	39	0 to 14	2018	44	Population	1	Number	191584069.64712584	204028462.4122099	178839351.14368325
4	Southeast Asia, East Asia, and Oceania	2	female	42	Neonatal	2018	44	Population	1	Number	979054.435187962	1044151.8719267617	913522.1523183171
4	Southeast Asia, East Asia, and Oceania	2	female	157	25 plus	2018	44	Population	1	Number	732410063.2898008	790778734.1899972	674398268.829053
4	Southeast Asia, East Asia, and Oceania	2	female	158	<20 years	2018	44	Population	1	Number	256900343.73955292	273602766.33023125	239781870.8826498
4	Southeast Asia, East Asia, and Oceania	2	female	159	10 to 24	2018	44	Population	1	Number	198933101.4447314	211940444.29509565	185477560.83888525
4	Southeast Asia, East Asia, and Oceania	2	female	162	10 to 19	2018	44	Population	1	Number	127840780.38463001	136083579.63285193	119301231.20676026
4	Southeast Asia, East Asia, and Oceania	2	female	164	Birth	2018	44	Population	1	Number	12872230.8372115	13458549.3628441	12355250.1995995
4	Southeast Asia, East Asia, and Oceania	2	female	235	95 plus	2018	44	Population	1	Number	528110.2444435379	570115.4764713441	487631.86075477867
4	Southeast Asia, East Asia, and Oceania	3	both	1	Under 5	2018	44	Population	1	Number	140913491.6428609	150557415.12587044	131217770.54607347
4	Southeast Asia, East Asia, and Oceania	3	both	2	Early Neonatal	2018	44	Population	1	Number	519755.36062838876	554827.9144264234	484424.117055807
4	Southeast Asia, East Asia, and Oceania	3	both	3	Late Neonatal	2018	44	Population	1	Number	1556756.9917607196	1662003.0582510023	1450687.2409695063
4	Southeast Asia, East Asia, and Oceania	3	both	4	Post Neonatal	2018	44	Population	1	Number	25591131.54832822	27341782.333575767	23826339.946202323
4	Southeast Asia, East Asia, and Oceania	3	both	5	1 to 4	2018	44	Population	1	Number	113245847.74214354	120996881.41894864	105456595.43141767
4	Southeast Asia, East Asia, and Oceania	3	both	6	5 to 9	2018	44	Population	1	Number	133068319.00829169	141712314.13034114	124206291.48947975
4	Southeast Asia, East Asia, and Oceania	3	both	7	10 to 14	2018	44	Population	1	Number	132792136.89022842	141421052.60568687	123891115.98697227
4	Southeast Asia, East Asia, and Oceania	3	both	8	15 to 19	2018	44	Population	1	Number	136816832.73466536	145878294.37738127	127448263.8556391
4	Southeast Asia, East Asia, and Oceania	3	both	9	20 to 24	2018	44	Population	1	Number	146262635.87112075	156265706.0204884	136076608.30472457
4	Southeast Asia, East Asia, and Oceania	3	both	10	25 to 29	2018	44	Population	1	Number	178367573.88625178	192078705.7872808	164887085.95048556
4	Southeast Asia, East Asia, and Oceania	3	both	11	30 to 34	2018	44	Population	1	Number	180816849.75395	194972654.62507978	166884326.55219334
4	Southeast Asia, East Asia, and Oceania	3	both	12	35 to 39	2018	44	Population	1	Number	154642947.43725857	166003546.8701856	143224979.13804963
4	Southeast Asia, East Asia, and Oceania	3	both	13	40 to 44	2018	44	Population	1	Number	156898532.5206756	168902864.11730683	144780153.62839335
4	Southeast Asia, East Asia, and Oceania	3	both	14	45 to 49	2018	44	Population	1	Number	170628881.3232388	184498956.38102493	156636118.70601487
4	Southeast Asia, East Asia, and Oceania	3	both	15	50 to 54	2018	44	Population	1	Number	165893603.86779094	179764080.96445903	151958605.23769143
4	Southeast Asia, East Asia, and Oceania	3	both	16	55 to 59	2018	44	Population	1	Number	121786537.44156279	131544982.74366258	112082524.35869956
4	Southeast Asia, East Asia, and Oceania	3	both	17	60 to 64	2018	44	Population	1	Number	109474809.20767602	118596939.59776291	100356028.78344472
4	Southeast Asia, East Asia, and Oceania	3	both	18	65 to 69	2018	44	Population	1	Number	86624574.0432727	94040346.08303288	79178903.36266457
4	Southeast Asia, East Asia, and Oceania	3	both	19	70 to 74	2018	44	Population	1	Number	56964489.782576546	61822936.68734208	52057523.968297586
4	Southeast Asia, East Asia, and Oceania	3	both	20	75 to 79	2018	44	Population	1	Number	37834319.41788354	41060718.06165517	34601684.01617958
4	Southeast Asia, East Asia, and Oceania	3	both	21	80 plus	2018	44	Population	1	Number	38364298.01877511	41620821.753023766	35145812.12914307
4	Southeast Asia, East Asia, and Oceania	3	both	22	All Ages	2018	44	Population	1	Number	2148150832.8480797	2309868954.130917	1985362079.445094
4	Southeast Asia, East Asia, and Oceania	3	both	23	5-14 years	2018	44	Population	1	Number	265860455.8985201	283133781.0499053	248106438.60269627
4	Southeast Asia, East Asia, and Oceania	3	both	24	15-49 years	2018	44	Population	1	Number	1124434253.527161	1208360010.8519983	1040534255.2433068
4	Southeast Asia, East Asia, and Oceania	3	both	25	50-69 years	2018	44	Population	1	Number	483779524.56030244	523939178.9404067	443547735.3975681
4	Southeast Asia, East Asia, and Oceania	3	both	26	70+ years	2018	44	Population	1	Number	133163107.2192352	144499717.88898924	121832603.9086284
4	Southeast Asia, East Asia, and Oceania	3	both	28	<1 year	2018	44	Population	1	Number	27667643.90071733	29558613.306253195	25761175.114655804
4	Southeast Asia, East Asia, and Oceania	3	both	30	80 to 84	2018	44	Population	1	Number	24193836.333109807	26282040.126169626	22121220.84514822
4	Southeast Asia, East Asia, and Oceania	3	both	31	85 to 89	2018	44	Population	1	Number	10553305.202472622	11444351.075736728	9675453.819927795
4	Southeast Asia, East Asia, and Oceania	3	both	32	90 to 94	2018	44	Population	1	Number	2966670.7659242144	3198134.073593124	2741048.4282888565
4	Southeast Asia, East Asia, and Oceania	3	both	39	0 to 14	2018	44	Population	1	Number	406773947.541381	433681170.65677285	379401416.66050494
4	Southeast Asia, East Asia, and Oceania	3	both	42	Neonatal	2018	44	Population	1	Number	2076512.3523891084	2216830.9726774255	1935111.3580253131
4	Southeast Asia, East Asia, and Oceania	3	both	157	25 plus	2018	44	Population	1	Number	1458297416.7009125	1574936925.3790684	1342020316.995414
4	Southeast Asia, East Asia, and Oceania	3	both	158	<20 years	2018	44	Population	1	Number	543590780.2760464	579567502.9427726	506943711.45714563
4	Southeast Asia, East Asia, and Oceania	3	both	159	10 to 24	2018	44	Population	1	Number	415871605.49601454	443493002.0310189	387414247.7765852
4	Southeast Asia, East Asia, and Oceania	3	both	162	10 to 19	2018	44	Population	1	Number	269608969.6248938	287299037.0082357	251338024.0086208
4	Southeast Asia, East Asia, and Oceania	3	both	164	Birth	2018	44	Population	1	Number	27316585.7005107	28511291.3963223	26245889.4137505
4	Southeast Asia, East Asia, and Oceania	3	both	235	95 plus	2018	44	Population	1	Number	650485.7172684743	696611.2852152373	607045.730956499
5	East Asia	1	male	1	Under 5	2018	44	Population	1	Number	45140156.999115564	50188238.06243049	40422577.482358515
5	East Asia	1	male	2	Early Neonatal	2018	44	Population	1	Number	163231.56663065308	181461.17436950153	146185.25416343988
5	East Asia	1	male	3	Late Neonatal	2018	44	Population	1	Number	490254.83629209414	545013.6179628854	439052.1205566954
5	East Asia	1	male	4	Post Neonatal	2018	44	Population	1	Number	8183985.226223685	9099146.312147962	7328437.346656445
5	East Asia	1	male	5	1 to 4	2018	44	Population	1	Number	36302685.36996913	40362616.95795016	32508902.760981936
5	East Asia	1	male	6	5 to 9	2018	44	Population	1	Number	40218054.23385368	44699627.60370947	36029107.30464947
5	East Asia	1	male	7	10 to 14	2018	44	Population	1	Number	39992049.084411934	44439401.840148166	35831829.03112465
5	East Asia	1	male	8	15 to 19	2018	44	Population	1	Number	41961391.41536763	46608683.48597921	37611919.59519767
5	East Asia	1	male	9	20 to 24	2018	44	Population	1	Number	46445006.547668695	51573419.2846759	41646591.897423625
5	East Asia	1	male	10	25 to 29	2018	44	Population	1	Number	62099457.27550063	69033756.86513186	55622445.122385904
5	East Asia	1	male	11	30 to 34	2018	44	Population	1	Number	64490454.511070244	71715439.5317835	57746467.33003862
5	East Asia	1	male	12	35 to 39	2018	44	Population	1	Number	52484822.09066614	58297530.00967064	47051086.4260436
5	East Asia	1	male	13	40 to 44	2018	44	Population	1	Number	55816894.77233464	62037229.15141838	50006871.27245523
5	East Asia	1	male	14	45 to 49	2018	44	Population	1	Number	65025122.55182661	72304002.574713	58228715.04766707
5	East Asia	1	male	15	50 to 54	2018	44	Population	1	Number	64156944.76333416	71350025.99532482	57445658.22357127
5	East Asia	1	male	16	55 to 59	2018	44	Population	1	Number	45072501.346800394	50082543.18125499	40400093.72806196
5	East Asia	1	male	17	60 to 64	2018	44	Population	1	Number	42209286.41555242	46926381.59226989	37813248.534816734
5	East Asia	1	male	18	65 to 69	2018	44	Population	1	Number	34045056.32176457	37866110.50737476	30468174.98803161
5	East Asia	1	male	19	70 to 74	2018	44	Population	1	Number	21975422.289283127	24441559.823514618	19677172.30507336
5	East Asia	1	male	20	75 to 79	2018	44	Population	1	Number	14291887.6831375	15890945.767775122	12799622.887229383
5	East Asia	1	male	21	80 plus	2018	44	Population	1	Number	11756914.136742081	13053853.361467293	10540836.42180314
5	East Asia	1	male	22	All Ages	2018	44	Population	1	Number	747181422.4384301	830512321.4619142	669374153.128518
5	East Asia	1	male	23	5-14 years	2018	44	Population	1	Number	80210103.31826562	89139029.44385763	71860936.33577411
5	East Asia	1	male	24	15-49 years	2018	44	Population	1	Number	388323149.1644346	431570060.9033725	347914096.69121176
5	East Asia	1	male	25	50-69 years	2018	44	Population	1	Number	185483788.84745157	206225421.1704069	166147689.4468709
5	East Asia	1	male	26	70+ years	2018	44	Population	1	Number	48024224.10916271	53387828.6863499	43018174.35264988
5	East Asia	1	male	28	<1 year	2018	44	Population	1	Number	8837471.629146433	9825621.104480349	7913674.721376581
5	East Asia	1	male	30	80 to 84	2018	44	Population	1	Number	8431979.331440328	9374990.085084707	7549605.585408133
5	East Asia	1	male	31	85 to 89	2018	44	Population	1	Number	2883273.376938888	3197363.3617021665	2586855.637942918
5	East Asia	1	male	32	90 to 94	2018	44	Population	1	Number	388821.5609871925	424814.5115741433	354588.2157297717
5	East Asia	1	male	39	0 to 14	2018	44	Population	1	Number	125350260.31738117	139327267.5062881	112283513.81813261
5	East Asia	1	male	42	Neonatal	2018	44	Population	1	Number	653486.4029227472	726474.792332387	585237.3747201354
5	East Asia	1	male	157	25 plus	2018	44	Population	1	Number	533424764.1580125	593002951.1849711	477832127.81776434
5	East Asia	1	male	158	<20 years	2018	44	Population	1	Number	167311651.7327488	185935950.99226734	149895433.41333026
5	East Asia	1	male	159	10 to 24	2018	44	Population	1	Number	128398447.04744826	142621504.61080328	115090340.52374594
5	East Asia	1	male	162	10 to 19	2018	44	Population	1	Number	81953440.49977957	91048085.32612737	73443748.62632231
5	East Asia	1	male	164	Birth	2018	44	Population	1	Number	8565868.46262589	8782987.38328798	8341830.06912421
5	East Asia	1	male	235	95 plus	2018	44	Population	1	Number	52839.86737567428	56274.931190403666	49603.874189451184
5	East Asia	2	female	1	Under 5	2018	44	Population	1	Number	38777249.19120065	43096849.886859894	34737728.87945379
5	East Asia	2	female	2	Early Neonatal	2018	44	Population	1	Number	140167.25970664667	155759.57052507394	125576.61113085973
5	East Asia	2	female	3	Late Neonatal	2018	44	Population	1	Number	421120.8169801011	467973.1316479017	377279.7397543941
5	East Asia	2	female	4	Post Neonatal	2018	44	Population	1	Number	7032444.737121223	7815840.191763183	6299571.284103921
5	East Asia	2	female	5	1 to 4	2018	44	Population	1	Number	31183516.37739268	34657276.99292374	27935301.244464613
5	East Asia	2	female	6	5 to 9	2018	44	Population	1	Number	34159180.36933372	37946866.45901883	30616017.21445356
5	East Asia	2	female	7	10 to 14	2018	44	Population	1	Number	33901638.74374016	37652267.40897883	30390312.65519465
5	East Asia	2	female	8	15 to 19	2018	44	Population	1	Number	36902950.54926782	40973591.74976537	33090654.571897242
5	East Asia	2	female	9	20 to 24	2018	44	Population	1	Number	42874224.721338004	47601604.0350501	38451153.43709072
5	East Asia	2	female	10	25 to 29	2018	44	Population	1	Number	60390465.06056942	67147668.46347988	54085091.84382844
5	East Asia	2	female	11	30 to 34	2018	44	Population	1	Number	62728981.790316574	69769418.45173563	56167134.047742605
5	East Asia	2	female	12	35 to 39	2018	44	Population	1	Number	50415186.84673516	56002246.29941154	45202994.86641237
5	East Asia	2	female	13	40 to 44	2018	44	Population	1	Number	53700033.36095398	59679619.5955817	48122374.88029601
5	East Asia	2	female	14	45 to 49	2018	44	Population	1	Number	62435561.698242076	69409192.0917683	55928769.0354903
5	East Asia	2	female	15	50 to 54	2018	44	Population	1	Number	63695190.15761073	70825066.64579493	57046532.71613032
5	East Asia	2	female	16	55 to 59	2018	44	Population	1	Number	44486882.567868315	49414625.47847069	39890063.79970363
5	East Asia	2	female	17	60 to 64	2018	44	Population	1	Number	42161230.057279006	46852797.711157106	37786353.786433235
5	East Asia	2	female	18	65 to 69	2018	44	Population	1	Number	35039821.18521237	38952138.02435075	31391016.809448875
5	East Asia	2	female	19	70 to 74	2018	44	Population	1	Number	23427075.34364151	26024990.522972196	20999624.76602263
5	East Asia	2	female	20	75 to 79	2018	44	Population	1	Number	15937837.955044957	17686990.682537083	14300712.059859352
5	East Asia	2	female	21	80 plus	2018	44	Population	1	Number	18693367.858749103	20740186.01331832	16782604.001650363
5	East Asia	2	female	22	All Ages	2018	44	Population	1	Number	719726877.4571035	799777800.5803819	644991392.454711
5	East Asia	2	female	23	5-14 years	2018	44	Population	1	Number	68060819.11307389	75599133.86799765	61006329.8696482
5	East Asia	2	female	24	15-49 years	2018	44	Population	1	Number	369447404.027423	410583340.6867925	331048172.68275774
5	East Asia	2	female	25	50-69 years	2018	44	Population	1	Number	185383123.9679704	206044766.08418933	166116220.19531873
5	East Asia	2	female	26	70+ years	2018	44	Population	1	Number	58058281.157435566	64453710.054542914	52082940.82753235
5	East Asia	2	female	28	<1 year	2018	44	Population	1	Number	7593732.813807971	8439572.89393616	6802427.634989175
5	East Asia	2	female	30	80 to 84	2018	44	Population	1	Number	11044301.867119169	12257250.414011663	9910938.9718993
5	East Asia	2	female	31	85 to 89	2018	44	Population	1	Number	5429541.227044381	6024307.850164769	4874701.267062709
5	East Asia	2	female	32	90 to 94	2018	44	Population	1	Number	1817597.9716982727	2014348.7355668442	1634211.567156141
5	East Asia	2	female	39	0 to 14	2018	44	Population	1	Number	106838068.30427453	118695983.75485756	95744058.749102
5	East Asia	2	female	42	Neonatal	2018	44	Population	1	Number	561288.0766867478	623732.7021729756	502856.3508852539
5	East Asia	2	female	157	25 plus	2018	44	Population	1	Number	533111633.8822232	592506621.040709	477705525.69662076
5	East Asia	2	female	158	<20 years	2018	44	Population	1	Number	143741018.85354236	159669575.5046229	128834713.32099922
5	East Asia	2	female	159	10 to 24	2018	44	Population	1	Number	113678814.01434599	126227463.1937943	101932120.66418263
5	East Asia	2	female	162	10 to 19	2018	44	Population	1	Number	70804589.29300798	78625859.15874422	63480967.2270919
5	East Asia	2	female	164	Birth	2018	44	Population	1	Number	7348725.41401495	7535227.70612282	7157698.27649463
5	East Asia	2	female	235	95 plus	2018	44	Population	1	Number	401926.7928872829	443877.9724236675	362704.72231148527
5	East Asia	3	both	1	Under 5	2018	44	Population	1	Number	83917406.19031622	93285087.9492904	75160306.36181231
5	East Asia	3	both	2	Early Neonatal	2018	44	Population	1	Number	303398.8263372997	337220.7448945755	271761.86529429967
5	East Asia	3	both	3	Late Neonatal	2018	44	Population	1	Number	911375.6532721953	1012986.749610787	816331.8603110895
5	East Asia	3	both	4	Post Neonatal	2018	44	Population	1	Number	15216429.963344907	16914986.503911145	13628008.630760366
5	East Asia	3	both	5	1 to 4	2018	44	Population	1	Number	67486201.74736181	75019893.9508739	60444204.005446546
5	East Asia	3	both	6	5 to 9	2018	44	Population	1	Number	74377234.60318741	82646494.06272829	66645124.51910302
5	East Asia	3	both	7	10 to 14	2018	44	Population	1	Number	73893687.82815209	82091669.24912702	66222141.6863193
5	East Asia	3	both	8	15 to 19	2018	44	Population	1	Number	78864341.96463546	87582275.23574457	70702574.16709492
5	East Asia	3	both	9	20 to 24	2018	44	Population	1	Number	89319231.2690067	99175023.31972602	80097745.33451433
5	East Asia	3	both	10	25 to 29	2018	44	Population	1	Number	122489922.33607006	136181425.32861176	109707536.96621434
5	East Asia	3	both	11	30 to 34	2018	44	Population	1	Number	127219436.30138682	141484857.9835191	113913601.37778121
5	East Asia	3	both	12	35 to 39	2018	44	Population	1	Number	102900008.9374013	114299776.30908218	92254081.29245597
5	East Asia	3	both	13	40 to 44	2018	44	Population	1	Number	109516928.13328862	121716848.74700008	98129246.15275124
5	East Asia	3	both	14	45 to 49	2018	44	Population	1	Number	127460684.25006868	141713194.6664813	114157484.08315736
5	East Asia	3	both	15	50 to 54	2018	44	Population	1	Number	127852134.92094488	142175092.64111978	114492190.93970159
5	East Asia	3	both	16	55 to 59	2018	44	Population	1	Number	89559383.91466871	99497306.88414149	80290157.52776559
5	East Asia	3	both	17	60 to 64	2018	44	Population	1	Number	84370516.47283143	93779179.30342698	75600351.98033246
5	East Asia	3	both	18	65 to 69	2018	44	Population	1	Number	69084877.50697695	76818545.42595066	61859191.79748049
5	East Asia	3	both	19	70 to 74	2018	44	Population	1	Number	45402497.63292463	50466550.34648681	40676797.07109598
5	East Asia	3	both	20	75 to 79	2018	44	Population	1	Number	30229725.638182458	33578003.308111385	27103195.12678647
5	East Asia	3	both	21	80 plus	2018	44	Population	1	Number	30450281.995491184	33794097.13242651	27331801.801952858
5	East Asia	3	both	22	All Ages	2018	44	Population	1	Number	1466908299.8955336	1630290122.042297	1314365545.5832293
5	East Asia	3	both	23	5-14 years	2018	44	Population	1	Number	148270922.4313395	164738163.31185526	132867266.20542231
5	East Asia	3	both	24	15-49 years	2018	44	Population	1	Number	757770553.1918576	842153401.5901649	678962269.3739696
5	East Asia	3	both	25	50-69 years	2018	44	Population	1	Number	370866912.81542194	412270187.25459623	332263909.64218956
5	East Asia	3	both	26	70+ years	2018	44	Population	1	Number	106082505.26659827	117843281.93638924	95111793.9998353
5	East Asia	3	both	28	<1 year	2018	44	Population	1	Number	16431204.442954402	18265193.998416506	14716102.356365755
5	East Asia	3	both	30	80 to 84	2018	44	Population	1	Number	19476281.198559497	21632447.87342043	17465431.879717693
5	East Asia	3	both	31	85 to 89	2018	44	Population	1	Number	8312814.603983268	9222534.351726769	7464682.226893829
5	East Asia	3	both	32	90 to 94	2018	44	Population	1	Number	2206419.532685465	2438255.7641453343	1989110.865349494
5	East Asia	3	both	39	0 to 14	2018	44	Population	1	Number	232188328.6216557	258023251.26114562	208027572.5672346
5	East Asia	3	both	42	Neonatal	2018	44	Population	1	Number	1214774.479609495	1350207.4945053624	1088093.725605389
5	East Asia	3	both	157	25 plus	2018	44	Population	1	Number	1066536398.0402358	1185509572.2256799	955537653.5143852
5	East Asia	3	both	158	<20 years	2018	44	Population	1	Number	311052670.5862912	345605526.49689025	278730146.7343295
5	East Asia	3	both	159	10 to 24	2018	44	Population	1	Number	242077261.06179425	268848967.80459756	217022461.1879286
5	East Asia	3	both	162	10 to 19	2018	44	Population	1	Number	152758029.79278755	169673944.4848716	136924715.85341424
5	East Asia	3	both	164	Birth	2018	44	Population	1	Number	15914593.8766408	16318215.0894108	15499521.9008629
5	East Asia	3	both	235	95 plus	2018	44	Population	1	Number	454766.66026295716	499676.18906070414	412588.45722555585
6	China	1	male	1	Under 5	2018	44	Population	1	Number	43746805.107818834	48761040.42765304	38947728.47523849
6	China	1	male	2	Early Neonatal	2018	44	Population	1	Number	158032.23537207395	176152.31169831837	140692.967342973
6	China	1	male	3	Late Neonatal	2018	44	Population	1	Number	474687.3682268576	529115.3253003019	422604.7379140829
6	China	1	male	4	Post Neonatal	2018	44	Population	1	Number	7931064.086214582	8840508.27435911	7060832.388999193
6	China	1	male	5	1 to 4	2018	44	Population	1	Number	35183021.41800532	39215263.8141973	31323598.38098224
6	China	1	male	6	5 to 9	2018	44	Population	1	Number	38873359.38744026	43324977.18320618	34610777.269801386
6	China	1	male	7	10 to 14	2018	44	Population	1	Number	38585955.99006776	43006977.322141446	34353588.8568353
6	China	1	male	8	15 to 19	2018	44	Population	1	Number	40342461.30631699	44963409.20646376	35918086.54099022
6	China	1	male	9	20 to 24	2018	44	Population	1	Number	44562698.5084354	49659988.55632891	39679368.34468029
6	China	1	male	10	25 to 29	2018	44	Population	1	Number	60111603.54724364	66994579.52495289	53521200.818423785
6	China	1	male	11	30 to 34	2018	44	Population	1	Number	62582206.51071145	69749013.43992414	55720512.22173143
6	China	1	male	12	35 to 39	2018	44	Population	1	Number	50450331.97944489	56221388.365719	44921755.984224096
6	China	1	male	13	40 to 44	2018	44	Population	1	Number	53915090.546788305	60086785.381648794	48004402.00527695
6	China	1	male	14	45 to 49	2018	44	Population	1	Number	63051728.13172814	70273482.67127378	56137191.15049962
6	China	1	male	15	50 to 54	2018	44	Population	1	Number	62289539.17291919	69420059.10436004	55460339.82063662
6	China	1	male	16	55 to 59	2018	44	Population	1	Number	43473939.15691078	48434836.79306663	38725686.29251611
6	China	1	male	17	60 to 64	2018	44	Population	1	Number	40879128.39822415	45546199.79496599	36411275.48643194
6	China	1	male	18	65 to 69	2018	44	Population	1	Number	33081439.01885152	36858362.59963738	29465719.79613702
6	China	1	male	19	70 to 74	2018	44	Population	1	Number	21355656.1261677	23796864.953916945	19017556.44120677
6	China	1	male	20	75 to 79	2018	44	Population	1	Number	13856328.010492513	15437657.409001058	12342776.207679093
6	China	1	male	21	80 plus	2018	44	Population	1	Number	11300374.339620123	12580696.557686443	10078360.825828426
6	China	1	male	22	All Ages	2018	44	Population	1	Number	722458645.2391816	805116320.6271178	643275706.9980062
6	China	1	male	23	5-14 years	2018	44	Population	1	Number	77459315.37750801	86331954.50534762	68964366.12663668
6	China	1	male	24	15-49 years	2018	44	Population	1	Number	375016120.5306688	417948647.1463113	333902480.4284882
6	China	1	male	25	50-69 years	2018	44	Population	1	Number	179724045.74690562	200259458.29203	160059121.6357844
6	China	1	male	26	70+ years	2018	44	Population	1	Number	46512358.47628033	51815218.92060442	41438693.47471429
6	China	1	male	28	<1 year	2018	44	Population	1	Number	8563783.689813513	9545775.911357734	7624130.094256249
6	China	1	male	30	80 to 84	2018	44	Population	1	Number	8181454.821480627	9112776.680417197	7290930.079192391
6	China	1	male	31	85 to 89	2018	44	Population	1	Number	2753573.059568516	3064174.7213378693	2457625.4160340345
6	China	1	male	32	90 to 94	2018	44	Population	1	Number	330778.4517474327	366282.99217083154	297131.7427201395
6	China	1	male	39	0 to 14	2018	44	Population	1	Number	121206120.48532684	135092996.268172	107912094.60187514
6	China	1	male	42	Neonatal	2018	44	Population	1	Number	632719.6035989316	705267.6369986202	563297.7052570559
6	China	1	male	157	25 plus	2018	44	Population	1	Number	516347364.9391024	575399926.596153	459777655.8956795
6	China	1	male	158	<20 years	2018	44	Population	1	Number	161548581.79164383	180056405.47463575	143830181.1428654
6	China	1	male	159	10 to 24	2018	44	Population	1	Number	123491115.80482014	137630375.08493412	109951007.10516754
6	China	1	male	162	10 to 19	2018	44	Population	1	Number	78928417.29638475	87970386.52860522	70271675.39782551
6	China	1	male	164	Birth	2018	44	Population	1	Number	8289707.63158009	8507204.00866216	8069105.96789126
6	China	1	male	235	95 plus	2018	44	Population	1	Number	34568.00682354661	37684.49898220004	31552.03000639345
6	China	2	female	1	Under 5	2018	44	Population	1	Number	37466923.32564931	41760191.124284334	33357359.943972144
6	China	2	female	2	Early Neonatal	2018	44	Population	1	Number	135290.04834668484	150798.9491850581	120447.89665570615
6	China	2	female	3	Late Neonatal	2018	44	Population	1	Number	406510.27211839234	453110.4093887294	361913.547544287
6	China	2	female	4	Post Neonatal	2018	44	Population	1	Number	6795000.559231933	7574001.525442885	6049512.564176208
6	China	2	female	5	1 to 4	2018	44	Population	1	Number	30130122.445952304	33582279.032480136	26825485.93559594
6	China	2	female	6	5 to 9	2018	44	Population	1	Number	32893196.756589048	36658230.723629825	29287251.085579365
6	China	2	female	7	10 to 14	2018	44	Population	1	Number	32583466.54750067	36314655.39359134	29010539.342868555
6	China	2	female	8	15 to 19	2018	44	Population	1	Number	35372424.59839935	39422568.21142346	31493992.782166015
6	China	2	female	9	20 to 24	2018	44	Population	1	Number	41100130.11905835	45798698.247272186	36599704.23104273
6	China	2	female	10	25 to 29	2018	44	Population	1	Number	58575515.206780024	65275926.73119277	52156578.123538435
6	China	2	female	11	30 to 34	2018	44	Population	1	Number	60996066.09209254	67968230.49430488	54318324.72888511
6	China	2	female	12	35 to 39	2018	44	Population	1	Number	48524498.13613426	54058360.131588824	43229041.54608854
6	China	2	female	13	40 to 44	2018	44	Population	1	Number	51869898.09334423	57793158.5415895	46198956.59473366
6	China	2	female	14	45 to 49	2018	44	Population	1	Number	60468690.47923409	67381421.74910824	53847660.24388276
6	China	2	female	15	50 to 54	2018	44	Population	1	Number	61792596.750787094	68855900.8019757	55027620.65295762
6	China	2	female	16	55 to 59	2018	44	Population	1	Number	42800829.877134964	47680954.74674411	38131308.78261959
6	China	2	female	17	60 to 64	2018	44	Population	1	Number	40694048.072804585	45339030.941722736	36247681.835004926
6	China	2	female	18	65 to 69	2018	44	Population	1	Number	33901299.75095866	37773011.77794757	30194400.03526961
6	China	2	female	19	70 to 74	2018	44	Population	1	Number	22561210.439728256	25139639.473396268	20091911.4827201
6	China	2	female	20	75 to 79	2018	44	Population	1	Number	15220040.008822568	16958267.755287148	13555849.11234752
6	China	2	female	21	80 plus	2018	44	Population	1	Number	17853166.03641734	19880573.88789935	15916331.780394634
6	China	2	female	22	All Ages	2018	44	Population	1	Number	694674000.2914354	774058820.7329584	618649727.2959689
6	China	2	female	23	5-14 years	2018	44	Population	1	Number	65476663.30408972	72972886.11722116	58297790.42844792
6	China	2	female	24	15-49 years	2018	44	Population	1	Number	356907222.7250428	397698364.10647976	317840756.20269066
6	China	2	female	25	50-69 years	2018	44	Population	1	Number	179188774.4516853	199648898.26839012	159601011.30585182
6	China	2	female	26	70+ years	2018	44	Population	1	Number	55634416.48496816	61978481.11658278	49564092.375462264
6	China	2	female	28	<1 year	2018	44	Population	1	Number	7336800.87969701	8177910.884016672	6531874.008376201
6	China	2	female	30	80 to 84	2018	44	Population	1	Number	10560666.11969259	11763767.314520594	9409910.14809458
6	China	2	female	31	85 to 89	2018	44	Population	1	Number	5190469.770955911	5779064.724150979	4628477.508837754
6	China	2	female	32	90 to 94	2018	44	Population	1	Number	1726434.4136570317	1920750.222894831	1541435.8267231814
6	China	2	female	39	0 to 14	2018	44	Population	1	Number	102943586.62973903	114733077.24150549	91655150.37242006
6	China	2	female	42	Neonatal	2018	44	Population	1	Number	541800.3204650772	603909.3585737875	482361.4441999931
6	China	2	female	157	25 plus	2018	44	Population	1	Number	515257858.9442386	574104477.032757	458915307.7078246
6	China	2	female	158	<20 years	2018	44	Population	1	Number	138316011.2281384	154155645.452929	123149143.15458606
6	China	2	female	159	10 to 24	2018	44	Population	1	Number	109056021.26495837	121535921.85228698	97102226.87973787
6	China	2	female	162	10 to 19	2018	44	Population	1	Number	67955891.14590003	75737223.60501479	60504532.12503458
6	China	2	female	164	Birth	2018	44	Population	1	Number	7089994.1370466	7275949.34965055	6901358.7810626
6	China	2	female	235	95 plus	2018	44	Population	1	Number	375595.7321118055	416991.38039049593	336517.8085994681
6	China	3	both	1	Under 5	2018	44	Population	1	Number	81213728.43346815	90521232.8871087	72305088.41921064
6	China	3	both	2	Early Neonatal	2018	44	Population	1	Number	293322.2837187588	326951.26088337647	261140.86399867915
6	China	3	both	3	Late Neonatal	2018	44	Population	1	Number	881197.6403452499	982225.7346890313	784518.2854583699
6	China	3	both	4	Post Neonatal	2018	44	Population	1	Number	14726064.645446515	16414509.799801996	13110344.953175401
6	China	3	both	5	1 to 4	2018	44	Population	1	Number	65313143.86395763	72797542.84667744	58149084.31657817
6	China	3	both	6	5 to 9	2018	44	Population	1	Number	71766556.1440293	79983207.906836	63898028.35538076
6	China	3	both	7	10 to 14	2018	44	Population	1	Number	71169422.53756842	79321632.7157328	63364128.199703865
6	China	3	both	8	15 to 19	2018	44	Population	1	Number	75714885.90471634	84385977.41788723	67412079.32315624
6	China	3	both	9	20 to 24	2018	44	Population	1	Number	85662828.62749374	95458686.80360107	76279072.57572302
6	China	3	both	10	25 to 29	2018	44	Population	1	Number	118687118.75402367	132270506.25614563	105677778.94196221
6	China	3	both	11	30 to 34	2018	44	Population	1	Number	123578272.60280399	137717243.93422902	110034740.11837393
6	China	3	both	12	35 to 39	2018	44	Population	1	Number	98974830.11557914	110279748.49730784	88150411.99153957
6	China	3	both	13	40 to 44	2018	44	Population	1	Number	105784988.64013253	117879943.92323829	94199771.0786956
6	China	3	both	14	45 to 49	2018	44	Population	1	Number	123520418.61096224	137654904.42038202	109981011.57868794
6	China	3	both	15	50 to 54	2018	44	Population	1	Number	124082135.92370628	138275959.9063357	110484060.71365696
6	China	3	both	16	55 to 59	2018	44	Population	1	Number	86274769.03404574	96115791.53981073	76856995.0751357
6	China	3	both	17	60 to 64	2018	44	Population	1	Number	81573176.47102873	90885230.73668873	72658957.32143688
6	China	3	both	18	65 to 69	2018	44	Population	1	Number	66982738.76981018	74631374.37758496	59660119.83140663
6	China	3	both	19	70 to 74	2018	44	Population	1	Number	43916866.56589596	48936504.427313216	39109467.92392687
6	China	3	both	20	75 to 79	2018	44	Population	1	Number	29076368.019315083	32395925.164288208	25898625.32002661
6	China	3	both	21	80 plus	2018	44	Population	1	Number	29153540.37603746	32461270.445585787	25994692.606223058
6	China	3	both	22	All Ages	2018	44	Population	1	Number	1417132645.530617	1579175141.360076	1261914031.4518647
6	China	3	both	23	5-14 years	2018	44	Population	1	Number	142935978.68159774	159304840.6225688	127262156.55508459
6	China	3	both	24	15-49 years	2018	44	Population	1	Number	731923343.2557117	815647011.2527912	651713717.5109272
6	China	3	both	25	50-69 years	2018	44	Population	1	Number	358912820.19859093	399908356.56042016	319660132.9416362
6	China	3	both	26	70+ years	2018	44	Population	1	Number	102146774.9612485	113793700.03718723	91002785.85017656
6	China	3	both	28	<1 year	2018	44	Population	1	Number	15900584.569510523	17723686.79537441	14156004.10263245
6	China	3	both	30	80 to 84	2018	44	Population	1	Number	18742120.94117322	20876543.994937792	16700840.227286968
6	China	3	both	31	85 to 89	2018	44	Population	1	Number	7944042.830524427	8843239.445488848	7086102.924871788
6	China	3	both	32	90 to 94	2018	44	Population	1	Number	2057212.8654044643	2286948.2191365734	1839185.910736906
6	China	3	both	39	0 to 14	2018	44	Population	1	Number	224149707.11506587	249826073.50967744	199567244.9742953
6	China	3	both	42	Neonatal	2018	44	Population	1	Number	1174519.9240640088	1309176.9955724077	1045659.1494570489
6	China	3	both	157	25 plus	2018	44	Population	1	Number	1031605223.883341	1149504403.6289105	918692963.6035042
6	China	3	both	158	<20 years	2018	44	Population	1	Number	299864593.01978225	334212050.9275647	266979324.2974515
6	China	3	both	159	10 to 24	2018	44	Population	1	Number	232547137.0697785	259166296.93722108	207053233.9849054
6	China	3	both	162	10 to 19	2018	44	Population	1	Number	146884308.44228476	163707610.13362	130776207.5228601
6	China	3	both	164	Birth	2018	44	Population	1	Number	15379701.7686267	15783153.3583127	14970464.7489539
6	China	3	both	235	95 plus	2018	44	Population	1	Number	410163.7389353521	454570.0036731046	368158.4308505753
7	Democratic People's Republic of Korea	1	male	1	Under 5	2018	44	Population	1	Number	868776.1865324092	987288.7469808111	759251.9892820171
7	Democratic People's Republic of Korea	1	male	2	Early Neonatal	2018	44	Population	1	Number	3390.2052062406756	3852.6740280907975	2962.8114660765536
7	Democratic People's Republic of Korea	1	male	3	Late Neonatal	2018	44	Population	1	Number	10137.473081019041	11520.358466153268	8859.470048065685
7	Democratic People's Republic of Korea	1	male	4	Post Neonatal	2018	44	Population	1	Number	163912.27183502342	186272.07327205144	143248.30766276273
7	Democratic People's Republic of Korea	1	male	5	1 to 4	2018	44	Population	1	Number	691336.2364101261	785643.6412145154	604181.4001051122
7	Democratic People's Republic of Korea	1	male	6	5 to 9	2018	44	Population	1	Number	818798.0906644152	930492.9779313125	715574.49294115
7	Democratic People's Republic of Korea	1	male	7	10 to 14	2018	44	Population	1	Number	863925.8697441441	981776.7828425448	755013.1384396193
7	Democratic People's Republic of Korea	1	male	8	15 to 19	2018	44	Population	1	Number	935287.5469303499	1062873.136476301	817378.4474824294
7	Democratic People's Republic of Korea	1	male	9	20 to 24	2018	44	Population	1	Number	1071669.9401166015	1217859.8915996533	936567.4917206268
7	Democratic People's Republic of Korea	1	male	10	25 to 29	2018	44	Population	1	Number	1154112.9944174907	1311549.2687255072	1008617.1794892043
7	Democratic People's Republic of Korea	1	male	11	30 to 34	2018	44	Population	1	Number	1073917.9151603435	1220414.5201663487	938532.0708035663
7	Democratic People's Republic of Korea	1	male	12	35 to 39	2018	44	Population	1	Number	1037687.7260911525	1179242.054203891	906869.3208925215
7	Democratic People's Republic of Korea	1	male	13	40 to 44	2018	44	Population	1	Number	960707.5738488968	1091760.7912183139	839593.8423156409
7	Democratic People's Republic of Korea	1	male	14	45 to 49	2018	44	Population	1	Number	1089414.6956670426	1238025.2664619652	952075.2152975932
7	Democratic People's Republic of Korea	1	male	15	50 to 54	2018	44	Population	1	Number	967192.623399688	1099130.4872854494	845261.3397083621
7	Democratic People's Republic of Korea	1	male	16	55 to 59	2018	44	Population	1	Number	707408.447085046	803908.3139627266	618227.4318866675
7	Democratic People's Republic of Korea	1	male	17	60 to 64	2018	44	Population	1	Number	546109.3539539461	620605.8915262158	477262.86675743625
7	Democratic People's Republic of Korea	1	male	18	65 to 69	2018	44	Population	1	Number	339755.7573711878	386102.9355712009	296923.6941031988
7	Democratic People's Republic of Korea	1	male	19	70 to 74	2018	44	Population	1	Number	283814.26537755824	322530.284305204	248034.59039848673
7	Democratic People's Republic of Korea	1	male	20	75 to 79	2018	44	Population	1	Number	169381.46192586265	192487.3332152786	148028.01217193584
7	Democratic People's Republic of Korea	1	male	21	80 plus	2018	44	Population	1	Number	108164.43366475057	122919.49277177491	94528.44438256371
7	Democratic People's Republic of Korea	1	male	22	All Ages	2018	44	Population	1	Number	12996124.881950885	14768968.175244495	11357739.568073021
7	Democratic People's Republic of Korea	1	male	23	5-14 years	2018	44	Population	1	Number	1682723.9604085593	1912269.7607738574	1470587.631380769
7	Democratic People's Republic of Korea	1	male	24	15-49 years	2018	44	Population	1	Number	7322798.392231878	8321724.928851982	6399633.5680015795
7	Democratic People's Republic of Korea	1	male	25	50-69 years	2018	44	Population	1	Number	2560466.1818098677	2909747.628345593	2237675.332455665
7	Democratic People's Republic of Korea	1	male	26	70+ years	2018	44	Population	1	Number	561360.1609681714	637937.1102922574	490591.04695298645
7	Democratic People's Republic of Korea	1	male	28	<1 year	2018	44	Population	1	Number	177439.95012228313	201645.1057662955	155070.58917690496
7	Democratic People's Republic of Korea	1	male	30	80 to 84	2018	44	Population	1	Number	80086.15351626626	91010.9639067988	69989.91490992237
7	Democratic People's Republic of Korea	1	male	31	85 to 89	2018	44	Population	1	Number	21593.669638012303	24539.331729064896	18871.415771647567
7	Democratic People's Republic of Korea	1	male	32	90 to 94	2018	44	Population	1	Number	5521.297540611573	6274.475538211916	4825.242917694618
7	Democratic People's Republic of Korea	1	male	39	0 to 14	2018	44	Population	1	Number	2551500.1469409685	2899558.507754668	2229839.620662786
7	Democratic People's Republic of Korea	1	male	42	Neonatal	2018	44	Population	1	Number	13527.678287259718	15373.032494244066	11822.281514142238
7	Democratic People's Republic of Korea	1	male	157	25 plus	2018	44	Population	1	Number	8437667.247962965	9588676.63941388	7373954.008207176
7	Democratic People's Republic of Korea	1	male	158	<20 years	2018	44	Population	1	Number	3486787.6938713184	3962431.6442309693	3047218.068145216
7	Democratic People's Republic of Korea	1	male	159	10 to 24	2018	44	Population	1	Number	2870883.3567910953	3262509.8109184997	2508959.0776426755
7	Democratic People's Republic of Korea	1	male	162	10 to 19	2018	44	Population	1	Number	1799213.416674494	2044649.9193188457	1572391.5859220487
7	Democratic People's Republic of Korea	1	male	164	Birth	2018	44	Population	1	Number	182039.167765739	207497.555806622	157961.607751074
7	Democratic People's Republic of Korea	1	male	235	95 plus	2018	44	Population	1	Number	963.3129698604216	1094.7215976992948	841.8707832991558
7	Democratic People's Republic of Korea	2	female	1	Under 5	2018	44	Population	1	Number	821764.506808034	933864.0524644977	718166.9412529189
7	Democratic People's Republic of Korea	2	female	2	Early Neonatal	2018	44	Population	1	Number	3194.5449991855703	3630.3231814032715	2791.8175970769244
7	Democratic People's Republic of Korea	2	female	3	Late Neonatal	2018	44	Population	1	Number	9559.110191009848	10863.099229736485	8354.01975882713
7	Democratic People's Republic of Korea	2	female	4	Post Neonatal	2018	44	Population	1	Number	154631.5667303919	175725.35726407502	135137.59523548512
7	Democratic People's Republic of Korea	2	female	5	1 to 4	2018	44	Population	1	Number	654379.2848874467	743645.272789283	571883.5086615296
7	Democratic People's Republic of Korea	2	female	6	5 to 9	2018	44	Population	1	Number	779000.5581315863	885266.5356826003	680794.1246340142
7	Democratic People's Republic of Korea	2	female	7	10 to 14	2018	44	Population	1	Number	823117.8693174614	935402.0315169352	719349.6891152926
7	Democratic People's Republic of Korea	2	female	8	15 to 19	2018	44	Population	1	Number	903813.7359226702	1027105.8814407904	789872.4522810109
7	Democratic People's Republic of Korea	2	female	9	20 to 24	2018	44	Population	1	Number	1022186.6996420813	1161626.4827632147	893322.4657302668
7	Democratic People's Republic of Korea	2	female	10	25 to 29	2018	44	Population	1	Number	1043604.9000585789	1185966.4089485637	912040.5331970714
7	Democratic People's Republic of Korea	2	female	11	30 to 34	2018	44	Population	1	Number	919629.1635015298	1045078.7424829659	803694.072897159
7	Democratic People's Republic of Korea	2	female	12	35 to 39	2018	44	Population	1	Number	873935.5457476053	993151.9110197863	763760.9224322147
7	Democratic People's Republic of Korea	2	female	13	40 to 44	2018	44	Population	1	Number	859319.3253131767	976541.8448347321	750987.328251511
7	Democratic People's Republic of Korea	2	female	14	45 to 49	2018	44	Population	1	Number	1053655.350496445	1197387.8737322595	920823.9513045445
7	Democratic People's Republic of Korea	2	female	15	50 to 54	2018	44	Population	1	Number	978611.7233694925	1112107.3034961182	855240.8655083141
7	Democratic People's Republic of Korea	2	female	16	55 to 59	2018	44	Population	1	Number	758775.569087556	862282.5906798252	663118.8437009839
7	Democratic People's Republic of Korea	2	female	17	60 to 64	2018	44	Population	1	Number	630484.9691675561	716491.4564292686	551001.4828600746
7	Democratic People's Republic of Korea	2	female	18	65 to 69	2018	44	Population	1	Number	453140.9837050646	514955.4061713868	396014.7603452364
7	Democratic People's Republic of Korea	2	female	19	70 to 74	2018	44	Population	1	Number	475898.7962386638	540817.6852815005	415903.55875580135
7	Democratic People's Republic of Korea	2	female	20	75 to 79	2018	44	Population	1	Number	382233.1723941827	434374.83172022377	334046.09956932015
7	Democratic People's Republic of Korea	2	female	21	80 plus	2018	44	Population	1	Number	384675.64253642195	437150.48708883405	336180.65429469646
7	Democratic People's Republic of Korea	2	female	22	All Ages	2018	44	Population	1	Number	13163848.511438107	14959571.525753496	11504318.746130433
7	Democratic People's Republic of Korea	2	female	23	5-14 years	2018	44	Population	1	Number	1602118.4274490476	1820668.5671995354	1400143.8137493066
7	Democratic People's Republic of Korea	2	female	24	15-49 years	2018	44	Population	1	Number	6676144.720682087	7586859.145222313	5834501.726093779
7	Democratic People's Republic of Korea	2	female	25	50-69 years	2018	44	Population	1	Number	2821013.245329669	3205836.7567765987	2465375.952414608
7	Democratic People's Republic of Korea	2	female	26	70+ years	2018	44	Population	1	Number	1242807.6111692684	1412343.004090558	1086130.3126198177
7	Democratic People's Republic of Korea	2	female	28	<1 year	2018	44	Population	1	Number	167385.22192058733	190218.77967521476	146283.43259138917
7	Democratic People's Republic of Korea	2	female	30	80 to 84	2018	44	Population	1	Number	246008.6419254345	279567.473876602	214995.01673494105
7	Democratic People's Republic of Korea	2	female	31	85 to 89	2018	44	Population	1	Number	101741.6342213714	115620.53854989105	88915.34939936791
7	Democratic People's Republic of Korea	2	female	32	90 to 94	2018	44	Population	1	Number	30702.201249234244	34890.38750232641	26831.66013891236
7	Democratic People's Republic of Korea	2	female	39	0 to 14	2018	44	Population	1	Number	2423882.9342570817	2754532.619664034	2118310.7550022257
7	Democratic People's Republic of Korea	2	female	42	Neonatal	2018	44	Population	1	Number	12753.655190195419	14493.422411139756	11145.837355904054
7	Democratic People's Republic of Korea	2	female	157	25 plus	2018	44	Population	1	Number	8813965.141616274	10016306.541885462	7702813.073116925
7	Democratic People's Republic of Korea	2	female	158	<20 years	2018	44	Population	1	Number	3327696.6701797517	3781638.501104824	2908183.2072832366
7	Democratic People's Republic of Korea	2	female	159	10 to 24	2018	44	Population	1	Number	2749118.304882213	3124134.39572094	2402544.607126571
7	Democratic People's Republic of Korea	2	female	162	10 to 19	2018	44	Population	1	Number	1726931.6052401315	1962507.912957725	1509222.1413963037
7	Democratic People's Republic of Korea	2	female	164	Birth	2018	44	Population	1	Number	171249.268619407	195198.676792053	148598.843475972
7	Democratic People's Republic of Korea	2	female	235	95 plus	2018	44	Population	1	Number	6223.165140381832	7072.087160014534	5438.628021475067
7	Democratic People's Republic of Korea	3	both	1	Under 5	2018	44	Population	1	Number	1690540.6933404433	1921152.799445309	1477418.9305349363
7	Democratic People's Republic of Korea	3	both	2	Early Neonatal	2018	44	Population	1	Number	6584.750205426246	7482.997209494069	5754.6290631534775
7	Democratic People's Republic of Korea	3	both	3	Late Neonatal	2018	44	Population	1	Number	19696.58327202889	22383.457695889752	17213.489806892816
7	Democratic People's Republic of Korea	3	both	4	Post Neonatal	2018	44	Population	1	Number	318543.83856541535	361997.4305361264	278385.9028982479
7	Democratic People's Republic of Korea	3	both	5	1 to 4	2018	44	Population	1	Number	1345715.5212975729	1529288.9140037985	1176064.9087666417
7	Democratic People's Republic of Korea	3	both	6	5 to 9	2018	44	Population	1	Number	1597798.6487960014	1815759.5136139127	1396368.6175751642
7	Democratic People's Republic of Korea	3	both	7	10 to 14	2018	44	Population	1	Number	1687043.7390616054	1917178.81435948	1474362.8275549116
7	Democratic People's Republic of Korea	3	both	8	15 to 19	2018	44	Population	1	Number	1839101.2828530201	2089979.0179170915	1607250.8997634405
7	Democratic People's Republic of Korea	3	both	9	20 to 24	2018	44	Population	1	Number	2093856.6397586828	2379486.374362868	1829889.957450894
7	Democratic People's Republic of Korea	3	both	10	25 to 29	2018	44	Population	1	Number	2197717.8944760696	2497515.677674071	1920657.7126862756
7	Democratic People's Republic of Korea	3	both	11	30 to 34	2018	44	Population	1	Number	1993547.0786618735	2265493.2626493145	1742226.1437007254
7	Democratic People's Republic of Korea	3	both	12	35 to 39	2018	44	Population	1	Number	1911623.271838758	2172393.9652236775	1670630.2433247361
7	Democratic People's Republic of Korea	3	both	13	40 to 44	2018	44	Population	1	Number	1820026.8991620736	2068302.6360530457	1590581.1705671516
7	Democratic People's Republic of Korea	3	both	14	45 to 49	2018	44	Population	1	Number	2143070.0461634877	2435413.140194225	1872899.1666021375
7	Democratic People's Republic of Korea	3	both	15	50 to 54	2018	44	Population	1	Number	1945804.3467691804	2211237.790781568	1700502.205216676
7	Democratic People's Republic of Korea	3	both	16	55 to 59	2018	44	Population	1	Number	1466184.0161726018	1666190.9046425517	1281346.2755876514
7	Democratic People's Republic of Korea	3	both	17	60 to 64	2018	44	Population	1	Number	1176594.3231215023	1337097.3479554844	1028264.3496175109
7	Democratic People's Republic of Korea	3	both	18	65 to 69	2018	44	Population	1	Number	792896.7410762523	901058.3417425877	692938.4544484353
7	Democratic People's Republic of Korea	3	both	19	70 to 74	2018	44	Population	1	Number	759713.061616222	863347.9695867045	663938.149154288
7	Democratic People's Republic of Korea	3	both	20	75 to 79	2018	44	Population	1	Number	551614.6343200454	626862.1649355023	482074.11174125597
7	Democratic People's Republic of Korea	3	both	21	80 plus	2018	44	Population	1	Number	492840.07620117255	560069.979860609	430709.09867726016
7	Democratic People's Republic of Korea	3	both	22	All Ages	2018	44	Population	1	Number	26159973.393388994	29728539.700997993	22862058.31420344
7	Democratic People's Republic of Korea	3	both	23	5-14 years	2018	44	Population	1	Number	3284842.387857607	3732938.3279733933	2870731.445130076
7	Democratic People's Republic of Korea	3	both	24	15-49 years	2018	44	Population	1	Number	13998943.112913964	15908584.07407429	12234135.294095362
7	Democratic People's Republic of Korea	3	both	25	50-69 years	2018	44	Population	1	Number	5381479.427139537	6115584.385122191	4703051.284870273
7	Democratic People's Republic of Korea	3	both	26	70+ years	2018	44	Population	1	Number	1804167.7721374398	2050280.1143828155	1576721.359572804
7	Democratic People's Republic of Korea	3	both	28	<1 year	2018	44	Population	1	Number	344825.1720428705	391863.88544151024	301354.02176829416
7	Democratic People's Republic of Korea	3	both	30	80 to 84	2018	44	Population	1	Number	326094.7954417008	370578.4377834008	284984.93164486345
7	Democratic People's Republic of Korea	3	both	31	85 to 89	2018	44	Population	1	Number	123335.3038593837	140159.87027895596	107786.76517101546
7	Democratic People's Republic of Korea	3	both	32	90 to 94	2018	44	Population	1	Number	36223.49878984582	41164.86304053832	31656.90305660698
7	Democratic People's Republic of Korea	3	both	39	0 to 14	2018	44	Population	1	Number	4975383.08119805	5654091.127418702	4348150.375665012
7	Democratic People's Republic of Korea	3	both	42	Neonatal	2018	44	Population	1	Number	26281.333477455137	29866.45490538382	22968.118870046295
7	Democratic People's Republic of Korea	3	both	157	25 plus	2018	44	Population	1	Number	17251632.38957924	19604983.18129934	15076767.081324104
7	Democratic People's Republic of Korea	3	both	158	<20 years	2018	44	Population	1	Number	6814484.36405107	7744070.145335793	5955401.2754284525
7	Democratic People's Republic of Korea	3	both	159	10 to 24	2018	44	Population	1	Number	5620001.661673308	6386644.206639441	4911503.684769246
7	Democratic People's Republic of Korea	3	both	162	10 to 19	2018	44	Population	1	Number	3526145.0219146255	4007157.832276572	3081613.7273183516
7	Democratic People's Republic of Korea	3	both	164	Birth	2018	44	Population	1	Number	353288.436385146	402696.232598674	306560.451227046
7	Democratic People's Republic of Korea	3	both	235	95 plus	2018	44	Population	1	Number	7186.478110242254	8166.8087577138285	6280.498804774223
8	Taiwan (Province of China)	1	male	1	Under 5	2018	44	Population	1	Number	524575.704764318	563506.5172993527	487764.73689355486
8	Taiwan (Province of China)	1	male	2	Early Neonatal	2018	44	Population	1	Number	1809.126052338458	1943.3883648248493	1682.1745363190275
8	Taiwan (Province of China)	1	male	3	Late Neonatal	2018	44	Population	1	Number	5429.994984217521	5832.976126647147	5048.956805958314
8	Taiwan (Province of China)	1	male	4	Post Neonatal	2018	44	Population	1	Number	89008.86817407912	95614.56403335939	82762.86296108307
8	Taiwan (Province of China)	1	male	5	1 to 4	2018	44	Population	1	Number	428327.7155536828	460115.5887745212	398270.74259019445
8	Taiwan (Province of China)	1	male	6	5 to 9	2018	44	Population	1	Number	525896.7557490139	564925.6086388864	488993.0859766728
8	Taiwan (Province of China)	1	male	7	10 to 14	2018	44	Population	1	Number	542167.2246000326	582403.5725510436	504121.8097932237
8	Taiwan (Province of China)	1	male	8	15 to 19	2018	44	Population	1	Number	683642.5621202937	734378.34760398	635669.4208544345
8	Taiwan (Province of China)	1	male	9	20 to 24	2018	44	Population	1	Number	810638.0991166959	870798.7195645067	753753.3201412612
8	Taiwan (Province of China)	1	male	10	25 to 29	2018	44	Population	1	Number	833740.7338395023	895615.8910706416	775234.7773356624
8	Taiwan (Province of China)	1	male	11	30 to 34	2018	44	Population	1	Number	834330.085198451	896248.9804964967	775782.7722350156
8	Taiwan (Province of China)	1	male	12	35 to 39	2018	44	Population	1	Number	996802.3851300986	1070778.9845751876	926853.9291889115
8	Taiwan (Province of China)	1	male	13	40 to 44	2018	44	Population	1	Number	941096.6516974417	1010939.1110256766	875057.2253681542
8	Taiwan (Province of China)	1	male	14	45 to 49	2018	44	Population	1	Number	883979.7244314244	949583.3134349849	821948.3551954608
8	Taiwan (Province of China)	1	male	15	50 to 54	2018	44	Population	1	Number	900212.9670152839	967021.2883732561	837042.465017804
8	Taiwan (Province of China)	1	male	16	55 to 59	2018	44	Population	1	Number	891153.7428045734	957289.7437400463	828618.9523132225
8	Taiwan (Province of China)	1	male	17	60 to 64	2018	44	Population	1	Number	784048.6633743264	842235.9779124332	729029.7406631536
8	Taiwan (Province of China)	1	male	18	65 to 69	2018	44	Population	1	Number	623861.5455418701	670160.748224578	580083.4080868309
8	Taiwan (Province of China)	1	male	19	70 to 74	2018	44	Population	1	Number	335951.897737867	360884.20061205013	312377.19841147214
8	Taiwan (Province of China)	1	male	20	75 to 79	2018	44	Population	1	Number	266178.21071912465	285932.33567821496	247499.7292841503
8	Taiwan (Province of China)	1	male	21	80 plus	2018	44	Population	1	Number	348375.3634572084	374229.66026012745	323928.87423798256
8	Taiwan (Province of China)	1	male	22	All Ages	2018	44	Population	1	Number	11726652.317297526	12596933.00106146	10903759.800996972
8	Taiwan (Province of China)	1	male	23	5-14 years	2018	44	Population	1	Number	1068063.9803490464	1147329.18118993	993114.8957698967
8	Taiwan (Province of China)	1	male	24	15-49 years	2018	44	Population	1	Number	5984230.241533908	6428343.347771473	5564299.800318901
8	Taiwan (Province of China)	1	male	25	50-69 years	2018	44	Population	1	Number	3199276.9187360536	3436707.7582503133	2974774.5660810107
8	Taiwan (Province of China)	1	male	26	70+ years	2018	44	Population	1	Number	950505.4719142001	1021046.1965503924	883805.8019336048
8	Taiwan (Province of China)	1	male	28	<1 year	2018	44	Population	1	Number	96247.9892106351	103390.92852483138	89493.99430336039
8	Taiwan (Province of China)	1	male	30	80 to 84	2018	44	Population	1	Number	170438.35644343338	183087.252767101	158478.21264340042
8	Taiwan (Province of China)	1	male	31	85 to 89	2018	44	Population	1	Number	108106.64773235952	116129.66442649026	100520.49705830246
8	Taiwan (Province of China)	1	male	32	90 to 94	2018	44	Population	1	Number	52521.81169914824	56419.66054477592	48836.206922922014
8	Taiwan (Province of China)	1	male	39	0 to 14	2018	44	Population	1	Number	1592639.6851133644	1710835.6984892825	1480879.6326634516
8	Taiwan (Province of China)	1	male	42	Neonatal	2018	44	Population	1	Number	7239.121036555979	7776.364491471996	6731.131342277341
8	Taiwan (Province of China)	1	male	157	25 plus	2018	44	Population	1	Number	8639731.970947172	9280920.23540369	8033457.427337821
8	Taiwan (Province of China)	1	male	158	<20 years	2018	44	Population	1	Number	2276282.247233658	2445214.0460932623	2116549.053517886
8	Taiwan (Province of China)	1	male	159	10 to 24	2018	44	Population	1	Number	2036447.8858370222	2187580.63971953	1893544.5507889194
8	Taiwan (Province of China)	1	male	162	10 to 19	2018	44	Population	1	Number	1225809.7867203264	1316781.9201550235	1139791.2306476582
8	Taiwan (Province of China)	1	male	164	Birth	2018	44	Population	1	Number	94121.6632800685	101894.703502999	86684.0081022552
8	Taiwan (Province of China)	1	male	235	95 plus	2018	44	Population	1	Number	17308.547582267245	18593.082521760327	16093.957613357668
8	Taiwan (Province of China)	2	female	1	Under 5	2018	44	Population	1	Number	488561.3587432998	524819.405954317	454277.6198734716
8	Taiwan (Province of China)	2	female	2	Early Neonatal	2018	44	Population	1	Number	1682.6663607762757	1807.5436054817305	1564.5888806696094
8	Taiwan (Province of China)	2	female	3	Late Neonatal	2018	44	Population	1	Number	5051.434670698936	5426.321373250875	4696.961145380221
8	Taiwan (Province of China)	2	female	4	Post Neonatal	2018	44	Population	1	Number	82812.61115889797	88958.45857669298	77001.41490833242
8	Taiwan (Province of China)	2	female	5	1 to 4	2018	44	Population	1	Number	399014.6465529266	428627.0823988913	371014.6549390894
8	Taiwan (Province of China)	2	female	6	5 to 9	2018	44	Population	1	Number	486983.0546130906	523123.96970826935	452810.069829088
8	Taiwan (Province of China)	2	female	7	10 to 14	2018	44	Population	1	Number	495054.3269220282	531794.2426692094	460314.95802427025
8	Taiwan (Province of China)	2	female	8	15 to 19	2018	44	Population	1	Number	626712.2149458029	673222.9769423638	582734.0379180475
8	Taiwan (Province of China)	2	female	9	20 to 24	2018	44	Population	1	Number	751907.9026375769	807709.9257494672	699144.3884405172
8	Taiwan (Province of China)	2	female	10	25 to 29	2018	44	Population	1	Number	771344.9537308132	828589.4763436756	717217.4864249892
8	Taiwan (Province of China)	2	female	11	30 to 34	2018	44	Population	1	Number	813286.5347225035	873643.7059238935	756215.9074946474
8	Taiwan (Province of China)	2	female	12	35 to 39	2018	44	Population	1	Number	1016753.1648532896	1092210.3896080856	945404.7060055308
8	Taiwan (Province of China)	2	female	13	40 to 44	2018	44	Population	1	Number	970815.9422965739	1042863.9862915799	902691.0288937322
8	Taiwan (Province of China)	2	female	14	45 to 49	2018	44	Population	1	Number	913215.8685115372	980989.1859910694	849132.9159661989
8	Taiwan (Province of China)	2	female	15	50 to 54	2018	44	Population	1	Number	923981.6834541396	992553.9741219282	859143.2630814592
8	Taiwan (Province of China)	2	female	16	55 to 59	2018	44	Population	1	Number	927277.1216457937	996093.9796568559	862207.4510106797
8	Taiwan (Province of China)	2	female	17	60 to 64	2018	44	Population	1	Number	836697.0153068663	898791.5697357054	777983.6081317054
8	Taiwan (Province of China)	2	female	18	65 to 69	2018	44	Population	1	Number	685380.4505486451	736245.2115224206	637285.356713275
8	Taiwan (Province of China)	2	female	19	70 to 74	2018	44	Population	1	Number	389966.1076745856	418907.0160983131	362601.07774674107
8	Taiwan (Province of China)	2	female	20	75 to 79	2018	44	Population	1	Number	335564.77382820623	360468.3467245846	312017.24008662795
8	Taiwan (Province of China)	2	female	21	80 plus	2018	44	Population	1	Number	455526.17979534477	489332.55731025577	423560.61330714537
8	Taiwan (Province of China)	2	female	22	All Ages	2018	44	Population	1	Number	11889028.654230097	12771359.920351991	11054741.728948118
8	Taiwan (Province of China)	2	female	23	5-14 years	2018	44	Population	1	Number	982037.3815351188	1054918.2123774788	913125.0278533583
8	Taiwan (Province of China)	2	female	24	15-49 years	2018	44	Population	1	Number	5864036.581698097	6299229.646850136	5452540.471143661
8	Taiwan (Province of China)	2	female	25	50-69 years	2018	44	Population	1	Number	3373336.270955445	3623684.7350369105	3136619.67893712
8	Taiwan (Province of China)	2	female	26	70+ years	2018	44	Population	1	Number	1181057.0612981366	1268707.920133153	1098178.9311405143
8	Taiwan (Province of China)	2	female	28	<1 year	2018	44	Population	1	Number	89546.71219037319	96192.32355542558	83262.96493438225
8	Taiwan (Province of China)	2	female	30	80 to 84	2018	44	Population	1	Number	237627.1055011442	255262.34139462552	220952.13625193917
8	Taiwan (Province of China)	2	female	31	85 to 89	2018	44	Population	1	Number	137329.8218670983	147521.60448688187	127692.99802158948
8	Taiwan (Province of China)	2	female	32	90 to 94	2018	44	Population	1	Number	60461.35679200672	64948.43029828164	56218.61157510187
8	Taiwan (Province of China)	2	female	39	0 to 14	2018	44	Population	1	Number	1470598.7402784186	1579737.6183317958	1367402.6477268299
8	Taiwan (Province of China)	2	female	42	Neonatal	2018	44	Population	1	Number	6734.101031475212	7233.864978732606	6261.550026049831
8	Taiwan (Province of China)	2	female	157	25 plus	2018	44	Population	1	Number	9039809.796368299	9710689.399328366	8405460.654862732
8	Taiwan (Province of China)	2	female	158	<20 years	2018	44	Population	1	Number	2097310.9552242216	2252960.59527416	1950136.6856448776
8	Taiwan (Province of China)	2	female	159	10 to 24	2018	44	Population	1	Number	1873674.4445054082	2012727.1453610405	1742193.384382835
8	Taiwan (Province of China)	2	female	162	10 to 19	2018	44	Population	1	Number	1121766.5418678313	1205017.2196115733	1043048.9959423179
8	Taiwan (Province of China)	2	female	164	Birth	2018	44	Population	1	Number	87482.0083489391	94706.7124816703	80569.030085626
8	Taiwan (Province of China)	2	female	235	95 plus	2018	44	Population	1	Number	20107.895635095545	21600.1811304668	18696.867458514793
8	Taiwan (Province of China)	3	both	1	Under 5	2018	44	Population	1	Number	1013137.0635076178	1088325.9232536694	942042.3567670266
8	Taiwan (Province of China)	3	both	2	Early Neonatal	2018	44	Population	1	Number	3491.792413114734	3750.9319703065794	3246.763416988637
8	Taiwan (Province of China)	3	both	3	Late Neonatal	2018	44	Population	1	Number	10481.429654916457	11259.29749989802	9745.917951338535
8	Taiwan (Province of China)	3	both	4	Post Neonatal	2018	44	Population	1	Number	171821.4793329771	184573.02261005234	159764.27786941547
8	Taiwan (Province of China)	3	both	5	1 to 4	2018	44	Population	1	Number	827342.3621066095	888742.6711734125	769285.3975292838
8	Taiwan (Province of China)	3	both	6	5 to 9	2018	44	Population	1	Number	1012879.8103621046	1088049.5783471556	941803.1558057606
8	Taiwan (Province of China)	3	both	7	10 to 14	2018	44	Population	1	Number	1037221.5515220608	1114197.815220253	964436.7678174939
8	Taiwan (Province of China)	3	both	8	15 to 19	2018	44	Population	1	Number	1310354.7770660967	1407601.3245463439	1218403.4587724821
8	Taiwan (Province of China)	3	both	9	20 to 24	2018	44	Population	1	Number	1562546.001754273	1678508.645313974	1452897.7085817787
8	Taiwan (Province of China)	3	both	10	25 to 29	2018	44	Population	1	Number	1605085.6875703156	1724205.3674143173	1492452.2637606517
8	Taiwan (Province of China)	3	both	11	30 to 34	2018	44	Population	1	Number	1647616.6199209546	1769892.6864203901	1531998.679729663
8	Taiwan (Province of China)	3	both	12	35 to 39	2018	44	Population	1	Number	2013555.549983388	2162989.374183273	1872258.6351944422
8	Taiwan (Province of China)	3	both	13	40 to 44	2018	44	Population	1	Number	1911912.5939940156	2053803.0973172565	1777748.2542618867
8	Taiwan (Province of China)	3	both	14	45 to 49	2018	44	Population	1	Number	1797195.5929429617	1930572.4994260548	1671081.2711616599
8	Taiwan (Province of China)	3	both	15	50 to 54	2018	44	Population	1	Number	1824194.6504694235	1959575.2624951843	1696185.728099263
8	Taiwan (Province of China)	3	both	16	55 to 59	2018	44	Population	1	Number	1818430.8644503672	1953383.7233969022	1690826.4033239023
8	Taiwan (Province of China)	3	both	17	60 to 64	2018	44	Population	1	Number	1620745.6786811927	1741027.5476481384	1507013.3487948587
8	Taiwan (Province of China)	3	both	18	65 to 69	2018	44	Population	1	Number	1309241.996090515	1406405.9597469985	1217368.7648001057
8	Taiwan (Province of China)	3	both	19	70 to 74	2018	44	Population	1	Number	725918.0054124526	779791.2167103633	674978.2761582133
8	Taiwan (Province of China)	3	both	20	75 to 79	2018	44	Population	1	Number	601742.9845473309	646400.6824027994	559516.9693707783
8	Taiwan (Province of China)	3	both	21	80 plus	2018	44	Population	1	Number	803901.5432525531	863562.2175703835	747489.4875451281
8	Taiwan (Province of China)	3	both	22	All Ages	2018	44	Population	1	Number	23615680.971527625	25368292.92141345	21958501.529945083
8	Taiwan (Province of China)	3	both	23	5-14 years	2018	44	Population	1	Number	2050101.3618841653	2202247.3935674084	1906239.9236232548
8	Taiwan (Province of China)	3	both	24	15-49 years	2018	44	Population	1	Number	11848266.823232004	12727572.994621608	11016840.271462562
8	Taiwan (Province of China)	3	both	25	50-69 years	2018	44	Population	1	Number	6572613.189691498	7060392.493287224	6111394.245018129
8	Taiwan (Province of China)	3	both	26	70+ years	2018	44	Population	1	Number	2131562.5332123367	2289754.116683545	1981984.7330741198
8	Taiwan (Province of China)	3	both	28	<1 year	2018	44	Population	1	Number	185794.7014010083	199583.25208025696	172756.95923774267
8	Taiwan (Province of China)	3	both	30	80 to 84	2018	44	Population	1	Number	408065.4619445776	438349.5941617265	379430.3488953396
8	Taiwan (Province of China)	3	both	31	85 to 89	2018	44	Population	1	Number	245436.4695994578	263651.2689133721	228213.4950798919
8	Taiwan (Province of China)	3	both	32	90 to 94	2018	44	Population	1	Number	112983.16849115495	121368.09084305757	105054.81849802387
8	Taiwan (Province of China)	3	both	39	0 to 14	2018	44	Population	1	Number	3063238.425391783	3290573.3168210783	2848282.2803902808
8	Taiwan (Province of China)	3	both	42	Neonatal	2018	44	Population	1	Number	13973.222068031191	15010.2294702046	12992.681368327172
8	Taiwan (Province of China)	3	both	157	25 plus	2018	44	Population	1	Number	17679541.76731547	18991609.634732056	16438918.082200559
8	Taiwan (Province of China)	3	both	158	<20 years	2018	44	Population	1	Number	4373593.20245788	4698174.641367422	4066685.7391627626
8	Taiwan (Province of China)	3	both	159	10 to 24	2018	44	Population	1	Number	3910122.3303424306	4200307.785080571	3635737.935171755
8	Taiwan (Province of China)	3	both	162	10 to 19	2018	44	Population	1	Number	2347576.3285881574	2521799.139766597	2182840.2265899763
8	Taiwan (Province of China)	3	both	164	Birth	2018	44	Population	1	Number	181603.671629008	196601.415984669	167253.038187881
8	Taiwan (Province of China)	3	both	235	95 plus	2018	44	Population	1	Number	37416.44321736279	40193.26365222712	34790.82507187246
9	Southeast Asia	1	male	1	Under 5	2018	44	Population	1	Number	28399702.259666935	29919609.082054295	26968805.382239826
9	Southeast Asia	1	male	2	Early Neonatal	2018	44	Population	1	Number	107567.44549375311	113268.30507209085	102215.03815475672
9	Southeast Asia	1	male	3	Late Neonatal	2018	44	Population	1	Number	320660.02564601664	337655.3279239576	304735.0167424711
9	Southeast Asia	1	male	4	Post Neonatal	2018	44	Population	1	Number	5155639.213741952	5429452.935365266	4900079.243385442
9	Southeast Asia	1	male	5	1 to 4	2018	44	Population	1	Number	22815835.574785214	24036676.640756845	21670676.412269115
9	Southeast Asia	1	male	6	5 to 9	2018	44	Population	1	Number	29418916.196520593	31073435.20786842	27876076.40433834
9	Southeast Asia	1	male	7	10 to 14	2018	44	Population	1	Number	29559209.37876718	31287076.536112968	28011266.179447923
9	Southeast Asia	1	male	8	15 to 19	2018	44	Population	1	Number	28871835.13383324	30557641.15925458	27363689.55744129
9	Southeast Asia	1	male	9	20 to 24	2018	44	Population	1	Number	28106140.386127908	29730651.78047663	26656046.0137335
9	Southeast Asia	1	male	10	25 to 29	2018	44	Population	1	Number	27565612.824556615	29106264.877624884	26143698.067598026
9	Southeast Asia	1	male	11	30 to 34	2018	44	Population	1	Number	26545299.345369976	28086910.2422811	25146619.815348372
9	Southeast Asia	1	male	12	35 to 39	2018	44	Population	1	Number	25640175.485680677	27188933.156727195	24261407.593261555
9	Southeast Asia	1	male	13	40 to 44	2018	44	Population	1	Number	23436738.0034052	24869972.738198116	22154954.664138984
9	Southeast Asia	1	male	14	45 to 49	2018	44	Population	1	Number	21237195.61385959	22527640.97565546	20056866.75072339
9	Southeast Asia	1	male	15	50 to 54	2018	44	Population	1	Number	18495036.99448693	19597590.118170902	17503613.961880967
9	Southeast Asia	1	male	16	55 to 59	2018	44	Population	1	Number	15471878.860245192	16363604.774485042	14663053.863438135
9	Southeast Asia	1	male	17	60 to 64	2018	44	Population	1	Number	11854345.308792897	12531370.121085683	11229623.59693664
9	Southeast Asia	1	male	18	65 to 69	2018	44	Population	1	Number	8080455.852116428	8545170.774927821	7664221.250607721
9	Southeast Asia	1	male	19	70 to 74	2018	44	Population	1	Number	5060667.330417214	5344652.788618714	4804465.575368517
9	Southeast Asia	1	male	20	75 to 79	2018	44	Population	1	Number	3138886.0599592905	3308782.8243866097	2978074.7366474876
9	Southeast Asia	1	male	21	80 plus	2018	44	Population	1	Number	2998857.1950539006	3157488.588871532	2843196.127539724
9	Southeast Asia	1	male	22	All Ages	2018	44	Population	1	Number	333880952.2288598	353611102.9776777	316051880.5292662
9	Southeast Asia	1	male	23	5-14 years	2018	44	Population	1	Number	58978125.575287774	62384738.859886	55891530.80110664
9	Southeast Asia	1	male	24	15-49 years	2018	44	Population	1	Number	181402996.7928332	192211836.80586928	171659126.47141507
9	Southeast Asia	1	male	25	50-69 years	2018	44	Population	1	Number	53901717.01564145	57032579.852166854	51055152.68931901
9	Southeast Asia	1	male	26	70+ years	2018	44	Population	1	Number	11198410.585430404	11798300.100828076	10634563.521478921
9	Southeast Asia	1	male	28	<1 year	2018	44	Population	1	Number	5583866.684881722	5880376.568361315	5307048.590811314
9	Southeast Asia	1	male	30	80 to 84	2018	44	Population	1	Number	1832961.5450971513	1929098.0784015344	1738812.162801458
9	Southeast Asia	1	male	31	85 to 89	2018	44	Population	1	Number	824273.6824231069	866926.8268429916	781983.5031862578
9	Southeast Asia	1	male	32	90 to 94	2018	44	Population	1	Number	272435.128375459	286202.9474009099	258312.5124684292
9	Southeast Asia	1	male	39	0 to 14	2018	44	Population	1	Number	87377827.83495471	92252427.81263214	82833448.09679048
9	Southeast Asia	1	male	42	Neonatal	2018	44	Population	1	Number	428227.47113976977	450923.63299604843	406962.28235507896
9	Southeast Asia	1	male	157	25 plus	2018	44	Population	1	Number	189525148.8739439	200747871.37210447	179267764.2879188
9	Southeast Asia	1	male	158	<20 years	2018	44	Population	1	Number	116249662.96878795	122810068.97188672	110198190.07175454
9	Southeast Asia	1	male	159	10 to 24	2018	44	Population	1	Number	86537184.89872833	91573531.72700138	82010455.80914903
9	Southeast Asia	1	male	162	10 to 19	2018	44	Population	1	Number	58431044.51260042	61844474.715422116	55364249.68523919
9	Southeast Asia	1	male	164	Birth	2018	44	Population	1	Number	5667420.58295758	6199487.0160523	5201747.5181907
9	Southeast Asia	1	male	235	95 plus	2018	44	Population	1	Number	69186.83915818353	72961.51508091678	65324.058943632954
9	Southeast Asia	2	female	1	Under 5	2018	44	Population	1	Number	26778842.481468912	28208319.858957473	25431580.435345057
9	Southeast Asia	2	female	2	Early Neonatal	2018	44	Population	1	Number	101121.32463338283	106478.58504969049	96064.64293153484
9	Southeast Asia	2	female	3	Late Neonatal	2018	44	Population	1	Number	301944.97007567226	317944.7914249937	286867.84743774694
9	Southeast Asia	2	female	4	Post Neonatal	2018	44	Population	1	Number	4860610.947810141	5118639.934663943	4618403.795361675
9	Southeast Asia	2	female	5	1 to 4	2018	44	Population	1	Number	21515165.238949716	22665037.944836754	20430244.149614103
9	Southeast Asia	2	female	6	5 to 9	2018	44	Population	1	Number	27730950.08147094	29292562.06976249	26283354.549387544
9	Southeast Asia	2	female	7	10 to 14	2018	44	Population	1	Number	27977550.055669777	29615926.205319252	26526888.786199037
9	Southeast Asia	2	female	8	15 to 19	2018	44	Population	1	Number	27811681.71534104	29430371.870618686	26363446.78520995
9	Southeast Asia	2	female	9	20 to 24	2018	44	Population	1	Number	27637160.791233003	29235612.557068877	26210943.261317644
9	Southeast Asia	2	female	10	25 to 29	2018	44	Population	1	Number	27231001.0706719	28769948.48246575	25827581.677383274
9	Southeast Asia	2	female	11	30 to 34	2018	44	Population	1	Number	26099840.16387817	27636666.23460853	24712563.944196902
9	Southeast Asia	2	female	12	35 to 39	2018	44	Population	1	Number	25266047.153025467	26787046.576950878	23883772.55819155
9	Southeast Asia	2	female	13	40 to 44	2018	44	Population	1	Number	23223104.19323331	24656411.77791608	21947090.56835828
9	Southeast Asia	2	female	14	45 to 49	2018	44	Population	1	Number	21327736.30387828	22600221.94700462	20182356.41951989
9	Southeast Asia	2	female	15	50 to 54	2018	44	Population	1	Number	19051567.042909794	20147925.00558718	18059204.479702275
9	Southeast Asia	2	female	16	55 to 59	2018	44	Population	1	Number	16374627.4833716	17271936.837975115	15533709.625059959
9	Southeast Asia	2	female	17	60 to 64	2018	44	Population	1	Number	12973864.941642197	13679552.849507287	12315276.818134109
9	Southeast Asia	2	female	18	65 to 69	2018	44	Population	1	Number	9276463.67310596	9775325.745732678	8805353.757919535
9	Southeast Asia	2	female	19	70 to 74	2018	44	Population	1	Number	6375266.1440806445	6721849.653264742	6057935.000812076
9	Southeast Asia	2	female	20	75 to 79	2018	44	Population	1	Number	4396789.546888941	4637558.588091415	4172004.7219477277
9	Southeast Asia	2	female	21	80 plus	2018	44	Population	1	Number	4859212.336122359	5115944.948434142	4612877.062560635
9	Southeast Asia	2	female	22	All Ages	2018	44	Population	1	Number	334391705.1779923	354036852.1692184	316874127.71395004
9	Southeast Asia	2	female	23	5-14 years	2018	44	Population	1	Number	55708500.13714072	58908621.252233446	52818071.89639285
9	Southeast Asia	2	female	24	15-49 years	2018	44	Population	1	Number	178596571.39126116	189261063.96044448	169030668.27921456
9	Southeast Asia	2	female	25	50-69 years	2018	44	Population	1	Number	57676523.14102955	60858949.27677841	54705453.38051028
9	Southeast Asia	2	female	26	70+ years	2018	44	Population	1	Number	15631268.027091945	16474832.09955766	14827857.748473931
9	Southeast Asia	2	female	28	<1 year	2018	44	Population	1	Number	5263677.242519196	5543063.311138627	5001336.285730957
9	Southeast Asia	2	female	30	80 to 84	2018	44	Population	1	Number	2849911.135831738	3000831.533749568	2706241.8762003155
9	Southeast Asia	2	female	31	85 to 89	2018	44	Population	1	Number	1401155.1459228455	1473595.631818263	1329469.5219557725
9	Southeast Asia	2	female	32	90 to 94	2018	44	Population	1	Number	482831.52348157676	507735.1148147634	457662.33445237373
9	Southeast Asia	2	female	39	0 to 14	2018	44	Population	1	Number	82487342.61860964	87103540.3298242	78220867.6143117
9	Southeast Asia	2	female	42	Neonatal	2018	44	Population	1	Number	403066.2947090551	424423.37647468416	382932.4903692818
9	Southeast Asia	2	female	157	25 plus	2018	44	Population	1	Number	196455520.0528086	207772809.43332788	186231801.07872814
9	Southeast Asia	2	female	158	<20 years	2018	44	Population	1	Number	110299024.33395067	116546079.13385814	104592575.33846842
9	Southeast Asia	2	female	159	10 to 24	2018	44	Population	1	Number	83426392.56224382	88295087.72748087	79066675.93261075
9	Southeast Asia	2	female	162	10 to 19	2018	44	Population	1	Number	55789231.771010816	59035200.341736645	52890413.91083118
9	Southeast Asia	2	female	164	Birth	2018	44	Population	1	Number	5326635.856117	5826380.92166999	4889279.94788296
9	Southeast Asia	2	female	235	95 plus	2018	44	Population	1	Number	125314.53088619873	132312.21030058942	117758.12035739033
9	Southeast Asia	3	both	1	Under 5	2018	44	Population	1	Number	55178544.74113584	58124795.43073616	52403449.56856348
9	Southeast Asia	3	both	2	Early Neonatal	2018	44	Population	1	Number	208688.77012713594	219746.89012178135	198279.6810862916
9	Southeast Asia	3	both	3	Late Neonatal	2018	44	Population	1	Number	622604.995721689	655600.1193489513	591615.0916380691
9	Southeast Asia	3	both	4	Post Neonatal	2018	44	Population	1	Number	10016250.161552092	10548092.87002921	9518773.959749201
9	Southeast Asia	3	both	5	1 to 4	2018	44	Population	1	Number	44331000.81373493	46700757.16500356	42100865.94024799
9	Southeast Asia	3	both	6	5 to 9	2018	44	Population	1	Number	57149866.27799153	60363369.28594177	54159357.38652172
9	Southeast Asia	3	both	7	10 to 14	2018	44	Population	1	Number	57536759.43443696	60904006.443851314	54538154.96564697
9	Southeast Asia	3	both	8	15 to 19	2018	44	Population	1	Number	56683516.849174276	59996794.93059106	53726924.521787986
9	Southeast Asia	3	both	9	20 to 24	2018	44	Population	1	Number	55743301.17736091	58953041.55784256	52866783.630036
9	Southeast Asia	3	both	10	25 to 29	2018	44	Population	1	Number	54796613.89522851	57874747.5112854	51960649.586076364
9	Southeast Asia	3	both	11	30 to 34	2018	44	Population	1	Number	52645139.509248145	55723411.59499012	49846219.247660354
9	Southeast Asia	3	both	12	35 to 39	2018	44	Population	1	Number	50906222.63870615	53975990.66346891	48135862.62993954
9	Southeast Asia	3	both	13	40 to 44	2018	44	Population	1	Number	46659842.19663851	49529101.79438546	44081247.77367206
9	Southeast Asia	3	both	14	45 to 49	2018	44	Population	1	Number	42564931.91773787	45128251.78168968	40257506.39778284
9	Southeast Asia	3	both	15	50 to 54	2018	44	Population	1	Number	37546604.03739672	39753703.26913993	35586488.01820768
9	Southeast Asia	3	both	16	55 to 59	2018	44	Population	1	Number	31846506.34361679	33634700.128304034	30196539.277382404
9	Southeast Asia	3	both	17	60 to 64	2018	44	Population	1	Number	24828210.250435095	26196708.576844696	23550026.16780948
9	Southeast Asia	3	both	18	65 to 69	2018	44	Population	1	Number	17356919.52522239	18320295.14814639	16482894.488362871
9	Southeast Asia	3	both	19	70 to 74	2018	44	Population	1	Number	11435933.474497858	12066910.201599993	10866105.162361434
9	Southeast Asia	3	both	20	75 to 79	2018	44	Population	1	Number	7535675.6068482315	7943130.049528461	7156306.287822383
9	Southeast Asia	3	both	21	80 plus	2018	44	Population	1	Number	7858069.53117626	8268955.260405367	7464166.512460093
9	Southeast Asia	3	both	22	All Ages	2018	44	Population	1	Number	668272657.4068521	707698367.6861659	632841699.1826068
9	Southeast Asia	3	both	23	5-14 years	2018	44	Population	1	Number	114686625.7124285	121290997.71685818	108711633.4611916
9	Southeast Asia	3	both	24	15-49 years	2018	44	Population	1	Number	359999568.18409437	381491235.2808729	340616902.5944199
9	Southeast Asia	3	both	25	50-69 years	2018	44	Population	1	Number	111578240.156671	117891529.12894525	105771668.17179985
9	Southeast Asia	3	both	26	70+ years	2018	44	Population	1	Number	26829678.61252235	28278725.733696762	25466054.341697324
9	Southeast Asia	3	both	28	<1 year	2018	44	Population	1	Number	10847543.927400917	11423439.879499942	10308668.73247356
9	Southeast Asia	3	both	30	80 to 84	2018	44	Population	1	Number	4682872.680928889	4932577.0245897425	4444445.03704724
9	Southeast Asia	3	both	31	85 to 89	2018	44	Population	1	Number	2225428.828345952	2341040.129969596	2112343.3972835485
9	Southeast Asia	3	both	32	90 to 94	2018	44	Population	1	Number	755266.6518570358	793594.327414941	715912.5583880671
9	Southeast Asia	3	both	39	0 to 14	2018	44	Population	1	Number	169865170.45356435	179355968.14245632	161054315.71110222
9	Southeast Asia	3	both	42	Neonatal	2018	44	Population	1	Number	831293.7658488249	875347.0094707326	789894.7727243608
9	Southeast Asia	3	both	157	25 plus	2018	44	Population	1	Number	385980668.9267525	408788499.84925073	365629611.2675661
9	Southeast Asia	3	both	158	<20 years	2018	44	Population	1	Number	226548687.3027386	239356148.10574487	214797291.57304302
9	Southeast Asia	3	both	159	10 to 24	2018	44	Population	1	Number	169963577.46097216	179854742.77077073	161076360.09505755
9	Southeast Asia	3	both	162	10 to 19	2018	44	Population	1	Number	114220276.28361124	120887028.12263453	108254663.59607036
9	Southeast Asia	3	both	164	Birth	2018	44	Population	1	Number	10994056.4390746	12025867.9377223	10091027.4660737
9	Southeast Asia	3	both	235	95 plus	2018	44	Population	1	Number	194501.37004438226	204940.3425110928	183412.50243271628
10	Cambodia	1	male	1	Under 5	2018	44	Population	1	Number	905071.2427665083	1020323.645417337	781981.4704745471
10	Cambodia	1	male	2	Early Neonatal	2018	44	Population	1	Number	3566.393258938811	4020.540261371477	3081.3634475788517
10	Cambodia	1	male	3	Late Neonatal	2018	44	Population	1	Number	10596.652942217457	11946.038110963345	9155.507167076546
10	Cambodia	1	male	4	Post Neonatal	2018	44	Population	1	Number	169087.72854089434	190619.4777030282	146091.78190155007
10	Cambodia	1	male	5	1 to 4	2018	44	Population	1	Number	721820.4680244577	813737.5893419739	623652.8179583417
10	Cambodia	1	male	6	5 to 9	2018	44	Population	1	Number	855943.5780288525	964940.0296229089	739535.1726614549
10	Cambodia	1	male	7	10 to 14	2018	44	Population	1	Number	804925.9635824171	907425.7966069869	695455.9584738717
10	Cambodia	1	male	8	15 to 19	2018	44	Population	1	Number	763296.9223526646	860495.68426253	659488.4706816588
10	Cambodia	1	male	9	20 to 24	2018	44	Population	1	Number	777893.5570281607	876951.0645676241	672099.9616982492
10	Cambodia	1	male	10	25 to 29	2018	44	Population	1	Number	763572.6148776279	860806.4836657072	659726.6689978606
10	Cambodia	1	male	11	30 to 34	2018	44	Population	1	Number	686107.6981567594	773477.1304769024	592796.9880785868
10	Cambodia	1	male	12	35 to 39	2018	44	Population	1	Number	553437.8536388539	623913.0155220506	478170.2546220849
10	Cambodia	1	male	13	40 to 44	2018	44	Population	1	Number	415824.57668888004	468775.9680049567	359272.39599912206
10	Cambodia	1	male	14	45 to 49	2018	44	Population	1	Number	365868.0403333805	412457.93150336307	316109.9531844775
10	Cambodia	1	male	15	50 to 54	2018	44	Population	1	Number	346630.39234545035	390770.54801706184	299488.62709296413
10	Cambodia	1	male	16	55 to 59	2018	44	Population	1	Number	276235.2389028169	311411.2266881107	238667.2209955956
10	Cambodia	1	male	17	60 to 64	2018	44	Population	1	Number	193029.79281806757	217610.3411265871	166777.72323411543
10	Cambodia	1	male	18	65 to 69	2018	44	Population	1	Number	133395.13582938514	150381.76536727283	115253.38508288596
10	Cambodia	1	male	19	70 to 74	2018	44	Population	1	Number	91196.88211039695	102809.95661860911	78794.09775234667
10	Cambodia	1	male	20	75 to 79	2018	44	Population	1	Number	55956.399361431075	63081.926243029266	48346.32389972129
10	Cambodia	1	male	21	80 plus	2018	44	Population	1	Number	48822.24349323726	55039.30199594678	42182.41388601641
10	Cambodia	1	male	22	All Ages	2018	44	Population	1	Number	8037208.132314891	9060671.815706981	6944147.0868155565
10	Cambodia	1	male	23	5-14 years	2018	44	Population	1	Number	1660869.5416112696	1872365.826229896	1434991.1311353266
10	Cambodia	1	male	24	15-49 years	2018	44	Population	1	Number	4326001.263076327	4876877.278003135	3737664.69326204
10	Cambodia	1	male	25	50-69 years	2018	44	Population	1	Number	949290.55989572	1070173.8811990325	820186.9564055612
10	Cambodia	1	male	26	70+ years	2018	44	Population	1	Number	195975.5249650653	220931.18485758515	169322.83553808436
10	Cambodia	1	male	28	<1 year	2018	44	Population	1	Number	183250.77474205062	206586.056075363	158328.65251620547
10	Cambodia	1	male	30	80 to 84	2018	44	Population	1	Number	31289.675997039583	35274.12513918862	27034.277182475278
10	Cambodia	1	male	31	85 to 89	2018	44	Population	1	Number	13380.186425360278	15084.028687241323	11560.479840398688
10	Cambodia	1	male	32	90 to 94	2018	44	Population	1	Number	3514.246921141553	3961.753572586814	3036.309016520011
10	Cambodia	1	male	39	0 to 14	2018	44	Population	1	Number	2565940.784377778	2892689.4716472332	2216972.601609874
10	Cambodia	1	male	42	Neonatal	2018	44	Population	1	Number	14163.046201156269	15966.578372334825	12236.8706146554
10	Cambodia	1	male	157	25 plus	2018	44	Population	1	Number	3930076.868556287	4430535.595229599	3395586.052825778
10	Cambodia	1	male	158	<20 years	2018	44	Population	1	Number	3329237.7067304426	3753185.1559097636	2876461.0722915325
10	Cambodia	1	male	159	10 to 24	2018	44	Population	1	Number	2346116.4429632425	2644872.5454371413	2027044.3908537796
10	Cambodia	1	male	162	10 to 19	2018	44	Population	1	Number	1568222.8859350816	1767921.4808695167	1354944.4291555309
10	Cambodia	1	male	164	Birth	2018	44	Population	1	Number	188771.699669145	210692.236496247	170888.649437274
10	Cambodia	1	male	235	95 plus	2018	44	Population	1	Number	638.1341496958509	719.3945969300185	551.3478466224137
10	Cambodia	2	female	1	Under 5	2018	44	Population	1	Number	866333.7706743395	976653.3166391078	748512.2981511528
10	Cambodia	2	female	2	Early Neonatal	2018	44	Population	1	Number	3406.29207044602	3840.0516759875354	2943.0360354520103
10	Cambodia	2	female	3	Late Neonatal	2018	44	Population	1	Number	10138.648467391018	11429.711027203683	8759.791342967552
10	Cambodia	2	female	4	Post Neonatal	2018	44	Population	1	Number	162219.3587082144	182876.48487040494	140157.51099807414
10	Cambodia	2	female	5	1 to 4	2018	44	Population	1	Number	690569.471428288	778507.0690655115	596651.9597746591
10	Cambodia	2	female	6	5 to 9	2018	44	Population	1	Number	812275.7259410633	915711.4828252371	701806.1524754894
10	Cambodia	2	female	7	10 to 14	2018	44	Population	1	Number	759569.9336707608	856294.0982451402	656268.3528034147
10	Cambodia	2	female	8	15 to 19	2018	44	Population	1	Number	726022.0989354618	818474.2588606187	627283.0266788567
10	Cambodia	2	female	9	20 to 24	2018	44	Population	1	Number	758537.23643351	855129.896622179	655376.1024854486
10	Cambodia	2	female	10	25 to 29	2018	44	Population	1	Number	755304.0687577983	851485.0151219735	652582.6459111178
10	Cambodia	2	female	11	30 to 34	2018	44	Population	1	Number	691419.584816322	779465.4364846834	597386.4576637015
10	Cambodia	2	female	12	35 to 39	2018	44	Population	1	Number	574054.1466260565	647154.6016223849	495982.72986612044
10	Cambodia	2	female	13	40 to 44	2018	44	Population	1	Number	444647.06978302693	501268.7374514198	384175.02738050383
10	Cambodia	2	female	14	45 to 49	2018	44	Population	1	Number	407412.6050181961	459292.810000793	352004.45324963774
10	Cambodia	2	female	15	50 to 54	2018	44	Population	1	Number	399915.5428146444	450841.0666727578	345526.9921955746
10	Cambodia	2	female	16	55 to 59	2018	44	Population	1	Number	346575.178502743	390708.30320515466	299440.92233794526
10	Cambodia	2	female	17	60 to 64	2018	44	Population	1	Number	278004.98360550863	313406.33191429044	240196.2802558868
10	Cambodia	2	female	18	65 to 69	2018	44	Population	1	Number	205455.3420854761	231618.16849505177	177513.3966578801
10	Cambodia	2	female	19	70 to 74	2018	44	Population	1	Number	139824.65240195242	157630.02105987517	120808.48681000347
10	Cambodia	2	female	20	75 to 79	2018	44	Population	1	Number	89930.8980776345	101382.76129705629	77700.28766452323
10	Cambodia	2	female	21	80 plus	2018	44	Population	1	Number	87585.28045994489	98738.45109765072	75673.67425865999
10	Cambodia	2	female	22	All Ages	2018	44	Population	1	Number	8342868.118604439	9405254.757615367	7208237.28684592
10	Cambodia	2	female	23	5-14 years	2018	44	Population	1	Number	1571845.659611824	1772005.5810703773	1358074.505278904
10	Cambodia	2	female	24	15-49 years	2018	44	Population	1	Number	4357396.810370372	4912270.756164052	3764790.443235386
10	Cambodia	2	female	25	50-69 years	2018	44	Population	1	Number	1229951.0470083721	1386573.8702872547	1062677.5914472868
10	Cambodia	2	female	26	70+ years	2018	44	Population	1	Number	317340.8309395318	357751.2334545823	274182.44873318664
10	Cambodia	2	female	28	<1 year	2018	44	Population	1	Number	175764.29924605144	198146.24757359616	151860.33837649372
10	Cambodia	2	female	30	80 to 84	2018	44	Population	1	Number	53635.5271790492	60465.51257990452	46341.09054768707
10	Cambodia	2	female	31	85 to 89	2018	44	Population	1	Number	24702.454340491026	27848.082087331793	21342.918277308392
10	Cambodia	2	female	32	90 to 94	2018	44	Population	1	Number	7509.48916033469	8465.752742153305	6488.197943580152
10	Cambodia	2	female	39	0 to 14	2018	44	Population	1	Number	2438179.4302861635	2748658.8977094847	2106586.803430057
10	Cambodia	2	female	42	Neonatal	2018	44	Population	1	Number	13544.940537837037	15269.762703191218	11702.82737841956
10	Cambodia	2	female	157	25 plus	2018	44	Population	1	Number	4420129.352949304	4982991.704423093	3818991.354251552
10	Cambodia	2	female	158	<20 years	2018	44	Population	1	Number	3164201.5292216255	3567133.1565701035	2733869.8301089127
10	Cambodia	2	female	159	10 to 24	2018	44	Population	1	Number	2244129.269039733	2529898.253727938	1938927.4819677197
10	Cambodia	2	female	162	10 to 19	2018	44	Population	1	Number	1485592.0326062227	1674768.357105759	1283551.3794822714
10	Cambodia	2	female	164	Birth	2018	44	Population	1	Number	180251.978544873	201183.188788654	163176.033409231
10	Cambodia	2	female	235	95 plus	2018	44	Population	1	Number	1737.8097800699827	1959.1036882610797	1501.4674900843743
10	Cambodia	3	both	1	Under 5	2018	44	Population	1	Number	1771405.0134408476	1996976.9620564445	1530493.7686257
10	Cambodia	3	both	2	Early Neonatal	2018	44	Population	1	Number	6972.685329384831	7860.591937359012	6024.399483030861
10	Cambodia	3	both	3	Late Neonatal	2018	44	Population	1	Number	20735.301409608477	23375.749138167026	17915.298510044096
10	Cambodia	3	both	4	Post Neonatal	2018	44	Population	1	Number	331307.08724910876	373495.96257343306	286249.2928996242
10	Cambodia	3	both	5	1 to 4	2018	44	Population	1	Number	1412389.9394527457	1592244.6584074856	1220304.777733001
10	Cambodia	3	both	6	5 to 9	2018	44	Population	1	Number	1668219.3039699157	1880651.5124481465	1441341.3251369444
10	Cambodia	3	both	7	10 to 14	2018	44	Population	1	Number	1564495.8972531778	1763719.8948521272	1351724.3112772864
10	Cambodia	3	both	8	15 to 19	2018	44	Population	1	Number	1489319.0212881265	1678969.9431231485	1286771.4973605154
10	Cambodia	3	both	9	20 to 24	2018	44	Population	1	Number	1536430.7934616706	1732080.9611898034	1327476.0641836976
10	Cambodia	3	both	10	25 to 29	2018	44	Population	1	Number	1518876.6836354262	1712291.498787681	1312309.3149089785
10	Cambodia	3	both	11	30 to 34	2018	44	Population	1	Number	1377527.2829730813	1552942.5669615858	1190183.4457422881
10	Cambodia	3	both	12	35 to 39	2018	44	Population	1	Number	1127492.0002649103	1271067.6171444352	974152.9844882052
10	Cambodia	3	both	13	40 to 44	2018	44	Population	1	Number	860471.6464719069	970044.7054563765	743447.423379626
10	Cambodia	3	both	14	45 to 49	2018	44	Population	1	Number	773280.6453515766	871750.7415041561	668114.4064341151
10	Cambodia	3	both	15	50 to 54	2018	44	Population	1	Number	746545.9351600948	841611.6146898194	645015.6192885388
10	Cambodia	3	both	16	55 to 59	2018	44	Population	1	Number	622810.4174055599	702119.5298932653	538108.1433335409
10	Cambodia	3	both	17	60 to 64	2018	44	Population	1	Number	471034.7764235762	531016.6730408774	406974.0034900023
10	Cambodia	3	both	18	65 to 69	2018	44	Population	1	Number	338850.4779148612	381999.9338623245	292766.78174076614
10	Cambodia	3	both	19	70 to 74	2018	44	Population	1	Number	231021.53451234935	260439.97767848425	199602.58456235012
10	Cambodia	3	both	20	75 to 79	2018	44	Population	1	Number	145887.29743906556	164464.68754008558	126046.61156424455
10	Cambodia	3	both	21	80 plus	2018	44	Population	1	Number	136407.52395318216	153777.75309359754	117856.08814467637
10	Cambodia	3	both	22	All Ages	2018	44	Population	1	Number	16380076.250919329	18465926.573322352	14152384.373661485
10	Cambodia	3	both	23	5-14 years	2018	44	Population	1	Number	3232715.2012230936	3644371.407300274	2793065.6364142303
10	Cambodia	3	both	24	15-49 years	2018	44	Population	1	Number	8683398.073446698	9789148.034167187	7502455.136497426
10	Cambodia	3	both	25	50-69 years	2018	44	Population	1	Number	2179241.6069040922	2456747.7514862875	1882864.5478528477
10	Cambodia	3	both	26	70+ years	2018	44	Population	1	Number	513316.3559045971	578682.418312167	443505.2842712711
10	Cambodia	3	both	28	<1 year	2018	44	Population	1	Number	359015.073988102	404732.30364895915	310188.99089269916
10	Cambodia	3	both	30	80 to 84	2018	44	Population	1	Number	84925.20317608878	95739.63771909315	73375.36773016234
10	Cambodia	3	both	31	85 to 89	2018	44	Population	1	Number	38082.640765851305	42932.11077457311	32903.39811770708
10	Cambodia	3	both	32	90 to 94	2018	44	Population	1	Number	11023.736081476241	12427.506314740118	9524.506960100165
10	Cambodia	3	both	39	0 to 14	2018	44	Population	1	Number	5004120.214663941	5641348.369356717	4323559.405039932
10	Cambodia	3	both	42	Neonatal	2018	44	Population	1	Number	27707.986738993306	31236.341075526037	23939.69799307496
10	Cambodia	3	both	157	25 plus	2018	44	Population	1	Number	8350206.221505591	9413527.299652694	7214577.407077335
10	Cambodia	3	both	158	<20 years	2018	44	Population	1	Number	6493439.235952068	7320318.312479866	5610330.902400447
10	Cambodia	3	both	159	10 to 24	2018	44	Population	1	Number	4590245.712002975	5174770.799165079	3965971.872821499
10	Cambodia	3	both	162	10 to 19	2018	44	Population	1	Number	3053814.9185413043	3442689.8379752757	2638495.808637802
10	Cambodia	3	both	164	Birth	2018	44	Population	1	Number	369023.678214018	411875.425284902	334064.682846505
10	Cambodia	3	both	235	95 plus	2018	44	Population	1	Number	2375.9439297658337	2678.4982851910986	2052.8153367067875
11	Indonesia	1	male	1	Under 5	2018	44	Population	1	Number	10337322.426734973	11586885.80310604	9200642.119945977
11	Indonesia	1	male	2	Early Neonatal	2018	44	Population	1	Number	37957.959356008185	42546.27283749357	33784.1449866039
11	Indonesia	1	male	3	Late Neonatal	2018	44	Population	1	Number	113002.94087971654	126662.60346123067	100577.26504174377
11	Indonesia	1	male	4	Post Neonatal	2018	44	Population	1	Number	1822321.9836294265	2042602.12162822	1621941.5150795574
11	Indonesia	1	male	5	1 to 4	2018	44	Population	1	Number	8364039.542869821	9375074.805179093	7444339.194838072
11	Indonesia	1	male	6	5 to 9	2018	44	Population	1	Number	11545087.709437994	12940644.332630405	10275602.895311449
11	Indonesia	1	male	7	10 to 14	2018	44	Population	1	Number	12062458.672725005	13520554.48943713	10736084.33140795
11	Indonesia	1	male	8	15 to 19	2018	44	Population	1	Number	11594613.125967998	12996156.323259652	10319682.552936846
11	Indonesia	1	male	9	20 to 24	2018	44	Population	1	Number	10781276.22270915	12084504.211767105	9595779.257584823
11	Indonesia	1	male	10	25 to 29	2018	44	Population	1	Number	10293751.183893902	11538047.71967805	9161861.921790877
11	Indonesia	1	male	11	30 to 34	2018	44	Population	1	Number	10319745.526982853	11567184.228385517	9184997.956252376
11	Indonesia	1	male	12	35 to 39	2018	44	Population	1	Number	10387391.875863222	11643007.588354126	9245205.988959143
11	Indonesia	1	male	13	40 to 44	2018	44	Population	1	Number	9750076.898552334	10928654.726184307	8677969.447245603
11	Indonesia	1	male	14	45 to 49	2018	44	Population	1	Number	8614108.030406408	9655371.277363047	7666910.433725803
11	Indonesia	1	male	15	50 to 54	2018	44	Population	1	Number	7265746.309080524	8144021.177082088	6466813.045443783
11	Indonesia	1	male	16	55 to 59	2018	44	Population	1	Number	5882890.060121956	6594006.891240051	5236014.108855201
11	Indonesia	1	male	17	60 to 64	2018	44	Population	1	Number	4424049.706605662	4958823.631652483	3937586.194086336
11	Indonesia	1	male	18	65 to 69	2018	44	Population	1	Number	2977466.724579166	3337379.4002035027	2650067.8440725794
11	Indonesia	1	male	19	70 to 74	2018	44	Population	1	Number	1817589.3695354122	2037297.4347089366	1617729.2938898394
11	Indonesia	1	male	20	75 to 79	2018	44	Population	1	Number	1091476.2941355421	1223412.6647958662	971458.7927309001
11	Indonesia	1	male	21	80 plus	2018	44	Population	1	Number	882931.7360008946	989659.4857602597	785845.5588341999
11	Indonesia	1	male	22	All Ages	2018	44	Population	1	Number	130027981.87333299	145745611.38560846	115730251.74307367
11	Indonesia	1	male	23	5-14 years	2018	44	Population	1	Number	23607546.382163	26461198.822067533	21011687.2267194
11	Indonesia	1	male	24	15-49 years	2018	44	Population	1	Number	71740962.86437586	80412926.07499179	63852407.55849546
11	Indonesia	1	male	25	50-69 years	2018	44	Population	1	Number	20550152.800387308	23034231.100178123	18290481.1924579
11	Indonesia	1	male	26	70+ years	2018	44	Population	1	Number	3791997.399671849	4250369.585265062	3375033.64545494
11	Indonesia	1	male	28	<1 year	2018	44	Population	1	Number	1973282.8838651513	2211810.997926944	1756302.9251079047
11	Indonesia	1	male	30	80 to 84	2018	44	Population	1	Number	579718.3017510072	649793.9682124322	515973.1315915368
11	Indonesia	1	male	31	85 to 89	2018	44	Population	1	Number	231522.03853665886	259508.1502429138	206064.136487319
11	Indonesia	1	male	32	90 to 94	2018	44	Population	1	Number	60531.0797221762	67848.00544342591	53875.15051453861
11	Indonesia	1	male	39	0 to 14	2018	44	Population	1	Number	33944868.80889797	38048084.625173576	30212329.346665367
11	Indonesia	1	male	42	Neonatal	2018	44	Population	1	Number	150960.90023572472	169208.87629872427	134361.41002834766
11	Indonesia	1	male	157	25 plus	2018	44	Population	1	Number	73707223.71575788	82616866.22540824	65602460.58588664
11	Indonesia	1	male	158	<20 years	2018	44	Population	1	Number	45539481.934865974	51044240.94843321	40532011.899602205
11	Indonesia	1	male	159	10 to 24	2018	44	Population	1	Number	34438348.02140215	38601215.02446389	30651546.141929615
11	Indonesia	1	male	162	10 to 19	2018	44	Population	1	Number	23657071.798693005	26516710.812696785	21055766.884344794
11	Indonesia	1	male	164	Birth	2018	44	Population	1	Number	1989730.5664124	2208332.98690134	1793814.49156285
11	Indonesia	1	male	235	95 plus	2018	44	Population	1	Number	11160.315991052312	12509.361861487834	9933.140240805522
11	Indonesia	2	female	1	Under 5	2018	44	Population	1	Number	9785579.431099731	10968448.763108592	8709568.161384145
11	Indonesia	2	female	2	Early Neonatal	2018	44	Population	1	Number	35841.90753678478	40174.43516322453	31900.77183713309
11	Indonesia	2	female	3	Late Neonatal	2018	44	Population	1	Number	106995.32454395593	119928.79352885355	95230.2394177464
11	Indonesia	2	female	4	Post Neonatal	2018	44	Population	1	Number	1727489.443940511	1936306.3360820357	1537536.6544217602
11	Indonesia	2	female	5	1 to 4	2018	44	Population	1	Number	7915252.75507848	8872039.198334482	7044900.495707504
11	Indonesia	2	female	6	5 to 9	2018	44	Population	1	Number	10888729.334455062	12204946.129276447	9691416.946440484
11	Indonesia	2	female	7	10 to 14	2018	44	Population	1	Number	11408634.177839873	12787696.458626894	10154153.640039105
11	Indonesia	2	female	8	15 to 19	2018	44	Population	1	Number	11167385.038661672	12517285.407257726	9939431.983918263
11	Indonesia	2	female	9	20 to 24	2018	44	Population	1	Number	10630851.812265228	11915896.67551521	9461895.345536286
11	Indonesia	2	female	10	25 to 29	2018	44	Population	1	Number	10165592.588730395	11394397.464269014	9047795.501104908
11	Indonesia	2	female	11	30 to 34	2018	44	Population	1	Number	10077412.374961322	11295558.129975516	8969311.484116977
11	Indonesia	2	female	12	35 to 39	2018	44	Population	1	Number	10129764.664202634	11354238.702364495	9015907.174720906
11	Indonesia	2	female	13	40 to 44	2018	44	Population	1	Number	9505598.622520287	10654624.203696456	8460373.726514786
11	Indonesia	2	female	14	45 to 49	2018	44	Population	1	Number	8397267.063166456	9412318.829047574	7473913.054505247
11	Indonesia	2	female	15	50 to 54	2018	44	Population	1	Number	7183300.707665181	8051609.648338691	6393433.069307558
11	Indonesia	2	female	16	55 to 59	2018	44	Population	1	Number	5864423.346079067	6573307.942523874	5219577.9738459475
11	Indonesia	2	female	17	60 to 64	2018	44	Population	1	Number	4452796.712811809	4991045.542157117	3963172.2119354643
11	Indonesia	2	female	18	65 to 69	2018	44	Population	1	Number	3122672.1047433983	3500137.035934031	2779306.6045205076
11	Indonesia	2	female	19	70 to 74	2018	44	Population	1	Number	2174219.872264005	2437037.0131449807	1935145.1090506485
11	Indonesia	2	female	20	75 to 79	2018	44	Population	1	Number	1460042.9818855799	1636531.2602596213	1299498.3034800128
11	Indonesia	2	female	21	80 plus	2018	44	Population	1	Number	1318133.7405164351	1477468.1967048713	1173193.2421254627
11	Indonesia	2	female	22	All Ages	2018	44	Population	1	Number	127732404.57386813	143172547.4022011	113687093.53254667
11	Indonesia	2	female	23	5-14 years	2018	44	Population	1	Number	22297363.512294933	24992642.587903343	19845570.58647959
11	Indonesia	2	female	24	15-49 years	2018	44	Population	1	Number	70073872.16450799	78544319.412126	62368628.27041737
11	Indonesia	2	female	25	50-69 years	2018	44	Population	1	Number	20623192.871299457	23116100.16895371	18355489.85960947
11	Indonesia	2	female	26	70+ years	2018	44	Population	1	Number	4952396.59466602	5551036.470109472	4407836.654656124
11	Indonesia	2	female	28	<1 year	2018	44	Population	1	Number	1870326.6760212516	2096409.5647741135	1664667.6656766396
11	Indonesia	2	female	30	80 to 84	2018	44	Population	1	Number	841441.8262313748	943154.3244974859	748917.8327152061
11	Indonesia	2	female	31	85 to 89	2018	44	Population	1	Number	356582.183175349	399685.41807203664	317372.80877110455
11	Indonesia	2	female	32	90 to 94	2018	44	Population	1	Number	99119.06856905398	111100.46499561606	88220.04766028105
11	Indonesia	2	female	39	0 to 14	2018	44	Population	1	Number	32082942.943394665	35961091.35101194	28555138.74786373
11	Indonesia	2	female	42	Neonatal	2018	44	Population	1	Number	142837.2320807407	160103.2286920781	127131.01125487947
11	Indonesia	2	female	157	25 plus	2018	44	Population	1	Number	73851224.77954656	82778273.9684162	65730627.45522844
11	Indonesia	2	female	158	<20 years	2018	44	Population	1	Number	43250327.98205634	48478376.75826967	38494570.731782
11	Indonesia	2	female	159	10 to 24	2018	44	Population	1	Number	33206871.028766774	37220878.54139984	29555480.96949365
11	Indonesia	2	female	162	10 to 19	2018	44	Population	1	Number	22576019.216501545	25304981.86588462	20093585.62395737
11	Indonesia	2	female	164	Birth	2018	44	Population	1	Number	1882211.09718478	2089000.8548843	1696881.7785205
11	Indonesia	2	female	235	95 plus	2018	44	Population	1	Number	20990.66254065749	23527.98913973253	18682.552978870815
11	Indonesia	3	both	1	Under 5	2018	44	Population	1	Number	20122901.857834704	22555334.56621463	17910210.281330124
11	Indonesia	3	both	2	Early Neonatal	2018	44	Population	1	Number	73799.86689279297	82720.7080007181	65684.91682373699
11	Indonesia	3	both	3	Late Neonatal	2018	44	Population	1	Number	219998.26542367245	246591.39699008423	195807.50445949018
11	Indonesia	3	both	4	Post Neonatal	2018	44	Population	1	Number	3549811.4275699374	3978908.457710256	3159478.169501318
11	Indonesia	3	both	5	1 to 4	2018	44	Population	1	Number	16279292.2979483	18247114.003513575	14489239.690545578
11	Indonesia	3	both	6	5 to 9	2018	44	Population	1	Number	22433817.043893054	25145590.461906854	19967019.841751933
11	Indonesia	3	both	7	10 to 14	2018	44	Population	1	Number	23471092.85056488	26308250.948064018	20890237.971447054
11	Indonesia	3	both	8	15 to 19	2018	44	Population	1	Number	22761998.16462967	25513441.73051738	20259114.53685511
11	Indonesia	3	both	9	20 to 24	2018	44	Population	1	Number	21412128.034974378	24000400.887282312	19057674.603121106
11	Indonesia	3	both	10	25 to 29	2018	44	Population	1	Number	20459343.772624295	22932445.183947057	18209657.422895785
11	Indonesia	3	both	11	30 to 34	2018	44	Population	1	Number	20397157.901944175	22862742.358361032	18154309.440369353
11	Indonesia	3	both	12	35 to 39	2018	44	Population	1	Number	20517156.540065855	22997246.29071862	18261113.16368005
11	Indonesia	3	both	13	40 to 44	2018	44	Population	1	Number	19255675.52107262	21583278.92988076	17138343.173760388
11	Indonesia	3	both	14	45 to 49	2018	44	Population	1	Number	17011375.093572862	19067690.106410623	15140823.488231046
11	Indonesia	3	both	15	50 to 54	2018	44	Population	1	Number	14449047.016745705	16195630.82542078	12860246.11475134
11	Indonesia	3	both	16	55 to 59	2018	44	Population	1	Number	11747313.406201024	13167314.833763923	10455592.082701148
11	Indonesia	3	both	17	60 to 64	2018	44	Population	1	Number	8876846.41941747	9949869.173809601	7900758.406021801
11	Indonesia	3	both	18	65 to 69	2018	44	Population	1	Number	6100138.829322564	6837516.436137534	5429374.448593087
11	Indonesia	3	both	19	70 to 74	2018	44	Population	1	Number	3991809.241799417	4474334.447853918	3552874.402940488
11	Indonesia	3	both	20	75 to 79	2018	44	Population	1	Number	2551519.276021122	2859943.925055487	2270957.096210913
11	Indonesia	3	both	21	80 plus	2018	44	Population	1	Number	2201065.47651733	2467127.6824651314	1959038.8009596623
11	Indonesia	3	both	22	All Ages	2018	44	Population	1	Number	257760386.44720113	288918158.7878098	229417345.27562034
11	Indonesia	3	both	23	5-14 years	2018	44	Population	1	Number	45904909.89445794	51453841.40997088	40857257.81319898
11	Indonesia	3	both	24	15-49 years	2018	44	Population	1	Number	141814835.02888384	158957245.48711786	126221035.82891282
11	Indonesia	3	both	25	50-69 years	2018	44	Population	1	Number	41173345.67168676	46150331.26913183	36645971.05206738
11	Indonesia	3	both	26	70+ years	2018	44	Population	1	Number	8744393.994337868	9801406.05537454	7782870.300111065
11	Indonesia	3	both	28	<1 year	2018	44	Population	1	Number	3843609.559886403	4308220.562701058	3420970.590784545
11	Indonesia	3	both	30	80 to 84	2018	44	Population	1	Number	1421160.127982382	1592948.292709918	1264890.964306743
11	Indonesia	3	both	31	85 to 89	2018	44	Population	1	Number	588104.2217120079	659193.5683149504	523436.94525842357
11	Indonesia	3	both	32	90 to 94	2018	44	Population	1	Number	159650.14829123017	178948.4704390419	142095.19817481964
11	Indonesia	3	both	39	0 to 14	2018	44	Population	1	Number	66027811.75229264	74009175.97618552	58767468.0945291
11	Indonesia	3	both	42	Neonatal	2018	44	Population	1	Number	293798.13231646543	329312.10499080236	261492.4212832272
11	Indonesia	3	both	157	25 plus	2018	44	Population	1	Number	147558448.49530444	165395140.1938244	131333088.04111508
11	Indonesia	3	both	158	<20 years	2018	44	Population	1	Number	88789809.91692232	99522617.70670289	79026582.63138422
11	Indonesia	3	both	159	10 to 24	2018	44	Population	1	Number	67645219.05016893	75822093.5658637	60207027.11142327
11	Indonesia	3	both	162	10 to 19	2018	44	Population	1	Number	46233091.01519455	51821692.678581394	41149352.50830217
11	Indonesia	3	both	164	Birth	2018	44	Population	1	Number	3871941.66359718	4297333.84178564	3490696.27008334
11	Indonesia	3	both	235	95 plus	2018	44	Population	1	Number	32150.9785317098	36037.35100122036	28615.693219676334
12	Lao People's Democratic Republic	1	male	1	Under 5	2018	44	Population	1	Number	407109.8871078991	439475.57338450383	375154.17142450734
12	Lao People's Democratic Republic	1	male	2	Early Neonatal	2018	44	Population	1	Number	1652.2098225352413	1783.5623307221217	1522.5211340258168
12	Lao People's Democratic Republic	1	male	3	Late Neonatal	2018	44	Population	1	Number	4899.407194311919	5288.915484859556	4514.832738430182
12	Lao People's Democratic Republic	1	male	4	Post Neonatal	2018	44	Population	1	Number	77652.57458210555	83826.04014283995	71557.30725009045
12	Lao People's Democratic Republic	1	male	5	1 to 4	2018	44	Population	1	Number	322905.69550894643	348577.0554260822	297559.5103019609
12	Lao People's Democratic Republic	1	male	6	5 to 9	2018	44	Population	1	Number	372580.4424836848	402200.99972411717	343335.08375810465
12	Lao People's Democratic Republic	1	male	7	10 to 14	2018	44	Population	1	Number	362651.13059608423	391482.2965599263	334185.1640632754
12	Lao People's Democratic Republic	1	male	8	15 to 19	2018	44	Population	1	Number	359395.0758237196	387967.3818320582	331184.6903117855
12	Lao People's Democratic Republic	1	male	9	20 to 24	2018	44	Population	1	Number	344852.2324481958	372268.3663242245	317783.3740346031
12	Lao People's Democratic Republic	1	male	10	25 to 29	2018	44	Population	1	Number	330339.8390238915	356602.2215724089	304410.11756776023
12	Lao People's Democratic Republic	1	male	11	30 to 34	2018	44	Population	1	Number	292737.8531137008	316010.8361956707	269759.6649141383
12	Lao People's Democratic Republic	1	male	12	35 to 39	2018	44	Population	1	Number	241250.68867730032	260430.38524329127	222313.93803594093
12	Lao People's Democratic Republic	1	male	13	40 to 44	2018	44	Population	1	Number	197227.0049527347	212906.769973727	181745.85282417905
12	Lao People's Democratic Republic	1	male	14	45 to 49	2018	44	Population	1	Number	165837.23094389454	179021.47421501993	152819.99021950137
12	Lao People's Democratic Republic	1	male	15	50 to 54	2018	44	Population	1	Number	138031.74467531158	149005.42103603695	127197.06998965912
12	Lao People's Democratic Republic	1	male	16	55 to 59	2018	44	Population	1	Number	114178.4045105107	123255.7139470438	105216.07579469118
12	Lao People's Democratic Republic	1	male	17	60 to 64	2018	44	Population	1	Number	84735.55470235228	91472.12501621335	78084.31536847386
12	Lao People's Democratic Republic	1	male	18	65 to 69	2018	44	Population	1	Number	57417.859790576345	61982.64314638645	52910.897762090375
12	Lao People's Democratic Republic	1	male	19	70 to 74	2018	44	Population	1	Number	37702.64725217864	40700.049406742604	34743.21267626889
12	Lao People's Democratic Republic	1	male	20	75 to 79	2018	44	Population	1	Number	23820.331722335683	25714.074438845626	21950.576719796794
12	Lao People's Democratic Republic	1	male	21	80 plus	2018	44	Population	1	Number	19537.505660300696	21090.758968199563	18003.92714547147
12	Lao People's Democratic Republic	1	male	22	All Ages	2018	44	Population	1	Number	3549405.433484671	3831587.0909844167	3270798.1226102463
12	Lao People's Democratic Republic	1	male	23	5-14 years	2018	44	Population	1	Number	735231.573079769	793683.2962840435	677520.24782138
12	Lao People's Democratic Republic	1	male	24	15-49 years	2018	44	Population	1	Number	1931639.9249834374	2085207.4353564	1780017.627907908
12	Lao People's Democratic Republic	1	male	25	50-69 years	2018	44	Population	1	Number	394363.5636787509	425715.9031456806	363408.3589149145
12	Lao People's Democratic Republic	1	male	26	70+ years	2018	44	Population	1	Number	81060.48463481502	87504.88281378779	74697.71654153716
12	Lao People's Democratic Republic	1	male	28	<1 year	2018	44	Population	1	Number	84204.19159895272	90898.51795842162	77594.66112254646
12	Lao People's Democratic Republic	1	male	30	80 to 84	2018	44	Population	1	Number	12638.68453870163	13643.473937540708	11646.622634727813
12	Lao People's Democratic Republic	1	male	31	85 to 89	2018	44	Population	1	Number	5148.743736958747	5558.074558405668	4744.597838774529
12	Lao People's Democratic Republic	1	male	32	90 to 94	2018	44	Population	1	Number	1477.965868093354	1595.4657891934305	1361.9542983275944
12	Lao People's Democratic Republic	1	male	39	0 to 14	2018	44	Population	1	Number	1142341.4601876682	1233158.8696685475	1052674.4192458873
12	Lao People's Democratic Republic	1	male	42	Neonatal	2018	44	Population	1	Number	6551.61701684716	7072.477815581678	6037.3538724559985
12	Lao People's Democratic Republic	1	male	157	25 plus	2018	44	Population	1	Number	1702816.6650250878	1838192.4731595858	1569155.6390179717
12	Lao People's Democratic Republic	1	male	158	<20 years	2018	44	Population	1	Number	1501736.5360113878	1621126.2515006058	1383859.109557673
12	Lao People's Democratic Republic	1	male	159	10 to 24	2018	44	Population	1	Number	1066898.4388679997	1151718.0447162092	983153.2284096639
12	Lao People's Democratic Republic	1	male	162	10 to 19	2018	44	Population	1	Number	722046.2064198039	779449.6783919845	665369.854375061
12	Lao People's Democratic Republic	1	male	164	Birth	2018	44	Population	1	Number	88224.2888501624	94841.9371563476	82152.9832235713
12	Lao People's Democratic Republic	1	male	235	95 plus	2018	44	Population	1	Number	272.1115165469652	293.7446830597598	250.75237364153458
12	Lao People's Democratic Republic	2	female	1	Under 5	2018	44	Population	1	Number	391991.66318989324	423155.4339447068	361222.63857066026
12	Lao People's Democratic Republic	2	female	2	Early Neonatal	2018	44	Population	1	Number	1579.924300565819	1705.5300298104753	1455.909597536065
12	Lao People's Democratic Republic	2	female	3	Late Neonatal	2018	44	Population	1	Number	4695.395916721811	5068.685085070579	4326.835138201702
12	Lao People's Democratic Republic	2	female	4	Post Neonatal	2018	44	Population	1	Number	74623.03780600424	80555.65184246025	68765.5711733463
12	Lao People's Democratic Republic	2	female	5	1 to 4	2018	44	Population	1	Number	311093.3051666013	335825.5669873654	286674.3226615762
12	Lao People's Democratic Republic	2	female	6	5 to 9	2018	44	Population	1	Number	359751.9163403615	388352.5915644282	331513.52096068603
12	Lao People's Democratic Republic	2	female	7	10 to 14	2018	44	Population	1	Number	352038.57561748597	380026.0317233567	324405.63181468163
12	Lao People's Democratic Republic	2	female	8	15 to 19	2018	44	Population	1	Number	353343.0865136912	381434.2526785608	325607.74632940575
12	Lao People's Democratic Republic	2	female	9	20 to 24	2018	44	Population	1	Number	343263.60226768506	370553.438287385	316319.4419171511
12	Lao People's Democratic Republic	2	female	10	25 to 29	2018	44	Population	1	Number	326287.9844761033	352228.24010683986	300676.3096113712
12	Lao People's Democratic Republic	2	female	11	30 to 34	2018	44	Population	1	Number	286214.0410476866	308968.37385526474	263747.9334685051
12	Lao People's Democratic Republic	2	female	12	35 to 39	2018	44	Population	1	Number	235598.14913608815	254328.46255701073	217105.0893806252
12	Lao People's Democratic Republic	2	female	13	40 to 44	2018	44	Population	1	Number	194800.57213896932	210287.43306770417	179509.8806196423
12	Lao People's Democratic Republic	2	female	14	45 to 49	2018	44	Population	1	Number	168724.14954357958	182137.90603622672	155480.30280225075
12	Lao People's Democratic Republic	2	female	15	50 to 54	2018	44	Population	1	Number	143544.13310007192	154956.05043710477	132276.76856134456
12	Lao People's Democratic Republic	2	female	16	55 to 59	2018	44	Population	1	Number	116862.03287623421	126152.69373585613	107689.05522318506
12	Lao People's Democratic Republic	2	female	17	60 to 64	2018	44	Population	1	Number	85468.0993464938	92262.90776973689	78759.35959536963
12	Lao People's Democratic Republic	2	female	18	65 to 69	2018	44	Population	1	Number	62398.66854821973	67359.43170889004	57500.74252310057
12	Lao People's Democratic Republic	2	female	19	70 to 74	2018	44	Population	1	Number	38847.00634462875	41935.38631266988	35797.74635559081
12	Lao People's Democratic Republic	2	female	20	75 to 79	2018	44	Population	1	Number	28604.822429085863	30878.937448288045	26359.51323453047
12	Lao People's Democratic Republic	2	female	21	80 plus	2018	44	Population	1	Number	27136.867030515496	29294.277972015956	25006.78364313923
12	Lao People's Democratic Republic	2	female	22	All Ages	2018	44	Population	1	Number	3514875.3699467937	3794311.8492060453	3238978.464611238
12	Lao People's Democratic Republic	2	female	23	5-14 years	2018	44	Population	1	Number	711790.4919578475	768378.623287785	655919.1527753676
12	Lao People's Democratic Republic	2	female	24	15-49 years	2018	44	Population	1	Number	1908231.5851238032	2059938.1065889925	1758446.704128951
12	Lao People's Democratic Republic	2	female	25	50-69 years	2018	44	Population	1	Number	408272.9338710197	440731.08365158783	376225.9259029998
12	Lao People's Democratic Republic	2	female	26	70+ years	2018	44	Population	1	Number	94588.69580423011	102108.60173297391	87164.04323326051
12	Lao People's Democratic Republic	2	female	28	<1 year	2018	44	Population	1	Number	80898.35802329188	87329.8669573413	74548.31590908405
12	Lao People's Democratic Republic	2	female	30	80 to 84	2018	44	Population	1	Number	16549.04824438585	17864.71588257374	15250.045942365692
12	Lao People's Democratic Republic	2	female	31	85 to 89	2018	44	Population	1	Number	7311.196119065244	7892.444296498182	6737.310512537481
12	Lao People's Democratic Republic	2	female	32	90 to 94	2018	44	Population	1	Number	2593.4099917569474	2799.588954336579	2389.842662710263
12	Lao People's Democratic Republic	2	female	39	0 to 14	2018	44	Population	1	Number	1103782.1551477406	1191534.0572324917	1017141.791346028
12	Lao People's Democratic Republic	2	female	42	Neonatal	2018	44	Population	1	Number	6275.32021728763	6774.215114881054	5782.744735737767
12	Lao People's Democratic Republic	2	female	157	25 plus	2018	44	Population	1	Number	1714486.5260176768	1850790.101007608	1579909.4850186552
12	Lao People's Democratic Republic	2	female	158	<20 years	2018	44	Population	1	Number	1457125.241661432	1572968.3099110525	1342749.5376754333
12	Lao People's Democratic Republic	2	female	159	10 to 24	2018	44	Population	1	Number	1048645.2643988621	1132013.7226893024	966332.8200612385
12	Lao People's Democratic Republic	2	female	162	10 to 19	2018	44	Population	1	Number	705381.6621311771	761460.2844019175	650013.3781440873
12	Lao People's Democratic Republic	2	female	164	Birth	2018	44	Population	1	Number	84223.3106745488	90540.8481292666	78427.3392175619
12	Lao People's Democratic Republic	2	female	235	95 plus	2018	44	Population	1	Number	683.2126753074547	737.5288386074636	629.5845255258012
12	Lao People's Democratic Republic	3	both	1	Under 5	2018	44	Population	1	Number	799101.5502977923	862631.0073292106	736376.8099951677
12	Lao People's Democratic Republic	3	both	2	Early Neonatal	2018	44	Population	1	Number	3232.13412310106	3489.092360532597	2978.430731561881
12	Lao People's Democratic Republic	3	both	3	Late Neonatal	2018	44	Population	1	Number	9594.803111033729	10357.600569930135	8841.667876631886
12	Lao People's Democratic Republic	3	both	4	Post Neonatal	2018	44	Population	1	Number	152275.6123881098	164381.6919853002	140322.87842343675
12	Lao People's Democratic Republic	3	both	5	1 to 4	2018	44	Population	1	Number	633999.0006755478	684402.6224134476	584233.8329635372
12	Lao People's Democratic Republic	3	both	6	5 to 9	2018	44	Population	1	Number	732332.3588240463	790553.5912885454	674848.6047187907
12	Lao People's Democratic Republic	3	both	7	10 to 14	2018	44	Population	1	Number	714689.7062135702	771508.328283283	658590.7958779571
12	Lao People's Democratic Republic	3	both	8	15 to 19	2018	44	Population	1	Number	712738.1623374108	769401.634510619	656792.4366411914
12	Lao People's Democratic Republic	3	both	9	20 to 24	2018	44	Population	1	Number	688115.8347158809	742821.8046116093	634102.8159517541
12	Lao People's Democratic Republic	3	both	10	25 to 29	2018	44	Population	1	Number	656627.8234999948	708830.4616792488	605086.4271791314
12	Lao People's Democratic Republic	3	both	11	30 to 34	2018	44	Population	1	Number	578951.8941613873	624979.2100509354	533507.5983826435
12	Lao People's Democratic Republic	3	both	12	35 to 39	2018	44	Population	1	Number	476848.83781338844	514758.84780030197	439419.02741656615
12	Lao People's Democratic Republic	3	both	13	40 to 44	2018	44	Population	1	Number	392027.577091704	423194.20304143114	361255.7334438214
12	Lao People's Democratic Republic	3	both	14	45 to 49	2018	44	Population	1	Number	334561.3804874741	361159.3802512466	308300.2930217521
12	Lao People's Democratic Republic	3	both	15	50 to 54	2018	44	Population	1	Number	281575.8777753835	303961.4714731417	259473.83855100366
12	Lao People's Democratic Republic	3	both	16	55 to 59	2018	44	Population	1	Number	231040.43738674492	249408.4076828999	212905.13101787624
12	Lao People's Democratic Republic	3	both	17	60 to 64	2018	44	Population	1	Number	170203.65404884607	183735.03278595023	156843.6749638435
12	Lao People's Democratic Republic	3	both	18	65 to 69	2018	44	Population	1	Number	119816.52833879608	129342.07485527651	110411.64028519095
12	Lao People's Democratic Republic	3	both	19	70 to 74	2018	44	Population	1	Number	76549.65359680739	82635.435719412475	70540.9590318597
12	Lao People's Democratic Republic	3	both	20	75 to 79	2018	44	Population	1	Number	52425.15415142154	56593.011887133674	48310.08995432726
12	Lao People's Democratic Republic	3	both	21	80 plus	2018	44	Population	1	Number	46674.37269081619	50385.03694021552	43010.7107886107
12	Lao People's Democratic Republic	3	both	22	All Ages	2018	44	Population	1	Number	7064280.803431465	7625898.940190462	6509776.587221486
12	Lao People's Democratic Republic	3	both	23	5-14 years	2018	44	Population	1	Number	1447022.0650376165	1562061.9195718283	1333439.400596748
12	Lao People's Democratic Republic	3	both	24	15-49 years	2018	44	Population	1	Number	3839871.5101072406	4145145.541945391	3538464.3320368603
12	Lao People's Democratic Republic	3	both	25	50-69 years	2018	44	Population	1	Number	802636.4975497706	866446.9867972686	739634.2848179144
12	Lao People's Democratic Republic	3	both	26	70+ years	2018	44	Population	1	Number	175649.18043904513	189613.48454676164	161861.7597747977
12	Lao People's Democratic Republic	3	both	28	<1 year	2018	44	Population	1	Number	165102.54962224458	178228.38491576293	152142.9770316305
12	Lao People's Democratic Republic	3	both	30	80 to 84	2018	44	Population	1	Number	29187.73278308748	31508.189820114443	26896.668577093507
12	Lao People's Democratic Republic	3	both	31	85 to 89	2018	44	Population	1	Number	12459.93985602399	13450.51885490385	11481.90835131201
12	Lao People's Democratic Republic	3	both	32	90 to 94	2018	44	Population	1	Number	4071.3758598503014	4395.054743530009	3751.7969610378577
12	Lao People's Democratic Republic	3	both	39	0 to 14	2018	44	Population	1	Number	2246123.615335409	2424692.926901039	2069816.2105919153
12	Lao People's Democratic Republic	3	both	42	Neonatal	2018	44	Population	1	Number	12826.93723413479	13846.692930462732	11820.098608193766
12	Lao People's Democratic Republic	3	both	157	25 plus	2018	44	Population	1	Number	3417303.1910427646	3688982.5741671924	3149065.124036628
12	Lao People's Democratic Republic	3	both	158	<20 years	2018	44	Population	1	Number	2958861.77767282	3194094.561411658	2726608.647233107
12	Lao People's Democratic Republic	3	both	159	10 to 24	2018	44	Population	1	Number	2115543.703266862	2283731.7674055113	1949486.0484709027
12	Lao People's Democratic Republic	3	both	162	10 to 19	2018	44	Population	1	Number	1427427.868550981	1540909.9627939023	1315383.2325191484
12	Lao People's Democratic Republic	3	both	164	Birth	2018	44	Population	1	Number	172447.599524711	185382.785285614	160580.322441133
12	Lao People's Democratic Republic	3	both	235	95 plus	2018	44	Population	1	Number	955.3241918544198	1031.2735216672236	880.3368991673358
13	Malaysia	1	male	1	Under 5	2018	44	Population	1	Number	1301420.496921352	1461460.647358282	1140394.7081645885
13	Malaysia	1	male	2	Early Neonatal	2018	44	Population	1	Number	5286.641695908404	5936.758191169395	4632.521332066086
13	Malaysia	1	male	3	Late Neonatal	2018	44	Population	1	Number	15814.880452574498	17759.690644790982	13858.092769428282
13	Malaysia	1	male	4	Post Neonatal	2018	44	Population	1	Number	250865.1182572412	281714.8638700102	219825.37850019
13	Malaysia	1	male	5	1 to 4	2018	44	Population	1	Number	1029453.8565156279	1156049.3346523116	902078.715562904
13	Malaysia	1	male	6	5 to 9	2018	44	Population	1	Number	1324931.3802550684	1487862.7448034512	1160996.5712837502
13	Malaysia	1	male	7	10 to 14	2018	44	Population	1	Number	1319563.0536013371	1481834.2565745106	1156292.471938384
13	Malaysia	1	male	8	15 to 19	2018	44	Population	1	Number	1413616.9713188445	1587454.3077410457	1238709.0239297843
13	Malaysia	1	male	9	20 to 24	2018	44	Population	1	Number	1496682.6389555936	1680734.8459566562	1311496.9107251712
13	Malaysia	1	male	10	25 to 29	2018	44	Population	1	Number	1539164.7839746354	1728441.1663254905	1348722.706296857
13	Malaysia	1	male	11	30 to 34	2018	44	Population	1	Number	1503565.6619448187	1688464.2979342542	1317528.291828862
13	Malaysia	1	male	12	35 to 39	2018	44	Population	1	Number	1236987.584884654	1389104.1987245842	1083934.131362466
13	Malaysia	1	male	13	40 to 44	2018	44	Population	1	Number	1012277.8021486629	1136761.0818596224	887027.8680055079
13	Malaysia	1	male	14	45 to 49	2018	44	Population	1	Number	856891.0297655151	962265.8641377578	750867.2240294004
13	Malaysia	1	male	15	50 to 54	2018	44	Population	1	Number	769898.0890397895	864575.1025665551	674637.9887545786
13	Malaysia	1	male	16	55 to 59	2018	44	Population	1	Number	671585.7921228757	754173.0046778544	588489.9501945791
13	Malaysia	1	male	17	60 to 64	2018	44	Population	1	Number	550302.1287825684	617974.6725026536	482212.81057115085
13	Malaysia	1	male	18	65 to 69	2018	44	Population	1	Number	403553.39460469043	453179.7422261168	353621.4134921963
13	Malaysia	1	male	19	70 to 74	2018	44	Population	1	Number	287562.5069144752	322925.0565096922	251982.17019600872
13	Malaysia	1	male	20	75 to 79	2018	44	Population	1	Number	158066.07425951175	177504.00255656082	138508.43370940964
13	Malaysia	1	male	21	80 plus	2018	44	Population	1	Number	159064.07941801645	178624.73583874403	139382.95489927265
13	Malaysia	1	male	22	All Ages	2018	44	Population	1	Number	16005133.46891241	17973339.728293832	14024805.629381975
13	Malaysia	1	male	23	5-14 years	2018	44	Population	1	Number	2644494.433856406	2969697.001377962	2317289.043222134
13	Malaysia	1	male	24	15-49 years	2018	44	Population	1	Number	9059186.472992724	10173225.76267941	7938286.156178049
13	Malaysia	1	male	25	50-69 years	2018	44	Population	1	Number	2395339.404549924	2689902.52197318	2098962.163012504
13	Malaysia	1	male	26	70+ years	2018	44	Population	1	Number	604692.6605920034	679053.794904997	529873.5588046908
13	Malaysia	1	male	28	<1 year	2018	44	Population	1	Number	271966.6404057241	305411.3127059706	238315.99260168438
13	Malaysia	1	male	30	80 to 84	2018	44	Population	1	Number	96726.31256358915	108621.0795897011	84758.28930674747
13	Malaysia	1	male	31	85 to 89	2018	44	Population	1	Number	41730.407974454945	46862.139636761654	36567.0715469711
13	Malaysia	1	male	32	90 to 94	2018	44	Population	1	Number	17282.70400792145	19408.017506462296	15144.301353814944
13	Malaysia	1	male	39	0 to 14	2018	44	Population	1	Number	3945914.9307777574	4431157.648736245	3457683.7513867225
13	Malaysia	1	male	42	Neonatal	2018	44	Population	1	Number	21101.5221484829	23696.44883596038	18490.614101494368
13	Malaysia	1	male	157	25 plus	2018	44	Population	1	Number	9148918.927860213	10273992.925859887	8016915.9433402885
13	Malaysia	1	male	158	<20 years	2018	44	Population	1	Number	5359531.902096602	6018611.95647729	4696392.775316506
13	Malaysia	1	male	159	10 to 24	2018	44	Population	1	Number	4229862.663875775	4750023.410272213	3706498.40659334
13	Malaysia	1	male	162	10 to 19	2018	44	Population	1	Number	2733180.024920182	3069288.5643155556	2395001.4958681683
13	Malaysia	1	male	164	Birth	2018	44	Population	1	Number	275746.694093043	293797.5420635	257032.085113597
13	Malaysia	1	male	235	95 plus	2018	44	Population	1	Number	3324.6548720508945	3733.499105818985	2913.292691739111
13	Malaysia	2	female	1	Under 5	2018	44	Population	1	Number	1220571.3468204206	1370669.1994562482	1069549.0874349202
13	Malaysia	2	female	2	Early Neonatal	2018	44	Population	1	Number	4952.547481920049	5561.579263675076	4339.764859763689
13	Malaysia	2	female	3	Late Neonatal	2018	44	Population	1	Number	14821.099909611776	16643.701493639528	12987.273480080554
13	Malaysia	2	female	4	Post Neonatal	2018	44	Population	1	Number	235155.73355977048	264073.6421558318	206059.72841253813
13	Malaysia	2	female	5	1 to 4	2018	44	Population	1	Number	965641.9658691183	1084390.2765431018	846162.3206825377
13	Malaysia	2	female	6	5 to 9	2018	44	Population	1	Number	1247806.6932072265	1401253.7699741148	1093414.5828439875
13	Malaysia	2	female	7	10 to 14	2018	44	Population	1	Number	1248823.6854826729	1402395.8252842536	1094305.7418597762
13	Malaysia	2	female	8	15 to 19	2018	44	Population	1	Number	1341969.5029781556	1506996.1040240552	1175926.5535888022
13	Malaysia	2	female	9	20 to 24	2018	44	Population	1	Number	1394238.7539125904	1565693.0843530719	1221728.4887099753
13	Malaysia	2	female	10	25 to 29	2018	44	Population	1	Number	1377623.0803201005	1547034.124284271	1207168.685570029
13	Malaysia	2	female	11	30 to 34	2018	44	Population	1	Number	1304114.3632143221	1464485.7876459402	1142755.2602476955
13	Malaysia	2	female	12	35 to 39	2018	44	Population	1	Number	1083341.304672812	1216563.507476995	949298.6270829084
13	Malaysia	2	female	13	40 to 44	2018	44	Population	1	Number	921472.4129740009	1034789.0419534139	807457.9015476424
13	Malaysia	2	female	14	45 to 49	2018	44	Population	1	Number	806346.7451225546	905505.975132393	706576.8237543536
13	Malaysia	2	female	15	50 to 54	2018	44	Population	1	Number	738208.5101867872	828988.5473105264	646869.3865899299
13	Malaysia	2	female	16	55 to 59	2018	44	Population	1	Number	657770.4889609442	738658.7862140681	576384.0254340377
13	Malaysia	2	female	17	60 to 64	2018	44	Population	1	Number	550293.6148917819	617965.1116294616	482205.350110814
13	Malaysia	2	female	18	65 to 69	2018	44	Population	1	Number	429049.97772568703	481811.72778465366	375963.2841913637
13	Malaysia	2	female	19	70 to 74	2018	44	Population	1	Number	277624.15521307715	311764.5515494901	243273.49862139949
13	Malaysia	2	female	20	75 to 79	2018	44	Population	1	Number	163766.44106549548	183905.36305623036	143503.48961602783
13	Malaysia	2	female	21	80 plus	2018	44	Population	1	Number	171829.9339571318	192960.45137645982	150569.28014621994
13	Malaysia	2	female	22	All Ages	2018	44	Population	1	Number	14934851.010705762	16771440.958505645	13086950.067349887
13	Malaysia	2	female	23	5-14 years	2018	44	Population	1	Number	2496630.378689899	2803649.5952583686	2187720.3247037637
13	Malaysia	2	female	24	15-49 years	2018	44	Population	1	Number	8229106.163194536	9241067.62487014	7210912.340501407
13	Malaysia	2	female	25	50-69 years	2018	44	Population	1	Number	2375322.5917652003	2667424.1729387087	2081422.0463261453
13	Malaysia	2	female	26	70+ years	2018	44	Population	1	Number	613220.5302357044	688630.3659821803	537346.2683836472
13	Malaysia	2	female	28	<1 year	2018	44	Population	1	Number	254929.3809513023	286278.9229131464	223386.76675238236
13	Malaysia	2	female	30	80 to 84	2018	44	Population	1	Number	106732.01633657496	119857.21913716877	93525.979427786835
13	Malaysia	2	female	31	85 to 89	2018	44	Population	1	Number	46861.575240722086	52624.30417343684	41063.35542370493
13	Malaysia	2	female	32	90 to 94	2018	44	Population	1	Number	16585.908828595362	18625.535029612558	14533.721193860625
13	Malaysia	2	female	39	0 to 14	2018	44	Population	1	Number	3717201.72551032	4174318.794714616	3257269.412138684
13	Malaysia	2	female	42	Neonatal	2018	44	Population	1	Number	19773.647391531824	22205.280757314606	17327.03833984424
13	Malaysia	2	female	157	25 plus	2018	44	Population	1	Number	8481441.028304694	9524432.9754139	7432025.612912421
13	Malaysia	2	female	158	<20 years	2018	44	Population	1	Number	5059171.228488475	5681314.898738672	4433195.965727488
13	Malaysia	2	female	159	10 to 24	2018	44	Population	1	Number	3985031.9423734187	4475085.01366138	3491960.7841585525
13	Malaysia	2	female	162	10 to 19	2018	44	Population	1	Number	2590793.1884608283	2909391.9293083088	2270232.295448578
13	Malaysia	2	female	164	Birth	2018	44	Population	1	Number	258237.196159056	275141.842590143	240710.936538933
13	Malaysia	2	female	235	95 plus	2018	44	Population	1	Number	1650.4335512394007	1853.3930362416359	1446.224100867565
13	Malaysia	3	both	1	Under 5	2018	44	Population	1	Number	2521991.8437417727	2832129.8468145304	2209943.7955995086
13	Malaysia	3	both	2	Early Neonatal	2018	44	Population	1	Number	10239.189177828452	11498.33745484447	8972.286191829775
13	Malaysia	3	both	3	Late Neonatal	2018	44	Population	1	Number	30635.980362186274	34403.392138430514	26845.366249508836
13	Malaysia	3	both	4	Post Neonatal	2018	44	Population	1	Number	486020.8518170117	545788.5060258419	425885.10691272805
13	Malaysia	3	both	5	1 to 4	2018	44	Population	1	Number	1995095.8223847463	2240439.6111954134	1748241.036245442
13	Malaysia	3	both	6	5 to 9	2018	44	Population	1	Number	2572738.073462295	2889116.5147775663	2254411.154127738
13	Malaysia	3	both	7	10 to 14	2018	44	Population	1	Number	2568386.73908401	2884230.0818587635	2250598.2137981597
13	Malaysia	3	both	8	15 to 19	2018	44	Population	1	Number	2755586.474297	3094450.411765101	2414635.577518586
13	Malaysia	3	both	9	20 to 24	2018	44	Population	1	Number	2890921.392868184	3246427.9303097283	2533225.3994351467
13	Malaysia	3	both	10	25 to 29	2018	44	Population	1	Number	2916787.864294736	3275475.2906097616	2555891.391866886
13	Malaysia	3	both	11	30 to 34	2018	44	Population	1	Number	2807680.0251591406	3152950.0855801944	2460283.5520765577
13	Malaysia	3	both	12	35 to 39	2018	44	Population	1	Number	2320328.889557466	2605667.706201579	2033232.7584453742
13	Malaysia	3	both	13	40 to 44	2018	44	Population	1	Number	1933750.2151226636	2171550.1238130364	1694485.7695531503
13	Malaysia	3	both	14	45 to 49	2018	44	Population	1	Number	1663237.7748880698	1867771.8392701505	1457444.047783754
13	Malaysia	3	both	15	50 to 54	2018	44	Population	1	Number	1508106.5992265767	1693563.6498770816	1321507.3753445083
13	Malaysia	3	both	16	55 to 59	2018	44	Population	1	Number	1329356.28108382	1492831.7908919228	1164873.975628617
13	Malaysia	3	both	17	60 to 64	2018	44	Population	1	Number	1100595.7436743504	1235939.7841321153	964418.1606819648
13	Malaysia	3	both	18	65 to 69	2018	44	Population	1	Number	832603.3723303775	934991.4700107703	729584.69768356
13	Malaysia	3	both	19	70 to 74	2018	44	Population	1	Number	565186.6621275523	634689.6080591823	495255.66881740815
13	Malaysia	3	both	20	75 to 79	2018	44	Population	1	Number	321832.51532500726	361409.3656127912	282011.9233254375
13	Malaysia	3	both	21	80 plus	2018	44	Population	1	Number	330894.01337514824	371585.1872152039	289952.2350454926
13	Malaysia	3	both	22	All Ages	2018	44	Population	1	Number	30939984.47961817	34744780.686799474	27111755.696731847
13	Malaysia	3	both	23	5-14 years	2018	44	Population	1	Number	5141124.812546305	5773346.59663633	4505009.367925898
13	Malaysia	3	both	24	15-49 years	2018	44	Population	1	Number	17288292.63618726	19414293.387549553	15149198.496679451
13	Malaysia	3	both	25	50-69 years	2018	44	Population	1	Number	4770661.996315124	5357326.694911891	4180384.2093386496
13	Malaysia	3	both	26	70+ years	2018	44	Population	1	Number	1217913.1908277078	1367684.1608871776	1067219.8271883384
13	Malaysia	3	both	28	<1 year	2018	44	Population	1	Number	526896.0213570264	591690.235619117	461702.7593540667
13	Malaysia	3	both	30	80 to 84	2018	44	Population	1	Number	203458.3289001641	228478.29872686986	178284.26873453433
13	Malaysia	3	both	31	85 to 89	2018	44	Population	1	Number	88591.98321517704	99486.44381019849	77630.42697067605
13	Malaysia	3	both	32	90 to 94	2018	44	Population	1	Number	33868.61283651681	38033.55253607485	29678.022547675566
13	Malaysia	3	both	39	0 to 14	2018	44	Population	1	Number	7663116.656288078	8605476.44345086	6714953.163525407
13	Malaysia	3	both	42	Neonatal	2018	44	Population	1	Number	40875.16954001473	45901.72959327499	35817.65244133861
13	Malaysia	3	both	157	25 plus	2018	44	Population	1	Number	17630359.956164908	19798425.901273787	15448941.556252709
13	Malaysia	3	both	158	<20 years	2018	44	Population	1	Number	10418703.130585078	11699926.855215961	9129588.741043994
13	Malaysia	3	both	159	10 to 24	2018	44	Population	1	Number	8214894.606249194	9225108.423933594	7198459.1907518925
13	Malaysia	3	both	162	10 to 19	2018	44	Population	1	Number	5323973.21338101	5978680.493623865	4665233.791316746
13	Malaysia	3	both	164	Birth	2018	44	Population	1	Number	533983.890252099	568939.384653643	497743.02165253
13	Malaysia	3	both	235	95 plus	2018	44	Population	1	Number	4975.088423290295	5586.89214206062	4359.516792606676
14	Maldives	1	male	1	Under 5	2018	44	Population	1	Number	21388.06965460755	23400.022965204225	19232.504133268794
14	Maldives	1	male	2	Early Neonatal	2018	44	Population	1	Number	83.73651220757877	91.61351820552603	75.29724950146847
14	Maldives	1	male	3	Late Neonatal	2018	44	Population	1	Number	249.94244381103027	273.45426771122476	224.75235780052668
14	Maldives	1	male	4	Post Neonatal	2018	44	Population	1	Number	4012.5450168703173	4390.000923877395	3608.146497936095
14	Maldives	1	male	5	1 to 4	2018	44	Population	1	Number	17041.845681718623	18644.954255410084	15324.308028030706
14	Maldives	1	male	6	5 to 9	2018	44	Population	1	Number	18817.754120281737	20587.920540706644	16921.23411516892
14	Maldives	1	male	7	10 to 14	2018	44	Population	1	Number	15933.632291363701	17432.49239216449	14327.784313888355
14	Maldives	1	male	8	15 to 19	2018	44	Population	1	Number	16488.13956240176	18039.161581399527	14826.40637536409
14	Maldives	1	male	9	20 to 24	2018	44	Population	1	Number	25428.85510660986	27820.92087236752	22866.044895118015
14	Maldives	1	male	10	25 to 29	2018	44	Population	1	Number	39381.44275689809	43086.013829011914	35412.441273444536
14	Maldives	1	male	11	30 to 34	2018	44	Population	1	Number	43160.180628255104	47220.213614086606	38810.344539284946
14	Maldives	1	male	12	35 to 39	2018	44	Population	1	Number	32929.16647900967	36026.77867976105	29610.44828448173
14	Maldives	1	male	13	40 to 44	2018	44	Population	1	Number	21899.95179923456	23960.057327032187	19692.796979760657
14	Maldives	1	male	14	45 to 49	2018	44	Population	1	Number	15947.168355789105	17447.30177999275	14339.956165729769
14	Maldives	1	male	15	50 to 54	2018	44	Population	1	Number	11631.428177768874	12725.584443721944	10459.171590390248
14	Maldives	1	male	16	55 to 59	2018	44	Population	1	Number	8484.040638739927	9282.125455462616	7628.988931043391
14	Maldives	1	male	17	60 to 64	2018	44	Population	1	Number	5889.807233475579	6443.855230958822	5296.211569872691
14	Maldives	1	male	18	65 to 69	2018	44	Population	1	Number	3411.705182220596	3732.640715300359	3067.8614329468887
14	Maldives	1	male	19	70 to 74	2018	44	Population	1	Number	2220.462042991902	2429.338581669595	1996.6760025212677
14	Maldives	1	male	20	75 to 79	2018	44	Population	1	Number	1894.9214512420897	2073.1747274243035	1703.9445462710185
14	Maldives	1	male	21	80 plus	2018	44	Population	1	Number	2414.0967851677733	2641.1883412293905	2170.7955485757484
14	Maldives	1	male	22	All Ages	2018	44	Population	1	Number	287320.8222660579	314348.79107749404	258363.61069713102
14	Maldives	1	male	23	5-14 years	2018	44	Population	1	Number	34751.38641164544	38020.412932871135	31249.018429057272
14	Maldives	1	male	24	15-49 years	2018	44	Population	1	Number	195234.90468819815	213600.44768365158	175558.43851318373
14	Maldives	1	male	25	50-69 years	2018	44	Population	1	Number	29416.981232204973	32184.20584544374	26452.23352425322
14	Maldives	1	male	26	70+ years	2018	44	Population	1	Number	6529.480279401765	7143.701650323289	5871.416097368035
14	Maldives	1	male	28	<1 year	2018	44	Population	1	Number	4346.223972888926	4755.068709794145	3908.1961052380902
14	Maldives	1	male	30	80 to 84	2018	44	Population	1	Number	1411.4453763937645	1544.2185646066641	1269.1949050917895
14	Maldives	1	male	31	85 to 89	2018	44	Population	1	Number	724.9865793600554	793.1853075312721	651.9198604303646
14	Maldives	1	male	32	90 to 94	2018	44	Population	1	Number	224.3411440161091	245.44468045933465	201.7312478044311
14	Maldives	1	male	39	0 to 14	2018	44	Population	1	Number	56139.45606625299	61420.43589807536	50481.52256232608
14	Maldives	1	male	42	Neonatal	2018	44	Population	1	Number	333.67895601860903	365.06778591675084	300.04960730199514
14	Maldives	1	male	157	25 plus	2018	44	Population	1	Number	189264.37153079326	207068.27272565162	170189.6368643229
14	Maldives	1	male	158	<20 years	2018	44	Population	1	Number	72627.59562865474	79459.59747947486	65307.928937690165
14	Maldives	1	male	159	10 to 24	2018	44	Population	1	Number	57850.62696037532	63292.574845931544	52020.235584370464
14	Maldives	1	male	162	10 to 19	2018	44	Population	1	Number	32421.771853765462	35471.65397356402	29154.190689252446
14	Maldives	1	male	164	Birth	2018	44	Population	1	Number	4429.41559123197	5083.05624619849	3856.80414046474
14	Maldives	1	male	235	95 plus	2018	44	Population	1	Number	53.32368539784427	58.3397886321208	47.94953524916332
14	Maldives	2	female	1	Under 5	2018	44	Population	1	Number	20181.46740133527	22079.916901758897	18147.50753479029
14	Maldives	2	female	2	Early Neonatal	2018	44	Population	1	Number	79.02435520986609	86.45809353454031	71.06000039957968
14	Maldives	2	female	3	Late Neonatal	2018	44	Population	1	Number	236.00177527690664	258.2022150895185	212.21667928756167
14	Maldives	2	female	4	Post Neonatal	2018	44	Population	1	Number	3789.307283498051	4145.7634507454595	3407.4074551371227
14	Maldives	2	female	5	1 to 4	2018	44	Population	1	Number	16077.133987350448	17589.493142389376	14456.823399966026
14	Maldives	2	female	6	5 to 9	2018	44	Population	1	Number	17624.648399142654	19282.580614036036	15848.373820444249
14	Maldives	2	female	7	10 to 14	2018	44	Population	1	Number	14970.804216195766	16379.092088429295	13461.993467199885
14	Maldives	2	female	8	15 to 19	2018	44	Population	1	Number	14058.338478422673	15380.791654418286	12641.489262912959
14	Maldives	2	female	9	20 to 24	2018	44	Population	1	Number	16468.924779652574	18018.139284162644	14809.128126573463
14	Maldives	2	female	10	25 to 29	2018	44	Population	1	Number	20104.91423912521	21996.16246376133	18078.669671794894
14	Maldives	2	female	11	30 to 34	2018	44	Population	1	Number	20889.24358162075	22854.27284600078	18783.951521208543
14	Maldives	2	female	12	35 to 39	2018	44	Population	1	Number	17228.694531532812	18849.379780821262	15492.325588024662
14	Maldives	2	female	13	40 to 44	2018	44	Population	1	Number	12869.335305672434	14079.940198566472	11572.318047199135
14	Maldives	2	female	14	45 to 49	2018	44	Population	1	Number	10564.315920120092	11558.090053686932	9499.60669101791
14	Maldives	2	female	15	50 to 54	2018	44	Population	1	Number	8759.629381165194	9583.638542236846	7876.8028625187135
14	Maldives	2	female	16	55 to 59	2018	44	Population	1	Number	7185.666107612411	7861.614192106267	6461.469190379865
14	Maldives	2	female	17	60 to 64	2018	44	Population	1	Number	5231.280550441525	5723.381632591007	4704.053541689356
14	Maldives	2	female	18	65 to 69	2018	44	Population	1	Number	2968.6027764463884	3247.8561303193565	2669.416459270738
14	Maldives	2	female	19	70 to 74	2018	44	Population	1	Number	2091.7564824760843	2288.5258238819456	1880.9418449012087
14	Maldives	2	female	20	75 to 79	2018	44	Population	1	Number	1864.8044862435793	2040.2246910728193	1676.8628758272068
14	Maldives	2	female	21	80 plus	2018	44	Population	1	Number	2042.0892620263241	2234.1864600258027	1836.2802630935116
14	Maldives	2	female	22	All Ages	2018	44	Population	1	Number	195104.51589923174	213457.79335787593	175441.19076884646
14	Maldives	2	female	23	5-14 years	2018	44	Population	1	Number	32595.452615338418	35661.67270246534	29310.367287644134
14	Maldives	2	female	24	15-49 years	2018	44	Population	1	Number	112183.76683614655	122736.7762814177	100877.48890873155
14	Maldives	2	female	25	50-69 years	2018	44	Population	1	Number	24145.178815665517	26416.49049725348	21711.742053858674
14	Maldives	2	female	26	70+ years	2018	44	Population	1	Number	5998.650230745988	6562.936974980567	5394.084983821928
14	Maldives	2	female	28	<1 year	2018	44	Population	1	Number	4104.333413984824	4490.423759369519	3690.6841348242638
14	Maldives	2	female	30	80 to 84	2018	44	Population	1	Number	1256.0932435504515	1374.252619342227	1129.4997112163808
14	Maldives	2	female	31	85 to 89	2018	44	Population	1	Number	565.6888585951866	618.9026170220981	508.67672897877827
14	Maldives	2	female	32	90 to 94	2018	44	Population	1	Number	179.18322298087134	196.038801090609	161.12450222218365
14	Maldives	2	female	39	0 to 14	2018	44	Population	1	Number	52776.92001667369	57741.58960422424	47457.87482243442
14	Maldives	2	female	42	Neonatal	2018	44	Population	1	Number	315.02613048677273	344.66030862405887	283.2766796871414
14	Maldives	2	female	157	25 plus	2018	44	Population	1	Number	111800.3326244828	122317.27281507081	100532.69855692577
14	Maldives	2	female	158	<20 years	2018	44	Population	1	Number	66835.25849509636	73122.38125864253	60099.36408534738
14	Maldives	2	female	159	10 to 24	2018	44	Population	1	Number	45498.06747427101	49778.023027010226	40912.61085668631
14	Maldives	2	female	162	10 to 19	2018	44	Population	1	Number	29029.142694618437	31759.883742847585	26103.482730112843
14	Maldives	2	female	164	Birth	2018	44	Population	1	Number	4170.99246183359	4786.49809422675	3631.78858820352
14	Maldives	2	female	235	95 plus	2018	44	Population	1	Number	41.12393689981469	44.99242257086855	36.979320676168975
14	Maldives	3	both	1	Under 5	2018	44	Population	1	Number	41569.53705594282	45479.93986696313	37380.01166805909
14	Maldives	3	both	2	Early Neonatal	2018	44	Population	1	Number	162.76086741744484	178.07161174006634	146.35724990104814
14	Maldives	3	both	3	Late Neonatal	2018	44	Population	1	Number	485.9442190879369	531.6564828007432	436.9690370880884
14	Maldives	3	both	4	Post Neonatal	2018	44	Population	1	Number	7801.852300368369	8535.764374622855	7015.553953073217
14	Maldives	3	both	5	1 to 4	2018	44	Population	1	Number	33118.97966906907	36234.447397799464	29781.131427996734
14	Maldives	3	both	6	5 to 9	2018	44	Population	1	Number	36442.402519424395	39870.50115474269	32769.607935613174
14	Maldives	3	both	7	10 to 14	2018	44	Population	1	Number	30904.43650755947	33811.58448059379	27789.77778108824
14	Maldives	3	both	8	15 to 19	2018	44	Population	1	Number	30546.478040824433	33419.95323581781	27467.895638277052
14	Maldives	3	both	9	20 to 24	2018	44	Population	1	Number	41897.77988626243	45839.060156530155	37675.17302169148
14	Maldives	3	both	10	25 to 29	2018	44	Population	1	Number	59486.3569960233	65082.17629277325	53491.11094523944
14	Maldives	3	both	11	30 to 34	2018	44	Population	1	Number	64049.424209875855	70074.48646008738	57594.29606049349
14	Maldives	3	both	12	35 to 39	2018	44	Population	1	Number	50157.86101054248	54876.1584605823	45102.77387250639
14	Maldives	3	both	13	40 to 44	2018	44	Population	1	Number	34769.287104906995	38039.99752559865	31265.115026959793
14	Maldives	3	both	14	45 to 49	2018	44	Population	1	Number	26511.4842759092	29005.39183367968	23839.56285674768
14	Maldives	3	both	15	50 to 54	2018	44	Population	1	Number	20391.057558934066	22309.222985958793	18335.974452908962
14	Maldives	3	both	16	55 to 59	2018	44	Population	1	Number	15669.706746352336	17143.73964756888	14090.458121423258
14	Maldives	3	both	17	60 to 64	2018	44	Population	1	Number	11121.087783917103	12167.236863549828	10000.265111562048
14	Maldives	3	both	18	65 to 69	2018	44	Population	1	Number	6380.307958666984	6980.496845619715	5737.277892217626
14	Maldives	3	both	19	70 to 74	2018	44	Population	1	Number	4312.218525467986	4717.864405551541	3877.617847422476
14	Maldives	3	both	20	75 to 79	2018	44	Population	1	Number	3759.725937485669	4113.399418497123	3380.807422098225
14	Maldives	3	both	21	80 plus	2018	44	Population	1	Number	4456.186047194097	4875.374801255195	4007.0758116692605
14	Maldives	3	both	22	All Ages	2018	44	Population	1	Number	482425.3381652896	527806.5844353698	433804.8014659775
14	Maldives	3	both	23	5-14 years	2018	44	Population	1	Number	67346.83902698386	73682.08563533648	60559.385716701414
14	Maldives	3	both	24	15-49 years	2018	44	Population	1	Number	307418.6715243447	336337.2239650692	276435.92742191534
14	Maldives	3	both	25	50-69 years	2018	44	Population	1	Number	53562.16004787049	58600.696342697214	48163.97557811191
14	Maldives	3	both	26	70+ years	2018	44	Population	1	Number	12528.130510147752	13706.63862530386	11265.501081189961
14	Maldives	3	both	28	<1 year	2018	44	Population	1	Number	8450.55738687375	9245.492469163664	7598.880240062353
14	Maldives	3	both	30	80 to 84	2018	44	Population	1	Number	2667.538619944216	2918.471183948891	2398.69461630817
14	Maldives	3	both	31	85 to 89	2018	44	Population	1	Number	1290.675437955242	1412.0879245533704	1160.5965894091428
14	Maldives	3	both	32	90 to 94	2018	44	Population	1	Number	403.52436699698046	441.4834815499437	362.85575002661477
14	Maldives	3	both	39	0 to 14	2018	44	Population	1	Number	108916.37608292668	119162.02550229957	97939.3973847605
14	Maldives	3	both	42	Neonatal	2018	44	Population	1	Number	648.7050865053817	709.7280945408096	583.3262869891364
14	Maldives	3	both	157	25 plus	2018	44	Population	1	Number	301064.70415527606	329385.54554072244	270722.3354212486
14	Maldives	3	both	158	<20 years	2018	44	Population	1	Number	139462.8541237511	152581.97873811738	125407.29302303758
14	Maldives	3	both	159	10 to 24	2018	44	Population	1	Number	103348.69443464633	113070.59787294177	92932.84644105674
14	Maldives	3	both	162	10 to 19	2018	44	Population	1	Number	61450.9145483839	67231.5377164116	55257.67341936528
14	Maldives	3	both	164	Birth	2018	44	Population	1	Number	8600.40805306556	9869.55434042524	7488.59272866826
14	Maldives	3	both	235	95 plus	2018	44	Population	1	Number	94.44762229765895	103.33221120298934	84.9288559253323
15	Myanmar	1	male	1	Under 5	2018	44	Population	1	Number	2579196.036031012	2804947.035238615	2333194.5716135297
15	Myanmar	1	male	2	Early Neonatal	2018	44	Population	1	Number	10169.707423011587	11059.838138289346	9199.729614497262
15	Myanmar	1	male	3	Late Neonatal	2018	44	Population	1	Number	30141.21773596867	32779.4080581358	27266.37472334342
15	Myanmar	1	male	4	Post Neonatal	2018	44	Population	1	Number	480843.2171036763	522930.2997476139	434980.81117940805
15	Myanmar	1	male	5	1 to 4	2018	44	Population	1	Number	2058041.8937683555	2238177.4892945765	1861747.6560962808
15	Myanmar	1	male	6	5 to 9	2018	44	Population	1	Number	2526967.5026643863	2748147.060449953	2285947.550126218
15	Myanmar	1	male	7	10 to 14	2018	44	Population	1	Number	2537985.768831512	2760129.729695409	2295914.903693219
15	Myanmar	1	male	8	15 to 19	2018	44	Population	1	Number	2479532.0593021275	2696559.7036281168	2243036.4579064813
15	Myanmar	1	male	9	20 to 24	2018	44	Population	1	Number	2264111.0880265394	2462283.4383630995	2048162.1506532147
15	Myanmar	1	male	10	25 to 29	2018	44	Population	1	Number	2088020.9184068767	2270780.5078726313	1888867.3075580995
15	Myanmar	1	male	11	30 to 34	2018	44	Population	1	Number	1990309.9627705454	2164517.1407250073	1800475.9374981942
15	Myanmar	1	male	12	35 to 39	2018	44	Population	1	Number	1851778.6296141506	2013860.4838457434	1675157.6018604452
15	Myanmar	1	male	13	40 to 44	2018	44	Population	1	Number	1667439.7751017227	1813386.880358203	1508400.8262305835
15	Myanmar	1	male	14	45 to 49	2018	44	Population	1	Number	1488436.8849713732	1618716.2857403113	1346471.0753621843
15	Myanmar	1	male	15	50 to 54	2018	44	Population	1	Number	1300652.2183357242	1414495.266250266	1176597.1461587334
15	Myanmar	1	male	16	55 to 59	2018	44	Population	1	Number	1078336.8773567097	1172721.1832198242	975486.0481605934
15	Myanmar	1	male	17	60 to 64	2018	44	Population	1	Number	838245.3116239879	911614.9640414938	758294.2061942839
15	Myanmar	1	male	18	65 to 69	2018	44	Population	1	Number	591434.1453891908	643200.9934386965	535023.6733507272
15	Myanmar	1	male	19	70 to 74	2018	44	Population	1	Number	369596.0022192353	401945.8762259138	334344.2584515561
15	Myanmar	1	male	20	75 to 79	2018	44	Population	1	Number	228322.31310600234	248306.83138418238	206545.13037207685
15	Myanmar	1	male	21	80 plus	2018	44	Population	1	Number	223083.9998240618	242610.02078717132	201806.44283414065
15	Myanmar	1	male	22	All Ages	2018	44	Population	1	Number	26103449.493575156	28388223.401264634	23613725.288024284
15	Myanmar	1	male	23	5-14 years	2018	44	Population	1	Number	5064953.271495898	5508276.790145363	4581862.453819437
15	Myanmar	1	male	24	15-49 years	2018	44	Population	1	Number	13829629.318193335	15040104.440533116	12510571.357069204
15	Myanmar	1	male	25	50-69 years	2018	44	Population	1	Number	3808668.5527056125	4142032.406950281	3445401.073864338
15	Myanmar	1	male	26	70+ years	2018	44	Population	1	Number	821002.3151492995	892862.7283972679	742695.8316577736
15	Myanmar	1	male	28	<1 year	2018	44	Population	1	Number	521154.14226265653	566769.5459440391	471446.91551724874
15	Myanmar	1	male	30	80 to 84	2018	44	Population	1	Number	137446.00733718454	149476.33502844957	124336.52724690229
15	Myanmar	1	male	31	85 to 89	2018	44	Population	1	Number	64171.71289547671	69788.51290006663	58051.07098771452
15	Myanmar	1	male	32	90 to 94	2018	44	Population	1	Number	18406.642531801124	20017.732920264058	16651.033049398153
15	Myanmar	1	male	39	0 to 14	2018	44	Population	1	Number	7644149.307526911	8313223.825383976	6915057.025432967
15	Myanmar	1	male	42	Neonatal	2018	44	Population	1	Number	40310.92515898025	43839.24619642514	36466.10433784068
15	Myanmar	1	male	157	25 plus	2018	44	Population	1	Number	13715657.03871958	14916156.433889445	12407469.654031621
15	Myanmar	1	male	158	<20 years	2018	44	Population	1	Number	10123681.366829038	11009783.52901209	9158093.48333945
15	Myanmar	1	male	159	10 to 24	2018	44	Population	1	Number	7281628.916160178	7918972.871686624	6587113.512252915
15	Myanmar	1	male	162	10 to 19	2018	44	Population	1	Number	5017517.828133639	5456689.433323525	4538951.361599701
15	Myanmar	1	male	164	Birth	2018	44	Population	1	Number	541081.567997817	608665.070263957	480002.309366793
15	Myanmar	1	male	235	95 plus	2018	44	Population	1	Number	3059.6370595994217	3327.439938391097	2767.8115501256593
15	Myanmar	2	female	1	Under 5	2018	44	Population	1	Number	2473986.389827101	2690528.6346689984	2238019.7295406125
15	Myanmar	2	female	2	Early Neonatal	2018	44	Population	1	Number	9669.402744129007	10515.742960511698	8747.143558759524
15	Myanmar	2	female	3	Late Neonatal	2018	44	Population	1	Number	28733.233440649743	31248.186189132484	25992.682739925796
15	Myanmar	2	female	4	Post Neonatal	2018	44	Population	1	Number	458978.3790452353	499151.6835310763	415201.422271201
15	Myanmar	2	female	5	1 to 4	2018	44	Population	1	Number	1976605.3745970868	2149613.021988278	1788078.4809707259
15	Myanmar	2	female	6	5 to 9	2018	44	Population	1	Number	2448668.1736563677	2662994.3742275503	2215116.3427071725
15	Myanmar	2	female	7	10 to 14	2018	44	Population	1	Number	2483022.138108982	2700355.2608735836	2246193.6560460953
15	Myanmar	2	female	8	15 to 19	2018	44	Population	1	Number	2485037.0831524306	2702546.5693460046	2248016.4173918013
15	Myanmar	2	female	9	20 to 24	2018	44	Population	1	Number	2367148.9469814915	2574339.960223214	2141372.3486474412
15	Myanmar	2	female	10	25 to 29	2018	44	Population	1	Number	2260639.9080021456	2458508.43406634	2045022.0487467032
15	Myanmar	2	female	11	30 to 34	2018	44	Population	1	Number	2167343.5630759844	2357046.0781835597	1960624.2276845719
15	Myanmar	2	female	12	35 to 39	2018	44	Population	1	Number	2027216.9857567153	2204654.549149319	1833862.8008784046
15	Myanmar	2	female	13	40 to 44	2018	44	Population	1	Number	1863446.4083295686	2026549.5159543667	1685712.5180363762
15	Myanmar	2	female	14	45 to 49	2018	44	Population	1	Number	1705385.0373420515	1854653.4026913207	1542726.9025120228
15	Myanmar	2	female	15	50 to 54	2018	44	Population	1	Number	1525504.0209618588	1659027.8214858817	1380002.7803082527
15	Myanmar	2	female	16	55 to 59	2018	44	Population	1	Number	1298181.3617844607	1411808.141401613	1174361.9577464887
15	Myanmar	2	female	17	60 to 64	2018	44	Population	1	Number	1040289.4421950526	1131343.5450084417	941067.544121791
15	Myanmar	2	female	18	65 to 69	2018	44	Population	1	Number	763291.484875319	830100.6040698501	690489.4099521294
15	Myanmar	2	female	19	70 to 74	2018	44	Population	1	Number	504198.8218546938	548330.1659801098	456108.77875556867
15	Myanmar	2	female	20	75 to 79	2018	44	Population	1	Number	334296.44797077525	363556.63451987074	302411.544845333
15	Myanmar	2	female	21	80 plus	2018	44	Population	1	Number	378508.86010894354	411638.8557296012	342407.0157431001
15	Myanmar	2	female	22	All Ages	2018	44	Population	1	Number	28126165.07398394	30587982.547579627	25443516.02366387
15	Myanmar	2	female	23	5-14 years	2018	44	Population	1	Number	4931690.3117653495	5363349.635101134	4461309.998753268
15	Myanmar	2	female	24	15-49 years	2018	44	Population	1	Number	14876217.932640389	16178298.50961412	13457337.263897322
15	Myanmar	2	female	25	50-69 years	2018	44	Population	1	Number	4627266.309816691	5032280.111965787	4185921.692128663
15	Myanmar	2	female	26	70+ years	2018	44	Population	1	Number	1217004.1299344127	1323525.6562295824	1100927.3393440016
15	Myanmar	2	female	28	<1 year	2018	44	Population	1	Number	497381.01523001405	540915.6126807204	449941.2485698863
15	Myanmar	2	female	30	80 to 84	2018	44	Population	1	Number	215197.18393430614	234032.8903409392	194671.86455306888
15	Myanmar	2	female	31	85 to 89	2018	44	Population	1	Number	113078.7269907054	122976.24360078775	102293.37680965241
15	Myanmar	2	female	32	90 to 94	2018	44	Population	1	Number	40316.10546664324	43844.87992430699	36470.79055228492
15	Myanmar	2	female	39	0 to 14	2018	44	Population	1	Number	7405676.701592451	8053878.269770131	6699329.728293881
15	Myanmar	2	female	42	Neonatal	2018	44	Population	1	Number	38402.63618477875	41763.92914964418	34739.826298685315
15	Myanmar	2	female	157	25 plus	2018	44	Population	1	Number	15868302.342257569	17257217.748240277	14354797.529330738
15	Myanmar	2	female	158	<20 years	2018	44	Population	1	Number	9890713.784744881	10756424.839116137	8947346.14568568
15	Myanmar	2	female	159	10 to 24	2018	44	Population	1	Number	7335208.168242904	7977241.790442802	6635582.422085339
15	Myanmar	2	female	162	10 to 19	2018	44	Population	1	Number	4968059.221261412	5402901.830219588	4494210.073437897
15	Myanmar	2	female	164	Birth	2018	44	Population	1	Number	513123.52753269	577214.9457899	455200.2743644
15	Myanmar	2	female	235	95 plus	2018	44	Population	1	Number	9916.843717288766	10784.841863567191	8970.983828093817
15	Myanmar	3	both	1	Under 5	2018	44	Population	1	Number	5053182.425858113	5495475.669907613	4571214.301154141
15	Myanmar	3	both	2	Early Neonatal	2018	44	Population	1	Number	19839.110167140592	21575.58109880104	17946.873173256787
15	Myanmar	3	both	3	Late Neonatal	2018	44	Population	1	Number	58874.45117661841	64027.59424726829	53259.057463269215
15	Myanmar	3	both	4	Post Neonatal	2018	44	Population	1	Number	939821.5961489116	1022081.9832786901	850182.233450609
15	Myanmar	3	both	5	1 to 4	2018	44	Population	1	Number	4034647.2683654423	4387790.511282854	3649826.1370670064
15	Myanmar	3	both	6	5 to 9	2018	44	Population	1	Number	4975635.676320754	5411141.434677503	4501063.892833389
15	Myanmar	3	both	7	10 to 14	2018	44	Population	1	Number	5021007.906940494	5460484.990568994	4542108.559739315
15	Myanmar	3	both	8	15 to 19	2018	44	Population	1	Number	4964569.142454558	5399106.272974122	4491052.875298282
15	Myanmar	3	both	9	20 to 24	2018	44	Population	1	Number	4631260.035008031	5036623.398586312	4189534.4993006564
15	Myanmar	3	both	10	25 to 29	2018	44	Population	1	Number	4348660.826409022	4729288.941938971	3933889.3563048025
15	Myanmar	3	both	11	30 to 34	2018	44	Population	1	Number	4157653.5258465298	4521563.218908567	3761100.165182766
15	Myanmar	3	both	12	35 to 39	2018	44	Population	1	Number	3878995.615370866	4218515.032995063	3509020.4027388496
15	Myanmar	3	both	13	40 to 44	2018	44	Population	1	Number	3530886.1834312915	3839936.3963125697	3194113.3442669595
15	Myanmar	3	both	14	45 to 49	2018	44	Population	1	Number	3193821.9223134248	3473369.688431632	2889197.977874207
15	Myanmar	3	both	15	50 to 54	2018	44	Population	1	Number	2826156.239297583	3073523.087736148	2556599.9264669865
15	Myanmar	3	both	16	55 to 59	2018	44	Population	1	Number	2376518.2391411704	2584529.324621437	2149848.0059070825
15	Myanmar	3	both	17	60 to 64	2018	44	Population	1	Number	1878534.7538190405	2042958.5090499353	1699361.750316075
15	Myanmar	3	both	18	65 to 69	2018	44	Population	1	Number	1354725.6302645097	1473301.5975085467	1225513.083302857
15	Myanmar	3	both	19	70 to 74	2018	44	Population	1	Number	873794.8240739291	950276.0422060236	790453.0372071248
15	Myanmar	3	both	20	75 to 79	2018	44	Population	1	Number	562618.7610767776	611863.4659040532	508956.67521740985
15	Myanmar	3	both	21	80 plus	2018	44	Population	1	Number	601592.8599330053	654248.8765167726	544213.4585772405
15	Myanmar	3	both	22	All Ages	2018	44	Population	1	Number	54229614.5675591	58976205.9488443	49057241.31168814
15	Myanmar	3	both	23	5-14 years	2018	44	Population	1	Number	9996643.583261248	10871626.425246496	9043172.452572703
15	Myanmar	3	both	24	15-49 years	2018	44	Population	1	Number	28705847.250833724	31218402.95014724	25967908.620966524
15	Myanmar	3	both	25	50-69 years	2018	44	Population	1	Number	8435934.862522304	9174312.518916067	7631322.765993
15	Myanmar	3	both	26	70+ years	2018	44	Population	1	Number	2038006.445083712	2216388.3846268486	1843623.1710017754
15	Myanmar	3	both	28	<1 year	2018	44	Population	1	Number	1018535.1574926706	1107685.1586247596	921388.164087135
15	Myanmar	3	both	30	80 to 84	2018	44	Population	1	Number	352643.19127149065	383509.2253693888	319008.3917999711
15	Myanmar	3	both	31	85 to 89	2018	44	Population	1	Number	177250.4398861821	192764.75650085442	160344.4477973669
15	Myanmar	3	both	32	90 to 94	2018	44	Population	1	Number	58722.74799844436	63862.61284457106	53121.82360168308
15	Myanmar	3	both	39	0 to 14	2018	44	Population	1	Number	15049826.009119362	16367102.09515411	13614386.753726846
15	Myanmar	3	both	42	Neonatal	2018	44	Population	1	Number	78713.56134375901	85603.17534606931	71205.930636526
15	Myanmar	3	both	157	25 plus	2018	44	Population	1	Number	29583959.38097715	32173374.182129707	26762267.18336236
15	Myanmar	3	both	158	<20 years	2018	44	Population	1	Number	20014395.15157392	21766208.36812823	18105439.629025128
15	Myanmar	3	both	159	10 to 24	2018	44	Population	1	Number	14616837.084403083	15896214.662129428	13222695.934338251
15	Myanmar	3	both	162	10 to 19	2018	44	Population	1	Number	9985577.04939505	10859591.263543114	9033161.435037598
15	Myanmar	3	both	164	Birth	2018	44	Population	1	Number	1054205.09553051	1185880.01605386	935202.583731194
15	Myanmar	3	both	235	95 plus	2018	44	Population	1	Number	12976.480776888187	14112.281801958288	11738.795378219475
16	Philippines	1	male	1	Under 5	2018	44	Population	1	Number	6522229.319970472	7104621.530439771	5960430.494982488
16	Philippines	1	male	2	Early Neonatal	2018	44	Population	1	Number	25915.73110687013	28229.835561775493	23683.45337324851
16	Philippines	1	male	3	Late Neonatal	2018	44	Population	1	Number	77309.38989674441	84212.6102932026	70650.26733698665
16	Philippines	1	male	4	Post Neonatal	2018	44	Population	1	Number	1234208.304686309	1344414.9943752082	1127898.5229618114
16	Philippines	1	male	5	1 to 4	2018	44	Population	1	Number	5184795.894280548	5647764.090209584	4738198.251310442
16	Philippines	1	male	6	5 to 9	2018	44	Population	1	Number	6022070.541116241	6559801.8599620825	5503353.39886017
16	Philippines	1	male	7	10 to 14	2018	44	Population	1	Number	5670301.986419428	6176622.685354039	5181884.784720687
16	Philippines	1	male	8	15 to 19	2018	44	Population	1	Number	5483146.243778598	5972755.164989467	5010849.891431691
16	Philippines	1	male	9	20 to 24	2018	44	Population	1	Number	5127575.01133306	5585433.758503104	4685906.147040859
16	Philippines	1	male	10	25 to 29	2018	44	Population	1	Number	4752057.167033809	5176384.638824976	4342733.912400467
16	Philippines	1	male	11	30 to 34	2018	44	Population	1	Number	4101748.509227337	4468007.692075092	3748440.249147551
16	Philippines	1	male	12	35 to 39	2018	44	Population	1	Number	3785397.50846431	4123408.626182796	3459338.462080256
16	Philippines	1	male	13	40 to 44	2018	44	Population	1	Number	3259173.9577063224	3550196.770982865	2978441.709567715
16	Philippines	1	male	14	45 to 49	2018	44	Population	1	Number	2938451.4138516323	3200835.8119330904	2685344.9266983103
16	Philippines	1	male	15	50 to 54	2018	44	Population	1	Number	2437093.553871088	2654709.990265552	2227172.0335163325
16	Philippines	1	male	16	55 to 59	2018	44	Population	1	Number	1987217.8868830027	2164663.383054419	1816046.8625175136
16	Philippines	1	male	17	60 to 64	2018	44	Population	1	Number	1528781.515023087	1665291.6562922273	1397098.3716270789
16	Philippines	1	male	18	65 to 69	2018	44	Population	1	Number	1040446.4042289602	1133351.4297205324	950826.4999472982
16	Philippines	1	male	19	70 to 74	2018	44	Population	1	Number	604000.6530206081	657933.9414992114	551974.4453372989
16	Philippines	1	male	20	75 to 79	2018	44	Population	1	Number	358358.8824236629	390357.97528551414	327491.2773161301
16	Philippines	1	male	21	80 plus	2018	44	Population	1	Number	339732.1642063248	370068.01355676376	310468.99032843945
16	Philippines	1	male	22	All Ages	2018	44	Population	1	Number	55957782.71855795	60954444.92892152	51137802.457520306
16	Philippines	1	male	23	5-14 years	2018	44	Population	1	Number	11692372.52753567	12736424.545316122	10685238.183580857
16	Philippines	1	male	24	15-49 years	2018	44	Population	1	Number	29447549.811395068	32077022.463491384	26911055.298366852
16	Philippines	1	male	25	50-69 years	2018	44	Population	1	Number	6993539.360006138	7618016.459332731	6391143.767608225
16	Philippines	1	male	26	70+ years	2018	44	Population	1	Number	1302091.699650596	1418359.9303414891	1189934.7129818688
16	Philippines	1	male	28	<1 year	2018	44	Population	1	Number	1337433.4256899236	1456857.4402301863	1222232.2436720466
16	Philippines	1	male	30	80 to 84	2018	44	Population	1	Number	199956.37277488643	217811.1626365708	182732.9281882587
16	Philippines	1	male	31	85 to 89	2018	44	Population	1	Number	86228.35744188458	93927.9830195917	78800.99058387385
16	Philippines	1	male	32	90 to 94	2018	44	Population	1	Number	40298.436695335906	43896.82222796235	36827.29005610752
16	Philippines	1	male	39	0 to 14	2018	44	Population	1	Number	18214601.847506143	19841046.07575589	16645668.678563343
16	Philippines	1	male	42	Neonatal	2018	44	Population	1	Number	103225.12100361453	112442.4458549781	94333.72071023517
16	Philippines	1	male	157	25 plus	2018	44	Population	1	Number	27132459.615940142	29555209.92967304	24795377.74048438
16	Philippines	1	male	158	<20 years	2018	44	Population	1	Number	23697748.091284737	25813801.24074536	21656518.56999503
16	Philippines	1	male	159	10 to 24	2018	44	Population	1	Number	16281023.241531085	17734811.608846612	14878640.823193233
16	Philippines	1	male	162	10 to 19	2018	44	Population	1	Number	11153448.230198026	12149377.850343505	10192734.676152378
16	Philippines	1	male	164	Birth	2018	44	Population	1	Number	1372632.13033009	1508386.96353047	1237321.20287209
16	Philippines	1	male	235	95 plus	2018	44	Population	1	Number	13248.997294217881	14432.045672638933	12107.781500199422
16	Philippines	2	female	1	Under 5	2018	44	Population	1	Number	6087184.833363177	6630730.430538473	5562859.005628621
16	Philippines	2	female	2	Early Neonatal	2018	44	Population	1	Number	24117.582742136987	26271.124366526386	22040.19033819367
16	Philippines	2	female	3	Late Neonatal	2018	44	Population	1	Number	71986.2687931516	78414.1694616412	65785.65865829593
16	Philippines	2	female	4	Post Neonatal	2018	44	Population	1	Number	1151434.9649987484	1254250.5394870578	1052254.9486804467
16	Philippines	2	female	5	1 to 4	2018	44	Population	1	Number	4839646.0168291405	5271794.597223248	4422778.207951685
16	Philippines	2	female	6	5 to 9	2018	44	Population	1	Number	5629647.634277284	6132338.166769149	5144732.2363550775
16	Philippines	2	female	7	10 to 14	2018	44	Population	1	Number	5335001.091045558	5811381.623811648	4875465.371398006
16	Philippines	2	female	8	15 to 19	2018	44	Population	1	Number	5231118.527596056	5698223.03022145	4780530.837712493
16	Philippines	2	female	9	20 to 24	2018	44	Population	1	Number	4971740.930755438	5415684.71876019	4543494.992746052
16	Philippines	2	female	10	25 to 29	2018	44	Population	1	Number	4585340.327304526	4994781.081065848	4190377.396430247
16	Philippines	2	female	11	30 to 34	2018	44	Population	1	Number	3879790.6326400777	4226230.435942112	3545600.938950122
16	Philippines	2	female	12	35 to 39	2018	44	Population	1	Number	3595375.450656926	3916418.847546353	3285684.1465831758
16	Philippines	2	female	13	40 to 44	2018	44	Population	1	Number	3090845.482396683	3366837.6691786405	2824612.3778793253
16	Philippines	2	female	14	45 to 49	2018	44	Population	1	Number	2813905.30771466	3065168.557105997	2571526.7254926073
16	Philippines	2	female	15	50 to 54	2018	44	Population	1	Number	2410722.1320102923	2625983.773760584	2203072.1407735473
16	Philippines	2	female	16	55 to 59	2018	44	Population	1	Number	2013757.9483399217	2193573.297563048	1840300.868914094
16	Philippines	2	female	17	60 to 64	2018	44	Population	1	Number	1651743.4191704318	1799233.2503042961	1509468.8276852334
16	Philippines	2	female	18	65 to 69	2018	44	Population	1	Number	1208836.5630132032	1316777.7229282237	1104712.2019417644
16	Philippines	2	female	19	70 to 74	2018	44	Population	1	Number	805618.2840114601	877554.7017916988	736225.5375833841
16	Philippines	2	female	20	75 to 79	2018	44	Population	1	Number	554142.2484001257	603623.5090439384	506410.6448709202
16	Philippines	2	female	21	80 plus	2018	44	Population	1	Number	559670.8734812592	609645.8040075457	511463.0562340126
16	Philippines	2	female	22	All Ages	2018	44	Population	1	Number	54424441.68617708	59284186.620339215	49736537.30717872
16	Philippines	2	female	23	5-14 years	2018	44	Population	1	Number	10964648.725322843	11943719.790580798	10020197.607753085
16	Philippines	2	female	24	15-49 years	2018	44	Population	1	Number	28168116.659064367	30683344.339820586	25741827.41579402
16	Philippines	2	female	25	50-69 years	2018	44	Population	1	Number	7285060.062533849	7935568.044556154	6657554.039314638
16	Philippines	2	female	26	70+ years	2018	44	Population	1	Number	1919431.405892845	2090824.0148431829	1754099.2386883164
16	Philippines	2	female	28	<1 year	2018	44	Population	1	Number	1247538.8165340368	1358935.8333152253	1140080.7976769363
16	Philippines	2	female	30	80 to 84	2018	44	Population	1	Number	350389.2628738565	381676.7210907868	320208.129013965
16	Philippines	2	female	31	85 to 89	2018	44	Population	1	Number	153535.55436487842	167245.2702465941	140310.61396421524
16	Philippines	2	female	32	90 to 94	2018	44	Population	1	Number	49215.32206057887	53609.92684947468	44976.11047377076
16	Philippines	2	female	39	0 to 14	2018	44	Population	1	Number	17051833.55868602	18574450.22111927	15583056.613381706
16	Philippines	2	female	42	Neonatal	2018	44	Population	1	Number	96103.85153528859	104685.2938281676	87825.8489964896
16	Philippines	2	female	157	25 plus	2018	44	Population	1	Number	27169748.669139568	29595828.6502383	24829454.86333844
16	Philippines	2	female	158	<20 years	2018	44	Population	1	Number	22282952.086282074	24272673.25134072	20363587.4510942
16	Philippines	2	female	159	10 to 24	2018	44	Population	1	Number	15537860.549397053	16925289.37279329	14199491.201856552
16	Philippines	2	female	162	10 to 19	2018	44	Population	1	Number	10566119.618641615	11509604.654033098	9655996.2091105
16	Philippines	2	female	164	Birth	2018	44	Population	1	Number	1275390.1884241	1401527.68620602	1149665.14858769
16	Philippines	2	female	235	95 plus	2018	44	Population	1	Number	6530.734181945371	7113.885820690233	5968.202782061631
16	Philippines	3	both	1	Under 5	2018	44	Population	1	Number	12609414.153333649	13735351.960978245	11523289.500611108
16	Philippines	3	both	2	Early Neonatal	2018	44	Population	1	Number	50033.31384900712	54500.959928301876	45723.643711442186
16	Philippines	3	both	3	Late Neonatal	2018	44	Population	1	Number	149295.658689896	162626.7797548438	136435.92599528257
16	Philippines	3	both	4	Post Neonatal	2018	44	Population	1	Number	2385643.2696850575	2598665.5338622658	2180153.471642258
16	Philippines	3	both	5	1 to 4	2018	44	Population	1	Number	10024441.91110969	10919558.687432831	9160976.459262127
16	Philippines	3	both	6	5 to 9	2018	44	Population	1	Number	11651718.175393526	12692140.02673123	10648085.635215247
16	Philippines	3	both	7	10 to 14	2018	44	Population	1	Number	11005303.077464987	11988004.309165688	10057350.156118693
16	Philippines	3	both	8	15 to 19	2018	44	Population	1	Number	10714264.771374654	11670978.195210917	9791380.729144184
16	Philippines	3	both	9	20 to 24	2018	44	Population	1	Number	10099315.9420885	11001118.477263294	9229401.139786912
16	Philippines	3	both	10	25 to 29	2018	44	Population	1	Number	9337397.494338335	10171165.719890825	8533111.308830714
16	Philippines	3	both	11	30 to 34	2018	44	Population	1	Number	7981539.141867415	8694238.128017204	7294041.188097673
16	Philippines	3	both	12	35 to 39	2018	44	Population	1	Number	7380772.959121236	8039827.473729149	6745022.608663432
16	Philippines	3	both	13	40 to 44	2018	44	Population	1	Number	6350019.440103006	6917034.440161506	5803054.087447042
16	Philippines	3	both	14	45 to 49	2018	44	Population	1	Number	5752356.721566292	6266004.369039088	5256871.652190918
16	Philippines	3	both	15	50 to 54	2018	44	Population	1	Number	4847815.685881381	5280693.764026135	4430244.17428988
16	Philippines	3	both	16	55 to 59	2018	44	Population	1	Number	4000975.835222924	4358236.680617467	3656347.731431607
16	Philippines	3	both	17	60 to 64	2018	44	Population	1	Number	3180524.934193519	3464524.906596524	2906567.1993123125
16	Philippines	3	both	18	65 to 69	2018	44	Population	1	Number	2249282.967242163	2450129.1526487563	2055538.7018890625
16	Philippines	3	both	19	70 to 74	2018	44	Population	1	Number	1409618.9370320684	1535488.6432909102	1288199.9829206832
16	Philippines	3	both	20	75 to 79	2018	44	Population	1	Number	912501.1308237886	993981.4843294525	833901.9221870502
16	Philippines	3	both	21	80 plus	2018	44	Population	1	Number	899403.0376875841	979713.8175643092	821932.0465624525
16	Philippines	3	both	22	All Ages	2018	44	Population	1	Number	110382224.40473503	120238631.54926078	100874339.76469894
16	Philippines	3	both	23	5-14 years	2018	44	Population	1	Number	22657021.252858512	24680144.33589692	20705435.79133394
16	Philippines	3	both	24	15-49 years	2018	44	Population	1	Number	57615666.47045944	62760366.80331197	52652882.71416087
16	Philippines	3	both	25	50-69 years	2018	44	Population	1	Number	14278599.422539987	15553584.50388888	13048697.806922862
16	Philippines	3	both	26	70+ years	2018	44	Population	1	Number	3221523.105543441	3509183.945184672	2944033.9516701847
16	Philippines	3	both	28	<1 year	2018	44	Population	1	Number	2584972.2422239603	2815793.2735454114	2362313.041348983
16	Philippines	3	both	30	80 to 84	2018	44	Population	1	Number	550345.635648743	599487.8837273575	502941.0572022237
16	Philippines	3	both	31	85 to 89	2018	44	Population	1	Number	239763.911806763	261173.25326618578	219111.60454808912
16	Philippines	3	both	32	90 to 94	2018	44	Population	1	Number	89513.75875591478	97506.74907743705	81803.40052987829
16	Philippines	3	both	39	0 to 14	2018	44	Population	1	Number	35266435.40619216	38415496.296875164	32228725.291945048
16	Philippines	3	both	42	Neonatal	2018	44	Population	1	Number	199328.97253890312	217127.73968314566	182159.56970672475
16	Philippines	3	both	157	25 plus	2018	44	Population	1	Number	54302208.28507971	59151038.579911314	49624832.60382281
16	Philippines	3	both	158	<20 years	2018	44	Population	1	Number	45980700.17756681	50086474.492086075	42020106.02108923
16	Philippines	3	both	159	10 to 24	2018	44	Population	1	Number	31818883.79092814	34660100.9816399	29078132.02504979
16	Philippines	3	both	162	10 to 19	2018	44	Population	1	Number	21719567.84883964	23658982.50437661	19848730.885262877
16	Philippines	3	both	164	Birth	2018	44	Population	1	Number	2648022.31875418	2909914.64973649	2386986.35145978
16	Philippines	3	both	235	95 plus	2018	44	Population	1	Number	19779.73147616325	21545.931493329164	18075.984282261055
17	Sri Lanka	1	male	1	Under 5	2018	44	Population	1	Number	809372.4697815981	895567.8770829766	723549.7588958169
17	Sri Lanka	1	male	2	Early Neonatal	2018	44	Population	1	Number	2940.7230599824916	3253.900035206452	2628.9002164897674
17	Sri Lanka	1	male	3	Late Neonatal	2018	44	Population	1	Number	8807.249256846662	9745.191261599442	7873.362777024429
17	Sri Lanka	1	male	4	Post Neonatal	2018	44	Population	1	Number	142589.66568214292	157774.9787108356	127470.01174031694
17	Sri Lanka	1	male	5	1 to 4	2018	44	Population	1	Number	655034.831782626	724793.8070753351	585577.4841619858
17	Sri Lanka	1	male	6	5 to 9	2018	44	Population	1	Number	891974.6205596175	986966.8751669124	797393.0986573476
17	Sri Lanka	1	male	7	10 to 14	2018	44	Population	1	Number	914023.4690702703	1011363.8508363935	817103.9729697865
17	Sri Lanka	1	male	8	15 to 19	2018	44	Population	1	Number	860166.7575806099	951771.5832757232	768958.0178401531
17	Sri Lanka	1	male	9	20 to 24	2018	44	Population	1	Number	794649.8194755263	879277.3147375565	710388.241205278
17	Sri Lanka	1	male	10	25 to 29	2018	44	Population	1	Number	738853.0792174209	817538.4119619462	660507.9704174434
17	Sri Lanka	1	male	11	30 to 34	2018	44	Population	1	Number	741036.7199776658	819954.6030148641	662460.0663986875
17	Sri Lanka	1	male	12	35 to 39	2018	44	Population	1	Number	790775.35379245	874990.2316748477	706924.6088042447
17	Sri Lanka	1	male	13	40 to 44	2018	44	Population	1	Number	709298.1129425276	784835.9425893377	634086.8978942533
17	Sri Lanka	1	male	14	45 to 49	2018	44	Population	1	Number	661450.8582015736	731893.1184231444	591313.1800768113
17	Sri Lanka	1	male	15	50 to 54	2018	44	Population	1	Number	617572.7060537293	683342.0927378102	552087.6966403243
17	Sri Lanka	1	male	16	55 to 59	2018	44	Population	1	Number	570733.1093922658	631514.2387995005	510214.78875611577
17	Sri Lanka	1	male	17	60 to 64	2018	44	Population	1	Number	484472.97733070294	536067.6969025211	433101.3458287738
17	Sri Lanka	1	male	18	65 to 69	2018	44	Population	1	Number	391410.55840294214	433094.4477903652	349906.9040958932
17	Sri Lanka	1	male	19	70 to 74	2018	44	Population	1	Number	255356.50566837247	282551.1025133596	228279.49430833233
17	Sri Lanka	1	male	20	75 to 79	2018	44	Population	1	Number	148278.30058401573	164069.4338260993	132555.44590736623
17	Sri Lanka	1	male	21	80 plus	2018	44	Population	1	Number	127597.91361097516	141186.65618023003	114067.92678992779
17	Sri Lanka	1	male	22	All Ages	2018	44	Population	1	Number	10507023.331642265	11625985.477513587	9392899.415486554
17	Sri Lanka	1	male	23	5-14 years	2018	44	Population	1	Number	1805998.0896298878	1998330.7260033058	1614497.0716271338
17	Sri Lanka	1	male	24	15-49 years	2018	44	Population	1	Number	5296230.701187775	5860261.205677421	4734638.982636871
17	Sri Lanka	1	male	25	50-69 years	2018	44	Population	1	Number	2064189.35117964	2284018.476230197	1845310.735321107
17	Sri Lanka	1	male	26	70+ years	2018	44	Population	1	Number	531232.7198633633	587807.1925196889	474902.86700562626
17	Sri Lanka	1	male	28	<1 year	2018	44	Population	1	Number	154337.63799897206	170774.0700076415	137972.27473383115
17	Sri Lanka	1	male	30	80 to 84	2018	44	Population	1	Number	79662.60737155117	88146.40333131926	71215.49411268163
17	Sri Lanka	1	male	31	85 to 89	2018	44	Population	1	Number	34917.06825818656	38635.616927251824	31214.59805320163
17	Sri Lanka	1	male	32	90 to 94	2018	44	Population	1	Number	10710.457266725758	11851.084432780159	9574.76200678597
17	Sri Lanka	1	male	39	0 to 14	2018	44	Population	1	Number	2615370.5594114857	2893898.6030862825	2338046.8305229507
17	Sri Lanka	1	male	42	Neonatal	2018	44	Population	1	Number	11747.972316829155	12999.091296805895	10502.262993514196
17	Sri Lanka	1	male	157	25 plus	2018	44	Population	1	Number	6236836.195174642	6901037.976414024	5575506.325918174
17	Sri Lanka	1	male	158	<20 years	2018	44	Population	1	Number	3475537.3169920957	3845670.1863620053	3107004.8483631043
17	Sri Lanka	1	male	159	10 to 24	2018	44	Population	1	Number	2568840.046126406	2842412.7488496727	2296450.2320152177
17	Sri Lanka	1	male	162	10 to 19	2018	44	Population	1	Number	1774190.2266508802	1963135.434112117	1586061.9908099396
17	Sri Lanka	1	male	164	Birth	2018	44	Population	1	Number	153775.044800782	178696.512033227	131459.97233052301
17	Sri Lanka	1	male	235	95 plus	2018	44	Population	1	Number	2307.780714511673	2553.551488878729	2063.0726172585482
17	Sri Lanka	2	female	1	Under 5	2018	44	Population	1	Number	773917.051171768	856336.5773279181	691853.8950698392
17	Sri Lanka	2	female	2	Early Neonatal	2018	44	Population	1	Number	2794.051651699216	3091.6086222300896	2497.7812742691226
17	Sri Lanka	2	female	3	Late Neonatal	2018	44	Population	1	Number	8371.53513515023	9263.075072142143	7483.850087290832
17	Sri Lanka	2	female	4	Post Neonatal	2018	44	Population	1	Number	135572.95862504517	150011.01628580547	121197.32902752883
17	Sri Lanka	2	female	5	1 to 4	2018	44	Population	1	Number	627178.5057598734	693970.8773477405	560674.9346807504
17	Sri Lanka	2	female	6	5 to 9	2018	44	Population	1	Number	866553.672626512	958838.6829885555	774667.6892387831
17	Sri Lanka	2	female	7	10 to 14	2018	44	Population	1	Number	895554.859802849	990928.3976775252	800593.7032466396
17	Sri Lanka	2	female	8	15 to 19	2018	44	Population	1	Number	852226.0691611153	942985.2386248569	761859.3291573734
17	Sri Lanka	2	female	9	20 to 24	2018	44	Population	1	Number	817037.5866686446	904049.3027731503	730402.0965803779
17	Sri Lanka	2	female	10	25 to 29	2018	44	Population	1	Number	794651.6807287681	879279.3742079199	710389.9050984601
17	Sri Lanka	2	female	11	30 to 34	2018	44	Population	1	Number	806652.4758493366	892558.213074697	721118.1825482582
17	Sri Lanka	2	female	12	35 to 39	2018	44	Population	1	Number	841636.2790053027	931267.6719387125	752392.4391900594
17	Sri Lanka	2	female	13	40 to 44	2018	44	Population	1	Number	749668.484592061	829505.6211181605	670176.5522426851
17	Sri Lanka	2	female	14	45 to 49	2018	44	Population	1	Number	704845.6772175087	779909.3376466472	630106.5811481131
17	Sri Lanka	2	female	15	50 to 54	2018	44	Population	1	Number	678861.6509398235	751158.1012006459	606877.8000240962
17	Sri Lanka	2	female	16	55 to 59	2018	44	Population	1	Number	643942.8155504998	712520.5289488186	575661.6222194749
17	Sri Lanka	2	female	17	60 to 64	2018	44	Population	1	Number	565553.6244619071	625783.1563910313	505584.5162765282
17	Sri Lanka	2	female	18	65 to 69	2018	44	Population	1	Number	477844.33761186333	528733.1296635946	427175.58130200667
17	Sri Lanka	2	female	19	70 to 74	2018	44	Population	1	Number	334938.1566821423	370607.9279109321	299422.61636075645
17	Sri Lanka	2	female	20	75 to 79	2018	44	Population	1	Number	208725.27290127028	230953.80251344145	186592.8562209806
17	Sri Lanka	2	female	21	80 plus	2018	44	Population	1	Number	212020.71460231458	234600.19751505464	189538.86209252852
17	Sri Lanka	2	female	22	All Ages	2018	44	Population	1	Number	11224630.409573687	12420015.261521665	10034414.228016958
17	Sri Lanka	2	female	23	5-14 years	2018	44	Population	1	Number	1762108.532429361	1949767.0806660806	1575261.3924854228
17	Sri Lanka	2	female	24	15-49 years	2018	44	Population	1	Number	5566718.253222737	6159554.759384145	4976445.085965326
17	Sri Lanka	2	female	25	50-69 years	2018	44	Population	1	Number	2366202.428564094	2618194.9162040907	2115299.519822106
17	Sri Lanka	2	female	26	70+ years	2018	44	Population	1	Number	755684.1441857271	836161.9279394284	675554.3346742656
17	Sri Lanka	2	female	28	<1 year	2018	44	Population	1	Number	146738.54541189462	162365.69998017768	131178.96038908878
17	Sri Lanka	2	female	30	80 to 84	2018	44	Population	1	Number	124421.41693966245	137671.873448299	111228.25347946557
17	Sri Lanka	2	female	31	85 to 89	2018	44	Population	1	Number	61288.36113450908	67815.36254369772	54789.58153093588
17	Sri Lanka	2	female	32	90 to 94	2018	44	Population	1	Number	21171.476818891322	23426.16688521945	18926.535704767404
17	Sri Lanka	2	female	39	0 to 14	2018	44	Population	1	Number	2536025.5836011292	2806103.657993999	2267115.2875552615
17	Sri Lanka	2	female	42	Neonatal	2018	44	Population	1	Number	11165.586786849446	12354.683694372232	9981.631361559956
17	Sri Lanka	2	female	157	25 plus	2018	44	Population	1	Number	7019341.170142798	7766877.062129657	6275037.514723949
17	Sri Lanka	2	female	158	<20 years	2018	44	Population	1	Number	3388251.6527622445	3749088.896618855	3028974.616712635
17	Sri Lanka	2	female	159	10 to 24	2018	44	Population	1	Number	2564818.515632609	2837962.9390755324	2292855.1289843908
17	Sri Lanka	2	female	162	10 to 19	2018	44	Population	1	Number	1747780.9289639646	1933913.6363023825	1562453.032404013
17	Sri Lanka	2	female	164	Birth	2018	44	Population	1	Number	145753.715364148	169375.210296311	124602.658472088
17	Sri Lanka	2	female	235	95 plus	2018	44	Population	1	Number	5139.459709251721	5686.79463783845	4594.491377359664
17	Sri Lanka	3	both	1	Under 5	2018	44	Population	1	Number	1583289.520953366	1751904.4544108945	1415403.6539656555
17	Sri Lanka	3	both	2	Early Neonatal	2018	44	Population	1	Number	5734.774711681707	6345.508657436541	5126.681490758889
17	Sri Lanka	3	both	3	Late Neonatal	2018	44	Population	1	Number	17178.784391996895	19008.266333741583	15357.212864315261
17	Sri Lanka	3	both	4	Post Neonatal	2018	44	Population	1	Number	278162.6243071881	307785.99499664106	248667.34076784577
17	Sri Lanka	3	both	5	1 to 4	2018	44	Population	1	Number	1282213.3375424994	1418764.6844230755	1146252.418842736
17	Sri Lanka	3	both	6	5 to 9	2018	44	Population	1	Number	1758528.2931861295	1945805.558155468	1572060.787896131
17	Sri Lanka	3	both	7	10 to 14	2018	44	Population	1	Number	1809578.3288731193	2002292.2485139188	1617697.676216426
17	Sri Lanka	3	both	8	15 to 19	2018	44	Population	1	Number	1712392.8267417252	1894756.82190058	1530817.3469975265
17	Sri Lanka	3	both	9	20 to 24	2018	44	Population	1	Number	1611687.4061441708	1783326.6175107064	1440790.337785656
17	Sri Lanka	3	both	10	25 to 29	2018	44	Population	1	Number	1533504.759946189	1696817.7861698659	1370897.8755159036
17	Sri Lanka	3	both	11	30 to 34	2018	44	Population	1	Number	1547689.1958270024	1712512.816089561	1383578.2489469459
17	Sri Lanka	3	both	12	35 to 39	2018	44	Population	1	Number	1632411.6327977527	1806257.90361356	1459317.0479943037
17	Sri Lanka	3	both	13	40 to 44	2018	44	Population	1	Number	1458966.5975345888	1614341.5637074988	1304263.4501369384
17	Sri Lanka	3	both	14	45 to 49	2018	44	Population	1	Number	1366296.5354190823	1511802.456069792	1221419.7612249246
17	Sri Lanka	3	both	15	50 to 54	2018	44	Population	1	Number	1296434.3569935528	1434500.1939384565	1158965.4966644205
17	Sri Lanka	3	both	16	55 to 59	2018	44	Population	1	Number	1214675.9249427656	1344034.767748319	1085876.4109755906
17	Sri Lanka	3	both	17	60 to 64	2018	44	Population	1	Number	1050026.60179261	1161850.8532935525	938685.862105302
17	Sri Lanka	3	both	18	65 to 69	2018	44	Population	1	Number	869254.8960148055	961827.57745396	777082.4853979
17	Sri Lanka	3	both	19	70 to 74	2018	44	Population	1	Number	590294.6623505148	653159.0304242917	527702.1106690888
17	Sri Lanka	3	both	20	75 to 79	2018	44	Population	1	Number	357003.573485286	395023.23633954074	319148.3021283468
17	Sri Lanka	3	both	21	80 plus	2018	44	Population	1	Number	339618.6282132897	375786.85369528463	303606.7888824563
17	Sri Lanka	3	both	22	All Ages	2018	44	Population	1	Number	21731653.74121595	24046000.739035252	19427313.643503517
17	Sri Lanka	3	both	23	5-14 years	2018	44	Population	1	Number	3568106.622059249	3948097.8066693866	3189758.464112557
17	Sri Lanka	3	both	24	15-49 years	2018	44	Population	1	Number	10862948.954410512	12019815.965061568	9711084.0686022
17	Sri Lanka	3	both	25	50-69 years	2018	44	Population	1	Number	4430391.779743734	4902213.392434288	3960610.2551432136
17	Sri Lanka	3	both	26	70+ years	2018	44	Population	1	Number	1286916.8640490905	1423969.120459117	1150457.2016798917
17	Sri Lanka	3	both	28	<1 year	2018	44	Population	1	Number	301076.18341086665	333139.7699878192	269151.2351229199
17	Sri Lanka	3	both	30	80 to 84	2018	44	Population	1	Number	204084.0243112136	225818.2767796183	182443.74759214718
17	Sri Lanka	3	both	31	85 to 89	2018	44	Population	1	Number	96205.42939269565	106450.97947094955	86004.17958413751
17	Sri Lanka	3	both	32	90 to 94	2018	44	Population	1	Number	31881.93408561708	35277.2513179996	28501.29771155338
17	Sri Lanka	3	both	39	0 to 14	2018	44	Population	1	Number	5151396.143012615	5700002.261080282	4605162.118078212
17	Sri Lanka	3	both	42	Neonatal	2018	44	Population	1	Number	22913.5591036786	25353.774991178125	20483.89435507415
17	Sri Lanka	3	both	157	25 plus	2018	44	Population	1	Number	13256177.36531744	14667915.038543683	11850543.840642117
17	Sri Lanka	3	both	158	<20 years	2018	44	Population	1	Number	6863788.96975434	7594759.082980863	6135979.465075738
17	Sri Lanka	3	both	159	10 to 24	2018	44	Population	1	Number	5133658.561759016	5680375.687925205	4589305.360999609
17	Sri Lanka	3	both	162	10 to 19	2018	44	Population	1	Number	3521971.1556148445	3897049.0704144984	3148515.023213953
17	Sri Lanka	3	both	164	Birth	2018	44	Population	1	Number	299528.76016493	348071.722329539	256062.630802611
17	Sri Lanka	3	both	235	95 plus	2018	44	Population	1	Number	7447.240423763394	8240.346126717179	6657.563994618211
18	Thailand	1	male	1	Under 5	2018	44	Population	1	Number	1663327.3481006979	1841745.38578948	1480591.75868139
18	Thailand	1	male	2	Early Neonatal	2018	44	Population	1	Number	5870.568997761204	6500.279921406608	5225.619651345682
18	Thailand	1	male	3	Late Neonatal	2018	44	Population	1	Number	17601.467944405333	19489.50241619391	15667.744782131422
18	Thailand	1	male	4	Post Neonatal	2018	44	Population	1	Number	287235.2633928505	318045.76627317123	255679.1747984814
18	Thailand	1	male	5	1 to 4	2018	44	Population	1	Number	1352620.0477656808	1497709.8371787078	1204019.2194494314
18	Thailand	1	male	6	5 to 9	2018	44	Population	1	Number	1878474.5350772657	2079970.4948349975	1672102.5591890153
18	Thailand	1	male	7	10 to 14	2018	44	Population	1	Number	2065215.0732393072	2286741.8948799167	1838327.507110516
18	Thailand	1	male	8	15 to 19	2018	44	Population	1	Number	2250702.569027356	2492125.844034225	2003437.0737366085
18	Thailand	1	male	9	20 to 24	2018	44	Population	1	Number	2491854.6685337364	2759145.3017774476	2218095.84882713
18	Thailand	1	male	10	25 to 29	2018	44	Population	1	Number	2328174.0282324236	2577907.3365854276	2072397.4044634625
18	Thailand	1	male	11	30 to 34	2018	44	Population	1	Number	2458189.725522935	2721869.263766165	2188129.3859807234
18	Thailand	1	male	12	35 to 39	2018	44	Population	1	Number	2742650.4600154604	3036842.8892453136	2441338.84570554
18	Thailand	1	male	13	40 to 44	2018	44	Population	1	Number	2812387.6496602134	3114060.490093883	2503414.6051040264
18	Thailand	1	male	14	45 to 49	2018	44	Population	1	Number	2800900.173056413	3101340.800819506	2493189.159579396
18	Thailand	1	male	15	50 to 54	2018	44	Population	1	Number	2679957.303957732	2967424.9054541206	2385533.2520015757
18	Thailand	1	male	16	55 to 59	2018	44	Population	1	Number	2376678.9028646746	2631615.122454669	2115573.46221204
18	Thailand	1	male	17	60 to 64	2018	44	Population	1	Number	1921019.7092557875	2127079.3085753447	1709973.6579431554
18	Thailand	1	male	18	65 to 69	2018	44	Population	1	Number	1377588.284144503	1525356.3098916747	1226244.4086483617
18	Thailand	1	male	19	70 to 74	2018	44	Population	1	Number	950663.0610392772	1052636.637105057	846221.8186124385
18	Thailand	1	male	20	75 to 79	2018	44	Population	1	Number	639983.5750161676	708631.8863289226	569674.0379711629
18	Thailand	1	male	21	80 plus	2018	44	Population	1	Number	738660.6782726048	817893.6620179573	657510.3294978195
18	Thailand	1	male	22	All Ages	2018	44	Population	1	Number	34176427.74501655	37842387.53365411	30421755.115264352
18	Thailand	1	male	23	5-14 years	2018	44	Population	1	Number	3943689.608316573	4366712.389714913	3510430.0662995316
18	Thailand	1	male	24	15-49 years	2018	44	Population	1	Number	17884859.274048537	19803291.926321972	15920002.323396884
18	Thailand	1	male	25	50-69 years	2018	44	Population	1	Number	8355244.200222697	9251475.646375807	7437324.780805136
18	Thailand	1	male	26	70+ years	2018	44	Population	1	Number	2329307.31432805	2579162.1854519374	2073406.1860814216
18	Thailand	1	male	28	<1 year	2018	44	Population	1	Number	310707.3003350171	344035.5486107718	276572.5392319585
18	Thailand	1	male	30	80 to 84	2018	44	Population	1	Number	411897.22420047305	456079.6844691751	366645.58919886214
18	Thailand	1	male	31	85 to 89	2018	44	Population	1	Number	212032.02499988046	234775.79691636746	188737.87480847933
18	Thailand	1	male	32	90 to 94	2018	44	Population	1	Number	85936.9614037354	95155.05310173999	76495.80040019179
18	Thailand	1	male	39	0 to 14	2018	44	Population	1	Number	5607016.956417271	6208457.7755043935	4991021.824980921
18	Thailand	1	male	42	Neonatal	2018	44	Population	1	Number	23472.036942166535	25989.782337600518	20893.3644334771
18	Thailand	1	male	157	25 plus	2018	44	Population	1	Number	23826853.55103819	26382658.61233804	21209200.3677197
18	Thailand	1	male	158	<20 years	2018	44	Population	1	Number	7857719.525444627	8700583.61953862	6994458.89871753
18	Thailand	1	male	159	10 to 24	2018	44	Population	1	Number	6807772.3108004	7538013.04069159	6059860.429674256
18	Thailand	1	male	162	10 to 19	2018	44	Population	1	Number	4315917.642266663	4778867.738914141	3841764.580847125
18	Thailand	1	male	164	Birth	2018	44	Population	1	Number	307554.945757214	357460.468462681	262525.112550337
18	Thailand	1	male	235	95 plus	2018	44	Population	1	Number	28794.467668515896	31883.127530674705	25631.06509028635
18	Thailand	2	female	1	Under 5	2018	44	Population	1	Number	1570551.7409104833	1739018.1345051762	1398008.6161813017
18	Thailand	2	female	2	Early Neonatal	2018	44	Population	1	Number	5539.63458279788	6133.847581763058	4931.042178055029
18	Thailand	2	female	3	Late Neonatal	2018	44	Population	1	Number	16614.7632604284	18396.95812482129	14789.440926298872
18	Thailand	2	female	4	Post Neonatal	2018	44	Population	1	Number	271258.8792253304	300355.66344661155	241457.97969881055
18	Thailand	2	female	5	1 to 4	2018	44	Population	1	Number	1277138.4638419268	1414131.6653519801	1136830.1533781376
18	Thailand	2	female	6	5 to 9	2018	44	Population	1	Number	1774272.7044845873	1964591.3778475793	1579348.4949988236
18	Thailand	2	female	7	10 to 14	2018	44	Population	1	Number	1957793.6175092156	2167797.797284458	1742707.5305369676
18	Thailand	2	female	8	15 to 19	2018	44	Population	1	Number	2176358.6025318913	2409807.3170102704	1937260.644769358
18	Thailand	2	female	9	20 to 24	2018	44	Population	1	Number	2464413.698940556	2728760.8562937984	2193669.584522463
18	Thailand	2	female	10	25 to 29	2018	44	Population	1	Number	2390466.515441798	2646881.673488034	2127846.347388185
18	Thailand	2	female	11	30 to 34	2018	44	Population	1	Number	2526592.3144757724	2797609.1069929325	2249017.1658826694
18	Thailand	2	female	12	35 to 39	2018	44	Population	1	Number	2753990.436550333	3049399.256746823	2451432.995735805
18	Thailand	2	female	13	40 to 44	2018	44	Population	1	Number	2887296.5743562486	3197004.575977465	2570093.92513281
18	Thailand	2	female	14	45 to 49	2018	44	Population	1	Number	2982965.471021838	3302935.467571723	2655252.4960701275
18	Thailand	2	female	15	50 to 54	2018	44	Population	1	Number	2892531.7299886504	3202801.2844491163	2574753.938865885
18	Thailand	2	female	16	55 to 59	2018	44	Population	1	Number	2611401.936580026	2891515.895911792	2324509.478137274
18	Thailand	2	female	17	60 to 64	2018	44	Population	1	Number	2168073.623938797	2400633.6440633195	1929885.8661127135
18	Thailand	2	female	18	65 to 69	2018	44	Population	1	Number	1572336.719583954	1740994.5802356876	1399597.4944717842
18	Thailand	2	female	19	70 to 74	2018	44	Population	1	Number	1155173.8528406322	1279084.4301834258	1028264.7539662317
18	Thailand	2	female	20	75 to 79	2018	44	Population	1	Number	819567.8372130707	907479.3871766817	729528.9089328082
18	Thailand	2	female	21	80 plus	2018	44	Population	1	Number	1103770.2905425048	1222167.0267728332	982508.4626430729
18	Thailand	2	female	22	All Ages	2018	44	Population	1	Number	35807557.66691036	39648481.8125111	31873686.70434828
18	Thailand	2	female	23	5-14 years	2018	44	Population	1	Number	3732066.321993803	4132389.1751320376	3322056.0255357916
18	Thailand	2	female	24	15-49 years	2018	44	Population	1	Number	18182083.613318436	20132398.254081044	16184573.159501417
18	Thailand	2	female	25	50-69 years	2018	44	Population	1	Number	9244344.010091428	10235945.404659918	8228746.777587656
18	Thailand	2	female	26	70+ years	2018	44	Population	1	Number	3078511.9805962075	3408730.844132941	2740302.1255421126
18	Thailand	2	female	28	<1 year	2018	44	Population	1	Number	293413.2770685567	324886.46915319585	261178.46280316444
18	Thailand	2	female	30	80 to 84	2018	44	Population	1	Number	584969.3288155077	647716.4963376209	520703.7377907593
18	Thailand	2	female	31	85 to 89	2018	44	Population	1	Number	331955.2162017391	367562.6378814818	295486.1278032922
18	Thailand	2	female	32	90 to 94	2018	44	Population	1	Number	139062.43145614548	153979.06597488132	123784.82815861198
18	Thailand	2	female	39	0 to 14	2018	44	Population	1	Number	5302618.062904286	5871407.309637214	4720064.641717092
18	Thailand	2	female	42	Neonatal	2018	44	Population	1	Number	22154.39784322628	24530.805706584346	19720.4831043539
18	Thailand	2	female	157	25 plus	2018	44	Population	1	Number	25864167.302533627	28638506.329569828	23022691.83333936
18	Thailand	2	female	158	<20 years	2018	44	Population	1	Number	7478976.6654361775	8281214.626647483	6657325.28648645
18	Thailand	2	female	159	10 to 24	2018	44	Population	1	Number	6598565.918981663	7306365.970588527	5873637.759828789
18	Thailand	2	female	162	10 to 19	2018	44	Population	1	Number	4134152.220041107	4577605.114294728	3679968.1753063262
18	Thailand	2	female	164	Birth	2018	44	Population	1	Number	290216.975950695	337309.14625269	247725.635131288
18	Thailand	2	female	235	95 plus	2018	44	Population	1	Number	47783.314069112574	52908.8265788496	42533.768890409374
18	Thailand	3	both	1	Under 5	2018	44	Population	1	Number	3233879.089011181	3580763.5202946556	2878600.3748626914
18	Thailand	3	both	2	Early Neonatal	2018	44	Population	1	Number	11410.203580559084	12634.127503169668	10156.661829400711
18	Thailand	3	both	3	Late Neonatal	2018	44	Population	1	Number	34216.23120483373	37886.4605410152	30457.18570843029
18	Thailand	3	both	4	Post Neonatal	2018	44	Population	1	Number	558494.142618181	618401.4297197829	497137.15449729195
18	Thailand	3	both	5	1 to 4	2018	44	Population	1	Number	2629758.5116076074	2911841.5025306884	2340849.3728275686
18	Thailand	3	both	6	5 to 9	2018	44	Population	1	Number	3652747.239561853	4044561.872682577	3251451.054187839
18	Thailand	3	both	7	10 to 14	2018	44	Population	1	Number	4023008.6907485225	4454539.6921643745	3581035.037647484
18	Thailand	3	both	8	15 to 19	2018	44	Population	1	Number	4427061.171559247	4901933.161044495	3940697.7185059674
18	Thailand	3	both	9	20 to 24	2018	44	Population	1	Number	4956268.367474292	5487906.158071247	4411765.433349594
18	Thailand	3	both	10	25 to 29	2018	44	Population	1	Number	4718640.543674222	5224789.010073462	4200243.751851647
18	Thailand	3	both	11	30 to 34	2018	44	Population	1	Number	4984782.039998707	5519478.370759098	4437146.551863392
18	Thailand	3	both	12	35 to 39	2018	44	Population	1	Number	5496640.896565794	6086242.145992136	4892771.841441345
18	Thailand	3	both	13	40 to 44	2018	44	Population	1	Number	5699684.2240164615	6311065.066071348	5073508.530236836
18	Thailand	3	both	14	45 to 49	2018	44	Population	1	Number	5783865.644078251	6404276.268391229	5148441.655649522
18	Thailand	3	both	15	50 to 54	2018	44	Population	1	Number	5572489.033946382	6170226.189903238	4960287.19086746
18	Thailand	3	both	16	55 to 59	2018	44	Population	1	Number	4988080.839444701	5523131.01836646	4440082.940349314
18	Thailand	3	both	17	60 to 64	2018	44	Population	1	Number	4089093.3331945846	4527712.952638664	3639859.5240558693
18	Thailand	3	both	18	65 to 69	2018	44	Population	1	Number	2949925.003728457	3266350.890127362	2625841.9031201457
18	Thailand	3	both	19	70 to 74	2018	44	Population	1	Number	2105836.9138799096	2331721.0672884826	1874486.5725786705
18	Thailand	3	both	20	75 to 79	2018	44	Population	1	Number	1459551.4122292383	1616111.2735056046	1299202.9469039715
18	Thailand	3	both	21	80 plus	2018	44	Population	1	Number	1842430.9688151097	2040060.6887907907	1640018.7921408925
18	Thailand	3	both	22	All Ages	2018	44	Population	1	Number	69983985.41192691	77490869.34616522	62295441.81961266
18	Thailand	3	both	23	5-14 years	2018	44	Population	1	Number	7675755.930310376	8499101.564846952	6832486.091835321
18	Thailand	3	both	24	15-49 years	2018	44	Population	1	Number	36066942.88736697	39935690.18040301	32104575.48289831
18	Thailand	3	both	25	50-69 years	2018	44	Population	1	Number	17599588.210314125	19487421.051035725	15666071.558392784
18	Thailand	3	both	26	70+ years	2018	44	Population	1	Number	5407819.294924257	5987893.02958488	4813708.311623535
18	Thailand	3	both	28	<1 year	2018	44	Population	1	Number	604120.5774035738	668922.0177639676	537751.002035123
18	Thailand	3	both	30	80 to 84	2018	44	Population	1	Number	996866.5530159808	1103796.180806796	887349.3269896215
18	Thailand	3	both	31	85 to 89	2018	44	Population	1	Number	543987.2412016196	602338.4347978492	484224.00261177163
18	Thailand	3	both	32	90 to 94	2018	44	Population	1	Number	224999.39285988087	249134.11907662134	200280.6285588038
18	Thailand	3	both	39	0 to 14	2018	44	Population	1	Number	10909635.019321557	12079865.085141608	9711086.466698013
18	Thailand	3	both	42	Neonatal	2018	44	Population	1	Number	45626.43478539281	50520.588044184864	40613.847537830996
18	Thailand	3	both	157	25 plus	2018	44	Population	1	Number	49691020.85357182	55021164.94190789	44231892.20105909
18	Thailand	3	both	158	<20 years	2018	44	Population	1	Number	15336696.190880803	16981798.2461861	13651784.18520398
18	Thailand	3	both	159	10 to 24	2018	44	Population	1	Number	13406338.229782062	14844379.01128012	11933498.189503044
18	Thailand	3	both	162	10 to 19	2018	44	Population	1	Number	8450069.86230777	9356472.85320887	7521732.75615345
18	Thailand	3	both	164	Birth	2018	44	Population	1	Number	597771.921707909	694769.614715372	510250.747681625
18	Thailand	3	both	235	95 plus	2018	44	Population	1	Number	76577.78173762847	84791.9541095243	68164.83398069572
19	Timor-Leste	1	male	1	Under 5	2018	44	Population	1	Number	88711.47162198162	96169.55968076875	81148.1259209438
19	Timor-Leste	1	male	2	Early Neonatal	2018	44	Population	1	Number	364.1134977868258	394.7249900801658	333.06997874894023
19	Timor-Leste	1	male	3	Late Neonatal	2018	44	Population	1	Number	1081.5054138169514	1172.4289715578557	989.2986318451963
19	Timor-Leste	1	male	4	Post Neonatal	2018	44	Population	1	Number	17128.137288250422	18568.1219243199	15667.829831308463
19	Timor-Leste	1	male	5	1 to 4	2018	44	Population	1	Number	70137.71542212741	76034.28379481082	64157.92747904119
19	Timor-Leste	1	male	6	5 to 9	2018	44	Population	1	Number	84431.85547342667	91530.15067216815	77233.38046844935
19	Timor-Leste	1	male	7	10 to 14	2018	44	Population	1	Number	84489.32097300363	91592.44737055572	77285.946585441
19	Timor-Leste	1	male	8	15 to 19	2018	44	Population	1	Number	80430.1422108413	87192.00820428727	73572.84451076016
19	Timor-Leste	1	male	9	20 to 24	2018	44	Population	1	Number	62724.16457318496	67997.46614565885	57376.43973217086
19	Timor-Leste	1	male	10	25 to 29	2018	44	Population	1	Number	49094.23159919831	53221.64709294132	44908.56497996093
19	Timor-Leste	1	male	11	30 to 34	2018	44	Population	1	Number	36802.16278378183	39896.168167492004	33664.49101946133
19	Timor-Leste	1	male	12	35 to 39	2018	44	Population	1	Number	29919.167094268465	32434.51013564496	27368.324461589193
19	Timor-Leste	1	male	13	40 to 44	2018	44	Population	1	Number	30253.994599718626	32797.4870221672	27674.60530754162
19	Timor-Leste	1	male	14	45 to 49	2018	44	Population	1	Number	28599.993695813406	31004.43212484832	26161.62089673857
19	Timor-Leste	1	male	15	50 to 54	2018	44	Population	1	Number	21052.886502028592	22822.829876351712	19257.963526361258
19	Timor-Leste	1	male	16	55 to 59	2018	44	Population	1	Number	16365.970554722875	17741.878848576445	14970.643763551667
19	Timor-Leste	1	male	17	60 to 64	2018	44	Population	1	Number	16663.320315632907	18064.227188143548	15242.642135348613
19	Timor-Leste	1	male	18	65 to 69	2018	44	Population	1	Number	13591.285758825241	14733.922716234716	12432.522513935994
19	Timor-Leste	1	male	19	70 to 74	2018	44	Population	1	Number	10128.59205178921	10980.115874499163	9265.050485497755
19	Timor-Leste	1	male	20	75 to 79	2018	44	Population	1	Number	5151.887587120988	5585.013434220563	4712.648939380795
19	Timor-Leste	1	male	21	80 plus	2018	44	Population	1	Number	4235.874214877459	4591.989634032266	3874.7328602424177
19	Timor-Leste	1	male	22	All Ages	2018	44	Population	1	Number	662646.321610216	718355.8541885911	606150.5481073755
19	Timor-Leste	1	male	23	5-14 years	2018	44	Population	1	Number	168921.1764464303	183122.59804272387	154519.32705389033
19	Timor-Leste	1	male	24	15-49 years	2018	44	Population	1	Number	317823.8565568069	344543.7188930398	290726.8909082226
19	Timor-Leste	1	male	25	50-69 years	2018	44	Population	1	Number	67673.46313120962	73362.85862930643	61903.771939197526
19	Timor-Leste	1	male	26	70+ years	2018	44	Population	1	Number	19516.35385378766	21157.118942752004	17852.432285120973
19	Timor-Leste	1	male	28	<1 year	2018	44	Population	1	Number	18573.7561998542	20135.275885957926	16990.198441902598
19	Timor-Leste	1	male	30	80 to 84	2018	44	Population	1	Number	2676.41210519084	2901.4215295319764	2448.227073200176
19	Timor-Leste	1	male	31	85 to 89	2018	44	Population	1	Number	1194.4836516570235	1294.9054358519804	1092.6445926656775
19	Timor-Leste	1	male	32	90 to 94	2018	44	Population	1	Number	309.6422847603453	335.6743117828175	283.24286199706216
19	Timor-Leste	1	male	39	0 to 14	2018	44	Population	1	Number	257632.64806841192	279292.15772349265	235667.45297483413
19	Timor-Leste	1	male	42	Neonatal	2018	44	Population	1	Number	1445.6189116037772	1567.1539616380214	1322.3686105941367
19	Timor-Leste	1	male	157	25 plus	2018	44	Population	1	Number	261859.3667577779	283874.2221151522	239533.81088961015
19	Timor-Leste	1	male	158	<20 years	2018	44	Population	1	Number	338062.7902792532	366484.16592777986	309240.2974855943
19	Timor-Leste	1	male	159	10 to 24	2018	44	Population	1	Number	227643.6277570299	246781.92172050185	208235.23082837198
19	Timor-Leste	1	male	162	10 to 19	2018	44	Population	1	Number	164919.46318384493	178784.45557484298	150858.79109620114
19	Timor-Leste	1	male	164	Birth	2018	44	Population	1	Number	19446.0342994919	21783.5379467049	17285.8377357473
19	Timor-Leste	1	male	235	95 plus	2018	44	Population	1	Number	55.33617326925031	59.988356865493444	50.618332379502704
19	Timor-Leste	2	female	1	Under 5	2018	44	Population	1	Number	84739.05795861762	91863.1800672789	77514.39154284264
19	Timor-Leste	2	female	2	Early Neonatal	2018	44	Population	1	Number	347.53519543145484	376.7529284220699	317.9051061288383
19	Timor-Leste	2	female	3	Late Neonatal	2018	44	Population	1	Number	1035.2463919402308	1122.2808939326283	946.9835528188028
19	Timor-Leste	2	female	4	Post Neonatal	2018	44	Population	1	Number	16405.149471880643	17784.351587929566	15006.48237207473
19	Timor-Leste	2	female	5	1 to 4	2018	44	Population	1	Number	66951.12689936529	72579.79465699465	61243.020511820265
19	Timor-Leste	2	female	6	5 to 9	2018	44	Population	1	Number	79042.35522475754	85687.54817288245	72303.377202427655
19	Timor-Leste	2	female	7	10 to 14	2018	44	Population	1	Number	79144.29173780972	85798.05462031682	72396.62283172291
19	Timor-Leste	2	female	8	15 to 19	2018	44	Population	1	Number	76704.21490964617	83152.83737996174	70164.58160764824
19	Timor-Leste	2	female	9	20 to 24	2018	44	Population	1	Number	63871.37434647835	69241.12332710237	58425.84091376372
19	Timor-Leste	2	female	10	25 to 29	2018	44	Population	1	Number	52318.064521191205	56716.51181476158	47857.54097053778
19	Timor-Leste	2	female	11	30 to 34	2018	44	Population	1	Number	38939.17351622724	42212.84015381748	35619.30489911202
19	Timor-Leste	2	female	12	35 to 39	2018	44	Population	1	Number	30693.525912325225	33273.97030021952	28076.66314346146
19	Timor-Leste	2	female	13	40 to 44	2018	44	Population	1	Number	28855.35844153108	31281.2657147397	26395.213803748047
19	Timor-Leste	2	female	14	45 to 49	2018	44	Population	1	Number	25723.70677527755	27886.33204595225	23530.559897018076
19	Timor-Leste	2	female	15	50 to 54	2018	44	Population	1	Number	18177.08639765576	19705.257540882594	16627.34783792436
19	Timor-Leste	2	female	16	55 to 59	2018	44	Population	1	Number	14623.286961700676	15852.685593864198	13376.537555399362
19	Timor-Leste	2	female	17	60 to 64	2018	44	Population	1	Number	17233.215741511187	18682.034458936447	15763.949525874208
19	Timor-Leste	2	female	18	65 to 69	2018	44	Population	1	Number	15126.302693657437	16397.99050844071	13836.6672681718
19	Timor-Leste	2	female	19	70 to 74	2018	44	Population	1	Number	11691.932580981778	12674.888462245248	10695.1040264966
19	Timor-Leste	2	female	20	75 to 79	2018	44	Population	1	Number	4887.883333015225	5298.8140013062975	4471.153109538977
19	Timor-Leste	2	female	21	80 plus	2018	44	Population	1	Number	4170.572470209735	4521.197887302582	3814.9985992470138
19	Timor-Leste	2	female	22	All Ages	2018	44	Population	1	Number	645941.4035225934	700246.5320500109	590869.8547349345
19	Timor-Leste	2	female	23	5-14 years	2018	44	Population	1	Number	158186.64696256726	171485.60279319924	144700.00003415058
19	Timor-Leste	2	female	24	15-49 years	2018	44	Population	1	Number	317105.4184226768	343764.8807365547	290069.70523528935
19	Timor-Leste	2	female	25	50-69 years	2018	44	Population	1	Number	65159.89179452506	70637.96810212394	59604.50218736974
19	Timor-Leste	2	female	26	70+ years	2018	44	Population	1	Number	20750.388384206737	22494.90035085412	18981.25573528259
19	Timor-Leste	2	female	28	<1 year	2018	44	Population	1	Number	17787.93105925233	19283.385410284267	16271.371031022372
19	Timor-Leste	2	female	30	80 to 84	2018	44	Population	1	Number	2571.9023604285076	2788.1255154722494	2352.627600292345
19	Timor-Leste	2	female	31	85 to 89	2018	44	Population	1	Number	1246.504279588599	1351.2995051986682	1140.2300558385375
19	Timor-Leste	2	female	32	90 to 94	2018	44	Population	1	Number	290.9083956942471	315.36544045361484	266.10618326623563
19	Timor-Leste	2	female	39	0 to 14	2018	44	Population	1	Number	242925.7049211849	263348.7828604781	222214.39157699325
19	Timor-Leste	2	female	42	Neonatal	2018	44	Population	1	Number	1382.7815873716854	1499.0338223546983	1264.888658947641
19	Timor-Leste	2	female	157	25 plus	2018	44	Population	1	Number	262440.1093452841	284503.78848246863	240065.0406365298
19	Timor-Leste	2	female	158	<20 years	2018	44	Population	1	Number	319629.91983083106	346501.6202404399	292378.9731846415
19	Timor-Leste	2	female	159	10 to 24	2018	44	Population	1	Number	219719.88099393423	238192.0153273809	200987.04535313483
19	Timor-Leste	2	female	162	10 to 19	2018	44	Population	1	Number	155848.50664745588	168950.89200027857	142561.20443937113
19	Timor-Leste	2	female	164	Birth	2018	44	Population	1	Number	18506.908845039	20731.5252505058	16451.0366668422
19	Timor-Leste	2	female	235	95 plus	2018	44	Population	1	Number	61.2574344983814	66.40742617804943	56.03475984989617
19	Timor-Leste	3	both	1	Under 5	2018	44	Population	1	Number	173450.52958059925	188032.73974804764	158662.5174637864
19	Timor-Leste	3	both	2	Early Neonatal	2018	44	Population	1	Number	711.6486932182806	771.4779185022358	650.9750848777785
19	Timor-Leste	3	both	3	Late Neonatal	2018	44	Population	1	Number	2116.751805757182	2294.709865490484	1936.2821846639993
19	Timor-Leste	3	both	4	Post Neonatal	2018	44	Population	1	Number	33533.286760131065	36352.47351224947	30674.31220338319
19	Timor-Leste	3	both	5	1 to 4	2018	44	Population	1	Number	137088.8423214927	148614.07845180546	125400.94799086143
19	Timor-Leste	3	both	6	5 to 9	2018	44	Population	1	Number	163474.2106981842	177217.6988450506	149536.757670877
19	Timor-Leste	3	both	7	10 to 14	2018	44	Population	1	Number	163633.61271081335	177390.50199087252	149682.5694171639
19	Timor-Leste	3	both	8	15 to 19	2018	44	Population	1	Number	157134.35712048746	170344.845584249	143737.42611840842
19	Timor-Leste	3	both	9	20 to 24	2018	44	Population	1	Number	126595.5389196633	137238.58947276126	115802.2806459346
19	Timor-Leste	3	both	10	25 to 29	2018	44	Population	1	Number	101412.29612038951	109938.15890770292	92766.1059504987
19	Timor-Leste	3	both	11	30 to 34	2018	44	Population	1	Number	75741.33630000908	82109.00832130946	69283.79591857335
19	Timor-Leste	3	both	12	35 to 39	2018	44	Population	1	Number	60612.69300659369	65708.48043586448	55444.98760505065
19	Timor-Leste	3	both	13	40 to 44	2018	44	Population	1	Number	59109.353041249706	64078.7527369069	54069.81911128967
19	Timor-Leste	3	both	14	45 to 49	2018	44	Population	1	Number	54323.70047109096	58890.76417080057	49692.18079375664
19	Timor-Leste	3	both	15	50 to 54	2018	44	Population	1	Number	39229.972899684355	42528.08741723431	35885.31136428561
19	Timor-Leste	3	both	16	55 to 59	2018	44	Population	1	Number	30989.25751642355	33594.56444244065	28347.18131895103
19	Timor-Leste	3	both	17	60 to 64	2018	44	Population	1	Number	33896.53605714409	36746.26164707999	31006.59166122282
19	Timor-Leste	3	both	18	65 to 69	2018	44	Population	1	Number	28717.588452482676	31131.913224675423	26269.189782107795
19	Timor-Leste	3	both	19	70 to 74	2018	44	Population	1	Number	21820.52463277099	23655.004336744412	19960.154511994355
19	Timor-Leste	3	both	20	75 to 79	2018	44	Population	1	Number	10039.770920136212	10883.82743552686	9183.802048919773
19	Timor-Leste	3	both	21	80 plus	2018	44	Population	1	Number	8406.446685087194	9113.187521334848	7689.731459489433
19	Timor-Leste	3	both	22	All Ages	2018	44	Population	1	Number	1308587.7251328095	1418602.3862386015	1197020.4028423103
19	Timor-Leste	3	both	23	5-14 years	2018	44	Population	1	Number	327107.82340899756	354608.20083592314	299219.32708804094
19	Timor-Leste	3	both	24	15-49 years	2018	44	Population	1	Number	634929.2749794837	688308.5996295946	580796.596143512
19	Timor-Leste	3	both	25	50-69 years	2018	44	Population	1	Number	132833.35492573466	144000.82673143034	121508.27412656722
19	Timor-Leste	3	both	26	70+ years	2018	44	Population	1	Number	40266.7422379944	43652.01929360613	36833.68802040357
19	Timor-Leste	3	both	28	<1 year	2018	44	Population	1	Number	36361.68725910653	39418.661296242186	33261.569472924966
19	Timor-Leste	3	both	30	80 to 84	2018	44	Population	1	Number	5248.314465619348	5689.547045004226	4800.854673492521
19	Timor-Leste	3	both	31	85 to 89	2018	44	Population	1	Number	2440.987931245623	2646.2049410506484	2232.8746485042147
19	Timor-Leste	3	both	32	90 to 94	2018	44	Population	1	Number	600.5506804545925	651.0397522364324	549.3490452632979
19	Timor-Leste	3	both	39	0 to 14	2018	44	Population	1	Number	500558.3529895968	542640.9405839709	457881.84455182723
19	Timor-Leste	3	both	42	Neonatal	2018	44	Population	1	Number	2828.4004989754626	3066.1877839927197	2587.2572695417775
19	Timor-Leste	3	both	157	25 plus	2018	44	Population	1	Number	524299.476103062	568378.0105976209	479598.8515261399
19	Timor-Leste	3	both	158	<20 years	2018	44	Population	1	Number	657692.7101100843	712985.7861682199	601619.2706702356
19	Timor-Leste	3	both	159	10 to 24	2018	44	Population	1	Number	447363.50875096413	484973.93704788276	409222.2761815068
19	Timor-Leste	3	both	162	10 to 19	2018	44	Population	1	Number	320767.9698313008	347735.3475751216	293419.99553557223
19	Timor-Leste	3	both	164	Birth	2018	44	Population	1	Number	37952.9431445309	42515.0631972107	33736.8744025896
19	Timor-Leste	3	both	235	95 plus	2018	44	Population	1	Number	116.59360776763171	126.39578304354289	106.65309222939888
20	Viet Nam	1	male	1	Under 5	2018	44	Population	1	Number	3690592.8965294315	4148058.530260653	3239213.4738089433
20	Viet Nam	1	male	2	Early Neonatal	2018	44	Population	1	Number	13477.326923102562	15147.902376623271	11828.977127576201
20	Viet Nam	1	male	3	Late Neonatal	2018	44	Population	1	Number	40312.758816728645	45309.70707858947	35382.290918175866
20	Viet Nam	1	male	4	Post Neonatal	2018	44	Population	1	Number	656124.7128571977	737454.3300729555	575877.1205528195
20	Viet Nam	1	male	5	1 to 4	2018	44	Population	1	Number	2980678.0979324025	3350146.590732484	2616125.0852103713
20	Viet Nam	1	male	6	5 to 9	2018	44	Population	1	Number	3819171.142454574	4292574.6296433	3352065.9065525015
20	Viet Nam	1	male	7	10 to 14	2018	44	Population	1	Number	3636652.940076313	4087432.472941339	3191870.665046721
20	Viet Nam	1	male	8	15 to 19	2018	44	Population	1	Number	3481340.4210934383	3912868.266786544	3055553.7050770554
20	Viet Nam	1	male	9	20 to 24	2018	44	Population	1	Number	3850111.8260605102	4327350.550521594	3379222.3776223543
20	Viet Nam	1	male	10	25 to 29	2018	44	Population	1	Number	4553368.837312822	5117779.439937709	3996467.2621885412
20	Viet Nam	1	male	11	30 to 34	2018	44	Population	1	Number	4288520.558325143	4820102.022330146	3764011.3566296394
20	Viet Nam	1	male	12	35 to 39	2018	44	Population	1	Number	3898645.229152333	4381899.887807461	3421819.8836687873
20	Viet Nam	1	male	13	40 to 44	2018	44	Population	1	Number	3478963.4522135253	3910196.6618940737	3053467.45231537
20	Viet Nam	1	male	14	45 to 49	2018	44	Population	1	Number	3225551.3170100176	3625372.9496685998	2831048.98845559
20	Viet Nam	1	male	15	50 to 54	2018	44	Population	1	Number	2831479.2205878724	3182453.8396690222	2485174.0355223813
20	Viet Nam	1	male	16	55 to 59	2018	44	Population	1	Number	2422043.980820711	2722267.255420567	2125814.9345624335
20	Viet Nam	1	male	17	60 to 64	2018	44	Population	1	Number	1753359.5962447338	1970696.4256764215	1538914.2579039424
20	Viet Nam	1	male	18	65 to 69	2018	44	Population	1	Number	1051756.5498548974	1182126.517526702	923121.0493740847
20	Viet Nam	1	male	19	70 to 74	2018	44	Population	1	Number	610830.3055012126	686545.47665193	536122.4635887125
20	Viet Nam	1	male	20	75 to 79	2018	44	Population	1	Number	413504.93873907195	464760.7407618705	362931.0537907664
20	Viet Nam	1	male	21	80 plus	2018	44	Population	1	Number	438546.954287034	492906.8270739985	384910.2957306109
20	Viet Nam	1	male	22	All Ages	2018	44	Population	1	Number	47444440.16626364	53325392.49457194	41641729.16183842
20	Viet Nam	1	male	23	5-14 years	2018	44	Population	1	Number	7455824.082530887	8380007.10258464	6543936.571599223
20	Viet Nam	1	male	24	15-49 years	2018	44	Population	1	Number	26776501.64116779	30095569.77894613	23501591.02595734
20	Viet Nam	1	male	25	50-69 years	2018	44	Population	1	Number	8058639.347508214	9057544.038292713	7073024.277362841
20	Viet Nam	1	male	26	70+ years	2018	44	Population	1	Number	1462882.1985273184	1644213.0444877993	1283963.8131100899
20	Viet Nam	1	male	28	<1 year	2018	44	Population	1	Number	709914.798597029	797911.9395281683	623088.3885985716
20	Viet Nam	1	male	30	80 to 84	2018	44	Population	1	Number	271453.45985456835	305101.3404316106	238253.23716952011
20	Viet Nam	1	male	31	85 to 89	2018	44	Population	1	Number	129004.15791331777	144994.80508257754	113226.25339770067
20	Viet Nam	1	male	32	90 to 94	2018	44	Population	1	Number	32236.023748263025	36231.824273116785	28293.384124158696
20	Viet Nam	1	male	39	0 to 14	2018	44	Population	1	Number	11146416.979060318	12528065.632845292	9783150.045408167
20	Viet Nam	1	male	42	Neonatal	2018	44	Population	1	Number	53790.08573983121	60457.60945521274	47211.26804575207
20	Viet Nam	1	male	157	25 plus	2018	44	Population	1	Number	28966570.940049373	32557108.044418514	25423803.033730865
20	Viet Nam	1	male	158	<20 years	2018	44	Population	1	Number	14627757.400153758	16440933.899631836	12838703.750485223
20	Viet Nam	1	male	159	10 to 24	2018	44	Population	1	Number	10968105.187230261	12327651.29024948	9626646.747746132
20	Viet Nam	1	male	162	10 to 19	2018	44	Population	1	Number	7117993.361169752	8000300.739727885	6247424.370123777
20	Viet Nam	1	male	164	Birth	2018	44	Population	1	Number	711191.269375202	789458.232240581	644229.864226539
20	Viet Nam	1	male	235	95 plus	2018	44	Population	1	Number	5853.312770884848	6578.857286693659	5137.421039231374
20	Viet Nam	2	female	1	Under 5	2018	44	Population	1	Number	3433107.095750346	3858656.203239682	3013219.5756517053
20	Viet Nam	2	female	2	Early Neonatal	2018	44	Population	1	Number	12524.66926572084	14077.15850621793	10992.834641467796
20	Viet Nam	2	female	3	Late Neonatal	2018	44	Population	1	Number	37514.25879610785	42164.32035945635	32926.06254853533
20	Viet Nam	2	female	4	Post Neonatal	2018	44	Population	1	Number	610736.9509362116	686440.5503675774	536040.5267906773
20	Viet Nam	2	female	5	1 to 4	2018	44	Population	1	Number	2772331.2167523056	3115974.1740064304	2433260.151671025
20	Viet Nam	2	female	6	5 to 9	2018	44	Population	1	Number	3531080.081679084	3968773.3826226965	3099209.9368178197
20	Viet Nam	2	female	7	10 to 14	2018	44	Population	1	Number	3360989.992840752	3777599.8601834923	2949922.7835139167
20	Viet Nam	2	female	8	15 to 19	2018	44	Population	1	Number	3300866.620252295	3710023.9244122733	2897152.823770454
20	Viet Nam	2	female	9	20 to 24	2018	44	Population	1	Number	3722172.5444506514	4183552.6179627744	3266930.7604109836
20	Viet Nam	2	female	10	25 to 29	2018	44	Population	1	Number	4414970.963973929	4962226.526037835	3874996.195442756
20	Viet Nam	2	female	11	30 to 34	2018	44	Population	1	Number	4220012.408928859	4743101.978851262	3703882.123519468
20	Viet Nam	2	female	12	35 to 39	2018	44	Population	1	Number	3891270.3983058278	4373610.91341778	3415347.0344234738
20	Viet Nam	2	female	13	40 to 44	2018	44	Population	1	Number	3443536.844402396	3870378.766274282	3022373.7097730627
20	Viet Nam	2	female	14	45 to 49	2018	44	Population	1	Number	3230258.97082388	3630664.13840374	2835180.8708092975
20	Viet Nam	2	female	15	50 to 54	2018	44	Population	1	Number	2975762.6287253746	3344621.826948969	2611810.8044072865
20	Viet Nam	2	female	16	55 to 59	2018	44	Population	1	Number	2730313.7986526983	3068748.507439006	2396381.6904972387
20	Viet Nam	2	female	17	60 to 64	2018	44	Population	1	Number	2101255.7357443585	2361715.860643965	1844260.8225746287
20	Viet Nam	2	female	18	65 to 69	2018	44	Population	1	Number	1371793.9888444925	1541834.0404160328	1204016.1829102894
20	Viet Nam	2	female	19	70 to 74	2018	44	Population	1	Number	900918.1896639218	1012591.0623240732	790731.0344371016
20	Viet Nam	2	female	20	75 to 79	2018	44	Population	1	Number	711165.8337082937	799318.0460835181	624186.4153661482
20	Viet Nam	2	female	21	80 plus	2018	44	Population	1	Number	969703.0111955554	1089902.0726972471	851103.1011877683
20	Viet Nam	2	female	22	All Ages	2018	44	Population	1	Number	48309179.107942715	54297319.72795862	42400705.8655134
20	Viet Nam	2	female	23	5-14 years	2018	44	Population	1	Number	6892070.074519836	7746373.242806189	6049132.720331737
[truncated: 93,176 more rows]
