# Supplementary material for: Hematological malignancy burden in mainland China and Taiwan from 1990 to 2021 and decadal projections: Insights from the global burden of disease study 2021
Source: PLoS One. 2025 Jul 21;20(7):e0328526. doi: 10.1371/journal.pone.0328526 (PMC12279097; doi:10.1371/journal.pone.0328526)
Supplement: S1 Data — (ZIP) [file pone.0328526.s021.zip › The raw data used in this study/GBD_Population/IHME_GBD_2019_POP_2019_Y2020M10D15.CSV]

location_id	location_name	sex_id	sex_name	age_group_id	age_group_name	year_id	measure_id	measure_name	metric_id	metric_name	val	upper	lower
1	Global	1	male	1	Under 5	2019	44	Population	1	Number	342398747.5069692	352397125.13092905	332484118.3907748
1	Global	1	male	2	Early Neonatal	2019	44	Population	1	Number	1330245.4190806295	1368038.5572173332	1292459.240944972
1	Global	1	male	3	Late Neonatal	2019	44	Population	1	Number	3951180.8885016125	4063466.672869753	3839019.9578608917
1	Global	1	male	4	Post Neonatal	2019	44	Population	1	Number	62923601.88479255	64720447.91925705	61132980.58909794
1	Global	1	male	5	1 to 4	2019	44	Population	1	Number	274193719.3145944	282244550.6541838	266219765.97804943
1	Global	1	male	6	5 to 9	2019	44	Population	1	Number	337949216.3770434	347897503.0716275	328155976.25162226
1	Global	1	male	7	10 to 14	2019	44	Population	1	Number	331334184.5856913	341558964.93086493	321435732.88244164
1	Global	1	male	8	15 to 19	2019	44	Population	1	Number	317782109.0832561	328214187.3468499	307743010.51001024
1	Global	1	male	9	20 to 24	2019	44	Population	1	Number	304368217.5809322	314510661.0751	294509502.27109903
1	Global	1	male	10	25 to 29	2019	44	Population	1	Number	304777033.3171683	315293835.57812786	294343631.2772188
1	Global	1	male	11	30 to 34	2019	44	Population	1	Number	303174622.7965301	314197489.5613239	292198839.01361346
1	Global	1	male	12	35 to 39	2019	44	Population	1	Number	272540221.96377254	281766098.3960812	263179131.49321276
1	Global	1	male	13	40 to 44	2019	44	Population	1	Number	248744576.38687032	257369921.49896836	239968320.67735335
1	Global	1	male	14	45 to 49	2019	44	Population	1	Number	238372218.06711268	247199784.0819859	228889758.5301189
1	Global	1	male	15	50 to 54	2019	44	Population	1	Number	217585961.7724823	226280226.31553212	208672589.9157595
1	Global	1	male	16	55 to 59	2019	44	Population	1	Number	182762130.22915116	189506430.3198896	175805586.0702404
1	Global	1	male	17	60 to 64	2019	44	Population	1	Number	152154700.41618833	157714434.81976065	146352999.48289713
1	Global	1	male	18	65 to 69	2019	44	Population	1	Number	123616740.09136431	128413517.30257462	118777342.56690858
1	Global	1	male	19	70 to 74	2019	44	Population	1	Number	88103639.23726496	91371076.5766475	84717368.9800667
1	Global	1	male	20	75 to 79	2019	44	Population	1	Number	57205008.223781824	59246558.25958271	55096518.706268534
1	Global	1	male	21	80 plus	2019	44	Population	1	Number	58105272.67961837	59894148.37719914	56213891.57223136
1	Global	1	male	22	All Ages	2019	44	Population	1	Number	3880974600.3151975	4010278820.313283	3751288654.093458
1	Global	1	male	23	5-14 years	2019	44	Population	1	Number	669283400.9627347	689473772.7732904	649662526.1863846
1	Global	1	male	24	15-49 years	2019	44	Population	1	Number	1989758999.1956422	2057488244.9954903	1921740551.6739602
1	Global	1	male	25	50-69 years	2019	44	Population	1	Number	676119532.5091861	701932229.5788394	649961288.6300952
1	Global	1	male	26	70+ years	2019	44	Population	1	Number	203413920.14066514	210554786.23130175	196109108.7311949
1	Global	1	male	28	<1 year	2019	44	Population	1	Number	68205028.1923748	70151577.89462034	66264417.69646484
1	Global	1	male	30	80 to 84	2019	44	Population	1	Number	35237747.14371909	36432559.4072243	34006861.505784094
1	Global	1	male	31	85 to 89	2019	44	Population	1	Number	16283300.459770614	16766749.205806386	15773595.55764278
1	Global	1	male	32	90 to 94	2019	44	Population	1	Number	5307883.836153453	5441827.815498949	5173349.266634261
1	Global	1	male	39	0 to 14	2019	44	Population	1	Number	1011682148.4697039	1041713445.4780468	982212480.5227859
1	Global	1	male	42	Neonatal	2019	44	Population	1	Number	5281426.307582242	5431505.230087087	5131479.198805864
1	Global	1	male	157	25 plus	2019	44	Population	1	Number	2247142125.1813054	2325225182.88436	2163361814.8973413
1	Global	1	male	158	<20 years	2019	44	Population	1	Number	1329464257.55296	1369945587.8257525	1290269061.1666756
1	Global	1	male	159	10 to 24	2019	44	Population	1	Number	953484511.2498796	984378983.7308222	923790338.9934437
1	Global	1	male	162	10 to 19	2019	44	Population	1	Number	649116293.6689473	669611041.167435	629182904.5450487
1	Global	1	male	164	Birth	2019	44	Population	1	Number	70042430.0482412	74556941.673091	65808342.1093541
1	Global	1	male	235	95 plus	2019	44	Population	1	Number	1276341.2399752154	1312125.964573734	1239984.9442530114
1	Global	2	female	1	Under 5	2019	44	Population	1	Number	320443934.12772816	329534721.3937686	311372691.5410475
1	Global	2	female	2	Early Neonatal	2019	44	Population	1	Number	1241845.1468874349	1276165.4473131301	1207582.4267066377
1	Global	2	female	3	Late Neonatal	2019	44	Population	1	Number	3695080.651505742	3797392.1271024295	3593253.246111049
1	Global	2	female	4	Post Neonatal	2019	44	Population	1	Number	58843507.33450706	60489030.83724407	57216044.31698168
1	Global	2	female	5	1 to 4	2019	44	Population	1	Number	256663500.9948279	263991428.83795553	249360957.05352607
1	Global	2	female	6	5 to 9	2019	44	Population	1	Number	316754487.37920636	325830915.24828464	307764265.6186744
1	Global	2	female	7	10 to 14	2019	44	Population	1	Number	310852519.4601178	320069727.40391004	301790027.1835664
1	Global	2	female	8	15 to 19	2019	44	Population	1	Number	301758869.01359105	311080942.75451845	292706615.4877754
1	Global	2	female	9	20 to 24	2019	44	Population	1	Number	295776247.3205353	305063040.28129035	286510968.351019
1	Global	2	female	10	25 to 29	2019	44	Population	1	Number	300693069.0424506	310937851.6719729	290593567.56508946
1	Global	2	female	11	30 to 34	2019	44	Population	1	Number	298557830.8615377	309184494.0028954	287890894.0182762
1	Global	2	female	12	35 to 39	2019	44	Population	1	Number	268435899.58502537	277373724.69231135	259433531.09277466
1	Global	2	female	13	40 to 44	2019	44	Population	1	Number	244698555.98114407	252933222.19479978	236280175.3808307
1	Global	2	female	14	45 to 49	2019	44	Population	1	Number	235428847.22961357	243957672.01680404	226292429.91641763
1	Global	2	female	15	50 to 54	2019	44	Population	1	Number	219230862.2860133	227789685.76810917	210374179.05317694
1	Global	2	female	16	55 to 59	2019	44	Population	1	Number	188250353.2728983	195037267.7227396	181289850.64151827
1	Global	2	female	17	60 to 64	2019	44	Population	1	Number	160380690.79072154	166035286.14607865	154582855.31827423
1	Global	2	female	18	65 to 69	2019	44	Population	1	Number	134966900.82584423	140049211.64216012	129953199.95455559
1	Global	2	female	19	70 to 74	2019	44	Population	1	Number	98983492.76912077	102488076.6804335	95432086.60687482
1	Global	2	female	20	75 to 79	2019	44	Population	1	Number	69848723.73810415	72155668.58121295	67479808.1388423
1	Global	2	female	21	80 plus	2019	44	Population	1	Number	91428738.8092654	94230370.33963619	88495579.93075384
1	Global	2	female	22	All Ages	2019	44	Population	1	Number	3856490022.4929175	3981942439.9149175	3732214921.030482
1	Global	2	female	23	5-14 years	2019	44	Population	1	Number	627607006.8393241	645945262.6530477	609549270.4045973
1	Global	2	female	24	15-49 years	2019	44	Population	1	Number	1945349319.0338976	2010243653.0825338	1880776978.7238686
1	Global	2	female	25	50-69 years	2019	44	Population	1	Number	702828807.1754774	729086599.5961673	676186523.7724739
1	Global	2	female	26	70+ years	2019	44	Population	1	Number	260260955.31649032	268843378.98473185	251532746.27440685
1	Global	2	female	28	<1 year	2019	44	Population	1	Number	63780433.13290024	65562770.41888565	62016879.57529454
1	Global	2	female	30	80 to 84	2019	44	Population	1	Number	49184569.74069645	50755794.6178557	47560623.74118443
1	Global	2	female	31	85 to 89	2019	44	Population	1	Number	27197601.556238152	28016167.409566935	26330549.621137425
1	Global	2	female	32	90 to 94	2019	44	Population	1	Number	11549700.210251166	11876829.239025153	11202788.177463759
1	Global	2	female	39	0 to 14	2019	44	Population	1	Number	948050940.9670523	975466210.4601105	921154261.5454155
1	Global	2	female	42	Neonatal	2019	44	Population	1	Number	4936925.798393177	5073557.57441556	4800835.258312858
1	Global	2	female	157	25 plus	2019	44	Population	1	Number	2310903965.191739	2388769014.0762734	2227416247.6811547
1	Global	2	female	158	<20 years	2019	44	Population	1	Number	1249809809.9806433	1286608391.0811932	1214102538.505371
1	Global	2	female	159	10 to 24	2019	44	Population	1	Number	908387635.7942442	936398055.2582624	881334755.8012998
1	Global	2	female	162	10 to 19	2019	44	Population	1	Number	612611388.4737089	631094129.1002913	594668198.7491956
1	Global	2	female	164	Birth	2019	44	Population	1	Number	65307566.49173	69524245.4435678	61341897.2588904
1	Global	2	female	235	95 plus	2019	44	Population	1	Number	3496867.302079638	3597907.79076308	3386997.006513798
1	Global	3	both	1	Under 5	2019	44	Population	1	Number	662842681.6346973	681974499.0832214	643879216.1313692
1	Global	3	both	2	Early Neonatal	2019	44	Population	1	Number	2572090.565968064	2644321.5886624362	2500046.206649068
1	Global	3	both	3	Late Neonatal	2019	44	Population	1	Number	7646261.540007355	7861512.841703976	7432328.160959969
1	Global	3	both	4	Post Neonatal	2019	44	Population	1	Number	121767109.21929961	125216997.75835735	118353279.77467307
1	Global	3	both	5	1 to 4	2019	44	Population	1	Number	530857220.3094223	546279519.8468193	515621374.53448516
1	Global	3	both	6	5 to 9	2019	44	Population	1	Number	654703703.7562498	673715637.1361312	635894776.3577297
1	Global	3	both	7	10 to 14	2019	44	Population	1	Number	642186704.045809	661727158.7116479	623317163.753624
1	Global	3	both	8	15 to 19	2019	44	Population	1	Number	619540978.0968472	639410643.1223814	600449625.9977857
1	Global	3	both	9	20 to 24	2019	44	Population	1	Number	600144464.9014674	619566711.2212262	581021870.5487145
1	Global	3	both	10	25 to 29	2019	44	Population	1	Number	605470102.3596189	626202183.2549785	584989358.8163835
1	Global	3	both	11	30 to 34	2019	44	Population	1	Number	601732453.6580678	623410373.8855953	580098350.6809635
1	Global	3	both	12	35 to 39	2019	44	Population	1	Number	540976121.5487978	559170147.5060393	522534368.235462
1	Global	3	both	13	40 to 44	2019	44	Population	1	Number	493443132.3680144	510303391.9717667	476222491.8277695
1	Global	3	both	14	45 to 49	2019	44	Population	1	Number	473801065.2967262	491190698.20332676	455039768.7911953
1	Global	3	both	15	50 to 54	2019	44	Population	1	Number	436816824.0584956	454070936.8890942	418942663.67072976
1	Global	3	both	16	55 to 59	2019	44	Population	1	Number	371012483.50204945	384589030.62389755	357107188.89687234
1	Global	3	both	17	60 to 64	2019	44	Population	1	Number	312535391.2069099	323816979.9475793	301051379.43471354
1	Global	3	both	18	65 to 69	2019	44	Population	1	Number	258583640.91720855	268506428.5875374	248768770.827811
1	Global	3	both	19	70 to 74	2019	44	Population	1	Number	187087132.00638574	193901776.78486377	180184565.24058744
1	Global	3	both	20	75 to 79	2019	44	Population	1	Number	127053731.96188597	131399896.0687236	122586080.41886818
1	Global	3	both	21	80 plus	2019	44	Population	1	Number	149534011.4888838	154065292.92438194	144805169.64077315
1	Global	3	both	22	All Ages	2019	44	Population	1	Number	7737464622.808115	7992501511.077419	7482639907.696435
1	Global	3	both	23	5-14 years	2019	44	Population	1	Number	1296890407.802059	1335624101.6412044	1259452143.8843691
1	Global	3	both	24	15-49 years	2019	44	Population	1	Number	3935108318.22954	4067704685.8213606	3802517530.3978286
1	Global	3	both	25	50-69 years	2019	44	Population	1	Number	1378948339.6846635	1431131330.8631594	1326147812.402569
1	Global	3	both	26	70+ years	2019	44	Population	1	Number	463674875.45715547	479371688.1531598	447642870.9646317
1	Global	3	both	28	<1 year	2019	44	Population	1	Number	131985461.32527503	135722844.8966518	128285654.1422821
1	Global	3	both	30	80 to 84	2019	44	Population	1	Number	84422316.88441554	87148130.229038	81607541.1721779
1	Global	3	both	31	85 to 89	2019	44	Population	1	Number	43480902.016008765	44788310.916939504	42135780.78161316
1	Global	3	both	32	90 to 94	2019	44	Population	1	Number	16857584.04640462	17308083.516451467	16390091.125983384
1	Global	3	both	39	0 to 14	2019	44	Population	1	Number	1959733089.4367561	2017023187.1840994	1903389916.3308153
1	Global	3	both	42	Neonatal	2019	44	Population	1	Number	10218352.10597542	10505834.430366412	9932374.367609035
1	Global	3	both	157	25 plus	2019	44	Population	1	Number	4558046090.373044	4714008885.822998	4390747828.238517
1	Global	3	both	158	<20 years	2019	44	Population	1	Number	2579274067.533603	2656132827.758226	2504618913.860201
1	Global	3	both	159	10 to 24	2019	44	Population	1	Number	1861872147.0441236	1921002267.220548	1805270556.2809892
1	Global	3	both	162	10 to 19	2019	44	Population	1	Number	1261727682.1426563	1300729071.3180301	1223962708.955668
1	Global	3	both	164	Birth	2019	44	Population	1	Number	135349996.539971	144081187.116659	127167087.692556
1	Global	3	both	235	95 plus	2019	44	Population	1	Number	4773208.542054853	4908060.369182468	4631084.961801511
4	Southeast Asia, East Asia, and Oceania	1	male	1	Under 5	2019	44	Population	1	Number	74236953.30557898	79798008.86164695	68426186.93281785
4	Southeast Asia, East Asia, and Oceania	1	male	2	Early Neonatal	2019	44	Population	1	Number	269462.89831728785	288997.92483693623	249009.66393388488
4	Southeast Asia, East Asia, and Oceania	1	male	3	Late Neonatal	2019	44	Population	1	Number	805940.0196834152	864541.7304828102	744662.6507009506
4	Southeast Asia, East Asia, and Oceania	1	male	4	Post Neonatal	2019	44	Population	1	Number	13047705.918598166	14004886.662632775	12049500.799036002
4	Southeast Asia, East Asia, and Oceania	1	male	5	1 to 4	2019	44	Population	1	Number	60113844.468980104	64630700.94994217	55375924.70383747
4	Southeast Asia, East Asia, and Oceania	1	male	6	5 to 9	2019	44	Population	1	Number	70658950.91560401	75640158.92768864	65360691.846995555
4	Southeast Asia, East Asia, and Oceania	1	male	7	10 to 14	2019	44	Population	1	Number	69990450.70478357	74909525.57755215	64758067.86726777
4	Southeast Asia, East Asia, and Oceania	1	male	8	15 to 19	2019	44	Population	1	Number	71218432.52963018	76294570.06169352	65795060.28149735
4	Southeast Asia, East Asia, and Oceania	1	male	9	20 to 24	2019	44	Population	1	Number	73313027.85875213	78691128.22545022	67644600.12752292
4	Southeast Asia, East Asia, and Oceania	1	male	10	25 to 29	2019	44	Population	1	Number	86626851.34075017	93566522.180873	79276241.05033527
4	Southeast Asia, East Asia, and Oceania	1	male	11	30 to 34	2019	44	Population	1	Number	94373697.06852	102427926.76480694	85886766.08730869
4	Southeast Asia, East Asia, and Oceania	1	male	12	35 to 39	2019	44	Population	1	Number	79718722.52962735	86060721.80204701	73001692.31625767
4	Southeast Asia, East Asia, and Oceania	1	male	13	40 to 44	2019	44	Population	1	Number	78002181.26167138	84392103.48629586	71256837.25174208
4	Southeast Asia, East Asia, and Oceania	1	male	14	45 to 49	2019	44	Population	1	Number	85597259.93128546	93225425.93105064	77567849.78765611
4	Southeast Asia, East Asia, and Oceania	1	male	15	50 to 54	2019	44	Population	1	Number	83890474.74304546	91590150.47928815	75808907.20974246
4	Southeast Asia, East Asia, and Oceania	1	male	16	55 to 59	2019	44	Population	1	Number	65357740.959612496	71210369.37986706	59216277.92443352
4	Southeast Asia, East Asia, and Oceania	1	male	17	60 to 64	2019	44	Population	1	Number	53361345.07003434	58197770.87076561	48311491.04281261
4	Southeast Asia, East Asia, and Oceania	1	male	18	65 to 69	2019	44	Population	1	Number	44166479.02605109	48364860.66837889	39728343.76953617
4	Southeast Asia, East Asia, and Oceania	1	male	19	70 to 74	2019	44	Population	1	Number	29357799.894077696	32182812.432922106	26357247.036157988
4	Southeast Asia, East Asia, and Oceania	1	male	20	75 to 79	2019	44	Population	1	Number	17822818.415687688	19534555.281870585	16000011.932595775
4	Southeast Asia, East Asia, and Oceania	1	male	21	80 plus	2019	44	Population	1	Number	15359518.607193077	16789284.176758364	13845463.89909652
4	Southeast Asia, East Asia, and Oceania	1	male	22	All Ages	2019	44	Population	1	Number	1093052704.161905	1182092943.531369	998399242.9886469
4	Southeast Asia, East Asia, and Oceania	1	male	23	5-14 years	2019	44	Population	1	Number	140649401.62038758	150560008.55641785	130107849.54013763
4	Southeast Asia, East Asia, and Oceania	1	male	24	15-49 years	2019	44	Population	1	Number	568850172.5202366	614326075.4323716	520611852.29496306
4	Southeast Asia, East Asia, and Oceania	1	male	25	50-69 years	2019	44	Population	1	Number	246776039.7987434	269354428.9168345	223076480.23749906
4	Southeast Asia, East Asia, and Oceania	1	male	26	70+ years	2019	44	Population	1	Number	62540136.91695846	68505604.27854213	56184949.45598576
4	Southeast Asia, East Asia, and Oceania	1	male	28	<1 year	2019	44	Population	1	Number	14123108.83659887	15158765.55817341	13043173.113670837
4	Southeast Asia, East Asia, and Oceania	1	male	30	80 to 84	2019	44	Population	1	Number	10529061.369440034	11544211.296882546	9448509.325317279
4	Southeast Asia, East Asia, and Oceania	1	male	31	85 to 89	2019	44	Population	1	Number	3962198.0335795023	4323788.673875927	3581158.8036014107
4	Southeast Asia, East Asia, and Oceania	1	male	32	90 to 94	2019	44	Population	1	Number	738499.0990256394	784974.7431605621	688749.6961409482
4	Southeast Asia, East Asia, and Oceania	1	male	39	0 to 14	2019	44	Population	1	Number	214886354.92596656	230239034.08374348	198662017.84489608
4	Southeast Asia, East Asia, and Oceania	1	male	42	Neonatal	2019	44	Population	1	Number	1075402.918000703	1153519.5561064177	993672.3146348356
4	Southeast Asia, East Asia, and Oceania	1	male	157	25 plus	2019	44	Population	1	Number	733634888.8475562	797813038.2088894	666199957.6919237
4	Southeast Asia, East Asia, and Oceania	1	male	158	<20 years	2019	44	Population	1	Number	286104787.45559675	306557510.39649373	264429095.85138214
4	Southeast Asia, East Asia, and Oceania	1	male	159	10 to 24	2019	44	Population	1	Number	214521911.09316587	229831793.4168956	198189089.18031996
4	Southeast Asia, East Asia, and Oceania	1	male	162	10 to 19	2019	44	Population	1	Number	141208883.23441374	151188627.15126875	130579025.92073965
4	Southeast Asia, East Asia, and Oceania	1	male	164	Birth	2019	44	Population	1	Number	14167464.8863564	14827934.718777	13574331.127591
4	Southeast Asia, East Asia, and Oceania	1	male	235	95 plus	2019	44	Population	1	Number	129760.10514790131	135370.02903053208	123453.57865843378
4	Southeast Asia, East Asia, and Oceania	2	female	1	Under 5	2019	44	Population	1	Number	66237293.26217625	71013244.16862717	61205150.90750824
4	Southeast Asia, East Asia, and Oceania	2	female	2	Early Neonatal	2019	44	Population	1	Number	240400.62340587436	257280.03601104356	222699.7535650906
4	Southeast Asia, East Asia, and Oceania	2	female	3	Late Neonatal	2019	44	Population	1	Number	719547.8599271186	770138.7726970041	666517.3870713805
4	Southeast Asia, East Asia, and Oceania	2	female	4	Post Neonatal	2019	44	Population	1	Number	11651999.687774489	12476146.933653435	10787686.383344056
4	Southeast Asia, East Asia, and Oceania	2	female	5	1 to 4	2019	44	Population	1	Number	53625345.09106877	57509678.4262657	49529605.782129705
4	Southeast Asia, East Asia, and Oceania	2	female	6	5 to 9	2019	44	Population	1	Number	62930940.27506811	67259357.60033667	58351403.31344415
4	Southeast Asia, East Asia, and Oceania	2	female	7	10 to 14	2019	44	Population	1	Number	62254516.34122861	66471010.09547102	57749591.77581163
4	Southeast Asia, East Asia, and Oceania	2	female	8	15 to 19	2019	44	Population	1	Number	64912359.928471416	69408516.9666739	60126601.47383643
4	Southeast Asia, East Asia, and Oceania	2	female	9	20 to 24	2019	44	Population	1	Number	68985314.09303461	73912031.91809471	63739901.33963569
4	Southeast Asia, East Asia, and Oceania	2	female	10	25 to 29	2019	44	Population	1	Number	84105823.89031401	90811332.14449629	77022595.69127747
4	Southeast Asia, East Asia, and Oceania	2	female	11	30 to 34	2019	44	Population	1	Number	92212362.76975654	100040810.4756239	83916130.19851084
4	Southeast Asia, East Asia, and Oceania	2	female	12	35 to 39	2019	44	Population	1	Number	77269947.28837949	83372706.06310289	70828574.1910188
4	Southeast Asia, East Asia, and Oceania	2	female	13	40 to 44	2019	44	Population	1	Number	75551097.66585281	81691540.43356597	69089827.83542386
4	Southeast Asia, East Asia, and Oceania	2	female	14	45 to 49	2019	44	Population	1	Number	83306856.20195243	90629625.59576385	75597698.06283207
4	Southeast Asia, East Asia, and Oceania	2	female	15	50 to 54	2019	44	Population	1	Number	83835336.72687082	91455180.15950331	75860634.55619003
4	Southeast Asia, East Asia, and Oceania	2	female	16	55 to 59	2019	44	Population	1	Number	65907847.365492016	71712074.21052727	59825438.26471156
4	Southeast Asia, East Asia, and Oceania	2	female	17	60 to 64	2019	44	Population	1	Number	54294807.951891	59106964.88993649	49294495.17746953
4	Southeast Asia, East Asia, and Oceania	2	female	18	65 to 69	2019	44	Population	1	Number	46890550.26940937	51282646.614693016	42293407.88773526
4	Southeast Asia, East Asia, and Oceania	2	female	19	70 to 74	2019	44	Population	1	Number	32126158.382431448	35113911.59740018	28975429.91214573
4	Southeast Asia, East Asia, and Oceania	2	female	20	75 to 79	2019	44	Population	1	Number	20961034.390556432	22878988.77675953	18939752.208143413
4	Southeast Asia, East Asia, and Oceania	2	female	21	80 plus	2019	44	Population	1	Number	24427020.609932434	26674918.430023067	22062157.245179456
4	Southeast Asia, East Asia, and Oceania	2	female	22	All Ages	2019	44	Population	1	Number	1066209267.4128178	1151973887.0006359	975190582.3981386
4	Southeast Asia, East Asia, and Oceania	2	female	23	5-14 years	2019	44	Population	1	Number	125185456.61629672	133700870.35868536	116106699.54371084
4	Southeast Asia, East Asia, and Oceania	2	female	24	15-49 years	2019	44	Population	1	Number	546343761.8377613	589518193.2136058	500455600.03660494
4	Southeast Asia, East Asia, and Oceania	2	female	25	50-69 years	2019	44	Population	1	Number	250928542.3136632	273552624.2502614	227405375.42296246
4	Southeast Asia, East Asia, and Oceania	2	female	26	70+ years	2019	44	Population	1	Number	77514213.38292031	84688718.4748745	70041600.31219134
4	Southeast Asia, East Asia, and Oceania	2	female	28	<1 year	2019	44	Population	1	Number	12611948.171107482	13503565.742361484	11676996.495591337
4	Southeast Asia, East Asia, and Oceania	2	female	30	80 to 84	2019	44	Population	1	Number	14138507.159960378	15448758.7313417	12767560.762306519
4	Southeast Asia, East Asia, and Oceania	2	female	31	85 to 89	2019	44	Population	1	Number	7242309.26197718	7911788.20405568	6538412.520212668
4	Southeast Asia, East Asia, and Oceania	2	female	32	90 to 94	2019	44	Population	1	Number	2473183.993263994	2698268.4287364627	2238543.828764133
4	Southeast Asia, East Asia, and Oceania	2	female	39	0 to 14	2019	44	Population	1	Number	191422749.87847298	204758154.8496777	177338746.37763163
4	Southeast Asia, East Asia, and Oceania	2	female	42	Neonatal	2019	44	Population	1	Number	959948.483332993	1027418.8087080477	889217.1406364711
4	Southeast Asia, East Asia, and Oceania	2	female	157	25 plus	2019	44	Population	1	Number	740888843.5128388	805068417.3476437	673414411.0356472
4	Southeast Asia, East Asia, and Oceania	2	female	158	<20 years	2019	44	Population	1	Number	256335109.8069444	274154134.5165912	237469112.7173541
4	Southeast Asia, East Asia, and Oceania	2	female	159	10 to 24	2019	44	Population	1	Number	196152190.36273465	209748447.85446733	181669434.70809755
4	Southeast Asia, East Asia, and Oceania	2	female	162	10 to 19	2019	44	Population	1	Number	127166876.26970002	135910023.09717733	117848277.62992932
4	Southeast Asia, East Asia, and Oceania	2	female	164	Birth	2019	44	Population	1	Number	12632868.3819662	13253362.9701837	12082852.5903824
4	Southeast Asia, East Asia, and Oceania	2	female	235	95 plus	2019	44	Population	1	Number	573020.194730882	621999.6490830228	521663.1896930732
4	Southeast Asia, East Asia, and Oceania	3	both	1	Under 5	2019	44	Population	1	Number	140474246.56775522	150870538.85379773	129639521.60229707
4	Southeast Asia, East Asia, and Oceania	3	both	2	Early Neonatal	2019	44	Population	1	Number	509863.5217231622	546277.9608479798	471738.75531649
4	Southeast Asia, East Asia, and Oceania	3	both	3	Late Neonatal	2019	44	Population	1	Number	1525487.8796105338	1634608.8780784027	1411218.6594618403
4	Southeast Asia, East Asia, and Oceania	3	both	4	Post Neonatal	2019	44	Population	1	Number	24699705.606372654	26477040.140652504	22835935.661296003
4	Southeast Asia, East Asia, and Oceania	3	both	5	1 to 4	2019	44	Population	1	Number	113739189.56004888	122199739.29511976	104920803.3632477
4	Southeast Asia, East Asia, and Oceania	3	both	6	5 to 9	2019	44	Population	1	Number	133589891.19067211	142930647.56490067	123700217.97026336
4	Southeast Asia, East Asia, and Oceania	3	both	7	10 to 14	2019	44	Population	1	Number	132244967.0460122	141378670.0492576	122508529.81053708
4	Southeast Asia, East Asia, and Oceania	3	both	8	15 to 19	2019	44	Population	1	Number	136130792.4581016	145719871.7265171	125936081.54355359
4	Southeast Asia, East Asia, and Oceania	3	both	9	20 to 24	2019	44	Population	1	Number	142298341.95178673	152629272.17915234	131379484.19553798
4	Southeast Asia, East Asia, and Oceania	3	both	10	25 to 29	2019	44	Population	1	Number	170732675.23106417	184390696.93744457	156300677.226017
4	Southeast Asia, East Asia, and Oceania	3	both	11	30 to 34	2019	44	Population	1	Number	186586059.83827654	202468746.9704989	169805747.1000052
4	Southeast Asia, East Asia, and Oceania	3	both	12	35 to 39	2019	44	Population	1	Number	156988669.81800684	169433465.06758186	143822192.74967915
4	Southeast Asia, East Asia, and Oceania	3	both	13	40 to 44	2019	44	Population	1	Number	153553278.92752418	166083643.91986185	140350326.0123694
4	Southeast Asia, East Asia, and Oceania	3	both	14	45 to 49	2019	44	Population	1	Number	168904116.13323787	183841317.91304523	153157971.16624615
4	Southeast Asia, East Asia, and Oceania	3	both	15	50 to 54	2019	44	Population	1	Number	167725811.46991628	183045330.63879144	151669541.7659325
4	Southeast Asia, East Asia, and Oceania	3	both	16	55 to 59	2019	44	Population	1	Number	131265588.3251045	142916023.09139633	119041304.333454
4	Southeast Asia, East Asia, and Oceania	3	both	17	60 to 64	2019	44	Population	1	Number	107656153.02192535	117298501.24764445	97626398.51363528
4	Southeast Asia, East Asia, and Oceania	3	both	18	65 to 69	2019	44	Population	1	Number	91057029.29546046	99657521.305933	82002593.30857188
4	Southeast Asia, East Asia, and Oceania	3	both	19	70 to 74	2019	44	Population	1	Number	61483958.27650914	67299551.19020367	55310280.12072525
4	Southeast Asia, East Asia, and Oceania	3	both	20	75 to 79	2019	44	Population	1	Number	38783852.80624412	42413590.183333546	34948687.53273704
4	Southeast Asia, East Asia, and Oceania	3	both	21	80 plus	2019	44	Population	1	Number	39786539.21712551	43473077.18901168	35892918.83822324
4	Southeast Asia, East Asia, and Oceania	3	both	22	All Ages	2019	44	Population	1	Number	2159261971.574723	2334066830.532004	1973725434.565696
4	Southeast Asia, East Asia, and Oceania	3	both	23	5-14 years	2019	44	Population	1	Number	265834858.2366843	284305917.94933945	246227291.83221754
4	Southeast Asia, East Asia, and Oceania	3	both	24	15-49 years	2019	44	Population	1	Number	1115193934.357998	1203844647.441792	1021170590.8045046
4	Southeast Asia, East Asia, and Oceania	3	both	25	50-69 years	2019	44	Population	1	Number	497704582.1124066	542911014.2067283	450509786.34276587
4	Southeast Asia, East Asia, and Oceania	3	both	26	70+ years	2019	44	Population	1	Number	140054350.29987878	153195252.5471756	126216355.91350898
4	Southeast Asia, East Asia, and Oceania	3	both	28	<1 year	2019	44	Population	1	Number	26735057.00770635	28657926.979578886	24718718.23904936
4	Southeast Asia, East Asia, and Oceania	3	both	30	80 to 84	2019	44	Population	1	Number	24667568.529400412	26994079.08478911	22235925.97305596
4	Southeast Asia, East Asia, and Oceania	3	both	31	85 to 89	2019	44	Population	1	Number	11204507.295556681	12235432.079224676	10119438.088056646
4	Southeast Asia, East Asia, and Oceania	3	both	32	90 to 94	2019	44	Population	1	Number	3211683.092289633	3483968.533249574	2925780.029404141
4	Southeast Asia, East Asia, and Oceania	3	both	39	0 to 14	2019	44	Population	1	Number	406309104.80443954	434879394.29006875	376007775.2524027
4	Southeast Asia, East Asia, and Oceania	3	both	42	Neonatal	2019	44	Population	1	Number	2035351.401333696	2180886.8389263824	1882957.4147783301
4	Southeast Asia, East Asia, and Oceania	3	both	157	25 plus	2019	44	Population	1	Number	1474523732.360395	1602881456.6012504	1339542975.0351143
4	Southeast Asia, East Asia, and Oceania	3	both	158	<20 years	2019	44	Population	1	Number	542439897.2625412	580629574.1452887	501978587.4268046
4	Southeast Asia, East Asia, and Oceania	3	both	159	10 to 24	2019	44	Population	1	Number	410674101.45590055	439572281.49051553	379865161.80586517
4	Southeast Asia, East Asia, and Oceania	3	both	162	10 to 19	2019	44	Population	1	Number	268375759.5041138	287063757.95834243	248413960.54545638
4	Southeast Asia, East Asia, and Oceania	3	both	164	Birth	2019	44	Population	1	Number	26800333.2683226	28075643.3593258	25656169.0773962
4	Southeast Asia, East Asia, and Oceania	3	both	235	95 plus	2019	44	Population	1	Number	702780.2998787832	755400.4652313314	647802.0019131182
5	East Asia	1	male	1	Under 5	2019	44	Population	1	Number	45237201.2820496	50619312.81133495	39648331.031199746
5	East Asia	1	male	2	Early Neonatal	2019	44	Population	1	Number	158345.77703797063	177128.0680776572	138837.59305925688
5	East Asia	1	male	3	Late Neonatal	2019	44	Population	1	Number	474780.1333099232	531101.0368476859	416282.93715753104
5	East Asia	1	male	4	Post Neonatal	2019	44	Population	1	Number	7750213.556473543	8670067.80291241	6794805.730298014
5	East Asia	1	male	5	1 to 4	2019	44	Population	1	Number	36853861.81522816	41241015.903497204	32298404.77068494
5	East Asia	1	male	6	5 to 9	2019	44	Population	1	Number	40612641.754958436	45425342.36381248	35620413.36419603
5	East Asia	1	male	7	10 to 14	2019	44	Population	1	Number	39696163.072007604	44390760.94581266	34825860.59920726
5	East Asia	1	male	8	15 to 19	2019	44	Population	1	Number	41662787.39634949	46573558.363240264	36571288.19209146
5	East Asia	1	male	9	20 to 24	2019	44	Population	1	Number	44598356.52156517	49829544.05287799	39182439.761293724
5	East Asia	1	male	10	25 to 29	2019	44	Population	1	Number	58361043.71170005	65266302.24813243	51202922.059132285
5	East Asia	1	male	11	30 to 34	2019	44	Population	1	Number	67206029.78850952	75219718.7572355	58892050.67765521
5	East Asia	1	male	12	35 to 39	2019	44	Population	1	Number	53431462.72137688	59726498.75531829	46916382.60266643
5	East Asia	1	male	13	40 to 44	2019	44	Population	1	Number	53805547.055347756	60165763.67384408	47210649.5178136
5	East Asia	1	male	14	45 to 49	2019	44	Population	1	Number	63762798.1445099	71349786.55605842	55894400.37713859
5	East Asia	1	male	15	50 to 54	2019	44	Population	1	Number	64741881.91793583	72454679.74924691	56734452.89285098
5	East Asia	1	male	16	55 to 59	2019	44	Population	1	Number	49272135.73886601	55112448.59371706	43208495.256133884
5	East Asia	1	male	17	60 to 64	2019	44	Population	1	Number	40834087.05054318	45670993.80097963	35808218.605937704
5	East Asia	1	male	18	65 to 69	2019	44	Population	1	Number	35559119.04010817	39801023.00827418	31131344.987411782
5	East Asia	1	male	19	70 to 74	2019	44	Population	1	Number	23973952.630030986	26838343.835491978	20989440.391451932
5	East Asia	1	male	20	75 to 79	2019	44	Population	1	Number	14578817.459049756	16313168.383238833	12772401.312463414
5	East Asia	1	male	21	80 plus	2019	44	Population	1	Number	12252632.430668814	13692628.527049724	10752895.781707175
5	East Asia	1	male	22	All Ages	2019	44	Population	1	Number	749586657.7155771	838449874.4256651	657517230.3899865
5	East Asia	1	male	23	5-14 years	2019	44	Population	1	Number	80308804.82696605	89816103.30962513	70446273.9634033
5	East Asia	1	male	24	15-49 years	2019	44	Population	1	Number	382828025.33935875	428131172.4067069	335882154.9079613
5	East Asia	1	male	25	50-69 years	2019	44	Population	1	Number	190407223.74745318	213039145.15221778	166882511.7423343
5	East Asia	1	male	26	70+ years	2019	44	Population	1	Number	50805402.51974955	56844140.74578053	44514262.647649124
5	East Asia	1	male	28	<1 year	2019	44	Population	1	Number	8383339.466821437	9378296.907837756	7349926.260514802
5	East Asia	1	male	30	80 to 84	2019	44	Population	1	Number	8640252.930305539	9666934.430627909	7570532.517319406
5	East Asia	1	male	31	85 to 89	2019	44	Population	1	Number	3107939.20806212	3471415.004918269	2730086.88871926
5	East Asia	1	male	32	90 to 94	2019	44	Population	1	Number	448316.9924774765	493337.0171811906	401759.9835060549
5	East Asia	1	male	39	0 to 14	2019	44	Population	1	Number	125546006.10901564	140435416.12096006	110094604.99460304
5	East Asia	1	male	42	Neonatal	2019	44	Population	1	Number	633125.9103478938	708229.1049253432	555120.5302167878
5	East Asia	1	male	157	25 plus	2019	44	Population	1	Number	537779507.6886468	601611355.8885866	471547778.29159945
5	East Asia	1	male	158	<20 years	2019	44	Population	1	Number	167208793.50536513	187008974.48420036	146665893.18669447
5	East Asia	1	male	159	10 to 24	2019	44	Population	1	Number	125957306.98992227	140793863.36193094	110579588.55259246
5	East Asia	1	male	162	10 to 19	2019	44	Population	1	Number	81358950.46835709	90964319.30905291	71397148.79129873
5	East Asia	1	male	164	Birth	2019	44	Population	1	Number	8314552.30924201	8559457.32570444	8072440.63038881
5	East Asia	1	male	235	95 plus	2019	44	Population	1	Number	56123.29982367859	59845.37578640902	52302.50063440874
5	East Asia	2	female	1	Under 5	2019	44	Population	1	Number	38901591.60495014	43512644.87620011	34114965.83340631
5	East Asia	2	female	2	Early Neonatal	2019	44	Population	1	Number	135973.13531822714	152037.60496203313	119292.8029560451
5	East Asia	2	female	3	Late Neonatal	2019	44	Population	1	Number	407823.8275997744	456009.79929540487	357790.8379407228
5	East Asia	2	female	4	Post Neonatal	2019	44	Population	1	Number	6659730.386826298	7447060.557120024	5842211.226811409
5	East Asia	2	female	5	1 to 4	2019	44	Population	1	Number	31698064.255205836	35457536.914822645	27795670.965698123
5	East Asia	2	female	6	5 to 9	2019	44	Population	1	Number	34635149.030426286	38720404.39166835	30399534.41448599
5	East Asia	2	female	7	10 to 14	2019	44	Population	1	Number	33622923.608744875	37578845.17441062	29521030.062022977
5	East Asia	2	female	8	15 to 19	2019	44	Population	1	Number	36520336.27407568	40807621.34894901	32076660.131299037
5	East Asia	2	female	9	20 to 24	2019	44	Population	1	Number	40828733.686295636	45608305.63205254	35881991.35879804
5	East Asia	2	female	10	25 to 29	2019	44	Population	1	Number	56194094.01522576	62854213.53162462	49293238.27465458
5	East Asia	2	female	11	30 to 34	2019	44	Population	1	Number	65525913.67214015	73355608.9890333	57400837.667670295
5	East Asia	2	female	12	35 to 39	2019	44	Population	1	Number	51371646.41242927	57430003.136911795	45102135.789054394
5	East Asia	2	female	13	40 to 44	2019	44	Population	1	Number	51607818.08683722	57703942.3935415	45287230.19686654
5	East Asia	2	female	14	45 to 49	2019	44	Population	1	Number	61449680.27894568	68747493.7365416	53889713.337642476
5	East Asia	2	female	15	50 to 54	2019	44	Population	1	Number	64197888.921147905	71832985.59625447	56282187.26870167
5	East Asia	2	female	16	55 to 59	2019	44	Population	1	Number	48913147.0444612	54693623.66015568	42921774.987368435
5	East Asia	2	female	17	60 to 64	2019	44	Population	1	Number	40604687.5779503	45391438.25531274	35641199.01702308
5	East Asia	2	female	18	65 to 69	2019	44	Population	1	Number	37029409.59285943	41426115.26002672	32450031.11803351
5	East Asia	2	female	19	70 to 74	2019	44	Population	1	Number	25406703.26760591	28410962.767721653	22298003.582319893
5	East Asia	2	female	20	75 to 79	2019	44	Population	1	Number	16437162.171368418	18356848.01090041	14452763.923034972
5	East Asia	2	female	21	80 plus	2019	44	Population	1	Number	19369982.841517016	21624624.40343492	17050083.59756298
5	East Asia	2	female	22	All Ages	2019	44	Population	1	Number	722616868.0869808	808055681.1647401	634197678.171318
5	East Asia	2	female	23	5-14 years	2019	44	Population	1	Number	68258072.63917117	76299249.56607898	59920564.47650896
5	East Asia	2	female	24	15-49 years	2019	44	Population	1	Number	363498222.4259494	406507188.76865435	318979183.0947812
5	East Asia	2	female	25	50-69 years	2019	44	Population	1	Number	190745133.13641885	213344162.77174968	167295192.39112672
5	East Asia	2	female	26	70+ years	2019	44	Population	1	Number	61213848.280491345	68392435.182057	53801429.75957775
5	East Asia	2	female	28	<1 year	2019	44	Population	1	Number	7203527.349744299	8055107.961377462	6319294.867708177
5	East Asia	2	female	30	80 to 84	2019	44	Population	1	Number	11196030.652297141	12501243.046117183	9849482.234244427
5	East Asia	2	female	31	85 to 89	2019	44	Population	1	Number	5779240.34665365	6453430.656519184	5084610.91349905
5	East Asia	2	female	32	90 to 94	2019	44	Population	1	Number	1955614.702288064	2181453.277160506	1723254.5498337904
5	East Asia	2	female	39	0 to 14	2019	44	Population	1	Number	107159664.2441213	119811894.44227909	94035530.30991526
5	East Asia	2	female	42	Neonatal	2019	44	Population	1	Number	543796.9629180016	608047.404257438	477083.64089676796
5	East Asia	2	female	157	25 plus	2019	44	Population	1	Number	538108133.8824883	601827859.7414597	472097958.0965297
5	East Asia	2	female	158	<20 years	2019	44	Population	1	Number	143680000.51819697	160619515.79122803	126112190.44121432
5	East Asia	2	female	159	10 to 24	2019	44	Population	1	Number	110971993.56911619	123994772.15541215	97479681.55212007
5	East Asia	2	female	162	10 to 19	2019	44	Population	1	Number	70143259.88282056	78386466.52335961	61597690.19332201
5	East Asia	2	female	164	Birth	2019	44	Population	1	Number	7133488.97019643	7343805.19977764	6926922.78627094
5	East Asia	2	female	235	95 plus	2019	44	Population	1	Number	439097.1402781637	488109.01437885436	388746.5440700799
5	East Asia	3	both	1	Under 5	2019	44	Population	1	Number	84138792.88699973	94131957.68753506	73763296.86460602
5	East Asia	3	both	2	Early Neonatal	2019	44	Population	1	Number	294318.9123561978	329165.6730396903	258130.396015302
5	East Asia	3	both	3	Late Neonatal	2019	44	Population	1	Number	882603.9609096976	987110.8361430907	774073.775098254
5	East Asia	3	both	4	Post Neonatal	2019	44	Population	1	Number	14409943.943299841	16117128.360032436	12637016.957109423
5	East Asia	3	both	5	1 to 4	2019	44	Population	1	Number	68551926.07043399	76698552.81831986	60094075.736383066
5	East Asia	3	both	6	5 to 9	2019	44	Population	1	Number	75247790.78538473	84145746.75548083	66019947.77868203
5	East Asia	3	both	7	10 to 14	2019	44	Population	1	Number	73319086.68075249	81969606.12022328	64346890.66123022
5	East Asia	3	both	8	15 to 19	2019	44	Population	1	Number	78183123.67042516	87381179.71218927	68647948.3233905
5	East Asia	3	both	9	20 to 24	2019	44	Population	1	Number	85427090.2078608	95437849.68493053	75064431.12009177
5	East Asia	3	both	10	25 to 29	2019	44	Population	1	Number	114555137.7269258	128120515.77975705	100496160.33378688
5	East Asia	3	both	11	30 to 34	2019	44	Population	1	Number	132731943.46064967	148575327.74626884	116297263.18707
5	East Asia	3	both	12	35 to 39	2019	44	Population	1	Number	104803109.13380615	117156501.8922301	92023888.79350269
5	East Asia	3	both	13	40 to 44	2019	44	Population	1	Number	105413365.14218497	117869706.06738557	92497879.71468014
5	East Asia	3	both	14	45 to 49	2019	44	Population	1	Number	125212478.42345557	140097280.29260007	109784113.71478105
5	East Asia	3	both	15	50 to 54	2019	44	Population	1	Number	128939770.83908375	144287665.34550136	113016640.16155267
5	East Asia	3	both	16	55 to 59	2019	44	Population	1	Number	98185282.7833272	109806072.25387274	86130270.24350233
5	East Asia	3	both	17	60 to 64	2019	44	Population	1	Number	81438774.62849349	91062432.05629237	71449417.62296079
5	East Asia	3	both	18	65 to 69	2019	44	Population	1	Number	72588528.6329676	81227138.26830092	63581376.105445296
5	East Asia	3	both	19	70 to 74	2019	44	Population	1	Number	49380655.89763689	55249306.60321363	43287443.97377183
5	East Asia	3	both	20	75 to 79	2019	44	Population	1	Number	31015979.630418174	34670016.394139245	27234125.646874018
5	East Asia	3	both	21	80 plus	2019	44	Population	1	Number	31622615.272185832	35317252.930484645	27802805.968303967
5	East Asia	3	both	22	All Ages	2019	44	Population	1	Number	1472203525.802558	1646505555.590406	1291741203.2323549
5	East Asia	3	both	23	5-14 years	2019	44	Population	1	Number	148566877.4661372	166115352.87570414	130366838.43991226
5	East Asia	3	both	24	15-49 years	2019	44	Population	1	Number	746326247.7653081	834638361.1753614	654861338.0027426
5	East Asia	3	both	25	50-69 years	2019	44	Population	1	Number	381152356.88387203	426383307.9239673	334177704.13346106
5	East Asia	3	both	26	70+ years	2019	44	Population	1	Number	112019250.8002409	125236575.92783758	98324375.58894983
5	East Asia	3	both	28	<1 year	2019	44	Population	1	Number	15586866.816565737	17433404.869215213	13669221.12822298
5	East Asia	3	both	30	80 to 84	2019	44	Population	1	Number	19836283.58260268	22168177.476745088	17424305.53448667
5	East Asia	3	both	31	85 to 89	2019	44	Population	1	Number	8887179.55471577	9925034.055880338	7813271.168892784
5	East Asia	3	both	32	90 to 94	2019	44	Population	1	Number	2403931.6947655403	2674354.1772976215	2124103.202651147
5	East Asia	3	both	39	0 to 14	2019	44	Population	1	Number	232705670.35313696	260247310.56323916	204130135.30451834
5	East Asia	3	both	42	Neonatal	2019	44	Population	1	Number	1176922.8732658953	1316276.509182781	1032204.1711135558
5	East Asia	3	both	157	25 plus	2019	44	Population	1	Number	1075887641.571135	1203439215.6300464	943645736.388129
5	East Asia	3	both	158	<20 years	2019	44	Population	1	Number	310888794.02356213	347628490.2754285	272778083.6279088
5	East Asia	3	both	159	10 to 24	2019	44	Population	1	Number	236929300.55903846	264788635.51734307	208059270.10471252
5	East Asia	3	both	162	10 to 19	2019	44	Population	1	Number	151502210.35117766	169350785.83241257	132994838.98462075
5	East Asia	3	both	164	Birth	2019	44	Population	1	Number	15448041.2794384	15903560.1579464	14999362.246732
5	East Asia	3	both	235	95 plus	2019	44	Population	1	Number	495220.4401018423	547868.7839250014	441126.06227336894
6	China	1	male	1	Under 5	2019	44	Population	1	Number	43872488.58764843	49275632.60461576	38218143.46635644
6	China	1	male	2	Early Neonatal	2019	44	Population	1	Number	153227.4157921826	172099.2281697138	133478.93702739908
6	China	1	male	3	Late Neonatal	2019	44	Population	1	Number	459460.63301403576	516048.64604060136	400243.83083047357
6	China	1	male	4	Post Neonatal	2019	44	Population	1	Number	7503016.442341384	8427138.352289742	6535978.688593158
6	China	1	male	5	1 to 4	2019	44	Population	1	Number	35756784.09650083	40160346.378115706	31148442.00990541
6	China	1	male	6	5 to 9	2019	44	Population	1	Number	39266149.8186075	44097409.92420008	34208165.50736878
6	China	1	male	7	10 to 14	2019	44	Population	1	Number	38321125.040092975	43036629.53933177	33384346.62207121
6	China	1	male	8	15 to 19	2019	44	Population	1	Number	40095744.68999412	45030467.622924335	34929820.34338037
6	China	1	male	9	20 to 24	2019	44	Population	1	Number	42766864.296773754	48022159.701087214	37261988.30550184
6	China	1	male	10	25 to 29	2019	44	Population	1	Number	56357166.51155018	63287194.68703817	49100533.55729869
6	China	1	male	11	30 to 34	2019	44	Population	1	Number	65294367.96431296	73328086.30508181	56884242.156191066
6	China	1	male	12	35 to 39	2019	44	Population	1	Number	51398398.452784754	57714412.745553054	44782709.040538855
6	China	1	male	13	40 to 44	2019	44	Population	1	Number	51879865.2242544	58258463.83316825	45199822.26350779
6	China	1	male	14	45 to 49	2019	44	Population	1	Number	61833373.952277906	69440402.76197548	53868842.11505129
6	China	1	male	15	50 to 54	2019	44	Population	1	Number	62841829.5564463	70571580.30240983	54747970.27868054
6	China	1	male	16	55 to 59	2019	44	Population	1	Number	47643212.237938724	53488107.16915442	41515909.14585376
6	China	1	male	17	60 to 64	2019	44	Population	1	Number	39463917.12231507	44300943.05291185	34391188.96138641
6	China	1	male	18	65 to 69	2019	44	Population	1	Number	34547187.61018915	38784851.746057995	30104453.908504087
6	China	1	male	19	70 to 74	2019	44	Population	1	Number	23327970.976128377	26191783.523237728	20326574.872819424
6	China	1	male	20	75 to 79	2019	44	Population	1	Number	14136733.904322838	15870212.406684699	12318935.194043253
6	China	1	male	21	80 plus	2019	44	Population	1	Number	11775202.406687306	13209009.83638918	10269134.860736089
6	China	1	male	22	All Ages	2019	44	Population	1	Number	724821598.3523247	813906934.0456145	631510777.0613453
6	China	1	male	23	5-14 years	2019	44	Population	1	Number	77587274.85870047	87134039.46353187	67592512.12944
6	China	1	male	24	15-49 years	2019	44	Population	1	Number	369625781.0919481	415081187.6568283	322027957.78146994
6	China	1	male	25	50-69 years	2019	44	Population	1	Number	184496146.52688923	207145517.09690386	160759522.2944248
6	China	1	male	26	70+ years	2019	44	Population	1	Number	49239907.28713852	55270493.350811586	42912641.38965426
6	China	1	male	28	<1 year	2019	44	Population	1	Number	8115704.491147602	9115286.226500057	7069701.456451029
6	China	1	male	30	80 to 84	2019	44	Population	1	Number	8375166.643643631	9399396.19148093	7299783.191983938
6	China	1	male	31	85 to 89	2019	44	Population	1	Number	2977535.607772918	3338962.231998757	2598589.924225487
6	China	1	male	32	90 to 94	2019	44	Population	1	Number	386329.2737897119	431515.3910582448	339724.25737927406
6	China	1	male	39	0 to 14	2019	44	Population	1	Number	121459763.4463489	136409672.0681476	105810655.59579642
6	China	1	male	42	Neonatal	2019	44	Population	1	Number	612688.0488062183	688147.8742103152	533722.7678578726
6	China	1	male	157	25 plus	2019	44	Population	1	Number	520499225.919208	584444634.653455	453508312.8166669
6	China	1	male	158	<20 years	2019	44	Population	1	Number	161555508.13634303	181440139.69107193	140740475.9391768
6	China	1	male	159	10 to 24	2019	44	Population	1	Number	121183734.02686085	136089256.86334333	105576155.27095345
6	China	1	male	162	10 to 19	2019	44	Population	1	Number	78416869.7300871	88067097.1622561	68314166.96545158
6	China	1	male	164	Birth	2019	44	Population	1	Number	8042889.05212774	8276565.84420403	7797899.22752113
6	China	1	male	235	95 plus	2019	44	Population	1	Number	36170.88148104638	39671.4806557148	32609.111818702335
6	China	2	female	1	Under 5	2019	44	Population	1	Number	37618370.642337054	42250093.73411178	32770794.637061156
6	China	2	female	2	Early Neonatal	2019	44	Population	1	Number	131171.79931077923	147323.40142806148	114268.26922258976
6	China	2	female	3	Late Neonatal	2019	44	Population	1	Number	393446.3131409923	441892.5458122507	342744.65989531204
6	China	2	female	4	Post Neonatal	2019	44	Population	1	Number	6427670.465110229	7219163.443988387	5599342.782028091
6	China	2	female	5	1 to 4	2019	44	Population	1	Number	30666082.06477505	34441714.34288307	26714438.925915163
6	China	2	female	6	5 to 9	2019	44	Population	1	Number	33366869.2513718	37470500.351557046	29069878.492187172
6	China	2	female	7	10 to 14	2019	44	Population	1	Number	32332937.386494566	36309234.66516335	28169007.603391007
6	China	2	female	8	15 to 19	2019	44	Population	1	Number	35040471.93757904	39351305.42017843	30526998.053326786
6	China	2	female	9	20 to 24	2019	44	Population	1	Number	39100400.1180132	43902327.804791704	34069340.51757146
6	China	2	female	10	25 to 29	2019	44	Population	1	Number	54361414.30837647	61038922.41072817	47365769.212949656
6	China	2	female	11	30 to 34	2019	44	Population	1	Number	63802124.18241139	71639311.85314812	55591429.4566707
6	China	2	female	12	35 to 39	2019	44	Population	1	Number	49496201.62685127	55560021.47822221	43135740.64007272
6	China	2	female	13	40 to 44	2019	44	Population	1	Number	49765854.80050434	55868637.70871177	43367103.534726836
6	China	2	female	14	45 to 49	2019	44	Population	1	Number	59532906.33685589	66842548.92182325	51873078.551662244
6	China	2	female	15	50 to 54	2019	44	Population	1	Number	62261505.17412591	69908081.03008394	54249487.8112358
6	China	2	female	16	55 to 59	2019	44	Population	1	Number	47196370.25775106	52980961.836137466	41129879.22322107
6	China	2	female	17	60 to 64	2019	44	Population	1	Number	39091916.487899184	43882069.44644405	34067806.769304715
6	China	2	female	18	65 to 69	2019	44	Population	1	Number	35836528.12123878	40233836.77464407	31227167.811776005
6	China	2	female	19	70 to 74	2019	44	Population	1	Number	24527949.29725457	27538022.20627729	21372718.844672486
6	China	2	female	20	75 to 79	2019	44	Population	1	Number	15709773.112180132	17637711.662046906	13688797.363673043
6	China	2	female	21	80 plus	2019	44	Population	1	Number	18487230.964559574	20742859.587867785	16116584.67713269
6	China	2	female	22	All Ages	2019	44	Population	1	Number	697528824.0058042	783156603.9831914	607791583.2006356
6	China	2	female	23	5-14 years	2019	44	Population	1	Number	65699806.63786636	73779735.0167204	57238886.09557818
6	China	2	female	24	15-49 years	2019	44	Population	1	Number	351099373.3105916	394203117.9606948	305929459.9669804
6	China	2	female	25	50-69 years	2019	44	Population	1	Number	184386320.04101494	207004976.21021098	160674341.61553758
6	China	2	female	26	70+ years	2019	44	Population	1	Number	58724953.373994276	65918593.45619197	51178100.88547821
6	China	2	female	28	<1 year	2019	44	Population	1	Number	6952288.5775620015	7808379.391228698	6056355.711145993
6	China	2	female	30	80 to 84	2019	44	Population	1	Number	10692206.972782316	12000955.629034864	9318667.942729978
6	China	2	female	31	85 to 89	2019	44	Population	1	Number	5527028.638972695	6200721.718159346	4818958.737618713
6	China	2	female	32	90 to 94	2019	44	Population	1	Number	1857629.3196193643	2082626.2225760885	1622030.8901304652
6	China	2	female	39	0 to 14	2019	44	Population	1	Number	103318177.28020342	116029828.75083216	90009680.73263931
6	China	2	female	42	Neonatal	2019	44	Population	1	Number	524618.1124517715	589215.9472403121	457012.92911790183
6	China	2	female	157	25 plus	2019	44	Population	1	Number	520069774.67000854	583873122.8830243	453185563.897098
6	China	2	female	158	<20 years	2019	44	Population	1	Number	138358649.21778247	155381134.17101058	120536678.7859661
6	China	2	female	159	10 to 24	2019	44	Population	1	Number	106473809.44208682	119562867.89013347	92765346.17428924
6	China	2	female	162	10 to 19	2019	44	Population	1	Number	67373409.32407361	75660540.08534178	58696005.656717785
6	China	2	female	164	Birth	2019	44	Population	1	Number	6878952.80228711	7078784.82086061	6669469.34598293
6	China	2	female	235	95 plus	2019	44	Population	1	Number	410366.03318519914	459239.89980650827	359609.0579902347
6	China	3	both	1	Under 5	2019	44	Population	1	Number	81490859.22998548	91525726.33872753	70988938.1034176
6	China	3	both	2	Early Neonatal	2019	44	Population	1	Number	284399.2151029618	319422.62959777535	247747.20624998884
6	China	3	both	3	Late Neonatal	2019	44	Population	1	Number	852906.9461550281	957941.191852852	742988.4907257855
6	China	3	both	4	Post Neonatal	2019	44	Population	1	Number	13930686.907451613	15646301.796278128	12135321.470621249
6	China	3	both	5	1 to 4	2019	44	Population	1	Number	66422866.16127588	74602060.7209988	57862880.93582058
6	China	3	both	6	5 to 9	2019	44	Population	1	Number	72633019.0699793	81567910.27575712	63278043.999555945
6	China	3	both	7	10 to 14	2019	44	Population	1	Number	70654062.42658754	79345864.20449513	61553354.22546221
6	China	3	both	8	15 to 19	2019	44	Population	1	Number	75136216.62757316	84381773.04310276	65456818.39670716
6	China	3	both	9	20 to 24	2019	44	Population	1	Number	81867264.41478696	91924487.50587893	71331328.8230733
6	China	3	both	10	25 to 29	2019	44	Population	1	Number	110718580.81992665	124326117.09776634	96466302.77024837
6	China	3	both	11	30 to 34	2019	44	Population	1	Number	129096492.14672436	144967398.15822992	112475671.61286174
6	China	3	both	12	35 to 39	2019	44	Population	1	Number	100894600.07963602	113274462.78303964	87918449.68061157
6	China	3	both	13	40 to 44	2019	44	Population	1	Number	101645720.02475874	114127115.34570673	88566925.79823463
6	China	3	both	14	45 to 49	2019	44	Population	1	Number	121366280.2891338	136282951.68379873	105741920.66671354
6	China	3	both	15	50 to 54	2019	44	Population	1	Number	125103334.73057221	140479661.33249378	108997458.08991633
6	China	3	both	16	55 to 59	2019	44	Population	1	Number	94839582.4956898	106469069.0052919	82645788.36907484
6	China	3	both	17	60 to 64	2019	44	Population	1	Number	78555833.61021425	88183012.4993559	68458995.73069112
6	China	3	both	18	65 to 69	2019	44	Population	1	Number	70383715.73142792	79018688.52070208	61331621.720280096
6	China	3	both	19	70 to 74	2019	44	Population	1	Number	47855920.27338295	53729805.729515016	41699293.7174919
6	China	3	both	20	75 to 79	2019	44	Population	1	Number	29846507.016502973	33507924.068731602	26007732.55771629
6	China	3	both	21	80 plus	2019	44	Population	1	Number	30262433.37124688	33951803.657396756	26384392.643547297
6	China	3	both	22	All Ages	2019	44	Population	1	Number	1422350422.358129	1597063538.0288074	1239302360.2619812
6	China	3	both	23	5-14 years	2019	44	Population	1	Number	143287081.49656683	160913774.48025224	124831398.22501817
6	China	3	both	24	15-49 years	2019	44	Population	1	Number	720725154.4025397	809284305.6175231	627957417.7484505
6	China	3	both	25	50-69 years	2019	44	Population	1	Number	368882466.5679042	414150511.11404914	321433863.9099624
6	China	3	both	26	70+ years	2019	44	Population	1	Number	107964860.6611328	121189086.80700357	94090742.27513248
6	China	3	both	28	<1 year	2019	44	Population	1	Number	15067993.068709603	16923665.617728755	13126057.167597024
6	China	3	both	30	80 to 84	2019	44	Population	1	Number	19067373.616425946	21400351.820515797	16618451.134713918
6	China	3	both	31	85 to 89	2019	44	Population	1	Number	8504564.246745612	9539683.950158104	7417548.661844199
6	China	3	both	32	90 to 94	2019	44	Population	1	Number	2243958.5934090763	2514040.4280287884	1962205.1325077824
6	China	3	both	39	0 to 14	2019	44	Population	1	Number	224777940.7265523	252439500.8189798	195820336.32843575
6	China	3	both	42	Neonatal	2019	44	Population	1	Number	1137306.16125799	1277363.8214506274	990735.6969757745
6	China	3	both	157	25 plus	2019	44	Population	1	Number	1040569000.5892166	1168317776.6608446	906693876.7137644
6	China	3	both	158	<20 years	2019	44	Population	1	Number	299914157.3541255	336821273.8620826	261277154.72514293
6	China	3	both	159	10 to 24	2019	44	Population	1	Number	227657543.46894768	255652124.7534768	198341501.44524267
6	China	3	both	162	10 to 19	2019	44	Population	1	Number	145790279.0541607	163727637.2475979	127010172.62216936
6	China	3	both	164	Birth	2019	44	Population	1	Number	14921841.8544149	15355350.6650646	14467368.5735041
6	China	3	both	235	95 plus	2019	44	Population	1	Number	446536.9146662455	498924.73602459393	392324.81894083496
7	Democratic People's Republic of Korea	1	male	1	Under 5	2019	44	Population	1	Number	855982.3883787941	975983.5658543909	738383.7508120354
7	Democratic People's Republic of Korea	1	male	2	Early Neonatal	2019	44	Population	1	Number	3370.8227704222695	3843.382377960856	2907.7242643520176
7	Democratic People's Republic of Korea	1	male	3	Late Neonatal	2019	44	Population	1	Number	10076.918303381464	11489.613328592714	8692.50680211961
7	Democratic People's Republic of Korea	1	male	4	Post Neonatal	2019	44	Population	1	Number	161813.75424782015	184498.6147135385	139583.06668058355
7	Democratic People's Republic of Korea	1	male	5	1 to 4	2019	44	Population	1	Number	680720.8930571702	776151.9554342987	587200.4530649803
7	Democratic People's Republic of Korea	1	male	6	5 to 9	2019	44	Population	1	Number	809364.6045919685	922830.3801461342	698170.5238643936
7	Democratic People's Republic of Korea	1	male	7	10 to 14	2019	44	Population	1	Number	848257.6336594825	967175.8686883504	731720.2569818046
7	Democratic People's Republic of Korea	1	male	8	15 to 19	2019	44	Population	1	Number	917906.1464963887	1046588.4884313374	791800.149798755
7	Democratic People's Republic of Korea	1	male	9	20 to 24	2019	44	Population	1	Number	1041537.9802143114	1187552.4142822733	898446.8966708557
7	Democratic People's Republic of Korea	1	male	10	25 to 29	2019	44	Population	1	Number	1166855.0429237664	1330437.8233585265	1006547.3483395022
7	Democratic People's Republic of Korea	1	male	11	30 to 34	2019	44	Population	1	Number	1098465.31160416	1252460.4551938022	947553.3000805893
7	Democratic People's Republic of Korea	1	male	12	35 to 39	2019	44	Population	1	Number	1058391.1625971568	1206768.2641190402	912984.7144927079
7	Democratic People's Republic of Korea	1	male	13	40 to 44	2019	44	Population	1	Number	955341.4480626308	1089271.888939909	824092.4244512906
7	Democratic People's Republic of Korea	1	male	14	45 to 49	2019	44	Population	1	Number	1060118.9582593613	1208738.2814866405	914475.1379628818
7	Democratic People's Republic of Korea	1	male	15	50 to 54	2019	44	Population	1	Number	1008488.7668865685	1149869.9928794403	869938.1301008514
7	Democratic People's Republic of Korea	1	male	16	55 to 59	2019	44	Population	1	Number	736569.3236837494	839829.8432160034	635376.1798589885
7	Democratic People's Republic of Korea	1	male	17	60 to 64	2019	44	Population	1	Number	571886.3184626163	652059.7338615893	493318.0525644727
7	Democratic People's Republic of Korea	1	male	18	65 to 69	2019	44	Population	1	Number	357902.90903320286	408077.738666403	308732.62813151354
7	Democratic People's Republic of Korea	1	male	19	70 to 74	2019	44	Population	1	Number	273181.5943185379	311479.2432280835	235650.70146801986
7	Democratic People's Republic of Korea	1	male	20	75 to 79	2019	44	Population	1	Number	172613.3580618925	196812.22768428654	148898.973269061
7	Democratic People's Republic of Korea	1	male	21	80 plus	2019	44	Population	1	Number	118290.3592929627	134873.62384593065	102039.10777307875
7	Democratic People's Republic of Korea	1	male	22	All Ages	2019	44	Population	1	Number	13051153.306527551	14880809.833882142	11258128.276620803
7	Democratic People's Republic of Korea	1	male	23	5-14 years	2019	44	Population	1	Number	1657622.238251451	1890006.2488344847	1429890.7808461983
7	Democratic People's Republic of Korea	1	male	24	15-49 years	2019	44	Population	1	Number	7298616.050157775	8321817.615811528	6295899.971796582
7	Democratic People's Republic of Korea	1	male	25	50-69 years	2019	44	Population	1	Number	2674847.318066137	3049837.3086234354	2307364.9906558264
7	Democratic People's Republic of Korea	1	male	26	70+ years	2019	44	Population	1	Number	564085.3116733931	643165.0947583006	486588.7825101597
7	Democratic People's Republic of Korea	1	male	28	<1 year	2019	44	Population	1	Number	175261.4953216239	199831.61042009204	151183.29774705516
7	Democratic People's Republic of Korea	1	male	30	80 to 84	2019	44	Population	1	Number	87707.04408459415	100002.79771918622	75657.46335795004
7	Democratic People's Republic of Korea	1	male	31	85 to 89	2019	44	Population	1	Number	23559.400992219424	26862.221118040732	20322.706527253507
7	Democratic People's Republic of Korea	1	male	32	90 to 94	2019	44	Population	1	Number	5970.635959914681	6807.666435302031	5150.363646108209
7	Democratic People's Republic of Korea	1	male	39	0 to 14	2019	44	Population	1	Number	2513604.626630245	2865989.814688875	2168274.5316582336
7	Democratic People's Republic of Korea	1	male	42	Neonatal	2019	44	Population	1	Number	13447.741073803732	15332.99570655357	11600.231066471628
7	Democratic People's Republic of Korea	1	male	157	25 plus	2019	44	Population	1	Number	8578104.553186605	9780679.116479654	7399606.698492957
7	Democratic People's Republic of Korea	1	male	158	<20 years	2019	44	Population	1	Number	3431510.773126634	3912578.303120213	2960074.6814569877
7	Democratic People's Republic of Korea	1	male	159	10 to 24	2019	44	Population	1	Number	2807701.760370183	3201316.771401961	2421967.303451415
7	Democratic People's Republic of Korea	1	male	162	10 to 19	2019	44	Population	1	Number	1766163.7801558713	2013764.3571196878	1523520.4067805596
7	Democratic People's Republic of Korea	1	male	164	Birth	2019	44	Population	1	Number	180725.260739307	206126.830445047	156837.895622442
7	Democratic People's Republic of Korea	1	male	235	95 plus	2019	44	Population	1	Number	1053.2782562344514	1200.9385734016835	908.5742417669835
7	Democratic People's Republic of Korea	2	female	1	Under 5	2019	44	Population	1	Number	809381.6089154857	922849.7683257586	698185.1920589139
7	Democratic People's Republic of Korea	2	female	2	Early Neonatal	2019	44	Population	1	Number	3175.992967789681	3621.2391562198104	2739.661039698197
7	Democratic People's Republic of Korea	2	female	3	Late Neonatal	2019	44	Population	1	Number	9500.577633226485	10832.474782237663	8195.346356353248
7	Democratic People's Republic of Korea	2	female	4	Post Neonatal	2019	44	Population	1	Number	152622.59164006705	174018.93221299996	131654.62654819986
7	Democratic People's Republic of Korea	2	female	5	1 to 4	2019	44	Population	1	Number	644082.4466744025	734377.1221743012	555595.55811466265
7	Democratic People's Republic of Korea	2	female	6	5 to 9	2019	44	Population	1	Number	769565.3168355058	877451.5834438027	663839.0378756191
7	Democratic People's Republic of Korea	2	female	7	10 to 14	2019	44	Population	1	Number	807987.6960136204	921260.4411352429	696982.7810621948
7	Democratic People's Republic of Korea	2	female	8	15 to 19	2019	44	Population	1	Number	885687.0486138591	1009852.5573340174	764007.4537511878
7	Democratic People's Republic of Korea	2	female	9	20 to 24	2019	44	Population	1	Number	996546.2586314211	1136253.2503502164	859636.3363265182
7	Democratic People's Republic of Korea	2	female	10	25 to 29	2019	44	Population	1	Number	1058182.4819123195	1206530.3282436326	912804.703281164
7	Democratic People's Republic of Korea	2	female	11	30 to 34	2019	44	Population	1	Number	939501.0136399934	1071210.7653906625	810428.2188060887
7	Democratic People's Republic of Korea	2	female	12	35 to 39	2019	44	Population	1	Number	883758.372155611	1007653.4974553842	762343.747375124
7	Democratic People's Republic of Korea	2	female	13	40 to 44	2019	44	Population	1	Number	840478.6060074024	958306.290003284	725009.9464737904
7	Democratic People's Republic of Korea	2	female	14	45 to 49	2019	44	Population	1	Number	1012691.7511952684	1154662.1985001708	873563.6898794115
7	Democratic People's Republic of Korea	2	female	15	50 to 54	2019	44	Population	1	Number	1016173.54040916	1158632.1038377832	876567.1355275857
7	Democratic People's Republic of Korea	2	female	16	55 to 59	2019	44	Population	1	Number	785016.376825532	895068.7457009105	677167.3630658899
7	Democratic People's Republic of Korea	2	female	17	60 to 64	2019	44	Population	1	Number	656384.4653440466	748403.7753057361	566207.471176397
7	Democratic People's Republic of Korea	2	female	18	65 to 69	2019	44	Population	1	Number	469955.9408750086	535839.6167920609	405391.3200210939
7	Democratic People's Republic of Korea	2	female	19	70 to 74	2019	44	Population	1	Number	451729.15030713315	515057.5910237409	389668.60636776383
7	Democratic People's Republic of Korea	2	female	20	75 to 79	2019	44	Population	1	Number	391858.95477546274	446794.1223861811	338023.64247749984
7	Democratic People's Republic of Korea	2	female	21	80 plus	2019	44	Population	1	Number	406809.0529072682	463840.0923531424	350919.8301601435
7	Democratic People's Republic of Korea	2	female	22	All Ages	2019	44	Population	1	Number	13181707.635364098	15029666.727581725	11370746.475686384
7	Democratic People's Republic of Korea	2	female	23	5-14 years	2019	44	Population	1	Number	1577553.012849126	1798712.0245790456	1360821.8189378139
7	Democratic People's Republic of Korea	2	female	24	15-49 years	2019	44	Population	1	Number	6616845.532155875	7544468.88727737	5707794.095893285
7	Democratic People's Republic of Korea	2	female	25	50-69 years	2019	44	Population	1	Number	2927530.323453747	3337944.241636491	2525333.289790967
7	Democratic People's Republic of Korea	2	female	26	70+ years	2019	44	Population	1	Number	1250397.157989864	1425691.8057630642	1078612.0790054074
7	Democratic People's Republic of Korea	2	female	28	<1 year	2019	44	Population	1	Number	165299.16224108322	188472.64615145745	142589.6339442513
7	Democratic People's Republic of Korea	2	female	30	80 to 84	2019	44	Population	1	Number	257042.45179757537	293077.53534099227	221728.82556110015
7	Democratic People's Republic of Korea	2	female	31	85 to 89	2019	44	Population	1	Number	109331.48259544633	124658.79169050256	94311.04108761404
7	Democratic People's Republic of Korea	2	female	32	90 to 94	2019	44	Population	1	Number	33496.52857325812	38192.44629856201	28894.627673297095
7	Democratic People's Republic of Korea	2	female	39	0 to 14	2019	44	Population	1	Number	2386934.621764612	2721561.7929048035	2059007.0109967277
7	Democratic People's Republic of Korea	2	female	42	Neonatal	2019	44	Population	1	Number	12676.570601016165	14453.713938457473	10935.007396051444
7	Democratic People's Republic of Korea	2	female	157	25 plus	2019	44	Population	1	Number	8912539.706354206	10161999.126992684	7688095.674611955
7	Democratic People's Republic of Korea	2	female	158	<20 years	2019	44	Population	1	Number	3272621.670378471	3731414.350238821	2823014.464747916
7	Democratic People's Republic of Korea	2	female	159	10 to 24	2019	44	Population	1	Number	2690221.0032589007	3067366.248819477	2320626.571139901
7	Democratic People's Republic of Korea	2	female	162	10 to 19	2019	44	Population	1	Number	1693674.7446274795	1931112.9984692603	1460990.2348133824
7	Democratic People's Republic of Korea	2	female	164	Birth	2019	44	Population	1	Number	170013.24002143	193909.197618264	147541.73646692
7	Democratic People's Republic of Korea	2	female	235	95 plus	2019	44	Population	1	Number	6938.589940988409	7911.319023085453	5985.335838132304
7	Democratic People's Republic of Korea	3	both	1	Under 5	2019	44	Population	1	Number	1665363.9972942797	1898833.334180149	1436568.9428709492
7	Democratic People's Republic of Korea	3	both	2	Early Neonatal	2019	44	Population	1	Number	6546.815738211951	7464.6215341806665	5647.3853040502145
7	Democratic People's Republic of Korea	3	both	3	Late Neonatal	2019	44	Population	1	Number	19577.49593660795	22322.088110830377	16887.85315847286
7	Democratic People's Republic of Korea	3	both	4	Post Neonatal	2019	44	Population	1	Number	314436.34588788723	358517.54692653846	271237.69322878344
7	Democratic People's Republic of Korea	3	both	5	1 to 4	2019	44	Population	1	Number	1324803.3397315727	1510529.0776085998	1142796.011179643
7	Democratic People's Republic of Korea	3	both	6	5 to 9	2019	44	Population	1	Number	1578929.9214274741	1800281.9635899365	1362009.5617400126
7	Democratic People's Republic of Korea	3	both	7	10 to 14	2019	44	Population	1	Number	1656245.3296731028	1888436.3098235934	1428703.0380439993
7	Democratic People's Republic of Korea	3	both	8	15 to 19	2019	44	Population	1	Number	1803593.195110248	2056441.0457653548	1555807.6035499428
7	Democratic People's Republic of Korea	3	both	9	20 to 24	2019	44	Population	1	Number	2038084.2388457325	2323805.6646324904	1758083.232997374
7	Democratic People's Republic of Korea	3	both	10	25 to 29	2019	44	Population	1	Number	2225037.524836086	2536968.1516021593	1919352.0516206666
7	Democratic People's Republic of Korea	3	both	11	30 to 34	2019	44	Population	1	Number	2037966.3252441534	2323671.2205844647	1757981.5188866777
7	Democratic People's Republic of Korea	3	both	12	35 to 39	2019	44	Population	1	Number	1942149.534752768	2214421.761574425	1675328.461867832
7	Democratic People's Republic of Korea	3	both	13	40 to 44	2019	44	Population	1	Number	1795820.0540700334	2047578.1789431928	1549102.3709250814
7	Democratic People's Republic of Korea	3	both	14	45 to 49	2019	44	Population	1	Number	2072810.7094546296	2363400.479986811	1788038.8278422933
7	Democratic People's Republic of Korea	3	both	15	50 to 54	2019	44	Population	1	Number	2024662.3072957285	2308502.0967172235	1746505.265628437
7	Democratic People's Republic of Korea	3	both	16	55 to 59	2019	44	Population	1	Number	1521585.7005092814	1734898.5889169138	1312543.5429248784
7	Democratic People's Republic of Korea	3	both	17	60 to 64	2019	44	Population	1	Number	1228270.783806663	1400463.5091673255	1059525.5237408697
7	Democratic People's Republic of Korea	3	both	18	65 to 69	2019	44	Population	1	Number	827858.8499082115	943917.355458464	714123.9481526075
7	Democratic People's Republic of Korea	3	both	19	70 to 74	2019	44	Population	1	Number	724910.7446256711	826536.8342518243	625319.3078357838
7	Democratic People's Republic of Korea	3	both	20	75 to 79	2019	44	Population	1	Number	564472.3128373552	643606.3500704677	486922.6157465609
7	Democratic People's Republic of Korea	3	both	21	80 plus	2019	44	Population	1	Number	525099.4122002309	598713.716199073	452958.9379332224
7	Democratic People's Republic of Korea	3	both	22	All Ages	2019	44	Population	1	Number	26232860.941891648	29910476.56146387	22628874.75230718
7	Democratic People's Republic of Korea	3	both	23	5-14 years	2019	44	Population	1	Number	3235175.251100577	3688718.27341353	2790712.5997840124
7	Democratic People's Republic of Korea	3	both	24	15-49 years	2019	44	Population	1	Number	13915461.582313651	15866286.503088897	12003694.067689868
7	Democratic People's Republic of Korea	3	both	25	50-69 years	2019	44	Population	1	Number	5602377.641519885	6387781.550259928	4832698.280446794
7	Democratic People's Republic of Korea	3	both	26	70+ years	2019	44	Population	1	Number	1814482.4696632572	2068856.900521365	1565200.8615155667
7	Democratic People's Republic of Korea	3	both	28	<1 year	2019	44	Population	1	Number	340560.6575627071	388304.25657154946	293772.93169130647
7	Democratic People's Republic of Korea	3	both	30	80 to 84	2019	44	Population	1	Number	344749.4958821695	393080.3330601785	297386.2889190502
7	Democratic People's Republic of Korea	3	both	31	85 to 89	2019	44	Population	1	Number	132890.88358766574	151521.0128085433	114633.74761486755
7	Democratic People's Republic of Korea	3	both	32	90 to 94	2019	44	Population	1	Number	39467.1645331728	45000.11273386404	34044.99131940531
7	Democratic People's Republic of Korea	3	both	39	0 to 14	2019	44	Population	1	Number	4900539.248394857	5587551.607593679	4227281.542654961
7	Democratic People's Republic of Korea	3	both	42	Neonatal	2019	44	Population	1	Number	26124.3116748199	29786.709645011044	22535.238462523073
7	Democratic People's Republic of Korea	3	both	157	25 plus	2019	44	Population	1	Number	17490644.25954081	19942678.24347234	15087702.373104904
7	Democratic People's Republic of Korea	3	both	158	<20 years	2019	44	Population	1	Number	6704132.443505105	7643992.653359035	5783089.146204905
7	Democratic People's Republic of Korea	3	both	159	10 to 24	2019	44	Population	1	Number	5497922.7636290835	6268683.020221438	4742593.874591315
7	Democratic People's Republic of Korea	3	both	162	10 to 19	2019	44	Population	1	Number	3459838.5247833505	3944877.3555889484	2984510.641593942
7	Democratic People's Republic of Korea	3	both	164	Birth	2019	44	Population	1	Number	350738.500760737	400036.028063311	304379.632089362
7	Democratic People's Republic of Korea	3	both	235	95 plus	2019	44	Population	1	Number	7991.8681972228605	9112.257596487138	6893.910079899288
8	Taiwan (Province of China)	1	male	1	Under 5	2019	44	Population	1	Number	508730.306022373	547993.526970098	466481.1635462481
8	Taiwan (Province of China)	1	male	2	Early Neonatal	2019	44	Population	1	Number	1747.538475365748	1882.41148855305	1602.4085289988598
8	Taiwan (Province of China)	1	male	3	Late Neonatal	2019	44	Population	1	Number	5242.581992506011	5647.198451701731	4807.194930005331
8	Taiwan (Province of China)	1	male	4	Post Neonatal	2019	44	Population	1	Number	85383.3598843392	91973.1495719433	78292.4244827336
8	Taiwan (Province of China)	1	male	5	1 to 4	2019	44	Population	1	Number	416356.8256701621	448490.76745789987	381779.1356045104
8	Taiwan (Province of China)	1	male	6	5 to 9	2019	44	Population	1	Number	537127.331758973	578582.2025505451	492519.867059774
8	Taiwan (Province of China)	1	male	7	10 to 14	2019	44	Population	1	Number	526780.3982551459	567436.7045981627	483032.22788659553
8	Taiwan (Province of China)	1	male	8	15 to 19	2019	44	Population	1	Number	649136.5598589773	699236.1742779936	595226.9290009773
8	Taiwan (Province of China)	1	male	9	20 to 24	2019	44	Population	1	Number	789954.2445771021	850922.0062304835	724349.956738017
8	Taiwan (Province of China)	1	male	10	25 to 29	2019	44	Population	1	Number	837022.1572261022	901622.5663392651	767508.9633831473
8	Taiwan (Province of China)	1	male	11	30 to 34	2019	44	Population	1	Number	813196.5125923943	875958.0858068478	745661.9959440131
8	Taiwan (Province of China)	1	male	12	35 to 39	2019	44	Population	1	Number	974673.105994969	1049897.257297649	893728.2469304538
8	Taiwan (Province of China)	1	male	13	40 to 44	2019	44	Population	1	Number	970340.3830307228	1045230.1397494033	889755.3488629342
8	Taiwan (Province of China)	1	male	14	45 to 49	2019	44	Population	1	Number	869305.2339726273	936397.2138850251	797110.9883171789
8	Taiwan (Province of China)	1	male	15	50 to 54	2019	44	Population	1	Number	891563.5946029722	960373.4492340914	817520.8318876515
8	Taiwan (Province of China)	1	male	16	55 to 59	2019	44	Population	1	Number	892354.1772435332	961225.0481351865	818245.7580532103
8	Taiwan (Province of China)	1	male	17	60 to 64	2019	44	Population	1	Number	798283.6097654949	859894.2222612082	731987.583037623
8	Taiwan (Province of China)	1	male	18	65 to 69	2019	44	Population	1	Number	654028.5208858207	704505.6912404494	599712.6214097257
8	Taiwan (Province of China)	1	male	19	70 to 74	2019	44	Population	1	Number	372800.05958406965	401572.3401726191	341839.68107698986
8	Taiwan (Province of China)	1	male	20	75 to 79	2019	44	Population	1	Number	269470.19666502316	290267.5970660529	247091.17855425767
8	Taiwan (Province of China)	1	male	21	80 plus	2019	44	Population	1	Number	359139.66468854476	386857.6516824984	329313.75755733723
8	Taiwan (Province of China)	1	male	22	All Ages	2019	44	Population	1	Number	11713906.056724846	12617971.877497578	10741087.099246135
8	Taiwan (Province of China)	1	male	23	5-14 years	2019	44	Population	1	Number	1063907.7300141188	1146018.907148708	975552.0949463696
8	Taiwan (Province of China)	1	male	24	15-49 years	2019	44	Population	1	Number	5903628.197252895	6359263.443586669	5413342.429176723
8	Taiwan (Province of China)	1	male	25	50-69 years	2019	44	Population	1	Number	3236229.902497821	3485998.4108709367	2967466.7943882104
8	Taiwan (Province of China)	1	male	26	70+ years	2019	44	Population	1	Number	1001409.9209376376	1078697.5889211702	918244.617188585
8	Taiwan (Province of China)	1	male	28	<1 year	2019	44	Population	1	Number	92373.48035221096	99502.7595121981	84702.02794173778
8	Taiwan (Province of China)	1	male	30	80 to 84	2019	44	Population	1	Number	177379.24257731473	191069.1688710845	162648.2135758176
8	Taiwan (Province of China)	1	male	31	85 to 89	2019	44	Population	1	Number	106844.19929698235	115090.31193135661	97970.97954693432
8	Taiwan (Province of China)	1	male	32	90 to 94	2019	44	Population	1	Number	56017.082727849905	60340.416859813005	51364.9641470439
8	Taiwan (Province of China)	1	male	39	0 to 14	2019	44	Population	1	Number	1572638.0360364919	1694012.434118806	1442033.2584926174
8	Taiwan (Province of China)	1	male	42	Neonatal	2019	44	Population	1	Number	6990.1204678717595	7529.609940254781	6409.603459004191
8	Taiwan (Province of China)	1	male	157	25 plus	2019	44	Population	1	Number	8702177.216252275	9373801.262870295	7979476.955014522
8	Taiwan (Province of China)	1	male	158	<20 years	2019	44	Population	1	Number	2221774.595895469	2393248.6083968	2037260.1874935946
8	Taiwan (Province of China)	1	male	159	10 to 24	2019	44	Population	1	Number	1965871.2026912253	2117594.88510664	1802609.11362559
8	Taiwan (Province of China)	1	male	162	10 to 19	2019	44	Population	1	Number	1175916.9581141232	1266672.8788761564	1078259.156887573
8	Taiwan (Province of China)	1	male	164	Birth	2019	44	Population	1	Number	90937.9963749572	103321.045148966	80152.7194065551
8	Taiwan (Province of China)	1	male	235	95 plus	2019	44	Population	1	Number	18899.140086397765	20357.754020244294	17329.60028754146
8	Taiwan (Province of China)	2	female	1	Under 5	2019	44	Population	1	Number	473839.35369759874	510409.7310030503	434487.84243873466
8	Taiwan (Province of China)	2	female	2	Early Neonatal	2019	44	Population	1	Number	1625.3430396582532	1750.7851494097067	1490.3612057824485
8	Taiwan (Province of China)	2	female	3	Late Neonatal	2019	44	Population	1	Number	4876.936825555579	5253.333210561713	4471.915940519301
8	Taiwan (Province of China)	2	female	4	Post Neonatal	2019	44	Population	1	Number	79437.33007600122	85568.21200960912	72840.20182047256
8	Taiwan (Province of China)	2	female	5	1 to 4	2019	44	Population	1	Number	387899.74375638366	417837.40063346975	355685.36347196036
8	Taiwan (Province of China)	2	female	6	5 to 9	2019	44	Population	1	Number	498714.4622189817	537204.6718411082	457297.1176657615
8	Taiwan (Province of China)	2	female	7	10 to 14	2019	44	Population	1	Number	481998.526236692	519198.6191111997	441969.410284318
8	Taiwan (Province of China)	2	female	8	15 to 19	2019	44	Population	1	Number	594177.2878827779	640035.2087891755	544831.9263136698
8	Taiwan (Province of China)	2	female	9	20 to 24	2019	44	Population	1	Number	731787.3096510104	788265.8140480047	671013.6817745812
8	Taiwan (Province of China)	2	female	10	25 to 29	2019	44	Population	1	Number	774497.224936975	834272.0315606694	710176.6149470395
8	Taiwan (Province of China)	2	female	11	30 to 34	2019	44	Population	1	Number	784288.47608877	844818.9602350665	719154.7201941485
8	Taiwan (Province of China)	2	female	12	35 to 39	2019	44	Population	1	Number	991686.413422396	1068223.6322594197	909328.6295901163
8	Taiwan (Province of China)	2	female	13	40 to 44	2019	44	Population	1	Number	1001484.6803254763	1078778.1181527318	918313.1679429082
8	Taiwan (Province of China)	2	female	14	45 to 49	2019	44	Population	1	Number	904082.1908945151	973858.2164148691	828999.7811362301
8	Taiwan (Province of China)	2	female	15	50 to 54	2019	44	Population	1	Number	920210.2066128333	991230.9738698213	843788.393980621
8	Taiwan (Province of China)	2	female	16	55 to 59	2019	44	Population	1	Number	931760.409884604	1003672.6085693685	854379.3735185575
8	Taiwan (Province of China)	2	female	17	60 to 64	2019	44	Population	1	Number	856386.624707069	922481.5611881508	785265.2464569879
8	Taiwan (Province of China)	2	female	18	65 to 69	2019	44	Population	1	Number	722925.5307456433	778720.0932208917	662887.8577654184
8	Taiwan (Province of China)	2	female	19	70 to 74	2019	44	Population	1	Number	427024.820044205	459982.1053898528	391561.1721165823
8	Taiwan (Province of China)	2	female	20	75 to 79	2019	44	Population	1	Number	335530.10441282246	361425.9326507307	307664.92905654444
8	Taiwan (Province of China)	2	female	21	80 plus	2019	44	Population	1	Number	475942.82405017456	512675.5447824526	436416.623338828
8	Taiwan (Province of China)	2	female	22	All Ages	2019	44	Population	1	Number	11906336.445812546	12825253.823086565	10917536.48852105
8	Taiwan (Province of China)	2	female	23	5-14 years	2019	44	Population	1	Number	980712.9884556737	1056403.2909523079	899266.5279500795
8	Taiwan (Province of China)	2	female	24	15-49 years	2019	44	Population	1	Number	5782003.583201921	6228251.981459938	5301818.521898693
8	Taiwan (Province of China)	2	female	25	50-69 years	2019	44	Population	1	Number	3431282.7719501494	3696105.236848232	3146320.871721585
8	Taiwan (Province of China)	2	female	26	70+ years	2019	44	Population	1	Number	1238497.7485072021	1334083.5828230358	1135642.7245119547
8	Taiwan (Province of China)	2	female	28	<1 year	2019	44	Population	1	Number	85939.60994121505	92572.33036958055	78802.47896677432
8	Taiwan (Province of China)	2	female	30	80 to 84	2019	44	Population	1	Number	246781.22771724872	265827.5195439972	226286.48791733492
8	Taiwan (Province of China)	2	female	31	85 to 89	2019	44	Population	1	Number	142880.22508550828	153907.55681743438	131014.27781404191
8	Taiwan (Province of China)	2	female	32	90 to 94	2019	44	Population	1	Number	64488.854095441355	69466.02981515079	59133.170047240565
8	Taiwan (Province of China)	2	female	39	0 to 14	2019	44	Population	1	Number	1454552.3421532724	1566813.0219553583	1333754.3703888142
8	Taiwan (Province of China)	2	female	42	Neonatal	2019	44	Population	1	Number	6502.279865213833	7004.1183599714195	5962.27714630175
8	Taiwan (Province of China)	2	female	157	25 plus	2019	44	Population	1	Number	9125819.506125484	9830139.778294029	8367936.510043983
8	Taiwan (Province of China)	2	female	158	<20 years	2019	44	Population	1	Number	2048729.6300360502	2206848.2307445337	1878586.296702484
8	Taiwan (Province of China)	2	female	159	10 to 24	2019	44	Population	1	Number	1807963.1237704803	1947499.6419483803	1657815.0183725692
8	Taiwan (Province of China)	2	female	162	10 to 19	2019	44	Population	1	Number	1076175.8141194698	1159233.8279003755	986801.3365979878
8	Taiwan (Province of China)	2	female	164	Birth	2019	44	Population	1	Number	84522.9278878933	96032.4352476357	74498.480200565
8	Taiwan (Province of China)	2	female	235	95 plus	2019	44	Population	1	Number	21792.51715197617	23474.438605870248	19982.687560210616
8	Taiwan (Province of China)	3	both	1	Under 5	2019	44	Population	1	Number	982569.6597199717	1058403.257973148	900969.0059849828
8	Taiwan (Province of China)	3	both	2	Early Neonatal	2019	44	Population	1	Number	3372.881515024001	3633.1966379627565	3092.769734781308
8	Taiwan (Province of China)	3	both	3	Late Neonatal	2019	44	Population	1	Number	10119.518818061591	10900.531662263442	9279.110870524633
8	Taiwan (Province of China)	3	both	4	Post Neonatal	2019	44	Population	1	Number	164820.68996034042	177541.36158155245	151132.62630320614
8	Taiwan (Province of China)	3	both	5	1 to 4	2019	44	Population	1	Number	804256.5694265458	866328.1680913696	737464.4990764707
8	Taiwan (Province of China)	3	both	6	5 to 9	2019	44	Population	1	Number	1035841.7939779545	1115786.8743916536	949816.9847255355
8	Taiwan (Province of China)	3	both	7	10 to 14	2019	44	Population	1	Number	1008778.9244918377	1086635.3237093624	925001.6381709137
8	Taiwan (Province of China)	3	both	8	15 to 19	2019	44	Population	1	Number	1243313.8477417552	1339271.3830671692	1140058.8553146473
8	Taiwan (Province of China)	3	both	9	20 to 24	2019	44	Population	1	Number	1521741.5542281126	1639187.8202784883	1395363.6385125986
8	Taiwan (Province of China)	3	both	10	25 to 29	2019	44	Population	1	Number	1611519.3821630774	1735894.5978999347	1477685.578330187
8	Taiwan (Province of China)	3	both	11	30 to 34	2019	44	Population	1	Number	1597484.988681164	1720777.0460419143	1464816.7161381617
8	Taiwan (Province of China)	3	both	12	35 to 39	2019	44	Population	1	Number	1966359.519417365	2118120.889557069	1803056.8765205701
8	Taiwan (Province of China)	3	both	13	40 to 44	2019	44	Population	1	Number	1971825.063356199	2124008.257902135	1808068.516805842
8	Taiwan (Province of China)	3	both	14	45 to 49	2019	44	Population	1	Number	1773387.4248671425	1910255.430299894	1626110.769453409
8	Taiwan (Province of China)	3	both	15	50 to 54	2019	44	Population	1	Number	1811773.8012158053	1951604.423103913	1661309.2258682724
8	Taiwan (Province of China)	3	both	16	55 to 59	2019	44	Population	1	Number	1824114.5871281372	1964897.6567045553	1672625.1315717676
8	Taiwan (Province of China)	3	both	17	60 to 64	2019	44	Population	1	Number	1654670.234472564	1782375.7834493595	1517252.829494611
8	Taiwan (Province of China)	3	both	18	65 to 69	2019	44	Population	1	Number	1376954.0516314642	1483225.784461341	1262600.4791751443
8	Taiwan (Province of China)	3	both	19	70 to 74	2019	44	Population	1	Number	799824.8796282746	861554.445562472	733400.8531935721
8	Taiwan (Province of China)	3	both	20	75 to 79	2019	44	Population	1	Number	605000.3010778456	651693.5297167836	554756.1076108022
8	Taiwan (Province of China)	3	both	21	80 plus	2019	44	Population	1	Number	835082.4887387193	899533.1964649512	765730.3808961653
8	Taiwan (Province of China)	3	both	22	All Ages	2019	44	Population	1	Number	23620242.502537392	25443225.700584147	21658623.5877672
8	Taiwan (Province of China)	3	both	23	5-14 years	2019	44	Population	1	Number	2044620.7184697925	2202422.1981010158	1874818.622896449
8	Taiwan (Province of China)	3	both	24	15-49 years	2019	44	Population	1	Number	11685631.780454816	12587515.425046606	10715160.951075418
8	Taiwan (Province of China)	3	both	25	50-69 years	2019	44	Population	1	Number	6667512.6744479705	7182103.647719168	6113787.666109796
8	Taiwan (Province of China)	3	both	26	70+ years	2019	44	Population	1	Number	2239907.6694448395	2412781.1717442065	2053887.3417005397
8	Taiwan (Province of China)	3	both	28	<1 year	2019	44	Population	1	Number	178313.090293426	192075.08988177864	163504.5069085121
8	Taiwan (Province of China)	3	both	30	80 to 84	2019	44	Population	1	Number	424160.47029456345	456896.6884150816	388934.7014931524
8	Taiwan (Province of China)	3	both	31	85 to 89	2019	44	Population	1	Number	249724.42438249063	268997.868748791	228985.2573609762
8	Taiwan (Province of China)	3	both	32	90 to 94	2019	44	Population	1	Number	120505.93682329127	129806.4466749638	110498.13419428446
8	Taiwan (Province of China)	3	both	39	0 to 14	2019	44	Population	1	Number	3027190.378189764	3260825.4560741642	2775787.628881433
8	Taiwan (Province of China)	3	both	42	Neonatal	2019	44	Population	1	Number	13492.400333085592	14533.728300226197	12371.880605305943
8	Taiwan (Province of China)	3	both	157	25 plus	2019	44	Population	1	Number	17827996.72237776	19203941.041164324	16347413.465058498
8	Taiwan (Province of China)	3	both	158	<20 years	2019	44	Population	1	Number	4270504.22593152	4600096.839141334	3915846.4841960804
8	Taiwan (Province of China)	3	both	159	10 to 24	2019	44	Population	1	Number	3773834.3264617054	4065094.5270550195	3460424.13199816
8	Taiwan (Province of China)	3	both	162	10 to 19	2019	44	Population	1	Number	2252092.772233593	2425906.7067765314	2065060.4934855606
8	Taiwan (Province of China)	3	both	164	Birth	2019	44	Population	1	Number	175460.92426285	199353.480396602	154651.19960712
8	Taiwan (Province of China)	3	both	235	95 plus	2019	44	Population	1	Number	40691.65723837394	43832.19262611454	37312.28784775207
9	Southeast Asia	1	male	1	Under 5	2019	44	Population	1	Number	28041412.268849175	29595059.42589619	26520494.53997776
9	Southeast Asia	1	male	2	Early Neonatal	2019	44	Population	1	Number	107070.56849251619	113021.99249923669	101406.85400076953
9	Southeast Asia	1	male	3	Late Neonatal	2019	44	Population	1	Number	319152.074217522	336901.33382358926	302283.46241036407
9	Southeast Asia	1	male	4	Post Neonatal	2019	44	Population	1	Number	5108953.828771681	5392605.137709826	4838308.044449859
9	Southeast Asia	1	male	5	1 to 4	2019	44	Population	1	Number	22506235.797367454	23752198.157347307	21280579.101955675
9	Southeast Asia	1	male	6	5 to 9	2019	44	Population	1	Number	29222034.82545162	30958567.71477239	27612811.469799176
9	Southeast Asia	1	male	7	10 to 14	2019	44	Population	1	Number	29559014.57530692	31389211.91333367	27918669.221791934
9	Southeast Asia	1	male	8	15 to 19	2019	44	Population	1	Number	28883865.16060203	30689340.853557244	27288271.638682745
9	Southeast Asia	1	male	9	20 to 24	2019	44	Population	1	Number	28084013.756483767	29797193.91781365	26521805.814667936
9	Southeast Asia	1	male	10	25 to 29	2019	44	Population	1	Number	27708597.430580266	29376723.215105586	26170883.263072576
9	Southeast Asia	1	male	11	30 to 34	2019	44	Population	1	Number	26683396.413668998	28336628.833317652	25180553.27486668
9	Southeast Asia	1	male	12	35 to 39	2019	44	Population	1	Number	25858860.81848062	27506348.31496314	24362863.862049267
9	Southeast Asia	1	male	13	40 to 44	2019	44	Population	1	Number	23823667.313630287	25381204.829984736	22416472.599703867
9	Southeast Asia	1	male	14	45 to 49	2019	44	Population	1	Number	21515580.08412744	22909676.371951222	20229822.444730062
9	Southeast Asia	1	male	15	50 to 54	2019	44	Population	1	Number	18882456.056527346	20086003.488329552	17763230.110890985
9	Southeast Asia	1	male	16	55 to 59	2019	44	Population	1	Number	15874865.732098954	16860304.882906526	14942222.062410027
9	Southeast Asia	1	male	17	60 to 64	2019	44	Population	1	Number	12374229.042031609	13125329.07501688	11656805.758098869
9	Southeast Asia	1	male	18	65 to 69	2019	44	Population	1	Number	8504882.596494982	9018065.175815001	8020403.930016824
9	Southeast Asia	1	male	19	70 to 74	2019	44	Population	1	Number	5317562.337958144	5628021.590936817	5019638.428201068
9	Southeast Asia	1	male	20	75 to 79	2019	44	Population	1	Number	3208319.6732545597	3395613.227580751	3029320.5220128163
9	Southeast Asia	1	male	21	80 plus	2019	44	Population	1	Number	3081047.3644191413	3252071.388575734	2907572.034338183
9	Southeast Asia	1	male	22	All Ages	2019	44	Population	1	Number	336623805.44996583	357726588.7312828	317445133.2222553
9	Southeast Asia	1	male	23	5-14 years	2019	44	Population	1	Number	58781049.40075854	62373147.54162463	55515018.93505323
9	Southeast Asia	1	male	24	15-49 years	2019	44	Population	1	Number	182557980.9775734	194083020.97066638	172000352.59610298
9	Southeast Asia	1	male	25	50-69 years	2019	44	Population	1	Number	55636433.427152894	59105847.695568144	52401692.822609276
9	Southeast Asia	1	male	26	70+ years	2019	44	Population	1	Number	11606929.375631845	12276980.606729103	10959065.592125
9	Southeast Asia	1	male	28	<1 year	2019	44	Population	1	Number	5535176.471481719	5842614.539105334	5241998.236839244
9	Southeast Asia	1	male	30	80 to 84	2019	44	Population	1	Number	1871853.0984091328	1975343.164559374	1766040.5642841144
9	Southeast Asia	1	male	31	85 to 89	2019	44	Population	1	Number	847667.3478996175	894748.1297669362	799895.9943300366
9	Southeast Asia	1	male	32	90 to 94	2019	44	Population	1	Number	288257.5216846594	303814.7706755346	272308.856620776
9	Southeast Asia	1	male	39	0 to 14	2019	44	Population	1	Number	86822461.66960771	91934772.8512826	82106922.96734008
9	Southeast Asia	1	male	42	Neonatal	2019	44	Population	1	Number	426222.6427100382	449923.326322826	403690.19238938525
9	Southeast Asia	1	male	157	25 plus	2019	44	Population	1	Number	192833464.86327234	204927124.59882367	181620282.4845348
9	Southeast Asia	1	male	158	<20 years	2019	44	Population	1	Number	115706326.83020975	122631199.47939818	109409315.9416926
9	Southeast Asia	1	male	159	10 to 24	2019	44	Population	1	Number	86526893.49239272	91892126.95048635	81703205.35116242
9	Southeast Asia	1	male	162	10 to 19	2019	44	Population	1	Number	58442879.73590895	62074554.49296222	55181804.67156939
9	Southeast Asia	1	male	164	Birth	2019	44	Population	1	Number	5637780.38417178	6219209.29104965	5150508.32704457
9	Southeast Asia	1	male	235	95 plus	2019	44	Population	1	Number	73269.3964257315	77581.51104855238	68763.17488644035
9	Southeast Asia	2	female	1	Under 5	2019	44	Population	1	Number	26443324.905357126	27908392.63271902	25006729.00289914
9	Southeast Asia	2	female	2	Early Neonatal	2019	44	Population	1	Number	100654.75924603503	106233.482830876	95321.90581802106
9	Southeast Asia	2	female	3	Late Neonatal	2019	44	Population	1	Number	300506.24533201865	317166.337831205	284587.44014699047
9	Southeast Asia	2	female	4	Post Neonatal	2019	44	Population	1	Number	4816009.965835554	5082947.837813688	4560318.6898181625
9	Southeast Asia	2	female	5	1 to 4	2019	44	Population	1	Number	21226153.93494352	22399878.15963887	20066941.647956815
9	Southeast Asia	2	female	6	5 to 9	2019	44	Population	1	Number	27539649.437862493	29181288.39357719	26030104.906446207
9	Southeast Asia	2	female	7	10 to 14	2019	44	Population	1	Number	27968039.28750814	29694744.269108538	26420951.571829777
9	Southeast Asia	2	female	8	15 to 19	2019	44	Population	1	Number	27785389.908991236	29508245.223855153	26251751.959770042
9	Southeast Asia	2	female	9	20 to 24	2019	44	Population	1	Number	27566655.10136089	29264762.278406933	26038098.914926574
9	Southeast Asia	2	female	10	25 to 29	2019	44	Population	1	Number	27360041.43643385	29024400.712250512	25844146.270813394
9	Southeast Asia	2	female	11	30 to 34	2019	44	Population	1	Number	26194426.4202943	27821663.035065066	24709221.513580896
9	Southeast Asia	2	female	12	35 to 39	2019	44	Population	1	Number	25468899.222941346	27085172.57563021	23995714.251005385
9	Southeast Asia	2	female	13	40 to 44	2019	44	Population	1	Number	23575228.834435925	25122922.582412723	22194931.362943564
9	Southeast Asia	2	female	14	45 to 49	2019	44	Population	1	Number	21556603.765824676	22927193.67704743	20289883.934705842
9	Southeast Asia	2	female	15	50 to 54	2019	44	Population	1	Number	19395026.592212882	20614128.66148571	18258040.016119465
9	Southeast Asia	2	female	16	55 to 59	2019	44	Population	1	Number	16808405.801968098	17814410.36122131	15835676.520890273
9	Southeast Asia	2	female	17	60 to 64	2019	44	Population	1	Number	13555240.039099403	14336909.04875008	12787283.612055177
9	Southeast Asia	2	female	18	65 to 69	2019	44	Population	1	Number	9772155.81982911	10320852.660207072	9237312.178182323
9	Southeast Asia	2	female	19	70 to 74	2019	44	Population	1	Number	6656330.337444786	7033717.098202027	6296991.518384957
9	Southeast Asia	2	female	20	75 to 79	2019	44	Population	1	Number	4487688.3093813555	4742619.046903326	4238842.599867423
9	Southeast Asia	2	female	21	80 plus	2019	44	Population	1	Number	5025094.034057223	5298127.980385659	4746132.711645338
9	Southeast Asia	2	female	22	All Ages	2019	44	Population	1	Number	337158199.25500286	358163381.76860136	318285732.6629159
9	Southeast Asia	2	female	23	5-14 years	2019	44	Population	1	Number	55507688.72537064	58893348.886531316	52438620.957893886
9	Southeast Asia	2	female	24	15-49 years	2019	44	Population	1	Number	179507244.69028223	190925772.60645327	169302944.37802145
9	Southeast Asia	2	female	25	50-69 years	2019	44	Population	1	Number	59530828.25310949	63098658.72256121	56127673.40023109
9	Southeast Asia	2	female	26	70+ years	2019	44	Population	1	Number	16169112.680883365	17079511.55116208	15279360.92285134
9	Southeast Asia	2	female	28	<1 year	2019	44	Population	1	Number	5217170.970413607	5506347.658475771	4940228.035783173
9	Southeast Asia	2	female	30	80 to 84	2019	44	Population	1	Number	2923254.45838188	3089530.2534951232	2762970.827873276
9	Southeast Asia	2	female	31	85 to 89	2019	44	Population	1	Number	1454440.5838016346	1533549.8162608163	1373797.809168561
9	Southeast Asia	2	female	32	90 to 94	2019	44	Population	1	Number	514383.41453684936	542937.9796748534	484143.43878019886
9	Southeast Asia	2	female	39	0 to 14	2019	44	Population	1	Number	81951013.63072777	86792751.12572235	77483138.70857444
9	Southeast Asia	2	female	42	Neonatal	2019	44	Population	1	Number	401161.0045780537	423399.82066208095	379909.3459650115
9	Southeast Asia	2	female	157	25 plus	2019	44	Population	1	Number	199855140.61392295	212243485.13028073	188364085.5672843
9	Southeast Asia	2	female	158	<20 years	2019	44	Population	1	Number	109736403.539719	116326685.83296938	103758778.64184326
9	Southeast Asia	2	female	159	10 to 24	2019	44	Population	1	Number	83320084.29786026	88514333.38033214	78700117.9650941
9	Southeast Asia	2	female	162	10 to 19	2019	44	Population	1	Number	55753429.19649938	59193918.9394748	52665371.19017031
9	Southeast Asia	2	female	164	Birth	2019	44	Population	1	Number	5298718.99611317	5845323.21359784	4841065.5479093
9	Southeast Asia	2	female	235	95 plus	2019	44	Population	1	Number	133015.57733685893	141318.12945344532	124356.58888112704
9	Southeast Asia	3	both	1	Under 5	2019	44	Population	1	Number	54484737.1742063	57498663.47616732	51527223.5428769
9	Southeast Asia	3	both	2	Early Neonatal	2019	44	Population	1	Number	207725.32773855122	219255.47533011268	196728.7598187906
9	Southeast Asia	3	both	3	Late Neonatal	2019	44	Population	1	Number	619658.3195495406	654067.6716547942	586870.7409790754
9	Southeast Asia	3	both	4	Post Neonatal	2019	44	Population	1	Number	9924963.794607233	10475921.276855335	9398625.63461378
9	Southeast Asia	3	both	5	1 to 4	2019	44	Population	1	Number	43732389.73231097	46149376.11216562	41347520.749912485
9	Southeast Asia	3	both	6	5 to 9	2019	44	Population	1	Number	56761684.26331411	60139856.10834958	53642916.37624539
9	Southeast Asia	3	both	7	10 to 14	2019	44	Population	1	Number	57527053.86281506	61080269.72935884	54339620.79362171
9	Southeast Asia	3	both	8	15 to 19	2019	44	Population	1	Number	56669255.069593266	60198399.54189248	53540023.598452784
9	Southeast Asia	3	both	9	20 to 24	2019	44	Population	1	Number	55650668.85784466	59061956.19622059	52556777.321864285
9	Southeast Asia	3	both	10	25 to 29	2019	44	Population	1	Number	55068638.86701412	58414967.58233334	52008537.00137141
9	Southeast Asia	3	both	11	30 to 34	2019	44	Population	1	Number	52877822.8339633	56166440.34886734	49873043.92146019
9	Southeast Asia	3	both	12	35 to 39	2019	44	Population	1	Number	51327760.041421965	54593415.03457953	48323592.1457696
9	Southeast Asia	3	both	13	40 to 44	2019	44	Population	1	Number	47398896.148066215	50507290.57444322	44610187.355706036
9	Southeast Asia	3	both	14	45 to 49	2019	44	Population	1	Number	43072183.84995212	45823611.06050859	40519362.96297509
9	Southeast Asia	3	both	15	50 to 54	2019	44	Population	1	Number	38277482.64874023	40706320.655429624	36034195.27193413
9	Southeast Asia	3	both	16	55 to 59	2019	44	Population	1	Number	32683271.534067053	34669672.62446273	30771149.11722151
9	Southeast Asia	3	both	17	60 to 64	2019	44	Population	1	Number	25929469.08113101	27475130.79915035	24444505.47564716
9	Southeast Asia	3	both	18	65 to 69	2019	44	Population	1	Number	18277038.41632409	19344570.985277504	17255928.39415907
9	Southeast Asia	3	both	19	70 to 74	2019	44	Population	1	Number	11973892.67540293	12660293.269235643	11313986.816774236
9	Southeast Asia	3	both	20	75 to 79	2019	44	Population	1	Number	7696007.982635915	8141418.848748913	7264273.3084529685
9	Southeast Asia	3	both	21	80 plus	2019	44	Population	1	Number	8106141.398476364	8547602.890494803	7650035.945710257
9	Southeast Asia	3	both	22	All Ages	2019	44	Population	1	Number	673782004.7049687	715879517.1622938	635730865.885171
9	Southeast Asia	3	both	23	5-14 years	2019	44	Population	1	Number	114288738.12612918	121270753.97694084	107953639.89294714
9	Southeast Asia	3	both	24	15-49 years	2019	44	Population	1	Number	362065225.6678556	385023317.5151001	341259258.448641
9	Southeast Asia	3	both	25	50-69 years	2019	44	Population	1	Number	115167261.68026239	122180691.13281515	108490370.31783374
9	Southeast Asia	3	both	26	70+ years	2019	44	Population	1	Number	27776042.05651521	29335997.045131646	26235691.7931181
9	Southeast Asia	3	both	28	<1 year	2019	44	Population	1	Number	10752347.441895325	11349244.423840242	10182223.48008556
9	Southeast Asia	3	both	30	80 to 84	2019	44	Population	1	Number	4795107.556791013	5065266.9836342	4527343.31193225
9	Southeast Asia	3	both	31	85 to 89	2019	44	Population	1	Number	2302107.9317012522	2425763.1344021577	2171748.6003833534
9	Southeast Asia	3	both	32	90 to 94	2019	44	Population	1	Number	802640.9362215088	846359.3183970484	757100.6718569386
9	Southeast Asia	3	both	39	0 to 14	2019	44	Population	1	Number	168773475.30033547	178727523.97700495	159590061.67591453
9	Southeast Asia	3	both	42	Neonatal	2019	44	Population	1	Number	827383.647288092	873323.1469849069	783599.5007978661
9	Southeast Asia	3	both	157	25 plus	2019	44	Population	1	Number	392688605.4771953	417136390.33391106	369930843.77170694
9	Southeast Asia	3	both	158	<20 years	2019	44	Population	1	Number	225442730.36992875	238955089.96900475	213186009.2103801
9	Southeast Asia	3	both	159	10 to 24	2019	44	Population	1	Number	169846977.79025298	180407070.66250017	160403323.31625652
9	Southeast Asia	3	both	162	10 to 19	2019	44	Population	1	Number	114196308.93240833	121272976.7901435	107847175.8617397
9	Southeast Asia	3	both	164	Birth	2019	44	Population	1	Number	10936499.3802849	12064532.5046475	9991573.87495386
9	Southeast Asia	3	both	235	95 plus	2019	44	Population	1	Number	206284.9737625904	218710.29217733807	193529.04576198861
10	Cambodia	1	male	1	Under 5	2019	44	Population	1	Number	903112.3000290494	1026290.1118661982	772732.9326124204
10	Cambodia	1	male	2	Early Neonatal	2019	44	Population	1	Number	3566.4990875703634	4052.9430807614367	3051.615285285253
10	Cambodia	1	male	3	Late Neonatal	2019	44	Population	1	Number	10598.168557725226	12043.6800543352	9068.145644421338
10	Cambodia	1	male	4	Post Neonatal	2019	44	Population	1	Number	168569.67623586106	191561.32839269924	144233.82370395487
10	Cambodia	1	male	5	1 to 4	2019	44	Population	1	Number	720377.9561478927	818632.1603384025	616379.3479787589
10	Cambodia	1	male	6	5 to 9	2019	44	Population	1	Number	863857.2108177047	981680.9199675466	739144.9721724299
10	Cambodia	1	male	7	10 to 14	2019	44	Population	1	Number	813721.1377801802	924706.6588434784	696246.8799343873
10	Cambodia	1	male	8	15 to 19	2019	44	Population	1	Number	759712.7873818086	863331.9704793948	650035.5383464692
10	Cambodia	1	male	9	20 to 24	2019	44	Population	1	Number	765689.4774734908	870123.8367208188	655149.3932476954
10	Cambodia	1	male	10	25 to 29	2019	44	Population	1	Number	769108.0996729048	874008.733603911	658074.480147256
10	Cambodia	1	male	11	30 to 34	2019	44	Population	1	Number	704576.2274913756	800675.1932258357	602858.8631789135
10	Cambodia	1	male	12	35 to 39	2019	44	Population	1	Number	580299.092308639	659447.5796001558	496523.2113188542
10	Cambodia	1	male	13	40 to 44	2019	44	Population	1	Number	436379.3907442634	495898.29939048336	373380.72610747244
10	Cambodia	1	male	14	45 to 49	2019	44	Population	1	Number	368019.33059543493	418214.43463184306	314889.5841413331
10	Cambodia	1	male	15	50 to 54	2019	44	Population	1	Number	351379.25325146643	399304.7742958535	300651.78031063714
10	Cambodia	1	male	16	55 to 59	2019	44	Population	1	Number	289278.4486970088	328733.8811177568	247516.26569145496
10	Cambodia	1	male	17	60 to 64	2019	44	Population	1	Number	205669.04099476177	233720.77103051118	175977.2745763227
10	Cambodia	1	male	18	65 to 69	2019	44	Population	1	Number	138323.4516541106	157189.74336552562	118354.14758753161
10	Cambodia	1	male	19	70 to 74	2019	44	Population	1	Number	95367.68321042217	108375.12706592091	81599.76286589318
10	Cambodia	1	male	20	75 to 79	2019	44	Population	1	Number	57141.79027605791	64935.50617433067	48892.41700431034
10	Cambodia	1	male	21	80 plus	2019	44	Population	1	Number	50153.32794842168	56993.86947668876	42912.85611391823
10	Cambodia	1	male	22	All Ages	2019	44	Population	1	Number	8151788.050327101	9263631.410856249	6974941.085357303
10	Cambodia	1	male	23	5-14 years	2019	44	Population	1	Number	1677578.3485978849	1906387.578811025	1435391.8521068173
10	Cambodia	1	male	24	15-49 years	2019	44	Population	1	Number	4383784.405667917	4981700.04765244	3750911.796487993
10	Cambodia	1	male	25	50-69 years	2019	44	Population	1	Number	984650.1945973476	1118949.1698096471	842499.4681659467
10	Cambodia	1	male	26	70+ years	2019	44	Population	1	Number	202662.80143490175	230304.50271694036	173405.0359841217
10	Cambodia	1	male	28	<1 year	2019	44	Population	1	Number	182734.34388115664	207657.9515277959	156353.5846336615
10	Cambodia	1	male	30	80 to 84	2019	44	Population	1	Number	32122.42285573509	36503.682814380096	27485.013785251285
10	Cambodia	1	male	31	85 to 89	2019	44	Population	1	Number	13737.312679844968	15610.980125600712	11754.101802144587
10	Cambodia	1	male	32	90 to 94	2019	44	Population	1	Number	3631.5169901342624	4126.828942457112	3107.246766020145
10	Cambodia	1	male	39	0 to 14	2019	44	Population	1	Number	2580690.6486269343	2932677.6906772233	2208124.7847192376
10	Cambodia	1	male	42	Neonatal	2019	44	Population	1	Number	14164.66764529559	16096.623135096639	12119.76092970659
10	Cambodia	1	male	157	25 plus	2019	44	Population	1	Number	4045695.1368448674	4597497.912978819	3461631.3690438983
10	Cambodia	1	male	158	<20 years	2019	44	Population	1	Number	3340403.436008743	3796009.661156617	2858160.3230657075
10	Cambodia	1	male	159	10 to 24	2019	44	Population	1	Number	2339123.4026354793	2658162.466043692	2001431.8115285519
10	Cambodia	1	male	162	10 to 19	2019	44	Population	1	Number	1573433.9251619887	1788038.6293228734	1346282.4182808565
10	Cambodia	1	male	164	Birth	2019	44	Population	1	Number	188882.159163884	211284.985265215	170701.662924832
10	Cambodia	1	male	235	95 plus	2019	44	Population	1	Number	662.0754227073527	752.3775942508296	566.4937605022146
10	Cambodia	2	female	1	Under 5	2019	44	Population	1	Number	864423.0197585541	982323.9010466222	739629.0971280378
10	Cambodia	2	female	2	Early Neonatal	2019	44	Population	1	Number	3406.563446065201	3871.193405326338	2914.769028971882
10	Cambodia	2	female	3	Late Neonatal	2019	44	Population	1	Number	10140.060279443367	11523.089208490668	8676.172959164607
10	Cambodia	2	female	4	Post Neonatal	2019	44	Population	1	Number	161697.71998058475	183752.08833059372	138353.9492855098
10	Cambodia	2	female	5	1 to 4	2019	44	Population	1	Number	689178.6760524607	783177.5301022116	589684.2058543918
10	Cambodia	2	female	6	5 to 9	2019	44	Population	1	Number	820014.7970557346	931858.7265118611	701631.9442156579
10	Cambodia	2	female	7	10 to 14	2019	44	Population	1	Number	768176.716228563	872950.3163735695	657277.5574829212
10	Cambodia	2	female	8	15 to 19	2019	44	Population	1	Number	722827.0694910528	821415.3145561492	618474.8908430288
10	Cambodia	2	female	9	20 to 24	2019	44	Population	1	Number	745122.3548812079	846751.5113241647	637551.4788403478
10	Cambodia	2	female	10	25 to 29	2019	44	Population	1	Number	758373.3504866106	861809.8443374231	648889.4715726667
10	Cambodia	2	female	11	30 to 34	2019	44	Population	1	Number	706347.3005258087	802687.8274714028	604374.2521950128
10	Cambodia	2	female	12	35 to 39	2019	44	Population	1	Number	599169.1857511798	680891.413672007	512669.09112146136
10	Cambodia	2	female	13	40 to 44	2019	44	Population	1	Number	464251.27715825796	527571.7041540109	397228.8394876506
10	Cambodia	2	female	14	45 to 49	2019	44	Population	1	Number	407194.6491954582	462732.97580011043	348409.2901921179
10	Cambodia	2	female	15	50 to 54	2019	44	Population	1	Number	403419.29625377565	458442.69275034004	345178.9726001867
10	Cambodia	2	female	16	55 to 59	2019	44	Population	1	Number	355679.5930995445	404191.64856786246	304331.29416725115
10	Cambodia	2	female	17	60 to 64	2019	44	Population	1	Number	290156.53057770827	329731.7268469554	248267.58176446706
10	Cambodia	2	female	18	65 to 69	2019	44	Population	1	Number	215224.15942980052	244579.13667039372	184152.95183099966
10	Cambodia	2	female	19	70 to 74	2019	44	Population	1	Number	148059.8291789536	168254.09048915713	126684.91615036878
10	Cambodia	2	female	20	75 to 79	2019	44	Population	1	Number	92191.40364965204	104765.62655791518	78882.03239127574
10	Cambodia	2	female	21	80 plus	2019	44	Population	1	Number	90699.11739591317	103069.80353985107	77605.18262064176
10	Cambodia	2	female	22	All Ages	2019	44	Population	1	Number	8451329.650117775	9604028.260669798	7231238.844604092
10	Cambodia	2	female	23	5-14 years	2019	44	Population	1	Number	1588191.5132842977	1804809.0428854306	1358909.5016985792
10	Cambodia	2	female	24	15-49 years	2019	44	Population	1	Number	4403285.187489576	5003860.59131527	3767597.3142522853
10	Cambodia	2	female	25	50-69 years	2019	44	Population	1	Number	1264479.579360829	1436945.2048355516	1081930.8003629048
10	Cambodia	2	female	26	70+ years	2019	44	Population	1	Number	330950.35022451886	376089.52058692335	283172.1311622863
10	Cambodia	2	female	28	<1 year	2019	44	Population	1	Number	175244.34370609332	199146.3709444107	149944.8912736463
10	Cambodia	2	female	30	80 to 84	2019	44	Population	1	Number	55527.18063490054	63100.675767093024	47510.90327340922
10	Cambodia	2	female	31	85 to 89	2019	44	Population	1	Number	25537.600892785496	29020.74003001412	21850.821020965996
10	Cambodia	2	female	32	90 to 94	2019	44	Population	1	Number	7828.239088942076	8895.95277358894	6698.101828748003
10	Cambodia	2	female	39	0 to 14	2019	44	Population	1	Number	2452614.5330428514	2787132.9439320527	2098538.598826617
10	Cambodia	2	female	42	Neonatal	2019	44	Population	1	Number	13546.623725508567	15394.282613817006	11590.941988136488
10	Cambodia	2	female	157	25 plus	2019	44	Population	1	Number	4530765.692702663	5148728.490857433	3876673.8760941
10	Cambodia	2	female	158	<20 years	2019	44	Population	1	Number	3175441.6025339044	3608548.258488202	2717013.489669646
10	Cambodia	2	female	159	10 to 24	2019	44	Population	1	Number	2236126.140600824	2541117.142253883	1913303.9271662976
10	Cambodia	2	female	162	10 to 19	2019	44	Population	1	Number	1491003.7857196159	1694365.6309297187	1275752.4483259497
10	Cambodia	2	female	164	Birth	2019	44	Population	1	Number	180357.45273677	201749.185379105	162997.486048118
10	Cambodia	2	female	235	95 plus	2019	44	Population	1	Number	1806.0967792850536	2052.4349691550165	1545.3564975185202
10	Cambodia	3	both	1	Under 5	2019	44	Population	1	Number	1767535.3197876033	2008614.0129128208	1512362.0297404586
10	Cambodia	3	both	2	Early Neonatal	2019	44	Population	1	Number	6973.062533635564	7924.136486087775	5966.384314257136
10	Cambodia	3	both	3	Late Neonatal	2019	44	Population	1	Number	20738.228837168594	23566.76926282587	17744.318603585943
10	Cambodia	3	both	4	Post Neonatal	2019	44	Population	1	Number	330267.3962164458	375313.41672329296	282587.7729894647
10	Cambodia	3	both	5	1 to 4	2019	44	Population	1	Number	1409556.6322003533	1601809.690440614	1206063.5538331508
10	Cambodia	3	both	6	5 to 9	2019	44	Population	1	Number	1683872.0078734392	1913539.6464794078	1440776.916388088
10	Cambodia	3	both	7	10 to 14	2019	44	Population	1	Number	1581897.8540087433	1797656.975217048	1353524.4374173086
10	Cambodia	3	both	8	15 to 19	2019	44	Population	1	Number	1482539.8568728613	1684747.285035544	1268510.4291894978
10	Cambodia	3	both	9	20 to 24	2019	44	Population	1	Number	1510811.8323546986	1716875.3480449836	1292700.8720880433
10	Cambodia	3	both	10	25 to 29	2019	44	Population	1	Number	1527481.4501595155	1735818.577941334	1306963.9517199227
10	Cambodia	3	both	11	30 to 34	2019	44	Population	1	Number	1410923.5280171845	1603363.0206972386	1207233.1153739262
10	Cambodia	3	both	12	35 to 39	2019	44	Population	1	Number	1179468.2780598188	1340338.993272163	1009192.3024403156
10	Cambodia	3	both	13	40 to 44	2019	44	Population	1	Number	900630.6679025213	1023470.0035444943	770609.565595123
10	Cambodia	3	both	14	45 to 49	2019	44	Population	1	Number	775213.9797908932	880947.4104319534	663298.874333451
10	Cambodia	3	both	15	50 to 54	2019	44	Population	1	Number	754798.5495052421	857747.4670461935	645830.752910824
10	Cambodia	3	both	16	55 to 59	2019	44	Population	1	Number	644958.0417965533	732925.5296856192	551847.5598587061
10	Cambodia	3	both	17	60 to 64	2019	44	Population	1	Number	495825.5715724701	563452.4978774667	424244.85634078976
10	Cambodia	3	both	18	65 to 69	2019	44	Population	1	Number	353547.61108391115	401768.88003591937	302507.09941853123
10	Cambodia	3	both	19	70 to 74	2019	44	Population	1	Number	243427.51238937577	276629.21755507804	208284.67901626197
10	Cambodia	3	both	20	75 to 79	2019	44	Population	1	Number	149333.19392570996	169701.13273224587	127774.44939558608
10	Cambodia	3	both	21	80 plus	2019	44	Population	1	Number	140852.44534433485	160063.67301653983	120518.03873455996
10	Cambodia	3	both	22	All Ages	2019	44	Population	1	Number	16603117.700444875	18867659.671526063	14206179.9299614
10	Cambodia	3	both	23	5-14 years	2019	44	Population	1	Number	3265769.8618821823	3711196.621696456	2794301.3538053962
10	Cambodia	3	both	24	15-49 years	2019	44	Population	1	Number	8787069.593157493	9985560.638967711	7518509.110740279
10	Cambodia	3	both	25	50-69 years	2019	44	Population	1	Number	2249129.7739581764	2555894.374645198	1924430.268528851
10	Cambodia	3	both	26	70+ years	2019	44	Population	1	Number	533613.1516594206	606394.0233038636	456577.1671464081
10	Cambodia	3	both	28	<1 year	2019	44	Population	1	Number	357978.68758724997	406804.32247220655	306298.47590730776
10	Cambodia	3	both	30	80 to 84	2019	44	Population	1	Number	87649.60349063564	99604.3585814731	74995.9170586605
10	Cambodia	3	both	31	85 to 89	2019	44	Population	1	Number	39274.91357263047	44631.72015561483	33604.92282311058
10	Cambodia	3	both	32	90 to 94	2019	44	Population	1	Number	11459.756079076338	13022.78171604605	9805.348594768147
10	Cambodia	3	both	39	0 to 14	2019	44	Population	1	Number	5033305.181669786	5719810.6346092755	4306663.383545854
10	Cambodia	3	both	42	Neonatal	2019	44	Population	1	Number	27711.291370804156	31490.905748913647	23710.702917843082
10	Cambodia	3	both	157	25 plus	2019	44	Population	1	Number	8576460.82954753	9746226.403836254	7338305.245137996
10	Cambodia	3	both	158	<20 years	2019	44	Population	1	Number	6515845.038542647	7404557.9196448205	5575173.812735353
10	Cambodia	3	both	159	10 to 24	2019	44	Population	1	Number	4575249.543236303	5199279.608297574	3914735.738694851
10	Cambodia	3	both	162	10 to 19	2019	44	Population	1	Number	3064437.7108816043	3482404.2602525917	2622034.866606807
10	Cambodia	3	both	164	Birth	2019	44	Population	1	Number	369239.611900655	413034.17064432	333699.14897295
10	Cambodia	3	both	235	95 plus	2019	44	Population	1	Number	2468.1722019924064	2804.812563405846	2111.8502580207346
11	Indonesia	1	male	1	Under 5	2019	44	Population	1	Number	10123256.614769148	11392518.986228548	8850467.41798724
11	Indonesia	1	male	2	Early Neonatal	2019	44	Population	1	Number	37633.16893548624	42351.647095854074	32901.57981505697
11	Indonesia	1	male	3	Late Neonatal	2019	44	Population	1	Number	112020.0940515402	126065.26702675923	97935.89457335233
11	Indonesia	1	male	4	Post Neonatal	2019	44	Population	1	Number	1795861.9980237011	2021028.6756222774	1570069.662910811
11	Indonesia	1	male	5	1 to 4	2019	44	Population	1	Number	8177741.353758421	9203073.396483658	7149560.280688021
11	Indonesia	1	male	6	5 to 9	2019	44	Population	1	Number	11342200.903805807	12764295.528546464	9916154.787674312
11	Indonesia	1	male	7	10 to 14	2019	44	Population	1	Number	12005630.436257124	13510906.41001415	10496171.839946259
11	Indonesia	1	male	8	15 to 19	2019	44	Population	1	Number	11670221.8098376	13133443.969809435	10202933.87979152
11	Indonesia	1	male	9	20 to 24	2019	44	Population	1	Number	10897798.392851584	12264173.459509192	9527626.65948937
11	Indonesia	1	male	10	25 to 29	2019	44	Population	1	Number	10340699.144100783	11637224.641542086	9040571.066878913
11	Indonesia	1	male	11	30 to 34	2019	44	Population	1	Number	10273845.457058908	11561988.783368468	8982122.84201882
11	Indonesia	1	male	12	35 to 39	2019	44	Population	1	Number	10422043.902716046	11728768.473948995	9111688.41213104
11	Indonesia	1	male	13	40 to 44	2019	44	Population	1	Number	9890787.046042146	11130902.188766465	8647226.067699807
11	Indonesia	1	male	14	45 to 49	2019	44	Population	1	Number	8789034.902531663	9891011.441084635	7683996.366043223
11	Indonesia	1	male	15	50 to 54	2019	44	Population	1	Number	7453347.721741355	8387854.685716474	6516244.097770072
11	Indonesia	1	male	16	55 to 59	2019	44	Population	1	Number	6050260.845404343	6808847.604667384	5289566.245357515
11	Indonesia	1	male	17	60 to 64	2019	44	Population	1	Number	4607661.88840214	5185374.385270398	4028344.1355136144
11	Indonesia	1	male	18	65 to 69	2019	44	Population	1	Number	3132473.765328878	3525225.9429349527	2738630.270153955
11	Indonesia	1	male	19	70 to 74	2019	44	Population	1	Number	1885892.6098744005	2122347.4007995557	1648780.7958128036
11	Indonesia	1	male	20	75 to 79	2019	44	Population	1	Number	1112028.4891904513	1251455.5501681478	972214.010370427
11	Indonesia	1	male	21	80 plus	2019	44	Population	1	Number	902110.1246591726	1015217.4457234178	788688.5188788121
11	Indonesia	1	male	22	All Ages	2019	44	Population	1	Number	130899294.05457155	147311556.89809883	114441427.4135177
11	Indonesia	1	male	23	5-14 years	2019	44	Population	1	Number	23347831.34006293	26275201.938560612	20412326.62762057
11	Indonesia	1	male	24	15-49 years	2019	44	Population	1	Number	72284430.65513873	81347512.95802929	63196165.2940527
11	Indonesia	1	male	25	50-69 years	2019	44	Population	1	Number	21243744.220876716	23907302.61858921	18572784.74879516
11	Indonesia	1	male	26	70+ years	2019	44	Population	1	Number	3900031.2237240244	4389020.396691121	3409683.325062044
11	Indonesia	1	male	28	<1 year	2019	44	Population	1	Number	1945515.2610107276	2189445.5897448906	1700907.1372992203
11	Indonesia	1	male	30	80 to 84	2019	44	Population	1	Number	592133.9395135157	666376.1875260798	517685.3988965395
11	Indonesia	1	male	31	85 to 89	2019	44	Population	1	Number	235714.31406609307	265268.37168248964	206078.13631352285
11	Indonesia	1	male	32	90 to 94	2019	44	Population	1	Number	63051.9837794881	70957.49418020392	55124.506798106595
11	Indonesia	1	male	39	0 to 14	2019	44	Population	1	Number	33471087.95483208	37667720.92478916	29262794.04560781
11	Indonesia	1	male	42	Neonatal	2019	44	Population	1	Number	149653.26298702645	168416.91412261332	130837.47438840929
11	Indonesia	1	male	157	25 plus	2019	44	Population	1	Number	74860185.89705029	84246218.54399097	65448072.82862898
11	Indonesia	1	male	158	<20 years	2019	44	Population	1	Number	45141309.76466968	50801164.894598596	39465727.925399326
11	Indonesia	1	male	159	10 to 24	2019	44	Population	1	Number	34573650.63894631	38908523.839332774	30226732.37922715
11	Indonesia	1	male	162	10 to 19	2019	44	Population	1	Number	23675852.246094726	26644350.379823584	20699105.719737783
11	Indonesia	1	male	164	Birth	2019	44	Population	1	Number	1972201.23643032	2203189.44482845	1776950.73641647
11	Indonesia	1	male	235	95 plus	2019	44	Population	1	Number	11209.887300075763	12615.39233464425	9800.476870643071
11	Indonesia	2	female	1	Under 5	2019	44	Population	1	Number	9583097.066228459	10784633.782235544	8378221.710227603
11	Indonesia	2	female	2	Early Neonatal	2019	44	Population	1	Number	35538.55873403953	39994.4129174855	31070.32332845939
11	Indonesia	2	female	3	Late Neonatal	2019	44	Population	1	Number	106062.9329064012	119361.19204055314	92727.72267520722
11	Indonesia	2	female	4	Post Neonatal	2019	44	Population	1	Number	1702296.051384249	1915731.3524269676	1488267.690119026
11	Indonesia	2	female	5	1 to 4	2019	44	Population	1	Number	7739199.523203769	8709546.82485054	6766155.974104911
11	Indonesia	2	female	6	5 to 9	2019	44	Population	1	Number	10698364.755200164	12039734.66575959	9353267.658304967
11	Indonesia	2	female	7	10 to 14	2019	44	Population	1	Number	11354838.585670164	12778517.733520657	9927203.543606881
11	Indonesia	2	female	8	15 to 19	2019	44	Population	1	Number	11228589.975676605	12636439.967336385	9816828.073357118
11	Indonesia	2	female	9	20 to 24	2019	44	Population	1	Number	10729939.828266112	12075268.647864772	9380872.821942035
11	Indonesia	2	female	10	25 to 29	2019	44	Population	1	Number	10198832.647824978	11477570.805446113	8916541.335066998
11	Indonesia	2	female	11	30 to 34	2019	44	Population	1	Number	10019364.334042847	11275600.604551826	8759637.43307833
11	Indonesia	2	female	12	35 to 39	2019	44	Population	1	Number	10142030.761578375	11413647.051248882	8866881.105890121
11	Indonesia	2	female	13	40 to 44	2019	44	Population	1	Number	9637596.084926292	10845965.933426898	8425868.609605197
11	Indonesia	2	female	14	45 to 49	2019	44	Population	1	Number	8554883.810607716	9627502.289642408	7479284.909165244
11	Indonesia	2	female	15	50 to 54	2019	44	Population	1	Number	7347275.134354204	8268482.628708308	6423507.934464485
11	Indonesia	2	female	16	55 to 59	2019	44	Population	1	Number	6057845.104348149	6817382.784333552	5296196.941311011
11	Indonesia	2	female	17	60 to 64	2019	44	Population	1	Number	4655476.59978267	5239184.145108849	4070147.1403447324
11	Indonesia	2	female	18	65 to 69	2019	44	Population	1	Number	3276409.4727482465	3687208.429596316	2864469.0527984193
11	Indonesia	2	female	19	70 to 74	2019	44	Population	1	Number	2230139.652194164	2509756.424873808	1949745.924696778
11	Indonesia	2	female	20	75 to 79	2019	44	Population	1	Number	1490330.3098822648	1677189.1691765399	1302952.2367741144
11	Indonesia	2	female	21	80 plus	2019	44	Population	1	Number	1361527.31511898	1532236.747326145	1190343.54256908
11	Indonesia	2	female	22	All Ages	2019	44	Population	1	Number	128566541.4384504	144686321.81015664	112401969.9732031
11	Indonesia	2	female	23	5-14 years	2019	44	Population	1	Number	22053203.34087033	24818252.399280246	19280471.20191185
11	Indonesia	2	female	24	15-49 years	2019	44	Population	1	Number	70511237.44292292	79351995.29951727	61645914.28810504
11	Indonesia	2	female	25	50-69 years	2019	44	Population	1	Number	21337006.31123327	24012257.98774703	18654321.068918645
11	Indonesia	2	female	26	70+ years	2019	44	Population	1	Number	5081997.277195409	5719182.341376492	4443041.704039972
11	Indonesia	2	female	28	<1 year	2019	44	Population	1	Number	1843897.5430246897	2075086.9573850061	1612065.7361226922
11	Indonesia	2	female	30	80 to 84	2019	44	Population	1	Number	866256.5349476677	974868.5029813312	757342.7731731655
11	Indonesia	2	female	31	85 to 89	2019	44	Population	1	Number	368984.7335136611	415248.3476562276	322592.56936477777
11	Indonesia	2	female	32	90 to 94	2019	44	Population	1	Number	104983.84802280109	118146.81059276576	91784.31029646617
11	Indonesia	2	female	39	0 to 14	2019	44	Population	1	Number	31636300.407098785	35602886.18151579	27658692.91213945
11	Indonesia	2	female	42	Neonatal	2019	44	Population	1	Number	141601.4916404407	159355.60495803866	123798.04600366659
11	Indonesia	2	female	157	25 plus	2019	44	Population	1	Number	74971711.22740889	84371727.01343964	65545576.16576447
11	Indonesia	2	female	158	<20 years	2019	44	Population	1	Number	42864890.38277539	48239326.148852184	37475520.98549657
11	Indonesia	2	female	159	10 to 24	2019	44	Population	1	Number	33313368.38961288	37490226.34872182	29124904.43890604
11	Indonesia	2	female	162	10 to 19	2019	44	Population	1	Number	22583428.56134677	25414957.700857043	19744031.616964
11	Indonesia	2	female	164	Birth	2019	44	Population	1	Number	1865629.00311866	2084135.25542483	1680929.29348935
11	Indonesia	2	female	235	95 plus	2019	44	Population	1	Number	21302.198634850054	23973.086095820097	18623.88973467033
11	Indonesia	3	both	1	Under 5	2019	44	Population	1	Number	19706353.680997606	22177152.768464092	17228689.128214847
11	Indonesia	3	both	2	Early Neonatal	2019	44	Population	1	Number	73171.72766952576	82346.06001333958	63971.90314351636
11	Indonesia	3	both	3	Late Neonatal	2019	44	Population	1	Number	218083.0269579414	245426.4590673124	190663.61724855952
11	Indonesia	3	both	4	Post Neonatal	2019	44	Population	1	Number	3498158.04940795	3936760.0280492445	3058337.3530298364
11	Indonesia	3	both	5	1 to 4	2019	44	Population	1	Number	15916940.876962189	17912620.2213342	13915716.254792932
11	Indonesia	3	both	6	5 to 9	2019	44	Population	1	Number	22040565.659005973	24804030.194306057	19269422.44597928
11	Indonesia	3	both	7	10 to 14	2019	44	Population	1	Number	23360469.021927286	26289424.143534806	20423375.38355314
11	Indonesia	3	both	8	15 to 19	2019	44	Population	1	Number	22898811.785514206	25769883.93714582	20019761.95314864
11	Indonesia	3	both	9	20 to 24	2019	44	Population	1	Number	21627738.221117694	24339442.10737396	18908499.481431402
11	Indonesia	3	both	10	25 to 29	2019	44	Population	1	Number	20539531.79192576	23114795.446988203	17957112.40194591
11	Indonesia	3	both	11	30 to 34	2019	44	Population	1	Number	20293209.791101757	22837589.387920294	17741760.27509715
11	Indonesia	3	both	12	35 to 39	2019	44	Population	1	Number	20564074.66429442	23142415.525197882	17978569.518021163
11	Indonesia	3	both	13	40 to 44	2019	44	Population	1	Number	19528383.130968437	21976868.122193366	17073094.677305005
11	Indonesia	3	both	14	45 to 49	2019	44	Population	1	Number	17343918.713139378	19518513.730727043	15163281.275208468
11	Indonesia	3	both	15	50 to 54	2019	44	Population	1	Number	14800622.85609556	16656337.314424781	12939752.032234555
11	Indonesia	3	both	16	55 to 59	2019	44	Population	1	Number	12108105.949752493	13626230.389000937	10585763.186668526
11	Indonesia	3	both	17	60 to 64	2019	44	Population	1	Number	9263138.48818481	10424558.530379245	8098491.275858347
11	Indonesia	3	both	18	65 to 69	2019	44	Population	1	Number	6408883.238077125	7212434.372531269	5603099.322952374
11	Indonesia	3	both	19	70 to 74	2019	44	Population	1	Number	4116032.2620685645	4632103.825673364	3598526.7205095817
11	Indonesia	3	both	20	75 to 79	2019	44	Population	1	Number	2602358.7990727164	2928644.719344687	2275166.2471445417
11	Indonesia	3	both	21	80 plus	2019	44	Population	1	Number	2263637.4397781524	2547454.1930495617	1979032.0614478914
11	Indonesia	3	both	22	All Ages	2019	44	Population	1	Number	259465835.49302194	291997878.70825535	226843397.38672066
11	Indonesia	3	both	23	5-14 years	2019	44	Population	1	Number	45401034.68093326	51093454.33784086	39692797.82953242
11	Indonesia	3	both	24	15-49 years	2019	44	Population	1	Number	142795668.09806165	160699508.25754657	124842079.5821577
11	Indonesia	3	both	25	50-69 years	2019	44	Population	1	Number	42580750.53210998	47919560.60633623	37227105.8177138
11	Indonesia	3	both	26	70+ years	2019	44	Population	1	Number	8982028.500919433	10108202.738067618	7852725.029102016
11	Indonesia	3	both	28	<1 year	2019	44	Population	1	Number	3789412.8040354173	4264532.5471298965	3312972.8734219125
11	Indonesia	3	both	30	80 to 84	2019	44	Population	1	Number	1458390.4744611834	1641244.690507411	1275028.172069705
11	Indonesia	3	both	31	85 to 89	2019	44	Population	1	Number	604699.0475797541	680516.7193387172	528670.7056783006
11	Indonesia	3	both	32	90 to 94	2019	44	Population	1	Number	168035.8318022892	189104.3047729697	146908.81709457276
11	Indonesia	3	both	39	0 to 14	2019	44	Population	1	Number	65107388.36193087	73270607.10630496	56921486.957747266
11	Indonesia	3	both	42	Neonatal	2019	44	Population	1	Number	291254.7546274672	327772.519080652	254635.52039207588
11	Indonesia	3	both	157	25 plus	2019	44	Population	1	Number	149831897.12445918	168617945.55743054	130993648.99439345
11	Indonesia	3	both	158	<20 years	2019	44	Population	1	Number	88006200.14744507	99040491.04345077	76941248.9108959
11	Indonesia	3	both	159	10 to 24	2019	44	Population	1	Number	67887019.0285592	76398750.18805459	59351636.8181332
11	Indonesia	3	both	162	10 to 19	2019	44	Population	1	Number	46259280.807441495	52059308.08068062	40443137.33670178
11	Indonesia	3	both	164	Birth	2019	44	Population	1	Number	3837830.23954899	4287324.70025328	3457880.02990582
11	Indonesia	3	both	235	95 plus	2019	44	Population	1	Number	32512.085934925817	36588.47843046435	28424.3666053134
12	Lao People's Democratic Republic	1	male	1	Under 5	2019	44	Population	1	Number	408390.91551261477	446494.6688799182	369101.6771927246
12	Lao People's Democratic Republic	1	male	2	Early Neonatal	2019	44	Population	1	Number	1666.2335727065617	1821.6967593130487	1505.9336114488583
12	Lao People's Democratic Republic	1	male	3	Late Neonatal	2019	44	Population	1	Number	4941.4085336493845	5402.452609071402	4466.020443121467
12	Lao People's Democratic Republic	1	male	4	Post Neonatal	2019	44	Population	1	Number	78024.44037993635	85304.28897580241	70518.10094773934
12	Lao People's Democratic Republic	1	male	5	1 to 4	2019	44	Population	1	Number	323758.8330263224	353966.2305357313	292611.6221904149
12	Lao People's Democratic Republic	1	male	6	5 to 9	2019	44	Population	1	Number	375235.24498222367	410245.5027681383	339135.74715763616
12	Lao People's Democratic Republic	1	male	7	10 to 14	2019	44	Population	1	Number	361018.8316888701	394702.66744794394	326287.0235672611
12	Lao People's Democratic Republic	1	male	8	15 to 19	2019	44	Population	1	Number	356643.7066284786	389919.3337817293	322332.80730931275
12	Lao People's Democratic Republic	1	male	9	20 to 24	2019	44	Population	1	Number	344555.42021670885	376703.18417180475	311407.47420446214
12	Lao People's Democratic Republic	1	male	10	25 to 29	2019	44	Population	1	Number	333874.1859677059	365025.36772661976	301753.8278425033
12	Lao People's Democratic Republic	1	male	11	30 to 34	2019	44	Population	1	Number	301932.86739968765	330103.85523481027	272885.4230681114
12	Lao People's Democratic Republic	1	male	12	35 to 39	2019	44	Population	1	Number	249600.05503753593	272888.2785908874	225587.28767536738
12	Lao People's Democratic Republic	1	male	13	40 to 44	2019	44	Population	1	Number	204349.69468660053	223415.96200855685	184690.23716644262
12	Lao People's Democratic Republic	1	male	14	45 to 49	2019	44	Population	1	Number	170271.0772897244	186157.73609673773	153890.15234622188
12	Lao People's Democratic Republic	1	male	15	50 to 54	2019	44	Population	1	Number	141834.103424101	155067.5312273637	128188.95687542531
12	Lao People's Democratic Republic	1	male	16	55 to 59	2019	44	Population	1	Number	117408.25911078192	128362.70295002912	106113.00033369375
12	Lao People's Democratic Republic	1	male	17	60 to 64	2019	44	Population	1	Number	88771.54832287555	97054.12527266577	80231.28362647496
12	Lao People's Democratic Republic	1	male	18	65 to 69	2019	44	Population	1	Number	60700.596465784	66364.09305477461	54860.897025579376
12	Lao People's Democratic Republic	1	male	19	70 to 74	2019	44	Population	1	Number	38687.243848381855	42296.84715263051	34965.338473501324
12	Lao People's Democratic Republic	1	male	20	75 to 79	2019	44	Population	1	Number	24255.11855212796	26518.173434347642	21921.655448337864
12	Lao People's Democratic Republic	1	male	21	80 plus	2019	44	Population	1	Number	20100.67541107326	21976.111786582198	18166.89041092181
12	Lao People's Democratic Republic	1	male	22	All Ages	2019	44	Population	1	Number	3597629.544545276	3933296.1415855405	3251519.6797239766
12	Lao People's Democratic Republic	1	male	23	5-14 years	2019	44	Population	1	Number	736254.0766710937	804948.1702160824	665422.7707248973
12	Lao People's Democratic Republic	1	male	24	15-49 years	2019	44	Population	1	Number	1961227.007226442	2144213.717611145	1772547.209612422
12	Lao People's Democratic Republic	1	male	25	50-69 years	2019	44	Population	1	Number	408714.50732354244	446848.45250483317	369394.1378611734
12	Lao People's Democratic Republic	1	male	26	70+ years	2019	44	Population	1	Number	83043.03781158307	90791.13237356038	75053.88433276098
12	Lao People's Democratic Republic	1	male	28	<1 year	2019	44	Population	1	Number	84632.0824862923	92528.43834418688	76490.05500230966
12	Lao People's Democratic Republic	1	male	30	80 to 84	2019	44	Population	1	Number	13029.216111061243	14244.87007986222	11775.74068478667
12	Lao People's Democratic Republic	1	male	31	85 to 89	2019	44	Population	1	Number	5264.298839695153	5755.4692771857735	4757.847094948849
12	Lao People's Democratic Republic	1	male	32	90 to 94	2019	44	Population	1	Number	1515.576012875698	1656.9825241628791	1369.7700585805592
12	Lao People's Democratic Republic	1	male	39	0 to 14	2019	44	Population	1	Number	1144644.9921837086	1251442.8390960004	1034524.4479176218
12	Lao People's Democratic Republic	1	male	42	Neonatal	2019	44	Population	1	Number	6607.6421063559455	7224.14936838445	5971.954054570325
12	Lao People's Democratic Republic	1	male	157	25 plus	2019	44	Population	1	Number	1751785.42551638	1915230.7845360055	1583254.950292581
12	Lao People's Democratic Republic	1	male	158	<20 years	2019	44	Population	1	Number	1501288.6988121872	1641362.1728777299	1356857.2552269343
12	Lao People's Democratic Republic	1	male	159	10 to 24	2019	44	Population	1	Number	1062217.9585340575	1161325.185401478	960027.30508103606
12	Lao People's Democratic Republic	1	male	162	10 to 19	2019	44	Population	1	Number	717662.5383173487	784622.0012296732	648619.8308765739
12	Lao People's Democratic Republic	1	male	164	Birth	2019	44	Population	1	Number	88881.8667239553	96076.023134047	82105.8636427954
12	Lao People's Democratic Republic	1	male	235	95 plus	2019	44	Population	1	Number	291.584447441166	318.78990537133006	263.53257260572883
12	Lao People's Democratic Republic	2	female	1	Under 5	2019	44	Population	1	Number	393088.9798485518	429765.0296102205	355271.8638855127
12	Lao People's Democratic Republic	2	female	2	Early Neonatal	2019	44	Population	1	Number	1593.3151102153752	1741.9748469772455	1440.030267908445
12	Lao People's Democratic Republic	2	female	3	Late Neonatal	2019	44	Population	1	Number	4735.357558410671	5177.176633365347	4279.792597057991
12	Lao People's Democratic Republic	2	female	4	Post Neonatal	2019	44	Population	1	Number	74963.80217477154	81958.08662391861	67751.91136835441
12	Lao People's Democratic Republic	2	female	5	1 to 4	2019	44	Population	1	Number	311796.5050051542	340887.79150595935	281800.1296521918
12	Lao People's Democratic Republic	2	female	6	5 to 9	2019	44	Population	1	Number	362068.8369201978	395850.64043234644	327236.0130702665
12	Lao People's Democratic Republic	2	female	7	10 to 14	2019	44	Population	1	Number	350075.4233622524	382738.21551816066	316396.42557859304
12	Lao People's Democratic Republic	2	female	8	15 to 19	2019	44	Population	1	Number	350357.86448220577	383047.00900386623	316651.6944573146
12	Lao People's Democratic Republic	2	female	9	20 to 24	2019	44	Population	1	Number	343046.8249803579	375053.8337456748	310044.01333696663
12	Lao People's Democratic Republic	2	female	10	25 to 29	2019	44	Population	1	Number	329648.2202110535	360405.110248938	297934.4210210231
12	Lao People's Democratic Republic	2	female	11	30 to 34	2019	44	Population	1	Number	294846.6687702429	322356.4989874268	266480.9520093813
12	Lao People's Democratic Republic	2	female	12	35 to 39	2019	44	Population	1	Number	243761.65822399	266505.14676048985	220310.5736884964
12	Lao People's Democratic Republic	2	female	13	40 to 44	2019	44	Population	1	Number	200940.91943982794	219689.14067810838	181609.403061263
12	Lao People's Democratic Republic	2	female	14	45 to 49	2019	44	Population	1	Number	172504.35912862036	188599.38794866923	155908.58135888953
12	Lao People's Democratic Republic	2	female	15	50 to 54	2019	44	Population	1	Number	147554.90859203163	161322.09985795023	133359.39211815238
12	Lao People's Democratic Republic	2	female	16	55 to 59	2019	44	Population	1	Number	120584.5242136141	131835.32043855425	108983.6929278043
12	Lao People's Democratic Republic	2	female	17	60 to 64	2019	44	Population	1	Number	89781.67996278142	98158.50437355439	81144.23557597339
12	Lao People's Democratic Republic	2	female	18	65 to 69	2019	44	Population	1	Number	65334.02564877656	71429.83117542315	59048.56726415364
12	Lao People's Democratic Republic	2	female	19	70 to 74	2019	44	Population	1	Number	40059.53267721219	43797.17348938833	36205.606288171824
12	Lao People's Democratic Republic	2	female	20	75 to 79	2019	44	Population	1	Number	29071.998891137166	31784.479099596138	26275.127928824615
12	Lao People's Democratic Republic	2	female	21	80 plus	2019	44	Population	1	Number	27893.75594187694	30496.303541553414	25210.237814492444
12	Lao People's Democratic Republic	2	female	22	All Ages	2019	44	Population	1	Number	3560620.1812947304	3892833.7249099207	3218070.8013852793
12	Lao People's Democratic Republic	2	female	23	5-14 years	2019	44	Population	1	Number	712144.2602824502	778588.8559505072	643632.4386488596
12	Lao People's Democratic Republic	2	female	24	15-49 years	2019	44	Population	1	Number	1935106.5152362983	2115656.1273731743	1748939.638933334
12	Lao People's Democratic Republic	2	female	25	50-69 years	2019	44	Population	1	Number	423255.1384172037	462745.75584548194	382535.8878860836
12	Lao People's Democratic Republic	2	female	26	70+ years	2019	44	Population	1	Number	97025.28751022629	106077.95613053787	87690.9720314889
12	Lao People's Democratic Republic	2	female	28	<1 year	2019	44	Population	1	Number	81292.47484339759	88877.2381042612	73471.73423332084
12	Lao People's Democratic Republic	2	female	30	80 to 84	2019	44	Population	1	Number	16967.403052329733	18550.49835790989	15335.05444497678
12	Lao People's Democratic Republic	2	female	31	85 to 89	2019	44	Population	1	Number	7591.083499297824	8299.347964693154	6860.783491679546
12	Lao People's Democratic Republic	2	female	32	90 to 94	2019	44	Population	1	Number	2621.386678716112	2865.967710497286	2369.1962355976943
12	Lao People's Democratic Republic	2	female	39	0 to 14	2019	44	Population	1	Number	1105233.2401310022	1208353.8855607274	998904.3025343722
12	Lao People's Democratic Republic	2	female	42	Neonatal	2019	44	Population	1	Number	6328.672668626046	6919.151480342593	5719.822864966436
12	Lao People's Democratic Republic	2	female	157	25 plus	2019	44	Population	1	Number	1761982.2517011648	1926378.9965996519	1592470.791056626
12	Lao People's Democratic Republic	2	female	158	<20 years	2019	44	Population	1	Number	1455591.1046132077	1591400.894564594	1315555.9969916865
12	Lao People's Democratic Republic	2	female	159	10 to 24	2019	44	Population	1	Number	1043480.1128248161	1140839.0582677014	943092.1333728742
12	Lao People's Democratic Republic	2	female	162	10 to 19	2019	44	Population	1	Number	700433.2878444582	765785.2245220268	633048.1200359075
12	Lao People's Democratic Republic	2	female	164	Birth	2019	44	Population	1	Number	84851.0673420038	91718.9682144895	78382.3565133398
12	Lao People's Democratic Republic	2	female	235	95 plus	2019	44	Population	1	Number	713.8827115332707	780.4895084530845	645.2036422384158
12	Lao People's Democratic Republic	3	both	1	Under 5	2019	44	Population	1	Number	801479.8953611666	876259.6984901387	724373.5410782374
12	Lao People's Democratic Republic	3	both	2	Early Neonatal	2019	44	Population	1	Number	3259.5486829219367	3563.6716062902947	2945.963879357303
12	Lao People's Democratic Republic	3	both	3	Late Neonatal	2019	44	Population	1	Number	9676.766092060056	10579.62924243675	8745.813040179459
12	Lao People's Democratic Republic	3	both	4	Post Neonatal	2019	44	Population	1	Number	152988.2425547079	167262.37559972104	138270.01231609372
12	Lao People's Democratic Republic	3	both	5	1 to 4	2019	44	Population	1	Number	635555.3380314767	694854.0220416905	574411.7518426067
12	Lao People's Democratic Republic	3	both	6	5 to 9	2019	44	Population	1	Number	737304.0819024215	806096.1432004847	666371.7602279027
12	Lao People's Democratic Republic	3	both	7	10 to 14	2019	44	Population	1	Number	711094.2550511225	777440.8829661045	642683.4491458542
12	Lao People's Democratic Republic	3	both	8	15 to 19	2019	44	Population	1	Number	707001.5711106843	772966.3427855955	638984.5017666272
12	Lao People's Democratic Republic	3	both	9	20 to 24	2019	44	Population	1	Number	687602.2451970668	751757.0179174795	621451.4875414288
12	Lao People's Democratic Republic	3	both	10	25 to 29	2019	44	Population	1	Number	663522.4061787594	725430.4779755577	599688.2488635265
12	Lao People's Democratic Republic	3	both	11	30 to 34	2019	44	Population	1	Number	596779.5361699306	652460.354222237	539366.3750774928
12	Lao People's Democratic Republic	3	both	12	35 to 39	2019	44	Population	1	Number	493361.71326152596	539393.4253513772	445897.86136386375
12	Lao People's Democratic Republic	3	both	13	40 to 44	2019	44	Population	1	Number	405290.6141264285	443105.10268666514	366299.64022770565
12	Lao People's Democratic Republic	3	both	14	45 to 49	2019	44	Population	1	Number	342775.4364183448	374757.12404540705	309798.73370511143
12	Lao People's Democratic Republic	3	both	15	50 to 54	2019	44	Population	1	Number	289389.0120161326	316389.6310853139	261548.3489935777
12	Lao People's Democratic Republic	3	both	16	55 to 59	2019	44	Population	1	Number	237992.783324396	260198.02338858336	215096.69326149803
12	Lao People's Democratic Republic	3	both	17	60 to 64	2019	44	Population	1	Number	178553.22828565698	195212.62964622013	161375.51920244834
12	Lao People's Democratic Republic	3	both	18	65 to 69	2019	44	Population	1	Number	126034.62211456057	137793.92423019776	113909.464289733
12	Lao People's Democratic Republic	3	both	19	70 to 74	2019	44	Population	1	Number	78746.77652559405	86094.02064201885	71170.94476167316
12	Lao People's Democratic Republic	3	both	20	75 to 79	2019	44	Population	1	Number	53327.117443265124	58302.65253394378	48196.78337716249
12	Lao People's Democratic Republic	3	both	21	80 plus	2019	44	Population	1	Number	47994.4313529502	52472.41532813563	43377.12822541425
12	Lao People's Democratic Republic	3	both	22	All Ages	2019	44	Population	1	Number	7158249.725840006	7826129.866495463	6469590.481109256
12	Lao People's Democratic Republic	3	both	23	5-14 years	2019	44	Population	1	Number	1448398.336953544	1583537.0261665892	1309055.2093737568
12	Lao People's Democratic Republic	3	both	24	15-49 years	2019	44	Population	1	Number	3896333.52246274	4259869.844984319	3521486.8485457557
12	Lao People's Democratic Republic	3	both	25	50-69 years	2019	44	Population	1	Number	831969.6457407462	909594.2083503152	751930.0257472569
12	Lao People's Democratic Republic	3	both	26	70+ years	2019	44	Population	1	Number	180068.32532180936	196869.08850409827	162744.85636424986
12	Lao People's Democratic Republic	3	both	28	<1 year	2019	44	Population	1	Number	165924.55732968988	181405.6764484481	149961.78923563054
12	Lao People's Democratic Republic	3	both	30	80 to 84	2019	44	Population	1	Number	29996.619163390977	32795.368437772115	27110.795129763446
12	Lao People's Democratic Republic	3	both	31	85 to 89	2019	44	Population	1	Number	12855.382338992978	14054.817241878929	11618.630586628398
12	Lao People's Democratic Republic	3	both	32	90 to 94	2019	44	Population	1	Number	4136.96269159181	4522.950234660165	3738.9662941782535
12	Lao People's Democratic Republic	3	both	39	0 to 14	2019	44	Population	1	Number	2249878.2323147105	2459796.724656728	2033428.7504519941
12	Lao People's Democratic Republic	3	both	42	Neonatal	2019	44	Population	1	Number	12936.314774981993	14143.300848727044	11691.776919536762
12	Lao People's Democratic Republic	3	both	157	25 plus	2019	44	Population	1	Number	3513767.6772175445	3841609.781135658	3175725.741349208
12	Lao People's Democratic Republic	3	both	158	<20 years	2019	44	Population	1	Number	2956879.803425395	3232763.0674423235	2672413.2522186213
12	Lao People's Democratic Republic	3	both	159	10 to 24	2019	44	Population	1	Number	2105698.0713588735	2302164.2436691797	1903119.4384539106
12	Lao People's Democratic Republic	3	both	162	10 to 19	2019	44	Population	1	Number	1418095.826161807	1550407.2257517	1281667.9509124816
12	Lao People's Democratic Republic	3	both	164	Birth	2019	44	Population	1	Number	173732.934065959	187794.991348537	160488.220156135
12	Lao People's Democratic Republic	3	both	235	95 plus	2019	44	Population	1	Number	1005.4671589744368	1099.2794138244146	908.7362148441447
13	Malaysia	1	male	1	Under 5	2019	44	Population	1	Number	1325047.302105	1489681.889481027	1157322.4243428337
13	Malaysia	1	male	2	Early Neonatal	2019	44	Population	1	Number	5348.604634174261	6013.158507523462	4671.576684273988
13	Malaysia	1	male	3	Late Neonatal	2019	44	Population	1	Number	16010.289124210321	17999.536858648098	13983.702011411287
13	Malaysia	1	male	4	Post Neonatal	2019	44	Population	1	Number	255716.64747742633	287488.95075727627	223347.95892437146
13	Malaysia	1	male	5	1 to 4	2019	44	Population	1	Number	1047971.7608691892	1178180.2433575792	915319.1867227767
13	Malaysia	1	male	6	5 to 9	2019	44	Population	1	Number	1321704.0801094088	1485923.2785609225	1154402.388372112
13	Malaysia	1	male	7	10 to 14	2019	44	Population	1	Number	1316039.4822829906	1479554.8653127288	1149454.8170069368
13	Malaysia	1	male	8	15 to 19	2019	44	Population	1	Number	1398480.0130552903	1572238.4740077537	1221460.0011131475
13	Malaysia	1	male	9	20 to 24	2019	44	Population	1	Number	1489145.7797958953	1674169.288473642	1300649.268396244
13	Malaysia	1	male	10	25 to 29	2019	44	Population	1	Number	1548402.7283962893	1740788.799351239	1352405.4549900508
13	Malaysia	1	male	11	30 to 34	2019	44	Population	1	Number	1519541.1549571494	1708341.2307354538	1327197.188017339
13	Malaysia	1	male	12	35 to 39	2019	44	Population	1	Number	1283165.8354118122	1442596.7308314976	1120742.3260388765
13	Malaysia	1	male	13	40 to 44	2019	44	Population	1	Number	1045577.7646635502	1175488.7977123095	913228.2232619433
13	Malaysia	1	male	14	45 to 49	2019	44	Population	1	Number	870889.7276029931	979096.1068968982	760652.2493827904
13	Malaysia	1	male	15	50 to 54	2019	44	Population	1	Number	776405.598377223	872872.5057262727	678127.9490625102
13	Malaysia	1	male	16	55 to 59	2019	44	Population	1	Number	683372.4840003198	768280.2052181152	596870.993704165
13	Malaysia	1	male	17	60 to 64	2019	44	Population	1	Number	563915.0470233073	633980.4106781197	492534.51428309904
13	Malaysia	1	male	18	65 to 69	2019	44	Population	1	Number	417741.9289371239	469645.5628609632	364864.0325361405
13	Malaysia	1	male	19	70 to 74	2019	44	Population	1	Number	302359.13158331905	339926.6741069059	264086.42365468666
13	Malaysia	1	male	20	75 to 79	2019	44	Population	1	Number	167587.7308998686	188410.18522444493	146374.42656351373
13	Malaysia	1	male	21	80 plus	2019	44	Population	1	Number	165540.35647091173	186108.42844718994	144586.2093927805
13	Malaysia	1	male	22	All Ages	2019	44	Population	1	Number	16194916.145672454	18207103.433625486	14144958.89011917
13	Malaysia	1	male	23	5-14 years	2019	44	Population	1	Number	2637743.562392399	2965478.1438736515	2303857.2053790493
13	Malaysia	1	male	24	15-49 years	2019	44	Population	1	Number	9155203.00388298	10292719.428008795	7996334.711200392
13	Malaysia	1	male	25	50-69 years	2019	44	Population	1	Number	2441435.058337974	2744778.684483471	2132397.4895859146
13	Malaysia	1	male	26	70+ years	2019	44	Population	1	Number	635487.2189540993	714445.2877785407	555047.0596109808
13	Malaysia	1	male	28	<1 year	2019	44	Population	1	Number	277075.5412358109	311501.64612344786	242003.23762005675
13	Malaysia	1	male	30	80 to 84	2019	44	Population	1	Number	100300.19824885021	112762.30562131942	87604.16961343144
13	Malaysia	1	male	31	85 to 89	2019	44	Population	1	Number	42895.86125793594	48225.58979451006	37466.090505932974
13	Malaysia	1	male	32	90 to 94	2019	44	Population	1	Number	18672.388907903696	20992.397437632266	16308.83242042548
13	Malaysia	1	male	39	0 to 14	2019	44	Population	1	Number	3962790.8644973994	4455160.033354678	3461179.6297218828
13	Malaysia	1	male	42	Neonatal	2019	44	Population	1	Number	21358.893758384584	24012.69536617156	18655.278695685276
13	Malaysia	1	male	157	25 plus	2019	44	Population	1	Number	9344499.488323867	10505535.63778941	8161669.990887897
13	Malaysia	1	male	158	<20 years	2019	44	Population	1	Number	5361270.87755269	6027398.507362432	4682639.63083503
13	Malaysia	1	male	159	10 to 24	2019	44	Population	1	Number	4203665.275134176	4725962.627794124	3671564.0865163277
13	Malaysia	1	male	162	10 to 19	2019	44	Population	1	Number	2714519.495338281	3051793.3393204827	2370914.818120084
13	Malaysia	1	male	164	Birth	2019	44	Population	1	Number	278159.884720852	307564.792406185	250820.545739247
13	Malaysia	1	male	235	95 plus	2019	44	Population	1	Number	3671.9080562218733	4128.135593728224	3207.1168529906054
13	Malaysia	2	female	1	Under 5	2019	44	Population	1	Number	1242706.5177332992	1397110.4204856767	1085404.360708456
13	Malaysia	2	female	2	Early Neonatal	2019	44	Population	1	Number	5010.52961569114	5633.078316031278	4376.295301202556
13	Malaysia	2	female	3	Late Neonatal	2019	44	Population	1	Number	15003.806887308265	16868.00113308157	13104.620592492114
13	Malaysia	2	female	4	Post Neonatal	2019	44	Population	1	Number	239690.49122650115	269471.5753118338	209350.3982518182
13	Malaysia	2	female	5	1 to 4	2019	44	Population	1	Number	983001.6900037986	1105137.7657247304	858573.0465629433
13	Malaysia	2	female	6	5 to 9	2019	44	Population	1	Number	1244104.118861561	1398681.6708751402	1086625.053074272
13	Malaysia	2	female	7	10 to 14	2019	44	Population	1	Number	1244798.0111879683	1399461.7779930197	1087231.1123056328
13	Malaysia	2	female	8	15 to 19	2019	44	Population	1	Number	1328395.7508764812	1493446.376593907	1160247.0254826134
13	Malaysia	2	female	9	20 to 24	2019	44	Population	1	Number	1388822.5422188242	1561381.0809317327	1213024.9757795432
13	Malaysia	2	female	10	25 to 29	2019	44	Population	1	Number	1388779.004219598	1561332.1334195584	1212986.948833082
13	Malaysia	2	female	11	30 to 34	2019	44	Population	1	Number	1318594.054382765	1482426.838099181	1151686.0306179323
13	Malaysia	2	female	12	35 to 39	2019	44	Population	1	Number	1117913.1781938602	1256811.7477179726	976407.3988428812
13	Malaysia	2	female	13	40 to 44	2019	44	Population	1	Number	942796.5653042145	1059937.231348222	823457.0983893125
13	Malaysia	2	female	14	45 to 49	2019	44	Population	1	Number	815948.8991178038	917328.9857854858	712665.8471487933
13	Malaysia	2	female	15	50 to 54	2019	44	Population	1	Number	745066.3612901315	837639.4285035752	650755.6418361425
13	Malaysia	2	female	16	55 to 59	2019	44	Population	1	Number	670138.681220637	753402.1278102077	585312.3295780418
13	Malaysia	2	female	17	60 to 64	2019	44	Population	1	Number	566600.1498121975	636999.1323416033	494879.73597013723
13	Malaysia	2	female	18	65 to 69	2019	44	Population	1	Number	445804.2445180183	501194.56736166985	389374.21194570605
13	Malaysia	2	female	19	70 to 74	2019	44	Population	1	Number	293601.53780788445	330080.9660918248	256437.36867869113
13	Malaysia	2	female	20	75 to 79	2019	44	Population	1	Number	173055.01345545298	194556.76715762657	151149.65888295192
13	Malaysia	2	female	21	80 plus	2019	44	Population	1	Number	179361.50723086714	201646.83069606373	156657.8748188438
13	Malaysia	2	female	22	All Ages	2019	44	Population	1	Number	15106486.137431564	16983438.08321247	13194302.67289303
13	Malaysia	2	female	23	5-14 years	2019	44	Population	1	Number	2488902.130049529	2798143.44886816	2173856.1653799047
13	Malaysia	2	female	24	15-49 years	2019	44	Population	1	Number	8301249.994313546	9332664.39389606	7250475.325094158
13	Malaysia	2	female	25	50-69 years	2019	44	Population	1	Number	2427609.4368409845	2729235.2560170568	2120321.9193300274
13	Malaysia	2	female	26	70+ years	2019	44	Population	1	Number	646018.0584942045	726284.5639455152	564244.9023804871
13	Malaysia	2	female	28	<1 year	2019	44	Population	1	Number	259704.82772950057	291972.65476094664	226831.31414551282
13	Malaysia	2	female	30	80 to 84	2019	44	Population	1	Number	110686.50587411842	124439.0920600836	96675.77536044901
13	Malaysia	2	female	31	85 to 89	2019	44	Population	1	Number	48386.23892953448	54398.13636760082	42261.49455479815
13	Malaysia	2	female	32	90 to 94	2019	44	Population	1	Number	18300.722178289474	20574.551829291053	15984.21137491157
13	Malaysia	2	female	39	0 to 14	2019	44	Population	1	Number	3731608.647782828	4195253.869353836	3259260.5260883607
13	Malaysia	2	female	42	Neonatal	2019	44	Population	1	Number	20014.336502999406	22501.079449112847	17480.91589369467
13	Malaysia	2	female	157	25 plus	2019	44	Population	1	Number	8657659.19655343	9733356.756332994	7561770.145542514
13	Malaysia	2	female	158	<20 years	2019	44	Population	1	Number	5060004.398659309	5688700.245947744	4419507.551570974
13	Malaysia	2	female	159	10 to 24	2019	44	Population	1	Number	3962016.304283274	4454289.2355186595	3460503.1135677896
13	Malaysia	2	female	162	10 to 19	2019	44	Population	1	Number	2573193.7620644495	2892908.154586926	2247478.137788246
13	Malaysia	2	female	164	Birth	2019	44	Population	1	Number	260497.152832598	288034.893362731	234893.820518233
13	Malaysia	2	female	235	95 plus	2019	44	Population	1	Number	1988.0402489247551	2235.0504390883093	1736.393528685066
13	Malaysia	3	both	1	Under 5	2019	44	Population	1	Number	2567753.819838299	2886792.309966704	2242726.78505129
13	Malaysia	3	both	2	Early Neonatal	2019	44	Population	1	Number	10359.134249865401	11646.236823554738	9047.871985476544
13	Malaysia	3	both	3	Late Neonatal	2019	44	Population	1	Number	31014.096011518584	34867.537991729674	27088.322603903405
13	Malaysia	3	both	4	Post Neonatal	2019	44	Population	1	Number	495407.1387039275	556960.5260691101	432698.3571761896
13	Malaysia	3	both	5	1 to 4	2019	44	Population	1	Number	2030973.4508729877	2283318.0090823094	1773892.23328572
13	Malaysia	3	both	6	5 to 9	2019	44	Population	1	Number	2565808.1989709698	2884604.949436063	2241027.441446384
13	Malaysia	3	both	7	10 to 14	2019	44	Population	1	Number	2560837.493470959	2879016.643305748	2236685.9293125696
13	Malaysia	3	both	8	15 to 19	2019	44	Population	1	Number	2726875.7639317717	3065684.850601661	2381707.0265957606
13	Malaysia	3	both	9	20 to 24	2019	44	Population	1	Number	2877968.3220147197	3235550.3694053744	2513674.2441757875
13	Malaysia	3	both	10	25 to 29	2019	44	Population	1	Number	2937181.732615887	3302120.9327707975	2565392.403823133
13	Malaysia	3	both	11	30 to 34	2019	44	Population	1	Number	2838135.2093399144	3190768.0688346354	2478883.2186352713
13	Malaysia	3	both	12	35 to 39	2019	44	Population	1	Number	2401079.0136056724	2699408.47854947	2097149.7248817575
13	Malaysia	3	both	13	40 to 44	2019	44	Population	1	Number	1988374.3299677647	2235426.0290605314	1736685.3216512557
13	Malaysia	3	both	14	45 to 49	2019	44	Population	1	Number	1686838.626720797	1896425.0926823844	1473318.0965315837
13	Malaysia	3	both	15	50 to 54	2019	44	Population	1	Number	1521471.9596673546	1710511.934229848	1328883.5908986528
13	Malaysia	3	both	16	55 to 59	2019	44	Population	1	Number	1353511.1652209568	1521682.3330283228	1182183.3232822067
13	Malaysia	3	both	17	60 to 64	2019	44	Population	1	Number	1130515.1968355048	1270979.543019723	987414.2502532363
13	Malaysia	3	both	18	65 to 69	2019	44	Population	1	Number	863546.1734551423	970840.130222633	754238.2444818466
13	Malaysia	3	both	19	70 to 74	2019	44	Population	1	Number	595960.6693912034	670007.6401987306	520523.7923333778
13	Malaysia	3	both	20	75 to 79	2019	44	Population	1	Number	340642.74435532157	382966.95238207147	297524.0854464656
13	Malaysia	3	both	21	80 plus	2019	44	Population	1	Number	344901.8637017789	387755.2591432536	301244.0842116243
13	Malaysia	3	both	22	All Ages	2019	44	Population	1	Number	31301402.283104017	35190541.516837955	27339261.563012198
13	Malaysia	3	both	23	5-14 years	2019	44	Population	1	Number	5126645.692441928	5763621.592741812	4477713.3707589535
13	Malaysia	3	both	24	15-49 years	2019	44	Population	1	Number	17456452.998196527	19625383.82190486	15246810.03629455
13	Malaysia	3	both	25	50-69 years	2019	44	Population	1	Number	4869044.495178958	5474013.940500528	4252719.408915943
13	Malaysia	3	both	26	70+ years	2019	44	Population	1	Number	1281505.277448304	1440729.8517240558	1119291.9619914682
13	Malaysia	3	both	28	<1 year	2019	44	Population	1	Number	536780.3689653114	603474.3008843946	468834.5517655696
13	Malaysia	3	both	30	80 to 84	2019	44	Population	1	Number	210986.70412296863	237201.39768140306	184279.94497388043
13	Malaysia	3	both	31	85 to 89	2019	44	Population	1	Number	91282.10018747041	102623.72616211088	79727.58506073111
13	Malaysia	3	both	32	90 to 94	2019	44	Population	1	Number	36973.11108619317	41566.94926692331	32293.043795337057
13	Malaysia	3	both	39	0 to 14	2019	44	Population	1	Number	7694399.512280228	8650413.902708516	6720440.155810244
13	Malaysia	3	both	42	Neonatal	2019	44	Population	1	Number	41373.230261383986	46513.774815284414	36136.19458937994
13	Malaysia	3	both	157	25 plus	2019	44	Population	1	Number	18002158.6848773	20238892.394122396	15723440.13643041
13	Malaysia	3	both	158	<20 years	2019	44	Population	1	Number	10421275.276212	11716098.753310176	9102147.182406003
13	Malaysia	3	both	159	10 to 24	2019	44	Population	1	Number	8165681.57941745	9180251.863312785	7132067.200084116
13	Malaysia	3	both	162	10 to 19	2019	44	Population	1	Number	5287713.25740273	5944701.493907409	4618392.955908329
13	Malaysia	3	both	164	Birth	2019	44	Population	1	Number	538657.037553451	595599.685768917	485714.36625748
13	Malaysia	3	both	235	95 plus	2019	44	Population	1	Number	5659.948305146629	6363.186032816533	4943.510381675671
14	Maldives	1	male	1	Under 5	2019	44	Population	1	Number	21186.26811886566	23227.13308651456	19066.267431140826
14	Maldives	1	male	2	Early Neonatal	2019	44	Population	1	Number	82.72980857746153	90.6991388605846	74.45146290112291
14	Maldives	1	male	3	Late Neonatal	2019	44	Population	1	Number	246.9628000350573	270.75263050808985	222.25050511934444
14	Maldives	1	male	4	Post Neonatal	2019	44	Population	1	Number	3956.864859598219	4338.028112530154	3560.921780972081
14	Maldives	1	male	5	1 to 4	2019	44	Population	1	Number	16899.71065065492	18527.65320461573	15208.643682148275
14	Maldives	1	male	6	5 to 9	2019	44	Population	1	Number	19171.802072011113	21018.6143088781	17253.378621993703
14	Maldives	1	male	7	10 to 14	2019	44	Population	1	Number	16370.854453666398	17947.852495865984	14732.707399843774
14	Maldives	1	male	8	15 to 19	2019	44	Population	1	Number	16189.861903462563	17749.425003696724	14569.825841568882
14	Maldives	1	male	9	20 to 24	2019	44	Population	1	Number	24047.493795390998	26363.97951960713	21641.18499677388
14	Maldives	1	male	10	25 to 29	2019	44	Population	1	Number	39275.761441223316	43059.18026484103	35345.63836342814
14	Maldives	1	male	11	30 to 34	2019	44	Population	1	Number	46511.28853254039	50991.70286666022	41857.14354000391
14	Maldives	1	male	12	35 to 39	2019	44	Population	1	Number	37194.05007889759	40776.93845664862	33472.23313104539
14	Maldives	1	male	13	40 to 44	2019	44	Population	1	Number	24653.885844358065	27028.78507879952	22186.898517855414
14	Maldives	1	male	14	45 to 49	2019	44	Population	1	Number	17275.078110899674	18939.17966630948	15546.450054739285
14	Maldives	1	male	15	50 to 54	2019	44	Population	1	Number	12406.750617834005	13601.888079336566	11165.271009690214
14	Maldives	1	male	16	55 to 59	2019	44	Population	1	Number	9153.883778780179	10035.673842855052	8237.901794719162
14	Maldives	1	male	17	60 to 64	2019	44	Population	1	Number	6360.858626930991	6973.597664454594	5724.360278663312
14	Maldives	1	male	18	65 to 69	2019	44	Population	1	Number	3633.764484370388	3983.8036038241144	3270.1523955081907
14	Maldives	1	male	19	70 to 74	2019	44	Population	1	Number	2315.2759706074216	2538.3056043466636	2083.5982337628766
14	Maldives	1	male	20	75 to 79	2019	44	Population	1	Number	1894.719476389271	2077.2370666127995	1705.1246609902307
14	Maldives	1	male	21	80 plus	2019	44	Population	1	Number	2480.982746692414	2719.974849721506	2232.7235865745547
14	Maldives	1	male	22	All Ages	2019	44	Population	1	Number	300122.58005292044	329033.27145897254	270090.8598583017
14	Maldives	1	male	23	5-14 years	2019	44	Population	1	Number	35542.65652567751	38966.466804744094	31986.08602183748
14	Maldives	1	male	24	15-49 years	2019	44	Population	1	Number	205147.4197067726	224909.19085656275	184619.3744454149
14	Maldives	1	male	25	50-69 years	2019	44	Population	1	Number	31555.25750791556	34594.96319047033	28397.68547858088
14	Maldives	1	male	26	70+ years	2019	44	Population	1	Number	6690.978193689107	7335.517520680968	6021.446481327664
14	Maldives	1	male	28	<1 year	2019	44	Population	1	Number	4286.557468210738	4699.479881898828	3857.6237489925484
14	Maldives	1	male	30	80 to 84	2019	44	Population	1	Number	1424.8895309384852	1562.148585253603	1282.3081773667525
14	Maldives	1	male	31	85 to 89	2019	44	Population	1	Number	752.6188083779697	825.1182854635312	677.3081221162795
14	Maldives	1	male	32	90 to 94	2019	44	Population	1	Number	244.77597459010144	268.35514901857096	220.2825040289767
14	Maldives	1	male	39	0 to 14	2019	44	Population	1	Number	56728.92464454317	62193.59989125864	51052.35345297829
14	Maldives	1	male	42	Neonatal	2019	44	Population	1	Number	329.6926086125188	361.45176936867443	296.70196802046735
14	Maldives	1	male	157	25 plus	2019	44	Population	1	Number	203156.2997095237	222726.2670444102	182827.4955669807
14	Maldives	1	male	158	<20 years	2019	44	Population	1	Number	72918.78654800574	79943.02489495536	65622.17929454718
14	Maldives	1	male	159	10 to 24	2019	44	Population	1	Number	56608.21015251996	62061.25701916985	50943.718238186535
14	Maldives	1	male	162	10 to 19	2019	44	Population	1	Number	32560.71635712896	35697.2774995627	29302.533241412653
14	Maldives	1	male	164	Birth	2019	44	Population	1	Number	4376.96629863526	5078.84476428816	3805.37069878201
14	Maldives	1	male	235	95 plus	2019	44	Population	1	Number	58.698432785857776	64.35282998580055	52.824783062545805
14	Maldives	2	female	1	Under 5	2019	44	Population	1	Number	19991.59616717803	21917.37885037963	17991.140146072798
14	Maldives	2	female	2	Early Neonatal	2019	44	Population	1	Number	78.06614479391658	85.58622615866811	70.25446792271916
14	Maldives	2	female	3	Late Neonatal	2019	44	Population	1	Number	233.15449320268914	255.61417484919795	209.8239244039449
14	Maldives	2	female	4	Post Neonatal	2019	44	Population	1	Number	3736.136462995959	4096.037035333867	3362.2805377076234
14	Maldives	2	female	5	1 to 4	2019	44	Population	1	Number	15944.239066185466	17480.141414037906	14348.781216038511
14	Maldives	2	female	6	5 to 9	2019	44	Population	1	Number	17955.175023256474	19684.79004971497	16158.493173297822
14	Maldives	2	female	7	10 to 14	2019	44	Population	1	Number	15355.53810493656	16834.73111816275	13818.988526681083
14	Maldives	2	female	8	15 to 19	2019	44	Population	1	Number	13958.037711624658	15302.610055510495	12561.328797062039
14	Maldives	2	female	9	20 to 24	2019	44	Population	1	Number	15754.214109286831	17271.811426950015	14177.771077467001
14	Maldives	2	female	10	25 to 29	2019	44	Population	1	Number	19617.163787352914	21506.877545038653	17654.17528522186
14	Maldives	2	female	11	30 to 34	2019	44	Population	1	Number	21304.292911413555	23356.527161423728	19172.482090825004
14	Maldives	2	female	12	35 to 39	2019	44	Population	1	Number	18236.346312769292	19993.046460187077	16411.52910061324
14	Maldives	2	female	13	40 to 44	2019	44	Population	1	Number	13620.943512838794	14933.043703665871	12257.96587785994
14	Maldives	2	female	14	45 to 49	2019	44	Population	1	Number	10894.641839475476	11944.118450482227	9804.471165592755
14	Maldives	2	female	15	50 to 54	2019	44	Population	1	Number	9069.519433693145	9943.182713218672	8161.979354954979
14	Maldives	2	female	16	55 to 59	2019	44	Population	1	Number	7573.631528824024	8303.196508287981	6815.777245115416
14	Maldives	2	female	17	60 to 64	2019	44	Population	1	Number	5575.9250368471485	6113.051726932057	5017.970948543511
14	Maldives	2	female	18	65 to 69	2019	44	Population	1	Number	3165.9395422426705	3470.9132669782657	2849.1402848560856
14	Maldives	2	female	19	70 to 74	2019	44	Population	1	Number	2201.0263262492017	2413.0503361839665	1980.7809626406056
14	Maldives	2	female	20	75 to 79	2019	44	Population	1	Number	1871.942012448872	2052.2654584301467	1684.6264205047298
14	Maldives	2	female	21	80 plus	2019	44	Population	1	Number	2145.5554433743087	2352.2359647367225	1930.8607651994887
14	Maldives	2	female	22	All Ages	2019	44	Population	1	Number	198291.48880381195	217392.83079628318	178449.48122250827
14	Maldives	2	female	23	5-14 years	2019	44	Population	1	Number	33310.713128193034	36519.52116787773	29977.481699978904
14	Maldives	2	female	24	15-49 years	2019	44	Population	1	Number	113385.64018476152	124308.03480325804	102039.72339464186
14	Maldives	2	female	25	50-69 years	2019	44	Population	1	Number	25385.015541606987	27830.344215416982	22844.86783346999
14	Maldives	2	female	26	70+ years	2019	44	Population	1	Number	6218.523782072382	6817.551759350835	5596.268148344824
14	Maldives	2	female	28	<1 year	2019	44	Population	1	Number	4047.3571009925645	4437.237436341734	3642.358930034288
14	Maldives	2	female	30	80 to 84	2019	44	Population	1	Number	1279.3488144756423	1402.5879881808735	1151.3309704971086
14	Maldives	2	female	31	85 to 89	2019	44	Population	1	Number	620.694408619362	680.4856595871909	558.5847172967892
14	Maldives	2	female	32	90 to 94	2019	44	Population	1	Number	198.19461661384966	217.2866269459396	178.3623025334585
14	Maldives	2	female	39	0 to 14	2019	44	Population	1	Number	53302.309295371066	58436.90001825736	47968.6218460517
14	Maldives	2	female	42	Neonatal	2019	44	Population	1	Number	311.2206379966057	341.200401007866	280.078392326664
14	Maldives	2	female	157	25 plus	2019	44	Population	1	Number	115276.9276875294	126381.50929556535	103741.75950192765
14	Maldives	2	female	158	<20 years	2019	44	Population	1	Number	67260.34700699573	73739.51007376784	60529.95064311374
14	Maldives	2	female	159	10 to 24	2019	44	Population	1	Number	45067.78992584805	49409.15260062326	40558.088401210116
14	Maldives	2	female	162	10 to 19	2019	44	Population	1	Number	29313.575816561217	32137.34117367325	26380.31732374312
14	Maldives	2	female	164	Birth	2019	44	Population	1	Number	4121.60319150131	4782.53232065249	3583.35590151467
14	Maldives	2	female	235	95 plus	2019	44	Population	1	Number	47.31760366545498	51.8756900227182	42.582774872132475
14	Maldives	3	both	1	Under 5	2019	44	Population	1	Number	41177.86428604369	45144.511936894196	37057.40757721362
14	Maldives	3	both	2	Early Neonatal	2019	44	Population	1	Number	160.79595337137812	176.28536501925274	144.70593082384207
14	Maldives	3	both	3	Late Neonatal	2019	44	Population	1	Number	480.1172932377464	526.3668053572877	432.0744295232893
14	Maldives	3	both	4	Post Neonatal	2019	44	Population	1	Number	7693.001322594178	8434.065147864021	6923.202318679705
14	Maldives	3	both	5	1 to 4	2019	44	Population	1	Number	32843.94971684039	36007.794618653636	29557.424898186786
14	Maldives	3	both	6	5 to 9	2019	44	Population	1	Number	37126.97709526759	40703.40435859307	33411.87179529153
14	Maldives	3	both	7	10 to 14	2019	44	Population	1	Number	31726.392558602958	34782.583614028736	28551.69592652486
14	Maldives	3	both	8	15 to 19	2019	44	Population	1	Number	30147.899615087223	33052.03505920722	27131.154638630924
14	Maldives	3	both	9	20 to 24	2019	44	Population	1	Number	39801.70790467783	43635.79094655714	35818.95607424089
14	Maldives	3	both	10	25 to 29	2019	44	Population	1	Number	58892.925228576234	64566.05780987968	52999.81364865
14	Maldives	3	both	11	30 to 34	2019	44	Population	1	Number	67815.58144395394	74348.23002808394	61029.62563082891
14	Maldives	3	both	12	35 to 39	2019	44	Population	1	Number	55430.39639166689	60769.984916835696	49883.762231658635
14	Maldives	3	both	13	40 to 44	2019	44	Population	1	Number	38274.82935719686	41961.828782465396	34444.864395715354
14	Maldives	3	both	14	45 to 49	2019	44	Population	1	Number	28169.71995037515	30883.2981167917	25350.921220332042
14	Maldives	3	both	15	50 to 54	2019	44	Population	1	Number	21476.27005152715	23545.07079255524	19327.25036464519
14	Maldives	3	both	16	55 to 59	2019	44	Population	1	Number	16727.5153076042	18338.870351143032	15053.67903983458
14	Maldives	3	both	17	60 to 64	2019	44	Population	1	Number	11936.78366377814	13086.649391386652	10742.331227206823
14	Maldives	3	both	18	65 to 69	2019	44	Population	1	Number	6799.704026613058	7454.71687080238	6119.292680364277
14	Maldives	3	both	19	70 to 74	2019	44	Population	1	Number	4516.302296856624	4951.3559405306305	4064.3791964034826
14	Maldives	3	both	20	75 to 79	2019	44	Population	1	Number	3766.6614888381428	4129.502525042946	3389.7510814949605
14	Maldives	3	both	21	80 plus	2019	44	Population	1	Number	4626.538190066723	5072.210814458228	4163.584351774044
14	Maldives	3	both	22	All Ages	2019	44	Population	1	Number	498414.0688567324	546426.1022552554	448540.3410808101
14	Maldives	3	both	23	5-14 years	2019	44	Population	1	Number	68853.36965387054	75485.9879726218	61963.56772181639
14	Maldives	3	both	24	15-49 years	2019	44	Population	1	Number	318533.05989153415	349217.22565982083	286659.0978400567
14	Maldives	3	both	25	50-69 years	2019	44	Population	1	Number	56940.27304952255	62425.307405887324	51242.55331205088
14	Maldives	3	both	26	70+ years	2019	44	Population	1	Number	12909.50197576149	14153.069280031805	11617.714629672484
14	Maldives	3	both	28	<1 year	2019	44	Population	1	Number	8333.914569203303	9136.717318240562	7499.982679026836
14	Maldives	3	both	30	80 to 84	2019	44	Population	1	Number	2704.2383454141273	2964.736573434476	2433.6391478638616
14	Maldives	3	both	31	85 to 89	2019	44	Population	1	Number	1373.3132169973317	1505.6039450507217	1235.8928394130685
14	Maldives	3	both	32	90 to 94	2019	44	Population	1	Number	442.97059120395113	485.6417759645105	398.64480656243524
14	Maldives	3	both	39	0 to 14	2019	44	Population	1	Number	110031.23393991424	120630.499909516	99020.97529903
14	Maldives	3	both	42	Neonatal	2019	44	Population	1	Number	640.9132466091246	702.6521703765405	576.7803603471314
14	Maldives	3	both	157	25 plus	2019	44	Population	1	Number	318433.2273970531	349107.7763399756	286569.25506890827
14	Maldives	3	both	158	<20 years	2019	44	Population	1	Number	140179.13355500146	153682.53496872316	126152.12993766092
14	Maldives	3	both	159	10 to 24	2019	44	Population	1	Number	101676.00007836802	111470.4096197931	91501.80663939667
14	Maldives	3	both	162	10 to 19	2019	44	Population	1	Number	61874.29217369018	67834.61867323595	55682.85056515578
14	Maldives	3	both	164	Birth	2019	44	Population	1	Number	8498.56949013658	9861.37708494065	7388.72660029668
14	Maldives	3	both	235	95 plus	2019	44	Population	1	Number	106.01603645131276	116.22852000851876	95.40755793467827
15	Myanmar	1	male	1	Under 5	2019	44	Population	1	Number	2562164.4880140405	2822680.702081165	2291824.7421081774
15	Myanmar	1	male	2	Early Neonatal	2019	44	Population	1	Number	10183.333452686164	11218.756232951611	9108.867004121928
15	Myanmar	1	male	3	Late Neonatal	2019	44	Population	1	Number	30185.92085389082	33255.17025445562	27000.936356700873
15	Myanmar	1	male	4	Post Neonatal	2019	44	Population	1	Number	479403.3005985854	528148.1542047769	428820.3785900498
15	Myanmar	1	male	5	1 to 4	2019	44	Population	1	Number	2042391.933108878	2250058.62138898	1826894.5601573046
15	Myanmar	1	male	6	5 to 9	2019	44	Population	1	Number	2521247.940452456	2777603.8345583486	2255225.391636354
15	Myanmar	1	male	7	10 to 14	2019	44	Population	1	Number	2526995.2212024992	2783935.488337207	2260366.263849832
15	Myanmar	1	male	8	15 to 19	2019	44	Population	1	Number	2481202.404024345	2733486.540993121	2219405.149951529
15	Myanmar	1	male	9	20 to 24	2019	44	Population	1	Number	2282582.9998776624	2514671.8779352247	2041742.52648781
15	Myanmar	1	male	10	25 to 29	2019	44	Population	1	Number	2100040.852414815	2313569.177710379	1878460.8121443316
15	Myanmar	1	male	11	30 to 34	2019	44	Population	1	Number	1997251.2544699013	2200328.120841824	1786516.7761920958
15	Myanmar	1	male	12	35 to 39	2019	44	Population	1	Number	1871852.331519252	2062178.8640199404	1674348.9760385714
15	Myanmar	1	male	13	40 to 44	2019	44	Population	1	Number	1688890.7118015715	1860614.0403661288	1510692.0489026476
15	Myanmar	1	male	14	45 to 49	2019	44	Population	1	Number	1507169.1067855086	1660415.3138481278	1348144.2997242813
15	Myanmar	1	male	15	50 to 54	2019	44	Population	1	Number	1321922.1221689335	1456332.7535589435	1182443.141687283
15	Myanmar	1	male	16	55 to 59	2019	44	Population	1	Number	1107354.6692702447	1219948.473226775	990515.1840152495
15	Myanmar	1	male	17	60 to 64	2019	44	Population	1	Number	864982.390987819	952932.2235567421	773716.1507106603
15	Myanmar	1	male	18	65 to 69	2019	44	Population	1	Number	620519.8869738489	683613.2178134655	555047.4360992875
15	Myanmar	1	male	19	70 to 74	2019	44	Population	1	Number	388497.102710769	427998.7798465351	347505.8983898473
15	Myanmar	1	male	20	75 to 79	2019	44	Population	1	Number	232908.3331421753	256590.0278416108	208333.65033177618
15	Myanmar	1	male	21	80 plus	2019	44	Population	1	Number	224269.5633375001	247072.88367251068	200606.37658633536
15	Myanmar	1	male	22	All Ages	2019	44	Population	1	Number	26299851.37915334	28973972.32020805	23524894.824856073
15	Myanmar	1	male	23	5-14 years	2019	44	Population	1	Number	5048243.161654956	5561539.322895557	4515591.655486185
15	Myanmar	1	male	24	15-49 years	2019	44	Population	1	Number	13928989.660893055	15345263.935714748	12459310.589441266
15	Myanmar	1	male	25	50-69 years	2019	44	Population	1	Number	3914779.069400846	4312826.668155924	3501721.9125124803
15	Myanmar	1	male	26	70+ years	2019	44	Population	1	Number	845674.9991904444	931661.6913606568	756445.9253079586
15	Myanmar	1	male	28	<1 year	2019	44	Population	1	Number	519772.5549051624	572622.0806921842	464930.18195087265
15	Myanmar	1	male	30	80 to 84	2019	44	Population	1	Number	136789.02932715035	150697.48844947922	122356.11075224858
15	Myanmar	1	male	31	85 to 89	2019	44	Population	1	Number	64037.457798769006	70548.66976125684	57280.72139454413
15	Myanmar	1	male	32	90 to 94	2019	44	Population	1	Number	20215.10484080403	22270.53984692195	18082.163598472132
15	Myanmar	1	male	39	0 to 14	2019	44	Population	1	Number	7610407.649668996	8384220.024976722	6807416.397594364
15	Myanmar	1	male	42	Neonatal	2019	44	Population	1	Number	40369.254306576986	44473.926487407225	36109.80336082281
15	Myanmar	1	male	157	25 plus	2019	44	Population	1	Number	13925658.325582338	15341593.876302985	12456330.750822365
15	Myanmar	1	male	158	<20 years	2019	44	Population	1	Number	10091610.053693341	11117706.565969843	9026821.547545893
15	Myanmar	1	male	159	10 to 24	2019	44	Population	1	Number	7290780.6251045065	8032093.907265553	6521513.940289171
15	Myanmar	1	male	162	10 to 19	2019	44	Population	1	Number	5008197.625226844	5517422.029330329	4479771.413801362
15	Myanmar	1	male	164	Birth	2019	44	Population	1	Number	541444.268941682	612713.844905783	477597.17838881
15	Myanmar	1	male	235	95 plus	2019	44	Population	1	Number	3227.9713707767164	3556.185614852683	2887.3808410704924
15	Myanmar	2	female	1	Under 5	2019	44	Population	1	Number	2456505.6734558814	2706278.691884989	2197314.22704991
15	Myanmar	2	female	2	Early Neonatal	2019	44	Population	1	Number	9681.798659764097	10666.226296631756	8660.250276810313
15	Myanmar	2	female	3	Late Neonatal	2019	44	Population	1	Number	28771.589034954777	31697.031754634114	25735.83387348719
15	Myanmar	2	female	4	Post Neonatal	2019	44	Population	1	Number	457523.65565399406	504043.82685093227	409249.30426319275
15	Myanmar	2	female	5	1 to 4	2019	44	Population	1	Number	1960528.6301071683	2159871.6069827913	1753668.8386364197
15	Myanmar	2	female	6	5 to 9	2019	44	Population	1	Number	2440170.101700616	2688282.1489749793	2182702.2582632303
15	Myanmar	2	female	7	10 to 14	2019	44	Population	1	Number	2470918.1566037643	2722156.610043995	2210206.016639554
15	Myanmar	2	female	8	15 to 19	2019	44	Population	1	Number	2480844.8950052657	2733092.681108756	2219085.362514272
15	Myanmar	2	female	9	20 to 24	2019	44	Population	1	Number	2375422.0511459396	2616950.6346818735	2124785.920354926
15	Myanmar	2	female	10	25 to 29	2019	44	Population	1	Number	2272157.027355366	2503185.8115344197	2032416.6218088097
15	Myanmar	2	female	11	30 to 34	2019	44	Population	1	Number	2183909.8006933765	2405965.767748684	1953480.558791583
15	Myanmar	2	female	12	35 to 39	2019	44	Population	1	Number	2052960.9463232206	2261702.2725986224	1836348.4129827626
15	Myanmar	2	female	13	40 to 44	2019	44	Population	1	Number	1888710.3923087947	2080751.0216966853	1689428.3048647179
15	Myanmar	2	female	14	45 to 49	2019	44	Population	1	Number	1727670.8137777892	1903337.2324114041	1545380.3749747423
15	Myanmar	2	female	15	50 to 54	2019	44	Population	1	Number	1551730.4251512883	1709507.5458257385	1388003.8530236143
15	Myanmar	2	female	16	55 to 59	2019	44	Population	1	Number	1337043.96565452	1472992.1585215584	1195969.4454077038
15	Myanmar	2	female	17	60 to 64	2019	44	Population	1	Number	1075805.1808425188	1185191.0903334925	962294.5531705987
15	Myanmar	2	female	18	65 to 69	2019	44	Population	1	Number	803638.9854861496	885351.5324186356	718845.2260875216
15	Myanmar	2	female	19	70 to 74	2019	44	Population	1	Number	533347.3567011234	587577.1435865794	477072.67583474994
15	Myanmar	2	female	20	75 to 79	2019	44	Population	1	Number	343072.6183928571	377955.61677641456	306874.2537221046
15	Myanmar	2	female	21	80 plus	2019	44	Population	1	Number	383141.132105394	422098.22391445906	342715.04830632394
15	Myanmar	2	female	22	All Ages	2019	44	Population	1	Number	28377049.522703864	31262376.18406128	25382923.11379713
15	Myanmar	2	female	23	5-14 years	2019	44	Population	1	Number	4911088.25830438	5410438.759018975	4392908.274902784
15	Myanmar	2	female	24	15-49 years	2019	44	Population	1	Number	14981675.926609753	16504985.421780445	13400925.556291813
15	Myanmar	2	female	25	50-69 years	2019	44	Population	1	Number	4768218.5571344765	5253042.327099426	4265113.077689437
15	Myanmar	2	female	26	70+ years	2019	44	Population	1	Number	1259561.1071993746	1387630.9842774533	1126661.9778631786
15	Myanmar	2	female	28	<1 year	2019	44	Population	1	Number	495977.0433487129	546407.0849021982	443645.38841349026
15	Myanmar	2	female	30	80 to 84	2019	44	Population	1	Number	216109.99592240862	238083.66631833484	193307.74350704346
15	Myanmar	2	female	31	85 to 89	2019	44	Population	1	Number	113567.31137711043	125114.62855372134	101584.56856550535
15	Myanmar	2	female	32	90 to 94	2019	44	Population	1	Number	43069.83320435656	47449.09532409599	38525.438096570695
15	Myanmar	2	female	39	0 to 14	2019	44	Population	1	Number	7367593.931760262	8116717.450903963	6590222.501952695
15	Myanmar	2	female	42	Neonatal	2019	44	Population	1	Number	38453.38769471888	42363.25805126587	34396.0841502975
15	Myanmar	2	female	157	25 plus	2019	44	Population	1	Number	16153188.644792398	17795615.41736669	14448829.328975234
15	Myanmar	2	female	158	<20 years	2019	44	Population	1	Number	9848438.826765528	10849810.132012721	8809307.864466965
15	Myanmar	2	female	159	10 to 24	2019	44	Population	1	Number	7327185.10275497	8072199.925834624	6554077.299508751
15	Myanmar	2	female	162	10 to 19	2019	44	Population	1	Number	4951763.05160903	5455249.291152751	4429291.379153826
15	Myanmar	2	female	164	Birth	2019	44	Population	1	Number	513467.487480252	581054.517583273	452919.418085804
15	Myanmar	2	female	235	95 plus	2019	44	Population	1	Number	10393.991601518377	11450.833718306865	9297.298137204485
15	Myanmar	3	both	1	Under 5	2019	44	Population	1	Number	5018670.1614699215	5528959.393966154	4489138.969158088
15	Myanmar	3	both	2	Early Neonatal	2019	44	Population	1	Number	19865.13211245026	21884.982529583365	17769.11728093224
15	Myanmar	3	both	3	Late Neonatal	2019	44	Population	1	Number	58957.5098888456	64952.20200908973	52736.77023018806
15	Myanmar	3	both	4	Post Neonatal	2019	44	Population	1	Number	936926.9562525795	1032191.9810557091	838069.6828532425
15	Myanmar	3	both	5	1 to 4	2019	44	Population	1	Number	4002920.5632160464	4409930.228371772	3580563.398793725
15	Myanmar	3	both	6	5 to 9	2019	44	Population	1	Number	4961418.042153073	5465885.983533328	4437927.649899584
15	Myanmar	3	both	7	10 to 14	2019	44	Population	1	Number	4997913.377806263	5506092.098381202	4470572.280489385
15	Myanmar	3	both	8	15 to 19	2019	44	Population	1	Number	4962047.299029611	5466579.222101878	4438490.512465801
15	Myanmar	3	both	9	20 to 24	2019	44	Population	1	Number	4658005.051023602	5131622.512617098	4166528.4468427366
15	Myanmar	3	both	10	25 to 29	2019	44	Population	1	Number	4372197.879770181	4816754.989244798	3910877.433953141
15	Myanmar	3	both	11	30 to 34	2019	44	Population	1	Number	4181161.0551632773	4606293.888590508	3739997.3349836795
15	Myanmar	3	both	12	35 to 39	2019	44	Population	1	Number	3924813.2778424723	4323881.136618562	3510697.389021334
15	Myanmar	3	both	13	40 to 44	2019	44	Population	1	Number	3577601.104110366	3941365.062062815	3200120.353767365
15	Myanmar	3	both	14	45 to 49	2019	44	Population	1	Number	3234839.920563298	3563752.5462595318	2893524.6746990234
15	Myanmar	3	both	15	50 to 54	2019	44	Population	1	Number	2873652.547320222	3165840.299384682	2570446.994710897
15	Myanmar	3	both	16	55 to 59	2019	44	Population	1	Number	2444398.6349247647	2692940.6317483336	2186484.629422953
15	Myanmar	3	both	17	60 to 64	2019	44	Population	1	Number	1940787.5718303379	2138123.3138902346	1736010.703881259
15	Myanmar	3	both	18	65 to 69	2019	44	Population	1	Number	1424158.8724599984	1568964.750232101	1273892.6621868091
15	Myanmar	3	both	19	70 to 74	2019	44	Population	1	Number	921844.4594118925	1015575.9234331144	824578.5742245973
15	Myanmar	3	both	20	75 to 79	2019	44	Population	1	Number	575980.9515350324	634545.6446180255	515207.9040538807
15	Myanmar	3	both	21	80 plus	2019	44	Population	1	Number	607410.6954428941	669171.1075869697	543321.4248926593
15	Myanmar	3	both	22	All Ages	2019	44	Population	1	Number	54676900.901857205	60236348.50426936	48907817.9386532
15	Myanmar	3	both	23	5-14 years	2019	44	Population	1	Number	9959331.419959335	10971978.08191453	8908499.93038897
15	Myanmar	3	both	24	15-49 years	2019	44	Population	1	Number	28910665.587502807	31850249.35749519	25860236.14573308
15	Myanmar	3	both	25	50-69 years	2019	44	Population	1	Number	8682997.626535323	9565868.995255351	7766834.9902019175
15	Myanmar	3	both	26	70+ years	2019	44	Population	1	Number	2105236.1063898187	2319292.6756381094	1883107.9031711372
15	Myanmar	3	both	28	<1 year	2019	44	Population	1	Number	1015749.5982538754	1119029.1655943822	908575.5703643629
15	Myanmar	3	both	30	80 to 84	2019	44	Population	1	Number	352899.02524955897	388781.1547678141	315663.854259292
15	Myanmar	3	both	31	85 to 89	2019	44	Population	1	Number	177604.76917587942	195663.29831497816	158865.28996004944
15	Myanmar	3	both	32	90 to 94	2019	44	Population	1	Number	63284.93804516059	69719.63517101796	56607.60169504283
15	Myanmar	3	both	39	0 to 14	2019	44	Population	1	Number	14978001.581429258	16500937.475880684	13397638.899547057
15	Myanmar	3	both	42	Neonatal	2019	44	Population	1	Number	78822.64200129586	86837.1845386731	70505.88751112031
15	Myanmar	3	both	157	25 plus	2019	44	Population	1	Number	30078846.970374737	33137209.293669675	26905160.079797592
15	Myanmar	3	both	158	<20 years	2019	44	Population	1	Number	19940048.88045887	21967516.697982572	17836129.412012856
15	Myanmar	3	both	159	10 to 24	2019	44	Population	1	Number	14617965.727859477	16104293.833100175	13075591.23979792
15	Myanmar	3	both	162	10 to 19	2019	44	Population	1	Number	9959960.676835874	10972671.32048308	8909062.792955188
15	Myanmar	3	both	164	Birth	2019	44	Population	1	Number	1054911.75642193	1193768.36248906	930516.596474614
15	Myanmar	3	both	235	95 plus	2019	44	Population	1	Number	13621.962972295094	15007.01933315955	12184.678978274975
16	Philippines	1	male	1	Under 5	2019	44	Population	1	Number	6543828.2597624855	7111370.311770534	5927514.237399649
16	Philippines	1	male	2	Early Neonatal	2019	44	Population	1	Number	26113.094418808156	28377.86644558323	23653.698233771298
16	Philippines	1	male	3	Late Neonatal	2019	44	Population	1	Number	77893.76369056637	84649.44014304994	70557.53527633598
16	Philippines	1	male	4	Post Neonatal	2019	44	Population	1	Number	1239252.5438147737	1346732.1266757026	1122536.65677076
16	Philippines	1	male	5	1 to 4	2019	44	Population	1	Number	5200568.857838337	5651610.8785061985	4710766.347118782
16	Philippines	1	male	6	5 to 9	2019	44	Population	1	Number	6092332.926604914	6620717.07628415	5518541.857750409
16	Philippines	1	male	7	10 to 14	2019	44	Population	1	Number	5733138.753305856	6230370.221390896	5193177.485137971
16	Philippines	1	male	8	15 to 19	2019	44	Population	1	Number	5500490.747796074	5977544.802721527	4982440.847466505
16	Philippines	1	male	9	20 to 24	2019	44	Population	1	Number	5179401.834049491	5628608.052242233	4691592.886280382
16	Philippines	1	male	10	25 to 29	2019	44	Population	1	Number	4842621.087091007	5262618.52586316	4386530.987765497
16	Philippines	1	male	11	30 to 34	2019	44	Population	1	Number	4229809.165700784	4596657.817317354	3831435.2174158287
16	Philippines	1	male	12	35 to 39	2019	44	Population	1	Number	3822091.1009405116	4153578.624799858	3462117.0541363936
16	Philippines	1	male	13	40 to 44	2019	44	Population	1	Number	3365040.793433482	3656888.6355810603	3048112.881439151
16	Philippines	1	male	14	45 to 49	2019	44	Population	1	Number	2956510.320257078	3212926.57498357	2678058.824388967
16	Philippines	1	male	15	50 to 54	2019	44	Population	1	Number	2513188.1666382463	2731155.3736853315	2276489.8538998673
16	Philippines	1	male	16	55 to 59	2019	44	Population	1	Number	2041154.022776761	2218182.009540162	1848913.0598262309
16	Philippines	1	male	17	60 to 64	2019	44	Population	1	Number	1586460.177430398	1724052.8569425254	1437043.411821993
16	Philippines	1	male	18	65 to 69	2019	44	Population	1	Number	1089577.2174238146	1184075.5546739392	986958.1249157614
16	Philippines	1	male	19	70 to 74	2019	44	Population	1	Number	647921.4000621228	704115.2099138092	586898.5509903256
16	Philippines	1	male	20	75 to 79	2019	44	Population	1	Number	364195.79487446457	395782.26391839056	329894.929027038
16	Philippines	1	male	21	80 plus	2019	44	Population	1	Number	350559.27871588996	380963.06140930974	317542.73387920647
16	Philippines	1	male	22	All Ages	2019	44	Population	1	Number	56858321.04686338	61789606.97303785	51503262.94354117
16	Philippines	1	male	23	5-14 years	2019	44	Population	1	Number	11825471.67991077	12851087.297675045	10711719.34288838
16	Philippines	1	male	24	15-49 years	2019	44	Population	1	Number	29895965.049268425	32488823.033508763	27080288.69889272
16	Philippines	1	male	25	50-69 years	2019	44	Population	1	Number	7230379.58426922	7857465.794841959	6549404.450463855
16	Philippines	1	male	26	70+ years	2019	44	Population	1	Number	1362676.4736524774	1480860.5352415096	1234336.21389657
16	Philippines	1	male	28	<1 year	2019	44	Population	1	Number	1343259.4019241482	1459759.4332643359	1216747.8902808675
16	Philippines	1	male	30	80 to 84	2019	44	Population	1	Number	207222.75789313292	225195.0555404591	187706.0031171033
16	Philippines	1	male	31	85 to 89	2019	44	Population	1	Number	89065.71632280709	96790.32910279579	80677.2856210012
16	Philippines	1	male	32	90 to 94	2019	44	Population	1	Number	40071.18092822825	43546.52889697489	36297.177436944425
16	Philippines	1	male	39	0 to 14	2019	44	Population	1	Number	18369299.939673256	19962457.60944558	16639233.580288028
16	Philippines	1	male	42	Neonatal	2019	44	Population	1	Number	104006.85810937452	113027.30658863318	94211.23351010728
16	Philippines	1	male	157	25 plus	2019	44	Population	1	Number	27809128.525344558	30220996.508628484	25189995.629506264
16	Philippines	1	male	158	<20 years	2019	44	Population	1	Number	23869790.68746933	25940002.412167102	21621674.427754533
16	Philippines	1	male	159	10 to 24	2019	44	Population	1	Number	16413031.33515142	17836523.076354656	14867211.21888486
16	Philippines	1	male	162	10 to 19	2019	44	Population	1	Number	11233629.50110193	12207915.024112424	10175618.332604475
16	Philippines	1	male	164	Birth	2019	44	Population	1	Number	1382009.13861572	1535858.77976118	1239017.55403541
16	Philippines	1	male	235	95 plus	2019	44	Population	1	Number	14199.623571721713	15431.147869079925	12862.267704157486
16	Philippines	2	female	1	Under 5	2019	44	Population	1	Number	6110480.639320032	6640438.728550359	5534980.3737421185
16	Philippines	2	female	2	Early Neonatal	2019	44	Population	1	Number	24300.240674999663	26407.785052620497	22011.583564775065
16	Philippines	2	female	3	Late Neonatal	2019	44	Population	1	Number	72526.3205792146	78816.48211343786	65695.61130797607
16	Philippines	2	female	4	Post Neonatal	2019	44	Population	1	Number	1155941.737702667	1256195.8274763084	1047072.2696022807
16	Philippines	2	female	5	1 to 4	2019	44	Population	1	Number	4857712.34036315	5279018.633907991	4400200.909267086
16	Philippines	2	female	6	5 to 9	2019	44	Population	1	Number	5691380.9361484265	6184990.775380118	5155352.523067163
16	Philippines	2	female	7	10 to 14	2019	44	Population	1	Number	5395248.94854213	5863175.449330372	4887110.982640568
16	Philippines	2	female	8	15 to 19	2019	44	Population	1	Number	5241517.802040688	5696111.298526315	4747858.617901377
16	Philippines	2	female	9	20 to 24	2019	44	Population	1	Number	5007021.070103833	5441276.814565777	4535447.371456189
16	Philippines	2	female	10	25 to 29	2019	44	Population	1	Number	4681293.554745714	5087299.159515188	4240397.683696177
16	Philippines	2	female	11	30 to 34	2019	44	Population	1	Number	4000478.6962358607	4347437.662478442	3623703.661992611
16	Philippines	2	female	12	35 to 39	2019	44	Population	1	Number	3623006.1655635266	3937227.17993293	3281782.433169171
16	Philippines	2	female	13	40 to 44	2019	44	Population	1	Number	3184932.1524212603	3461159.28698808	2884967.3202325376
16	Philippines	2	female	14	45 to 49	2019	44	Population	1	Number	2825399.899071337	3070445.0305767413	2559296.708789352
16	Philippines	2	female	15	50 to 54	2019	44	Population	1	Number	2480118.200925063	2695217.270934368	2246534.4998144703
16	Philippines	2	female	16	55 to 59	2019	44	Population	1	Number	2068445.5488203885	2247840.512233907	1873634.2020632122
16	Philippines	2	female	17	60 to 64	2019	44	Population	1	Number	1709047.946291867	1857272.5848238433	1548085.559692143
16	Philippines	2	female	18	65 to 69	2019	44	Population	1	Number	1262073.6048327526	1371532.4437629133	1143208.3734978654
16	Philippines	2	female	19	70 to 74	2019	44	Population	1	Number	858914.666869752	933407.788202487	778019.9471137436
16	Philippines	2	female	20	75 to 79	2019	44	Population	1	Number	562206.7588356923	610966.5925135375	509256.72787779314
16	Philippines	2	female	21	80 plus	2019	44	Population	1	Number	582876.6287244979	633429.1470367436	527979.8580070579
16	Philippines	2	female	22	All Ages	2019	44	Population	1	Number	55284443.21949282	60079227.725352146	50077616.84475353
16	Philippines	2	female	23	5-14 years	2019	44	Population	1	Number	11086629.884690557	12048166.22471049	10042463.505707733
16	Philippines	2	female	24	15-49 years	2019	44	Population	1	Number	28563649.34018222	31040956.43258347	25873453.797237407
16	Philippines	2	female	25	50-69 years	2019	44	Population	1	Number	7519685.300870071	8171862.811755033	6811462.635067692
16	Philippines	2	female	26	70+ years	2019	44	Population	1	Number	2003998.054429942	2177803.527752768	1815256.5329985947
16	Philippines	2	female	28	<1 year	2019	44	Population	1	Number	1252768.2989568813	1361420.0946423667	1134779.464475032
16	Philippines	2	female	30	80 to 84	2019	44	Population	1	Number	365067.8425597497	396729.94374332076	330684.8450922263
16	Philippines	2	female	31	85 to 89	2019	44	Population	1	Number	160524.61263978196	174446.80992842012	145406.005338824
16	Philippines	2	female	32	90 to 94	2019	44	Population	1	Number	50178.115321844125	54530.0312654159	45452.21560978253
16	Philippines	2	female	39	0 to 14	2019	44	Population	1	Number	17197110.524010587	18688604.953260846	15577443.879449852
16	Philippines	2	female	42	Neonatal	2019	44	Population	1	Number	96826.56125421428	105224.26716605834	87707.19487275113
16	Philippines	2	female	157	25 plus	2019	44	Population	1	Number	27838793.82333771	30253234.658999164	25216866.97594612
16	Philippines	2	female	158	<20 years	2019	44	Population	1	Number	22438628.326051276	24384716.251787167	20325302.49735123
16	Philippines	2	female	159	10 to 24	2019	44	Population	1	Number	15643787.820686651	17000563.562422466	14170416.97199813
16	Philippines	2	female	162	10 to 19	2019	44	Population	1	Number	10636766.750582818	11559286.747856688	9634969.600541944
16	Philippines	2	female	164	Birth	2019	44	Population	1	Number	1284102.89745954	1427053.30527369	1151241.32444865
16	Philippines	2	female	235	95 plus	2019	44	Population	1	Number	7106.058203122018	7722.3620995868805	6436.791966225159
16	Philippines	3	both	1	Under 5	2019	44	Population	1	Number	12654308.899082517	13751809.040320892	11462494.611141767
16	Philippines	3	both	2	Early Neonatal	2019	44	Population	1	Number	50413.33509380782	54785.651498203726	45665.28179854637
16	Philippines	3	both	3	Late Neonatal	2019	44	Population	1	Number	150420.08426978096	163465.9222564878	136253.14658431205
16	Philippines	3	both	4	Post Neonatal	2019	44	Population	1	Number	2395194.2815174405	2602927.954152011	2169608.9263730412
16	Philippines	3	both	5	1 to 4	2019	44	Population	1	Number	10058281.198201489	10930629.51241419	9110967.256385867
16	Philippines	3	both	6	5 to 9	2019	44	Population	1	Number	11783713.86275334	12805707.851664266	10673894.380817572
16	Philippines	3	both	7	10 to 14	2019	44	Population	1	Number	11128387.701847987	12093545.670721266	10080288.467778537
16	Philippines	3	both	8	15 to 19	2019	44	Population	1	Number	10742008.54983676	11673656.101247841	9730299.465367882
16	Philippines	3	both	9	20 to 24	2019	44	Population	1	Number	10186422.904153325	11069884.86680801	9227040.257736571
16	Philippines	3	both	10	25 to 29	2019	44	Population	1	Number	9523914.641836721	10349917.685378347	8626928.671461675
16	Philippines	3	both	11	30 to 34	2019	44	Population	1	Number	8230287.861936645	8944095.479795797	7455138.87940844
16	Philippines	3	both	12	35 to 39	2019	44	Population	1	Number	7445097.266504038	8090805.804732787	6743899.487305564
16	Philippines	3	both	13	40 to 44	2019	44	Population	1	Number	6549972.945854742	7118047.922569141	5933080.20167169
16	Philippines	3	both	14	45 to 49	2019	44	Population	1	Number	5781910.219328415	6283371.605560312	5237355.533178319
16	Philippines	3	both	15	50 to 54	2019	44	Population	1	Number	4993306.367563309	5426372.644619699	4523024.353714338
16	Philippines	3	both	16	55 to 59	2019	44	Population	1	Number	4109599.5715971496	4466022.521774069	3722547.2618894433
16	Philippines	3	both	17	60 to 64	2019	44	Population	1	Number	3295508.123722265	3581325.441766369	2985128.971514136
16	Philippines	3	both	18	65 to 69	2019	44	Population	1	Number	2351650.8222565674	2555607.998436852	2130166.498413627
16	Philippines	3	both	19	70 to 74	2019	44	Population	1	Number	1506836.066931875	1637522.9981162965	1364918.4981040691
16	Philippines	3	both	20	75 to 79	2019	44	Population	1	Number	926402.5537101568	1006748.8564319282	839151.6569048311
16	Philippines	3	both	21	80 plus	2019	44	Population	1	Number	933435.9074403878	1014392.2084460533	845522.5918862642
16	Philippines	3	both	22	All Ages	2019	44	Population	1	Number	112142764.2663562	121868834.69838992	101580879.78829478
16	Philippines	3	both	23	5-14 years	2019	44	Population	1	Number	22912101.564601324	24899253.522385534	20754182.848596115
16	Philippines	3	both	24	15-49 years	2019	44	Population	1	Number	58459614.38945065	63529779.46609223	52953742.496130124
16	Philippines	3	both	25	50-69 years	2019	44	Population	1	Number	14750064.88513929	16029328.60659699	13360867.085531548
16	Philippines	3	both	26	70+ years	2019	44	Population	1	Number	3366674.5280824197	3658664.062994278	3049592.7468951643
16	Philippines	3	both	28	<1 year	2019	44	Population	1	Number	2596027.7008810295	2821179.527906703	2351527.3547558994
16	Philippines	3	both	30	80 to 84	2019	44	Population	1	Number	572290.6004528826	621924.9992837799	518390.84820932953
16	Philippines	3	both	31	85 to 89	2019	44	Population	1	Number	249590.32896258906	271237.1390312159	226083.2909598252
16	Philippines	3	both	32	90 to 94	2019	44	Population	1	Number	90249.29625007238	98076.5601623908	81749.39304672695
16	Philippines	3	both	39	0 to 14	2019	44	Population	1	Number	35566410.46368384	38651062.56270643	32216677.45973788
16	Philippines	3	both	42	Neonatal	2019	44	Population	1	Number	200833.4193635888	218251.57375469155	181918.4283828584
16	Philippines	3	both	157	25 plus	2019	44	Population	1	Number	55647922.34868227	60474231.16762765	50406862.6054524
16	Philippines	3	both	158	<20 years	2019	44	Population	1	Number	46308419.013520606	50324718.663954265	41946976.925105765
16	Philippines	3	both	159	10 to 24	2019	44	Population	1	Number	32056819.155838072	34837086.638777114	29037628.190883
16	Philippines	3	both	162	10 to 19	2019	44	Population	1	Number	21870396.251684748	23767201.77196911	19810587.93314642
16	Philippines	3	both	164	Birth	2019	44	Population	1	Number	2666112.03607527	2962912.08503488	2390258.87848406
16	Philippines	3	both	235	95 plus	2019	44	Population	1	Number	21305.68177484373	23153.509968666804	19299.05967038264
17	Sri Lanka	1	male	1	Under 5	2019	44	Population	1	Number	790317.6553741022	872968.6458195241	703187.4935425521
17	Sri Lanka	1	male	2	Early Neonatal	2019	44	Population	1	Number	2903.617162649089	3207.2758658747853	2583.502039877694
17	Sri Lanka	1	male	3	Late Neonatal	2019	44	Population	1	Number	8693.75443259595	9602.942541525648	7735.293963587094
17	Sri Lanka	1	male	4	Post Neonatal	2019	44	Population	1	Number	140067.89062730508	154716.11442849025	124625.82389024853
17	Sri Lanka	1	male	5	1 to 4	2019	44	Population	1	Number	638652.393151552	705442.3129836335	568242.8736488387
17	Sri Lanka	1	male	6	5 to 9	2019	44	Population	1	Number	878636.8684957203	970524.2342014251	781769.7771146474
17	Sri Lanka	1	male	7	10 to 14	2019	44	Population	1	Number	915049.5415433666	1010744.9247869418	814168.0616771231
17	Sri Lanka	1	male	8	15 to 19	2019	44	Population	1	Number	873498.7997508156	964848.8290224228	777198.1651079933
17	Sri Lanka	1	male	9	20 to 24	2019	44	Population	1	Number	793594.291768801	876587.9510658042	706102.8905578799
17	Sri Lanka	1	male	10	25 to 29	2019	44	Population	1	Number	747758.6784433833	825958.8742345942	665320.5167489218
17	Sri Lanka	1	male	11	30 to 34	2019	44	Population	1	Number	728719.0563169011	804928.0987841799	648379.9561147537
17	Sri Lanka	1	male	12	35 to 39	2019	44	Population	1	Number	783067.7495457426	864960.5487837741	696736.8681855234
17	Sri Lanka	1	male	13	40 to 44	2019	44	Population	1	Number	728378.5009478882	804551.9283199466	648076.9459583691
17	Sri Lanka	1	male	14	45 to 49	2019	44	Population	1	Number	662093.1824110998	731334.5272315384	589099.3858803391
17	Sri Lanka	1	male	15	50 to 54	2019	44	Population	1	Number	623488.3779549858	688692.4533274336	554750.6458520711
17	Sri Lanka	1	male	16	55 to 59	2019	44	Population	1	Number	576142.5610373928	636395.236633969	512624.5638879181
17	Sri Lanka	1	male	17	60 to 64	2019	44	Population	1	Number	495921.1548243453	547784.319401717	441247.3281905712
17	Sri Lanka	1	male	18	65 to 69	2019	44	Population	1	Number	402523.0013669375	444618.6378667866	358146.0422903734
17	Sri Lanka	1	male	19	70 to 74	2019	44	Population	1	Number	270447.159366527	298730.3761627069	240631.16752798675
17	Sri Lanka	1	male	20	75 to 79	2019	44	Population	1	Number	158197.84543491076	174742.09004670283	140757.0053114269
17	Sri Lanka	1	male	21	80 plus	2019	44	Population	1	Number	134257.8242615473	148298.43448303052	119456.29999403852
17	Sri Lanka	1	male	22	All Ages	2019	44	Population	1	Number	10562092.248844467	11666670.110172499	9397653.113942485
17	Sri Lanka	1	male	23	5-14 years	2019	44	Population	1	Number	1793686.410039087	1981269.1589883666	1595937.8387917706
17	Sri Lanka	1	male	24	15-49 years	2019	44	Population	1	Number	5317110.2591846315	5873170.75744226	4730914.728553779
17	Sri Lanka	1	male	25	50-69 years	2019	44	Population	1	Number	2098075.095183661	2317490.6472299066	1866768.5802209342
17	Sri Lanka	1	male	26	70+ years	2019	44	Population	1	Number	562902.829062985	621770.9006924403	500844.47283345216
17	Sri Lanka	1	male	28	<1 year	2019	44	Population	1	Number	151665.26222255014	167526.33283589067	134944.6198937133
17	Sri Lanka	1	male	30	80 to 84	2019	44	Population	1	Number	83973.37635641843	92755.26637204617	74715.56233477288
17	Sri Lanka	1	male	31	85 to 89	2019	44	Population	1	Number	36617.199530051636	40446.60633618431	32580.262610856367
17	Sri Lanka	1	male	32	90 to 94	2019	44	Population	1	Number	11215.966902796687	12388.926619710022	9979.44003958825
17	Sri Lanka	1	male	39	0 to 14	2019	44	Population	1	Number	2584004.065413189	2854237.8048078916	2299125.3323343224
17	Sri Lanka	1	male	42	Neonatal	2019	44	Population	1	Number	11597.37159524504	12810.218407400433	10318.79600346479
17	Sri Lanka	1	male	157	25 plus	2019	44	Population	1	Number	6310995.091911661	6970995.5252763815	5615226.725942292
17	Sri Lanka	1	male	158	<20 years	2019	44	Population	1	Number	3457502.8651640047	3819086.6338303136	3076323.4974423153
17	Sri Lanka	1	male	159	10 to 24	2019	44	Population	1	Number	2582142.6330629834	2852181.7048751684	2297469.117342996
17	Sri Lanka	1	male	162	10 to 19	2019	44	Population	1	Number	1788548.3412941822	1975593.7538093645	1591366.2267851166
17	Sri Lanka	1	male	164	Birth	2019	44	Population	1	Number	151768.821133619	179192.500643301	128268.72062175
17	Sri Lanka	1	male	235	95 plus	2019	44	Population	1	Number	2451.2814722805515	2707.6351550900254	2181.0350088210134
17	Sri Lanka	2	female	1	Under 5	2019	44	Population	1	Number	755306.2281163037	834295.7425462428	672035.9716053319
17	Sri Lanka	2	female	2	Early Neonatal	2019	44	Population	1	Number	2758.469688065295	3046.9489473630642	2454.356640995905
17	Sri Lanka	2	female	3	Late Neonatal	2019	44	Population	1	Number	8262.470264669777	9126.554909947692	7351.557587477625
17	Sri Lanka	2	female	4	Post Neonatal	2019	44	Population	1	Number	133153.86555951028	147079.02438051705	118474.04944278079
17	Sri Lanka	2	female	5	1 to 4	2019	44	Population	1	Number	611131.4226040583	675043.2143084148	543756.0079340775
17	Sri Lanka	2	female	6	5 to 9	2019	44	Population	1	Number	852318.3353089789	941453.3231319889	758352.7836317661
17	Sri Lanka	2	female	7	10 to 14	2019	44	Population	1	Number	895495.7624903386	989146.2221583186	796770.0283824285
17	Sri Lanka	2	female	8	15 to 19	2019	44	Population	1	Number	865421.2513703434	955926.5350267196	770011.1423191071
17	Sri Lanka	2	female	9	20 to 24	2019	44	Population	1	Number	812352.503443253	897307.8863122094	722793.0654021389
17	Sri Lanka	2	female	10	25 to 29	2019	44	Population	1	Number	799426.4072669446	883029.9860299192	711292.0327354629
17	Sri Lanka	2	female	11	30 to 34	2019	44	Population	1	Number	794427.5530952696	877508.3544084786	706844.2873109969
17	Sri Lanka	2	female	12	35 to 39	2019	44	Population	1	Number	838522.9896204198	926215.2676963514	746078.333616223
17	Sri Lanka	2	female	13	40 to 44	2019	44	Population	1	Number	770680.9206926348	851278.3121079693	685715.6502297706
17	Sri Lanka	2	female	14	45 to 49	2019	44	Population	1	Number	705729.528418787	779534.338565389	627924.9550269328
17	Sri Lanka	2	female	15	50 to 54	2019	44	Population	1	Number	683639.4795085187	755134.1243576529	608270.268054147
17	Sri Lanka	2	female	16	55 to 59	2019	44	Population	1	Number	650437.5150277145	718459.9164941886	578728.721025321
17	Sri Lanka	2	female	17	60 to 64	2019	44	Population	1	Number	578628.276820732	639140.9072216351	514836.23692781513
17	Sri Lanka	2	female	18	65 to 69	2019	44	Population	1	Number	490128.17178280803	541385.5093452308	436093.00423309254
17	Sri Lanka	2	female	19	70 to 74	2019	44	Population	1	Number	354554.8041704949	391633.9527035017	315466.1956148558
17	Sri Lanka	2	female	20	75 to 79	2019	44	Population	1	Number	222045.3988877687	245266.78590491143	197565.55662752665
17	Sri Lanka	2	female	21	80 plus	2019	44	Population	1	Number	223244.47527108793	246591.2610440692	198632.43841970072
17	Sri Lanka	2	female	22	All Ages	2019	44	Population	1	Number	11292359.601292398	12473308.425054777	10047410.67116262
17	Sri Lanka	2	female	23	5-14 years	2019	44	Population	1	Number	1747814.0977993174	1930599.5452903074	1555122.812014195
17	Sri Lanka	2	female	24	15-49 years	2019	44	Population	1	Number	5586561.153907652	6170800.680147038	4970659.466640632
17	Sri Lanka	2	female	25	50-69 years	2019	44	Population	1	Number	2402833.4431397733	2654120.457418707	2137928.2302403757
17	Sri Lanka	2	female	26	70+ years	2019	44	Population	1	Number	799844.6783293515	883491.9996524822	711664.1906620829
17	Sri Lanka	2	female	28	<1 year	2019	44	Population	1	Number	144174.80551224534	159252.5282378278	128279.96367125433
17	Sri Lanka	2	female	30	80 to 84	2019	44	Population	1	Number	130581.81630841839	144237.99161800847	116185.5609421827
17	Sri Lanka	2	female	31	85 to 89	2019	44	Population	1	Number	64763.945892266005	71536.92412038834	57623.914225161476
17	Sri Lanka	2	female	32	90 to 94	2019	44	Population	1	Number	22393.883437233264	24735.823584237238	19925.024650320047
17	Sri Lanka	2	female	39	0 to 14	2019	44	Population	1	Number	2503120.325915621	2764895.2878365503	2227158.783619527
17	Sri Lanka	2	female	42	Neonatal	2019	44	Population	1	Number	11020.939952735072	12173.503857310758	9805.91422847353
17	Sri Lanka	2	female	157	25 plus	2019	44	Population	1	Number	7111465.520563181	7855178.715879299	6327447.679821843
17	Sri Lanka	2	female	158	<20 years	2019	44	Population	1	Number	3368541.5772859645	3720821.8228632696	2997169.925938634
17	Sri Lanka	2	female	159	10 to 24	2019	44	Population	1	Number	2573269.517303935	2842380.6434972472	2289574.2361036744
17	Sri Lanka	2	female	162	10 to 19	2019	44	Population	1	Number	1760917.013860682	1945072.7571850382	1566781.1707015352
17	Sri Lanka	2	female	164	Birth	2019	44	Population	1	Number	143852.14184343	169845.326775811	121577.87123292
17	Sri Lanka	2	female	235	95 plus	2019	44	Population	1	Number	5504.829633170265	6080.521721435031	4897.938602036464
17	Sri Lanka	3	both	1	Under 5	2019	44	Population	1	Number	1545623.8834904057	1707264.3883657672	1375223.4651478839
17	Sri Lanka	3	both	2	Early Neonatal	2019	44	Population	1	Number	5662.086850714384	6254.22481323785	5037.858680873599
17	Sri Lanka	3	both	3	Late Neonatal	2019	44	Population	1	Number	16956.224697265727	18729.497451473344	15086.85155106472
17	Sri Lanka	3	both	4	Post Neonatal	2019	44	Population	1	Number	273221.7561868154	301795.13880900736	243099.87333302933
17	Sri Lanka	3	both	5	1 to 4	2019	44	Population	1	Number	1249783.8157556104	1380485.527292048	1111998.8815829165
17	Sri Lanka	3	both	6	5 to 9	2019	44	Population	1	Number	1730955.2038046992	1911977.557333414	1540122.5607464137
17	Sri Lanka	3	both	7	10 to 14	2019	44	Population	1	Number	1810545.3040337053	1999891.1469452605	1610938.0900595516
17	Sri Lanka	3	both	8	15 to 19	2019	44	Population	1	Number	1738920.051121159	1920775.3640491422	1547209.3074271001
17	Sri Lanka	3	both	9	20 to 24	2019	44	Population	1	Number	1605946.795212054	1773895.8373780134	1428895.955960019
17	Sri Lanka	3	both	10	25 to 29	2019	44	Population	1	Number	1547185.085710328	1708988.8602645132	1376612.5494843847
17	Sri Lanka	3	both	11	30 to 34	2019	44	Population	1	Number	1523146.6094121707	1682436.4531926587	1355224.2434257506
17	Sri Lanka	3	both	12	35 to 39	2019	44	Population	1	Number	1621590.7391661624	1791175.8164801255	1442815.2018017462
17	Sri Lanka	3	both	13	40 to 44	2019	44	Population	1	Number	1499059.421640523	1655830.240427916	1333792.5961881396
17	Sri Lanka	3	both	14	45 to 49	2019	44	Population	1	Number	1367822.7108298868	1510868.8657969274	1217024.340907272
17	Sri Lanka	3	both	15	50 to 54	2019	44	Population	1	Number	1307127.8574635044	1443826.5776850865	1163020.9139062183
17	Sri Lanka	3	both	16	55 to 59	2019	44	Population	1	Number	1226580.0760651072	1354855.1531281574	1091353.2849132393
17	Sri Lanka	3	both	17	60 to 64	2019	44	Population	1	Number	1074549.4316450774	1186925.2266233522	956083.5651183863
17	Sri Lanka	3	both	18	65 to 69	2019	44	Population	1	Number	892651.1731497454	986004.1472120177	794239.0465234662
17	Sri Lanka	3	both	19	70 to 74	2019	44	Population	1	Number	625001.9635370219	690364.3288662087	556097.3631428425
17	Sri Lanka	3	both	20	75 to 79	2019	44	Population	1	Number	380243.2443226795	420008.87595161435	338322.5619389535
17	Sri Lanka	3	both	21	80 plus	2019	44	Population	1	Number	357502.29953263525	394889.6955270998	318088.7384137392
17	Sri Lanka	3	both	22	All Ages	2019	44	Population	1	Number	21854451.850136865	24139978.53522728	19445063.785105083
17	Sri Lanka	3	both	23	5-14 years	2019	44	Population	1	Number	3541500.5078384043	3911868.704278674	3151060.6508059655
17	Sri Lanka	3	both	24	15-49 years	2019	44	Population	1	Number	10903671.413092284	12043971.437589299	9701574.195194412
17	Sri Lanka	3	both	25	50-69 years	2019	44	Population	1	Number	4500908.538323435	4971611.104648614	4004696.81046131
17	Sri Lanka	3	both	26	70+ years	2019	44	Population	1	Number	1362747.5073923366	1505262.9003449227	1212508.663495535
17	Sri Lanka	3	both	28	<1 year	2019	44	Population	1	Number	295840.06773479545	326778.86107371846	263224.5835649677
17	Sri Lanka	3	both	30	80 to 84	2019	44	Population	1	Number	214555.19266483682	236993.25799005467	190901.1232769556
17	Sri Lanka	3	both	31	85 to 89	2019	44	Population	1	Number	101381.14542231764	111983.53045657268	90204.17683601784
17	Sri Lanka	3	both	32	90 to 94	2019	44	Population	1	Number	33609.85034002995	37124.75020394726	29904.46468990829
17	Sri Lanka	3	both	39	0 to 14	2019	44	Population	1	Number	5087124.391328811	5619133.092644441	4526284.115953849
17	Sri Lanka	3	both	42	Neonatal	2019	44	Population	1	Number	22618.311547980113	24983.722264711192	20124.71023193832
17	Sri Lanka	3	both	157	25 plus	2019	44	Population	1	Number	13422460.612474842	14826174.241155673	11942674.405764136
17	Sri Lanka	3	both	158	<20 years	2019	44	Population	1	Number	6826044.442449969	7539908.456693583	6073493.4233809495
17	Sri Lanka	3	both	159	10 to 24	2019	44	Population	1	Number	5155412.150366918	5694562.348372417	4587043.35344667
17	Sri Lanka	3	both	162	10 to 19	2019	44	Population	1	Number	3549465.355154864	3920666.5109944027	3158147.397486652
17	Sri Lanka	3	both	164	Birth	2019	44	Population	1	Number	295620.962977049	349037.82741911203	249846.59185467
17	Sri Lanka	3	both	235	95 plus	2019	44	Population	1	Number	7956.1111054508165	8788.156876525056	7078.973610857478
18	Thailand	1	male	1	Under 5	2019	44	Population	1	Number	1607440.1297844774	1809149.7036016786	1406081.9985076447
18	Thailand	1	male	2	Early Neonatal	2019	44	Population	1	Number	5739.398787045206	6459.6070622094385	5020.445344862015
18	Thailand	1	male	3	Late Neonatal	2019	44	Population	1	Number	17200.544314288585	19358.954073241297	15045.895194925191
18	Thailand	1	male	4	Post Neonatal	2019	44	Population	1	Number	278861.1612387113	313854.04523195344	243929.24603248644
18	Thailand	1	male	5	1 to 4	2019	44	Population	1	Number	1305639.0254444324	1469477.0972342745	1142086.4119353709
18	Thailand	1	male	6	5 to 9	2019	44	Population	1	Number	1849778.1549566323	2081897.5081935693	1618063.2278142353
18	Thailand	1	male	7	10 to 14	2019	44	Population	1	Number	2022806.3207673759	2276638.1079154518	1769416.7897126202
18	Thailand	1	male	8	15 to 19	2019	44	Population	1	Number	2185042.8699753964	2459232.905366727	1911330.5612519572
18	Thailand	1	male	9	20 to 24	2019	44	Population	1	Number	2460207.9390529995	2768927.0544297015	2152026.7110364013
18	Thailand	1	male	10	25 to 29	2019	44	Population	1	Number	2362109.997874143	2658519.2962064086	2066217.1392666919
18	Thailand	1	male	11	30 to 34	2019	44	Population	1	Number	2397132.2639933825	2697936.330281312	2096852.294520536
18	Thailand	1	male	12	35 to 39	2019	44	Population	1	Number	2704913.6513133966	3044339.6552491756	2366079.0359509652
18	Thailand	1	male	13	40 to 44	2019	44	Population	1	Number	2803036.2506080307	3154775.1658111243	2451910.177004699
18	Thailand	1	male	14	45 to 49	2019	44	Population	1	Number	2791227.8714433303	3141485.012560628	2441580.9902017894
18	Thailand	1	male	15	50 to 54	2019	44	Population	1	Number	2712185.728564917	3052524.268884472	2372440.1667487207
18	Thailand	1	male	16	55 to 59	2019	44	Population	1	Number	2422820.896068426	2726848.4995393544	2119323.005844539
18	Thailand	1	male	17	60 to 64	2019	44	Population	1	Number	2017061.8373643635	2270172.778194401	1764391.89668299
18	Thailand	1	male	18	65 to 69	2019	44	Population	1	Number	1437521.7108485259	1617909.0772427616	1257448.636895131
18	Thailand	1	male	19	70 to 74	2019	44	Population	1	Number	1006851.3641156411	1133196.0756790284	880726.7854173115
18	Thailand	1	male	20	75 to 79	2019	44	Population	1	Number	655251.1845120436	737475.3586645589	573170.2711482802
18	Thailand	1	male	21	80 plus	2019	44	Population	1	Number	776005.4648777766	873382.4860806145	678798.1055658316
18	Thailand	1	male	22	All Ages	2019	44	Population	1	Number	34211393.636120856	38504409.28390096	29925857.793570343
18	Thailand	1	male	23	5-14 years	2019	44	Population	1	Number	3872584.4757240084	4358535.616109021	3387480.0175268557
18	Thailand	1	male	24	15-49 years	2019	44	Population	1	Number	17703670.844260678	19925215.419905074	15485996.909233041
18	Thailand	1	male	25	50-69 years	2019	44	Population	1	Number	8589590.172846232	9667454.623860987	7513603.70617138
18	Thailand	1	male	26	70+ years	2019	44	Population	1	Number	2438108.013505461	2744053.9204242015	2132695.162131423
18	Thailand	1	male	28	<1 year	2019	44	Population	1	Number	301801.1043400451	339672.6063674042	263995.5865722736
18	Thailand	1	male	30	80 to 84	2019	44	Population	1	Number	429240.37966562744	483103.5951242935	375471.01114201243
18	Thailand	1	male	31	85 to 89	2019	44	Population	1	Number	222133.4510641088	250007.86014128735	194307.60811570627
18	Thailand	1	male	32	90 to 94	2019	44	Population	1	Number	93783.40646935251	105551.81426230392	82035.50300374947
18	Thailand	1	male	39	0 to 14	2019	44	Population	1	Number	5480024.605508486	6167685.319710699	4793562.016034499
18	Thailand	1	male	42	Neonatal	2019	44	Population	1	Number	22939.94310133379	25818.56113545074	20066.34053978721
18	Thailand	1	male	157	25 plus	2019	44	Population	1	Number	24086118.221583977	27108564.004393842	21068938.50524749
18	Thailand	1	male	158	<20 years	2019	44	Population	1	Number	7665067.475483882	8626918.225077424	6704892.577286456
18	Thailand	1	male	159	10 to 24	2019	44	Population	1	Number	6668057.129795772	7504798.067711881	5832774.062000979
18	Thailand	1	male	162	10 to 19	2019	44	Population	1	Number	4207849.190742772	4735871.013282179	3680747.3509645774
18	Thailand	1	male	164	Birth	2019	44	Population	1	Number	300444.21573066	355642.913402179	253638.276551726
18	Thailand	1	male	235	95 plus	2019	44	Population	1	Number	30848.22767868778	34719.21655272964	26983.98330436345
18	Thailand	2	female	1	Under 5	2019	44	Population	1	Number	1517833.4268978292	1708298.7064389791	1327699.9987429427
18	Thailand	2	female	2	Early Neonatal	2019	44	Population	1	Number	5415.854449183993	6095.462773350547	4737.430219908825
18	Thailand	2	female	3	Late Neonatal	2019	44	Population	1	Number	16236.042697518254	18273.422001613017	14202.21315928128
18	Thailand	2	female	4	Post Neonatal	2019	44	Population	1	Number	263340.4786146998	296385.750240033	230352.78241321686
18	Thailand	2	female	5	1 to 4	2019	44	Population	1	Number	1232841.051136427	1387544.071423983	1078407.5729505357
18	Thailand	2	female	6	5 to 9	2019	44	Population	1	Number	1746890.7458885298	1966099.2758545154	1528064.1472368778
18	Thailand	2	female	7	10 to 14	2019	44	Population	1	Number	1918389.4763955872	2159118.5191320283	1678079.8605842975
18	Thailand	2	female	8	15 to 19	2019	44	Population	1	Number	2109468.2103833887	2374174.7620074404	1845222.8621677537
18	Thailand	2	female	9	20 to 24	2019	44	Population	1	Number	2427258.4934816887	2731842.9487235886	2123204.7217005747
18	Thailand	2	female	10	25 to 29	2019	44	Population	1	Number	2427921.944636117	2732589.653025135	2123785.064761474
18	Thailand	2	female	11	30 to 34	2019	44	Population	1	Number	2459331.278266938	2767940.385892645	2151259.866332677
18	Thailand	2	female	12	35 to 39	2019	44	Population	1	Number	2732867.3990433714	3075801.178128426	2390531.1201969963
18	Thailand	2	female	13	40 to 44	2019	44	Population	1	Number	2857460.5052664955	3216028.8463431047	2499516.9048320823
18	Thailand	2	female	14	45 to 49	2019	44	Population	1	Number	2965434.013518091	3337551.406860738	2593964.967596722
18	Thailand	2	female	15	50 to 54	2019	44	Population	1	Number	2925837.9816381363	3292986.668173378	2559328.985449005
18	Thailand	2	female	16	55 to 59	2019	44	Population	1	Number	2668186.6337500685	3003003.9490491706	2333952.6772158537
18	Thailand	2	female	17	60 to 64	2019	44	Population	1	Number	2273897.881814036	2559237.885554047	1989055.0315501115
18	Thailand	2	female	18	65 to 69	2019	44	Population	1	Number	1650773.4871053456	1857920.7458946353	1443987.1450414327
18	Thailand	2	female	19	70 to 74	2019	44	Population	1	Number	1219966.0368025478	1373053.4363238572	1067145.3644552042
18	Thailand	2	female	20	75 to 79	2019	44	Population	1	Number	836481.6525193374	941447.5262145563	731698.6629213147
18	Thailand	2	female	21	80 plus	2019	44	Population	1	Number	1162193.436401081	1308031.2429892751	1016609.7258791227
18	Thailand	2	female	22	All Ages	2019	44	Population	1	Number	35900192.60380859	40405127.13660552	31403107.106664438
18	Thailand	2	female	23	5-14 years	2019	44	Population	1	Number	3665280.222284117	4125217.794986544	3206144.007821175
18	Thailand	2	female	24	15-49 years	2019	44	Population	1	Number	17979741.84459609	20235929.180981077	15727485.507588279
18	Thailand	2	female	25	50-69 years	2019	44	Population	1	Number	9518695.984307587	10713149.24867123	8326323.839256403
18	Thailand	2	female	26	70+ years	2019	44	Population	1	Number	3218641.125722966	3622532.20552769	2815453.7532556416
18	Thailand	2	female	28	<1 year	2019	44	Population	1	Number	284992.3757614021	320754.6350149966	249292.42579240695
18	Thailand	2	female	30	80 to 84	2019	44	Population	1	Number	607648.2121718932	683898.9288467411	531530.3486138608
18	Thailand	2	female	31	85 to 89	2019	44	Population	1	Number	349652.8184318864	393528.99128775223	305853.09189117706
18	Thailand	2	female	32	90 to 94	2019	44	Population	1	Number	153166.19073924026	172386.24533708004	133979.62361889626
18	Thailand	2	female	39	0 to 14	2019	44	Population	1	Number	5183113.649181946	5833516.501425523	4533844.006564119
18	Thailand	2	female	42	Neonatal	2019	44	Population	1	Number	21651.897146702246	24368.884774963564	18939.643379190107
18	Thailand	2	female	157	25 plus	2019	44	Population	1	Number	26180352.250761565	29465592.92444897	22900835.51623199
18	Thailand	2	female	158	<20 years	2019	44	Population	1	Number	7292581.859565334	8207691.263432964	6379066.868731873
18	Thailand	2	female	159	10 to 24	2019	44	Population	1	Number	6455116.180260665	7265136.229863058	5646507.444452628
18	Thailand	2	female	162	10 to 19	2019	44	Population	1	Number	4027857.6867789757	4533293.28113947	3523302.722752052
18	Thailand	2	female	164	Birth	2019	44	Population	1	Number	283507.103150479	335594.05325692	239339.781790719
18	Thailand	2	female	235	95 plus	2019	44	Population	1	Number	51726.21505806108	58217.077517702004	45246.661755188616
18	Thailand	3	both	1	Under 5	2019	44	Population	1	Number	3125273.556682307	3517448.4100406575	2733781.9972505877
18	Thailand	3	both	2	Early Neonatal	2019	44	Population	1	Number	11155.253236229199	12555.069835559985	9757.875564770839
18	Thailand	3	both	3	Late Neonatal	2019	44	Population	1	Number	33436.58701180684	37632.376074854306	29248.108354206473
18	Thailand	3	both	4	Post Neonatal	2019	44	Population	1	Number	542201.6398534111	610239.7954719864	474282.0284457032
18	Thailand	3	both	5	1 to 4	2019	44	Population	1	Number	2538480.0765808593	2857021.168658257	2220493.984885907
18	Thailand	3	both	6	5 to 9	2019	44	Population	1	Number	3596668.900845162	4047996.784048085	3146127.3750511133
18	Thailand	3	both	7	10 to 14	2019	44	Population	1	Number	3941195.797162963	4435756.62704748	3447496.650296917
18	Thailand	3	both	8	15 to 19	2019	44	Population	1	Number	4294511.080358785	4833407.667374168	3756553.4234197116
18	Thailand	3	both	9	20 to 24	2019	44	Population	1	Number	4887466.432534688	5500770.00315329	4275231.432736977
18	Thailand	3	both	10	25 to 29	2019	44	Population	1	Number	4790031.94251026	5391108.949231543	4190002.204028166
18	Thailand	3	both	11	30 to 34	2019	44	Population	1	Number	4856463.542260321	5465876.716173956	4248112.160853214
18	Thailand	3	both	12	35 to 39	2019	44	Population	1	Number	5437781.050356768	6120140.833377603	4756610.1561479615
18	Thailand	3	both	13	40 to 44	2019	44	Population	1	Number	5660496.755874526	6370804.01215423	4951427.081836782
18	Thailand	3	both	14	45 to 49	2019	44	Population	1	Number	5756661.884961422	6479036.4194213655	5035545.957798511
18	Thailand	3	both	15	50 to 54	2019	44	Population	1	Number	5638023.710203053	6345510.937057851	4931769.152197726
18	Thailand	3	both	16	55 to 59	2019	44	Population	1	Number	5091007.529818495	5729852.448588526	4453275.683060393
18	Thailand	3	both	17	60 to 64	2019	44	Population	1	Number	4290959.7191784	4829410.663748448	3753446.928233102
18	Thailand	3	both	18	65 to 69	2019	44	Population	1	Number	3088295.1979538715	3475829.8231373965	2701435.781936564
18	Thailand	3	both	19	70 to 74	2019	44	Population	1	Number	2226817.400918189	2506249.512002886	1947872.149872516
18	Thailand	3	both	20	75 to 79	2019	44	Population	1	Number	1491732.837031381	1678922.8848791153	1304868.9340695948
18	Thailand	3	both	21	80 plus	2019	44	Population	1	Number	1938198.9012788576	2181413.7290698895	1695407.8314449545
18	Thailand	3	both	22	All Ages	2019	44	Population	1	Number	70111586.23992945	78909536.4205065	61328964.90023479
18	Thailand	3	both	23	5-14 years	2019	44	Population	1	Number	7537864.698008125	8483753.411095565	6593624.025348031
18	Thailand	3	both	24	15-49 years	2019	44	Population	1	Number	35683412.68885677	40161144.60088615	31213482.416821323
18	Thailand	3	both	25	50-69 years	2019	44	Population	1	Number	18108286.15715382	20380603.87253222	15839927.545427782
18	Thailand	3	both	26	70+ years	2019	44	Population	1	Number	5656749.139228428	6366586.12595189	4948148.915387064
18	Thailand	3	both	28	<1 year	2019	44	Population	1	Number	586793.4801014472	660427.2413824007	513288.0123646806
18	Thailand	3	both	30	80 to 84	2019	44	Population	1	Number	1036888.5918375207	1167002.5239710347	907001.3597558732
18	Thailand	3	both	31	85 to 89	2019	44	Population	1	Number	571786.2694959952	643536.8514290397	500160.7000068833
18	Thailand	3	both	32	90 to 94	2019	44	Population	1	Number	246949.59720859278	277938.05959938397	216015.12662264574
18	Thailand	3	both	39	0 to 14	2019	44	Population	1	Number	10663138.254690431	12001201.821136221	9327406.022598619
18	Thailand	3	both	42	Neonatal	2019	44	Population	1	Number	44591.84024803604	50187.4459104143	39005.98391897732
18	Thailand	3	both	157	25 plus	2019	44	Population	1	Number	50266470.47234554	56574156.92884278	43969774.02147947
18	Thailand	3	both	158	<20 years	2019	44	Population	1	Number	14957649.335049216	16834609.48851039	13083959.446018329
18	Thailand	3	both	159	10 to 24	2019	44	Population	1	Number	13123173.310056437	14769934.297574937	11479281.506453604
18	Thailand	3	both	162	10 to 19	2019	44	Population	1	Number	8235706.877521748	9269164.294421647	7204050.073716628
18	Thailand	3	both	164	Birth	2019	44	Population	1	Number	583951.318881139	691236.966659099	492978.058342445
18	Thailand	3	both	235	95 plus	2019	44	Population	1	Number	82574.44273674885	92936.29407043164	72230.64505955207
19	Timor-Leste	1	male	1	Under 5	2019	44	Population	1	Number	89970.01900933555	97556.79098338117	81477.94374867965
19	Timor-Leste	1	male	2	Early Neonatal	2019	44	Population	1	Number	373.6795368547597	405.19027197186426	338.4087345888584
19	Timor-Leste	1	male	3	Late Neonatal	2019	44	Population	1	Number	1109.7233720971244	1203.3014136611284	1004.9789861547388
19	Timor-Leste	1	male	4	Post Neonatal	2019	44	Population	1	Number	17474.417325622187	18947.95730136734	15825.044915798699
19	Timor-Leste	1	male	5	1 to 4	2019	44	Population	1	Number	71012.19877476149	77000.34199638083	64309.51111213736
19	Timor-Leste	1	male	6	5 to 9	2019	44	Population	1	Number	84943.54391483673	92106.45557635729	76925.90675331994
19	Timor-Leste	1	male	7	10 to 14	2019	44	Population	1	Number	84760.7268823572	91908.22239576903	76760.34542463861
19	Timor-Leste	1	male	8	15 to 19	2019	44	Population	1	Number	82130.50119066703	89056.20145736384	74378.38104012929
19	Timor-Leste	1	male	9	20 to 24	2019	44	Population	1	Number	65357.382618784555	70868.68031782938	59188.44080739502
19	Timor-Leste	1	male	10	25 to 29	2019	44	Population	1	Number	50407.21803918105	54657.83478151588	45649.38988728747
19	Timor-Leste	1	male	11	30 to 34	2019	44	Population	1	Number	38273.78368885115	41501.24182022189	34661.20412985315
19	Timor-Leste	1	male	12	35 to 39	2019	44	Population	1	Number	30533.310541570783	33108.04896268397	27651.337480643764
19	Timor-Leste	1	male	13	40 to 44	2019	44	Population	1	Number	30148.027123173517	32690.276305394167	27302.42012976253
19	Timor-Leste	1	male	14	45 to 49	2019	44	Population	1	Number	29257.877483490527	31725.064301454553	26496.28978691496
19	Timor-Leste	1	male	15	50 to 54	2019	44	Population	1	Number	22132.912289402866	23999.282448153506	20043.834628103254
19	Timor-Leste	1	male	16	55 to 59	2019	44	Population	1	Number	16891.043492697216	18315.390144991285	15296.734475644402
19	Timor-Leste	1	male	17	60 to 64	2019	44	Population	1	Number	16714.412455775804	18123.864597482705	15136.775259796503
19	Timor-Leste	1	male	18	65 to 69	2019	44	Population	1	Number	14621.117662037517	15854.051554116159	13241.06202852649
19	Timor-Leste	1	male	19	70 to 74	2019	44	Population	1	Number	9359.01287267114	10148.216846938898	8475.635914932318
19	Timor-Leste	1	male	20	75 to 79	2019	44	Population	1	Number	5409.672315532253	5865.845947194951	4899.0650605285655
19	Timor-Leste	1	male	21	80 plus	2019	44	Population	1	Number	4404.567461019455	4775.985065895007	3988.829876638905
19	Timor-Leste	1	male	22	All Ages	2019	44	Population	1	Number	675315.1290413843	732261.4535067442	611573.5964327946
19	Timor-Leste	1	male	23	5-14 years	2019	44	Population	1	Number	169704.27079719392	184014.67797212632	153686.25217795855
19	Timor-Leste	1	male	24	15-49 years	2019	44	Population	1	Number	326108.1006857186	353607.34794646373	295327.46326198615
19	Timor-Leste	1	male	25	50-69 years	2019	44	Population	1	Number	70359.4858999134	76292.58874474365	63718.406392070654
19	Timor-Leste	1	male	26	70+ years	2019	44	Population	1	Number	19173.25264922285	20790.047860028862	17363.53085209979
19	Timor-Leste	1	male	28	<1 year	2019	44	Population	1	Number	18957.820234574072	20556.448987000334	17168.432636542293
19	Timor-Leste	1	male	30	80 to 84	2019	44	Population	1	Number	2809.379822140633	3046.2823407102264	2544.20854455192
19	Timor-Leste	1	male	31	85 to 89	2019	44	Population	1	Number	1214.290610543095	1316.6863427420528	1099.6763494082857
19	Timor-Leste	1	male	32	90 to 94	2019	44	Population	1	Number	322.55171948853223	349.7510729236126	292.106761184518
19	Timor-Leste	1	male	39	0 to 14	2019	44	Population	1	Number	259674.28980652947	281571.4689555075	235164.19592663826
19	Timor-Leste	1	male	42	Neonatal	2019	44	Population	1	Number	1483.4029089518842	1608.4916856329928	1343.3877207435971
19	Timor-Leste	1	male	157	25 plus	2019	44	Population	1	Number	268152.95542540326	290765.1027760429	242842.57865863238
19	Timor-Leste	1	male	158	<20 years	2019	44	Population	1	Number	341804.7909971965	370627.67041287135	309542.57696676755
19	Timor-Leste	1	male	159	10 to 24	2019	44	Population	1	Number	232248.61069180878	251833.10417096224	210327.16727216291
19	Timor-Leste	1	male	162	10 to 19	2019	44	Population	1	Number	166891.22807302422	180964.42385313287	151138.72646476788
19	Timor-Leste	1	male	164	Birth	2019	44	Population	1	Number	19939.0718098749	22377.9510328138	17652.7459051557
19	Timor-Leste	1	male	235	95 plus	2019	44	Population	1	Number	58.345308847193806	63.26530951911757	52.83822149418158
19	Timor-Leste	2	female	1	Under 5	2019	44	Population	1	Number	85942.97260739541	93190.16165018422	77831.00153589038
19	Timor-Leste	2	female	2	Early Neonatal	2019	44	Population	1	Number	356.6329184931802	386.70618802050353	322.971109619302
19	Timor-Leste	2	female	3	Late Neonatal	2019	44	Population	1	Number	1062.0428832527048	1151.6002410327462	961.7989553983591
19	Timor-Leste	2	female	4	Post Neonatal	2019	44	Population	1	Number	16734.031689825897	18145.13823437368	15154.542676830835
19	Timor-Leste	2	female	5	1 to 4	2019	44	Population	1	Number	67790.26511582363	73506.71698675727	61391.68879404187
19	Timor-Leste	2	female	6	5 to 9	2019	44	Population	1	Number	79591.51527388158	86303.11413871066	72079.04450575479
19	Timor-Leste	2	female	7	10 to 14	2019	44	Population	1	Number	79402.90686446706	86098.60122010106	71908.23843566592
19	Timor-Leste	2	female	8	15 to 19	2019	44	Population	1	Number	78290.37518618611	84892.2546882727	70900.71621326657
19	Timor-Leste	2	female	9	20 to 24	2019	44	Population	1	Number	66205.95183290771	71788.80560365993	59956.91541100729
19	Timor-Leste	2	female	10	25 to 29	2019	44	Population	1	Number	53964.797899596946	58515.409545541086	48871.177488758636
19	Timor-Leste	2	female	11	30 to 34	2019	44	Population	1	Number	40780.77355557862	44219.63500407137	36931.564652045934
19	Timor-Leste	2	female	12	35 to 39	2019	44	Population	1	Number	31609.262690148633	34274.73137558908	28625.732835934294
19	Timor-Leste	2	female	13	40 to 44	2019	44	Population	1	Number	29236.40340270322	31701.77940684194	26476.842598110197
19	Timor-Leste	2	female	14	45 to 49	2019	44	Population	1	Number	26497.375234380397	28731.78116234967	23996.345367121514
19	Timor-Leste	2	female	15	50 to 54	2019	44	Population	1	Number	19162.336400172782	20778.211092196354	17353.644964157993
19	Timor-Leste	2	female	16	55 to 59	2019	44	Population	1	Number	14933.643168191724	16192.930947680563	13524.08892894115
19	Timor-Leste	2	female	17	60 to 64	2019	44	Population	1	Number	17050.947635153123	18488.778293340223	15441.545612372642
19	Timor-Leste	2	female	18	65 to 69	2019	44	Population	1	Number	16492.87384233905	17883.644617051723	14936.147196331416
19	Timor-Leste	2	female	19	70 to 74	2019	44	Population	1	Number	10719.49378601172	11623.42107120248	9707.703981037921
19	Timor-Leste	2	female	20	75 to 79	2019	44	Population	1	Number	5331.419967094667	5780.994925882038	4828.198781801446
19	Timor-Leste	2	female	21	80 plus	2019	44	Population	1	Number	4295.158417317373	4657.350043632449	3889.7477156422515
19	Timor-Leste	2	female	22	All Ages	2019	44	Population	1	Number	659508.2077635261	715121.6047863076	597258.6562238401
19	Timor-Leste	2	female	23	5-14 years	2019	44	Population	1	Number	158994.42213834863	172401.71535881172	143987.28294142074
19	Timor-Leste	2	female	24	15-49 years	2019	44	Population	1	Number	326584.93980150163	354124.3967863257	295759.2945662444
19	Timor-Leste	2	female	25	50-69 years	2019	44	Population	1	Number	67639.80104585669	73343.56495026886	61255.42670180319
19	Timor-Leste	2	female	26	70+ years	2019	44	Population	1	Number	20346.072170423762	22061.766040716964	18425.65047848162
19	Timor-Leste	2	female	28	<1 year	2019	44	Population	1	Number	18152.70749157178	19683.444663426933	16439.312741848495
19	Timor-Leste	2	female	30	80 to 84	2019	44	Population	1	Number	2595.993401550212	2814.9019913288234	2350.963206104294
19	Timor-Leste	2	female	31	85 to 89	2019	44	Population	1	Number	1323.8904084415703	1435.5282046548855	1198.931259725822
19	Timor-Leste	2	female	32	90 to 94	2019	44	Population	1	Number	311.2256327088895	337.4699075666664	281.84971920891684
19	Timor-Leste	2	female	39	0 to 14	2019	44	Population	1	Number	244937.39474574404	265591.8770089959	221818.28447731107
19	Timor-Leste	2	female	42	Neonatal	2019	44	Population	1	Number	1418.675801745885	1538.3064290532502	1284.770065017661
19	Timor-Leste	2	female	157	25 plus	2019	44	Population	1	Number	270074.48599868827	292848.66748537886	244582.74012225543
19	Timor-Leste	2	female	158	<20 years	2019	44	Population	1	Number	323227.7699319302	350484.13169726863	292719.00069057755
19	Timor-Leste	2	female	159	10 to 24	2019	44	Population	1	Number	223899.23388356087	242779.6615120337	202765.8700599397
19	Timor-Leste	2	female	162	10 to 19	2019	44	Population	1	Number	157693.28205065316	170990.85590837375	142808.95464893247
19	Timor-Leste	2	female	164	Birth	2019	44	Population	1	Number	18976.1356355154	21297.2317915666	16800.2253981363
19	Timor-Leste	2	female	235	95 plus	2019	44	Population	1	Number	64.04897461670068	69.44994008207333	58.003530603218536
19	Timor-Leste	3	both	1	Under 5	2019	44	Population	1	Number	175912.99161673096	190746.9526335654	159308.94528457
19	Timor-Leste	3	both	2	Early Neonatal	2019	44	Population	1	Number	730.3124553479399	791.8964599923678	661.3798442081603
19	Timor-Leste	3	both	3	Late Neonatal	2019	44	Population	1	Number	2171.7662553498294	2354.9016546938747	1966.7779415530981
19	Timor-Leste	3	both	4	Post Neonatal	2019	44	Population	1	Number	34208.44901544808	37093.09553574102	30979.587592629534
19	Timor-Leste	3	both	5	1 to 4	2019	44	Population	1	Number	138802.46389058512	150507.05898313812	125701.19990617923
19	Timor-Leste	3	both	6	5 to 9	2019	44	Population	1	Number	164535.05918871833	178409.56971506798	149004.95125907473
19	Timor-Leste	3	both	7	10 to 14	2019	44	Population	1	Number	164163.63374682426	178006.82361587006	148668.58386030453
19	Timor-Leste	3	both	8	15 to 19	2019	44	Population	1	Number	160420.87637685312	173948.45614563653	145279.09725339586
19	Timor-Leste	3	both	9	20 to 24	2019	44	Population	1	Number	131563.33445169227	142657.48592148934	119145.3562184023
19	Timor-Leste	3	both	10	25 to 29	2019	44	Population	1	Number	104372.01593877799	113173.24432705695	94520.56737604612
19	Timor-Leste	3	both	11	30 to 34	2019	44	Population	1	Number	79054.55724442977	85720.87682429327	71592.76878189908
19	Timor-Leste	3	both	12	35 to 39	2019	44	Population	1	Number	62142.57323171942	67382.78033827305	56277.07031657805
19	Timor-Leste	3	both	13	40 to 44	2019	44	Population	1	Number	59384.430525876734	64392.055712236106	53779.26272787272
19	Timor-Leste	3	both	14	45 to 49	2019	44	Population	1	Number	55755.25271787093	60456.845463804224	50492.63515403647
19	Timor-Leste	3	both	15	50 to 54	2019	44	Population	1	Number	41295.24868957565	44777.49354034987	37397.47959226124
19	Timor-Leste	3	both	16	55 to 59	2019	44	Population	1	Number	31824.68666088894	34508.321092671846	28820.823404585553
19	Timor-Leste	3	both	17	60 to 64	2019	44	Population	1	Number	33765.36009092892	36612.64289082293	30578.320872169148
19	Timor-Leste	3	both	18	65 to 69	2019	44	Population	1	Number	31113.991504376565	33737.69617116789	28177.209224857907
19	Timor-Leste	3	both	19	70 to 74	2019	44	Population	1	Number	20078.50665868286	21771.63791814138	18183.339895970243
19	Timor-Leste	3	both	20	75 to 79	2019	44	Population	1	Number	10741.09228262692	11646.840873076986	9727.263842330014
19	Timor-Leste	3	both	21	80 plus	2019	44	Population	1	Number	8699.725878336827	9433.335109527457	7878.577592281156
19	Timor-Leste	3	both	22	All Ages	2019	44	Population	1	Number	1334823.3368049106	1447383.0582930509	1208832.2526566356
19	Timor-Leste	3	both	23	5-14 years	2019	44	Population	1	Number	328698.69293554255	356416.39333093807	297673.53511937923
19	Timor-Leste	3	both	24	15-49 years	2019	44	Population	1	Number	652693.0404872203	707731.7447327896	591086.7578282306
19	Timor-Leste	3	both	25	50-69 years	2019	44	Population	1	Number	137999.2869457701	149636.15369501253	124973.83309387384
19	Timor-Leste	3	both	26	70+ years	2019	44	Population	1	Number	39519.32481964661	42851.81390074582	35789.18133058141
19	Timor-Leste	3	both	28	<1 year	2019	44	Population	1	Number	37110.527726145854	40239.893650427264	33607.74537839079
19	Timor-Leste	3	both	30	80 to 84	2019	44	Population	1	Number	5405.373223690845	5861.18433203905	4895.1717506562145
19	Timor-Leste	3	both	31	85 to 89	2019	44	Population	1	Number	2538.181018984665	2752.2145473969385	2298.6076091341074
19	Timor-Leste	3	both	32	90 to 94	2019	44	Population	1	Number	633.7773521974217	687.220980490279	573.956480393435
19	Timor-Leste	3	both	39	0 to 14	2019	44	Population	1	Number	504611.68455227354	547163.3459645034	456982.4804039493
19	Timor-Leste	3	both	42	Neonatal	2019	44	Population	1	Number	2902.078710697769	3146.7981146862426	2628.1577857612583
19	Timor-Leste	3	both	157	25 plus	2019	44	Population	1	Number	538227.4414240916	583613.7702614216	487425.3187808877
19	Timor-Leste	3	both	158	<20 years	2019	44	Population	1	Number	665032.5609291267	721111.80211014	602261.5776573454
19	Timor-Leste	3	both	159	10 to 24	2019	44	Population	1	Number	456147.8445753697	494612.76568299584	413093.0373321027
19	Timor-Leste	3	both	162	10 to 19	2019	44	Population	1	Number	324584.5101236774	351955.2797615066	293947.6811137004
19	Timor-Leste	3	both	164	Birth	2019	44	Population	1	Number	38915.2074453903	43675.1828243805	34452.971303292
19	Timor-Leste	3	both	235	95 plus	2019	44	Population	1	Number	122.39428346389448	132.7152496011909	110.8417520974001
20	Viet Nam	1	male	1	Under 5	2019	44	Population	1	Number	3593471.1812008875	4064560.0696154223	3097309.2762107514
20	Viet Nam	1	male	2	Early Neonatal	2019	44	Population	1	Number	13180.758363176652	14908.700092124764	11360.849464810895
20	Viet Nam	1	male	3	Late Neonatal	2019	44	Population	1	Number	39417.465829195484	44584.9290493647	33974.97194250138
20	Viet Nam	1	male	4	Post Neonatal	2019	44	Population	1	Number	638371.886569469	722059.7435953883	550229.8658432567
20	Viet Nam	1	male	5	1 to 4	2019	44	Population	1	Number	2902501.0704390462	3283006.696878545	2501743.5889601824
20	Viet Nam	1	male	6	5 to 9	2019	44	Population	1	Number	3795846.475406236	4293465.909797739	3271741.974960997
20	Viet Nam	1	male	7	10 to 14	2019	44	Population	1	Number	3680288.722670904	4162759.023943278	3172139.645782
20	Viet Nam	1	male	8	15 to 19	2019	44	Population	1	Number	3471761.604916924	3926894.8821383133	2992404.5251722243
20	Viet Nam	1	male	9	20 to 24	2019	44	Population	1	Number	3693576.6971460944	4177788.9957266822	3183592.9076919244
20	Viet Nam	1	male	10	25 to 29	2019	44	Population	1	Number	4484060.4888024125	5071901.872449612	3864932.107905894
20	Viet Nam	1	male	11	30 to 34	2019	44	Population	1	Number	4362124.235440743	4933980.2914876845	3759831.9778090464
20	Viet Nam	1	male	12	35 to 39	2019	44	Population	1	Number	3986817.603217913	4509472.545558031	3436345.1165567692
20	Viet Nam	1	male	13	40 to 44	2019	44	Population	1	Number	3522282.501865407	3984038.8552115406	3035949.8424631036
20	Viet Nam	1	male	14	45 to 49	2019	44	Population	1	Number	3278757.808128903	3708589.103087485	2826049.371619648
20	Viet Nam	1	male	15	50 to 54	2019	44	Population	1	Number	2879658.506404408	3257169.5692153145	2482054.9698202666
20	Viet Nam	1	male	16	55 to 59	2019	44	Population	1	Number	2492267.9896225515	2818993.792518807	2148152.6840800648
20	Viet Nam	1	male	17	60 to 64	2019	44	Population	1	Number	1865077.979406006	2109581.822019593	1607560.7776378845
20	Viet Nam	1	male	18	65 to 69	2019	44	Population	1	Number	1146331.983540541	1296611.2630030452	988054.3093852351
20	Viet Nam	1	male	19	70 to 74	2019	44	Population	1	Number	644564.6430143932	729064.3442440791	555567.568864926
20	Viet Nam	1	male	20	75 to 79	2019	44	Population	1	Number	414797.6579682605	469175.8782894592	357525.2364612647
20	Viet Nam	1	male	21	80 plus	2019	44	Population	1	Number	436514.8893221617	493740.14691235893	376243.90115459735
20	Viet Nam	1	male	22	All Ages	2019	44	Population	1	Number	47748200.96807475	54007788.36521848	41155456.193576604
20	Viet Nam	1	male	23	5-14 years	2019	44	Population	1	Number	7476135.19807714	8456224.933741018	6443881.620742997
20	Viet Nam	1	male	24	15-49 years	2019	44	Population	1	Number	26799380.939518396	30312666.545659352	23099105.849218607
20	Viet Nam	1	male	25	50-69 years	2019	44	Population	1	Number	8383336.4589735065	9482356.446756762	7225822.740923452
20	Viet Nam	1	male	26	70+ years	2019	44	Population	1	Number	1495877.1903048153	1691980.3694458967	1289336.706480788
20	Viet Nam	1	male	28	<1 year	2019	44	Population	1	Number	690970.1107618412	781553.3727368776	595565.687250569
20	Viet Nam	1	male	30	80 to 84	2019	44	Population	1	Number	264478.52295224374	299150.5398140718	227961.13874071665
20	Viet Nam	1	male	31	85 to 89	2019	44	Population	1	Number	131981.69368955432	149283.93607194672	113758.56478082323
20	Viet Nam	1	male	32	90 to 94	2019	44	Population	1	Number	33900.9156463635	38345.182446561754	29220.109250585334
20	Viet Nam	1	male	39	0 to 14	2019	44	Population	1	Number	11069606.379278027	12520785.00335644	9541190.896953749
20	Viet Nam	1	male	42	Neonatal	2019	44	Population	1	Number	52598.22419237213	59493.629141489466	45335.82140731228
20	Viet Nam	1	male	157	25 plus	2019	44	Population	1	Number	29513256.2867337	33382319.48399701	25438267.863758694
20	Viet Nam	1	male	158	<20 years	2019	44	Population	1	Number	14541367.984194951	16447679.885494754	12533595.422125975
20	Viet Nam	1	male	159	10 to 24	2019	44	Population	1	Number	10845627.024733923	12267442.901808275	9348137.078646148
20	Viet Nam	1	male	162	10 to 19	2019	44	Population	1	Number	7152050.327587828	8089653.906081591	6164544.170954224
20	Viet Nam	1	male	164	Birth	2019	44	Population	1	Number	695012.449190813	777031.701480764	629196.258508588
20	Viet Nam	1	male	235	95 plus	2019	44	Population	1	Number	6153.757034000145	6960.488579778525	5304.088382472068
20	Viet Nam	2	female	1	Under 5	2019	44	Population	1	Number	3343977.616668457	3782358.952954277	2882264.075396607
20	Viet Nam	2	female	2	Early Neonatal	2019	44	Population	1	Number	12248.74534639686	13854.504106866025	10557.522426173979
20	Viet Nam	2	female	3	Late Neonatal	2019	44	Population	1	Number	36677.61476045446	41485.89508216413	31613.4207562716
20	Viet Nam	2	female	4	Post Neonatal	2019	44	Population	1	Number	594155.8735707417	672047.1981177968	512118.8972804739
20	Viet Nam	2	female	5	1 to 4	2019	44	Population	1	Number	2700895.382990864	3054971.35564745	2327974.2349336874
20	Viet Nam	2	female	6	5 to 9	2019	44	Population	1	Number	3512683.5988545315	3973181.576574042	3027676.2902797535
20	Viet Nam	2	female	7	10 to 14	2019	44	Population	1	Number	3395097.148669988	3840180.0396066024	2926325.3723098002
20	Viet Nam	2	female	8	15 to 19	2019	44	Population	1	Number	3279757.0285621793	3709719.3170975726	2826910.626534716
20	Viet Nam	2	female	9	20 to 24	2019	44	Population	1	Number	3569339.423640139	4037264.7406020197	3076509.4665628555
20	Viet Nam	2	female	10	25 to 29	2019	44	Population	1	Number	4341721.492133931	4910902.834740761	3742246.3056503464
20	Viet Nam	2	female	11	30 to 34	2019	44	Population	1	Number	4274422.481023771	4834781.207631579	3684239.481362514
20	Viet Nam	2	female	12	35 to 39	2019	44	Population	1	Number	3984730.9934288966	4507112.390042197	3434546.611565506
20	Viet Nam	2	female	13	40 to 44	2019	44	Population	1	Number	3502914.9701833483	3962132.3219593093	3019256.4469935726
20	Viet Nam	2	female	14	45 to 49	2019	44	Population	1	Number	3270248.937669237	3698964.755662961	2818715.347753622
20	Viet Nam	2	female	15	50 to 54	2019	44	Population	1	Number	3006812.351349623	3400992.745971578	2591652.282166895
20	Viet Nam	2	female	16	55 to 59	2019	44	Population	1	Number	2786213.494951089	3151474.311592298	2401512.20595893
20	Viet Nam	2	female	17	60 to 64	2019	44	Population	1	Number	2233405.394095723	2526195.4044867265	1925032.0639443847
20	Viet Nam	2	female	18	65 to 69	2019	44	Population	1	Number	1496456.9864081657	1692636.1743685931	1289836.448306634
20	Viet Nam	2	female	19	70 to 74	2019	44	Population	1	Number	932974.1201259597	1055283.085192653	804155.4394113711
20	Viet Nam	2	female	20	75 to 79	2019	44	Population	1	Number	711556.668172345	804838.7408398206	613309.793719649
20	Viet Nam	2	female	21	80 plus	2019	44	Population	1	Number	982414.5641967561	1111204.96258115	846769.4853626962
20	Viet Nam	2	female	22	All Ages	2019	44	Population	1	Number	48624727.27013414	54999223.561904155	41910957.743279845
20	Viet Nam	2	female	23	5-14 years	2019	44	Population	1	Number	6907780.747524519	7813361.616180643	5954001.662589554
[truncated: 93,176 more rows]
