# Supplementary material for: Hematological malignancy burden in mainland China and Taiwan from 1990 to 2021 and decadal projections: Insights from the global burden of disease study 2021
Source: PLoS One. 2025 Jul 21;20(7):e0328526. doi: 10.1371/journal.pone.0328526 (PMC12279097; doi:10.1371/journal.pone.0328526)
Supplement: S1 Data — (ZIP) [file pone.0328526.s021.zip › The raw data used in this study/IHME-GBD_2021_DATA-all age groups.csv]

measure	location	sex	age	cause	metric	year	val	upper	lower
Deaths	Taiwan (Province of China)	Male	<5 years	Myelodysplastic, myeloproliferative, and other hematopoietic neoplasms	Number	1991	0.42083652150482637	0.7911981891503441	0.22316701655481905
Deaths	Taiwan (Province of China)	Female	<5 years	Myelodysplastic, myeloproliferative, and other hematopoietic neoplasms	Number	1991	0.25931612073673976	0.494450777171885	0.14321506800364156
Deaths	Taiwan (Province of China)	Both	<5 years	Myelodysplastic, myeloproliferative, and other hematopoietic neoplasms	Number	1991	0.6801526422415661	1.2759739080638133	0.3745038150004487
Deaths	Taiwan (Province of China)	Male	<5 years	Myelodysplastic, myeloproliferative, and other hematopoietic neoplasms	Rate	1991	0.05027109896609229	0.09451271559403805	0.0266584542973564
Deaths	Taiwan (Province of China)	Female	<5 years	Myelodysplastic, myeloproliferative, and other hematopoietic neoplasms	Rate	1991	0.033594069239452684	0.06405546094327366	0.01855332748684609
Deaths	Taiwan (Province of China)	Both	<5 years	Myelodysplastic, myeloproliferative, and other hematopoietic neoplasms	Rate	1991	0.04227059139665419	0.07930009875842131	0.02327491912433046
Deaths	Taiwan (Province of China)	Male	5-9 years	Myelodysplastic, myeloproliferative, and other hematopoietic neoplasms	Number	1991	0.17205557577488484	0.34195696612266435	0.07765989441655431
Deaths	Taiwan (Province of China)	Female	5-9 years	Myelodysplastic, myeloproliferative, and other hematopoietic neoplasms	Number	1991	0.1288055933281524	0.2507523250025126	0.06347385186995032
Deaths	Taiwan (Province of China)	Both	5-9 years	Myelodysplastic, myeloproliferative, and other hematopoietic neoplasms	Number	1991	0.30086116910303723	0.5776524334906602	0.15212972001803277
Deaths	Taiwan (Province of China)	Male	5-9 years	Myelodysplastic, myeloproliferative, and other hematopoietic neoplasms	Rate	1991	0.018565518257461618	0.03689859087230597	0.008379828326804754
Deaths	Taiwan (Province of China)	Female	5-9 years	Myelodysplastic, myeloproliferative, and other hematopoietic neoplasms	Rate	1991	0.014783782897698865	0.02878033350994345	0.007285270938004714
Deaths	Taiwan (Province of China)	Both	5-9 years	Myelodysplastic, myeloproliferative, and other hematopoietic neoplasms	Rate	1991	0.016733001359265972	0.03212730637057457	0.008461001529162768
Deaths	Taiwan (Province of China)	Male	10-14 years	Myelodysplastic, myeloproliferative, and other hematopoietic neoplasms	Number	1991	0.2583232778268166	0.5029801788238469	0.11650949045249553
Deaths	Taiwan (Province of China)	Female	10-14 years	Myelodysplastic, myeloproliferative, and other hematopoietic neoplasms	Number	1991	0.25352349163262194	0.5103167440147516	0.11599040342838865
Deaths	Taiwan (Province of China)	Both	10-14 years	Myelodysplastic, myeloproliferative, and other hematopoietic neoplasms	Number	1991	0.5118467694594383	1.004279322132419	0.2487211373591629
Deaths	Taiwan (Province of China)	Male	10-14 years	Myelodysplastic, myeloproliferative, and other hematopoietic neoplasms	Rate	1991	0.02486988400110077	0.048424047602044794	0.011216865692310934
Deaths	Taiwan (Province of China)	Female	10-14 years	Myelodysplastic, myeloproliferative, and other hematopoietic neoplasms	Rate	1991	0.025884086317209048	0.052102006666648555	0.011842317234486954
Deaths	Taiwan (Province of China)	Both	10-14 years	Myelodysplastic, myeloproliferative, and other hematopoietic neoplasms	Rate	1991	0.025362099403945154	0.049762220877448575	0.01232417705054066
Deaths	Taiwan (Province of China)	Male	15-19 years	Myelodysplastic, myeloproliferative, and other hematopoietic neoplasms	Number	1991	0.4652122206526257	0.9425709438155083	0.20447587113997828
Deaths	Taiwan (Province of China)	Female	15-19 years	Myelodysplastic, myeloproliferative, and other hematopoietic neoplasms	Number	1991	0.2506405648317169	0.48779991099530084	0.1280851766385032
Deaths	Taiwan (Province of China)	Both	15-19 years	Myelodysplastic, myeloproliferative, and other hematopoietic neoplasms	Number	1991	0.7158527854843427	1.3772149342838937	0.3530823133905724
Deaths	Taiwan (Province of China)	Male	15-19 years	Myelodysplastic, myeloproliferative, and other hematopoietic neoplasms	Rate	1991	0.049455212785010784	0.1002016811294643	0.021737171268720823
Deaths	Taiwan (Province of China)	Female	15-19 years	Myelodysplastic, myeloproliferative, and other hematopoietic neoplasms	Rate	1991	0.02798863118178546	0.054471836226996855	0.014303066908566375
Deaths	Taiwan (Province of China)	Both	15-19 years	Myelodysplastic, myeloproliferative, and other hematopoietic neoplasms	Rate	1991	0.038985933005965985	0.0750042610038599	0.019229153946956918
Deaths	Taiwan (Province of China)	Male	20-24 years	Myelodysplastic, myeloproliferative, and other hematopoietic neoplasms	Number	1991	0.56034004535449	1.0831340973417618	0.2797851024083939
Deaths	Taiwan (Province of China)	Female	20-24 years	Myelodysplastic, myeloproliferative, and other hematopoietic neoplasms	Number	1991	0.27947489898530153	0.5063187731068306	0.1573834828314307
Deaths	Taiwan (Province of China)	Both	20-24 years	Myelodysplastic, myeloproliferative, and other hematopoietic neoplasms	Number	1991	0.8398149443397919	1.5741243188876428	0.457722412114329
Deaths	Taiwan (Province of China)	Male	20-24 years	Myelodysplastic, myeloproliferative, and other hematopoietic neoplasms	Rate	1991	0.05834145917115529	0.11277370632501081	0.029130652474659874
Deaths	Taiwan (Province of China)	Female	20-24 years	Myelodysplastic, myeloproliferative, and other hematopoietic neoplasms	Rate	1991	0.030610311765219812	0.05545605545848606	0.017237889676881432
Deaths	Taiwan (Province of China)	Both	20-24 years	Myelodysplastic, myeloproliferative, and other hematopoietic neoplasms	Rate	1991	0.044826992819167584	0.08402239090270729	0.024431953038358052
Deaths	Taiwan (Province of China)	Male	25-29 years	Myelodysplastic, myeloproliferative, and other hematopoietic neoplasms	Number	1991	0.8027598938816577	1.4316676595657825	0.4600212124700295
Deaths	Taiwan (Province of China)	Female	25-29 years	Myelodysplastic, myeloproliferative, and other hematopoietic neoplasms	Number	1991	0.5133885745848774	0.9020764474828246	0.29521792889768034
Deaths	Taiwan (Province of China)	Both	25-29 years	Myelodysplastic, myeloproliferative, and other hematopoietic neoplasms	Number	1991	1.3161484684665379	2.304918045339232	0.7897323012540166
Deaths	Taiwan (Province of China)	Male	25-29 years	Myelodysplastic, myeloproliferative, and other hematopoietic neoplasms	Rate	1991	0.07977456487490156	0.14227250944871644	0.045714780144997066
Deaths	Taiwan (Province of China)	Female	25-29 years	Myelodysplastic, myeloproliferative, and other hematopoietic neoplasms	Rate	1991	0.05351031260223928	0.09402311443131457	0.03077046206934782
Deaths	Taiwan (Province of China)	Both	25-29 years	Myelodysplastic, myeloproliferative, and other hematopoietic neoplasms	Rate	1991	0.0669555301803922	0.11725653560031121	0.04017551681889777
Deaths	Taiwan (Province of China)	Male	30-34 years	Myelodysplastic, myeloproliferative, and other hematopoietic neoplasms	Number	1991	1.0689187894861472	1.798317398919808	0.5473999436946211
Deaths	Taiwan (Province of China)	Female	30-34 years	Myelodysplastic, myeloproliferative, and other hematopoietic neoplasms	Number	1991	0.4387456731111255	0.7290288558262638	0.2339016059503264
Deaths	Taiwan (Province of China)	Both	30-34 years	Myelodysplastic, myeloproliferative, and other hematopoietic neoplasms	Number	1991	1.5076644625972715	2.4660023775539317	0.8087183003529758
Deaths	Taiwan (Province of China)	Male	30-34 years	Myelodysplastic, myeloproliferative, and other hematopoietic neoplasms	Rate	1991	0.11079474497557726	0.18639780641730938	0.05673867627534756
Deaths	Taiwan (Province of China)	Female	30-34 years	Myelodysplastic, myeloproliferative, and other hematopoietic neoplasms	Rate	1991	0.04749282130096232	0.0789150510077676	0.02531910364981165
Deaths	Taiwan (Province of China)	Both	30-34 years	Myelodysplastic, myeloproliferative, and other hematopoietic neoplasms	Rate	1991	0.0798302204622477	0.1305738235160239	0.042821305277577264
Deaths	Taiwan (Province of China)	Male	35-39 years	Myelodysplastic, myeloproliferative, and other hematopoietic neoplasms	Number	1991	1.0246874270478696	1.6831067450865618	0.4534407312717457
Deaths	Taiwan (Province of China)	Female	35-39 years	Myelodysplastic, myeloproliferative, and other hematopoietic neoplasms	Number	1991	0.7658085788950952	1.2702925003564118	0.4189439016924824
Deaths	Taiwan (Province of China)	Both	35-39 years	Myelodysplastic, myeloproliferative, and other hematopoietic neoplasms	Number	1991	1.7904960059429653	2.748101589746054	0.9013330636462918
Deaths	Taiwan (Province of China)	Male	35-39 years	Myelodysplastic, myeloproliferative, and other hematopoietic neoplasms	Rate	1991	0.11675951771328857	0.19178407642071038	0.051667971810077214
Deaths	Taiwan (Province of China)	Female	35-39 years	Myelodysplastic, myeloproliferative, and other hematopoietic neoplasms	Rate	1991	0.09094332809408523	0.1508531385245742	0.049751535507223416
Deaths	Taiwan (Province of China)	Both	35-39 years	Myelodysplastic, myeloproliferative, and other hematopoietic neoplasms	Rate	1991	0.1041181357718851	0.15980332460190227	0.05241291685930922
Deaths	Taiwan (Province of China)	Male	40-44 years	Myelodysplastic, myeloproliferative, and other hematopoietic neoplasms	Number	1991	1.0772417531053045	1.7695772984082527	0.4584454291316196
Deaths	Taiwan (Province of China)	Female	40-44 years	Myelodysplastic, myeloproliferative, and other hematopoietic neoplasms	Number	1991	0.644237067552819	1.0108694919204362	0.31938870363748034
Deaths	Taiwan (Province of China)	Both	40-44 years	Myelodysplastic, myeloproliferative, and other hematopoietic neoplasms	Number	1991	1.721478820658123	2.6281171082645542	0.8132376691719716
Deaths	Taiwan (Province of China)	Male	40-44 years	Myelodysplastic, myeloproliferative, and other hematopoietic neoplasms	Rate	1991	0.1625013512020447	0.2669398036409893	0.06915625157634137
Deaths	Taiwan (Province of China)	Female	40-44 years	Myelodysplastic, myeloproliferative, and other hematopoietic neoplasms	Rate	1991	0.10136655875202884	0.1590538124926898	0.05025375816232216
Deaths	Taiwan (Province of China)	Both	40-44 years	Myelodysplastic, myeloproliferative, and other hematopoietic neoplasms	Rate	1991	0.13257805633909028	0.20240194294810995	0.06263072669074915
Deaths	Taiwan (Province of China)	Male	45-49 years	Myelodysplastic, myeloproliferative, and other hematopoietic neoplasms	Number	1991	1.1240610885700777	1.7781510598784205	0.5334078405301331
Deaths	Taiwan (Province of China)	Female	45-49 years	Myelodysplastic, myeloproliferative, and other hematopoietic neoplasms	Number	1991	0.6761838965630994	1.1202885958611848	0.37225021663520586
Deaths	Taiwan (Province of China)	Both	45-49 years	Myelodysplastic, myeloproliferative, and other hematopoietic neoplasms	Number	1991	1.8002449851331785	2.763176749625215	0.9237703548213521
Deaths	Taiwan (Province of China)	Male	45-49 years	Myelodysplastic, myeloproliferative, and other hematopoietic neoplasms	Rate	1991	0.2539588168874352	0.4017371867113693	0.12051268874704844
Deaths	Taiwan (Province of China)	Female	45-49 years	Myelodysplastic, myeloproliferative, and other hematopoietic neoplasms	Rate	1991	0.15834522872120832	0.26234335784547475	0.08717162001967396
Deaths	Taiwan (Province of China)	Both	45-49 years	Myelodysplastic, myeloproliferative, and other hematopoietic neoplasms	Rate	1991	0.20700872034881246	0.3177354680953001	0.10622360880154874
Deaths	Taiwan (Province of China)	Male	50-54 years	Myelodysplastic, myeloproliferative, and other hematopoietic neoplasms	Number	1991	1.802649141545864	2.8214575838982383	0.9111359863422384
Deaths	Taiwan (Province of China)	Female	50-54 years	Myelodysplastic, myeloproliferative, and other hematopoietic neoplasms	Number	1991	1.0122497688109309	1.7182393968571215	0.5388595261500385
Deaths	Taiwan (Province of China)	Both	50-54 years	Myelodysplastic, myeloproliferative, and other hematopoietic neoplasms	Number	1991	2.814898910356794	4.38654781173277	1.5065747332120678
Deaths	Taiwan (Province of China)	Male	50-54 years	Myelodysplastic, myeloproliferative, and other hematopoietic neoplasms	Rate	1991	0.41147435823838624	0.6440285144095069	0.20797674190029453
Deaths	Taiwan (Province of China)	Female	50-54 years	Myelodysplastic, myeloproliferative, and other hematopoietic neoplasms	Rate	1991	0.233299150920728	0.39601272800111026	0.12419412065070175
Deaths	Taiwan (Province of China)	Both	50-54 years	Myelodysplastic, myeloproliferative, and other hematopoietic neoplasms	Rate	1991	0.32281690249193634	0.5030559967913261	0.1727762893931028
Deaths	Taiwan (Province of China)	Male	55-59 years	Myelodysplastic, myeloproliferative, and other hematopoietic neoplasms	Number	1991	2.3560537227001213	3.754172087819365	1.1949782518495877
Deaths	Taiwan (Province of China)	Female	55-59 years	Myelodysplastic, myeloproliferative, and other hematopoietic neoplasms	Number	1991	1.055623718432117	1.8277993181182703	0.5686663003693148
Deaths	Taiwan (Province of China)	Both	55-59 years	Myelodysplastic, myeloproliferative, and other hematopoietic neoplasms	Number	1991	3.4116774411322366	5.401353955402871	1.8102421749762132
Deaths	Taiwan (Province of China)	Male	55-59 years	Myelodysplastic, myeloproliferative, and other hematopoietic neoplasms	Rate	1991	0.6037832547928457	0.9620774859234981	0.30623574129775616
Deaths	Taiwan (Province of China)	Female	55-59 years	Myelodysplastic, myeloproliferative, and other hematopoietic neoplasms	Rate	1991	0.2860250871273445	0.49524887522664907	0.1540822030326305
Deaths	Taiwan (Province of China)	Both	55-59 years	Myelodysplastic, myeloproliferative, and other hematopoietic neoplasms	Rate	1991	0.4493294381590378	0.7113765530172221	0.23841500653236256
Deaths	Taiwan (Province of China)	Male	60-64 years	Myelodysplastic, myeloproliferative, and other hematopoietic neoplasms	Number	1991	3.7770496161012725	6.05295877896086	1.9738323030767355
Deaths	Taiwan (Province of China)	Female	60-64 years	Myelodysplastic, myeloproliferative, and other hematopoietic neoplasms	Number	1991	1.4751942814440644	2.6560329317254725	0.7891376628468738
Deaths	Taiwan (Province of China)	Both	60-64 years	Myelodysplastic, myeloproliferative, and other hematopoietic neoplasms	Number	1991	5.252243897545331	8.568746944814443	2.8800239964628584
Deaths	Taiwan (Province of China)	Male	60-64 years	Myelodysplastic, myeloproliferative, and other hematopoietic neoplasms	Rate	1991	0.8944975521670706	1.433488400064346	0.4674516733812188
Deaths	Taiwan (Province of China)	Female	60-64 years	Myelodysplastic, myeloproliferative, and other hematopoietic neoplasms	Rate	1991	0.4682948079215998	0.8431475414738355	0.25050874647156735
Deaths	Taiwan (Province of China)	Both	60-64 years	Myelodysplastic, myeloproliferative, and other hematopoietic neoplasms	Rate	1991	0.7123929748661451	1.1622299432332988	0.39063472728007514
Deaths	Taiwan (Province of China)	Male	65-69 years	Myelodysplastic, myeloproliferative, and other hematopoietic neoplasms	Number	1991	4.727989462986767	7.518601428820991	2.3953825933756527
Deaths	Taiwan (Province of China)	Female	65-69 years	Myelodysplastic, myeloproliferative, and other hematopoietic neoplasms	Number	1991	1.8902362844433158	3.3946979541391955	1.0348596443587768
Deaths	Taiwan (Province of China)	Both	65-69 years	Myelodysplastic, myeloproliferative, and other hematopoietic neoplasms	Number	1991	6.618225747430082	10.569494464542041	3.5844963726742387
Deaths	Taiwan (Province of China)	Male	65-69 years	Myelodysplastic, myeloproliferative, and other hematopoietic neoplasms	Rate	1991	1.441432849220849	2.292213035698071	0.7302857131078082
Deaths	Taiwan (Province of China)	Female	65-69 years	Myelodysplastic, myeloproliferative, and other hematopoietic neoplasms	Rate	1991	0.7804689164960048	1.4016534630634814	0.427288266554464
Deaths	Taiwan (Province of China)	Both	65-69 years	Myelodysplastic, myeloproliferative, and other hematopoietic neoplasms	Rate	1991	1.1606878092414137	1.8536513928377696	0.6286399710146806
Deaths	Taiwan (Province of China)	Male	70-74 years	Myelodysplastic, myeloproliferative, and other hematopoietic neoplasms	Number	1991	5.151964098131149	8.246122590924326	2.730769087060492
Deaths	Taiwan (Province of China)	Female	70-74 years	Myelodysplastic, myeloproliferative, and other hematopoietic neoplasms	Number	1991	2.0982400793692335	3.7899573572604126	1.130189644512665
Deaths	Taiwan (Province of China)	Both	70-74 years	Myelodysplastic, myeloproliferative, and other hematopoietic neoplasms	Number	1991	7.250204177500379	11.651850184118723	4.00145811353305
Deaths	Taiwan (Province of China)	Male	70-74 years	Myelodysplastic, myeloproliferative, and other hematopoietic neoplasms	Rate	1991	2.5080947688889066	4.014402379359797	1.32940127917126
Deaths	Taiwan (Province of China)	Female	70-74 years	Myelodysplastic, myeloproliferative, and other hematopoietic neoplasms	Rate	1991	1.2322096359792183	2.22568524044708	0.663713644661235
Deaths	Taiwan (Province of China)	Both	70-74 years	Myelodysplastic, myeloproliferative, and other hematopoietic neoplasms	Rate	1991	1.9298051681103767	3.1014024092094563	1.0650782182710286
Deaths	Taiwan (Province of China)	Male	75-79 years	Myelodysplastic, myeloproliferative, and other hematopoietic neoplasms	Number	1991	5.337332472598605	8.613188239728217	2.77957642966834
Deaths	Taiwan (Province of China)	Female	75-79 years	Myelodysplastic, myeloproliferative, and other hematopoietic neoplasms	Number	1991	2.8630368293346424	5.230475906909132	1.557866481991548
Deaths	Taiwan (Province of China)	Both	75-79 years	Myelodysplastic, myeloproliferative, and other hematopoietic neoplasms	Number	1991	8.200369301933256	13.678846422096052	4.547230165132269
Deaths	Taiwan (Province of China)	Male	75-79 years	Myelodysplastic, myeloproliferative, and other hematopoietic neoplasms	Rate	1991	4.449534084618355	7.180492286485831	2.3172287145510158
Deaths	Taiwan (Province of China)	Female	75-79 years	Myelodysplastic, myeloproliferative, and other hematopoietic neoplasms	Rate	1991	2.5507136160734034	4.659893291487101	1.3879218062883516
Deaths	Taiwan (Province of China)	Both	75-79 years	Myelodysplastic, myeloproliferative, and other hematopoietic neoplasms	Rate	1991	3.5316406984540456	5.891048189840429	1.9583487676138003
Deaths	Taiwan (Province of China)	Male	80-84 years	Myelodysplastic, myeloproliferative, and other hematopoietic neoplasms	Number	1991	2.873153014297664	4.5922365195388934	1.4708540469217508
Deaths	Taiwan (Province of China)	Female	80-84 years	Myelodysplastic, myeloproliferative, and other hematopoietic neoplasms	Number	1991	1.6574682164151662	2.8718398823551015	0.8448073715453684
Deaths	Taiwan (Province of China)	Both	80-84 years	Myelodysplastic, myeloproliferative, and other hematopoietic neoplasms	Number	1991	4.530621230712829	7.212399329643239	2.4075348759724844
Deaths	Taiwan (Province of China)	Male	80-84 years	Myelodysplastic, myeloproliferative, and other hematopoietic neoplasms	Rate	1991	5.730899756757212	9.159848786971175	2.93382115668133
Deaths	Taiwan (Province of China)	Female	80-84 years	Myelodysplastic, myeloproliferative, and other hematopoietic neoplasms	Rate	1991	2.6604731416141743	4.609713054134586	1.356036453414042
Deaths	Taiwan (Province of China)	Both	80-84 years	Myelodysplastic, myeloproliferative, and other hematopoietic neoplasms	Rate	1991	4.029576878118962	6.414775390508308	2.141284026066634
Deaths	Taiwan (Province of China)	Male	85-89 years	Myelodysplastic, myeloproliferative, and other hematopoietic neoplasms	Number	1991	1.536091835717045	2.4225128132132134	0.7586755093747312
Deaths	Taiwan (Province of China)	Female	85-89 years	Myelodysplastic, myeloproliferative, and other hematopoietic neoplasms	Number	1991	0.742591672157292	1.1866320885748074	0.3500396562470276
Deaths	Taiwan (Province of China)	Both	85-89 years	Myelodysplastic, myeloproliferative, and other hematopoietic neoplasms	Number	1991	2.2786835078743395	3.483852593777001	1.1389096872100932
Deaths	Taiwan (Province of China)	Male	85-89 years	Myelodysplastic, myeloproliferative, and other hematopoietic neoplasms	Rate	1991	9.081556069925142	14.322181416346277	4.4853790750404094
Deaths	Taiwan (Province of China)	Female	85-89 years	Myelodysplastic, myeloproliferative, and other hematopoietic neoplasms	Rate	1991	3.0158228388306747	4.819165482447307	1.4215855488110298
Deaths	Taiwan (Province of China)	Both	85-89 years	Myelodysplastic, myeloproliferative, and other hematopoietic neoplasms	Rate	1991	5.48583354008346	8.387226809517335	2.741876587789676
Deaths	Taiwan (Province of China)	Male	90-94 years	Myelodysplastic, myeloproliferative, and other hematopoietic neoplasms	Number	1991	0.29435083513544996	0.46484393026514914	0.1379957019895156
Deaths	Taiwan (Province of China)	Female	90-94 years	Myelodysplastic, myeloproliferative, and other hematopoietic neoplasms	Number	1991	0.2241932485936878	0.3673760304042209	0.09003150514089871
Deaths	Taiwan (Province of China)	Both	90-94 years	Myelodysplastic, myeloproliferative, and other hematopoietic neoplasms	Number	1991	0.5185440837291376	0.8042130236769774	0.23551918570016223
Deaths	Taiwan (Province of China)	Male	90-94 years	Myelodysplastic, myeloproliferative, and other hematopoietic neoplasms	Rate	1991	6.345268943610001	10.020558470574015	2.9747489650668255
Deaths	Taiwan (Province of China)	Female	90-94 years	Myelodysplastic, myeloproliferative, and other hematopoietic neoplasms	Rate	1991	2.7090215959015382	4.439159548400579	1.087888655292369
Deaths	Taiwan (Province of China)	Both	90-94 years	Myelodysplastic, myeloproliferative, and other hematopoietic neoplasms	Rate	1991	4.015144973359696	6.227111601207094	1.8236514585088448
Deaths	Taiwan (Province of China)	Male	95+ years	Myelodysplastic, myeloproliferative, and other hematopoietic neoplasms	Number	1991	0.07880613146683554	0.1249745438702528	0.03911842386890311
Deaths	Taiwan (Province of China)	Female	95+ years	Myelodysplastic, myeloproliferative, and other hematopoietic neoplasms	Number	1991	0.07690421185377132	0.12957201081621608	0.03773515865723072
Deaths	Taiwan (Province of China)	Both	95+ years	Myelodysplastic, myeloproliferative, and other hematopoietic neoplasms	Number	1991	0.1557103433206067	0.2459913997189785	0.0779915778228256
Deaths	Taiwan (Province of China)	Male	95+ years	Myelodysplastic, myeloproliferative, and other hematopoietic neoplasms	Rate	1991	9.437159620352439	14.965900457639535	4.684493494047509
Deaths	Taiwan (Province of China)	Female	95+ years	Myelodysplastic, myeloproliferative, and other hematopoietic neoplasms	Rate	1991	4.190791245527333	7.060851876701765	2.0563265487981517
Deaths	Taiwan (Province of China)	Both	95+ years	Myelodysplastic, myeloproliferative, and other hematopoietic neoplasms	Rate	1991	5.831546323551413	9.212684347518422	2.920881742481408
Deaths	Taiwan (Province of China)	Male	<5 years	Acute lymphoid leukemia	Number	1991	2.4684072842737894	3.9010995247398474	1.5712055493458859
Deaths	Taiwan (Province of China)	Female	<5 years	Acute lymphoid leukemia	Number	1991	2.583277319120992	3.800468701996705	1.5641216345390943
Deaths	Taiwan (Province of China)	Both	<5 years	Acute lymphoid leukemia	Number	1991	5.051684603394783	7.035784155836814	3.4578688468619263
Deaths	Taiwan (Province of China)	Male	<5 years	Acute lymphoid leukemia	Rate	1991	0.2948640161567523	0.4660065138441727	0.1876886287929612
Deaths	Taiwan (Province of China)	Female	<5 years	Acute lymphoid leukemia	Rate	1991	0.33466024741038364	0.4923458223673841	0.2026299419424702
Deaths	Taiwan (Province of China)	Both	<5 years	Acute lymphoid leukemia	Rate	1991	0.3139555483179739	0.4372647237335921	0.21490199706819202
Deaths	Taiwan (Province of China)	Male	5-9 years	Acute lymphoid leukemia	Number	1991	6.565829796575522	9.433913349767078	4.302987109292699
Deaths	Taiwan (Province of China)	Female	5-9 years	Acute lymphoid leukemia	Number	1991	5.8906816178104755	8.03607948400767	3.6593810855744824
Deaths	Taiwan (Province of China)	Both	5-9 years	Acute lymphoid leukemia	Number	1991	12.456511414385982	16.316751126788652	8.623904531869053
Deaths	Taiwan (Province of China)	Male	5-9 years	Acute lymphoid leukemia	Rate	1991	0.7084805732956786	1.0179588179320018	0.4643103565775687
Deaths	Taiwan (Province of China)	Female	5-9 years	Acute lymphoid leukemia	Rate	1991	0.6761085128912755	0.9223485670963871	0.42000889954562615
Deaths	Taiwan (Province of China)	Both	5-9 years	Acute lymphoid leukemia	Rate	1991	0.6927940320448914	0.9074890574856941	0.47963586222894916
Deaths	Taiwan (Province of China)	Male	10-14 years	Acute lymphoid leukemia	Number	1991	5.668152649502575	8.48142820425584	3.4690516606059365
Deaths	Taiwan (Province of China)	Female	10-14 years	Acute lymphoid leukemia	Number	1991	5.229760442401493	7.517257060826324	3.080272509616023
Deaths	Taiwan (Province of China)	Both	10-14 years	Acute lymphoid leukemia	Number	1991	10.89791309190407	14.950094940933607	7.482425737040648
Deaths	Taiwan (Province of China)	Male	10-14 years	Acute lymphoid leukemia	Rate	1991	0.545697236732057	0.8165432762312621	0.33398040284598585
Deaths	Taiwan (Province of China)	Female	10-14 years	Acute lymphoid leukemia	Rate	1991	0.5339448815481179	0.7674923115725991	0.3144877778622704
Deaths	Taiwan (Province of China)	Both	10-14 years	Acute lymphoid leukemia	Rate	1991	0.5399935520240294	0.7407798908075809	0.3707555398383754
Deaths	Taiwan (Province of China)	Male	15-19 years	Acute lymphoid leukemia	Number	1991	4.911297400732033	8.160167991127228	2.827000747755799
Deaths	Taiwan (Province of China)	Female	15-19 years	Acute lymphoid leukemia	Number	1991	3.4425138108594515	5.189272380769895	2.0084201489377524
Deaths	Taiwan (Province of China)	Both	15-19 years	Acute lymphoid leukemia	Number	1991	8.353811211591482	11.98680789603562	5.567423899956057
Deaths	Taiwan (Province of China)	Male	15-19 years	Acute lymphoid leukemia	Rate	1991	0.5221042079740171	0.8674811762177922	0.30052934406476767
Deaths	Taiwan (Province of China)	Female	15-19 years	Acute lymphoid leukemia	Rate	1991	0.3844200137956101	0.5794777507970862	0.22427706721945628
Deaths	Taiwan (Province of China)	Both	15-19 years	Acute lymphoid leukemia	Rate	1991	0.45495544732600146	0.6528114426125264	0.3032064966159837
Deaths	Taiwan (Province of China)	Male	20-24 years	Acute lymphoid leukemia	Number	1991	3.614711674932513	5.4769454816687135	2.197522453801737
Deaths	Taiwan (Province of China)	Female	20-24 years	Acute lymphoid leukemia	Number	1991	2.977464054116953	4.533424274886272	1.6395873758911543
Deaths	Taiwan (Province of China)	Both	20-24 years	Acute lymphoid leukemia	Number	1991	6.592175729049469	9.119701246776726	4.36632043130536
Deaths	Taiwan (Province of China)	Male	20-24 years	Acute lymphoid leukemia	Rate	1991	0.3763563845685151	0.5702483587430756	0.2288015421690289
Deaths	Taiwan (Province of China)	Female	20-24 years	Acute lymphoid leukemia	Rate	1991	0.32611552342326305	0.49653665113439266	0.17958063827759507
Deaths	Taiwan (Province of China)	Both	20-24 years	Acute lymphoid leukemia	Rate	1991	0.3518720595060377	0.4867843625045189	0.23306207628179254
Deaths	Taiwan (Province of China)	Male	25-29 years	Acute lymphoid leukemia	Number	1991	3.3137920616535483	4.893180522854872	2.162583536343728
Deaths	Taiwan (Province of China)	Female	25-29 years	Acute lymphoid leukemia	Number	1991	2.7939123685721516	4.409720441044477	1.548850127621654
Deaths	Taiwan (Province of China)	Both	25-29 years	Acute lymphoid leukemia	Number	1991	6.1077044302257	8.18718747330857	4.168503460301279
Deaths	Taiwan (Province of China)	Male	25-29 years	Acute lymphoid leukemia	Rate	1991	0.329309326261989	0.48626164565545077	0.2149075482374298
Deaths	Taiwan (Province of China)	Female	25-29 years	Acute lymphoid leukemia	Rate	1991	0.29120851461574815	0.45962362812529356	0.1614361102018459
Deaths	Taiwan (Province of China)	Both	25-29 years	Acute lymphoid leukemia	Rate	1991	0.3107131133825348	0.4165012467023042	0.21206145501841447
Deaths	Taiwan (Province of China)	Male	30-34 years	Acute lymphoid leukemia	Number	1991	3.7270760673807057	5.274955257752757	2.5171166337053936
Deaths	Taiwan (Province of China)	Female	30-34 years	Acute lymphoid leukemia	Number	1991	2.767490440396422	4.087479543051472	1.6284648210452592
Deaths	Taiwan (Province of China)	Both	30-34 years	Acute lymphoid leukemia	Number	1991	6.494566507777122	8.696798941871105	4.55282989301598
Deaths	Taiwan (Province of China)	Male	30-34 years	Acute lymphoid leukemia	Rate	1991	0.3863160105816202	0.5467555891886314	0.26090222966259013
Deaths	Taiwan (Province of China)	Female	30-34 years	Acute lymphoid leukemia	Rate	1991	0.29957202314010944	0.4424566381086902	0.17627612870205422
Deaths	Taiwan (Province of China)	Both	30-34 years	Acute lymphoid leukemia	Rate	1991	0.3438846566890726	0.4604919689155433	0.24107049221048257
Deaths	Taiwan (Province of China)	Male	35-39 years	Acute lymphoid leukemia	Number	1991	3.6718484981909416	5.350226692713176	2.3240389618457167
Deaths	Taiwan (Province of China)	Female	35-39 years	Acute lymphoid leukemia	Number	1991	2.538298125789356	3.9486184898206753	1.425686166828741
Deaths	Taiwan (Province of China)	Both	35-39 years	Acute lymphoid leukemia	Number	1991	6.2101466239803	8.710780312781253	4.124560490623014
Deaths	Taiwan (Province of China)	Male	35-39 years	Acute lymphoid leukemia	Rate	1991	0.4183941838734096	0.6096394586373409	0.2648160416233163
Deaths	Taiwan (Province of China)	Female	35-39 years	Acute lymphoid leukemia	Rate	1991	0.3014347000229743	0.4689167981850525	0.16930685866195563
Deaths	Taiwan (Province of China)	Both	35-39 years	Acute lymphoid leukemia	Rate	1991	0.36112277671257337	0.5065357332688255	0.23984501933355326
Deaths	Taiwan (Province of China)	Male	40-44 years	Acute lymphoid leukemia	Number	1991	2.9380414996103292	4.23795682710212	1.8040849910528538
Deaths	Taiwan (Province of China)	Female	40-44 years	Acute lymphoid leukemia	Number	1991	1.785828457879061	2.7798095594678625	1.015723801496715
Deaths	Taiwan (Province of China)	Both	40-44 years	Acute lymphoid leukemia	Number	1991	4.723869957489391	6.463809657873779	3.2203574248046447
Deaths	Taiwan (Province of China)	Male	40-44 years	Acute lymphoid leukemia	Rate	1991	0.44320201310252116	0.6392935557453318	0.27214527090536894
Deaths	Taiwan (Province of China)	Female	40-44 years	Acute lymphoid leukemia	Rate	1991	0.28098862113642864	0.43738515403904193	0.15981760688088534
Deaths	Taiwan (Province of China)	Both	40-44 years	Acute lymphoid leukemia	Rate	1991	0.3638043581175957	0.49780416157494706	0.2480127684257741
Deaths	Taiwan (Province of China)	Male	45-49 years	Acute lymphoid leukemia	Number	1991	2.438881712237022	3.453165561746181	1.6122903914323576
Deaths	Taiwan (Province of China)	Female	45-49 years	Acute lymphoid leukemia	Number	1991	1.5394322670312865	2.406868290573124	0.8746862349252351
Deaths	Taiwan (Province of China)	Both	45-49 years	Acute lymphoid leukemia	Number	1991	3.978313979268309	5.454543558533128	2.717564257929816
Deaths	Taiwan (Province of China)	Male	45-49 years	Acute lymphoid leukemia	Rate	1991	0.5510158838039899	0.7801727588427436	0.36426433087191973
Deaths	Taiwan (Province of China)	Female	45-49 years	Acute lymphoid leukemia	Rate	1991	0.36049624320080237	0.5636279005012663	0.20482947410091762
Deaths	Taiwan (Province of China)	Both	45-49 years	Acute lymphoid leukemia	Rate	1991	0.4574631190727641	0.6272135689661539	0.31249052442609904
Deaths	Taiwan (Province of China)	Male	50-54 years	Acute lymphoid leukemia	Number	1991	3.200264367058296	4.608522428591652	2.007823289279336
Deaths	Taiwan (Province of China)	Female	50-54 years	Acute lymphoid leukemia	Number	1991	2.3319354958699687	3.562543129984609	1.2376050162067158
Deaths	Taiwan (Province of China)	Both	50-54 years	Acute lymphoid leukemia	Number	1991	5.532199862928268	7.527706498761615	3.7110461522673055
Deaths	Taiwan (Province of China)	Male	50-54 years	Acute lymphoid leukemia	Rate	1991	0.7304953006547036	1.051945586652428	0.4583075987287351
Deaths	Taiwan (Province of China)	Female	50-54 years	Acute lymphoid leukemia	Rate	1991	0.5374548732448127	0.8210802441774845	0.2852380986912234
Deaths	Taiwan (Province of China)	Both	50-54 years	Acute lymphoid leukemia	Rate	1991	0.6344411222534648	0.8632888683347524	0.4255884356883364
Deaths	Taiwan (Province of China)	Male	55-59 years	Acute lymphoid leukemia	Number	1991	3.0793308378456974	4.3680123352572515	1.9599481547547115
Deaths	Taiwan (Province of China)	Female	55-59 years	Acute lymphoid leukemia	Number	1991	2.7557733411480365	4.413226515407292	1.4282474344925289
Deaths	Taiwan (Province of China)	Both	55-59 years	Acute lymphoid leukemia	Number	1991	5.835104178993737	8.104297865797495	3.9212260353297035
Deaths	Taiwan (Province of China)	Male	55-59 years	Acute lymphoid leukemia	Rate	1991	0.7891366728801459	1.1193856402113138	0.5022737235154522
Deaths	Taiwan (Province of China)	Female	55-59 years	Acute lymphoid leukemia	Rate	1991	0.7466868129638066	1.1957797807507773	0.38698883869044254
Deaths	Taiwan (Province of China)	Both	55-59 years	Acute lymphoid leukemia	Rate	1991	0.7685029219751149	1.0673633922155805	0.5164387084508655
Deaths	Taiwan (Province of China)	Male	60-64 years	Acute lymphoid leukemia	Number	1991	2.8723558387432377	4.400056000059056	1.7527714136946884
Deaths	Taiwan (Province of China)	Female	60-64 years	Acute lymphoid leukemia	Number	1991	2.8132780523997165	4.555578237538548	1.4708834581568908
Deaths	Taiwan (Province of China)	Both	60-64 years	Acute lymphoid leukemia	Number	1991	5.685633891142956	8.254825610223355	3.6757858463918494
Deaths	Taiwan (Province of China)	Male	60-64 years	Acute lymphoid leukemia	Rate	1991	0.6802439808457431	1.042040672347187	0.41509905836944533
Deaths	Taiwan (Province of China)	Female	60-64 years	Acute lymphoid leukemia	Rate	1991	0.8930644063295419	1.4461509663876952	0.46692635348231426
Deaths	Taiwan (Province of China)	Both	60-64 years	Acute lymphoid leukemia	Rate	1991	0.77117622881224	1.1196509317125634	0.4985686242228356
Deaths	Taiwan (Province of China)	Male	65-69 years	Acute lymphoid leukemia	Number	1991	3.0273605082357467	4.616311629643257	1.8508134301122063
Deaths	Taiwan (Province of China)	Female	65-69 years	Acute lymphoid leukemia	Number	1991	2.3775307701335904	3.865789745101091	1.244499431115841
Deaths	Taiwan (Province of China)	Both	65-69 years	Acute lymphoid leukemia	Number	1991	5.404891278369334	7.715475753295285	3.5084012593917273
Deaths	Taiwan (Province of China)	Male	65-69 years	Acute lymphoid leukemia	Rate	1991	0.9229582504712844	1.4073853753905132	0.5642616796902784
Deaths	Taiwan (Province of China)	Female	65-69 years	Acute lymphoid leukemia	Rate	1991	0.9816703231091305	1.5961648597011109	0.5138474647728631
Deaths	Taiwan (Province of China)	Both	65-69 years	Acute lymphoid leukemia	Rate	1991	0.9478962574696931	1.3531207594157646	0.6152946011677617
Deaths	Taiwan (Province of China)	Male	70-74 years	Acute lymphoid leukemia	Number	1991	2.36148163916793	3.639880966343992	1.4587623268852328
Deaths	Taiwan (Province of China)	Female	70-74 years	Acute lymphoid leukemia	Number	1991	1.3508583404449084	2.2429821039152986	0.6698591827969261
Deaths	Taiwan (Province of China)	Both	70-74 years	Acute lymphoid leukemia	Number	1991	3.7123399796128407	5.210134674374499	2.336181048538707
Deaths	Taiwan (Province of China)	Male	70-74 years	Acute lymphoid leukemia	Rate	1991	1.1496236451206565	1.7719778781799405	0.710159094944051
Deaths	Taiwan (Province of China)	Female	70-74 years	Acute lymphoid leukemia	Rate	1991	0.7933032450888567	1.3172106418843277	0.39338059924947594
Deaths	Taiwan (Province of China)	Both	70-74 years	Acute lymphoid leukemia	Rate	1991	0.9881229139273078	1.386794712949096	0.6218272135152262
Deaths	Taiwan (Province of China)	Male	75-79 years	Acute lymphoid leukemia	Number	1991	1.600172169986928	2.50628790409419	0.9461179219927028
Deaths	Taiwan (Province of China)	Female	75-79 years	Acute lymphoid leukemia	Number	1991	0.9702256580983424	1.6231287323401165	0.4853709817141807
Deaths	Taiwan (Province of China)	Both	75-79 years	Acute lymphoid leukemia	Number	1991	2.5703978280852717	3.748703565990119	1.5839713286967354
Deaths	Taiwan (Province of China)	Male	75-79 years	Acute lymphoid leukemia	Rate	1991	1.3340035772866146	2.089398311307421	0.7887430591194154
Deaths	Taiwan (Province of China)	Female	75-79 years	Acute lymphoid leukemia	Rate	1991	0.8643855962378045	1.4460647225352132	0.43242278940330325
Deaths	Taiwan (Province of China)	Both	75-79 years	Acute lymphoid leukemia	Rate	1991	1.1069893618990716	1.6144485196501304	0.6821665468518497
Deaths	Taiwan (Province of China)	Male	80-84 years	Acute lymphoid leukemia	Number	1991	0.7231799406488941	1.1334628643437712	0.4032591106434197
Deaths	Taiwan (Province of China)	Female	80-84 years	Acute lymphoid leukemia	Number	1991	0.45337634137443156	0.7531559269504021	0.22264941166546523
Deaths	Taiwan (Province of China)	Both	80-84 years	Acute lymphoid leukemia	Number	1991	1.1765562820233264	1.6660366928194088	0.7377161394410128
Deaths	Taiwan (Province of China)	Male	80-84 years	Acute lymphoid leukemia	Rate	1991	1.4424820833879435	2.2608479329977236	0.8043558862323354
Deaths	Taiwan (Province of China)	Female	80-84 years	Acute lymphoid leukemia	Rate	1991	0.7277337612414555	1.208922798793005	0.3573840957344755
Deaths	Taiwan (Province of China)	Both	80-84 years	Acute lymphoid leukemia	Rate	1991	1.0464401565303387	1.481788609909157	0.6561316311226885
Deaths	Taiwan (Province of China)	Male	85-89 years	Acute lymphoid leukemia	Number	1991	0.3186601491765901	0.5201877429233739	0.17665807919513926
Deaths	Taiwan (Province of China)	Female	85-89 years	Acute lymphoid leukemia	Number	1991	0.27616200756288545	0.4825080916345088	0.13191451584112604
Deaths	Taiwan (Province of China)	Both	85-89 years	Acute lymphoid leukemia	Number	1991	0.5948221567394755	0.8774722409346264	0.34334963587361034
Deaths	Taiwan (Province of China)	Male	85-89 years	Acute lymphoid leukemia	Rate	1991	1.8839563785891964	3.075411277113663	1.0444233958622897
Deaths	Taiwan (Province of China)	Female	85-89 years	Acute lymphoid leukemia	Rate	1991	1.1215526928897046	1.9595680603912446	0.5357329264025091
Deaths	Taiwan (Province of China)	Both	85-89 years	Acute lymphoid leukemia	Rate	1991	1.4320090203620097	2.112477065453371	0.8265996317355929
Deaths	Taiwan (Province of China)	Male	90-94 years	Acute lymphoid leukemia	Number	1991	0.12777733697408838	0.20577397910169945	0.0713858313789762
Deaths	Taiwan (Province of China)	Female	90-94 years	Acute lymphoid leukemia	Number	1991	0.14882833118800776	0.23926869209877297	0.0797146486256882
Deaths	Taiwan (Province of China)	Both	90-94 years	Acute lymphoid leukemia	Number	1991	0.276605668162096	0.4021048165302743	0.17210463793925224
Deaths	Taiwan (Province of China)	Male	90-94 years	Acute lymphoid leukemia	Rate	1991	2.7544734759314706	4.435833308902404	1.538851753739245
Deaths	Taiwan (Province of China)	Female	90-94 years	Acute lymphoid leukemia	Rate	1991	1.7983555071321213	2.8911845391625284	0.9632257259809927
Deaths	Taiwan (Province of China)	Both	90-94 years	Acute lymphoid leukemia	Rate	1991	2.14178869834328	3.1135426736419847	1.332625505905177
Deaths	Taiwan (Province of China)	Male	95+ years	Acute lymphoid leukemia	Number	1991	0.031473596871095175	0.04796237039476923	0.01886701763938356
Deaths	Taiwan (Province of China)	Female	95+ years	Acute lymphoid leukemia	Number	1991	0.06631632384273782	0.10341287629131773	0.03649079556942296
Deaths	Taiwan (Province of China)	Both	95+ years	Acute lymphoid leukemia	Number	1991	0.09778992071383297	0.14287716384360938	0.06093618381957612
Deaths	Taiwan (Province of China)	Male	95+ years	Acute lymphoid leukemia	Rate	1991	3.769013298465843	5.743570160862246	2.2593553789377183
Deaths	Taiwan (Province of China)	Female	95+ years	Acute lymphoid leukemia	Rate	1991	3.6138185763368207	5.635345141570459	1.9885166615509113
Deaths	Taiwan (Province of China)	Both	95+ years	Acute lymphoid leukemia	Rate	1991	3.662354346268185	5.350927766025849	2.2821359913941857
Deaths	Taiwan (Province of China)	Male	20-24 years	Chronic lymphoid leukemia	Number	1991	0.06227262591998079	0.13379764117452306	0.02216192989992649
Deaths	Taiwan (Province of China)	Female	20-24 years	Chronic lymphoid leukemia	Number	1991	0.05129709432780899	0.10762572253700249	0.018303482980775963
Deaths	Taiwan (Province of China)	Both	20-24 years	Chronic lymphoid leukemia	Number	1991	0.11356972024778976	0.19934226393271345	0.05518700463826815
Deaths	Taiwan (Province of China)	Male	20-24 years	Chronic lymphoid leukemia	Rate	1991	0.006483698412617957	0.013930736674088695	0.0023074548020079423
Deaths	Taiwan (Province of China)	Female	20-24 years	Chronic lymphoid leukemia	Rate	1991	0.005618465399666202	0.011788024372764709	0.0020047429034419774
Deaths	Taiwan (Province of China)	Both	20-24 years	Chronic lymphoid leukemia	Rate	1991	0.006062036724084191	0.010640337248217445	0.0029457292672682867
Deaths	Taiwan (Province of China)	Male	25-29 years	Chronic lymphoid leukemia	Number	1991	0.11847721482278044	0.24573455215789677	0.051813409370692044
Deaths	Taiwan (Province of China)	Female	25-29 years	Chronic lymphoid leukemia	Number	1991	0.07966740953133741	0.15342993241464276	0.031587701031646286
Deaths	Taiwan (Province of China)	Both	25-29 years	Chronic lymphoid leukemia	Number	1991	0.19814462435411778	0.3275215262924172	0.11004026915828195
Deaths	Taiwan (Province of China)	Male	25-29 years	Chronic lymphoid leukemia	Rate	1991	0.011773717561269768	0.024419963083027275	0.005148976946575557
Deaths	Taiwan (Province of China)	Female	25-29 years	Chronic lymphoid leukemia	Rate	1991	0.008303706391751186	0.01599194850155478	0.0032923750941598324
Deaths	Taiwan (Province of China)	Both	25-29 years	Chronic lymphoid leukemia	Rate	1991	0.010080077357444355	0.016661780918949275	0.005598004130392798
Deaths	Taiwan (Province of China)	Male	30-34 years	Chronic lymphoid leukemia	Number	1991	0.29197449733825165	0.43566887476706007	0.18933912902221783
Deaths	Taiwan (Province of China)	Female	30-34 years	Chronic lymphoid leukemia	Number	1991	0.1373900024883803	0.24689310149407612	0.07078072847775008
Deaths	Taiwan (Province of China)	Both	30-34 years	Chronic lymphoid leukemia	Number	1991	0.4293644998266318	0.6096623028450445	0.2971307142302094
Deaths	Taiwan (Province of China)	Male	30-34 years	Chronic lymphoid leukemia	Rate	1991	0.030263515142731234	0.04515761379479304	0.019625233198491184
Deaths	Taiwan (Province of China)	Female	30-34 years	Chronic lymphoid leukemia	Rate	1991	0.014872030054338013	0.026725391652417843	0.007661788355219409
Deaths	Taiwan (Province of China)	Both	30-34 years	Chronic lymphoid leukemia	Rate	1991	0.022734675738641835	0.03228137112139526	0.01573295054142217
Deaths	Taiwan (Province of China)	Male	35-39 years	Chronic lymphoid leukemia	Number	1991	0.489172569481272	0.7671368750111919	0.31634959950061176
Deaths	Taiwan (Province of China)	Female	35-39 years	Chronic lymphoid leukemia	Number	1991	0.24469272028585518	0.43059621543691706	0.12122072958669011
Deaths	Taiwan (Province of China)	Both	35-39 years	Chronic lymphoid leukemia	Number	1991	0.7338652897671278	1.0314221066794564	0.5056198635094805
Deaths	Taiwan (Province of China)	Male	35-39 years	Chronic lymphoid leukemia	Rate	1991	0.055739488729508214	0.08741254082177942	0.03604692093558579
Deaths	Taiwan (Province of China)	Female	35-39 years	Chronic lymphoid leukemia	Rate	1991	0.029058397824816132	0.05113530192238198	0.01439552505211215
Deaths	Taiwan (Province of China)	Both	35-39 years	Chronic lymphoid leukemia	Rate	1991	0.042674591635297715	0.059977652329259834	0.029402019006524994
Deaths	Taiwan (Province of China)	Male	40-44 years	Chronic lymphoid leukemia	Number	1991	0.5271536965591336	0.8391017127719137	0.2990803436713803
Deaths	Taiwan (Province of China)	Female	40-44 years	Chronic lymphoid leukemia	Number	1991	0.1978298228346022	0.35678245357678423	0.09700477441400296
Deaths	Taiwan (Province of China)	Both	40-44 years	Chronic lymphoid leukemia	Number	1991	0.7249835193937363	1.039412196641191	0.4724924089408635
Deaths	Taiwan (Province of China)	Male	40-44 years	Chronic lymphoid leukemia	Rate	1991	0.07952085753738694	0.1265780515175193	0.04511611235312033
Deaths	Taiwan (Province of China)	Female	40-44 years	Chronic lymphoid leukemia	Rate	1991	0.031127250152558288	0.056137424193181754	0.01526307730509181
Deaths	Taiwan (Province of China)	Both	40-44 years	Chronic lymphoid leukemia	Rate	1991	0.055833917168001554	0.08004934310673138	0.03638855410861582
Deaths	Taiwan (Province of China)	Male	45-49 years	Chronic lymphoid leukemia	Number	1991	0.5603989796663851	0.8746470967765186	0.33289073000845515
Deaths	Taiwan (Province of China)	Female	45-49 years	Chronic lymphoid leukemia	Number	1991	0.2861301847964105	0.5246905450908681	0.150705063001871
Deaths	Taiwan (Province of China)	Both	45-49 years	Chronic lymphoid leukemia	Number	1991	0.846529164462796	1.1988084198196083	0.5933333716019031
Deaths	Taiwan (Province of China)	Male	45-49 years	Chronic lymphoid leukemia	Rate	1991	0.12661078949191673	0.19760878136432938	0.07520991234852384
Deaths	Taiwan (Province of China)	Female	45-49 years	Chronic lymphoid leukemia	Rate	1991	0.06700447879033643	0.12286930344327715	0.0352913279830652
Deaths	Taiwan (Province of China)	Both	45-49 years	Chronic lymphoid leukemia	Rate	1991	0.09734170655691572	0.13785001429229396	0.06822692634051143
Deaths	Taiwan (Province of China)	Male	50-54 years	Chronic lymphoid leukemia	Number	1991	1.0455408177062255	1.6596531940345574	0.6442450125556384
Deaths	Taiwan (Province of China)	Female	50-54 years	Chronic lymphoid leukemia	Number	1991	0.4546774220666846	0.786714864759721	0.23864817335537142
Deaths	Taiwan (Province of China)	Both	50-54 years	Chronic lymphoid leukemia	Number	1991	1.5002182397729091	2.1307686892907087	1.0152906247583062
Deaths	Taiwan (Province of China)	Male	50-54 years	Chronic lymphoid leukemia	Rate	1991	0.23865611286330338	0.378833971167585	0.14705596168441515
Deaths	Taiwan (Province of China)	Female	50-54 years	Chronic lymphoid leukemia	Rate	1991	0.10479217657474794	0.1813187966254205	0.05500264650886782
Deaths	Taiwan (Province of China)	Both	50-54 years	Chronic lymphoid leukemia	Rate	1991	0.1720473170256796	0.24435980477765853	0.11643507815065232
Deaths	Taiwan (Province of China)	Male	55-59 years	Chronic lymphoid leukemia	Number	1991	1.3804442596754896	2.125620177906919	0.807008367733886
Deaths	Taiwan (Province of China)	Female	55-59 years	Chronic lymphoid leukemia	Number	1991	0.6360615988976276	1.100084868260855	0.30897425126305195
Deaths	Taiwan (Province of China)	Both	55-59 years	Chronic lymphoid leukemia	Number	1991	2.0165058585731157	3.0563407451462457	1.199322069532411
Deaths	Taiwan (Province of China)	Male	55-59 years	Chronic lymphoid leukemia	Rate	1991	0.3537649078781442	0.544730307761892	0.20681113262434977
Deaths	Taiwan (Province of China)	Female	55-59 years	Chronic lymphoid leukemia	Rate	1991	0.17234320436951345	0.2980719974340158	0.08371769750387949
Deaths	Taiwan (Province of China)	Both	55-59 years	Chronic lymphoid leukemia	Rate	1991	0.2655806300892168	0.40253039554154846	0.15795476593938798
Deaths	Taiwan (Province of China)	Male	60-64 years	Chronic lymphoid leukemia	Number	1991	2.1748106467973862	3.372754192207203	1.2471817122558404
Deaths	Taiwan (Province of China)	Female	60-64 years	Chronic lymphoid leukemia	Number	1991	0.8044440072580981	1.48440048289012	0.42206887008952926
Deaths	Taiwan (Province of China)	Both	60-64 years	Chronic lymphoid leukemia	Number	1991	2.9792546540554836	4.306962351380048	1.8818515776904128
Deaths	Taiwan (Province of China)	Male	60-64 years	Chronic lymphoid leukemia	Rate	1991	0.51504825133729	0.7987505263710772	0.2953630749155804
Deaths	Taiwan (Province of China)	Female	60-64 years	Chronic lymphoid leukemia	Rate	1991	0.2553676872268282	0.4712172815185339	0.13398415580541778
Deaths	Taiwan (Province of China)	Both	60-64 years	Chronic lymphoid leukemia	Rate	1991	0.4040939696037939	0.5841788351774915	0.25524668500523506
Deaths	Taiwan (Province of China)	Male	65-69 years	Chronic lymphoid leukemia	Number	1991	2.5190093977370873	3.861951262698823	1.5294733233276974
Deaths	Taiwan (Province of China)	Female	65-69 years	Chronic lymphoid leukemia	Number	1991	0.8530309640874627	1.4979156218579224	0.4294069769730693
Deaths	Taiwan (Province of China)	Both	65-69 years	Chronic lymphoid leukemia	Number	1991	3.372040361824554	4.744231078143379	2.220034505549165
Deaths	Taiwan (Province of China)	Male	65-69 years	Chronic lymphoid leukemia	Rate	1991	0.76797609677846	1.1774018228516516	0.46629399399270494
Deaths	Taiwan (Province of China)	Female	65-69 years	Chronic lymphoid leukemia	Rate	1991	0.35221213229168036	0.6184817168178478	0.17729994964766865
Deaths	Taiwan (Province of China)	Both	65-69 years	Chronic lymphoid leukemia	Rate	1991	0.5913799694366068	0.8320313308689303	0.38934407574217145
Deaths	Taiwan (Province of China)	Male	70-74 years	Chronic lymphoid leukemia	Number	1991	1.9565644901781403	3.23788439503467	1.1088411169544579
Deaths	Taiwan (Province of China)	Female	70-74 years	Chronic lymphoid leukemia	Number	1991	0.6722407837182984	1.2542583438704797	0.336511520471295
Deaths	Taiwan (Province of China)	Both	70-74 years	Chronic lymphoid leukemia	Number	1991	2.6288052738964374	4.042590169252596	1.7040285221152867
Deaths	Taiwan (Province of China)	Male	70-74 years	Chronic lymphoid leukemia	Rate	1991	0.9525006520502872	1.576276689583164	0.5398093915233672
Deaths	Taiwan (Province of China)	Female	70-74 years	Chronic lymphoid leukemia	Rate	1991	0.39477921499093727	0.7365740615292924	0.19761930115613813
Deaths	Taiwan (Province of China)	Both	70-74 years	Chronic lymphoid leukemia	Rate	1991	0.6997157430772082	1.0760264414878193	0.45356557802752906
Deaths	Taiwan (Province of China)	Male	75-79 years	Chronic lymphoid leukemia	Number	1991	1.5957059849702981	2.6658017873164677	0.8654402613189399
Deaths	Taiwan (Province of China)	Female	75-79 years	Chronic lymphoid leukemia	Number	1991	0.5905231319466245	1.1176931029283224	0.29545253055768655
Deaths	Taiwan (Province of China)	Both	75-79 years	Chronic lymphoid leukemia	Number	1991	2.186229116916924	3.2374042818820943	1.343695576037451
Deaths	Taiwan (Province of China)	Male	75-79 years	Chronic lymphoid leukemia	Rate	1991	1.3302802861928458	2.22237905852735	0.7214851165276538
Deaths	Taiwan (Province of China)	Female	75-79 years	Chronic lymphoid leukemia	Rate	1991	0.5261040926297177	0.9957660994857491	0.26322217893786964
Deaths	Taiwan (Province of China)	Both	75-79 years	Chronic lymphoid leukemia	Rate	1991	0.9415400015739317	1.3942480269210267	0.5786873502816225
Deaths	Taiwan (Province of China)	Male	80-84 years	Chronic lymphoid leukemia	Number	1991	0.8781817507651156	1.331619379837337	0.5531583301007144
Deaths	Taiwan (Province of China)	Female	80-84 years	Chronic lymphoid leukemia	Number	1991	0.40578468336282036	0.7386571040314204	0.21667796641849202
Deaths	Taiwan (Province of China)	Both	80-84 years	Chronic lymphoid leukemia	Number	1991	1.2839664341279358	1.7833942826081102	0.8482778946824444
Deaths	Taiwan (Province of China)	Male	80-84 years	Chronic lymphoid leukemia	Rate	1991	1.7516545609662462	2.656098419411351	1.103350543339347
Deaths	Taiwan (Province of China)	Female	80-84 years	Chronic lymphoid leukemia	Rate	1991	0.6513423549684416	1.185650117857741	0.34779907350668726
Deaths	Taiwan (Province of China)	Both	80-84 years	Chronic lymphoid leukemia	Rate	1991	1.14197174995994	1.586167547410829	0.7544662898456437
Deaths	Taiwan (Province of China)	Male	85-89 years	Chronic lymphoid leukemia	Number	1991	0.42537790117870744	0.6702250399178341	0.25023287615374595
Deaths	Taiwan (Province of China)	Female	85-89 years	Chronic lymphoid leukemia	Number	1991	0.2745906604646143	0.5108665856268925	0.12321244652064645
Deaths	Taiwan (Province of China)	Both	85-89 years	Chronic lymphoid leukemia	Number	1991	0.6999685616433216	1.0623453237363378	0.41513327368820485
Deaths	Taiwan (Province of China)	Male	85-89 years	Chronic lymphoid leukemia	Rate	1991	2.5148843126675615	3.9624494694618155	1.479406271479907
Deaths	Taiwan (Province of China)	Female	85-89 years	Chronic lymphoid leukemia	Rate	1991	1.1151711178675532	2.074737940506676	0.5003919706851506
Deaths	Taiwan (Province of China)	Both	85-89 years	Chronic lymphoid leukemia	Rate	1991	1.6851445140132546	2.5575511421242174	0.9994156838954013
Deaths	Taiwan (Province of China)	Male	90-94 years	Chronic lymphoid leukemia	Number	1991	0.18510757211525447	0.2986198009146328	0.10383180140395666
Deaths	Taiwan (Province of China)	Female	90-94 years	Chronic lymphoid leukemia	Number	1991	0.21256334264958165	0.37775336685888916	0.10459670113436824
Deaths	Taiwan (Province of China)	Both	90-94 years	Chronic lymphoid leukemia	Number	1991	0.39767091476483574	0.5664756899309221	0.25966260915867023
Deaths	Taiwan (Province of China)	Male	90-94 years	Chronic lymphoid leukemia	Rate	1991	3.990331225082087	6.43729428462023	2.238283796628038
Deaths	Taiwan (Province of China)	Female	90-94 years	Chronic lymphoid leukemia	Rate	1991	2.568492536447184	4.5645532823331365	1.2638860626289183
Deaths	Taiwan (Province of China)	Both	90-94 years	Chronic lymphoid leukemia	Rate	1991	3.0792104751954437	4.3862847737063095	2.0105966930238703
Deaths	Taiwan (Province of China)	Male	95+ years	Chronic lymphoid leukemia	Number	1991	0.052369437379221895	0.08728035988436425	0.029523705285128383
Deaths	Taiwan (Province of China)	Female	95+ years	Chronic lymphoid leukemia	Number	1991	0.10917438211029776	0.1842745773792424	0.056684304182235856
Deaths	Taiwan (Province of China)	Both	95+ years	Chronic lymphoid leukemia	Number	1991	0.1615438194895198	0.2393150147063795	0.10238382024290987
Deaths	Taiwan (Province of China)	Male	95+ years	Chronic lymphoid leukemia	Rate	1991	6.271323443706337	10.451961955488017	3.535510678851849
Deaths	Taiwan (Province of China)	Female	95+ years	Chronic lymphoid leukemia	Rate	1991	5.949310626232699	10.04179442242483	3.0889346629988657
Deaths	Taiwan (Province of China)	Both	95+ years	Chronic lymphoid leukemia	Rate	1991	6.0500172727567945	8.962645412117253	3.834401606188448
Deaths	Taiwan (Province of China)	Male	<5 years	Acute myeloid leukemia	Number	1991	5.888959724150651	7.777189404054733	4.233976896142038
Deaths	Taiwan (Province of China)	Female	<5 years	Acute myeloid leukemia	Number	1991	3.779463352909593	5.335089902430908	2.560502226530459
Deaths	Taiwan (Province of China)	Both	<5 years	Acute myeloid leukemia	Number	1991	9.66842307706025	12.337521232094288	7.517436703946156
Deaths	Taiwan (Province of China)	Male	<5 years	Acute myeloid leukemia	Rate	1991	0.7034666954320257	0.9290254961980426	0.5057704374254588
Deaths	Taiwan (Province of China)	Female	<5 years	Acute myeloid leukemia	Rate	1991	0.48962460646446726	0.691154021091199	0.3317097635174131
Deaths	Taiwan (Province of China)	Both	<5 years	Acute myeloid leukemia	Rate	1991	0.6008797672144353	0.7667607040835096	0.4671987955754482
Deaths	Taiwan (Province of China)	Male	5-9 years	Acute myeloid leukemia	Number	1991	6.639883138018003	9.207693949571524	4.1931751616118325
Deaths	Taiwan (Province of China)	Female	5-9 years	Acute myeloid leukemia	Number	1991	4.292501710743465	6.515812837315525	2.565055063783853
Deaths	Taiwan (Province of China)	Both	5-9 years	Acute myeloid leukemia	Number	1991	10.932384848761465	14.32015506576682	7.634208556739782
Deaths	Taiwan (Province of China)	Male	5-9 years	Acute myeloid leukemia	Rate	1991	0.716471239430064	0.9935487958469421	0.45246118685217734
Deaths	Taiwan (Province of China)	Female	5-9 years	Acute myeloid leukemia	Rate	1991	0.49267591367681934	0.7478585354868899	0.2944066030348027
Deaths	Taiwan (Province of China)	Both	5-9 years	Acute myeloid leukemia	Rate	1991	0.6080266558815874	0.796444336418544	0.424591922373
Deaths	Taiwan (Province of China)	Male	10-14 years	Acute myeloid leukemia	Number	1991	7.739878207441651	10.869442675386928	4.747962360370201
Deaths	Taiwan (Province of China)	Female	10-14 years	Acute myeloid leukemia	Number	1991	5.290343935487292	7.699332751110587	3.3387911499358243
Deaths	Taiwan (Province of China)	Both	10-14 years	Acute myeloid leukemia	Number	1991	13.030222142928933	17.145652137439438	9.325980813159331
Deaths	Taiwan (Province of China)	Male	10-14 years	Acute myeloid leukemia	Rate	1991	0.7451510944777091	1.046447616984463	0.45710659193153663
Deaths	Taiwan (Province of China)	Female	10-14 years	Acute myeloid leukemia	Rate	1991	0.5401302979540382	0.7860817639867866	0.3408818558136022
Deaths	Taiwan (Province of China)	Both	10-14 years	Acute myeloid leukemia	Rate	1991	0.6456498486714389	0.8495701444290619	0.4621040251410163
Deaths	Taiwan (Province of China)	Male	15-19 years	Acute myeloid leukemia	Number	1991	7.990805017872236	11.11547823759149	4.983202366639639
Deaths	Taiwan (Province of China)	Female	15-19 years	Acute myeloid leukemia	Number	1991	5.0982416386214044	7.151181841232471	3.6056091642710526
Deaths	Taiwan (Province of China)	Both	15-19 years	Acute myeloid leukemia	Number	1991	13.089046656493645	17.093045194740643	9.484240344830251
Deaths	Taiwan (Province of China)	Male	15-19 years	Acute myeloid leukemia	Rate	1991	0.8494767440288061	1.1816506898208043	0.5297481933024142
Deaths	Taiwan (Province of China)	Female	15-19 years	Acute myeloid leukemia	Rate	1991	0.5693124933499971	0.7985610437900256	0.4026326111745105
Deaths	Taiwan (Province of China)	Both	15-19 years	Acute myeloid leukemia	Rate	1991	0.7128402744382206	0.9309013366194179	0.5165195500997593
Deaths	Taiwan (Province of China)	Male	20-24 years	Acute myeloid leukemia	Number	1991	7.313523220543878	9.710618530356241	5.06451690911348
Deaths	Taiwan (Province of China)	Female	20-24 years	Acute myeloid leukemia	Number	1991	5.877154196894686	7.8273888021642	4.294152312479903
Deaths	Taiwan (Province of China)	Both	20-24 years	Acute myeloid leukemia	Number	1991	13.190677417438568	16.361707958335053	10.179095276831992
Deaths	Taiwan (Province of China)	Male	20-24 years	Acute myeloid leukemia	Rate	1991	0.7614690756194726	1.0110497352675112	0.5273071395205109
Deaths	Taiwan (Province of China)	Female	20-24 years	Acute myeloid leukemia	Rate	1991	0.6437126300515361	0.8573178214278119	0.4703296844532091
Deaths	Taiwan (Province of China)	Both	20-24 years	Acute myeloid leukemia	Rate	1991	0.7040817811789641	0.8733425977959819	0.5433318779994825
Deaths	Taiwan (Province of China)	Male	25-29 years	Acute myeloid leukemia	Number	1991	8.12555648191266	10.554992204997923	5.943749397012975
Deaths	Taiwan (Province of China)	Female	25-29 years	Acute myeloid leukemia	Number	1991	6.651221385578101	8.791186216836648	5.001402615021613
Deaths	Taiwan (Province of China)	Both	25-29 years	Acute myeloid leukemia	Number	1991	14.776777867490773	17.875231105548274	11.941111062678793
Deaths	Taiwan (Province of China)	Male	25-29 years	Acute myeloid leukemia	Rate	1991	0.8074802162532762	1.0489063004134274	0.5906623206839826
Deaths	Taiwan (Province of China)	Female	25-29 years	Acute myeloid leukemia	Rate	1991	0.6932544921101305	0.9163022823166717	0.5212944553662194
Deaths	Taiwan (Province of China)	Both	25-29 years	Acute myeloid leukemia	Rate	1991	0.7517290185570615	0.9093545328996845	0.6074720605617854
Deaths	Taiwan (Province of China)	Male	30-34 years	Acute myeloid leukemia	Number	1991	8.241493777078086	11.011873704191524	6.07249782023188
Deaths	Taiwan (Province of China)	Female	30-34 years	Acute myeloid leukemia	Number	1991	6.573603278662224	8.76383244218974	4.951460921026183
Deaths	Taiwan (Province of China)	Both	30-34 years	Acute myeloid leukemia	Number	1991	14.81509705574032	18.946777045606748	11.948574059592348
Deaths	Taiwan (Province of China)	Male	30-34 years	Acute myeloid leukemia	Rate	1991	0.8542409491072087	1.141394230094574	0.6294218550323829
Deaths	Taiwan (Province of China)	Female	30-34 years	Acute myeloid leukemia	Rate	1991	0.7115716118705778	0.9486569409040622	0.5359798696896414
Deaths	Taiwan (Province of China)	Both	30-34 years	Acute myeloid leukemia	Rate	1991	0.7844533670919766	1.0032241431188167	0.6326721396241765
Deaths	Taiwan (Province of China)	Male	35-39 years	Acute myeloid leukemia	Number	1991	7.648640712906813	10.478173415264722	5.289190240791234
Deaths	Taiwan (Province of China)	Female	35-39 years	Acute myeloid leukemia	Number	1991	7.424849516663135	9.7825277657188	5.419163641754384
Deaths	Taiwan (Province of China)	Both	35-39 years	Acute myeloid leukemia	Number	1991	15.07349022956995	19.07154595387075	11.954847198465952
Deaths	Taiwan (Province of China)	Male	35-39 years	Acute myeloid leukemia	Rate	1991	0.8715356285517318	1.1939508987703775	0.6026845702477487
Deaths	Taiwan (Province of China)	Female	35-39 years	Acute myeloid leukemia	Rate	1991	0.88173538956346	1.1617206397333057	0.6435508698252889
Deaths	Taiwan (Province of China)	Both	35-39 years	Acute myeloid leukemia	Rate	1991	0.8765301330298204	1.1090188441716722	0.6951796594969165
Deaths	Taiwan (Province of China)	Male	40-44 years	Acute myeloid leukemia	Number	1991	6.467347521383472	9.095623470624572	4.361995883408518
Deaths	Taiwan (Province of China)	Female	40-44 years	Acute myeloid leukemia	Number	1991	5.806776859820022	7.683988208706518	4.248322465423512
Deaths	Taiwan (Province of China)	Both	40-44 years	Acute myeloid leukemia	Number	1991	12.274124381203496	16.37189665617927	9.643808978951407
Deaths	Taiwan (Province of China)	Male	40-44 years	Acute myeloid leukemia	Rate	1991	0.9755959680252719	1.3720700109709172	0.6580047820726741
Deaths	Taiwan (Province of China)	Female	40-44 years	Acute myeloid leukemia	Rate	1991	0.9136589888513498	1.2090261200996266	0.668446214100541
Deaths	Taiwan (Province of China)	Both	40-44 years	Acute myeloid leukemia	Rate	1991	0.9452800314453401	1.2608660712020223	0.7427087889736861
Deaths	Taiwan (Province of China)	Male	45-49 years	Acute myeloid leukemia	Number	1991	5.809865730653912	8.07501888107293	3.8718544632924483
Deaths	Taiwan (Province of China)	Female	45-49 years	Acute myeloid leukemia	Number	1991	6.421346951479756	8.670663465741729	4.689591598735176
Deaths	Taiwan (Province of China)	Both	45-49 years	Acute myeloid leukemia	Number	1991	12.231212682133686	15.828891036133204	9.695052260185795
Deaths	Taiwan (Province of China)	Male	45-49 years	Acute myeloid leukemia	Rate	1991	1.312621388850554	1.8243868257993987	0.8747670288177432
Deaths	Taiwan (Province of China)	Female	45-49 years	Acute myeloid leukemia	Rate	1991	1.5037176379065262	2.03045088270507	1.0981841745790286
Deaths	Taiwan (Province of China)	Both	45-49 years	Acute myeloid leukemia	Rate	1991	1.4064572913976763	1.8201514266061516	1.1148262479106166
Deaths	Taiwan (Province of China)	Male	50-54 years	Acute myeloid leukemia	Number	1991	9.53743179096383	12.739104581368165	6.779321871599849
Deaths	Taiwan (Province of China)	Female	50-54 years	Acute myeloid leukemia	Number	1991	7.836487982297016	10.487904011064053	5.562658276159653
Deaths	Taiwan (Province of China)	Both	50-54 years	Acute myeloid leukemia	Number	1991	17.373919773260837	21.94714091331009	13.780280205074792
Deaths	Taiwan (Province of China)	Male	50-54 years	Acute myeloid leukemia	Rate	1991	2.1770229907656042	2.907839779434299	1.5474542727798102
Deaths	Taiwan (Province of China)	Female	50-54 years	Acute myeloid leukemia	Rate	1991	1.8061214225990723	2.417208851125318	1.2820585320702644
Deaths	Taiwan (Province of China)	Both	50-54 years	Acute myeloid leukemia	Rate	1991	1.9924676316836414	2.516931610624264	1.5803435622167097
Deaths	Taiwan (Province of China)	Male	55-59 years	Acute myeloid leukemia	Number	1991	14.486866154763465	18.492612894684562	10.713848398558042
Deaths	Taiwan (Province of China)	Female	55-59 years	Acute myeloid leukemia	Number	1991	9.144577652783058	12.346548245828439	6.6143998839849125
Deaths	Taiwan (Province of China)	Both	55-59 years	Acute myeloid leukemia	Number	1991	23.631443807546503	29.165774049781515	19.08038138495576
Deaths	Taiwan (Province of China)	Male	55-59 years	Acute myeloid leukemia	Rate	1991	3.712533001432205	4.739081242332925	2.745625957130118
Deaths	Taiwan (Province of China)	Female	55-59 years	Acute myeloid leukemia	Rate	1991	2.477756585239359	3.3453421669798633	1.7921957133758175
Deaths	Taiwan (Province of China)	Both	55-59 years	Acute myeloid leukemia	Rate	1991	3.112340938482107	3.8412309174552512	2.5129506512541457
Deaths	Taiwan (Province of China)	Male	60-64 years	Acute myeloid leukemia	Number	1991	20.93450371888111	26.014335810415314	16.180931562829684
Deaths	Taiwan (Province of China)	Female	60-64 years	Acute myeloid leukemia	Number	1991	10.603412922667008	13.709482356746513	7.698829065014572
Deaths	Taiwan (Province of China)	Both	60-64 years	Acute myeloid leukemia	Number	1991	31.537916641548126	38.36917448548413	25.581382533930018
Deaths	Taiwan (Province of China)	Male	60-64 years	Acute myeloid leukemia	Rate	1991	4.957801521204452	6.160829766299984	3.8320395932934845
Deaths	Taiwan (Province of China)	Female	60-64 years	Acute myeloid leukemia	Rate	1991	3.3660130603767104	4.3520229760330755	2.443963973811632
Deaths	Taiwan (Province of China)	Both	60-64 years	Acute myeloid leukemia	Rate	1991	4.277674589303294	5.2042385860349905	3.469754558247446
Deaths	Taiwan (Province of China)	Male	65-69 years	Acute myeloid leukemia	Number	1991	18.4069036269663	23.603726392708857	13.304776013596598
Deaths	Taiwan (Province of China)	Female	65-69 years	Acute myeloid leukemia	Number	1991	9.760741508288119	12.920771135395633	7.279673646885046
Deaths	Taiwan (Province of China)	Both	65-69 years	Acute myeloid leukemia	Number	1991	28.16764513525442	34.638586321781446	22.62077435861976
Deaths	Taiwan (Province of China)	Male	65-69 years	Acute myeloid leukemia	Rate	1991	5.611754372140806	7.196121491560717	4.0562571781639845
Deaths	Taiwan (Province of China)	Female	65-69 years	Acute myeloid leukemia	Rate	1991	4.030160362419839	5.334920470699221	3.0057401026465524
Deaths	Taiwan (Province of China)	Both	65-69 years	Acute myeloid leukemia	Rate	1991	4.939970857933241	6.074828270803538	3.9671745926536346
Deaths	Taiwan (Province of China)	Male	70-74 years	Acute myeloid leukemia	Number	1991	19.204102004693098	23.478299341481467	14.581897586405493
Deaths	Taiwan (Province of China)	Female	70-74 years	Acute myeloid leukemia	Number	1991	8.56504382454576	11.008917013128036	6.439804720943668
Deaths	Taiwan (Province of China)	Both	70-74 years	Acute myeloid leukemia	Number	1991	27.769145829238838	32.95909122504735	22.63463594839894
Deaths	Taiwan (Province of China)	Male	70-74 years	Acute myeloid leukemia	Rate	1991	9.34899911213503	11.429776807283668	7.098803555367165
Deaths	Taiwan (Province of China)	Female	70-74 years	Acute myeloid leukemia	Rate	1991	5.02989607193199	6.465081740955915	3.7818310254357073
Deaths	Taiwan (Province of China)	Both	70-74 years	Acute myeloid leukemia	Rate	1991	7.391383721520445	8.77280460317276	6.0247182509798884
Deaths	Taiwan (Province of China)	Male	75-79 years	Acute myeloid leukemia	Number	1991	14.373074497915395	18.629151887406227	10.447267845888478
Deaths	Taiwan (Province of China)	Female	75-79 years	Acute myeloid leukemia	Number	1991	7.783411330571238	9.99075618559818	5.714748024018259
Deaths	Taiwan (Province of China)	Both	75-79 years	Acute myeloid leukemia	Number	1991	22.15648582848663	27.692750849516308	17.569954429700097
Deaths	Taiwan (Province of China)	Male	75-79 years	Acute myeloid leukemia	Rate	1991	11.98229362843048	15.530425866498222	8.709495728450579
Deaths	Taiwan (Province of China)	Female	75-79 years	Acute myeloid leukemia	Rate	1991	6.93433387128376	8.900883696769322	5.091337089323963
Deaths	Taiwan (Province of China)	Both	75-79 years	Acute myeloid leukemia	Rate	1991	9.542100386644343	11.926395306275154	7.566825815915778
Deaths	Taiwan (Province of China)	Male	80-84 years	Acute myeloid leukemia	Number	1991	4.82286697229932	6.399812431061341	3.25330380892942
Deaths	Taiwan (Province of China)	Female	80-84 years	Acute myeloid leukemia	Number	1991	3.569903870589991	4.779939442208998	2.5040221537348337
Deaths	Taiwan (Province of China)	Both	80-84 years	Acute myeloid leukemia	Number	1991	8.392770842889318	10.645381358218213	6.473684221218961
Deaths	Taiwan (Province of China)	Male	80-84 years	Acute myeloid leukemia	Rate	1991	9.619873017859067	12.765308120363635	6.489162921177902
Deaths	Taiwan (Province of China)	Female	80-84 years	Acute myeloid leukemia	Rate	1991	5.730205425230406	7.672485287255683	4.019313082471636
Deaths	Taiwan (Province of China)	Both	80-84 years	Acute myeloid leukemia	Rate	1991	7.4646088493557	9.468101700720993	5.7577552670328185
Deaths	Taiwan (Province of China)	Male	85-89 years	Acute myeloid leukemia	Number	1991	2.609447466821657	3.554031915278645	1.767084894446942
Deaths	Taiwan (Province of China)	Female	85-89 years	Acute myeloid leukemia	Number	1991	1.8433926050787222	2.677288362049242	1.1678828186702421
Deaths	Taiwan (Province of China)	Both	85-89 years	Acute myeloid leukemia	Number	1991	4.452840071900379	5.792949349172007	3.3389070084373844
Deaths	Taiwan (Province of China)	Male	85-89 years	Acute myeloid leukemia	Rate	1991	15.427361131961808	21.011855777385883	10.44721427202075
Deaths	Taiwan (Province of China)	Female	85-89 years	Acute myeloid leukemia	Rate	1991	7.4864097292898695	10.873037890321816	4.7430207066443115
Deaths	Taiwan (Province of China)	Both	85-89 years	Acute myeloid leukemia	Rate	1991	10.720022912636033	13.946278948293948	8.038276483245456
Deaths	Taiwan (Province of China)	Male	90-94 years	Acute myeloid leukemia	Number	1991	0.9182057731907505	1.2776618733941347	0.5923026252869935
Deaths	Taiwan (Province of China)	Female	90-94 years	Acute myeloid leukemia	Number	1991	0.9200885689529508	1.4128548161086574	0.563370586714117
Deaths	Taiwan (Province of China)	Both	90-94 years	Acute myeloid leukemia	Number	1991	1.8382943421437012	2.5324398184018686	1.3289153993705116
Deaths	Taiwan (Province of China)	Male	90-94 years	Acute myeloid leukemia	Rate	1991	19.793599613161092	27.542331252268337	12.768163038242411
Deaths	Taiwan (Province of China)	Female	90-94 years	Acute myeloid leukemia	Rate	1991	11.11781830662079	17.072120738338818	6.807444450168122
Deaths	Taiwan (Province of China)	Both	90-94 years	Acute myeloid leukemia	Rate	1991	14.234119179092463	19.608965421160846	10.289940919642149
Deaths	Taiwan (Province of China)	Male	95+ years	Acute myeloid leukemia	Number	1991	0.1977830154257633	0.2937831776635305	0.12910004852805304
Deaths	Taiwan (Province of China)	Female	95+ years	Acute myeloid leukemia	Number	1991	0.4192581177920024	0.6538727756112561	0.2605650179762091
Deaths	Taiwan (Province of China)	Both	95+ years	Acute myeloid leukemia	Number	1991	0.617041133217766	0.8865176192281035	0.42685966844123685
Deaths	Taiwan (Province of China)	Male	95+ years	Acute myeloid leukemia	Rate	1991	23.684830761589318	35.181002921731526	15.459936203913324
Deaths	Taiwan (Province of China)	Female	95+ years	Acute myeloid leukemia	Rate	1991	22.84690535545523	35.631914529346176	14.199139031574642
Deaths	Taiwan (Province of China)	Both	95+ years	Acute myeloid leukemia	Rate	1991	23.10895907850622	33.20118916267924	15.986426316237138
Deaths	Taiwan (Province of China)	Male	<5 years	Chronic myeloid leukemia	Number	1991	0.22262700106168293	0.468846196495584	0.08680823530457858
Deaths	Taiwan (Province of China)	Female	<5 years	Chronic myeloid leukemia	Number	1991	0.09647313204542313	0.259196013593731	0.03390124067868793
Deaths	Taiwan (Province of China)	Both	<5 years	Chronic myeloid leukemia	Number	1991	0.31910013310710567	0.5363886467362379	0.18176766368275515
Deaths	Taiwan (Province of China)	Male	<5 years	Chronic myeloid leukemia	Rate	1991	0.026593946653861975	0.05600610293903671	0.010369692659904391
Deaths	Taiwan (Province of China)	Female	<5 years	Chronic myeloid leukemia	Rate	1991	0.012497969923632394	0.0335785095138678	0.004391862038609599
Deaths	Taiwan (Province of China)	Both	<5 years	Chronic myeloid leukemia	Rate	1991	0.019831653225273735	0.033335848319676106	0.011296621028091678
Deaths	Taiwan (Province of China)	Male	5-9 years	Chronic myeloid leukemia	Number	1991	0.34871202764484577	0.7774335316074962	0.1257845839205566
Deaths	Taiwan (Province of China)	Female	5-9 years	Chronic myeloid leukemia	Number	1991	0.4325201985174019	1.1567588863254676	0.12345780038027515
Deaths	Taiwan (Province of China)	Both	5-9 years	Chronic myeloid leukemia	Number	1991	0.7812322261622475	1.5194801256920596	0.3020101793718378
Deaths	Taiwan (Province of China)	Male	5-9 years	Chronic myeloid leukemia	Rate	1991	0.03762749034246566	0.08388833875344083	0.013572684167700123
Deaths	Taiwan (Province of China)	Female	5-9 years	Chronic myeloid leukemia	Rate	1991	0.04964291183737994	0.13276808715015556	0.014169984941566299
Deaths	Taiwan (Province of China)	Both	5-9 years	Chronic myeloid leukemia	Rate	1991	0.04344980756821544	0.08450895502528381	0.0167969058852205
Deaths	Taiwan (Province of China)	Male	10-14 years	Chronic myeloid leukemia	Number	1991	0.5827137169097283	1.1420235560091039	0.2182529600868267
Deaths	Taiwan (Province of China)	Female	10-14 years	Chronic myeloid leukemia	Number	1991	0.5592338583232341	1.3029012900489796	0.19366460796505372
Deaths	Taiwan (Province of China)	Both	10-14 years	Chronic myeloid leukemia	Number	1991	1.1419475752329615	1.9679411956425064	0.5961362920670181
Deaths	Taiwan (Province of China)	Male	10-14 years	Chronic myeloid leukemia	Rate	1991	0.056100335468454714	0.10994747977575653	0.02101214356646255
Deaths	Taiwan (Province of China)	Female	10-14 years	Chronic myeloid leukemia	Rate	1991	0.05709631627084235	0.13302281866368595	0.019772650640280443
Deaths	Taiwan (Province of China)	Both	10-14 years	Chronic myeloid leukemia	Rate	1991	0.05658370755712605	0.0975118398768348	0.02953866039570879
Deaths	Taiwan (Province of China)	Male	15-19 years	Chronic myeloid leukemia	Number	1991	0.6979698341953827	1.3387374136749588	0.29877221663882036
Deaths	Taiwan (Province of China)	Female	15-19 years	Chronic myeloid leukemia	Number	1991	0.5952402124624762	1.410692459620033	0.1999972886809281
Deaths	Taiwan (Province of China)	Both	15-19 years	Chronic myeloid leukemia	Number	1991	1.2932100466578589	2.1082132876934074	0.68363372041944
Deaths	Taiwan (Province of China)	Male	15-19 years	Chronic myeloid leukemia	Rate	1991	0.07419892499648272	0.14231686253570555	0.03176151204152335
Deaths	Taiwan (Province of China)	Female	15-19 years	Chronic myeloid leukemia	Rate	1991	0.0664695229296406	0.15752977172605936	0.02233337749620023
Deaths	Taiwan (Province of China)	Both	15-19 years	Chronic myeloid leukemia	Rate	1991	0.07042928555140507	0.11481503412841053	0.03723125615395755
Deaths	Taiwan (Province of China)	Male	20-24 years	Chronic myeloid leukemia	Number	1991	1.2669687535988365	2.32790373001977	0.5986644311292723
Deaths	Taiwan (Province of China)	Female	20-24 years	Chronic myeloid leukemia	Number	1991	1.0217538848867613	2.380288794577533	0.3707034598168919
Deaths	Taiwan (Province of China)	Both	20-24 years	Chronic myeloid leukemia	Number	1991	2.2887226384855968	3.862526742204322	1.188897740943424
Deaths	Taiwan (Province of China)	Male	20-24 years	Chronic myeloid leukemia	Rate	1991	0.13191419464310022	0.242376573913093	0.062331715813484914
Deaths	Taiwan (Province of China)	Female	20-24 years	Chronic myeloid leukemia	Rate	1991	0.11191060477081767	0.26070814358576627	0.04060238868907323
Deaths	Taiwan (Province of China)	Both	20-24 years	Chronic myeloid leukemia	Rate	1991	0.12216566753419086	0.20617096623917724	0.06346006445252321
Deaths	Taiwan (Province of China)	Male	25-29 years	Chronic myeloid leukemia	Number	1991	1.959708188805105	3.172291580820346	0.9426501542133806
Deaths	Taiwan (Province of China)	Female	25-29 years	Chronic myeloid leukemia	Number	1991	1.211018322099754	2.6583752937393412	0.45800900267173933
Deaths	Taiwan (Province of China)	Both	25-29 years	Chronic myeloid leukemia	Number	1991	3.170726510904859	5.01001673912665	1.6111418961808308
Deaths	Taiwan (Province of China)	Male	25-29 years	Chronic myeloid leukemia	Rate	1991	0.19474673465283385	0.31524766302483376	0.09367621184712173
Deaths	Taiwan (Province of China)	Female	25-29 years	Chronic myeloid leukemia	Rate	1991	0.12622401859058807	0.2770815324378509	0.04773811907953303
Deaths	Taiwan (Province of China)	Both	25-29 years	Chronic myeloid leukemia	Rate	1991	0.16130222363287847	0.25487119046052614	0.08196253115753456
Deaths	Taiwan (Province of China)	Male	30-34 years	Chronic myeloid leukemia	Number	1991	2.653169052299751	4.952075365625414	1.3083726847096162
Deaths	Taiwan (Province of China)	Female	30-34 years	Chronic myeloid leukemia	Number	1991	1.528954025859929	3.236962528934371	0.5729706969483676
Deaths	Taiwan (Province of China)	Both	30-34 years	Chronic myeloid leukemia	Number	1991	4.182123078159682	7.181579341931696	2.214219946615326
Deaths	Taiwan (Province of China)	Male	30-34 years	Chronic myeloid leukemia	Rate	1991	0.2750042298984719	0.5132886919295909	0.13561443522299682
Deaths	Taiwan (Province of China)	Female	30-34 years	Chronic myeloid leukemia	Rate	1991	0.16550440215774134	0.3503908810187946	0.06202225249971737
Deaths	Taiwan (Province of China)	Both	30-34 years	Chronic myeloid leukemia	Rate	1991	0.22144171704796758	0.38026170700202583	0.11724204614181737
Deaths	Taiwan (Province of China)	Male	35-39 years	Chronic myeloid leukemia	Number	1991	3.109384280827314	5.762199557823517	1.4980934113847713
Deaths	Taiwan (Province of China)	Female	35-39 years	Chronic myeloid leukemia	Number	1991	1.6222293927496187	3.4932715288745486	0.5830464473791214
Deaths	Taiwan (Province of China)	Both	35-39 years	Chronic myeloid leukemia	Number	1991	4.731613673576937	8.664656732433574	2.275610350688823
Deaths	Taiwan (Province of China)	Male	35-39 years	Chronic myeloid leukemia	Rate	1991	0.35430337040499016	0.6565823133767871	0.17070245968243883
Deaths	Taiwan (Province of China)	Female	35-39 years	Chronic myeloid leukemia	Rate	1991	0.19264728024012792	0.4148422301961231	0.06923947552871931
Deaths	Taiwan (Province of China)	Both	35-39 years	Chronic myeloid leukemia	Rate	1991	0.2751454307914743	0.5038536266430718	0.13232774978023237
Deaths	Taiwan (Province of China)	Male	40-44 years	Chronic myeloid leukemia	Number	1991	2.757498865886798	5.233880355331352	1.3213686071501465
Deaths	Taiwan (Province of China)	Female	40-44 years	Chronic myeloid leukemia	Number	1991	1.1891839701299831	2.808215328141695	0.3954482300975961
Deaths	Taiwan (Province of China)	Both	40-44 years	Chronic myeloid leukemia	Number	1991	3.9466828360167816	7.091956064342104	1.9539243657961025
Deaths	Taiwan (Province of China)	Male	40-44 years	Chronic myeloid leukemia	Rate	1991	0.41596725187545497	0.7895280955453665	0.19932775858240667
Deaths	Taiwan (Province of China)	Female	40-44 years	Chronic myeloid leukemia	Rate	1991	0.18711044869405744	0.4418546190297947	0.06222123542477989
Deaths	Taiwan (Province of China)	Both	40-44 years	Chronic myeloid leukemia	Rate	1991	0.30395003011766153	0.5461802604653866	0.15047962922471667
Deaths	Taiwan (Province of China)	Male	45-49 years	Chronic myeloid leukemia	Number	1991	2.044062402865614	4.244166782228279	0.8512109940349605
Deaths	Taiwan (Province of China)	Female	45-49 years	Chronic myeloid leukemia	Number	1991	1.4633118321239278	3.409073869270866	0.4703532646569282
Deaths	Taiwan (Province of China)	Both	45-49 years	Chronic myeloid leukemia	Number	1991	3.5073742349895416	6.52840102458462	1.7308486435363253
Deaths	Taiwan (Province of China)	Male	45-49 years	Chronic myeloid leukemia	Rate	1991	0.46181446431545575	0.9588834500612194	0.19231386902796357
Deaths	Taiwan (Province of China)	Female	45-49 years	Chronic myeloid leukemia	Rate	1991	0.34267075558267374	0.7983191914225314	0.11014488166669652
Deaths	Taiwan (Province of China)	Both	45-49 years	Chronic myeloid leukemia	Rate	1991	0.4033101373232644	0.750695573760014	0.19902889094254386
Deaths	Taiwan (Province of China)	Male	50-54 years	Chronic myeloid leukemia	Number	1991	2.893803742075318	5.711053834443734	1.2716950825974582
Deaths	Taiwan (Province of China)	Female	50-54 years	Chronic myeloid leukemia	Number	1991	1.8456195062063097	4.259995059619732	0.6127131497034048
Deaths	Taiwan (Province of China)	Both	50-54 years	Chronic myeloid leukemia	Number	1991	4.739423248281629	8.604628965399664	2.3345623713082655
Deaths	Taiwan (Province of China)	Male	50-54 years	Chronic myeloid leukemia	Rate	1991	0.6605423153044494	1.303610423810707	0.29027829427637264
Deaths	Taiwan (Province of China)	Female	50-54 years	Chronic myeloid leukemia	Rate	1991	0.4253707701276737	0.981826087748321	0.14121559914178516
Deaths	Taiwan (Province of China)	Both	50-54 years	Chronic myeloid leukemia	Rate	1991	0.5435242903321956	0.9867919801605357	0.26773117521454415
Deaths	Taiwan (Province of China)	Male	55-59 years	Chronic myeloid leukemia	Number	1991	3.257475705393354	6.440837954326617	1.4112780294797462
Deaths	Taiwan (Province of China)	Female	55-59 years	Chronic myeloid leukemia	Number	1991	2.134219105196252	4.882800886698498	0.7145795130583089
Deaths	Taiwan (Province of China)	Both	55-59 years	Chronic myeloid leukemia	Number	1991	5.391694810589614	9.870214928316399	2.5182334991843303
Deaths	Taiwan (Province of China)	Male	55-59 years	Chronic myeloid leukemia	Rate	1991	0.8347896590222869	1.6505863453740939	0.36166664361132295
Deaths	Taiwan (Province of China)	Female	55-59 years	Chronic myeloid leukemia	Rate	1991	0.578274431365816	1.3230126650789367	0.19361791887879173
Deaths	Taiwan (Province of China)	Both	55-59 years	Chronic myeloid leukemia	Rate	1991	0.710104411032252	1.2999406317783408	0.33165985438712664
Deaths	Taiwan (Province of China)	Male	60-64 years	Chronic myeloid leukemia	Number	1991	4.28348993861084	8.910380656381069	1.7917620621670227
Deaths	Taiwan (Province of China)	Female	60-64 years	Chronic myeloid leukemia	Number	1991	1.9826108765857366	5.005499140256877	0.6315563666018537
Deaths	Taiwan (Province of China)	Both	60-64 years	Chronic myeloid leukemia	Number	1991	6.266100815196577	11.963573178943992	2.8177502839121247
Deaths	Taiwan (Province of China)	Male	60-64 years	Chronic myeloid leukemia	Rate	1991	1.0144349834553346	2.1101956543098717	0.42433299574406486
Deaths	Taiwan (Province of China)	Female	60-64 years	Chronic myeloid leukemia	Rate	1991	0.6293722740879523	1.5889766439060102	0.20048516396088867
Deaths	Taiwan (Province of China)	Both	60-64 years	Chronic myeloid leukemia	Rate	1991	0.8499083987008513	1.6226903497303127	0.38218817449133086
Deaths	Taiwan (Province of China)	Male	65-69 years	Chronic myeloid leukemia	Number	1991	4.481346218672222	8.963031410847304	1.8432937436996844
Deaths	Taiwan (Province of China)	Female	65-69 years	Chronic myeloid leukemia	Number	1991	2.079996825688887	4.827851435912095	0.6840494889597243
Deaths	Taiwan (Province of China)	Both	65-69 years	Chronic myeloid leukemia	Number	1991	6.561343044361103	11.870416868048148	3.0694746453133503
Deaths	Taiwan (Province of China)	Male	65-69 years	Chronic myeloid leukemia	Rate	1991	1.3662381650582485	2.732579673735571	0.5619691358731437
Deaths	Taiwan (Province of China)	Female	65-69 years	Chronic myeloid leukemia	Rate	1991	0.8588200756809753	1.9933952227034324	0.28244054347696107
Deaths	Taiwan (Province of China)	Both	65-69 years	Chronic myeloid leukemia	Rate	1991	1.1507118636438343	2.081803896566569	0.5383167539992498
Deaths	Taiwan (Province of China)	Male	70-74 years	Chronic myeloid leukemia	Number	1991	3.7192000192140555	7.325168450438678	1.6214939597118183
Deaths	Taiwan (Province of China)	Female	70-74 years	Chronic myeloid leukemia	Number	1991	1.586597561657526	3.7265631873521445	0.5505743559851544
Deaths	Taiwan (Province of China)	Both	70-74 years	Chronic myeloid leukemia	Number	1991	5.305797580871586	9.262307502308458	2.570293576774454
Deaths	Taiwan (Province of China)	Male	70-74 years	Chronic myeloid leukemia	Rate	1991	1.8105922197761484	3.566060694879404	0.7893806013930504
Deaths	Taiwan (Province of China)	Female	70-74 years	Chronic myeloid leukemia	Rate	1991	0.9317431418444977	2.188456465821178	0.32332955291365184
Deaths	Taiwan (Province of China)	Both	70-74 years	Chronic myeloid leukemia	Rate	1991	1.412257550523719	2.465371794914727	0.6841415367877732
Deaths	Taiwan (Province of China)	Male	75-79 years	Chronic myeloid leukemia	Number	1991	3.315541327088611	6.204746857718703	1.5450286886651252
Deaths	Taiwan (Province of China)	Female	75-79 years	Chronic myeloid leukemia	Number	1991	1.4925568534800975	3.334553854641079	0.511432330598388
Deaths	Taiwan (Province of China)	Both	75-79 years	Chronic myeloid leukemia	Number	1991	4.808098180568701	8.284193148491083	2.401965293946015
Deaths	Taiwan (Province of China)	Male	75-79 years	Chronic myeloid leukemia	Rate	1991	2.7640425661283294	5.172664954185675	1.2880325232168983
Deaths	Taiwan (Province of China)	Female	75-79 years	Chronic myeloid leukemia	Rate	1991	1.3297366802718034	2.970793750683148	0.45564115556998497
Deaths	Taiwan (Province of China)	Both	75-79 years	Chronic myeloid leukemia	Rate	1991	2.0706964029846935	3.567740988222069	1.0344507760612713
Deaths	Taiwan (Province of China)	Male	80-84 years	Chronic myeloid leukemia	Number	1991	1.503553612578645	2.7936209219127703	0.7834776171423365
Deaths	Taiwan (Province of China)	Female	80-84 years	Chronic myeloid leukemia	Number	1991	0.8057650891341214	1.7727407435358904	0.3106471210296127
Deaths	Taiwan (Province of China)	Both	80-84 years	Chronic myeloid leukemia	Number	1991	2.309318701712767	4.001514013757612	1.323306312486263
Deaths	Taiwan (Province of China)	Male	80-84 years	Chronic myeloid leukemia	Rate	1991	2.999044948082835	5.572262034841661	1.5627541113062908
Deaths	Taiwan (Province of China)	Female	80-84 years	Chronic myeloid leukemia	Rate	1991	1.2933680156643925	2.845502006320839	0.49863298362762515
Deaths	Taiwan (Province of China)	Both	80-84 years	Chronic myeloid leukemia	Rate	1991	2.0539296424842304	3.558983972882178	1.1769610055494624
Deaths	Taiwan (Province of China)	Male	85-89 years	Chronic myeloid leukemia	Number	1991	0.8535471192911436	1.4628532470400322	0.4392960227199374
Deaths	Taiwan (Province of China)	Female	85-89 years	Chronic myeloid leukemia	Number	1991	0.5635434901095536	1.159731953693299	0.22102933693174737
Deaths	Taiwan (Province of China)	Both	85-89 years	Chronic myeloid leukemia	Number	1991	1.4170906094006972	2.32331998108642	0.7842210754801987
Deaths	Taiwan (Province of China)	Male	85-89 years	Chronic myeloid leukemia	Rate	1991	5.04627122020163	8.64856089731426	2.5971698884552272
Deaths	Taiwan (Province of China)	Female	85-89 years	Chronic myeloid leukemia	Rate	1991	2.2886700617169784	4.70991830908809	0.897647182648678
Deaths	Taiwan (Province of China)	Both	85-89 years	Chronic myeloid leukemia	Rate	1991	3.411585315610389	5.593293949136193	1.8879788543880793
Deaths	Taiwan (Province of China)	Male	90-94 years	Chronic myeloid leukemia	Number	1991	0.5370051915596525	0.9068736157658078	0.3022618716639926
Deaths	Taiwan (Province of China)	Female	90-94 years	Chronic myeloid leukemia	Number	1991	0.4098760286714454	0.8135989799979199	0.1819560765087984
Deaths	Taiwan (Province of China)	Both	90-94 years	Chronic myeloid leukemia	Number	1991	0.9468812202310972	1.4686195678266372	0.558513862561546
Deaths	Taiwan (Province of China)	Male	90-94 years	Chronic myeloid leukemia	Rate	1991	11.576126029990109	19.549314297851897	6.5158057602398225
Deaths	Taiwan (Province of China)	Female	90-94 years	Chronic myeloid leukemia	Rate	1991	4.952704955561115	9.831059681963515	2.1986520283721225
Deaths	Taiwan (Province of China)	Both	90-94 years	Chronic myeloid leukemia	Rate	1991	7.331807441400678	11.371685957981093	4.324635451799076
Deaths	Taiwan (Province of China)	Male	95+ years	Chronic myeloid leukemia	Number	1991	0.0887291129429508	0.14998085165303252	0.04799917111164192
Deaths	Taiwan (Province of China)	Female	95+ years	Chronic myeloid leukemia	Number	1991	0.15865494927882837	0.30899944890773645	0.07470538399248955
Deaths	Taiwan (Province of China)	Both	95+ years	Chronic myeloid leukemia	Number	1991	0.2473840622217792	0.41304953373195685	0.1388206855544147
Deaths	Taiwan (Province of China)	Male	95+ years	Chronic myeloid leukemia	Rate	1991	10.625452439158177	17.960445598598096	5.7479771052561235
Deaths	Taiwan (Province of China)	Female	95+ years	Chronic myeloid leukemia	Rate	1991	8.645687361851444	16.838507984680806	4.070969088465212
Deaths	Taiwan (Province of China)	Both	95+ years	Chronic myeloid leukemia	Rate	1991	9.264841293068496	15.46921956828314	5.199007600997295
Deaths	Taiwan (Province of China)	Male	<5 years	Other leukemia	Number	1991	0.10515436881868369	0.1663317704375088	0.06271776220024455
Deaths	Taiwan (Province of China)	Female	<5 years	Other leukemia	Number	1991	0.048143729299452424	0.07752625387000714	0.02996792814182555
Deaths	Taiwan (Province of China)	Both	<5 years	Other leukemia	Number	1991	0.15329809811813633	0.22443385043524378	0.10415269433983668
Deaths	Taiwan (Province of China)	Male	<5 years	Other leukemia	Rate	1991	0.012561233190262444	0.019869190209465815	0.007491961057054255
Deaths	Taiwan (Province of China)	Female	<5 years	Other leukemia	Rate	1991	0.0062369580839643	0.01004342627440597	0.0038823064686421315
Deaths	Taiwan (Province of China)	Both	<5 years	Other leukemia	Rate	1991	0.00952727500415188	0.01394826837114094	0.006472952851863218
Deaths	Taiwan (Province of China)	Male	5-9 years	Other leukemia	Number	1991	0.06647960087066247	0.12560800201111186	0.034204888856470786
Deaths	Taiwan (Province of China)	Female	5-9 years	Other leukemia	Number	1991	0.03451231917023805	0.08620997820658466	0.010626155422152042
Deaths	Taiwan (Province of China)	Both	5-9 years	Other leukemia	Number	1991	0.10099192004090037	0.17107884656242742	0.053623290773869424
Deaths	Taiwan (Province of China)	Male	5-9 years	Other leukemia	Rate	1991	0.007173427761085125	0.013553630239055444	0.0036908509689341363
Deaths	Taiwan (Province of China)	Female	5-9 years	Other leukemia	Rate	1991	0.0039611838331354	0.009894831183103093	0.0012196269644756646
Deaths	Taiwan (Province of China)	Both	5-9 years	Other leukemia	Rate	1991	0.005616869536063392	0.009514895460272463	0.0029823675819732566
Deaths	Taiwan (Province of China)	Male	10-14 years	Other leukemia	Number	1991	0.08896937829075152	0.21703685826675378	0.031672305758523575
Deaths	Taiwan (Province of China)	Female	10-14 years	Other leukemia	Number	1991	0.06544051719924918	0.1542971238413388	0.02317212980634791
Deaths	Taiwan (Province of China)	Both	10-14 years	Other leukemia	Number	1991	0.15440989549000048	0.30833009266048267	0.075232217197163
Deaths	Taiwan (Province of China)	Male	10-14 years	Other leukemia	Rate	1991	0.008565461604371721	0.020895064256176713	0.0030492279940406834
Deaths	Taiwan (Province of China)	Female	10-14 years	Other leukemia	Rate	1991	0.006681305881834143	0.015753333335254516	0.002365813929898967
Deaths	Taiwan (Province of China)	Both	10-14 years	Other leukemia	Rate	1991	0.007651038068494677	0.015277811497259975	0.003727769881108617
Deaths	Taiwan (Province of China)	Male	15-19 years	Other leukemia	Number	1991	0.15585524006646262	0.35364631595697676	0.055249361006483214
Deaths	Taiwan (Province of China)	Female	15-19 years	Other leukemia	Number	1991	0.057084352082386006	0.15390114765437765	0.016822568169414895
Deaths	Taiwan (Province of China)	Both	15-19 years	Other leukemia	Number	1991	0.21293959214884875	0.42505435645141704	0.09234753533363162
Deaths	Taiwan (Province of China)	Male	15-19 years	Other leukemia	Rate	1991	0.016568468580496095	0.037595000797167294	0.0058733816170572295
Deaths	Taiwan (Province of China)	Female	15-19 years	Other leukemia	Rate	1991	0.0063745183376753695	0.017185895120544373	0.0018785492936481615
Deaths	Taiwan (Province of China)	Both	15-19 years	Other leukemia	Rate	1991	0.011596865783257203	0.023148810761834202	0.005029322926147624
Deaths	Taiwan (Province of China)	Male	20-24 years	Other leukemia	Number	1991	0.6003709365376426	1.0159379698922102	0.31826278058608176
Deaths	Taiwan (Province of China)	Female	20-24 years	Other leukemia	Number	1991	0.5230694059559666	0.9919324321493133	0.22119554851028286
Deaths	Taiwan (Province of China)	Both	20-24 years	Other leukemia	Number	1991	1.1234403424936081	1.686673102993261	0.6859501841978647
Deaths	Taiwan (Province of China)	Male	20-24 years	Other leukemia	Rate	1991	0.0625093936654128	0.10577738300569918	0.033136869608372435
Deaths	Taiwan (Province of China)	Female	20-24 years	Other leukemia	Rate	1991	0.0572907178758925	0.10864432229285863	0.02422709418828579
Deaths	Taiwan (Province of China)	Both	20-24 years	Other leukemia	Rate	1991	0.05996613004465438	0.09002993288670331	0.03661411860861475
Deaths	Taiwan (Province of China)	Male	25-29 years	Other leukemia	Number	1991	0.64140870433269	1.0707037295804196	0.33714369839111513
Deaths	Taiwan (Province of China)	Female	25-29 years	Other leukemia	Number	1991	0.5457545830118412	0.9544194902612655	0.27946790179019815
Deaths	Taiwan (Province of China)	Both	25-29 years	Other leukemia	Number	1991	1.1871632873445317	1.8346353842293475	0.7434072484480546
Deaths	Taiwan (Province of China)	Male	25-29 years	Other leukemia	Rate	1991	0.06374023003029826	0.10640158382128126	0.033503781198405407
Deaths	Taiwan (Province of China)	Female	25-29 years	Other leukemia	Rate	1991	0.05688381040556286	0.09947881157823986	0.02912884222088004
Deaths	Taiwan (Province of China)	Both	25-29 years	Other leukemia	Rate	1991	0.06039375436683215	0.0933321640999248	0.03781885376334469
Deaths	Taiwan (Province of China)	Male	30-34 years	Other leukemia	Number	1991	0.9952860019714292	1.813797160491599	0.48179390333762157
Deaths	Taiwan (Province of China)	Female	30-34 years	Other leukemia	Number	1991	0.6659619867044698	1.2877150179378138	0.2944252863232173
Deaths	Taiwan (Province of China)	Both	30-34 years	Other leukemia	Number	1991	1.6612479886759	2.6518116294595457	0.9993752078387054
Deaths	Taiwan (Province of China)	Male	30-34 years	Other leukemia	Rate	1991	0.10316261614149082	0.1880023027106656	0.04993852963960036
Deaths	Taiwan (Province of China)	Female	30-34 years	Other leukemia	Rate	1991	0.07208826335200905	0.13939104812093783	0.031870599225924674
Deaths	Taiwan (Province of China)	Both	30-34 years	Other leukemia	Rate	1991	0.08796240573980253	0.14041234787707246	0.05291651103112812
Deaths	Taiwan (Province of China)	Male	35-39 years	Other leukemia	Number	1991	1.2618534679128894	2.3197877847957162	0.6282113351467736
Deaths	Taiwan (Province of China)	Female	35-39 years	Other leukemia	Number	1991	0.8589236833189989	1.6401046502924488	0.3606305569488824
Deaths	Taiwan (Province of China)	Both	35-39 years	Other leukemia	Number	1991	2.120777151231889	3.3546158652498583	1.189447593253461
Deaths	Taiwan (Province of China)	Male	35-39 years	Other leukemia	Rate	1991	0.14378375146342726	0.26433163499455353	0.07158246561595773
Deaths	Taiwan (Province of China)	Female	35-39 years	Other leukemia	Rate	1991	0.10200117952786789	0.19477005015454846	0.04282655478823988
Deaths	Taiwan (Province of China)	Both	35-39 years	Other leukemia	Rate	1991	0.12332413065483677	0.1950723983529125	0.06916690436440485
Deaths	Taiwan (Province of China)	Male	40-44 years	Other leukemia	Number	1991	1.4537984480746142	2.828364022386512	0.5824362200883934
Deaths	Taiwan (Province of China)	Female	40-44 years	Other leukemia	Number	1991	0.7504537519849518	1.5093156441467832	0.30802540724082067
Deaths	Taiwan (Province of China)	Both	40-44 years	Other leukemia	Number	1991	2.2042522000595675	3.814729577765394	1.1091987327522264
Deaths	Taiwan (Province of China)	Male	40-44 years	Other leukemia	Rate	1991	0.21930473035096587	0.42665722341726736	0.08786019710110828
Deaths	Taiwan (Province of China)	Female	40-44 years	Other leukemia	Rate	1991	0.11807907084611556	0.23748110846667103	0.048465816564698574
Deaths	Taiwan (Province of China)	Both	40-44 years	Other leukemia	Rate	1991	0.16975838962302114	0.2937877752605901	0.08542388690315268
Deaths	Taiwan (Province of China)	Male	45-49 years	Other leukemia	Number	1991	0.9963394011336489	2.0316725823298807	0.39763530021216775
Deaths	Taiwan (Province of China)	Female	45-49 years	Other leukemia	Number	1991	0.9095306945498884	1.7653554728986722	0.36653271844872193
Deaths	Taiwan (Province of China)	Both	45-49 years	Other leukemia	Number	1991	1.9058700956835373	3.114324732397202	1.0137954118350876
Deaths	Taiwan (Province of China)	Male	45-49 years	Other leukemia	Rate	1991	0.22510269068393446	0.4590152355220236	0.08983763553546989
Deaths	Taiwan (Province of China)	Female	45-49 years	Other leukemia	Rate	1991	0.21298916846361501	0.4134017647435823	0.08583272602552011
Deaths	Taiwan (Province of China)	Both	45-49 years	Other leukemia	Rate	1991	0.21915446670683628	0.3581136917076372	0.11657551757265616
Deaths	Taiwan (Province of China)	Male	50-54 years	Other leukemia	Number	1991	1.64085748822926	3.022092028782714	0.8747225938226948
Deaths	Taiwan (Province of China)	Female	50-54 years	Other leukemia	Number	1991	1.0900528016347806	2.059734452645102	0.5246606446546019
Deaths	Taiwan (Province of China)	Both	50-54 years	Other leukemia	Number	1991	2.73091028986404	4.158717534231861	1.6991150051022526
Deaths	Taiwan (Province of China)	Male	50-54 years	Other leukemia	Rate	1991	0.3745436459980178	0.6898255181340136	0.1996649872870741
Deaths	Taiwan (Province of China)	Female	50-54 years	Other leukemia	Rate	1991	0.25123087296812674	0.47471909970278	0.12092162101773013
Deaths	Taiwan (Province of China)	Both	50-54 years	Other leukemia	Rate	1991	0.31318495932968465	0.4769280729052781	0.19485710158421146
Deaths	Taiwan (Province of China)	Male	55-59 years	Other leukemia	Number	1991	1.9982922706795336	3.3614529424518618	0.9948830687382009
Deaths	Taiwan (Province of China)	Female	55-59 years	Other leukemia	Number	1991	1.442106813043619	2.6392936856142337	0.7071055812905036
Deaths	Taiwan (Province of China)	Both	55-59 years	Other leukemia	Number	1991	3.4403990837231495	5.133326397651806	2.104581821565455
Deaths	Taiwan (Province of China)	Male	55-59 years	Other leukemia	Rate	1991	0.5121001272566666	0.8614357893760562	0.25495757231402577
Deaths	Taiwan (Province of China)	Female	55-59 years	Other leukemia	Rate	1991	0.39074408773268143	0.715126226515349	0.1915928298743068
Deaths	Taiwan (Province of China)	Both	55-59 years	Other leukemia	Rate	1991	0.45311217546379834	0.6760764186951871	0.2771805317943234
Deaths	Taiwan (Province of China)	Male	60-64 years	Other leukemia	Number	1991	2.93581848475815	4.939071941531817	1.4550994096319194
Deaths	Taiwan (Province of China)	Female	60-64 years	Other leukemia	Number	1991	1.515034653099418	2.5517230445243975	0.7695719337409893
Deaths	Taiwan (Province of China)	Both	60-64 years	Other leukemia	Number	1991	4.45085313785757	6.685913594306136	2.8668501148113426
Deaths	Taiwan (Province of China)	Male	60-64 years	Other leukemia	Rate	1991	0.6952734846342007	1.1696928054224454	0.34460306121660483
Deaths	Taiwan (Province of China)	Female	60-64 years	Other leukemia	Rate	1991	0.48094198221352225	0.8100347649361347	0.24429768026236467
Deaths	Taiwan (Province of China)	Both	60-64 years	Other leukemia	Rate	1991	0.6036955955249037	0.9068500945608724	0.38884787561756107
Deaths	Taiwan (Province of China)	Male	65-69 years	Other leukemia	Number	1991	3.5115214085286643	5.915138673173167	1.8521684935741216
Deaths	Taiwan (Province of China)	Female	65-69 years	Other leukemia	Number	1991	1.555882273576015	2.5457142206236245	0.8254939301615155
Deaths	Taiwan (Province of China)	Both	65-69 years	Other leukemia	Number	1991	5.067403682104674	7.439875246231462	3.321952059002695
Deaths	Taiwan (Province of China)	Male	65-69 years	Other leukemia	Rate	1991	1.0705654800249804	1.8033617160014166	0.5646748009550517
Deaths	Taiwan (Province of China)	Female	65-69 years	Other leukemia	Rate	1991	0.6424158515245282	1.0511124116230413	0.3408422314974913
Deaths	Taiwan (Province of China)	Both	65-69 years	Other leukemia	Rate	1991	0.8887085304710041	1.3047866346854395	0.5825956086895446
Deaths	Taiwan (Province of China)	Male	70-74 years	Other leukemia	Number	1991	3.076177585267974	5.583208806081464	1.4265788547513614
Deaths	Taiwan (Province of China)	Female	70-74 years	Other leukemia	Number	1991	1.0728203304945707	1.7537556560722338	0.5648155912676496
Deaths	Taiwan (Province of China)	Both	70-74 years	Other leukemia	Number	1991	4.148997915762545	6.5749170560376715	2.4525819136371134
Deaths	Taiwan (Province of China)	Male	70-74 years	Other leukemia	Rate	1991	1.4975540906006342	2.7180346239654503	0.6944914395477481
Deaths	Taiwan (Province of China)	Female	70-74 years	Other leukemia	Rate	1991	0.6300230187706729	1.0299081786746223	0.33169284151721956
Deaths	Taiwan (Province of China)	Both	70-74 years	Other leukemia	Rate	1991	1.1043492602822376	1.7500622884544812	0.6528099259382117
Deaths	Taiwan (Province of China)	Male	75-79 years	Other leukemia	Number	1991	2.3851706012194014	4.162456426948175	1.2039298396568177
Deaths	Taiwan (Province of China)	Female	75-79 years	Other leukemia	Number	1991	0.7845342844892246	1.38324140573669	0.4108846492713385
Deaths	Taiwan (Province of China)	Both	75-79 years	Other leukemia	Number	1991	3.169704885708628	5.001181949852354	1.9407296961816112
Deaths	Taiwan (Province of China)	Male	75-79 years	Other leukemia	Rate	1991	1.9884273543462128	3.470083949712663	1.0036711942799341
Deaths	Taiwan (Province of China)	Female	75-79 years	Other leukemia	Rate	1991	0.6989509395127554	1.2323462456992005	0.3660620285403418
Deaths	Taiwan (Province of China)	Both	75-79 years	Other leukemia	Rate	1991	1.3650920299184748	2.1538514991402145	0.8358111357396425
Deaths	Taiwan (Province of China)	Male	80-84 years	Other leukemia	Number	1991	1.0309693564703368	1.8568630748557908	0.522158931595799
Deaths	Taiwan (Province of China)	Female	80-84 years	Other leukemia	Number	1991	0.48909452825677313	0.8845721904659234	0.21476151600077603
Deaths	Taiwan (Province of China)	Both	80-84 years	Other leukemia	Number	1991	1.5200638847271108	2.3614014301968895	0.9276905047377635
Deaths	Taiwan (Province of China)	Male	80-84 years	Other leukemia	Rate	1991	2.05641050261442	3.7037693749922997	1.0415179696938157
Deaths	Taiwan (Province of China)	Female	80-84 years	Other leukemia	Rate	1991	0.7850665510509358	1.4198646654253115	0.34472289695435715
Deaths	Taiwan (Province of China)	Both	80-84 years	Other leukemia	Rate	1991	1.351959029732517	2.1002525081050134	0.82509660763534
Deaths	Taiwan (Province of China)	Male	85-89 years	Other leukemia	Number	1991	0.5899335011977762	1.0787973097957815	0.2388264354128919
Deaths	Taiwan (Province of China)	Female	85-89 years	Other leukemia	Number	1991	0.27725249215817876	0.5589513593012866	0.10855477178944968
Deaths	Taiwan (Province of China)	Both	85-89 years	Other leukemia	Number	1991	0.8671859933559543	1.4649957360892383	0.4534714289536119
Deaths	Taiwan (Province of China)	Male	85-89 years	Other leukemia	Rate	1991	3.4877564245069914	6.377976908145927	1.4119700487634508
Deaths	Taiwan (Province of China)	Female	85-89 years	Other leukemia	Rate	1991	1.125981382937256	2.270020441084632	0.4408640337638069
Deaths	Taiwan (Province of China)	Both	85-89 years	Other leukemia	Rate	1991	2.0877133623003523	3.5269148687588645	1.0917131606152337
Deaths	Taiwan (Province of China)	Male	90-94 years	Other leukemia	Number	1991	0.17086280240197485	0.2977050163534123	0.08411387605665492
Deaths	Taiwan (Province of China)	Female	90-94 years	Other leukemia	Number	1991	0.18169367323013683	0.36372078089503673	0.07676439375293555
Deaths	Taiwan (Province of China)	Both	90-94 years	Other leukemia	Number	1991	0.35255647563211173	0.571986140626615	0.20238474026049025
Deaths	Taiwan (Province of China)	Male	90-94 years	Other leukemia	Rate	1991	3.683259241308172	6.417574435469011	1.813227963913717
Deaths	Taiwan (Province of China)	Female	90-94 years	Other leukemia	Rate	1991	2.1954812988644843	4.394991626659393	0.9275765518250602
Deaths	Taiwan (Province of China)	Both	90-94 years	Other leukemia	Rate	1991	2.729884315292094	4.42895281120978	1.567087732826356
Deaths	Taiwan (Province of China)	Male	95+ years	Other leukemia	Number	1991	0.04855708005704531	0.07231516584409914	0.02965639042486896
Deaths	Taiwan (Province of China)	Female	95+ years	Other leukemia	Number	1991	0.09558396767907168	0.1526211426822815	0.048906478855455945
Deaths	Taiwan (Province of China)	Both	95+ years	Other leukemia	Number	1991	0.1441410477361168	0.20917989333479212	0.09174522795246985
Deaths	Taiwan (Province of China)	Male	95+ years	Other leukemia	Rate	1991	5.814787589077552	8.659856160179901	3.5513999354321886
Deaths	Taiwan (Province of China)	Female	95+ years	Other leukemia	Rate	1991	5.208719331574257	8.316883213775732	2.6650925677091055
Deaths	Taiwan (Province of China)	Both	95+ years	Other leukemia	Rate	1991	5.398261792202727	7.8340475778525125	3.435973072565996
Deaths	China	Male	<5 years	Acute lymphoid leukemia	Number	1990	4542.425203279222	7714.389321352141	1615.6776590985203
Deaths	China	Female	<5 years	Acute lymphoid leukemia	Number	1990	4851.574089414443	7342.956573610946	2702.1252815396374
Deaths	China	Both	<5 years	Acute lymphoid leukemia	Number	1990	9393.999292693661	13836.625312901737	6094.961889448165
Deaths	China	Male	<5 years	Acute lymphoid leukemia	Rate	1990	7.664876180578622	13.017239978823552	2.726290175516185
Deaths	China	Female	<5 years	Acute lymphoid leukemia	Rate	1990	9.233502852620862	13.975095344218687	5.142677620789777
Deaths	China	Both	<5 years	Acute lymphoid leukemia	Rate	1990	8.402051137020035	12.375563359176132	5.451371655218377
Deaths	China	Male	5-9 years	Acute lymphoid leukemia	Number	1990	2431.945674152959	3673.9592658364795	1195.4086287957762
Deaths	China	Female	5-9 years	Acute lymphoid leukemia	Number	1990	1618.1751599727445	2205.474452962869	1051.7137467057132
Deaths	China	Both	5-9 years	Acute lymphoid leukemia	Number	1990	4050.120834125703	5424.651052382435	2721.835256604779
Deaths	China	Male	5-9 years	Acute lymphoid leukemia	Rate	1990	4.483728325744345	6.773603293420379	2.2039503541285588
Deaths	China	Female	5-9 years	Acute lymphoid leukemia	Rate	1990	3.233855327227087	4.4075483823996855	2.1018059024954487
Deaths	China	Both	5-9 years	Acute lymphoid leukemia	Rate	1990	3.883967093162102	5.202108046213075	2.610173622620681
Deaths	China	Male	10-14 years	Acute lymphoid leukemia	Number	1990	1673.4412438025142	2274.8025293480246	949.2477690946963
Deaths	China	Female	10-14 years	Acute lymphoid leukemia	Number	1990	1243.1269084136086	1620.1230492830912	815.0769807343048
Deaths	China	Both	10-14 years	Acute lymphoid leukemia	Number	1990	2916.568152216122	3604.6050557895524	2115.663887658208
Deaths	China	Male	10-14 years	Acute lymphoid leukemia	Rate	1990	3.1694393066731545	4.308396591835156	1.7978421425207685
Deaths	China	Female	10-14 years	Acute lymphoid leukemia	Rate	1990	2.5117158814462606	3.2734299010343384	1.6468485906432249
Deaths	China	Both	10-14 years	Acute lymphoid leukemia	Rate	1990	2.851206592591172	3.523824290183454	2.068250940618225
Deaths	China	Male	15-19 years	Acute lymphoid leukemia	Number	1990	2103.2343188278655	2900.984734770537	1106.6356758112727
Deaths	China	Female	15-19 years	Acute lymphoid leukemia	Number	1990	1438.7973263081306	1911.9931066109084	934.8044603090812
Deaths	China	Both	15-19 years	Acute lymphoid leukemia	Number	1990	3542.031645135996	4499.733572065934	2457.8516316154623
Deaths	China	Male	15-19 years	Acute lymphoid leukemia	Rate	1990	3.2341813576084357	4.460896564834622	1.7016936440861423
Deaths	China	Female	15-19 years	Acute lymphoid leukemia	Rate	1990	2.3344299033434925	3.102183887505536	1.5167080491620608
Deaths	China	Both	15-19 years	Acute lymphoid leukemia	Rate	1990	2.796373037442419	3.5524622299405006	1.9404315718414322
Deaths	China	Male	20-24 years	Acute lymphoid leukemia	Number	1990	1063.980667278085	1622.427259831533	541.4705816505797
Deaths	China	Female	20-24 years	Acute lymphoid leukemia	Number	1990	843.678910695885	1303.1314573499346	500.3136913851483
Deaths	China	Both	20-24 years	Acute lymphoid leukemia	Number	1990	1907.6595779739703	2594.152723324901	1272.8556395660648
Deaths	China	Male	20-24 years	Acute lymphoid leukemia	Rate	1990	1.5759413109301728	2.403098309378855	0.8020125595510557
Deaths	China	Female	20-24 years	Acute lymphoid leukemia	Rate	1990	1.3082944499810265	2.0207683653493045	0.775837368210159
Deaths	China	Both	20-24 years	Acute lymphoid leukemia	Rate	1990	1.4451867236419105	1.9652537161951675	0.9642779522367737
Deaths	China	Male	25-29 years	Acute lymphoid leukemia	Number	1990	689.4611814316969	1044.4413953945611	393.0362653936565
Deaths	China	Female	25-29 years	Acute lymphoid leukemia	Number	1990	630.4424338189591	950.838349635503	359.99828064974287
Deaths	China	Both	25-29 years	Acute lymphoid leukemia	Number	1990	1319.9036152506567	1766.8250108274688	905.3359208359698
Deaths	China	Male	25-29 years	Acute lymphoid leukemia	Rate	1990	1.221874691172075	1.8509765913071743	0.696545473959908
Deaths	China	Female	25-29 years	Acute lymphoid leukemia	Rate	1990	1.179213642852581	1.7784995011290745	0.673360264432256
Deaths	China	Both	25-29 years	Acute lymphoid leukemia	Rate	1990	1.2011194188901353	1.6078203027594815	0.8238605778258732
Deaths	China	Male	30-34 years	Acute lymphoid leukemia	Number	1990	615.4297948080173	940.0353878785975	347.5997178518764
Deaths	China	Female	30-34 years	Acute lymphoid leukemia	Number	1990	556.495188769812	852.4416902582915	295.9877620917559
Deaths	China	Both	30-34 years	Acute lymphoid leukemia	Number	1990	1171.9249835778298	1544.2845309933193	796.649921542096
Deaths	China	Male	30-34 years	Acute lymphoid leukemia	Rate	1990	1.3371708439332122	2.042455408465921	0.7552448906311616
Deaths	China	Female	30-34 years	Acute lymphoid leukemia	Rate	1990	1.3180982635646876	2.0190685101940122	0.7010679752901122
Deaths	China	Both	30-34 years	Acute lymphoid leukemia	Rate	1990	1.3280457717143739	1.7500100863524173	0.9027775452065062
Deaths	China	Male	35-39 years	Acute lymphoid leukemia	Number	1990	732.6075714011068	1061.5025601076802	385.4097037520057
Deaths	China	Female	35-39 years	Acute lymphoid leukemia	Number	1990	709.6091013012685	1079.3739442220428	342.46732614926407
Deaths	China	Both	35-39 years	Acute lymphoid leukemia	Number	1990	1442.2166727023778	1955.9384532850786	932.6310455137461
Deaths	China	Male	35-39 years	Acute lymphoid leukemia	Rate	1990	1.5512768250921447	2.247703116310621	0.8160946800654529
Deaths	China	Female	35-39 years	Acute lymphoid leukemia	Rate	1990	1.6086183930925753	2.4468411925896385	0.7763418463301991
Deaths	China	Both	35-39 years	Acute lymphoid leukemia	Rate	1990	1.578970410810277	2.141404271326497	1.021064901648901
Deaths	China	Male	40-44 years	Acute lymphoid leukemia	Number	1990	620.642583996313	974.9714726878891	283.77346264093035
Deaths	China	Female	40-44 years	Acute lymphoid leukemia	Number	1990	592.5413251934334	876.8612163892633	312.8209888066182
Deaths	China	Both	40-44 years	Acute lymphoid leukemia	Number	1990	1213.1839091897455	1604.1722746039113	754.8346990687998
Deaths	China	Male	40-44 years	Acute lymphoid leukemia	Rate	1990	1.7641888535085364	2.7713757466165037	0.8066316953134253
Deaths	China	Female	40-44 years	Acute lymphoid leukemia	Rate	1990	1.8566650731971361	2.747551141651822	0.9801912193898688
Deaths	China	Both	40-44 years	Acute lymphoid leukemia	Rate	1990	1.8081763544255514	2.3909205796350346	1.125034913517518
Deaths	China	Male	45-49 years	Acute lymphoid leukemia	Number	1990	515.0545888323633	781.5578219769342	254.4751406051072
Deaths	China	Female	45-49 years	Acute lymphoid leukemia	Number	1990	463.6223345026336	708.1465978279807	209.28009225334495
Deaths	China	Both	45-49 years	Acute lymphoid leukemia	Number	1990	978.6769233349975	1307.4332958852385	603.1091786426185
Deaths	China	Male	45-49 years	Acute lymphoid leukemia	Rate	1990	1.8908835805752584	2.8692781015632134	0.9342366332967271
Deaths	China	Female	45-49 years	Acute lymphoid leukemia	Rate	1990	1.9016405469911086	2.9046061490720625	0.8584045234445882
Deaths	China	Both	45-49 years	Acute lymphoid leukemia	Rate	1990	1.8959641982826572	2.5328549815949937	1.1683870162846972
Deaths	China	Male	50-54 years	Acute lymphoid leukemia	Number	1990	492.70258762057074	814.5747370890538	227.4475974071285
Deaths	China	Female	50-54 years	Acute lymphoid leukemia	Number	1990	507.99814256112614	798.377176649123	240.19307004783315
Deaths	China	Both	50-54 years	Acute lymphoid leukemia	Number	1990	1000.7007301816981	1443.1762224099593	583.1585911858148
Deaths	China	Male	50-54 years	Acute lymphoid leukemia	Rate	1990	1.9508655556171515	3.2253246420672603	0.9005832212741516
Deaths	China	Female	50-54 years	Acute lymphoid leukemia	Rate	1990	2.2622651562717553	3.5554084099404006	1.0696503936168822
Deaths	China	Both	50-54 years	Acute lymphoid leukemia	Rate	1990	2.097426844136691	3.0248369551532424	1.2222759978599973
Deaths	China	Male	55-59 years	Acute lymphoid leukemia	Number	1990	570.0705265132805	993.6803533953134	296.20676729083493
Deaths	China	Female	55-59 years	Acute lymphoid leukemia	Number	1990	619.372612610938	925.7445071657129	358.97982986873967
Deaths	China	Both	55-59 years	Acute lymphoid leukemia	Number	1990	1189.4431391242194	1637.7695013601535	821.8135278028407
Deaths	China	Male	55-59 years	Acute lymphoid leukemia	Rate	1990	2.5081476942890704	4.37191009062059	1.3032252780323648
Deaths	China	Female	55-59 years	Acute lymphoid leukemia	Rate	1990	3.000784559625379	4.48511891985425	1.739213372942146
Deaths	China	Both	55-59 years	Acute lymphoid leukemia	Rate	1990	2.7426049394103758	3.7763509463371885	1.8949286153231988
Deaths	China	Male	60-64 years	Acute lymphoid leukemia	Number	1990	561.5639063327515	976.9195753834678	316.21392491722816
Deaths	China	Female	60-64 years	Acute lymphoid leukemia	Number	1990	524.1585537684269	853.9550821488505	305.4277729339729
Deaths	China	Both	60-64 years	Acute lymphoid leukemia	Number	1990	1085.7224601011796	1582.1818338308863	774.4417678628597
Deaths	China	Male	60-64 years	Acute lymphoid leukemia	Rate	1990	3.0850215231455853	5.366829816612938	1.7371607279011072
Deaths	China	Female	60-64 years	Acute lymphoid leukemia	Rate	1990	3.059074863381205	4.983821226377052	1.7825263291870368
Deaths	China	Both	60-64 years	Acute lymphoid leukemia	Rate	1990	3.0724404213274803	4.477349966306346	2.191560255025419
Deaths	China	Male	65-69 years	Acute lymphoid leukemia	Number	1990	488.67893158261506	867.8254379939898	260.8903850894437
Deaths	China	Female	65-69 years	Acute lymphoid leukemia	Number	1990	447.338710173519	681.7632599979445	242.55553418667213
Deaths	China	Both	65-69 years	Acute lymphoid leukemia	Number	1990	936.0176417561348	1374.2953332626282	613.0553567424143
Deaths	China	Male	65-69 years	Acute lymphoid leukemia	Rate	1990	3.6445172538164186	6.472152936544568	1.945693682217898
Deaths	China	Female	65-69 years	Acute lymphoid leukemia	Rate	1990	3.2244796493515175	4.914244413782579	1.7483740307632543
Deaths	China	Both	65-69 years	Acute lymphoid leukemia	Rate	1990	3.430921895322482	5.037405000918459	2.2471211574025847
Deaths	China	Male	70-74 years	Acute lymphoid leukemia	Number	1990	448.5082933869674	795.0703868971033	250.7403887346208
Deaths	China	Female	70-74 years	Acute lymphoid leukemia	Number	1990	398.8898641144	607.0315443717082	212.88930523994642
Deaths	China	Both	70-74 years	Acute lymphoid leukemia	Number	1990	847.3981575013672	1247.4362000539	569.2176904404365
Deaths	China	Male	70-74 years	Acute lymphoid leukemia	Rate	1990	5.140309491902182	9.112223601563116	2.873710964144383
Deaths	China	Female	70-74 years	Acute lymphoid leukemia	Rate	1990	3.9524045127279677	6.014778592255431	2.1094159727773136
Deaths	China	Both	70-74 years	Acute lymphoid leukemia	Rate	1990	4.503209044992832	6.629075045074249	3.024913648289551
Deaths	China	Male	75-79 years	Acute lymphoid leukemia	Number	1990	287.1708430888767	538.7123073942796	153.7318965680113
Deaths	China	Female	75-79 years	Acute lymphoid leukemia	Number	1990	276.38451367735104	442.73360443630065	130.11055471419974
Deaths	China	Both	75-79 years	Acute lymphoid leukemia	Number	1990	563.5553567662282	906.1311883670235	365.2926261837302
Deaths	China	Male	75-79 years	Acute lymphoid leukemia	Rate	1990	5.864171227854431	11.000772847036195	3.1392816727519106
Deaths	China	Female	75-79 years	Acute lymphoid leukemia	Rate	1990	4.262787698883336	6.828455537405896	2.006746560257904
Deaths	China	Both	75-79 years	Acute lymphoid leukemia	Rate	1990	4.951852701979971	7.96200075039809	3.2097561601772093
Deaths	China	Male	80-84 years	Acute lymphoid leukemia	Number	1990	120.49460414988124	214.37438727327245	58.669786059199936
Deaths	China	Female	80-84 years	Acute lymphoid leukemia	Number	1990	138.20348296809584	203.94697145541215	70.39947569983835
Deaths	China	Both	80-84 years	Acute lymphoid leukemia	Number	1990	258.69808711797714	380.8213689567589	167.74729442579496
Deaths	China	Male	80-84 years	Acute lymphoid leukemia	Rate	1990	5.90703616572183	10.509327513558434	2.876183133111678
Deaths	China	Female	80-84 years	Acute lymphoid leukemia	Rate	1990	4.242914973869721	6.261272440314042	2.1612985663203323
Deaths	China	Both	80-84 years	Acute lymphoid leukemia	Rate	1990	4.883744711848832	7.189207958671318	3.1667608029328838
Deaths	China	Male	85-89 years	Acute lymphoid leukemia	Number	1990	42.67912173818084	79.70056311911709	21.250903952208724
Deaths	China	Female	85-89 years	Acute lymphoid leukemia	Number	1990	42.57816210903282	74.93010141596925	22.185568455337787
Deaths	China	Both	85-89 years	Acute lymphoid leukemia	Number	1990	85.25728384721361	132.78510583086347	53.2177201258672
Deaths	China	Male	85-89 years	Acute lymphoid leukemia	Rate	1990	7.779379354820256	14.527499396543028	3.8735296497253406
Deaths	China	Female	85-89 years	Acute lymphoid leukemia	Rate	1990	3.740711587492848	6.582996652156267	1.9491168450033145
Deaths	China	Both	85-89 years	Acute lymphoid leukemia	Rate	1990	5.054213636614598	7.871753149353892	3.1548474761606857
Deaths	China	Male	90-94 years	Acute lymphoid leukemia	Number	1990	7.075025140230537	13.588129903173543	3.538771177377837
Deaths	China	Female	90-94 years	Acute lymphoid leukemia	Number	1990	7.929947405537759	12.549196699892606	3.711768897808784
Deaths	China	Both	90-94 years	Acute lymphoid leukemia	Number	1990	15.004972545768291	23.586394417218926	9.749796652762601
Deaths	China	Male	90-94 years	Acute lymphoid leukemia	Rate	1990	8.68324140327443	16.676832919983564	4.343165401546573
Deaths	China	Female	90-94 years	Acute lymphoid leukemia	Rate	1990	3.5190565786144545	5.56893141211056	1.6471641096899232
Deaths	China	Both	90-94 years	Acute lymphoid leukemia	Rate	1990	4.89044756710829	7.6873199762751545	3.1776712136504632
Deaths	China	Male	95+ years	Acute lymphoid leukemia	Number	1990	0.29990660621462645	0.6234009663898661	0.11712903323381058
Deaths	China	Female	95+ years	Acute lymphoid leukemia	Number	1990	0.9046696366527786	1.5593817633980278	0.38691847991785683
Deaths	China	Both	95+ years	Acute lymphoid leukemia	Number	1990	1.2045762428674047	1.964625097685385	0.6355965230948802
Deaths	China	Male	95+ years	Acute lymphoid leukemia	Rate	1990	3.8601730825047404	8.023950057116954	1.5075971382417248
Deaths	China	Female	95+ years	Acute lymphoid leukemia	Rate	1990	2.764643366501794	4.76542405465619	1.1824113085519845
Deaths	China	Both	95+ years	Acute lymphoid leukemia	Rate	1990	2.974843634776984	4.851874259665114	1.5696808584853665
Deaths	China	Male	20-24 years	Chronic lymphoid leukemia	Number	1990	181.69594292175097	316.36641485678496	54.99685190470601
Deaths	China	Female	20-24 years	Chronic lymphoid leukemia	Number	1990	103.7661105263977	198.82385317769538	34.746167451470086
Deaths	China	Both	20-24 years	Chronic lymphoid leukemia	Number	1990	285.46205344814894	421.36266338244064	124.97056386399105
Deaths	China	Male	20-24 years	Chronic lymphoid leukemia	Rate	1990	0.2691234448942847	0.46859394902273277	0.08145994899462032
Deaths	China	Female	20-24 years	Chronic lymphoid leukemia	Rate	1990	0.16091029985071997	0.30831651750269345	0.05388094624455497
Deaths	China	Both	20-24 years	Chronic lymphoid leukemia	Rate	1990	0.21625764602349323	0.31921194640263384	0.09467401932062511
Deaths	China	Male	25-29 years	Chronic lymphoid leukemia	Number	1990	111.4198156991406	175.13056055038783	40.53955643319255
Deaths	China	Female	25-29 years	Chronic lymphoid leukemia	Number	1990	90.13543990591242	185.3447663846441	34.0578624920263
Deaths	China	Both	25-29 years	Chronic lymphoid leukemia	Number	1990	201.55525560505296	300.8971003214395	106.73428824095049
Deaths	China	Male	25-29 years	Chronic lymphoid leukemia	Rate	1990	0.1974600696374724	0.3103693222335484	0.07184488312191836
Deaths	China	Female	25-29 years	Chronic lymphoid leukemia	Rate	1990	0.1685942042284759	0.3466788804620026	0.06370366895152177
Deaths	China	Both	25-29 years	Chronic lymphoid leukemia	Rate	1990	0.18341637123300045	0.2738179864862175	0.09712877878834858
Deaths	China	Male	30-34 years	Chronic lymphoid leukemia	Number	1990	141.53287655073532	225.05147764346754	58.973712398773436
Deaths	China	Female	30-34 years	Chronic lymphoid leukemia	Number	1990	115.986308377159	229.46098944908368	42.58737632549357
Deaths	China	Both	30-34 years	Chronic lymphoid leukemia	Number	1990	257.519184927894	408.3132803028128	132.44671332101845
Deaths	China	Male	30-34 years	Chronic lymphoid leukemia	Rate	1990	0.3075145818064904	0.4889790465585226	0.12813472705321644
Deaths	China	Female	30-34 years	Chronic lymphoid leukemia	Rate	1990	0.27472178511942025	0.5434946031020906	0.1008712167098865
Deaths	China	Both	30-34 years	Chronic lymphoid leukemia	Rate	1990	0.29182521873944567	0.4627077099982006	0.15009091884571366
Deaths	China	Male	35-39 years	Chronic lymphoid leukemia	Number	1990	187.3453735235473	280.9417307334036	73.84273686692659
Deaths	China	Female	35-39 years	Chronic lymphoid leukemia	Number	1990	169.70534718902599	315.0218452069165	68.9419029490948
Deaths	China	Both	35-39 years	Chronic lymphoid leukemia	Number	1990	357.0507207125733	509.53414164967	184.4827171004701
Deaths	China	Male	35-39 years	Chronic lymphoid leukemia	Rate	1990	0.396698788792877	0.5948865574164165	0.15636000892532867
Deaths	China	Female	35-39 years	Chronic lymphoid leukemia	Rate	1990	0.3847063719924432	0.7141254720331786	0.15628493622101025
Deaths	China	Both	35-39 years	Chronic lymphoid leukemia	Rate	1990	0.39090695166299827	0.5578491416653245	0.20197572051480367
Deaths	China	Male	40-44 years	Chronic lymphoid leukemia	Number	1990	207.1400543212017	310.64576528459764	91.89959314118862
Deaths	China	Female	40-44 years	Chronic lymphoid leukemia	Number	1990	140.68879195002006	246.52745627793954	56.360218733770225
Deaths	China	Both	40-44 years	Chronic lymphoid leukemia	Number	1990	347.8288462712216	485.8208972009777	193.25843965396058
Deaths	China	Male	40-44 years	Chronic lymphoid leukemia	Rate	1990	0.5887997123813024	0.8830167485058881	0.2612264160440171
Deaths	China	Female	40-44 years	Chronic lymphoid leukemia	Rate	1990	0.4408333311075453	0.7724675025931118	0.17659873698527606
Deaths	China	Both	40-44 years	Chronic lymphoid leukemia	Rate	1990	0.5184176038361681	0.7240863088856068	0.28803987443985657
Deaths	China	Male	45-49 years	Chronic lymphoid leukemia	Number	1990	163.82626031025413	251.99868082022758	72.15581375560127
Deaths	China	Female	45-49 years	Chronic lymphoid leukemia	Number	1990	120.2746663228134	204.22033699304228	48.12171815396802
Deaths	China	Both	45-49 years	Chronic lymphoid leukemia	Number	1990	284.10092663306744	405.94511496182866	142.00183449132328
Deaths	China	Male	45-49 years	Chronic lymphoid leukemia	Rate	1990	0.6014437933462065	0.9251449811753479	0.26490054924628537
Deaths	China	Female	45-49 years	Chronic lymphoid leukemia	Rate	1990	0.493330810951233	0.8376509163709229	0.1973809362110097
Deaths	China	Both	45-49 years	Chronic lymphoid leukemia	Rate	1990	0.5503810018935614	0.786426435613333	0.2750962936456733
Deaths	China	Male	50-54 years	Chronic lymphoid leukemia	Number	1990	240.1920234087971	359.12166075535976	101.57033655477403
Deaths	China	Female	50-54 years	Chronic lymphoid leukemia	Number	1990	162.47138691384038	265.59566754267547	65.9289960704525
Deaths	China	Both	50-54 years	Chronic lymphoid leukemia	Number	1990	402.66341032263693	557.8512994911002	221.35352446066278
Deaths	China	Male	50-54 years	Chronic lymphoid leukemia	Rate	1990	0.9510450258951442	1.4219492567049141	0.402169738978
Deaths	China	Female	50-54 years	Chronic lymphoid leukemia	Rate	1990	0.723532876819723	1.1827756324251386	0.2936012124891094
Deaths	China	Both	50-54 years	Chronic lymphoid leukemia	Rate	1990	0.843965653756423	1.1692329737550242	0.46394772207647295
Deaths	China	Male	55-59 years	Chronic lymphoid leukemia	Number	1990	277.742438897837	425.17328437712666	123.8848197798773
Deaths	China	Female	55-59 years	Chronic lymphoid leukemia	Number	1990	190.27883873487724	309.96292539204086	84.91043493130293
Deaths	China	Both	55-59 years	Chronic lymphoid leukemia	Number	1990	468.0212776327142	654.2898941561468	275.09731124389504
Deaths	China	Male	55-59 years	Chronic lymphoid leukemia	Rate	1990	1.221987500368702	1.870641163306937	0.5450578667674334
Deaths	China	Female	55-59 years	Chronic lymphoid leukemia	Rate	1990	0.921877702813013	1.5017324654569704	0.41138067280508195
Deaths	China	Both	55-59 years	Chronic lymphoid leukemia	Rate	1990	1.0791583267525868	1.5086544589598365	0.6343163618494126
Deaths	China	Male	60-64 years	Chronic lymphoid leukemia	Number	1990	312.29861947395693	476.9831471156966	152.66654489204512
Deaths	China	Female	60-64 years	Chronic lymphoid leukemia	Number	1990	227.79557663097358	365.2635413887269	102.49762514578643
Deaths	China	Both	60-64 years	Chronic lymphoid leukemia	Number	1990	540.0941961049305	753.700989664244	347.4828296816175
Deaths	China	Male	60-64 years	Chronic lymphoid leukemia	Rate	1990	1.7156515079780168	2.6203665485539793	0.8386927499167922
Deaths	China	Female	60-64 years	Chronic lymphoid leukemia	Rate	1990	1.3294521618531183	2.131737639190582	0.598192868141708
Deaths	China	Both	60-64 years	Chronic lymphoid leukemia	Rate	1990	1.5283898974352248	2.1328667973057764	0.9833270756244302
Deaths	China	Male	65-69 years	Chronic lymphoid leukemia	Number	1990	301.26056646093167	494.19922280740644	128.0002158051614
Deaths	China	Female	65-69 years	Chronic lymphoid leukemia	Number	1990	204.51556330177678	323.30018403602645	100.20250719060668
Deaths	China	Both	65-69 years	Chronic lymphoid leukemia	Number	1990	505.776129762708	745.763000470149	290.05665739492383
Deaths	China	Male	65-69 years	Chronic lymphoid leukemia	Rate	1990	2.2467703463408957	3.6856870184913277	0.9546124558375195
Deaths	China	Female	65-69 years	Chronic lymphoid leukemia	Rate	1990	1.4741766291283949	2.3303926987481147	0.7222736103584289
Deaths	China	Both	65-69 years	Chronic lymphoid leukemia	Rate	1990	1.853894969841221	2.7335538272910482	1.0631869447174052
Deaths	China	Male	70-74 years	Chronic lymphoid leukemia	Number	1990	282.653488522783	431.6300991405462	123.81832911283797
Deaths	China	Female	70-74 years	Chronic lymphoid leukemia	Number	1990	205.37604623805865	326.12909006301015	104.40729249810477
Deaths	China	Both	70-74 years	Chronic lymphoid leukemia	Number	1990	488.0295347608418	670.421320317744	298.4613218893951
Deaths	China	Male	70-74 years	Chronic lymphoid leukemia	Rate	1990	3.239463865876295	4.94687016565054	1.419069706836068
Deaths	China	Female	70-74 years	Chronic lymphoid leukemia	Rate	1990	2.0349707650749704	3.231453599751612	1.0345207816884252
Deaths	China	Both	70-74 years	Chronic lymphoid leukemia	Rate	1990	2.5934668322135455	3.562725888516026	1.5860710958775868
Deaths	China	Male	75-79 years	Chronic lymphoid leukemia	Number	1990	225.59902407343714	351.7539748358463	95.10783605399179
Deaths	China	Female	75-79 years	Chronic lymphoid leukemia	Number	1990	179.5501759775906	261.41752437903455	94.3038692888836
Deaths	China	Both	75-79 years	Chronic lymphoid leukemia	Number	1990	405.149200051028	565.3526788770456	243.18582456634263
Deaths	China	Male	75-79 years	Chronic lymphoid leukemia	Rate	1990	4.606844106363718	7.1829908507717155	1.9421492437472252
Deaths	China	Female	75-79 years	Chronic lymphoid leukemia	Rate	1990	2.7692733985201343	4.031945901630315	1.4544858849473867
Deaths	China	Both	75-79 years	Chronic lymphoid leukemia	Rate	1990	3.5599682212051595	4.9676454262331	2.1368271421854343
Deaths	China	Male	80-84 years	Chronic lymphoid leukemia	Number	1990	109.85101374088116	172.74747178306995	40.57967923084698
Deaths	China	Female	80-84 years	Chronic lymphoid leukemia	Number	1990	89.49609623753108	141.70216482467646	45.7190742460142
Deaths	China	Both	80-84 years	Chronic lymphoid leukemia	Number	1990	199.34710997841228	293.48055434996394	111.3622773665302
Deaths	China	Male	80-84 years	Chronic lymphoid leukemia	Rate	1990	5.385252854986297	8.468641152514317	1.9893474442377395
Deaths	China	Female	80-84 years	Chronic lymphoid leukemia	Rate	1990	2.747574219361504	4.350326229500085	1.4035980898879081
Deaths	China	Both	80-84 years	Chronic lymphoid leukemia	Rate	1990	3.7633072784780057	5.540373805251467	2.1023152480451484
Deaths	China	Male	85-89 years	Chronic lymphoid leukemia	Number	1990	47.6575652328109	68.55501763498987	18.87924027385362
Deaths	China	Female	85-89 years	Chronic lymphoid leukemia	Number	1990	44.953196143954024	65.71174971281698	24.229917835989944
Deaths	China	Both	85-89 years	Chronic lymphoid leukemia	Number	1990	92.61076137676498	122.0429696596228	51.33310650958742
Deaths	China	Male	85-89 years	Chronic lymphoid leukemia	Rate	1990	8.686830093353556	12.495934010326028	3.441232294377765
Deaths	China	Female	85-89 years	Chronic lymphoid leukemia	Rate	1990	3.9493706017633303	5.773116814100728	2.128723503400319
Deaths	China	Both	85-89 years	Chronic lymphoid leukemia	Rate	1990	5.490141744211852	7.2349389245381905	3.0431240032874394
Deaths	China	Male	90-94 years	Chronic lymphoid leukemia	Number	1990	9.19924629503573	13.117867964896059	3.797234459730635
Deaths	China	Female	90-94 years	Chronic lymphoid leukemia	Number	1990	7.853036825634747	11.722880541437846	3.7766386074187674
Deaths	China	Both	90-94 years	Chronic lymphoid leukemia	Number	1990	17.05228312067047	24.375972114700108	9.516401386456346
Deaths	China	Male	90-94 years	Chronic lymphoid leukemia	Rate	1990	11.290316956438444	16.099676252424064	4.660379691258467
Deaths	China	Female	90-94 years	Chronic lymphoid leukemia	Rate	1990	3.484926127511618	5.202238776621579	1.6759512083529493
Deaths	China	Both	90-94 years	Chronic lymphoid leukemia	Rate	1990	5.5577107020194605	7.944660555733848	3.1016026098059384
Deaths	China	Male	95+ years	Chronic lymphoid leukemia	Number	1990	0.4656846413261066	0.7409128429857756	0.14636697456422665
Deaths	China	Female	95+ years	Chronic lymphoid leukemia	Number	1990	1.360617731354274	2.367371261160898	0.6343129720233219
Deaths	China	Both	95+ years	Chronic lymphoid leukemia	Number	1990	1.8263023726803795	3.0909957225790436	0.8899887407227325
Deaths	China	Male	95+ years	Chronic lymphoid leukemia	Rate	1990	5.993943714919206	9.53647486820938	1.8839260078724087
Deaths	China	Female	95+ years	Chronic lymphoid leukemia	Rate	1990	4.158007114344064	7.234615806750543	1.9384414811120527
Deaths	China	Both	95+ years	Chronic lymphoid leukemia	Rate	1990	4.510269915014724	7.633579862532056	2.197932555983206
Deaths	China	Male	<5 years	Acute myeloid leukemia	Number	1990	1897.1890495438481	4361.8124881975145	527.3530846877643
Deaths	China	Female	<5 years	Acute myeloid leukemia	Number	1990	1394.376023090066	2688.7645543213007	265.7348111774761
Deaths	China	Both	<5 years	Acute myeloid leukemia	Number	1990	3291.565072633911	6569.691852525567	1247.6282378648416
Deaths	China	Male	<5 years	Acute myeloid leukemia	Rate	1990	3.2013117454097855	7.360110766557036	0.889854189488881
Deaths	China	Female	<5 years	Acute myeloid leukemia	Rate	1990	2.6537727239742526	5.11724952042277	0.5057457830854305
Deaths	China	Both	<5 years	Acute myeloid leukemia	Rate	1990	2.9439961830323997	5.8759730738233635	1.115886421524817
Deaths	China	Male	5-9 years	Acute myeloid leukemia	Number	1990	504.91807027301024	1210.7675402038235	136.9185546510835
Deaths	China	Female	5-9 years	Acute myeloid leukemia	Number	1990	326.38620435156304	618.4540587689999	118.09986037872896
Deaths	China	Both	5-9 years	Acute myeloid leukemia	Number	1990	831.3042746245748	1754.0348935791592	315.1879004923396
Deaths	China	Male	5-9 years	Acute myeloid leukemia	Rate	1990	0.9309070831328449	2.232267263862509	0.25243392906910245
Deaths	China	Female	5-9 years	Acute myeloid leukemia	Rate	1990	0.6522691682484554	1.2359545505747547	0.2360176278054848
Deaths	China	Both	5-9 years	Acute myeloid leukemia	Rate	1990	0.7972005229675626	1.6820766801616116	0.30225750880328006
Deaths	China	Male	10-14 years	Acute myeloid leukemia	Number	1990	472.97114168843814	934.2625167292409	153.58448895706346
Deaths	China	Female	10-14 years	Acute myeloid leukemia	Number	1990	342.214053902687	555.4284319706486	132.96091959248545
Deaths	China	Both	10-14 years	Acute myeloid leukemia	Number	1990	815.185195591125	1402.2273693975199	354.6461043643759
Deaths	China	Male	10-14 years	Acute myeloid leukemia	Rate	1990	0.8957908339722486	1.769460597579537	0.29088366143632055
Deaths	China	Female	10-14 years	Acute myeloid leukemia	Rate	1990	0.6914374294563184	1.12223330067545	0.26864518102847706
Deaths	China	Both	10-14 years	Acute myeloid leukemia	Rate	1990	0.7969165411362239	1.3708028447407	0.34669833106151143
Deaths	China	Male	15-19 years	Acute myeloid leukemia	Number	1990	690.0283546190506	1169.1074066776098	223.8085153311041
Deaths	China	Female	15-19 years	Acute myeloid leukemia	Number	1990	492.6112645153024	836.93790249686	198.15539298667164
Deaths	China	Both	15-19 years	Acute myeloid leukemia	Number	1990	1182.6396191343508	1798.864286952243	520.514186937556
Deaths	China	Male	15-19 years	Acute myeloid leukemia	Rate	1990	1.0610690500589905	1.7977575517243736	0.34415439187074165
Deaths	China	Female	15-19 years	Acute myeloid leukemia	Rate	1990	0.7992553541638284	1.357920835065434	0.32150454163257336
Deaths	China	Both	15-19 years	Acute myeloid leukemia	Rate	1990	0.9336736300760802	1.4201724021746271	0.4109369942973953
Deaths	China	Male	20-24 years	Acute myeloid leukemia	Number	1990	463.08678692963065	765.3726499876842	146.27295620466253
Deaths	China	Female	20-24 years	Acute myeloid leukemia	Number	1990	312.7202903589476	546.9605455411007	123.86470932961149
Deaths	China	Both	20-24 years	Acute myeloid leukemia	Number	1990	775.807077288577	1272.3790029731229	349.64871802016006
Deaths	China	Male	20-24 years	Acute myeloid leukemia	Rate	1990	0.6859124611120226	1.1336506521846783	0.21665581099751197
Deaths	China	Female	20-24 years	Acute myeloid leukemia	Rate	1990	0.48493593366652515	0.8481727313768995	0.1920772342534674
Deaths	China	Both	20-24 years	Acute myeloid leukemia	Rate	1990	0.5877285974658241	0.9639168663889238	0.2648835730732476
Deaths	China	Male	25-29 years	Acute myeloid leukemia	Number	1990	307.8915055486141	492.77646097116667	107.04506900262118
Deaths	China	Female	25-29 years	Acute myeloid leukemia	Number	1990	242.47141992171288	439.233281863302	94.43467686446789
Deaths	China	Both	25-29 years	Acute myeloid leukemia	Number	1990	550.3629254703269	869.1428619455288	275.0483091847333
Deaths	China	Male	25-29 years	Acute myeloid leukemia	Rate	1990	0.545650499822936	0.8733067245580111	0.18970707003035048
Deaths	China	Female	25-29 years	Acute myeloid leukemia	Rate	1990	0.45353166448759247	0.8215656982836537	0.17663572967699995
Deaths	China	Both	25-29 years	Acute myeloid leukemia	Rate	1990	0.5008332347768111	0.7909246987510309	0.2502954469383302
Deaths	China	Male	30-34 years	Acute myeloid leukemia	Number	1990	291.2094288966068	475.92320238749215	110.54931036568105
Deaths	China	Female	30-34 years	Acute myeloid leukemia	Number	1990	231.42879890338605	413.0918071857811	102.32390679075279
Deaths	China	Both	30-34 years	Acute myeloid leukemia	Number	1990	522.6382277999929	828.6194312304373	248.40423644802738
Deaths	China	Male	30-34 years	Acute myeloid leukemia	Rate	1990	0.632723279054853	1.0340588570015534	0.24019525197675137
Deaths	China	Female	30-34 years	Acute myeloid leukemia	Rate	1990	0.5481554991477079	0.9784371989774753	0.24236141944047376
Deaths	China	Both	30-34 years	Acute myeloid leukemia	Rate	1990	0.5922627286663512	0.9390059495500711	0.2814960006088406
Deaths	China	Male	35-39 years	Acute myeloid leukemia	Number	1990	383.1559534315611	586.7237138304231	144.1857925190975
Deaths	China	Female	35-39 years	Acute myeloid leukemia	Number	1990	366.0713468493751	571.8609341183292	164.99215305941325
Deaths	China	Both	35-39 years	Acute myeloid leukemia	Number	1990	749.2273002809368	1127.1930422342334	325.32292506108854
Deaths	China	Male	35-39 years	Acute myeloid leukemia	Rate	1990	0.8113224243884294	1.2423716810030154	0.3053095370208211
Deaths	China	Female	35-39 years	Acute myeloid leukemia	Rate	1990	0.8298499845143176	1.2963560011095383	0.37402199554742815
Deaths	China	Both	35-39 years	Acute myeloid leukemia	Rate	1990	0.8202704631740152	1.2340756383187108	0.35617066585924323
Deaths	China	Male	40-44 years	Acute myeloid leukemia	Number	1990	366.116383149919	576.6536867553986	130.74485348623523
Deaths	China	Female	40-44 years	Acute myeloid leukemia	Number	1990	305.4716606425319	463.55780665168487	154.28356131720116
Deaths	China	Both	40-44 years	Acute myeloid leukemia	Number	1990	671.5880437924519	977.0864402986446	330.59268708933615
Deaths	China	Male	40-44 years	Acute myeloid leukemia	Rate	1990	1.0406930798737872	1.6391495407194328	0.37164483894871353
Deaths	China	Female	40-44 years	Acute myeloid leukemia	Rate	1990	0.9571628830805524	1.4525089684455181	0.48343109161644454
Deaths	China	Both	40-44 years	Acute myeloid leukemia	Rate	1990	1.0009608695778482	1.4562875291989366	0.4927281636468273
Deaths	China	Male	45-49 years	Acute myeloid leukemia	Number	1990	291.64941893696044	464.82458673606465	112.1510191166802
Deaths	China	Female	45-49 years	Acute myeloid leukemia	Number	1990	258.72036415589326	401.10874317086245	124.0262108893133
Deaths	China	Both	45-49 years	Acute myeloid leukemia	Number	1990	550.3697830928533	802.2764613004166	285.69044970186206
Deaths	China	Male	45-49 years	Acute myeloid leukemia	Rate	1990	1.0707119391022524	1.7064777170502454	0.4117321254690031
Deaths	China	Female	45-49 years	Acute myeloid leukemia	Rate	1990	1.061193773891314	1.6452284391877636	0.5087185279152004
Deaths	China	Both	45-49 years	Acute myeloid leukemia	Rate	1990	1.0662164190045627	1.554228378622789	0.5534603417236142
Deaths	China	Male	50-54 years	Acute myeloid leukemia	Number	1990	367.3472059401489	570.111744747271	142.30851213782026
Deaths	China	Female	50-54 years	Acute myeloid leukemia	Number	1990	320.5855521052093	533.3047895956025	162.39188812402634
Deaths	China	Both	50-54 years	Acute myeloid leukemia	Number	1990	687.9327580453578	989.6528924102997	378.7356075614238
Deaths	China	Male	50-54 years	Acute myeloid leukemia	Rate	1990	1.4545184641342348	2.257368630945286	0.563473343912285
Deaths	China	Female	50-54 years	Acute myeloid leukemia	Rate	1990	1.4276617636342837	2.3749630994562123	0.7231788453241451
Deaths	China	Both	50-54 years	Acute myeloid leukemia	Rate	1990	1.4418782660659595	2.074271038597117	0.7938139807148091
Deaths	China	Male	55-59 years	Acute myeloid leukemia	Number	1990	431.7224337120981	679.8672831112667	189.96415721111035
Deaths	China	Female	55-59 years	Acute myeloid leukemia	Number	1990	412.5995383294588	675.5356677824237	224.69219519105988
Deaths	China	Both	55-59 years	Acute myeloid leukemia	Number	1990	844.321972041556	1214.452357183074	513.9000096510781
Deaths	China	Male	55-59 years	Acute myeloid leukemia	Rate	1990	1.8994555521239356	2.9912221019171965	0.8357881012034976
Deaths	China	Female	55-59 years	Acute myeloid leukemia	Rate	1990	1.9989943028128836	3.272887693261748	1.0886062061339465
Deaths	China	Both	55-59 years	Acute myeloid leukemia	Rate	1990	1.9468283390821661	2.8002709200048796	1.1849450036508995
Deaths	China	Male	60-64 years	Acute myeloid leukemia	Number	1990	425.1971449681504	667.8440498420986	188.03042877820963
Deaths	China	Female	60-64 years	Acute myeloid leukemia	Number	1990	405.78110217282693	633.2014526137724	203.7537881197364
Deaths	China	Both	60-64 years	Acute myeloid leukemia	Number	1990	830.9782471409773	1205.1736446731602	515.0696538534258
Deaths	China	Male	60-64 years	Acute myeloid leukemia	Rate	1990	2.3358736717482915	3.6688847780875036	1.0329686670484628
Deaths	China	Female	60-64 years	Acute myeloid leukemia	Rate	1990	2.36820473646306	3.695467017033608	1.1891403604397903
Deaths	China	Both	60-64 years	Acute myeloid leukemia	Rate	1990	2.351550464859932	3.41047031509997	1.4575739956148133
Deaths	China	Male	65-69 years	Acute myeloid leukemia	Number	1990	439.69742821969515	700.3824655438531	189.30896242821538
Deaths	China	Female	65-69 years	Acute myeloid leukemia	Number	1990	430.9794506922028	728.5534589117319	244.2725106008009
Deaths	China	Both	65-69 years	Acute myeloid leukemia	Number	1990	870.6768789118973	1316.641789023923	539.8948862253479
Deaths	China	Male	65-69 years	Acute myeloid leukemia	Rate	1990	3.279218235203309	5.223380454889785	1.4118467879049024
Deaths	China	Female	65-69 years	Acute myeloid leukemia	Rate	1990	3.1065598313784593	5.251514676237831	1.7607502355938789
Deaths	China	Both	65-69 years	Acute myeloid leukemia	Rate	1990	3.1914188732653677	4.8260790616974845	1.9789554210194942
Deaths	China	Male	70-74 years	Acute myeloid leukemia	Number	1990	387.9990944323691	635.1521231670743	180.81360231035063
Deaths	China	Female	70-74 years	Acute myeloid leukemia	Number	1990	348.8135051867545	563.7117139871713	192.05469337404003
Deaths	China	Both	70-74 years	Acute myeloid leukemia	Number	1990	736.8125996191222	1118.1256761342327	439.99012109101466
Deaths	China	Male	70-74 years	Acute myeloid leukemia	Rate	1990	4.446819506722883	7.279416090307693	2.0722869340991514
Deaths	China	Female	70-74 years	Acute myeloid leukemia	Rate	1990	3.4562223712087015	5.585543586541298	1.9029759968141051
Deaths	China	Both	70-74 years	Acute myeloid leukemia	Rate	1990	3.9155397420889058	5.941898284335458	2.3381777213757418
Deaths	China	Male	75-79 years	Acute myeloid leukemia	Number	1990	269.70919498449064	461.5780124474034	127.95598538436144
Deaths	China	Female	75-79 years	Acute myeloid leukemia	Number	1990	259.0309548716798	429.2375522121864	175.3019836787722
Deaths	China	Both	75-79 years	Acute myeloid leukemia	Number	1990	528.7401498561704	806.0265268781078	345.86899184127253
Deaths	China	Male	75-79 years	Acute myeloid leukemia	Rate	1990	5.507595701929723	9.425652238540724	2.6129247658004973
Deaths	China	Female	75-79 years	Acute myeloid leukemia	Rate	1990	3.995136895933426	6.620300584586786	2.7037518480072302
Deaths	China	Both	75-79 years	Acute myeloid leukemia	Rate	1990	4.645938164326002	7.082400312707097	3.0390844150750356
Deaths	China	Male	80-84 years	Acute myeloid leukemia	Number	1990	142.03566197082117	233.14589637337613	65.05666893338858
Deaths	China	Female	80-84 years	Acute myeloid leukemia	Number	1990	124.72349283658518	213.0522436124041	75.77499702406327
Deaths	China	Both	80-84 years	Acute myeloid leukemia	Number	1990	266.7591548074065	392.67507429032025	169.49019531441704
Deaths	China	Male	80-84 years	Acute myeloid leukemia	Rate	1990	6.9630486610027145	11.429567751051247	3.1892888392985967
Deaths	China	Female	80-84 years	Acute myeloid leukemia	Rate	1990	3.8290726397383477	6.540808778663624	2.3263297177000344
Deaths	China	Both	80-84 years	Acute myeloid leukemia	Rate	1990	5.0359228633716695	7.4129841426528955	3.199663570374698
Deaths	China	Male	85-89 years	Acute myeloid leukemia	Number	1990	63.79277583725157	95.680898041432	28.358899800955616
Deaths	China	Female	85-89 years	Acute myeloid leukemia	Number	1990	55.43318021068029	86.09810335669883	32.44207414348105
Deaths	China	Both	85-89 years	Acute myeloid leukemia	Number	1990	119.22595604793189	165.58696857442288	69.45692265310495
Deaths	China	Male	85-89 years	Acute myeloid leukemia	Rate	1990	11.627891651084015	17.440330835306103	5.1691466612258825
Deaths	China	Female	85-89 years	Acute myeloid leukemia	Rate	1990	4.870091363142226	7.564163339479464	2.8502038758755175
Deaths	China	Both	85-89 years	Acute myeloid leukemia	Rate	1990	7.0679410098937145	9.816309842972704	4.117538230043924
Deaths	China	Male	90-94 years	Acute myeloid leukemia	Number	1990	13.938929774791433	21.765157609398063	6.397465813691396
Deaths	China	Female	90-94 years	Acute myeloid leukemia	Number	1990	10.992440577546127	16.577619056986293	6.418822121666882
Deaths	China	Both	90-94 years	Acute myeloid leukemia	Number	1990	24.931370352337574	32.41598434873852	14.59920430228618
Deaths	China	Male	90-94 years	Acute myeloid leukemia	Rate	1990	17.107372728552573	26.712571892933322	7.8516668037829485
Deaths	China	Female	90-94 years	Acute myeloid leukemia	Rate	1990	4.878092924352616	7.35661618127666	2.8484675949343243
Deaths	China	Both	90-94 years	Acute myeloid leukemia	Rate	1990	8.125676945583649	10.565075764728208	4.758198853350627
Deaths	China	Male	95+ years	Acute myeloid leukemia	Number	1990	0.43228942449491303	0.8070824090698429	0.15122642674720257
Deaths	China	Female	95+ years	Acute myeloid leukemia	Number	1990	1.6164183351432395	2.5084402051747965	0.8711875994853524
Deaths	China	Both	95+ years	Acute myeloid leukemia	Number	1990	2.0487077596381567	2.9657853841740387	1.1467445953800333
Deaths	China	Male	95+ years	Acute myeloid leukemia	Rate	1990	5.5641055105419195	10.388159934779539	1.9464732346547966
Deaths	China	Female	95+ years	Acute myeloid leukemia	Rate	1990	4.939726112926702	7.665718282711195	2.662323261790001
Deaths	China	Both	95+ years	Acute myeloid leukemia	Rate	1990	5.059526347431576	7.324358108892172	2.832021534942981
Deaths	China	Male	<5 years	Chronic myeloid leukemia	Number	1990	174.21393098375256	356.4848802947266	33.16195839640451
Deaths	China	Female	<5 years	Chronic myeloid leukemia	Number	1990	87.67290447425663	211.3269613619026	12.524203426741765
Deaths	China	Both	<5 years	Chronic myeloid leukemia	Number	1990	261.88683545800933	494.81367235992525	88.28208654554135
Deaths	China	Male	<5 years	Chronic myeloid leukemia	Rate	1990	0.2939681227900771	0.6015316368302357	0.05595740020781035
Deaths	China	Female	<5 years	Chronic myeloid leukemia	Rate	1990	0.16685883769700627	0.4021969085926782	0.023836030520474116
Deaths	China	Both	<5 years	Chronic myeloid leukemia	Rate	1990	0.23423320729243927	0.4425644125498595	0.07896004486772479
Deaths	China	Male	5-9 years	Chronic myeloid leukemia	Number	1990	72.24927430937576	137.674305508246	14.31665594093788
Deaths	China	Female	5-9 years	Chronic myeloid leukemia	Number	1990	85.61113038689845	157.07643883713	22.169834857850127
Deaths	China	Both	5-9 years	Chronic myeloid leukemia	Number	1990	157.86040469627432	265.61695301955615	66.3523870567352
Deaths	China	Male	5-9 years	Chronic myeloid leukemia	Rate	1990	0.13320450418706484	0.2538272914132861	0.026395324720679538
Deaths	China	Female	5-9 years	Chronic myeloid leukemia	Rate	1990	0.17109026075784498	0.31391068845962794	0.0443054870277523
Deaths	China	Both	5-9 years	Chronic myeloid leukemia	Rate	1990	0.15138427772018212	0.2547201792651307	0.06363032078195913
Deaths	China	Male	10-14 years	Chronic myeloid leukemia	Number	1990	88.14786213168806	144.93449055882965	16.685481194097026
Deaths	China	Female	10-14 years	Chronic myeloid leukemia	Number	1990	56.990959804795196	104.51157723417852	18.85202031009549
Deaths	China	Both	10-14 years	Chronic myeloid leukemia	Number	1990	145.13882193648328	229.8030752469852	52.72382091821765
Deaths	China	Male	10-14 years	Chronic myeloid leukemia	Rate	1990	0.16694897420153929	0.274500866385969	0.03160171899860722
Deaths	China	Female	10-14 years	Chronic myeloid leukemia	Rate	1990	0.11514922400259293	0.21116378911713207	0.03809017284537764
Deaths	China	Both	10-14 years	Chronic myeloid leukemia	Rate	1990	0.14188619786984227	0.22465308847457277	0.05154225718140501
Deaths	China	Male	15-19 years	Chronic myeloid leukemia	Number	1990	117.38924253180015	194.32741658464255	21.71036205393825
Deaths	China	Female	15-19 years	Chronic myeloid leukemia	Number	1990	80.42660509232181	151.570241074004	28.31665787288037
Deaths	China	Both	15-19 years	Chronic myeloid leukemia	Number	1990	197.81584762412172	306.3176562221648	71.02758383707472
Deaths	China	Male	15-19 years	Chronic myeloid leukemia	Rate	1990	0.1805115561216719	0.2988207744444359	0.033384415418300895
Deaths	China	Female	15-19 years	Chronic myeloid leukemia	Rate	1990	0.13049111818526235	0.2459207400169726	0.045943408214981836
Deaths	China	Both	15-19 years	Chronic myeloid leukemia	Rate	1990	0.15617220795712952	0.24183251889589752	0.0560750552947278
Deaths	China	Male	20-24 years	Chronic myeloid leukemia	Number	1990	139.9996652535997	229.8621580629458	24.948152666846994
Deaths	China	Female	20-24 years	Chronic myeloid leukemia	Number	1990	121.7019667989481	208.7260357716193	38.38599610989113
Deaths	China	Both	20-24 years	Chronic myeloid leukemia	Number	1990	261.7016320525479	411.35404584123194	103.09218597921935
Deaths	China	Male	20-24 years	Chronic myeloid leukemia	Rate	1990	0.20736397077023053	0.3404660271108842	0.03695257407228899
Deaths	China	Female	20-24 years	Chronic myeloid leukemia	Rate	1990	0.18872346540404697	0.32367185039781565	0.0595252352890285
Deaths	China	Both	20-24 years	Chronic myeloid leukemia	Rate	1990	0.19825745041965923	0.3116297124655253	0.07809960446225028
Deaths	China	Male	25-29 years	Chronic myeloid leukemia	Number	1990	106.86004450335844	174.27083372407128	23.48668373732693
Deaths	China	Female	25-29 years	Chronic myeloid leukemia	Number	1990	111.04100217008947	184.87649992571144	44.80792871767682
Deaths	China	Both	25-29 years	Chronic myeloid leukemia	Number	1990	217.9010466734478	328.2438761134968	88.03969852983808
Deaths	China	Male	25-29 years	Chronic myeloid leukemia	Rate	1990	0.18937916650367695	0.3088456999054334	0.04162349558043324
Deaths	China	Female	25-29 years	Chronic myeloid leukemia	Rate	1990	0.20769709913370815	0.34580300953827886	0.08381117452989173
Deaths	China	Both	25-29 years	Chronic myeloid leukemia	Rate	1990	0.19829112939149027	0.2987037001613308	0.08011660117874592
Deaths	China	Male	30-34 years	Chronic myeloid leukemia	Number	1990	104.47977160760554	186.00286692924197	17.504511169621164
Deaths	China	Female	30-34 years	Chronic myeloid leukemia	Number	1990	115.59385407001626	189.76630137827541	40.8213311639923
Deaths	China	Both	30-34 years	Chronic myeloid leukemia	Number	1990	220.07362567762178	338.46211122623816	86.0313040277131
Deaths	China	Male	30-34 years	Chronic myeloid leukemia	Rate	1990	0.22700770348317711	0.4041364468279575	0.0380328059687495
Deaths	China	Female	30-34 years	Chronic myeloid leukemia	Rate	1990	0.27379222930076746	0.44947492337307793	0.09668821367998155
Deaths	China	Both	30-34 years	Chronic myeloid leukemia	Rate	1990	0.24939125980123553	0.38355115045610255	0.097492169848848
Deaths	China	Male	35-39 years	Chronic myeloid leukemia	Number	1990	143.3473663688499	238.30228413550364	26.389811886352614
Deaths	China	Female	35-39 years	Chronic myeloid leukemia	Number	1990	135.02079502235677	228.29760423918844	47.324238887961194
Deaths	China	Both	35-39 years	Chronic myeloid leukemia	Number	1990	278.3681613912065	409.8195662444732	110.48465161841983
Deaths	China	Male	35-39 years	Chronic myeloid leukemia	Rate	1990	0.3035341922015711	0.5045986762584683	0.05587971677599036
Deaths	China	Female	35-39 years	Chronic myeloid leukemia	Rate	1990	0.30607969081097425	0.5175296153962555	0.10727968535730674
Deaths	China	Both	35-39 years	Chronic myeloid leukemia	Rate	1990	0.3047635618611934	0.44867943986434744	0.12096101720089286
Deaths	China	Male	40-44 years	Chronic myeloid leukemia	Number	1990	128.3094114394377	208.11527756281583	19.18704818781097
Deaths	China	Female	40-44 years	Chronic myeloid leukemia	Number	1990	99.07354246087101	174.05895810950668	36.143081064193964
Deaths	China	Both	40-44 years	Chronic myeloid leukemia	Number	1990	227.38295390030868	345.75258340643416	91.33436634454328
Deaths	China	Male	40-44 years	Chronic myeloid leukemia	Rate	1990	0.3647220466313374	0.5915718037860844	0.054539564988773624
Deaths	China	Female	40-44 years	Chronic myeloid leukemia	Rate	1990	0.3104363833272963	0.5453951892612837	0.11325049139436018
Deaths	China	Both	40-44 years	Chronic myeloid leukemia	Rate	1990	0.33890037407153606	0.5153230611297879	0.13612828221645515
Deaths	China	Male	45-49 years	Chronic myeloid leukemia	Number	1990	106.15765798706006	176.94973953952348	19.63324833157189
Deaths	China	Female	45-49 years	Chronic myeloid leukemia	Number	1990	94.28978592635008	164.49464699697575	36.60124263455341
Deaths	China	Both	45-49 years	Chronic myeloid leukemia	Number	1990	200.44744391340987	296.6620559712285	86.0648479635333
Deaths	China	Male	45-49 years	Chronic myeloid leukemia	Rate	1990	0.389729121519173	0.649623096924303	0.07207815969116393
Deaths	China	Female	45-49 years	Chronic myeloid leukemia	Rate	1990	0.38674858120675876	0.6747079836609154	0.15012738145757099
Deaths	China	Both	45-49 years	Chronic myeloid leukemia	Rate	1990	0.38832138393745513	0.5747153362865667	0.16673109029019664
Deaths	China	Male	50-54 years	Chronic myeloid leukemia	Number	1990	99.94803912324885	170.2497768391298	17.159075734351504
Deaths	China	Female	50-54 years	Chronic myeloid leukemia	Number	1990	111.81575289591535	191.02034020224048	38.29889596815311
Deaths	China	Both	50-54 years	Chronic myeloid leukemia	Number	1990	211.763792019164	314.2656392119149	84.12898358070458
Deaths	China	Male	50-54 years	Chronic myeloid leukemia	Rate	1990	0.39574622049109137	0.6741073293139282	0.06794169679123231
Deaths	China	Female	50-54 years	Chronic myeloid leukemia	Rate	1990	0.49794843820375523	0.8506697634759699	0.1705562493508608
Deaths	China	Both	50-54 years	Chronic myeloid leukemia	Rate	1990	0.44384804427646224	0.6586876255732966	0.1763308281988221
Deaths	China	Male	55-59 years	Chronic myeloid leukemia	Number	1990	112.52777339697604	177.8616563871922	23.99049328679972
Deaths	China	Female	55-59 years	Chronic myeloid leukemia	Number	1990	137.76195918451774	228.50746606363603	54.765764051468125
Deaths	China	Both	55-59 years	Chronic myeloid leukemia	Number	1990	250.28973258149406	368.38945064837304	119.21336203277737
Deaths	China	Male	55-59 years	Chronic myeloid leukemia	Rate	1990	0.49509010247442387	0.7825405500236442	0.10555132676332521
Deaths	China	Female	55-59 years	Chronic myeloid leukemia	Rate	1990	0.6674398441384073	1.107090726908853	0.26533342904679447
Deaths	China	Both	55-59 years	Chronic myeloid leukemia	Rate	1990	0.5771153191628257	0.8494283532702664	0.274880862144909
Deaths	China	Male	60-64 years	Chronic myeloid leukemia	Number	1990	108.68550337732452	184.65770020919987	20.012265949806597
Deaths	China	Female	60-64 years	Chronic myeloid leukemia	Number	1990	118.61658267514534	208.65653915322684	46.7558252790999
Deaths	China	Both	60-64 years	Chronic myeloid leukemia	Number	1990	227.30208605246986	349.443682737104	85.34859533730753
Deaths	China	Male	60-64 years	Chronic myeloid leukemia	Rate	1990	0.5970774000818356	1.0144401610141778	0.10993988482138001
Deaths	China	Female	60-64 years	Chronic myeloid leukemia	Rate	1990	0.6922657349249837	1.217753615608746	0.27287462696092646
Deaths	China	Both	60-64 years	Chronic myeloid leukemia	Rate	1990	0.64323263329616	0.9888760113878102	0.24152440780623508
Deaths	China	Male	65-69 years	Chronic myeloid leukemia	Number	1990	103.05529079907397	188.96015954909547	19.319438880596714
Deaths	China	Female	65-69 years	Chronic myeloid leukemia	Number	1990	114.7573182492179	200.8256605617878	50.521551976469226
Deaths	China	Both	65-69 years	Chronic myeloid leukemia	Number	1990	217.812609048292	339.6207545789227	101.47495939493164
Deaths	China	Male	65-69 years	Chronic myeloid leukemia	Rate	1990	0.7685757685479374	1.409245451876323	0.14408238985535854
Deaths	China	Female	65-69 years	Chronic myeloid leukemia	Rate	1990	0.827186713095377	1.4475792968998324	0.36416637437567206
Deaths	China	Both	65-69 years	Chronic myeloid leukemia	Rate	1990	0.7983803040923855	1.244861454539066	0.37195095955866236
Deaths	China	Male	70-74 years	Chronic myeloid leukemia	Number	1990	109.9026041507108	196.61797447273102	18.945532226209245
Deaths	China	Female	70-74 years	Chronic myeloid leukemia	Number	1990	124.86433449471649	221.2286195575065	61.387870126193626
Deaths	China	Both	70-74 years	Chronic myeloid leukemia	Number	1990	234.76693864542708	358.8366887987316	110.50138308204943
Deaths	China	Male	70-74 years	Chronic myeloid leukemia	Rate	1990	1.2595829500375582	2.25341929093106	0.21713288375583875
Deaths	China	Female	70-74 years	Chronic myeloid leukemia	Rate	1990	1.2372196025370923	2.1920461584676887	0.6082623720013635
Deaths	China	Both	70-74 years	Chronic myeloid leukemia	Rate	1990	1.2475889783506624	1.9069154309214074	0.5872219845822595
Deaths	China	Male	75-79 years	Chronic myeloid leukemia	Number	1990	79.13648576643286	131.08209582866237	13.404942735554659
Deaths	China	Female	75-79 years	Chronic myeloid leukemia	Number	1990	80.93823643086262	150.50957865375085	33.391899133905106
Deaths	China	Both	75-79 years	Chronic myeloid leukemia	Number	1990	160.0747221972954	241.80657070209745	66.70915769654368
Deaths	China	Male	75-79 years	Chronic myeloid leukemia	Rate	1990	1.6160063393392698	2.676761493531562	0.2737355876917741
Deaths	China	Female	75-79 years	Chronic myeloid leukemia	Rate	1990	1.2483424416086102	2.321368776827743	0.5150164709898809
Deaths	China	Both	75-79 years	Chronic myeloid leukemia	Rate	1990	1.4065458452561252	2.1247079033344902	0.5861605587105898
Deaths	China	Male	80-84 years	Chronic myeloid leukemia	Number	1990	33.004171137615565	58.83176302665282	5.300270401296396
Deaths	China	Female	80-84 years	Chronic myeloid leukemia	Number	1990	46.92815676911907	88.14904847345068	17.455923035124748
Deaths	China	Both	80-84 years	Chronic myeloid leukemia	Number	1990	79.9323279067346	125.55192586640366	34.40406895521911
Deaths	China	Male	80-84 years	Chronic myeloid leukemia	Rate	1990	1.6179714760261295	2.8841237692215573	0.25983643972653075
Deaths	China	Female	80-84 years	Chronic myeloid leukemia	Rate	1990	1.440717518658819	2.706219189763197	0.5359054318880361
Deaths	China	Both	80-84 years	Chronic myeloid leukemia	Rate	1990	1.508975532324898	2.3701897483797714	0.649485628973784
Deaths	China	Male	85-89 years	Chronic myeloid leukemia	Number	1990	15.02083074369531	26.411847999812007	2.448722955383305
Deaths	China	Female	85-89 years	Chronic myeloid leukemia	Number	1990	18.405355504989902	33.2043422110094	7.217172882057512
Deaths	China	Both	85-89 years	Chronic myeloid leukemia	Number	1990	33.426186248685205	50.789695802191204	12.324752352226591
Deaths	China	Male	85-89 years	Chronic myeloid leukemia	Rate	1990	2.7379368604770495	4.814245858029837	0.4463434116954091
Deaths	China	Female	85-89 years	Chronic myeloid leukemia	Rate	1990	1.6170056009729636	2.917173065049941	0.6340659364234099
Deaths	China	Both	85-89 years	Chronic myeloid leukemia	Rate	1990	1.981567776201744	3.010909584956611	0.7306347164208573
Deaths	China	Male	90-94 years	Chronic myeloid leukemia	Number	1990	3.264355501242468	5.682987459663674	0.48030205899601913
Deaths	China	Female	90-94 years	Chronic myeloid leukemia	Number	1990	3.7948494353365723	7.2375142722792525	1.30798674663295
Deaths	China	Both	90-94 years	Chronic myeloid leukemia	Number	1990	7.059204936579044	10.959706946880846	2.702177203227072
Deaths	China	Male	90-94 years	Chronic myeloid leukemia	Rate	1990	4.006372596786516	6.974781152852989	0.5894789971893015
Deaths	China	Female	90-94 years	Chronic myeloid leukemia	Rate	1990	1.6840325902977311	3.21177694002034	0.5804426095266215
Deaths	China	Both	90-94 years	Chronic myeloid leukemia	Rate	1990	2.3007487352949485	3.5720073469717177	0.8806984410740674
Deaths	China	Male	95+ years	Chronic myeloid leukemia	Number	1990	0.023167065110140682	0.04579222079477543	0.0029458183460936544
Deaths	China	Female	95+ years	Chronic myeloid leukemia	Number	1990	0.4459998174369946	0.7584725995012689	0.16113846380654834
Deaths	China	Both	95+ years	Chronic myeloid leukemia	Number	1990	0.469166882547135	0.7818080361533055	0.17582786496853695
Deaths	China	Male	95+ years	Chronic myeloid leukemia	Rate	1990	0.2981891004921727	0.5894031489709981	0.0379163661283323
Deaths	China	Female	95+ years	Chronic myeloid leukemia	Rate	1990	1.3629621099038243	2.317869591205666	0.4924343285128369
Deaths	China	Both	95+ years	Chronic myeloid leukemia	Rate	1990	1.1586631584823128	1.930767499142986	0.43422772781320346
Deaths	China	Male	<5 years	Acute lymphoid leukemia	Number	1997	3340.9111298123303	5192.427190879353	1398.8250750125676
Deaths	China	Female	<5 years	Acute lymphoid leukemia	Number	1997	3207.755594027024	4522.598124375059	1816.1826672048978
Deaths	China	Both	<5 years	Acute lymphoid leukemia	Number	1997	6548.666723839354	8989.006518735507	4307.420905602788
Deaths	China	Male	<5 years	Acute lymphoid leukemia	Rate	1997	7.081976279202883	11.006771736356022	2.965192911476718
Deaths	China	Female	<5 years	Acute lymphoid leukemia	Rate	1997	7.941165019223137	11.196207743559391	4.496167442489192
Deaths	China	Both	<5 years	Acute lymphoid leukemia	Rate	1997	7.478305353055689	10.265072021912413	4.918895734756204
Deaths	China	Male	5-9 years	Acute lymphoid leukemia	Number	1997	2248.5870313197565	3305.1852239880536	1260.274252620121
Deaths	China	Female	5-9 years	Acute lymphoid leukemia	Number	1997	1412.5505538429156	1856.6820038224223	969.6429736315954
Deaths	China	Both	5-9 years	Acute lymphoid leukemia	Number	1997	3661.137585162674	4828.519829548538	2475.3702887734407
Deaths	China	Male	5-9 years	Acute lymphoid leukemia	Rate	1997	3.8672441848280665	5.684440121379404	2.1674892751974713
Deaths	China	Female	5-9 years	Acute lymphoid leukemia	Rate	1997	2.738273587828952	3.5992363446622933	1.8796833409578577
Deaths	China	Both	5-9 years	Acute lymphoid leukemia	Rate	1997	3.3365003917954152	4.400369537700617	2.2558764171558283
Deaths	China	Male	10-14 years	Acute lymphoid leukemia	Number	1997	1685.8763809893853	2226.643746674329	1012.0080789147544
Deaths	China	Female	10-14 years	Acute lymphoid leukemia	Number	1997	1196.531740562209	1503.8615107985725	824.9943473619686
Deaths	China	Both	10-14 years	Acute lymphoid leukemia	Number	1997	2882.4081215515976	3454.286865638204	2121.8409889921077
Deaths	China	Male	10-14 years	Acute lymphoid leukemia	Rate	1997	2.769023303620078	3.6572245111962087	1.6622060701284511
Deaths	China	Female	10-14 years	Acute lymphoid leukemia	Rate	1997	2.118833763731152	2.6630572654583835	1.4609105791514971
Deaths	China	Both	10-14 years	Acute lymphoid leukemia	Rate	1997	2.456151135720402	2.943459166904612	1.8080583786745974
Deaths	China	Male	15-19 years	Acute lymphoid leukemia	Number	1997	1406.626801844135	1775.6603588042524	767.338876849049
Deaths	China	Female	15-19 years	Acute lymphoid leukemia	Number	1997	983.5280542955035	1248.958380943053	657.8652415122218
Deaths	China	Both	15-19 years	Acute lymphoid leukemia	Number	1997	2390.154856139637	2887.3085520792506	1661.1321675494123
Deaths	China	Male	15-19 years	Acute lymphoid leukemia	Rate	1997	2.8295018056976846	3.5718316933499987	1.5435414246194643
Deaths	China	Female	15-19 years	Acute lymphoid leukemia	Rate	1997	2.0851138352070153	2.647835400656165	1.3946972948946506
Deaths	China	Both	15-19 years	Acute lymphoid leukemia	Rate	1997	2.46708058071248	2.9802348751848564	1.7145947267939554
Deaths	China	Male	20-24 years	Acute lymphoid leukemia	Number	1997	834.292838051064	1196.7311873282724	437.94062904633137
Deaths	China	Female	20-24 years	Acute lymphoid leukemia	Number	1997	609.7813164596412	907.6525481678631	395.6598268035652
Deaths	China	Both	20-24 years	Acute lymphoid leukemia	Number	1997	1444.0741545107064	1879.9307135533654	970.8817505855861
Deaths	China	Male	20-24 years	Acute lymphoid leukemia	Rate	1997	1.5143256108859717	2.1721877543029584	0.7949063930137468
Deaths	China	Female	20-24 years	Acute lymphoid leukemia	Rate	1997	1.1490993851011662	1.7104213540695263	0.7455992032174735
Deaths	China	Both	20-24 years	Acute lymphoid leukemia	Rate	1997	1.3351353956813383	1.7381115985307707	0.8976399073267032
Deaths	China	Male	25-29 years	Acute lymphoid leukemia	Number	1997	825.5447687865924	1237.3479659448112	480.81937524167637
Deaths	China	Female	25-29 years	Acute lymphoid leukemia	Number	1997	608.7206166939131	886.7806178200759	364.3523083556391
Deaths	China	Both	25-29 years	Acute lymphoid leukemia	Number	1997	1434.265385480505	1856.0789624904833	960.894209818545
Deaths	China	Male	25-29 years	Acute lymphoid leukemia	Rate	1997	1.2510779971539558	1.8751482336834058	0.7286613200327531
Deaths	China	Female	25-29 years	Acute lymphoid leukemia	Rate	1997	0.9994119248820663	1.455937420055075	0.5982022488520958
Deaths	China	Both	25-29 years	Acute lymphoid leukemia	Rate	1997	1.1302812697368154	1.4626939391364464	0.7572383315885448
Deaths	China	Male	30-34 years	Acute lymphoid leukemia	Number	1997	843.6694959516024	1279.4387123660172	480.2135150191623
Deaths	China	Female	30-34 years	Acute lymphoid leukemia	Number	1997	630.1447743861131	930.9773046004584	328.7584023298934
Deaths	China	Both	30-34 years	Acute lymphoid leukemia	Number	1997	1473.814270337717	1881.2275047581504	974.774843864408
Deaths	China	Male	30-34 years	Acute lymphoid leukemia	Rate	1997	1.3050299439978175	1.9790994449364885	0.7428181528663484
Deaths	China	Female	30-34 years	Acute lymphoid leukemia	Rate	1997	1.0289778340616558	1.5202141625019057	0.536837124593378
Deaths	China	Both	30-34 years	Acute lymphoid leukemia	Rate	1997	1.170740111651819	1.4943731671551501	0.7743228115708909
Deaths	China	Male	35-39 years	Acute lymphoid leukemia	Number	1997	632.2090869782235	917.1852721656426	345.690720982395
Deaths	China	Female	35-39 years	Acute lymphoid leukemia	Number	1997	539.3073180618976	749.3149457129124	269.25530708529044
Deaths	China	Both	35-39 years	Acute lymphoid leukemia	Number	1997	1171.5164050401208	1548.394695888492	738.8240596118416
Deaths	China	Male	35-39 years	Acute lymphoid leukemia	Rate	1997	1.4236618482575953	2.065395304593211	0.7784555788522683
Deaths	China	Female	35-39 years	Acute lymphoid leukemia	Rate	1997	1.3114753108423671	1.8221670992324377	0.6547689521897231
Deaths	China	Both	35-39 years	Acute lymphoid leukemia	Rate	1997	1.3697230426363662	1.8103646563803448	0.8638243003262306
Deaths	China	Male	40-44 years	Acute lymphoid leukemia	Number	1997	766.3314944263789	1202.1109962650833	359.08639431360103
Deaths	China	Female	40-44 years	Acute lymphoid leukemia	Number	1997	676.7391728364009	911.9610712514586	342.56608687549044
Deaths	China	Both	40-44 years	Acute lymphoid leukemia	Number	1997	1443.070667262779	1881.7020805988961	928.9194347738896
Deaths	China	Male	40-44 years	Acute lymphoid leukemia	Rate	1997	1.604784221520635	2.517355443895287	0.751967241263584
Deaths	China	Female	40-44 years	Acute lymphoid leukemia	Rate	1997	1.5249557214955052	2.0550018518320345	0.771934203219818
Deaths	China	Both	40-44 years	Acute lymphoid leukemia	Rate	1997	1.5663322733012748	2.0424299131315498	1.0082641986916432
Deaths	China	Male	45-49 years	Acute lymphoid leukemia	Number	1997	637.1363745076555	937.9786786155158	320.2607729858171
Deaths	China	Female	45-49 years	Acute lymphoid leukemia	Number	1997	514.6968517256979	740.2400299667124	245.53157459131512
Deaths	China	Both	45-49 years	Acute lymphoid leukemia	Number	1997	1151.8332262333536	1466.3570409969532	675.940395918357
Deaths	China	Male	45-49 years	Acute lymphoid leukemia	Rate	1997	1.6800846879798803	2.4733851003425857	0.8445055758586366
Deaths	China	Female	45-49 years	Acute lymphoid leukemia	Rate	1997	1.4580792922136288	2.0970181871974543	0.6955638125546517
Deaths	China	Both	45-49 years	Acute lymphoid leukemia	Rate	1997	1.5730587044242166	2.002603896639703	0.9231318382335904
Deaths	China	Male	50-54 years	Acute lymphoid leukemia	Number	1997	470.8843356491395	740.6659557388409	217.57191828510588
Deaths	China	Female	50-54 years	Acute lymphoid leukemia	Number	1997	466.04422562894234	669.8535096630612	217.3040594642731
Deaths	China	Both	50-54 years	Acute lymphoid leukemia	Number	1997	936.9285612780834	1307.4052153088157	559.3477020066946
Deaths	China	Male	50-54 years	Acute lymphoid leukemia	Rate	1997	1.669341781900342	2.6257501741728517	0.7713187002936518
Deaths	China	Female	50-54 years	Acute lymphoid leukemia	Rate	1997	1.7961870859856741	2.581691087225114	0.8375143900028847
Deaths	China	Both	50-54 years	Acute lymphoid leukemia	Rate	1997	1.7301159013646892	2.4142316138247755	1.0328816877067697
Deaths	China	Male	55-59 years	Acute lymphoid leukemia	Number	1997	516.5697413312514	852.9920116554912	265.4651707285102
Deaths	China	Female	55-59 years	Acute lymphoid leukemia	Number	1997	534.7504373208659	743.2303050242308	293.69834932437846
Deaths	China	Both	55-59 years	Acute lymphoid leukemia	Number	1997	1051.3201786521165	1487.1771104632667	686.7290393796081
Deaths	China	Male	55-59 years	Acute lymphoid leukemia	Rate	1997	2.1927281285672002	3.620768751533846	1.1268429031696423
Deaths	China	Female	55-59 years	Acute lymphoid leukemia	Rate	1997	2.4989591668178344	3.4732130245695907	1.3724910371284769
Deaths	China	Both	55-59 years	Acute lymphoid leukemia	Rate	1997	2.3384892042225878	3.3079814201265165	1.5275160483215258
Deaths	China	Male	60-64 years	Acute lymphoid leukemia	Number	1997	606.8941994943584	1028.9074795644085	348.62252569940966
Deaths	China	Female	60-64 years	Acute lymphoid leukemia	Number	1997	515.036218891142	800.5788134041416	299.8942607137569
Deaths	China	Both	60-64 years	Acute lymphoid leukemia	Number	1997	1121.9304183855018	1626.3083054162516	764.1947939378043
Deaths	China	Male	60-64 years	Acute lymphoid leukemia	Rate	1997	2.81803975779591	4.777607343951947	1.6187865013418945
Deaths	China	Female	60-64 years	Acute lymphoid leukemia	Rate	1997	2.562221302263134	3.982749202106482	1.4919251016590163
Deaths	China	Both	60-64 years	Acute lymphoid leukemia	Rate	1997	2.694538474007931	3.9059020307594507	1.8353654024865202
Deaths	China	Male	65-69 years	Acute lymphoid leukemia	Number	1997	536.3819723640298	942.7027454832955	258.2884739489263
Deaths	China	Female	65-69 years	Acute lymphoid leukemia	Number	1997	454.9064242620734	698.6896532714226	245.7557510552754
Deaths	China	Both	65-69 years	Acute lymphoid leukemia	Number	1997	991.2883966261037	1441.2287992039983	656.3717559920625
Deaths	China	Male	65-69 years	Acute lymphoid leukemia	Rate	1997	3.26059753481875	5.730569643201211	1.5701026597113177
Deaths	China	Female	65-69 years	Acute lymphoid leukemia	Rate	1997	2.8110042753953923	4.317414522572263	1.5185990570258494
Deaths	China	Both	65-69 years	Acute lymphoid leukemia	Rate	1997	3.0376426391894187	4.416412083698695	2.0113448719335265
Deaths	China	Male	70-74 years	Acute lymphoid leukemia	Number	1997	533.6191679274383	945.279022514644	282.5023250368169
Deaths	China	Female	70-74 years	Acute lymphoid leukemia	Number	1997	417.3472516920686	669.0612705376226	216.50549848453423
Deaths	China	Both	70-74 years	Acute lymphoid leukemia	Number	1997	950.9664196195062	1449.9242208419223	636.2125361570795
Deaths	China	Male	70-74 years	Acute lymphoid leukemia	Rate	1997	4.748165207801078	8.41113145129482	2.513717256583118
Deaths	China	Female	70-74 years	Acute lymphoid leukemia	Rate	1997	3.4005377304903486	5.451498926250717	1.7640828194515037
Deaths	China	Both	70-74 years	Acute lymphoid leukemia	Rate	1997	4.044702306807052	6.166896874319926	2.7059739014167423
Deaths	China	Male	75-79 years	Acute lymphoid leukemia	Number	1997	328.24247619509663	647.9431803484271	170.26985102344588
Deaths	China	Female	75-79 years	Acute lymphoid leukemia	Number	1997	290.8604809890549	490.4707967166047	130.81479747431857
Deaths	China	Both	75-79 years	Acute lymphoid leukemia	Number	1997	619.1029571841518	1014.4770151405008	383.423796229877
Deaths	China	Male	75-79 years	Acute lymphoid leukemia	Rate	1997	5.1352662679514935	10.136898783370167	2.663826548426729
Deaths	China	Female	75-79 years	Acute lymphoid leukemia	Rate	1997	3.633546355472251	6.127158869486468	1.6341911729924445
Deaths	China	Both	75-79 years	Acute lymphoid leukemia	Rate	1997	4.300284065390337	7.046549030803309	2.6632585454253737
Deaths	China	Male	80-84 years	Acute lymphoid leukemia	Number	1997	147.43537530270672	269.6422642370365	69.87311016675378
Deaths	China	Female	80-84 years	Acute lymphoid leukemia	Number	1997	165.7491338614593	253.81595997310188	76.01731023277617
Deaths	China	Both	80-84 years	Acute lymphoid leukemia	Number	1997	313.1845091641662	454.0487816844532	185.66090491651076
Deaths	China	Male	80-84 years	Acute lymphoid leukemia	Rate	1997	5.075225356805926	9.282000699714349	2.4052692900134143
Deaths	China	Female	80-84 years	Acute lymphoid leukemia	Rate	1997	3.7993326864077797	5.818016966917042	1.7424830210068651
Deaths	China	Both	80-84 years	Acute lymphoid leukemia	Rate	1997	4.30933280066897	6.24758648899507	2.5546430425114552
Deaths	China	Male	85-89 years	Acute lymphoid leukemia	Number	1997	59.205707212033865	112.0817970458593	27.55370824567343
Deaths	China	Female	85-89 years	Acute lymphoid leukemia	Number	1997	52.45580251028012	94.28414380751713	27.877209500562863
Deaths	China	Both	85-89 years	Acute lymphoid leukemia	Number	1997	111.66150972231394	187.25300457147213	65.92096775363783
Deaths	China	Male	85-89 years	Acute lymphoid leukemia	Rate	1997	7.042826234138776	13.332711621482872	3.277656638497039
Deaths	China	Female	85-89 years	Acute lymphoid leukemia	Rate	1997	3.2434708591168246	5.8298197393230335	1.723716201479337
Deaths	China	Both	85-89 years	Acute lymphoid leukemia	Rate	1997	4.542915073945065	7.618332397840128	2.6819748258983314
Deaths	China	Male	90-94 years	Acute lymphoid leukemia	Number	1997	12.341805194453048	23.726025017270917	5.866612785970127
Deaths	China	Female	90-94 years	Acute lymphoid leukemia	Number	1997	13.143177278041508	21.171195468064845	5.362815989819856
Deaths	China	Both	90-94 years	Acute lymphoid leukemia	Number	1997	25.48498247249456	40.536244240945244	15.753291298736238
Deaths	China	Male	90-94 years	Acute lymphoid leukemia	Rate	1997	8.371776646075721	16.09399751610644	3.9794804033390436
Deaths	China	Female	90-94 years	Acute lymphoid leukemia	Rate	1997	3.237060928967464	5.214298507842839	1.3208192922187112
Deaths	China	Both	90-94 years	Acute lymphoid leukemia	Rate	1997	4.604802857243612	7.324368910360817	2.846413603058326
Deaths	China	Male	95+ years	Acute lymphoid leukemia	Number	1997	0.3798705644051566	0.7983941619939792	0.13954190658929955
Deaths	China	Female	95+ years	Acute lymphoid leukemia	Number	1997	1.329501722338163	2.339068362795542	0.49386982029223947
Deaths	China	Both	95+ years	Acute lymphoid leukemia	Number	1997	1.709372286743319	2.879525473025825	0.8294105556245265
Deaths	China	Male	95+ years	Acute lymphoid leukemia	Rate	1997	3.2214108818189757	6.770610524812834	1.1833552227465882
Deaths	China	Female	95+ years	Acute lymphoid leukemia	Rate	1997	2.6050700920238867	4.583248695911096	0.9677050255594043
Deaths	China	Both	95+ years	Acute lymphoid leukemia	Rate	1997	2.720751245164555	4.583245309975295	1.3201453068291789
Deaths	China	Male	20-24 years	Chronic lymphoid leukemia	Number	1997	137.10083977954875	226.02359658659717	44.933284653385456
Deaths	China	Female	20-24 years	Chronic lymphoid leukemia	Number	1997	84.00929522027207	149.4929288777497	27.012089593964603
Deaths	China	Both	20-24 years	Chronic lymphoid leukemia	Number	1997	221.11013499982067	322.3822044149637	103.2151273019861
Deaths	China	Male	20-24 years	Chronic lymphoid leukemia	Rate	1997	0.2488518461181345	0.4102556145336277	0.0815584416268075
Deaths	China	Female	20-24 years	Chronic lymphoid leukemia	Rate	1997	0.15831090076828555	0.28171121025444545	0.050902798601532274
Deaths	China	Both	20-24 years	Chronic lymphoid leukemia	Rate	1997	0.20442992256319825	0.298062181022854	0.0954287350134936
Deaths	China	Male	25-29 years	Chronic lymphoid leukemia	Number	1997	114.19877639825772	175.10926637735784	41.955269328814666
Deaths	China	Female	25-29 years	Chronic lymphoid leukemia	Number	1997	100.87541203548516	193.5033271023596	33.45130640910771
Deaths	China	Both	25-29 years	Chronic lymphoid leukemia	Number	1997	215.07418843374307	318.8022914548098	107.84667066314233
Deaths	China	Male	25-29 years	Chronic lymphoid leukemia	Rate	1997	0.1730633902068823	0.2653706480200777	0.06358142684266342
Deaths	China	Female	25-29 years	Chronic lymphoid leukemia	Rate	1997	0.1656196405227882	0.3176983451961783	0.05492114709325967
Deaths	China	Both	25-29 years	Chronic lymphoid leukemia	Rate	1997	0.1694904787157397	0.2512340201669368	0.08498920289649665
Deaths	China	Male	30-34 years	Chronic lymphoid leukemia	Number	1997	176.1275646291623	295.4843532227941	73.86660566935711
Deaths	China	Female	30-34 years	Chronic lymphoid leukemia	Number	1997	159.92739974747678	287.63416048638425	59.87099075948874
Deaths	China	Both	30-34 years	Chronic lymphoid leukemia	Number	1997	336.0549643766391	522.1186901378484	167.4856382551617
Deaths	China	Male	30-34 years	Chronic lymphoid leukemia	Rate	1997	0.2724428782922992	0.45706989619628896	0.11426054008419423
Deaths	China	Female	30-34 years	Chronic lymphoid leukemia	Rate	1997	0.261149113804184	0.46968440823421126	0.09776471201374408
Deaths	China	Both	30-34 years	Chronic lymphoid leukemia	Rate	1997	0.2669488513130636	0.41475055974822256	0.13304400613924916
Deaths	China	Male	35-39 years	Chronic lymphoid leukemia	Number	1997	169.08362878061516	236.03233824709483	72.8168419193553
Deaths	China	Female	35-39 years	Chronic lymphoid leukemia	Number	1997	140.3414084704851	214.5620118271441	59.18429967379707
Deaths	China	Both	35-39 years	Chronic lymphoid leukemia	Number	1997	309.42503725110015	408.6953171889364	168.73040742083154
Deaths	China	Male	35-39 years	Chronic lymphoid leukemia	Rate	1997	0.3807568040669477	0.5315175656894591	0.16397511817915594
Deaths	China	Female	35-39 years	Chronic lymphoid leukemia	Rate	1997	0.34127905580684303	0.5217670365890926	0.1439230383348374
Deaths	China	Both	35-39 years	Chronic lymphoid leukemia	Rate	1997	0.36177607216429253	0.47784170239775103	0.1972775848835169
Deaths	China	Male	40-44 years	Chronic lymphoid leukemia	Number	1997	248.17144768678307	342.95784585792313	115.72740795910526
Deaths	China	Female	40-44 years	Chronic lymphoid leukemia	Number	1997	165.96714541967356	262.1269251472331	72.74059800034497
Deaths	China	Both	40-44 years	Chronic lymphoid leukemia	Number	1997	414.1385931064567	561.2096096391695	247.92902298599375
Deaths	China	Male	40-44 years	Chronic lymphoid leukemia	Rate	1997	0.5196988853730894	0.7181922492843271	0.24234619044238617
Deaths	China	Female	40-44 years	Chronic lymphoid leukemia	Rate	1997	0.3739883224540218	0.5906735863773194	0.1639127681063715
Deaths	China	Both	40-44 years	Chronic lymphoid leukemia	Rate	1997	0.44951273608287173	0.6091459992960759	0.2691061768496884
Deaths	China	Male	45-49 years	Chronic lymphoid leukemia	Number	1997	203.64545515429916	284.1677776843184	94.48622749238471
Deaths	China	Female	45-49 years	Chronic lymphoid leukemia	Number	1997	149.26059527140214	216.33908157157504	65.3868241764066
Deaths	China	Both	45-49 years	Chronic lymphoid leukemia	Number	1997	352.9060504257018	464.13134389077965	198.76740927542795
Deaths	China	Male	45-49 years	Chronic lymphoid leukemia	Rate	1997	0.5369990235541332	0.7493308359197399	0.24915366691724128
Deaths	China	Female	45-49 years	Chronic lymphoid leukemia	Rate	1997	0.42283876883843213	0.6128647064352724	0.1852336457772661
Deaths	China	Both	45-49 years	Chronic lymphoid leukemia	Rate	1997	0.4819638137037506	0.6338642034932805	0.27145666247104533
Deaths	China	Male	50-54 years	Chronic lymphoid leukemia	Number	1997	257.2984775049086	359.4591285808965	110.8034616290362
Deaths	China	Female	50-54 years	Chronic lymphoid leukemia	Number	1997	164.0066782550035	238.95745758314243	71.73971670228873
Deaths	China	Both	50-54 years	Chronic lymphoid leukemia	Number	1997	421.30515575991257	551.1557117309314	232.5786347159628
Deaths	China	Male	50-54 years	Chronic lymphoid leukemia	Rate	1997	0.9121541457227988	1.2743259794326396	0.3928116398723517
Deaths	China	Female	50-54 years	Chronic lymphoid leukemia	Rate	1997	0.6321002628012187	0.9209690321376122	0.27649297128190714
Deaths	China	Both	50-54 years	Chronic lymphoid leukemia	Rate	1997	0.7779747351418502	1.0177545016803464	0.4294756408011215
Deaths	China	Male	55-59 years	Chronic lymphoid leukemia	Number	1997	288.6239265265728	409.4118297683216	126.1899350740971
Deaths	China	Female	55-59 years	Chronic lymphoid leukemia	Number	1997	173.7240612880581	246.3963794221768	78.36307989855406
Deaths	China	Both	55-59 years	Chronic lymphoid leukemia	Number	1997	462.34798781463087	614.7151018530558	259.5834190736315
Deaths	China	Male	55-59 years	Chronic lymphoid leukemia	Rate	1997	1.2251468710524007	1.7378657003556361	0.535649299678215
Deaths	China	Female	55-59 years	Chronic lymphoid leukemia	Rate	1997	0.8118354005050124	1.1514427068309532	0.36620098495603204
Deaths	China	Both	55-59 years	Chronic lymphoid leukemia	Rate	1997	1.028417222510404	1.3673328625718613	0.577400715238952
Deaths	China	Male	60-64 years	Chronic lymphoid leukemia	Number	1997	353.116798154376	495.74288238550196	180.0269590696812
Deaths	China	Female	60-64 years	Chronic lymphoid leukemia	Number	1997	242.21799744209756	344.55901668920757	114.09057129106584
Deaths	China	Both	60-64 years	Chronic lymphoid leukemia	Number	1997	595.3347955964732	770.2421430657134	366.8241735110663
Deaths	China	Male	60-64 years	Chronic lymphoid leukemia	Rate	1997	1.639655111506589	2.3019220703882706	0.8359333942491807
Deaths	China	Female	60-64 years	Chronic lymphoid leukemia	Rate	1997	1.204995085925856	1.7141249878477438	0.5675820096278037
Deaths	China	Both	60-64 years	Chronic lymphoid leukemia	Rate	1997	1.4298146171656319	1.8498893111210315	0.8810010251296189
Deaths	China	Male	65-69 years	Chronic lymphoid leukemia	Number	1997	354.2188838531319	514.8513006808647	153.41265875437114
Deaths	China	Female	65-69 years	Chronic lymphoid leukemia	Number	1997	223.05645817653735	328.6169450955105	105.60341132271492
Deaths	China	Both	65-69 years	Chronic lymphoid leukemia	Number	1997	577.2753420296688	832.8419602840307	321.52593702940715
Deaths	China	Male	65-69 years	Chronic lymphoid leukemia	Rate	1997	2.1532513749248845	3.129715330288812	0.9325759677191521
Deaths	China	Female	65-69 years	Chronic lymphoid leukemia	Rate	1997	1.378333266244611	2.030623416957246	0.6525553935757845
Deaths	China	Both	65-69 years	Chronic lymphoid leukemia	Rate	1997	1.7689667300356684	2.5521092134997483	0.9852641262119461
Deaths	China	Male	70-74 years	Chronic lymphoid leukemia	Number	1997	354.82235025862957	531.8436262303413	168.20672934941618
Deaths	China	Female	70-74 years	Chronic lymphoid leukemia	Number	1997	239.74179182589262	359.5094959722458	114.38764141703841
Deaths	China	Both	70-74 years	Chronic lymphoid leukemia	Number	1997	594.5641420845214	812.3787910936617	345.70588682497436
Deaths	China	Male	70-74 years	Chronic lymphoid leukemia	Rate	1997	3.157223802495277	4.732366365072287	1.4967103657781549
Deaths	China	Female	70-74 years	Chronic lymphoid leukemia	Rate	1997	1.9534117102101527	2.9292767606990453	0.932028398326296
Deaths	China	Both	70-74 years	Chronic lymphoid leukemia	Rate	1997	2.5288326773896266	3.4552538370938084	1.4703751563354057
Deaths	China	Male	75-79 years	Chronic lymphoid leukemia	Number	1997	305.8999476072927	442.60914613030104	124.57914406396618
Deaths	China	Female	75-79 years	Chronic lymphoid leukemia	Number	1997	206.1496547246365	299.22222870580384	101.24055687946303
Deaths	China	Both	75-79 years	Chronic lymphoid leukemia	Number	1997	512.0496023319291	684.9121112337007	280.52201315597983
Deaths	China	Male	75-79 years	Chronic lymphoid leukemia	Rate	1997	4.7857233485594985	6.92450241162207	1.9490075861532004
Deaths	China	Female	75-79 years	Chronic lymphoid leukemia	Rate	1997	2.575304572348389	3.7380046780269525	1.2647378400271443
Deaths	China	Both	75-79 years	Chronic lymphoid leukemia	Rate	1997	3.556692340176438	4.757393909935814	1.948503603750447
Deaths	China	Male	80-84 years	Chronic lymphoid leukemia	Number	1997	165.58048518607504	256.9938734626255	60.617132893247586
Deaths	China	Female	80-84 years	Chronic lymphoid leukemia	Number	1997	120.5395628428184	181.14577897390015	50.46221922027722
Deaths	China	Both	80-84 years	Chronic lymphoid leukemia	Number	1997	286.12004802889373	425.46038333592315	138.54247853313532
Deaths	China	Male	80-84 years	Chronic lymphoid leukemia	Rate	1997	5.699841542663798	8.846600216965333	2.0866471787048573
Deaths	China	Female	80-84 years	Chronic lymphoid leukemia	Rate	1997	2.7630304330689106	4.1522574690230005	1.1567044390863885
Deaths	China	Both	80-84 years	Chronic lymphoid leukemia	Rate	1997	3.9369332512342776	5.8542179821979055	1.9063064409608628
Deaths	China	Male	85-89 years	Chronic lymphoid leukemia	Number	1997	82.2973865938173	120.83191599951014	30.50248998741278
Deaths	China	Female	85-89 years	Chronic lymphoid leukemia	Number	1997	68.67335834765716	93.71887414677562	29.869929833353293
Deaths	China	Both	85-89 years	Chronic lymphoid leukemia	Number	1997	150.97074494147432	198.25311736467606	69.89775793768156
Deaths	China	Male	85-89 years	Chronic lymphoid leukemia	Rate	1997	9.789701375042275	14.373583696499338	3.6284295350202678
Deaths	China	Female	85-89 years	Chronic lymphoid leukemia	Rate	1997	4.246242092181528	5.794867730500014	1.8469309846009696
Deaths	China	Both	85-89 years	Chronic lymphoid leukemia	Rate	1997	6.142199533437644	8.065868691658979	2.8437693432565254
Deaths	China	Male	90-94 years	Chronic lymphoid leukemia	Number	1997	19.596268510367402	28.77296252407423	7.857264776478368
Deaths	China	Female	90-94 years	Chronic lymphoid leukemia	Number	1997	15.092668621025428	21.548417126130083	6.0285335400605105
Deaths	China	Both	90-94 years	Chronic lymphoid leukemia	Number	1997	34.68893713139281	47.70675859474503	17.274835378544093
Deaths	China	Male	90-94 years	Chronic lymphoid leukemia	Rate	1997	13.292673193306975	19.517470248656902	5.329792904794759
Deaths	China	Female	90-94 years	Chronic lymphoid leukemia	Rate	1997	3.717205274907067	5.307205227812553	1.4847802756266042
Deaths	China	Both	90-94 years	Chronic lymphoid leukemia	Rate	1997	6.267837028720002	8.61998702663459	3.121336708604237
Deaths	China	Male	95+ years	Chronic lymphoid leukemia	Number	1997	0.7261223605435154	1.2161944388813932	0.20762381134206104
Deaths	China	Female	95+ years	Chronic lymphoid leukemia	Number	1997	2.2485634210321157	3.8177294776697925	0.8902849888512159
Deaths	China	Both	95+ years	Chronic lymphoid leukemia	Number	1997	2.974685781575629	4.663182058706214	1.3259509931339413
Deaths	China	Male	95+ years	Chronic lymphoid leukemia	Rate	1997	6.157725006805515	10.31367620166954	1.760709220071819
Deaths	China	Female	95+ years	Chronic lymphoid leukemia	Rate	1997	4.405910289343536	7.480586684930889	1.7444541506537519
Deaths	China	Both	95+ years	Chronic lymphoid leukemia	Rate	1997	4.73470882087051	7.42223241306069	2.110472273111132
Deaths	China	Male	<5 years	Acute myeloid leukemia	Number	1997	1523.613690695856	2914.308654530507	453.1352660258251
Deaths	China	Female	<5 years	Acute myeloid leukemia	Number	1997	1032.1196647995596	1723.2488880905062	256.3387399805138
Deaths	China	Both	<5 years	Acute myeloid leukemia	Number	1997	2555.7333554954166	4337.669064566375	1089.3821757484423
Deaths	China	Male	<5 years	Acute myeloid leukemia	Rate	1997	3.2297165644100643	6.1776754782519685	0.9605443187725397
Deaths	China	Female	<5 years	Acute myeloid leukemia	Rate	1997	2.555130008352344	4.266099267350909	0.6345958023720427
Deaths	China	Both	<5 years	Acute myeloid leukemia	Rate	1997	2.918541321366715	4.953437875719649	1.2440291894480096
Deaths	China	Male	5-9 years	Acute myeloid leukemia	Number	1997	495.9331896989908	1075.5680138201199	143.74735186965773
Deaths	China	Female	5-9 years	Acute myeloid leukemia	Number	1997	344.52019732532005	569.3164914582603	123.82801814940339
Deaths	China	Both	5-9 years	Acute myeloid leukemia	Number	1997	840.4533870243112	1525.231707612753	339.8136251304293
Deaths	China	Male	5-9 years	Acute myeloid leukemia	Rate	1997	0.8529332942034232	1.8498212828309393	0.24722463612008405
Deaths	China	Female	5-9 years	Acute myeloid leukemia	Rate	1997	0.6678632168193919	1.1036378892312309	0.24004450007771028
Deaths	China	Both	5-9 years	Acute myeloid leukemia	Rate	1997	0.7659294385594093	1.3899876941670921	0.30968196824395505
Deaths	China	Male	10-14 years	Acute myeloid leukemia	Number	1997	494.57691468028327	910.8008230257053	167.5098824280362
Deaths	China	Female	10-14 years	Acute myeloid leukemia	Number	1997	413.96607622913865	593.9382777625323	158.7035293790682
Deaths	China	Both	10-14 years	Acute myeloid leukemia	Number	1997	908.5429909094217	1381.1917720786087	420.8284951708739
Deaths	China	Male	10-14 years	Acute myeloid leukemia	Rate	1997	0.812334176826483	1.4959748723891777	0.27513213498944683
Deaths	China	Female	10-14 years	Acute myeloid leukemia	Rate	1997	0.7330564410614562	1.0517535254888262	0.28103424679203964
Deaths	China	Both	10-14 years	Acute myeloid leukemia	Rate	1997	0.7741856131642331	1.176938031180824	0.3585954322807886
Deaths	China	Male	15-19 years	Acute myeloid leukemia	Number	1997	542.4399477767206	773.1014970927511	193.49354705493317
Deaths	China	Female	15-19 years	Acute myeloid leukemia	Number	1997	365.91111516692604	583.9936439843856	154.25978228930472
Deaths	China	Both	15-19 years	Acute myeloid leukemia	Number	1997	908.3510629436464	1234.0425681109446	424.01478459781913
Deaths	China	Male	15-19 years	Acute myeloid leukemia	Rate	1997	1.0911457180430293	1.5551332301813434	0.38922217326230735
Deaths	China	Female	15-19 years	Acute myeloid leukemia	Rate	1997	0.775744347462559	1.2380869273902206	0.32703612760476575
Deaths	China	Both	15-19 years	Acute myeloid leukemia	Rate	1997	0.937585806250744	1.2737595004518845	0.437661450398991
Deaths	China	Male	20-24 years	Acute myeloid leukemia	Number	1997	355.09097394309345	547.2826477986029	113.3889576596445
Deaths	China	Female	20-24 years	Acute myeloid leukemia	Number	1997	268.4789091142565	409.7488339960943	101.60284263497886
Deaths	China	Both	20-24 years	Acute myeloid leukemia	Number	1997	623.5698830573492	928.2369002951656	276.14575271274464
Deaths	China	Male	20-24 years	Acute myeloid leukemia	Rate	1997	0.6445259164547186	0.993373180442173	0.2058123895403203
Deaths	China	Female	20-24 years	Acute myeloid leukemia	Rate	1997	0.50593375206543	0.7721491631205049	0.19146497415538974
Deaths	China	Both	20-24 years	Acute myeloid leukemia	Rate	1997	0.5765287190759484	0.8582121197103784	0.255313736945022
Deaths	China	Male	25-29 years	Acute myeloid leukemia	Number	1997	317.39008827868463	511.07402473899293	107.36559081071198
Deaths	China	Female	25-29 years	Acute myeloid leukemia	Number	1997	271.77667572885144	431.5157837002214	105.91705609133358
Deaths	China	Both	25-29 years	Acute myeloid leukemia	Number	1997	589.1667640075364	902.0133685388427	282.9460955911819
Deaths	China	Male	25-29 years	Acute myeloid leukemia	Rate	1997	0.48099118421385134	0.7745109549996515	0.16270798797762082
Deaths	China	Female	25-29 years	Acute myeloid leukemia	Rate	1997	0.4462093827270508	0.7084728333124388	0.1738971311354633
Deaths	China	Both	25-29 years	Acute myeloid leukemia	Rate	1997	0.46429633235976847	0.7108369384304035	0.222977334201462
Deaths	China	Male	30-34 years	Acute myeloid leukemia	Number	1997	365.7394246038647	603.4509820970155	130.01520825386882
Deaths	China	Female	30-34 years	Acute myeloid leukemia	Number	1997	312.18473924632997	458.2545069731142	144.9802146586226
Deaths	China	Both	30-34 years	Acute myeloid leukemia	Number	1997	677.9241638501956	999.2557160954669	325.292068372991
Deaths	China	Male	30-34 years	Acute myeloid leukemia	Rate	1997	0.565743935390497	0.9334479972909593	0.20111399162895002
Deaths	China	Female	30-34 years	Acute myeloid leukemia	Rate	1997	0.509773610563913	0.7482942796654224	0.2367415129428881
Deaths	China	Both	30-34 years	Acute myeloid leukemia	Rate	1997	0.538516302393773	0.7937694539775736	0.2583992298834106
Deaths	China	Male	35-39 years	Acute myeloid leukemia	Number	1997	361.97221301254655	501.08371230363315	147.25437641737977
Deaths	China	Female	35-39 years	Acute myeloid leukemia	Number	1997	329.8436472403167	463.2074995908823	162.04470847814534
Deaths	China	Both	35-39 years	Acute myeloid leukemia	Number	1997	691.8158602528637	954.0098608683597	338.96632784777074
Deaths	China	Male	35-39 years	Acute myeloid leukemia	Rate	1997	0.8151196185085596	1.1283826485311805	0.33159984886710053
Deaths	China	Female	35-39 years	Acute myeloid leukemia	Rate	1997	0.8021063043394976	1.1264174973437793	0.3940566487869266
Deaths	China	Both	35-39 years	Acute myeloid leukemia	Rate	1997	0.8088628729165721	1.1154169789785866	0.39631539766190804
Deaths	China	Male	40-44 years	Acute myeloid leukemia	Number	1997	449.9043386202311	663.4064329566493	173.4250014703736
Deaths	China	Female	40-44 years	Acute myeloid leukemia	Number	1997	393.22130919018383	551.0172042121395	214.34377897593126
Deaths	China	Both	40-44 years	Acute myeloid leukemia	Number	1997	843.1256478104153	1145.6456467114672	455.87302083659625
Deaths	China	Male	40-44 years	Acute myeloid leukemia	Rate	1997	0.9421502170569939	1.3892475825504458	0.36317143168593263
Deaths	China	Female	40-44 years	Acute myeloid leukemia	Rate	1997	0.8860800576243376	1.2416553850192054	0.4829996329994228
Deaths	China	Both	40-44 years	Acute myeloid leukemia	Rate	1997	0.9151422328599077	1.243502339088508	0.4948119598453999
Deaths	China	Male	45-49 years	Acute myeloid leukemia	Number	1997	376.1732297259116	598.7362912867726	162.3522310636756
Deaths	China	Female	45-49 years	Acute myeloid leukemia	Number	1997	347.586915344832	494.23808774024656	184.54964422611093
Deaths	China	Both	45-49 years	Acute myeloid leukemia	Number	1997	723.7601450707429	1000.6924948982537	413.50856238964593
Deaths	China	Male	45-49 years	Acute myeloid leukemia	Rate	1997	0.9919428690267739	1.578826316275058	0.42811163886260795
Deaths	China	Female	45-49 years	Acute myeloid leukemia	Rate	1997	0.9846753128748673	1.4001218751214992	0.5228087440777517
Deaths	China	Both	45-49 years	Acute myeloid leukemia	Rate	1997	0.9884392724474246	1.3666457988014076	0.5647286678368447
Deaths	China	Male	50-54 years	Acute myeloid leukemia	Number	1997	387.9572817194824	598.6909108414287	161.82669302629702
Deaths	China	Female	50-54 years	Acute myeloid leukemia	Number	1997	338.99834496987313	545.063529092032	188.2733617450745
Deaths	China	Both	50-54 years	Acute myeloid leukemia	Number	1997	726.9556266893546	1013.7733770032115	441.9178945830794
Deaths	China	Male	50-54 years	Acute myeloid leukemia	Rate	1997	1.3753553706007553	2.122431510773903	0.5736951511099853
Deaths	China	Female	50-54 years	Acute myeloid leukemia	Rate	1997	1.306537911898093	2.100736406884223	0.7256268019311573
Deaths	China	Both	50-54 years	Acute myeloid leukemia	Rate	1997	1.342383551213459	1.8720161946401201	0.8160378582896731
Deaths	China	Male	55-59 years	Acute myeloid leukemia	Number	1997	437.061653930783	684.3933511649919	206.47416165239943
Deaths	China	Female	55-59 years	Acute myeloid leukemia	Number	1997	383.50596916918175	609.4051522137867	231.53321924714544
Deaths	China	Both	55-59 years	Acute myeloid leukemia	Number	1997	820.5676230999643	1146.1381786294519	528.8855499171774
Deaths	China	Male	55-59 years	Acute myeloid leukemia	Rate	1997	1.855233293422004	2.9051034778700444	0.8764386797236462
Deaths	China	Female	55-59 years	Acute myeloid leukemia	Rate	1997	1.7921738633560693	2.847830474081291	1.081985203339488
Deaths	China	Both	55-59 years	Acute myeloid leukemia	Rate	1997	1.8252180134257845	2.54939628449689	1.1764191098627266
Deaths	China	Male	60-64 years	Acute myeloid leukemia	Number	1997	477.99226142272045	763.511232483525	231.16115653315933
Deaths	China	Female	60-64 years	Acute myeloid leukemia	Number	1997	439.7391009129356	659.9864327534231	253.99165645664664
Deaths	China	Both	60-64 years	Acute myeloid leukemia	Number	1997	917.7313623356551	1359.2635936669647	573.6042884700449
Deaths	China	Male	60-64 years	Acute myeloid leukemia	Rate	1997	2.21949921045591	3.5452719937922703	1.0733688509649069
Deaths	China	Female	60-64 years	Acute myeloid leukemia	Rate	1997	2.1876304043683295	3.283325007406698	1.2635671218840423
Deaths	China	Both	60-64 years	Acute myeloid leukemia	Rate	1997	2.2041139308582762	3.26454117780719	1.3776244932931334
Deaths	China	Male	65-69 years	Acute myeloid leukemia	Number	1997	541.1305177622098	862.3859799765052	241.8466034419099
Deaths	China	Female	65-69 years	Acute myeloid leukemia	Number	1997	492.5604857191856	745.396659804395	306.954528239229
Deaths	China	Both	65-69 years	Acute myeloid leukemia	Number	1997	1033.691003481395	1475.993973197552	661.9938993815097
Deaths	China	Male	65-69 years	Acute myeloid leukemia	Rate	1997	3.2894633360891423	5.242334279022485	1.470154627888573
Deaths	China	Female	65-69 years	Acute myeloid leukemia	Rate	1997	3.0436801007888077	4.606031231531879	1.8967647964790175
Deaths	China	Both	65-69 years	Acute myeloid leukemia	Rate	1997	3.1675785559567387	4.522944325214975	2.0285730192028257
Deaths	China	Male	70-74 years	Acute myeloid leukemia	Number	1997	502.0918306447631	786.6136528503005	234.69809713568077
Deaths	China	Female	70-74 years	Acute myeloid leukemia	Number	1997	431.179834025563	637.3247304529472	250.24073297255785
Deaths	China	Both	70-74 years	Acute myeloid leukemia	Number	1997	933.2716646703259	1341.7011444176642	565.1176334775145
Deaths	China	Male	70-74 years	Acute myeloid leukemia	Rate	1997	4.467633669622598	6.999320494710935	2.088353279146623
Deaths	China	Female	70-74 years	Acute myeloid leukemia	Rate	1997	3.51324535692003	5.192910181373139	2.0389568895654393
Deaths	China	Both	70-74 years	Acute myeloid leukemia	Rate	1997	3.969442008772589	5.706596575768802	2.4035891789516572
Deaths	China	Male	75-79 years	Acute myeloid leukemia	Number	1997	364.2222397115483	613.7196529724008	169.73277324238876
Deaths	China	Female	75-79 years	Acute myeloid leukemia	Number	1997	304.92734999277064	500.2614920837033	219.0695509045486
Deaths	China	Both	75-79 years	Acute myeloid leukemia	Number	1997	669.1495897043187	997.8889728861609	451.99554078806443
Deaths	China	Male	75-79 years	Acute myeloid leukemia	Rate	1997	5.698160101975243	9.601480796820603	2.655424109338713
Deaths	China	Female	75-79 years	Acute myeloid leukemia	Rate	1997	3.809275352507355	6.249468182005273	2.7367051225983428
Deaths	China	Both	75-79 years	Acute myeloid leukemia	Rate	1997	4.647907564608909	6.931328625288202	3.1395573209970085
Deaths	China	Male	80-84 years	Acute myeloid leukemia	Number	1997	214.47965140462102	337.6626165061373	94.58704397003417
Deaths	China	Female	80-84 years	Acute myeloid leukemia	Number	1997	171.53871861003415	289.6352030337586	108.27917947182509
Deaths	China	Both	80-84 years	Acute myeloid leukemia	Number	1997	386.0183700146549	550.2719510599701	250.50996466598554
Deaths	China	Male	80-84 years	Acute myeloid leukemia	Rate	1997	7.383116589846296	11.623491782883681	3.256006660521055
Deaths	China	Female	80-84 years	Acute myeloid leukemia	Rate	1997	3.932042632236956	6.6390723642652265	2.481995629422573
Deaths	China	Both	80-84 years	Acute myeloid leukemia	Rate	1997	5.311506715336782	7.5715908629051585	3.4469482878020736
Deaths	China	Male	85-89 years	Acute myeloid leukemia	Number	1997	108.82494492903321	164.52052035792087	49.51288017283272
Deaths	China	Female	85-89 years	Acute myeloid leukemia	Number	1997	84.16007766938776	131.1620770796985	48.78185688993249
Deaths	China	Both	85-89 years	Acute myeloid leukemia	Number	1997	192.98502259842087	251.80076907461185	109.18249979403662
Deaths	China	Male	85-89 years	Acute myeloid leukemia	Rate	1997	12.945292154522566	19.570569990512986	5.889814138359264
Deaths	China	Female	85-89 years	Acute myeloid leukemia	Rate	1997	5.203823911914639	8.110072755933231	3.0163017951178115
Deaths	China	Both	85-89 years	Acute myeloid leukemia	Rate	1997	7.8515378341942315	10.24443886084607	4.4420572976205515
Deaths	China	Male	90-94 years	Acute myeloid leukemia	Number	1997	28.46572944069302	41.88755799851344	13.129749738796251
Deaths	China	Female	90-94 years	Acute myeloid leukemia	Number	1997	22.002202721257934	33.09837112498783	12.04807482474465
Deaths	China	Both	90-94 years	Acute myeloid leukemia	Number	1997	50.46793216195095	65.49536085901258	29.382836536510485
Deaths	China	Male	90-94 years	Acute myeloid leukemia	Rate	1997	19.309065828733914	28.41345121625361	8.906260510535025
Deaths	China	Female	90-94 years	Acute myeloid leukemia	Rate	1997	5.41896904177029	8.151867825762778	2.967345829658394
Deaths	China	Both	90-94 years	Acute myeloid leukemia	Rate	1997	9.118894959780636	11.834154688757822	5.309094082496403
Deaths	China	Male	95+ years	Acute myeloid leukemia	Number	1997	0.7107569674356017	1.1932761387616528	0.2109830135440334
Deaths	China	Female	95+ years	Acute myeloid leukemia	Number	1997	2.89724269862705	4.267127487908501	1.5046880963643396
Deaths	China	Both	95+ years	Acute myeloid leukemia	Number	1997	3.607999666062656	4.923569561697115	1.95848269142256
Deaths	China	Male	95+ years	Acute myeloid leukemia	Rate	1997	6.027422084706863	10.11932247090829	1.789196214173637
Deaths	China	Female	95+ years	Acute myeloid leukemia	Rate	1997	5.676954137565353	8.361152160114324	2.9483361260859478
Deaths	China	Both	95+ years	Acute myeloid leukemia	Rate	1997	5.742733552031263	7.8366825761304995	3.1172520244101127
Deaths	China	Male	<5 years	Chronic myeloid leukemia	Number	1997	123.2826151545764	231.10070154092517	25.949874363893272
Deaths	China	Female	<5 years	Chronic myeloid leukemia	Number	1997	54.28749639838303	110.75329548872435	9.842208930817334
Deaths	China	Both	<5 years	Chronic myeloid leukemia	Number	1997	177.5701115529593	285.6447255393226	60.29391689774101
Deaths	China	Male	<5 years	Chronic myeloid leukemia	Rate	1997	0.2613312722903382	0.48988123982570975	0.055007866882023415
Deaths	China	Female	<5 years	Chronic myeloid leukemia	Rate	1997	0.1343948922364216	0.27418242135916615	0.02436551133098376
Deaths	China	Both	<5 years	Chronic myeloid leukemia	Rate	1997	0.20277769075269986	0.3261944102753884	0.06885314835944491
Deaths	China	Male	5-9 years	Chronic myeloid leukemia	Number	1997	65.43740964504654	112.05477901402284	11.735555157984983
Deaths	China	Female	5-9 years	Chronic myeloid leukemia	Number	1997	77.97725549614708	131.62687891952643	18.66091262666443
Deaths	China	Both	5-9 years	Chronic myeloid leukemia	Number	1997	143.41466514119386	222.19221313802356	54.76375806831037
Deaths	China	Male	5-9 years	Chronic myeloid leukemia	Rate	1997	0.11254287176578107	0.19271799867574274	0.02018345601406814
Deaths	China	Female	5-9 years	Chronic myeloid leukemia	Rate	1997	0.15116135744351908	0.25516283648265153	0.036174764882830175
Deaths	China	Both	5-9 years	Chronic myeloid leukemia	Rate	1997	0.1306979252492472	0.20249017933478347	0.0499077939577046
Deaths	China	Male	10-14 years	Chronic myeloid leukemia	Number	1997	85.55704280898844	136.6824777429839	14.335614477808745
Deaths	China	Female	10-14 years	Chronic myeloid leukemia	Number	1997	60.47824364833709	101.43957314638563	18.655208973536954
Deaths	China	Both	10-14 years	Chronic myeloid leukemia	Number	1997	146.03528645732555	218.35200509727886	48.35983802780908
Deaths	China	Male	10-14 years	Chronic myeloid leukemia	Rate	1997	0.1405259887370124	0.22449864671853306	0.023546003140200424
Deaths	China	Female	10-14 years	Chronic myeloid leukemia	Rate	1997	0.10709565009369969	0.1796304981095177	0.033034883490861644
Deaths	China	Both	10-14 years	Chronic myeloid leukemia	Rate	1997	0.1244392603551004	0.18606162024613518	0.041208276582054414
Deaths	China	Male	15-19 years	Chronic myeloid leukemia	Number	1997	73.78811140372568	109.8244063178572	12.386120482112641
Deaths	China	Female	15-19 years	Chronic myeloid leukemia	Number	1997	51.464661669955156	81.99134042482042	17.927657258773774
Deaths	China	Both	15-19 years	Chronic myeloid leukemia	Number	1997	125.25277307368069	172.93581245801414	44.15646265874678
Deaths	China	Male	15-19 years	Chronic myeloid leukemia	Rate	1997	0.14842856270201965	0.22091741432670803	0.02491531529456113
Deaths	China	Female	15-19 years	Chronic myeloid leukemia	Rate	1997	0.1091068806869337	0.1738245061137783	0.038007259701295086
Deaths	China	Both	15-19 years	Chronic myeloid leukemia	Rate	1997	0.12928395971361803	0.17850164960189374	0.04557761237039516
Deaths	China	Male	20-24 years	Chronic myeloid leukemia	Number	1997	106.60275823755684	175.30977074781612	16.42834331194192
Deaths	China	Female	20-24 years	Chronic myeloid leukemia	Number	1997	85.70173512171807	130.7172964955104	27.707875852442452
Deaths	China	Both	20-24 years	Chronic myeloid leukemia	Number	1997	192.30449335927483	287.14226297118574	67.55168158405348
Deaths	China	Male	20-24 years	Chronic myeloid leukemia	Rate	1997	0.19349475343373052	0.31820490788597394	0.0298190993462397
Deaths	China	Female	20-24 years	Chronic myeloid leukemia	Rate	1997	0.16150021076775187	0.24632956269826833	0.05221396957413725
Deaths	China	Both	20-24 years	Chronic myeloid leukemia	Rate	1997	0.17779733473557674	0.26548068718726375	0.06245568542234887
Deaths	China	Male	25-29 years	Chronic myeloid leukemia	Number	1997	117.75139839125691	188.74112573437145	23.544685765731717
Deaths	China	Female	25-29 years	Chronic myeloid leukemia	Number	1997	113.27927933779469	190.26981306940132	39.786760272371986
Deaths	China	Both	25-29 years	Chronic myeloid leukemia	Number	1997	231.03067772905214	345.21728795646925	85.81903028210961
Deaths	China	Male	25-29 years	Chronic myeloid leukemia	Rate	1997	0.17844723778934563	0.28602915128565365	0.035680970221283616
Deaths	China	Female	25-29 years	Chronic myeloid leukemia	Rate	1997	0.18598460362180588	0.3123894852772165	0.0653228452891831
Deaths	China	Both	25-29 years	Chronic myeloid leukemia	Rate	1997	0.1820650839204812	0.272050513466039	0.06763019138354816
Deaths	China	Male	30-34 years	Chronic myeloid leukemia	Number	1997	130.78629097456715	220.52151544860965	22.445672795801848
Deaths	China	Female	30-34 years	Chronic myeloid leukemia	Number	1997	139.44866253136632	221.43950115163477	48.48890463190596
Deaths	China	Both	30-34 years	Chronic myeloid leukemia	Number	1997	270.2349535059333	410.72689134923615	94.66683383902107
Deaths	China	Male	30-34 years	Chronic myeloid leukemia	Rate	1997	0.2023067407382157	0.3411136497611643	0.03472008322246962
Deaths	China	Female	30-34 years	Chronic myeloid leukemia	Rate	1997	0.22770891478725247	0.36159363297534297	0.0791786428964161
Deaths	China	Both	30-34 years	Chronic myeloid leukemia	Rate	1997	0.21466402246686417	0.32626529428733525	0.0751996108661803
Deaths	China	Male	35-39 years	Chronic myeloid leukemia	Number	1997	121.48598466420697	201.4548390951996	22.22062496041923
Deaths	China	Female	35-39 years	Chronic myeloid leukemia	Number	1997	100.69923486333109	152.17391981819662	34.88019079637991
Deaths	China	Both	35-39 years	Chronic myeloid leukemia	Number	1997	222.18521952753832	325.16888867624317	81.26161358384705
Deaths	China	Male	35-39 years	Chronic myeloid leukemia	Rate	1997	0.27357240670347455	0.4536530310526638	0.050038281087976436
Deaths	China	Female	35-39 years	Chronic myeloid leukemia	Rate	1997	0.244878116652625	0.3700530886784027	0.08482085730138975
Deaths	China	Both	35-39 years	Chronic myeloid leukemia	Rate	1997	0.25977631521913297	0.3801835959378274	0.09501011179079112
Deaths	China	Male	40-44 years	Chronic myeloid leukemia	Number	1997	151.40831935047697	243.90494522031983	23.90782677709931
Deaths	China	Female	40-44 years	Chronic myeloid leukemia	Number	1997	105.27755442094974	167.39429633312398	38.4858255062865
Deaths	China	Both	40-44 years	Chronic myeloid leukemia	Number	1997	256.68587377142643	373.7607609044291	95.59632860548946
Deaths	China	Male	40-44 years	Chronic myeloid leukemia	Rate	1997	0.3170660264752374	0.5107643500067933	0.0500656745309107
Deaths	China	Female	40-44 years	Chronic myeloid leukemia	Rate	1997	0.2372311451787238	0.37720424675434283	0.08672348544019806
Deaths	China	Both	40-44 years	Chronic myeloid leukemia	Rate	1997	0.2786110045125804	0.40568598307711456	0.10376180328570522
Deaths	China	Male	45-49 years	Chronic myeloid leukemia	Number	1997	126.76385468721622	197.35771446033976	22.002147016816117
Deaths	China	Female	45-49 years	Chronic myeloid leukemia	Number	1997	111.71853957718447	186.84764603099788	40.36827176922295
Deaths	China	Both	45-49 years	Chronic myeloid leukemia	Number	1997	238.4823942644009	351.19905379747473	96.2051988452186
Deaths	China	Male	45-49 years	Chronic myeloid leukemia	Rate	1997	0.3342675442347384	0.5204186848941836	0.05801814459926237
Deaths	China	Female	45-49 years	Chronic myeloid leukemia	Rate	1997	0.3164862745277765	0.5293187291960616	0.11435885207342382
Deaths	China	Both	45-49 years	Chronic myeloid leukemia	Rate	1997	0.3256954197929531	0.47963256830875817	0.1313874456888379
Deaths	China	Male	50-54 years	Chronic myeloid leukemia	Number	1997	86.37996949712088	133.62672050960464	16.457754140483548
Deaths	China	Female	50-54 years	Chronic myeloid leukemia	Number	1997	94.59203767424019	146.79556339064612	38.09913458105535
Deaths	China	Both	50-54 years	Chronic myeloid leukemia	Number	1997	180.97200717136113	262.23613171960375	74.65134760569491
Deaths	China	Male	50-54 years	Chronic myeloid leukemia	Rate	1997	0.3062274135792529	0.47372284622186467	0.05834472405007622
Deaths	China	Female	50-54 years	Chronic myeloid leukemia	Rate	1997	0.36456839751259257	0.5657666820921027	0.14683836803120773
Deaths	China	Both	50-54 years	Chronic myeloid leukemia	Rate	1997	0.33417974459221034	0.4842406562796557	0.1378498733934765
Deaths	China	Male	55-59 years	Chronic myeloid leukemia	Number	1997	89.60834243220232	138.5756612289991	19.344556721412637
Deaths	China	Female	55-59 years	Chronic myeloid leukemia	Number	1997	100.80835278974708	159.65240669378647	48.094181173446586
Deaths	China	Both	55-59 years	Chronic myeloid leukemia	Number	1997	190.41669522194942	263.4195382151577	96.43004369659661
Deaths	China	Male	55-59 years	Chronic myeloid leukemia	Rate	1997	0.3803682586963114	0.588224059598519	0.08211350813617434
Deaths	China	Female	55-59 years	Chronic myeloid leukemia	Rate	1997	0.4710906989770021	0.7460767067546613	0.2247504378231434
Deaths	China	Both	55-59 years	Chronic myeloid leukemia	Rate	1997	0.42355068904999854	0.5859335327199899	0.21449280697371834
Deaths	China	Male	60-64 years	Chronic myeloid leukemia	Number	1997	108.92830174596176	173.7661894564903	20.733873874344123
Deaths	China	Female	60-64 years	Chronic myeloid leukemia	Number	1997	110.90341144205627	180.90340933638512	44.95413882104232
Deaths	China	Both	60-64 years	Chronic myeloid leukemia	Number	1997	219.83171318801806	315.54643416009515	85.73730673410272
Deaths	China	Male	60-64 years	Chronic myeloid leukemia	Rate	1997	0.5057953846404545	0.8068622683444149	0.09627523373877751
Deaths	China	Female	60-64 years	Chronic myeloid leukemia	Rate	1997	0.5517264084888561	0.8999649967368258	0.2236395187122049
Deaths	China	Both	60-64 years	Chronic myeloid leukemia	Rate	1997	0.527969470552904	0.7578473613398683	0.20591515112435288
Deaths	China	Male	65-69 years	Chronic myeloid leukemia	Number	1997	106.10157298197905	179.55962517549614	20.756039820877838
Deaths	China	Female	65-69 years	Chronic myeloid leukemia	Number	1997	112.9100163491356	184.91394453187613	51.13406999629857
Deaths	China	Both	65-69 years	Chronic myeloid leukemia	Number	1997	219.01158933111483	326.4474553426906	95.51641977602847
Deaths	China	Male	65-69 years	Chronic myeloid leukemia	Rate	1997	0.6449779171001695	1.0915200386392845	0.12617331632954887
Deaths	China	Female	65-69 years	Chronic myeloid leukemia	Rate	1997	0.697705114205058	1.142639147166397	0.31597287202775265
Deaths	China	Both	65-69 years	Chronic myeloid leukemia	Rate	1997	0.6711255215870018	1.0003453214815201	0.29269458862012376
Deaths	China	Male	70-74 years	Chronic myeloid leukemia	Number	1997	126.41925472944759	206.6518750270346	22.38688075964038
Deaths	China	Female	70-74 years	Chronic myeloid leukemia	Number	1997	132.02380566799275	210.08850707154116	64.2114239718134
Deaths	China	Both	70-74 years	Chronic myeloid leukemia	Number	1997	258.4430603974406	381.52998853644175	118.20344371118165
Deaths	China	Male	70-74 years	Chronic myeloid leukemia	Rate	1997	1.1248837054221577	1.8387968463375157	0.1991993817369209
Deaths	China	Female	70-74 years	Chronic myeloid leukemia	Rate	1997	1.075727540259895	1.7117972914465993	0.523193501477211
Deaths	China	Both	70-74 years	Chronic myeloid leukemia	Rate	1997	1.0992241376788587	1.6227441820362691	0.5027493417090871
Deaths	China	Male	75-79 years	Chronic myeloid leukemia	Number	1997	93.06662941260448	144.1404856987196	15.54264534057655
Deaths	China	Female	75-79 years	Chronic myeloid leukemia	Number	1997	84.16636053233444	137.88048820983715	36.858166755422346
Deaths	China	Both	75-79 years	Chronic myeloid leukemia	Number	1997	177.2329899449388	253.8037500764191	72.67313848835357
Deaths	China	Male	75-79 years	Chronic myeloid leukemia	Rate	1997	1.4560026728851159	2.255039575118329	0.24316055392159655
Deaths	China	Female	75-79 years	Chronic myeloid leukemia	Rate	1997	1.0514400977599123	1.7224586293812818	0.4604470742403566
Deaths	China	Both	75-79 years	Chronic myeloid leukemia	Rate	1997	1.2310588952573924	1.762918767427712	0.5047870241886353
Deaths	China	Male	80-84 years	Chronic myeloid leukemia	Number	1997	41.44884430304732	68.08998053402877	6.86982983149698
Deaths	China	Female	80-84 years	Chronic myeloid leukemia	Number	1997	55.924908723440716	92.30302681264916	20.211168997399724
Deaths	China	Both	80-84 years	Chronic myeloid leukemia	Number	1997	97.37375302648796	137.63220629257106	39.17048845184224
Deaths	China	Male	80-84 years	Chronic myeloid leukemia	Rate	1997	1.4268097136472297	2.3438879240563133	0.23648282839969928
Deaths	China	Female	80-84 years	Chronic myeloid leukemia	Rate	1997	1.2819212308821946	2.1157872662960284	0.4632842007278059
Deaths	China	Both	80-84 years	Chronic myeloid leukemia	Rate	1997	1.339836088831994	1.8937813450221432	0.538975159257533
Deaths	China	Male	85-89 years	Chronic myeloid leukemia	Number	1997	21.55317594928127	35.36168525740693	3.382314579485416
Deaths	China	Female	85-89 years	Chronic myeloid leukemia	Number	1997	23.313616194945695	36.78380493627173	9.45127641831167
Deaths	China	Both	85-89 years	Chronic myeloid leukemia	Number	1997	44.86679214422701	64.24366754121557	15.112692546994445
Deaths	China	Male	85-89 years	Chronic myeloid leukemia	Rate	1997	2.563862170600913	4.206456038474684	0.4023438782210545
Deaths	China	Female	85-89 years	Chronic myeloid leukemia	Rate	1997	1.4415380402219817	2.2744328308551474	0.5843955897585263
Deaths	China	Both	85-89 years	Chronic myeloid leukemia	Rate	1997	1.8253919981778386	2.61373436920476	0.6148553691453308
Deaths	China	Male	90-94 years	Chronic myeloid leukemia	Number	1997	5.7629427850080255	9.658421493403798	0.9100466807174074
Deaths	China	Female	90-94 years	Chronic myeloid leukemia	Number	1997	6.240811978605613	9.64657529852881	2.0845509979215353
Deaths	China	Both	90-94 years	Chronic myeloid leukemia	Number	1997	12.003754763613635	17.207662968752345	4.105375837990491
Deaths	China	Male	90-94 years	Chronic myeloid leukemia	Rate	1997	3.909158268183064	6.551565692575905	0.6173090101837697
Deaths	China	Female	90-94 years	Chronic myeloid leukemia	Rate	1997	1.5370627812140936	2.375875432296032	0.5134084739985676
Deaths	China	Both	90-94 years	Chronic myeloid leukemia	Rate	1997	2.1689214145152658	3.1091995331178177	0.7417876943506118
Deaths	China	Male	95+ years	Chronic myeloid leukemia	Number	1997	0.03588558648820849	0.06154052744478591	0.003907004875587491
Deaths	China	Female	95+ years	Chronic myeloid leukemia	Number	1997	0.7336374191963146	1.17148696363851	0.23463886400388298
Deaths	China	Both	95+ years	Chronic myeloid leukemia	Number	1997	0.7695230056845238	1.2237291560384709	0.2417687392151896
Deaths	China	Male	95+ years	Chronic myeloid leukemia	Rate	1997	0.3043200227809005	0.5218812494565093	0.033132517233194915
Deaths	China	Female	95+ years	Chronic myeloid leukemia	Rate	1997	1.4375136692390054	2.295450694718482	0.45975922917044687
Deaths	China	Both	95+ years	Chronic myeloid leukemia	Rate	1997	1.2248242773888647	1.9477691611457557	0.3848152935220518
Deaths	Taiwan (Province of China)	Male	<5 years	Burkitt lymphoma	Number	1991	0.1161488855804953	0.20823329274711944	0.06001983261116209
Deaths	Taiwan (Province of China)	Female	<5 years	Burkitt lymphoma	Number	1991	0.08070857309581612	0.146507478363562	0.03909069535631969
Deaths	Taiwan (Province of China)	Both	<5 years	Burkitt lymphoma	Number	1991	0.19685745867631121	0.31313696410914105	0.11985107773899917
Deaths	Taiwan (Province of China)	Male	<5 years	Burkitt lymphoma	Rate	1991	0.013874585078641853	0.02487454375464808	0.007169679414550093
Deaths	Taiwan (Province of China)	Female	<5 years	Burkitt lymphoma	Rate	1991	0.010455691628793251	0.018979855005774024	0.005064149204020148
Deaths	Taiwan (Province of China)	Both	<5 years	Burkitt lymphoma	Rate	1991	0.012234431923495574	0.01946105012166537	0.007448586715560444
Deaths	Taiwan (Province of China)	Male	5-9 years	Burkitt lymphoma	Number	1991	0.3856177342116983	0.718697055485107	0.20269994230484173
Deaths	Taiwan (Province of China)	Female	5-9 years	Burkitt lymphoma	Number	1991	0.1346993297997447	0.24580309882316836	0.06020459866740178
Deaths	Taiwan (Province of China)	Both	5-9 years	Burkitt lymphoma	Number	1991	0.5203170640114432	0.86036771215004	0.30753177916140717
Deaths	Taiwan (Province of China)	Male	5-9 years	Burkitt lymphoma	Rate	1991	0.04160977087005459	0.07755042662872169	0.021872173933907942
Deaths	Taiwan (Province of China)	Female	5-9 years	Burkitt lymphoma	Rate	1991	0.015460242034300894	0.028212281428846128	0.006910039332487777
Deaths	Taiwan (Province of China)	Both	5-9 years	Burkitt lymphoma	Rate	1991	0.028938484036705372	0.047851087396209455	0.017104000805643896
Deaths	Taiwan (Province of China)	Male	10-14 years	Burkitt lymphoma	Number	1991	0.27446503980487624	0.4965260449266454	0.14009733004008407
Deaths	Taiwan (Province of China)	Female	10-14 years	Burkitt lymphoma	Number	1991	0.09596948333520684	0.18378818615855874	0.043537825100402966
Deaths	Taiwan (Province of China)	Both	10-14 years	Burkitt lymphoma	Number	1991	0.3704345231400825	0.6160443405119671	0.20982321452039085
Deaths	Taiwan (Province of China)	Male	10-14 years	Burkitt lymphoma	Rate	1991	0.026423920289835326	0.04780268059748633	0.013487767638565976
Deaths	Taiwan (Province of China)	Female	10-14 years	Burkitt lymphoma	Rate	1991	0.00979823358565172	0.01876429377008188	0.004445098226224382
Deaths	Taiwan (Province of China)	Both	10-14 years	Burkitt lymphoma	Rate	1991	0.018355097187491988	0.030525107773568746	0.010396777984046986
Deaths	Taiwan (Province of China)	Male	15-19 years	Burkitt lymphoma	Number	1991	0.2099134037044151	0.3935231779566223	0.09902292234706188
Deaths	Taiwan (Province of China)	Female	15-19 years	Burkitt lymphoma	Number	1991	0.06521108834997903	0.1225591364779102	0.030843951056025182
Deaths	Taiwan (Province of China)	Both	15-19 years	Burkitt lymphoma	Number	1991	0.27512449205439415	0.46893385517979586	0.16058678495443832
Deaths	Taiwan (Province of China)	Male	15-19 years	Burkitt lymphoma	Rate	1991	0.022315217842008184	0.041834181557776684	0.010526807933801645
Deaths	Taiwan (Province of China)	Female	15-19 years	Burkitt lymphoma	Rate	1991	0.007282017984661952	0.013685982838178897	0.0034442947049522854
Deaths	Taiwan (Province of China)	Both	15-19 years	Burkitt lymphoma	Rate	1991	0.014983506711196058	0.02553852444661439	0.00874568873213407
Deaths	Taiwan (Province of China)	Male	20-24 years	Burkitt lymphoma	Number	1991	0.066621438250168	0.12159419600322693	0.034651249298592444
Deaths	Taiwan (Province of China)	Female	20-24 years	Burkitt lymphoma	Number	1991	0.052348439619517836	0.09421486687209711	0.024036919464705007
Deaths	Taiwan (Province of China)	Both	20-24 years	Burkitt lymphoma	Number	1991	0.11896987786968581	0.1945818242442118	0.06979271040911686
Deaths	Taiwan (Province of China)	Male	20-24 years	Burkitt lymphoma	Rate	1991	0.006936487855578659	0.012660138928824586	0.0036078171869804838
Deaths	Taiwan (Province of China)	Female	20-24 years	Burkitt lymphoma	Rate	1991	0.005733617090458274	0.010319160891888352	0.0026327144275264495
Deaths	Taiwan (Province of China)	Both	20-24 years	Burkitt lymphoma	Rate	1991	0.006350282162642565	0.01038623817892748	0.003725341337905366
Deaths	Taiwan (Province of China)	Male	25-29 years	Burkitt lymphoma	Number	1991	0.08289854576704415	0.15177374598999258	0.03968295176935145
Deaths	Taiwan (Province of China)	Female	25-29 years	Burkitt lymphoma	Number	1991	0.09126531580751111	0.1715277330919906	0.04123273730751661
Deaths	Taiwan (Province of China)	Both	25-29 years	Burkitt lymphoma	Number	1991	0.17416386157455543	0.2813910408132675	0.10188285620623547
Deaths	Taiwan (Province of China)	Male	25-29 years	Burkitt lymphoma	Rate	1991	0.008238074009092137	0.015082572806720677	0.003943508182807143
Deaths	Taiwan (Province of China)	Female	25-29 years	Burkitt lymphoma	Rate	1991	0.009512552129838267	0.0178782759727903	0.004297673871210102
Deaths	Taiwan (Province of China)	Both	25-29 years	Burkitt lymphoma	Rate	1991	0.00886012024431823	0.014315015955317147	0.005183017582757304
Deaths	Taiwan (Province of China)	Male	30-34 years	Burkitt lymphoma	Number	1991	0.1200406958312673	0.2251816792762675	0.054159654056789734
Deaths	Taiwan (Province of China)	Female	30-34 years	Burkitt lymphoma	Number	1991	0.07059734834651081	0.13117559251580702	0.03368682561423748
Deaths	Taiwan (Province of China)	Both	30-34 years	Burkitt lymphoma	Number	1991	0.19063804417777824	0.3094194910767147	0.10847829033253682
Deaths	Taiwan (Province of China)	Male	30-34 years	Burkitt lymphoma	Rate	1991	0.012442365511892303	0.023340357540706902	0.005613714641569852
Deaths	Taiwan (Province of China)	Female	30-34 years	Burkitt lymphoma	Rate	1991	0.00764193804024916	0.014199339973486576	0.0036464915488487208
Deaths	Taiwan (Province of China)	Both	30-34 years	Burkitt lymphoma	Rate	1991	0.010094206949062351	0.016383636280328472	0.00574388137908066
Deaths	Taiwan (Province of China)	Male	35-39 years	Burkitt lymphoma	Number	1991	0.11938285310172858	0.21108538929416168	0.05639553215539974
Deaths	Taiwan (Province of China)	Female	35-39 years	Burkitt lymphoma	Number	1991	0.07465059474165536	0.14243205112444807	0.034078204303800534
Deaths	Taiwan (Province of China)	Both	35-39 years	Burkitt lymphoma	Number	1991	0.19403344784338378	0.3151974921848805	0.10866378306918169
Deaths	Taiwan (Province of China)	Male	35-39 years	Burkitt lymphoma	Rate	1991	0.01360325498630619	0.024052435503492016	0.006426071953102156
Deaths	Taiwan (Province of China)	Female	35-39 years	Burkitt lymphoma	Rate	1991	0.008865105089060316	0.01691446807139858	0.0040469451508747655
Deaths	Taiwan (Province of China)	Both	35-39 years	Burkitt lymphoma	Rate	1991	0.011283130931199623	0.018328873774269956	0.006318847113610448
Deaths	Taiwan (Province of China)	Male	40-44 years	Burkitt lymphoma	Number	1991	0.09582592001214739	0.1861808348752382	0.04478029955171518
Deaths	Taiwan (Province of China)	Female	40-44 years	Burkitt lymphoma	Number	1991	0.047708806964998234	0.09121793774051849	0.020516808964638936
Deaths	Taiwan (Province of China)	Both	40-44 years	Burkitt lymphoma	Number	1991	0.14353472697714556	0.2412749601870462	0.07954466402817077
Deaths	Taiwan (Province of China)	Male	40-44 years	Burkitt lymphoma	Rate	1991	0.014455289573825877	0.028085280901838094	0.0067550846069690884
Deaths	Taiwan (Province of China)	Female	40-44 years	Burkitt lymphoma	Rate	1991	0.007506673905891339	0.014352555776302156	0.003228187923458339
Deaths	Taiwan (Province of China)	Both	40-44 years	Burkitt lymphoma	Rate	1991	0.011054190671086468	0.018581561899588758	0.00612605674984089
Deaths	Taiwan (Province of China)	Male	45-49 years	Burkitt lymphoma	Number	1991	0.10408691774847596	0.18785793255117164	0.04636070383970803
Deaths	Taiwan (Province of China)	Female	45-49 years	Burkitt lymphoma	Number	1991	0.06212754272263506	0.11543059659845493	0.0306698598341146
Deaths	Taiwan (Province of China)	Both	45-49 years	Burkitt lymphoma	Number	1991	0.16621446047111083	0.2604462270175964	0.09243251958596438
Deaths	Taiwan (Province of China)	Male	45-49 years	Burkitt lymphoma	Rate	1991	0.023516329097815508	0.042442691752905416	0.010474261245159192
Deaths	Taiwan (Province of China)	Female	45-49 years	Burkitt lymphoma	Rate	1991	0.014548704889756677	0.02703093686896497	0.007182108291789363
Deaths	Taiwan (Province of China)	Both	45-49 years	Burkitt lymphoma	Rate	1991	0.01911286688741839	0.0299485017982708	0.01062874095254959
Deaths	Taiwan (Province of China)	Male	50-54 years	Burkitt lymphoma	Number	1991	0.12402527074236945	0.23547996976063168	0.056465223647774766
Deaths	Taiwan (Province of China)	Female	50-54 years	Burkitt lymphoma	Number	1991	0.06428193399625103	0.11953106041059004	0.03192742538339472
Deaths	Taiwan (Province of China)	Both	50-54 years	Burkitt lymphoma	Number	1991	0.18830720473862048	0.3098808886713323	0.11037849795781629
Deaths	Taiwan (Province of China)	Male	50-54 years	Burkitt lymphoma	Rate	1991	0.028310122867445484	0.05375087542113658	0.01288880410934029
Deaths	Taiwan (Province of China)	Female	50-54 years	Burkitt lymphoma	Rate	1991	0.014815434967680162	0.027549025706572968	0.007358501293391894
Deaths	Taiwan (Province of China)	Both	50-54 years	Burkitt lymphoma	Rate	1991	0.021595357590632348	0.03553761318187035	0.012658374580115329
Deaths	Taiwan (Province of China)	Male	55-59 years	Burkitt lymphoma	Number	1991	0.13025424689180545	0.233794685867433	0.06340237912470226
Deaths	Taiwan (Province of China)	Female	55-59 years	Burkitt lymphoma	Number	1991	0.07850874412450501	0.14929358252662325	0.03578889146418738
Deaths	Taiwan (Province of China)	Both	55-59 years	Burkitt lymphoma	Number	1991	0.20876299101631063	0.3258212446756363	0.11888080010197069
Deaths	Taiwan (Province of China)	Male	55-59 years	Burkitt lymphoma	Rate	1991	0.03338011030104826	0.059914302898209745	0.01624805685060993
Deaths	Taiwan (Province of China)	Female	55-59 years	Burkitt lymphoma	Rate	1991	0.02127222985461361	0.040451639352281916	0.009697130350992143
Deaths	Taiwan (Province of China)	Both	55-59 years	Burkitt lymphoma	Rate	1991	0.02749479078263284	0.04291175802416881	0.01565700276166434
Deaths	Taiwan (Province of China)	Male	60-64 years	Burkitt lymphoma	Number	1991	0.17400834895232156	0.3095302309133003	0.0802049130688015
Deaths	Taiwan (Province of China)	Female	60-64 years	Burkitt lymphoma	Number	1991	0.08869350719985791	0.16867737946070407	0.04275167403651845
Deaths	Taiwan (Province of China)	Both	60-64 years	Burkitt lymphoma	Number	1991	0.26270185615217967	0.4224829058417225	0.15371272214401024
Deaths	Taiwan (Province of China)	Male	60-64 years	Burkitt lymphoma	Rate	1991	0.04120942481956308	0.07330431474698193	0.018994481329019416
Deaths	Taiwan (Province of China)	Female	60-64 years	Burkitt lymphoma	Rate	1991	0.02815541616484051	0.053545991879757955	0.013571356148195171
Deaths	Taiwan (Province of China)	Both	60-64 years	Burkitt lymphoma	Rate	1991	0.03563181003353127	0.05730386097708449	0.020848967705807016
Deaths	Taiwan (Province of China)	Male	65-69 years	Burkitt lymphoma	Number	1991	0.15800187208920377	0.29653306272142893	0.06807725182529989
Deaths	Taiwan (Province of China)	Female	65-69 years	Burkitt lymphoma	Number	1991	0.07450628305173038	0.13339558171812704	0.03500508646636771
Deaths	Taiwan (Province of China)	Both	65-69 years	Burkitt lymphoma	Number	1991	0.23250815514093406	0.3898174181362972	0.12415609586640186
Deaths	Taiwan (Province of China)	Male	65-69 years	Burkitt lymphoma	Rate	1991	0.048170388375589866	0.0904047060241789	0.020754865854476195
Deaths	Taiwan (Province of China)	Female	65-69 years	Burkitt lymphoma	Rate	1991	0.03076326408719531	0.05507835501081924	0.014453421580731613
Deaths	Taiwan (Province of China)	Both	65-69 years	Burkitt lymphoma	Rate	1991	0.0407766962808857	0.06836519972689906	0.02177418426246625
Deaths	Taiwan (Province of China)	Male	70-74 years	Burkitt lymphoma	Number	1991	0.14702074802454423	0.2750445120958793	0.07225508991983585
Deaths	Taiwan (Province of China)	Female	70-74 years	Burkitt lymphoma	Number	1991	0.07565994278503886	0.13831116076803476	0.03348733619058314
Deaths	Taiwan (Province of China)	Both	70-74 years	Burkitt lymphoma	Number	1991	0.22268069080958297	0.3678479451931263	0.1265476963574221
Deaths	Taiwan (Province of China)	Male	70-74 years	Burkitt lymphoma	Rate	1991	0.07157308591732094	0.13389800255974454	0.035175441754199246
Deaths	Taiwan (Province of China)	Female	70-74 years	Burkitt lymphoma	Rate	1991	0.04443195584434142	0.0812244255257372	0.01966572783688158
Deaths	Taiwan (Province of China)	Both	70-74 years	Burkitt lymphoma	Rate	1991	0.059271482215122656	0.09791101717044574	0.03368352014152679
Deaths	Taiwan (Province of China)	Male	75-79 years	Burkitt lymphoma	Number	1991	0.11093273466853933	0.20532996226850533	0.05293674710744189
Deaths	Taiwan (Province of China)	Female	75-79 years	Burkitt lymphoma	Number	1991	0.10061046648986291	0.17897530802048517	0.04942052265978462
Deaths	Taiwan (Province of China)	Both	75-79 years	Burkitt lymphoma	Number	1991	0.2115432011584022	0.3414103655311766	0.12008332522625885
Deaths	Taiwan (Province of China)	Male	75-79 years	Burkitt lymphoma	Rate	1991	0.09248046407857913	0.17117589552413545	0.04413138244481602
Deaths	Taiwan (Province of China)	Female	75-79 years	Burkitt lymphoma	Rate	1991	0.08963506307909769	0.15945123388960206	0.04402933234046871
Deaths	Taiwan (Province of China)	Both	75-79 years	Burkitt lymphoma	Rate	1991	0.09110499188324787	0.14703468799871247	0.05171610484356707
Deaths	Taiwan (Province of China)	Male	80-84 years	Burkitt lymphoma	Number	1991	0.055168222975358304	0.09845660843467983	0.025975824192989105
Deaths	Taiwan (Province of China)	Female	80-84 years	Burkitt lymphoma	Number	1991	0.04921796672657617	0.09193272462993286	0.020765876874358647
Deaths	Taiwan (Province of China)	Both	80-84 years	Burkitt lymphoma	Number	1991	0.10438618970193442	0.16945349204764656	0.06211297109257678
Deaths	Taiwan (Province of China)	Male	80-84 years	Burkitt lymphoma	Rate	1991	0.11004062577136846	0.19638527795825564	0.05181236217088809
Deaths	Taiwan (Province of China)	Female	80-84 years	Burkitt lymphoma	Rate	1991	0.07900186396582883	0.14756514923848427	0.03333219734722183
Deaths	Taiwan (Province of China)	Both	80-84 years	Burkitt lymphoma	Rate	1991	0.09284205299847471	0.15071352000093804	0.055243857166700217
Deaths	Taiwan (Province of China)	Male	85-89 years	Burkitt lymphoma	Number	1991	0.016291473433763148	0.030635315855302575	0.0072441301537202905
Deaths	Taiwan (Province of China)	Female	85-89 years	Burkitt lymphoma	Number	1991	0.020174882076961925	0.041449709122485384	0.00839983795018917
Deaths	Taiwan (Province of China)	Both	85-89 years	Burkitt lymphoma	Number	1991	0.036466355510725024	0.061512866105179816	0.019209990904461852
Deaths	Taiwan (Province of China)	Male	85-89 years	Burkitt lymphoma	Rate	1991	0.09631711204385938	0.18111959987726015	0.042828151702360026
Deaths	Taiwan (Province of China)	Female	85-89 years	Burkitt lymphoma	Rate	1991	0.08193449027196971	0.168336091180944	0.03411352979365402
Deaths	Taiwan (Province of China)	Both	85-89 years	Burkitt lymphoma	Rate	1991	0.08779119849423829	0.14808960650320735	0.04624723531996822
Deaths	Taiwan (Province of China)	Male	90-94 years	Burkitt lymphoma	Number	1991	0.003756270824630347	0.007178553916528808	0.001279017748473783
Deaths	Taiwan (Province of China)	Female	90-94 years	Burkitt lymphoma	Number	1991	0.004979545530154809	0.010337007887230791	0.0018003611994294585
Deaths	Taiwan (Province of China)	Both	90-94 years	Burkitt lymphoma	Number	1991	0.008735816354785151	0.015594269306362686	0.004150674986726623
Deaths	Taiwan (Province of China)	Male	90-94 years	Burkitt lymphoma	Rate	1991	0.08097326646397142	0.15474681838636473	0.02757155961178819
Deaths	Taiwan (Province of China)	Female	90-94 years	Burkitt lymphoma	Rate	1991	0.06016994920044236	0.12490642684010407	0.021754523832770385
Deaths	Taiwan (Province of China)	Both	90-94 years	Burkitt lymphoma	Rate	1991	0.06764240539176754	0.12074817548466257	0.03213914174693485
Deaths	Taiwan (Province of China)	Male	95+ years	Burkitt lymphoma	Number	1991	0.0008640437097515234	0.0015961113959805022	0.000374597171359206
Deaths	Taiwan (Province of China)	Female	95+ years	Burkitt lymphoma	Number	1991	0.0014799323692519918	0.0028895208897482152	0.0005528900894357637
Deaths	Taiwan (Province of China)	Both	95+ years	Burkitt lymphoma	Number	1991	0.0023439760790035153	0.0040182287780424954	0.0012334397451187903
Deaths	Taiwan (Province of China)	Male	95+ years	Burkitt lymphoma	Rate	1991	0.10347060889948839	0.19113687901391943	0.04485860723841085
Deaths	Taiwan (Province of China)	Female	95+ years	Burkitt lymphoma	Rate	1991	0.08064691734734458	0.1574605415832155	0.03012899931868422
Deaths	Taiwan (Province of China)	Both	95+ years	Burkitt lymphoma	Rate	1991	0.08778482401686691	0.1504876731890239	0.04619385493332067
Deaths	Taiwan (Province of China)	Male	<5 years	Other non-Hodgkin lymphoma	Number	1991	3.1515499692178777	3.828769963724562	2.5047807203515564
Deaths	Taiwan (Province of China)	Female	<5 years	Other non-Hodgkin lymphoma	Number	1991	1.7844374635453166	2.169498356020943	1.456758295643485
Deaths	Taiwan (Province of China)	Both	<5 years	Other non-Hodgkin lymphoma	Number	1991	4.935987432763197	5.665365362268875	4.155923846863973
Deaths	Taiwan (Province of China)	Male	<5 years	Other non-Hodgkin lymphoma	Rate	1991	0.37646894293445976	0.4573663737085887	0.2992090112115159
Deaths	Taiwan (Province of China)	Female	<5 years	Other non-Hodgkin lymphoma	Rate	1991	0.23117157365111457	0.2810557160117208	0.18872115975650056
Deaths	Taiwan (Province of China)	Both	<5 years	Other non-Hodgkin lymphoma	Rate	1991	0.3067651214611454	0.3520949996635767	0.2582851964338985
Deaths	Taiwan (Province of China)	Male	5-9 years	Other non-Hodgkin lymphoma	Number	1991	4.384808512193813	5.438038535301841	3.4454713046714223
Deaths	Taiwan (Province of China)	Female	5-9 years	Other non-Hodgkin lymphoma	Number	1991	2.013875764415592	2.5973188816053803	1.4721072779194913
Deaths	Taiwan (Province of China)	Both	5-9 years	Other non-Hodgkin lymphoma	Number	1991	6.398684276609415	7.474986449878378	5.362899473970003
Deaths	Taiwan (Province of China)	Male	5-9 years	Other non-Hodgkin lymphoma	Rate	1991	0.4731392291239562	0.5867871660493057	0.37178080468680036
Deaths	Taiwan (Province of China)	Female	5-9 years	Other non-Hodgkin lymphoma	Rate	1991	0.23114448149939337	0.2981097130147333	0.16896249484631276
Deaths	Taiwan (Province of China)	Both	5-9 years	Other non-Hodgkin lymphoma	Rate	1991	0.355875745006331	0.4157364634299928	0.298268481954925
Deaths	Taiwan (Province of China)	Male	10-14 years	Other non-Hodgkin lymphoma	Number	1991	5.469517692546322	6.756449859552785	4.316611786920972
Deaths	Taiwan (Province of China)	Female	10-14 years	Other non-Hodgkin lymphoma	Number	1991	2.775392151145161	3.5413363380238	2.113343135336069
Deaths	Taiwan (Province of China)	Both	10-14 years	Other non-Hodgkin lymphoma	Number	1991	8.244909843691486	9.617593284753351	6.850871660689837
Deaths	Taiwan (Province of China)	Male	10-14 years	Other non-Hodgkin lymphoma	Rate	1991	0.5265738020202317	0.6504722519779366	0.4155786320212316
Deaths	Taiwan (Province of China)	Female	10-14 years	Other non-Hodgkin lymphoma	Rate	1991	0.2833602895799736	0.36156119048922913	0.21576681427292715
Deaths	Taiwan (Province of China)	Both	10-14 years	Other non-Hodgkin lymphoma	Rate	1991	0.40853676433888264	0.47655347551032995	0.3394619218669419
Deaths	Taiwan (Province of China)	Male	15-19 years	Other non-Hodgkin lymphoma	Number	1991	7.926444521633356	9.74873386393201	6.242474258829177
Deaths	Taiwan (Province of China)	Female	15-19 years	Other non-Hodgkin lymphoma	Number	1991	4.003082843717992	4.948056352955433	3.2318604915957687
Deaths	Taiwan (Province of China)	Both	15-19 years	Other non-Hodgkin lymphoma	Number	1991	11.929527365351346	13.796386529988748	10.016129083358772
Deaths	Taiwan (Province of China)	Male	15-19 years	Other non-Hodgkin lymphoma	Rate	1991	0.8426347869710611	1.0363564975761916	0.6636173321978849
Deaths	Taiwan (Province of China)	Female	15-19 years	Other non-Hodgkin lymphoma	Rate	1991	0.4470178615268507	0.5525415425972395	0.36089669439977035
Deaths	Taiwan (Province of China)	Both	15-19 years	Other non-Hodgkin lymphoma	Rate	1991	0.649691897676632	0.7513625872373135	0.5454866494075739
Deaths	Taiwan (Province of China)	Male	20-24 years	Other non-Hodgkin lymphoma	Number	1991	9.412393439505218	11.254890852075748	7.779976613983808
Deaths	Taiwan (Province of China)	Female	20-24 years	Other non-Hodgkin lymphoma	Number	1991	5.474084460063528	6.632356971460713	4.4188787052347775
Deaths	Taiwan (Province of China)	Both	20-24 years	Other non-Hodgkin lymphoma	Number	1991	14.88647789956876	17.120674767966783	12.967527373700364
Deaths	Taiwan (Province of China)	Male	20-24 years	Other non-Hodgkin lymphoma	Rate	1991	0.9799991489209803	1.17183621011199	0.8100352486678506
Deaths	Taiwan (Province of China)	Female	20-24 years	Other non-Hodgkin lymphoma	Rate	1991	0.5995652295074354	0.7264284390896901	0.48399071011755257
Deaths	Taiwan (Province of China)	Both	20-24 years	Other non-Hodgkin lymphoma	Rate	1991	0.7945989082526578	0.913854141386212	0.6921706506666198
Deaths	Taiwan (Province of China)	Male	25-29 years	Other non-Hodgkin lymphoma	Number	1991	11.954336964897795	13.960806863669667	10.188334255765596
Deaths	Taiwan (Province of China)	Female	25-29 years	Other non-Hodgkin lymphoma	Number	1991	7.340794173038835	8.939963206345396	6.000858227681249
Deaths	Taiwan (Province of China)	Both	25-29 years	Other non-Hodgkin lymphoma	Number	1991	19.295131137936615	21.99302276745768	17.036498359216875
Deaths	Taiwan (Province of China)	Male	25-29 years	Other non-Hodgkin lymphoma	Rate	1991	1.187966709611501	1.387360406692126	1.0124695294924273
Deaths	Taiwan (Province of China)	Female	25-29 years	Other non-Hodgkin lymphoma	Rate	1991	0.7651284239537798	0.9318092561971688	0.6254673663210925
Deaths	Taiwan (Province of China)	Both	25-29 years	Other non-Hodgkin lymphoma	Rate	1991	0.981588146165585	1.1188361609235922	0.8666862496050913
Deaths	Taiwan (Province of China)	Male	30-34 years	Other non-Hodgkin lymphoma	Number	1991	14.617541999657787	17.112132946442888	12.54348080837446
Deaths	Taiwan (Province of China)	Female	30-34 years	Other non-Hodgkin lymphoma	Number	1991	7.988997027782791	9.657613427173205	6.51548557378519
Deaths	Taiwan (Province of China)	Both	30-34 years	Other non-Hodgkin lymphoma	Number	1991	22.6065390274406	25.532347444664968	19.986703391097187
Deaths	Taiwan (Province of China)	Male	30-34 years	Other non-Hodgkin lymphoma	Rate	1991	1.5151261760497523	1.7736935906054476	1.300147186988808
Deaths	Taiwan (Province of China)	Female	30-34 years	Other non-Hodgkin lymphoma	Rate	1991	0.8647834758664587	1.0454058850042278	0.7052805554766204
Deaths	Taiwan (Province of China)	Both	30-34 years	Other non-Hodgkin lymphoma	Rate	1991	1.19700705244457	1.3519274188601529	1.058287820405463
Deaths	Taiwan (Province of China)	Male	35-39 years	Other non-Hodgkin lymphoma	Number	1991	17.919286185440797	20.860694545508164	15.356771145933845
Deaths	Taiwan (Province of China)	Female	35-39 years	Other non-Hodgkin lymphoma	Number	1991	8.800102485010177	10.539883148112375	7.222198732257031
Deaths	Taiwan (Province of China)	Both	35-39 years	Other non-Hodgkin lymphoma	Number	1991	26.719388670450964	30.098644592381444	23.493445074109193
Deaths	Taiwan (Province of China)	Male	35-39 years	Other non-Hodgkin lymphoma	Rate	1991	2.04183945030558	2.377002557077315	1.7498499008603678
Deaths	Taiwan (Province of China)	Female	35-39 years	Other non-Hodgkin lymphoma	Rate	1991	1.0450530715006336	1.2516601114537909	0.8576696670282556
Deaths	Taiwan (Province of China)	Both	35-39 years	Other non-Hodgkin lymphoma	Rate	1991	1.5537442854370718	1.750249513999259	1.3661542365112358
Deaths	Taiwan (Province of China)	Male	40-44 years	Other non-Hodgkin lymphoma	Number	1991	18.43664437736412	21.558207274720356	15.718626943218728
Deaths	Taiwan (Province of China)	Female	40-44 years	Other non-Hodgkin lymphoma	Number	1991	8.154333134004327	9.829982665019278	6.804126482253156
Deaths	Taiwan (Province of China)	Both	40-44 years	Other non-Hodgkin lymphoma	Number	1991	26.590977511368425	29.8049682215938	23.61386265746625
Deaths	Taiwan (Province of China)	Male	40-44 years	Other non-Hodgkin lymphoma	Rate	1991	2.781158095958414	3.2520442152722193	2.3711465972710197
Deaths	Taiwan (Province of China)	Female	40-44 years	Other non-Hodgkin lymphoma	Rate	1991	1.2830318687676199	1.5466845444490154	1.0705855368419985
Deaths	Taiwan (Province of China)	Both	40-44 years	Other non-Hodgkin lymphoma	Rate	1991	2.0478788773398517	2.295401319289308	1.818599204484106
Deaths	Taiwan (Province of China)	Male	45-49 years	Other non-Hodgkin lymphoma	Number	1991	19.752013654179557	23.165347922683452	16.72219551469206
Deaths	Taiwan (Province of China)	Female	45-49 years	Other non-Hodgkin lymphoma	Number	1991	9.193811454579468	10.908380537627032	7.703523499173745
Deaths	Taiwan (Province of China)	Both	45-49 years	Other non-Hodgkin lymphoma	Number	1991	28.94582510875905	32.562635287134	25.918307451163614
Deaths	Taiwan (Province of China)	Male	45-49 years	Other non-Hodgkin lymphoma	Rate	1991	4.462567088005008	5.233740773568039	3.7780410974583893
Deaths	Taiwan (Province of China)	Female	45-49 years	Other non-Hodgkin lymphoma	Rate	1991	2.152958958346328	2.554467830405282	1.8039710744901485
Deaths	Taiwan (Province of China)	Both	45-49 years	Other non-Hodgkin lymphoma	Rate	1991	3.3284571070539397	3.7443511953324693	2.9803252909356446
Deaths	Taiwan (Province of China)	Male	50-54 years	Other non-Hodgkin lymphoma	Number	1991	26.132550143785927	30.300534587364627	22.381191820283032
Deaths	Taiwan (Province of China)	Female	50-54 years	Other non-Hodgkin lymphoma	Number	1991	14.835921627209489	17.369813755865703	12.561737306448407
Deaths	Taiwan (Province of China)	Both	50-54 years	Other non-Hodgkin lymphoma	Number	1991	40.96847177099539	45.2698792776284	36.67897464371114
Deaths	Taiwan (Province of China)	Male	50-54 years	Other non-Hodgkin lymphoma	Rate	1991	5.965040035647545	6.916428014895917	5.108751519424211
Deaths	Taiwan (Province of China)	Female	50-54 years	Other non-Hodgkin lymphoma	Rate	1991	3.419322014585633	4.0033230194311376	2.89517739394123
Deaths	Taiwan (Province of China)	Both	50-54 years	Other non-Hodgkin lymphoma	Rate	1991	4.69832685937014	5.191618836051047	4.206400783167837
Deaths	Taiwan (Province of China)	Male	55-59 years	Other non-Hodgkin lymphoma	Number	1991	35.5811279542317	41.2830300951539	30.19918041714615
Deaths	Taiwan (Province of China)	Female	55-59 years	Other non-Hodgkin lymphoma	Number	1991	19.528381702144458	22.47684687012346	16.67042013812231
Deaths	Taiwan (Province of China)	Both	55-59 years	Other non-Hodgkin lymphoma	Number	1991	55.10950965637611	61.5374063670621	48.950487684669035
Deaths	Taiwan (Province of China)	Male	55-59 years	Other non-Hodgkin lymphoma	Rate	1991	9.11833590143526	10.579555991616761	7.739110220052346
Deaths	Taiwan (Province of China)	Female	55-59 years	Other non-Hodgkin lymphoma	Rate	1991	5.2912860712413865	6.090183435745205	4.516910987504011
Deaths	Taiwan (Province of China)	Both	55-59 years	Other non-Hodgkin lymphoma	Rate	1991	7.258108493076541	8.104684192975752	6.446944504127495
Deaths	Taiwan (Province of China)	Male	60-64 years	Other non-Hodgkin lymphoma	Number	1991	50.06692610021439	58.06612292848148	42.79827215594595
Deaths	Taiwan (Province of China)	Female	60-64 years	Other non-Hodgkin lymphoma	Number	1991	21.102874612962722	24.82773713896846	17.870216216705288
Deaths	Taiwan (Province of China)	Both	60-64 years	Other non-Hodgkin lymphoma	Number	1991	71.16980071317712	79.52765758626833	63.49952867910178
Deaths	Taiwan (Province of China)	Male	60-64 years	Other non-Hodgkin lymphoma	Rate	1991	11.857070304360699	13.751475384898997	10.135675612328853
Deaths	Taiwan (Province of China)	Female	60-64 years	Other non-Hodgkin lymphoma	Rate	1991	6.699027197825879	7.881470624492834	5.6728320981067855
Deaths	Taiwan (Province of China)	Both	60-64 years	Other non-Hodgkin lymphoma	Rate	1991	9.653181961787094	10.786807634446655	8.612817496812175
Deaths	Taiwan (Province of China)	Male	65-69 years	Other non-Hodgkin lymphoma	Number	1991	57.79710762137317	66.40618513256857	49.834543824137356
Deaths	Taiwan (Province of China)	Female	65-69 years	Other non-Hodgkin lymphoma	Number	1991	27.20867528307821	31.835137793432857	23.39978962789851
Deaths	Taiwan (Province of China)	Both	65-69 years	Other non-Hodgkin lymphoma	Number	1991	85.00578290445134	94.286254446337	76.33309253199448
Deaths	Taiwan (Province of China)	Male	65-69 years	Other non-Hodgkin lymphoma	Rate	1991	17.6207350222754	20.245403969461726	15.19317017442529
Deaths	Taiwan (Province of China)	Female	65-69 years	Other non-Hodgkin lymphoma	Rate	1991	11.234323186071768	13.144565949044258	9.661653734733425
Deaths	Taiwan (Province of China)	Both	65-69 years	Other non-Hodgkin lymphoma	Rate	1991	14.908100705167323	16.535686495340965	13.387106049984261
Deaths	Taiwan (Province of China)	Male	70-74 years	Other non-Hodgkin lymphoma	Number	1991	50.31758365476734	57.3837161453156	43.498732740049434
Deaths	Taiwan (Province of China)	Female	70-74 years	Other non-Hodgkin lymphoma	Number	1991	23.912986293785515	27.973361349080562	20.57473354341348
Deaths	Taiwan (Province of China)	Both	70-74 years	Other non-Hodgkin lymphoma	Number	1991	74.23056994855277	82.77859209912121	67.30203662919622
Deaths	Taiwan (Province of China)	Male	70-74 years	Other non-Hodgkin lymphoma	Rate	1991	24.495758499837134	27.935714524035525	21.176184841464583
Deaths	Taiwan (Province of China)	Female	70-74 years	Other non-Hodgkin lymphoma	Rate	1991	14.043108043717949	16.427598416396503	12.082690240823295
Deaths	Taiwan (Province of China)	Both	70-74 years	Other non-Hodgkin lymphoma	Rate	1991	19.75813839326713	22.033387051019563	17.91395317037192
Deaths	Taiwan (Province of China)	Male	75-79 years	Other non-Hodgkin lymphoma	Number	1991	40.20355935152904	47.150901632336485	34.500874268847845
Deaths	Taiwan (Province of China)	Female	75-79 years	Other non-Hodgkin lymphoma	Number	1991	20.251598313943894	24.055209049654156	17.162583614535393
Deaths	Taiwan (Province of China)	Both	75-79 years	Other non-Hodgkin lymphoma	Number	1991	60.45515766547287	68.57705830786446	53.233495908350896
Deaths	Taiwan (Province of China)	Male	75-79 years	Other non-Hodgkin lymphoma	Rate	1991	33.51620094419747	39.30793987645713	28.762086078859053
Deaths	Taiwan (Province of China)	Female	75-79 years	Other non-Hodgkin lymphoma	Rate	1991	18.042390177226757	21.431072290713185	15.29035018483058
Deaths	Taiwan (Province of China)	Both	75-79 years	Other non-Hodgkin lymphoma	Rate	1991	26.036131713300467	29.533978432314452	22.925989519349717
Deaths	Taiwan (Province of China)	Male	80-84 years	Other non-Hodgkin lymphoma	Number	1991	18.103504924080543	21.950735332772076	14.696977278033094
Deaths	Taiwan (Province of China)	Female	80-84 years	Other non-Hodgkin lymphoma	Number	1991	11.455082531361514	14.096475549909853	9.057732889637807
Deaths	Taiwan (Province of China)	Both	80-84 years	Other non-Hodgkin lymphoma	Number	1991	29.558587455442048	34.68765106845654	25.361900596688557
Deaths	Taiwan (Province of China)	Male	80-84 years	Other non-Hodgkin lymphoma	Rate	1991	36.10993617450179	43.78376757284413	29.315147187987552
Deaths	Taiwan (Province of China)	Female	80-84 years	Other non-Hodgkin lymphoma	Rate	1991	18.387043026125408	22.626855960514035	14.538954556194428
Deaths	Taiwan (Province of China)	Both	80-84 years	Other non-Hodgkin lymphoma	Rate	1991	26.289684017917015	30.851521145527148	22.55711149207863
Deaths	Taiwan (Province of China)	Male	85-89 years	Other non-Hodgkin lymphoma	Number	1991	6.404218686350478	8.12423447324328	5.016546530654006
Deaths	Taiwan (Province of China)	Female	85-89 years	Other non-Hodgkin lymphoma	Number	1991	5.042110318677653	6.336705408408331	3.7989031662601933
Deaths	Taiwan (Province of China)	Both	85-89 years	Other non-Hodgkin lymphoma	Number	1991	11.446329005028128	13.568716992878532	9.499331182254389
Deaths	Taiwan (Province of China)	Male	85-89 years	Other non-Hodgkin lymphoma	Rate	1991	37.862496064244155	48.031432221978406	29.65841464436689
Deaths	Taiwan (Province of China)	Female	85-89 years	Other non-Hodgkin lymphoma	Rate	1991	20.477083200780896	25.734709410492606	15.428154342251942
Deaths	Taiwan (Province of China)	Both	85-89 years	Other non-Hodgkin lymphoma	Rate	1991	27.55654980150772	32.66610853074135	22.869235428216236
Deaths	Taiwan (Province of China)	Male	90-94 years	Other non-Hodgkin lymphoma	Number	1991	1.7774800280794338	2.235802217354992	1.372921394643022
Deaths	Taiwan (Province of China)	Female	90-94 years	Other non-Hodgkin lymphoma	Number	1991	1.7895285125966347	2.3032433214470545	1.3426953593669313
Deaths	Taiwan (Province of China)	Both	90-94 years	Other non-Hodgkin lymphoma	Number	1991	3.5670085406760665	4.286108063849865	2.8221327510723624
Deaths	Taiwan (Province of China)	Male	90-94 years	Other non-Hodgkin lymphoma	Rate	1991	38.31682289900574	48.1967933514059	29.595823920245913
Deaths	Taiwan (Province of China)	Female	90-94 years	Other non-Hodgkin lymphoma	Rate	1991	21.623627908134637	27.831060647701108	16.224354426631038
Deaths	Taiwan (Province of China)	Both	90-94 years	Other non-Hodgkin lymphoma	Rate	1991	27.61974702136942	33.187815246258914	21.85209027578235
Deaths	Taiwan (Province of China)	Male	95+ years	Other non-Hodgkin lymphoma	Number	1991	0.4162685161322203	0.5131943157996594	0.3222762570485157
Deaths	Taiwan (Province of China)	Female	95+ years	Other non-Hodgkin lymphoma	Number	1991	0.6318339700444362	0.7864609958110079	0.4756041117304847
Deaths	Taiwan (Province of China)	Both	95+ years	Other non-Hodgkin lymphoma	Number	1991	1.0481024861766552	1.2426777474688655	0.8152210316673771
Deaths	Taiwan (Province of China)	Male	95+ years	Other non-Hodgkin lymphoma	Rate	1991	49.8488170723141	61.455835787309226	38.593094509359304
Deaths	Taiwan (Province of China)	Female	95+ years	Other non-Hodgkin lymphoma	Rate	1991	34.43093956055084	42.85713066613858	25.91740425825814
Deaths	Taiwan (Province of China)	Both	95+ years	Other non-Hodgkin lymphoma	Rate	1991	39.25274371390902	46.53982962898118	30.531043145369097
Deaths	China	Male	<5 years	Hodgkin lymphoma	Number	1997	48.48535317757411	75.86578293501677	14.26204485675325
Deaths	China	Female	<5 years	Hodgkin lymphoma	Number	1997	39.90427063541032	62.7567934760547	8.432672290134365
Deaths	China	Both	<5 years	Hodgkin lymphoma	Number	1997	88.3896238129844	136.096418792729	27.626679029062014
Deaths	China	Male	<5 years	Hodgkin lymphoma	Rate	1997	0.10277798712701526	0.1608183080221964	0.03023231072121564
Deaths	China	Female	<5 years	Hodgkin lymphoma	Rate	1997	0.09878757554895667	0.1553616036080263	0.020876042530696304
Deaths	China	Both	<5 years	Hodgkin lymphoma	Rate	1997	0.10093727850112463	0.15541645652608116	0.03154851978007819
Deaths	China	Male	5-9 years	Hodgkin lymphoma	Number	1997	71.95818086634168	101.20285501740628	22.461777594181903
Deaths	China	Female	5-9 years	Hodgkin lymphoma	Number	1997	21.755965255013226	29.870218669391953	6.947731512899969
Deaths	China	Both	5-9 years	Hodgkin lymphoma	Number	1997	93.71414612135477	129.5634446853793	34.6804633798789
Deaths	China	Male	5-9 years	Hodgkin lymphoma	Rate	1997	0.12375765430917535	0.17405426034337326	0.03863100585927406
Deaths	China	Female	5-9 years	Hodgkin lymphoma	Rate	1997	0.042174621554926704	0.057904356500763615	0.013468395623323332
Deaths	China	Both	5-9 years	Hodgkin lymphoma	Rate	1997	0.08540440723065039	0.11807490811245323	0.031605307629942875
Deaths	China	Male	10-14 years	Hodgkin lymphoma	Number	1997	49.540202191058974	67.44800981445874	19.577451267916075
Deaths	China	Female	10-14 years	Hodgkin lymphoma	Number	1997	24.980951532351952	34.16664587372491	9.99147177287033
Deaths	China	Both	10-14 years	Hodgkin lymphoma	Number	1997	74.52115372341089	98.4107652768062	34.13436944398564
Deaths	China	Male	10-14 years	Hodgkin lymphoma	Rate	1997	0.08136894014292281	0.1107822098138807	0.032155630980802846
Deaths	China	Female	10-14 years	Hodgkin lymphoma	Rate	1997	0.0442365896052273	0.06050273504376809	0.017693026456429173
Deaths	China	Both	10-14 years	Hodgkin lymphoma	Rate	1997	0.06350079816400982	0.08385756031371039	0.02908650223751614
Deaths	China	Male	15-19 years	Hodgkin lymphoma	Number	1997	83.51775429098463	119.00573240609016	32.98600793143782
Deaths	China	Female	15-19 years	Hodgkin lymphoma	Number	1997	48.540480928708	63.500019362022506	19.765756233259467
Deaths	China	Both	15-19 years	Hodgkin lymphoma	Number	1997	132.05823521969273	174.69081829345973	66.58321475112811
Deaths	China	Male	15-19 years	Hodgkin lymphoma	Rate	1997	0.1680002373510454	0.23938612167061452	0.06635304323961227
Deaths	China	Female	15-19 years	Hodgkin lymphoma	Rate	1997	0.10290751535760663	0.134622259456043	0.04190409374221652
Deaths	China	Both	15-19 years	Hodgkin lymphoma	Rate	1997	0.1363084516456249	0.18031313926522788	0.06872615625383574
Deaths	China	Male	20-24 years	Hodgkin lymphoma	Number	1997	85.97900162431709	115.347692960012	34.503959026087955
Deaths	China	Female	20-24 years	Hodgkin lymphoma	Number	1997	56.04215108805706	76.73855671270921	20.21436433207135
Deaths	China	Both	20-24 years	Hodgkin lymphoma	Number	1997	142.02115271237423	185.5949549145787	65.39024263356877
Deaths	China	Male	20-24 years	Hodgkin lymphoma	Rate	1997	0.15606055598207244	0.20936769158177376	0.06262816417341366
Deaths	China	Female	20-24 years	Hodgkin lymphoma	Rate	1997	0.10560835436697935	0.14460959355740013	0.038092858861364466
Deaths	China	Both	20-24 years	Hodgkin lymphoma	Rate	1997	0.13130729286267412	0.17159395367081834	0.06045730214031148
Deaths	China	Male	25-29 years	Hodgkin lymphoma	Number	1997	88.61260754762046	119.671313612337	35.61814644615156
Deaths	China	Female	25-29 years	Hodgkin lymphoma	Number	1997	69.11618397582447	95.97221602725597	24.962668021682852
Deaths	China	Both	25-29 years	Hodgkin lymphoma	Number	1997	157.72879152344504	207.09505942837848	69.88733896200328
Deaths	China	Male	25-29 years	Hodgkin lymphoma	Rate	1997	0.1342886391687917	0.18135678767726324	0.05397778655140001
Deaths	China	Female	25-29 years	Hodgkin lymphoma	Rate	1997	0.11347658773731925	0.15756945719357376	0.04098429955147522
Deaths	China	Both	25-29 years	Hodgkin lymphoma	Rate	1997	0.1242991015204947	0.16320247919007622	0.05507512836896386
Deaths	China	Male	30-34 years	Hodgkin lymphoma	Number	1997	117.42660486193643	153.69185033465882	50.88283610202665
Deaths	China	Female	30-34 years	Hodgkin lymphoma	Number	1997	76.47157643347894	105.28469686848652	28.17758503164835
Deaths	China	Both	30-34 years	Hodgkin lymphoma	Number	1997	193.89818129541524	247.3734426454127	92.57504206164062
Deaths	China	Male	30-34 years	Hodgkin lymphoma	Rate	1997	0.1816413136923677	0.23773819937501542	0.07870810200833345
Deaths	China	Female	30-34 years	Hodgkin lymphoma	Rate	1997	0.12487218855771483	0.17192179281199896	0.046011823938712636
Deaths	China	Both	30-34 years	Hodgkin lymphoma	Rate	1997	0.15402509189089508	0.19650373706588062	0.07353797371943074
Deaths	China	Male	35-39 years	Hodgkin lymphoma	Number	1997	105.43429255915721	141.41188858510725	41.97445011299535
Deaths	China	Female	35-39 years	Hodgkin lymphoma	Number	1997	62.37747550554012	86.04275733222087	24.35408578252365
Deaths	China	Both	35-39 years	Hodgkin lymphoma	Number	1997	167.81176806469728	217.0725741349452	75.92737468103182
Deaths	China	Male	35-39 years	Hodgkin lymphoma	Rate	1997	0.23742584993826893	0.31844324103428373	0.094521613906384
Deaths	China	Female	35-39 years	Hodgkin lymphoma	Rate	1997	0.15168813093836267	0.20923682683100084	0.05922371373839041
Deaths	China	Both	35-39 years	Hodgkin lymphoma	Rate	1997	0.19620352267785213	0.2537986710539001	0.08877338312981849
Deaths	China	Male	40-44 years	Hodgkin lymphoma	Number	1997	137.0323602558007	180.3914252576463	58.94831429942465
Deaths	China	Female	40-44 years	Hodgkin lymphoma	Number	1997	81.75173856354866	113.12078714144877	32.50564779301958
Deaths	China	Both	40-44 years	Hodgkin lymphoma	Number	1997	218.78409881934945	281.9429779991836	105.49615402612969
Deaths	China	Male	40-44 years	Hodgkin lymphoma	Rate	1997	0.28696115346381174	0.37775990554555067	0.12344439105137676
Deaths	China	Female	40-44 years	Hodgkin lymphoma	Rate	1997	0.18421836132548847	0.254904989241889	0.07324782659635731
Deaths	China	Both	40-44 years	Hodgkin lymphoma	Rate	1997	0.23747180414656677	0.3060254744893759	0.11450723412854107
Deaths	China	Male	45-49 years	Hodgkin lymphoma	Number	1997	145.79793802958847	198.63182838951968	58.13168060373795
Deaths	China	Female	45-49 years	Hodgkin lymphoma	Number	1997	64.203718707048	90.63035342074284	23.80003727250603
Deaths	China	Both	45-49 years	Hodgkin lymphoma	Number	1997	210.00165673663648	276.9412503440249	96.60790296049493
Deaths	China	Male	45-49 years	Hodgkin lymphoma	Rate	1997	0.3844591095773448	0.5237784354731883	0.15328923347744539
Deaths	China	Female	45-49 years	Hodgkin lymphoma	Rate	1997	0.1818820387495708	0.25674577399438553	0.06742287500807918
Deaths	China	Both	45-49 years	Hodgkin lymphoma	Rate	1997	0.28679927488577805	0.37821868178990675	0.13193741872262027
Deaths	China	Male	50-54 years	Hodgkin lymphoma	Number	1997	161.9024215173015	223.45472139294117	60.447624475443725
Deaths	China	Female	50-54 years	Hodgkin lymphoma	Number	1997	95.89809621947232	134.31823983332964	36.1573745582888
Deaths	China	Both	50-54 years	Hodgkin lymphoma	Number	1997	257.8005177367739	344.61631949776836	114.71027455835242
Deaths	China	Male	50-54 years	Hodgkin lymphoma	Rate	1997	0.5739636177472114	0.7921739470689872	0.2142941217493954
Deaths	China	Female	50-54 years	Hodgkin lymphoma	Rate	1997	0.3696020946672378	0.5176776677693279	0.1393546055786858
Deaths	China	Both	50-54 years	Hodgkin lymphoma	Rate	1997	0.4760499290447619	0.6363624708158543	0.2118219875724454
Deaths	China	Male	55-59 years	Hodgkin lymphoma	Number	1997	226.17468915845959	322.64101181389145	83.76132305281625
Deaths	China	Female	55-59 years	Hodgkin lymphoma	Number	1997	112.32340360255463	155.919208821099	41.68800871755948
Deaths	China	Both	55-59 years	Hodgkin lymphoma	Number	1997	338.498092761014	453.231902003755	147.51531497407984
Deaths	China	Male	55-59 years	Hodgkin lymphoma	Rate	1997	0.9600632077473445	1.3695421265103473	0.35554891130593425
Deaths	China	Female	55-59 years	Hodgkin lymphoma	Rate	1997	0.5249020468072283	0.7286309818063346	0.19481355088377048
Deaths	China	Both	55-59 years	Hodgkin lymphoma	Rate	1997	0.7529334560917824	1.0081399856739228	0.32812360927634115
Deaths	China	Male	60-64 years	Hodgkin lymphoma	Number	1997	263.25682985899374	363.7353307018598	93.12907677484758
Deaths	China	Female	60-64 years	Hodgkin lymphoma	Number	1997	129.29212932458748	179.8402978679756	46.25811010924529
Deaths	China	Both	60-64 years	Hodgkin lymphoma	Number	1997	392.54895918358125	524.5381569243947	166.22844825531394
Deaths	China	Male	60-64 years	Hodgkin lymphoma	Rate	1997	1.2224012252416567	1.688960982139709	0.4324335958013842
Deaths	China	Female	60-64 years	Hodgkin lymphoma	Rate	1997	0.6432072848850202	0.8946761903361736	0.23012656348619448
Deaths	China	Both	60-64 years	Hodgkin lymphoma	Rate	1997	0.9427842013358128	1.2597824443978511	0.39923059572904446
Deaths	China	Male	65-69 years	Hodgkin lymphoma	Number	1997	254.44979684857452	346.707107444953	93.68316575275334
Deaths	China	Female	65-69 years	Hodgkin lymphoma	Number	1997	156.0457828211223	214.5068643554121	57.335805684592756
Deaths	China	Both	65-69 years	Hodgkin lymphoma	Number	1997	410.49557966969655	542.0747705612512	179.99797491539277
Deaths	China	Male	65-69 years	Hodgkin lymphoma	Rate	1997	1.5467678316685176	2.107588245102183	0.5694880049028442
Deaths	China	Female	65-69 years	Hodgkin lymphoma	Rate	1997	0.9642540515428963	1.3255027422020853	0.35429527110784104
Deaths	China	Both	65-69 years	Hodgkin lymphoma	Rate	1997	1.2578971772972043	1.66110028351997	0.5515746229167011
Deaths	China	Male	70-74 years	Hodgkin lymphoma	Number	1997	236.6973680793831	318.0668505072586	96.17075533432664
Deaths	China	Female	70-74 years	Hodgkin lymphoma	Number	1997	156.00162247441327	211.44388558895963	57.69915556397022
Deaths	China	Both	70-74 years	Hodgkin lymphoma	Number	1997	392.6989905537963	510.8613672485937	176.10865846724658
Deaths	China	Male	70-74 years	Hodgkin lymphoma	Rate	1997	2.1061428738733703	2.830171860578283	0.8557313191352477
Deaths	China	Female	70-74 years	Hodgkin lymphoma	Rate	1997	1.2710983505729796	1.7228408906769554	0.47013165827070424
Deaths	China	Both	70-74 years	Hodgkin lymphoma	Rate	1997	1.6702487913392987	2.172823464571692	0.7490349632284293
Deaths	China	Male	75-79 years	Hodgkin lymphoma	Number	1997	170.8498580738825	233.9790802564544	62.37015208407444
Deaths	China	Female	75-79 years	Hodgkin lymphoma	Number	1997	128.87702028838046	177.31664218344585	45.55677672683729
Deaths	China	Both	75-79 years	Hodgkin lymphoma	Number	1997	299.7268783622629	390.68480220130726	135.96475510889144
Deaths	China	Male	75-79 years	Hodgkin lymphoma	Rate	1997	2.6729006045202848	3.6605405009591925	0.9757644465671879
Deaths	China	Female	75-79 years	Hodgkin lymphoma	Rate	1997	1.6099836793936586	2.2151109589703273	0.5691136158476321
Deaths	China	Both	75-79 years	Hodgkin lymphoma	Rate	1997	2.0819004400378613	2.7136934333794915	0.94441007439018
Deaths	China	Male	80-84 years	Hodgkin lymphoma	Number	1997	96.65362169360034	143.05251997088615	32.673769812277136
Deaths	China	Female	80-84 years	Hodgkin lymphoma	Number	1997	81.47465711861325	116.47458671851624	30.11527480262897
Deaths	China	Both	80-84 years	Hodgkin lymphoma	Number	1997	178.12827881221352	242.51814179661054	75.85807092363501
Deaths	China	Male	80-84 years	Hodgkin lymphoma	Rate	1997	3.32714527052506	4.9243526203978725	1.124741906162222
Deaths	China	Female	80-84 years	Hodgkin lymphoma	Rate	1997	1.8675773483277975	2.6698522890947904	0.6903079687488232
Deaths	China	Both	80-84 years	Hodgkin lymphoma	Rate	1997	2.4509961768569113	3.3369830008214163	1.043786214392037
Deaths	China	Male	85-89 years	Hodgkin lymphoma	Number	1997	41.824492663625165	60.27231002590494	14.216654516612289
Deaths	China	Female	85-89 years	Hodgkin lymphoma	Number	1997	30.474613055083665	43.85584060082718	12.007941553050761
Deaths	China	Both	85-89 years	Hodgkin lymphoma	Number	1997	72.29910571870879	96.89582671070677	31.534449089127705
Deaths	China	Male	85-89 years	Hodgkin lymphoma	Rate	1997	4.975240530545559	7.169704176024263	1.6911448592735259
Deaths	China	Female	85-89 years	Hodgkin lymphoma	Rate	1997	1.8843200305181484	2.7117141323493943	0.7424804624362649
Deaths	China	Both	85-89 years	Hodgkin lymphoma	Rate	1997	2.941467458384495	3.9421776837974543	1.2829696147921894
Deaths	China	Male	90-94 years	Hodgkin lymphoma	Number	1997	6.275163143354457	9.43208885003053	2.258106322073632
Deaths	China	Female	90-94 years	Hodgkin lymphoma	Number	1997	6.363055013943461	9.274073527780816	2.2283912495835114
Deaths	China	Both	90-94 years	Hodgkin lymphoma	Number	1997	12.638218157297917	17.334542714923284	5.553631152461855
Deaths	China	Male	90-94 years	Hodgkin lymphoma	Rate	1997	4.2566110407788	6.39803820545526	1.5317339298134787
Deaths	China	Female	90-94 years	Hodgkin lymphoma	Rate	1997	1.5671702769253208	2.2841311833560067	0.5488351937952904
Deaths	China	Both	90-94 years	Hodgkin lymphoma	Rate	1997	2.2835606476874712	3.1321250430068224	1.0034684789967705
Deaths	China	Male	95+ years	Hodgkin lymphoma	Number	1997	0.22286216932705785	0.3610991847525849	0.074194578519974
Deaths	China	Female	95+ years	Hodgkin lymphoma	Number	1997	0.7551123666547468	1.085511861489554	0.2822565566945554
Deaths	China	Both	95+ years	Hodgkin lymphoma	Number	1997	0.9779745359818057	1.3605378193743913	0.40609938819342817
Deaths	China	Male	95+ years	Hodgkin lymphoma	Rate	1997	1.8899348480453637	3.0622242210303416	0.6291912167253252
Deaths	China	Female	95+ years	Hodgkin lymphoma	Rate	1997	1.4795923987447932	2.12698820722877	0.5530629270863067
Deaths	China	Both	95+ years	Hodgkin lymphoma	Rate	1997	1.5566096731222352	2.165522978735521	0.646374943981846
Deaths	China	Male	<5 years	Non-Hodgkin lymphoma	Number	1997	577.5088154756355	724.1598641083797	461.6026370976816
Deaths	China	Female	<5 years	Non-Hodgkin lymphoma	Number	1997	438.90954761669883	539.4024025928602	329.3047697670424
Deaths	China	Both	<5 years	Non-Hodgkin lymphoma	Number	1997	1016.4183630923341	1227.2679554786394	826.7790528330562
Deaths	China	Male	<5 years	Non-Hodgkin lymphoma	Rate	1997	1.2241881251294306	1.5350551932383816	0.9784932311344993
Deaths	China	Female	<5 years	Non-Hodgkin lymphoma	Rate	1997	1.086570670354946	1.33535220037691	0.8152315354719415
Deaths	China	Both	<5 years	Non-Hodgkin lymphoma	Rate	1997	1.1607075464669738	1.4014890218308131	0.9441473321718893
Deaths	China	Male	5-9 years	Non-Hodgkin lymphoma	Number	1997	435.9482165782353	558.0514367052128	346.5529534364354
Deaths	China	Female	5-9 years	Non-Hodgkin lymphoma	Number	1997	189.68761549017657	229.52691261334954	143.53397368940065
Deaths	China	Both	5-9 years	Non-Hodgkin lymphoma	Number	1997	625.6358320684127	760.9992823635974	521.0869974295042
Deaths	China	Male	5-9 years	Non-Hodgkin lymphoma	Rate	1997	0.7497678239560207	0.9597676867176981	0.5960209123528752
Deaths	China	Female	5-9 years	Non-Hodgkin lymphoma	Rate	1997	0.36771539682024484	0.44494512482769033	0.27824511345137287
Deaths	China	Both	5-9 years	Non-Hodgkin lymphoma	Rate	1997	0.5701599981593574	0.6935206188514095	0.4748816264455646
Deaths	China	Male	10-14 years	Non-Hodgkin lymphoma	Number	1997	300.5983395921772	383.8027110192431	254.35879754015855
Deaths	China	Female	10-14 years	Non-Hodgkin lymphoma	Number	1997	187.96454658730562	220.24015759385478	144.2417432665871
Deaths	China	Both	10-14 years	Non-Hodgkin lymphoma	Number	1997	488.56288617948286	570.7606148936214	422.59126448688363
Deaths	China	Male	10-14 years	Non-Hodgkin lymphoma	Rate	1997	0.4937276639890724	0.6303894299658842	0.4177800020284613
Deaths	China	Female	10-14 years	Non-Hodgkin lymphoma	Rate	1997	0.33285003163097776	0.3900040978604259	0.2554251303263238
Deaths	China	Both	10-14 years	Non-Hodgkin lymphoma	Rate	1997	0.41631310944080535	0.4863552534471827	0.3600975193118228
Deaths	China	Male	15-19 years	Non-Hodgkin lymphoma	Number	1997	314.87139756627226	391.72177397498746	266.84462454413193
Deaths	China	Female	15-19 years	Non-Hodgkin lymphoma	Number	1997	194.22930379821696	223.477556485197	149.82822145741886
Deaths	China	Both	15-19 years	Non-Hodgkin lymphoma	Number	1997	509.10070136448843	591.2150538084921	438.78467994517894
Deaths	China	Male	15-19 years	Non-Hodgkin lymphoma	Rate	1997	0.6333799319110671	0.7879683974030686	0.5367716198770437
Deaths	China	Female	15-19 years	Non-Hodgkin lymphoma	Rate	1997	0.4117729095611615	0.47378022706156336	0.317641063822121
Deaths	China	Both	15-19 years	Non-Hodgkin lymphoma	Rate	1997	0.5254858072217129	0.6102429616763723	0.45290670611831246
Deaths	China	Male	20-24 years	Non-Hodgkin lymphoma	Number	1997	346.7205009079829	428.19721690684975	284.86759632369115
Deaths	China	Female	20-24 years	Non-Hodgkin lymphoma	Number	1997	240.28590170023304	290.7112240777699	185.53066558888165
Deaths	China	Both	20-24 years	Non-Hodgkin lymphoma	Number	1997	587.0064026082157	686.0492460199944	492.28454930703566
Deaths	China	Male	20-24 years	Non-Hodgkin lymphoma	Rate	1997	0.6293326640208265	0.7772211176915926	0.5170634064559585
Deaths	China	Female	20-24 years	Non-Hodgkin lymphoma	Rate	1997	0.45280557872010785	0.5478293280110401	0.3496223449143744
Deaths	China	Both	20-24 years	Non-Hodgkin lymphoma	Rate	1997	0.5427235320054259	0.6342947338823788	0.45514735131421247
Deaths	China	Male	25-29 years	Non-Hodgkin lymphoma	Number	1997	388.65389192919224	482.58957284494227	316.82236924631513
[truncated: 363,569 more rows]
