# Supplementary material for: Hematological malignancy burden in mainland China and Taiwan from 1990 to 2021 and decadal projections: Insights from the global burden of disease study 2021
Source: PLoS One. 2025 Jul 21;20(7):e0328526. doi: 10.1371/journal.pone.0328526 (PMC12279097; doi:10.1371/journal.pone.0328526)
Supplement: S1 Data — (ZIP) [file pone.0328526.s021.zip › The raw data used in this study/IHME-GBD_2021_DATA-all patients.csv]

measure	location	sex	age	cause	metric	year	val	upper	lower
Deaths	China	Male	All ages	Hodgkin lymphoma	Number	1990	2731.0416317958857	3811.4221396814514	998.717952416198
Deaths	China	Female	All ages	Hodgkin lymphoma	Number	1990	1661.8819623411325	2422.5757313097474	573.395281905231
Deaths	China	Both	All ages	Hodgkin lymphoma	Number	1990	4392.923594137015	6057.676749101617	1869.3900679787978
Deaths	China	Male	All ages	Hodgkin lymphoma	Rate	1990	0.45004377521853567	0.6280778691629809	0.16457705823706179
Deaths	China	Female	All ages	Hodgkin lymphoma	Rate	1990	0.29175355720658624	0.42529800745673146	0.10066305367780695
Deaths	China	Both	All ages	Hodgkin lymphoma	Rate	1990	0.3734026550806464	0.5149082457873251	0.15889992161400232
Deaths	China	Male	Age-standardized	Hodgkin lymphoma	Rate	1990	0.600357896941588	0.8388816878411477	0.2212588138045887
Deaths	China	Female	Age-standardized	Hodgkin lymphoma	Rate	1990	0.3510254176536908	0.510793877900836	0.12286357889572237
Deaths	China	Both	Age-standardized	Hodgkin lymphoma	Rate	1990	0.4682754029820068	0.6427588756847176	0.1970305427934674
Deaths	China	Male	All ages	Non-Hodgkin lymphoma	Number	1990	14230.122738727603	19023.712780540518	11544.352819586176
Deaths	China	Female	All ages	Non-Hodgkin lymphoma	Number	1990	9793.234051	11908.477147255793	7875.916125492725
Deaths	China	Both	All ages	Non-Hodgkin lymphoma	Number	1990	24023.356790047626	29384.053450167485	20736.729905905966
Deaths	China	Male	All ages	Non-Hodgkin lymphoma	Rate	1990	2.344958086541075	3.1348857588808214	1.9023745610076488
Deaths	China	Female	All ages	Non-Hodgkin lymphoma	Rate	1990	1.7192622194444283	2.0906061004060934	1.3826653143501335
Deaths	China	Both	All ages	Non-Hodgkin lymphoma	Rate	1990	2.042008019744687	2.497672299597466	1.7626416300274084
Deaths	China	Male	Age-standardized	Non-Hodgkin lymphoma	Rate	1990	3.239258921675729	4.317984605575277	2.6415763735762576
Deaths	China	Female	Age-standardized	Non-Hodgkin lymphoma	Rate	1990	2.163029744488299	2.6308397178809075	1.7524327369882051
Deaths	China	Both	Age-standardized	Non-Hodgkin lymphoma	Rate	1990	2.672188076978258	3.2650749642935755	2.311998047826443
Deaths	China	Male	All ages	Multiple myeloma	Number	1990	858.2583708263857	1964.772667962636	553.7879886163919
Deaths	China	Female	All ages	Multiple myeloma	Number	1990	732.8540935445031	1804.6740581846148	440.20254913663547
Deaths	China	Both	All ages	Multiple myeloma	Number	1990	1591.1124643708868	3159.369736069001	1079.547112138343
Deaths	China	Male	All ages	Multiple myeloma	Rate	1990	0.14143095909732542	0.3237715963907305	0.0912577948889457
Deaths	China	Female	All ages	Multiple myeloma	Rate	1990	0.12865702471661355	0.316821584206911	0.0772802536595904
Deaths	China	Both	All ages	Multiple myeloma	Rate	1990	0.13524606244482515	0.2685494119233276	0.09176252427770512
Deaths	China	Male	Age-standardized	Multiple myeloma	Rate	1990	0.2220925881159476	0.5152409350800068	0.1418389930517309
Deaths	China	Female	Age-standardized	Multiple myeloma	Rate	1990	0.16995631056157318	0.4163686585031266	0.10170498709879369
Deaths	China	Both	Age-standardized	Multiple myeloma	Rate	1990	0.19185695332840372	0.38630963435119886	0.1292651702798269
Deaths	China	Male	All ages	Leukemia	Number	1990	36741.944186813715	47467.638755715336	24164.93274058093
Deaths	China	Female	All ages	Leukemia	Number	1990	30681.20149444416	38189.540622017514	21233.071748325354
Deaths	China	Both	All ages	Leukemia	Number	1990	67423.14568125784	80042.88240152501	52044.59136658462
Deaths	China	Male	All ages	Leukemia	Rate	1990	6.054643429155241	7.822112668522079	3.9820987830645587
Deaths	China	Female	All ages	Leukemia	Rate	1990	5.386272838996426	6.704407760021137	3.72759579402968
Deaths	China	Both	All ages	Leukemia	Rate	1990	5.731031071169059	6.80372061306222	4.423839427757606
Deaths	China	Male	Age-standardized	Leukemia	Rate	1990	7.078813559784138	9.265999200003023	4.711267758974995
Deaths	China	Female	Age-standardized	Leukemia	Rate	1990	5.9679145754201	7.390962921922802	4.194887646590098
Deaths	China	Both	Age-standardized	Leukemia	Rate	1990	6.455638239579418	7.659335463379964	5.03697592165261
Deaths	China	Male	All ages	Burkitt lymphoma	Number	1990	146.7554735007757	224.91286184087696	68.21357163706575
Deaths	China	Female	All ages	Burkitt lymphoma	Number	1990	96.9717222845635	169.46547787281523	30.098012836679004
Deaths	China	Both	All ages	Burkitt lymphoma	Number	1990	243.72719578533918	349.7355704958431	118.81161713307712
Deaths	China	Male	All ages	Burkitt lymphoma	Rate	1990	0.02418358862030306	0.037063013708623804	0.011240800192598278
Deaths	China	Female	All ages	Burkitt lymphoma	Rate	1990	0.017023979780799357	0.029750702585072637	0.005283890498203804
Deaths	China	Both	All ages	Burkitt lymphoma	Rate	1990	0.02071704186775973	0.029727853854227354	0.010099099686397248
Deaths	China	Male	Age-standardized	Burkitt lymphoma	Rate	1990	0.027874699240264953	0.042590913893493995	0.013212922719942467
Deaths	China	Female	Age-standardized	Burkitt lymphoma	Rate	1990	0.0189498538994066	0.03276179395110894	0.005942582063462624
Deaths	China	Both	Age-standardized	Burkitt lymphoma	Rate	1990	0.02330981806170505	0.03332316650223446	0.011483380184035729
Deaths	China	Male	All ages	Other non-Hodgkin lymphoma	Number	1990	14083.367265226818	18821.92437335838	11405.561699659273
Deaths	China	Female	All ages	Other non-Hodgkin lymphoma	Number	1990	9696.262329035426	11793.849387177905	7800.68832160832
Deaths	China	Both	All ages	Other non-Hodgkin lymphoma	Number	1990	23779.62959426225	29146.540519001777	20539.44008102439
Deaths	China	Male	All ages	Other non-Hodgkin lymphoma	Rate	1990	2.3207744979207705	3.1016333853152576	1.8795034048701873
Deaths	China	Female	All ages	Other non-Hodgkin lymphoma	Rate	1990	1.7022382396636275	2.0704824950507317	1.3694586126219337
Deaths	China	Both	All ages	Other non-Hodgkin lymphoma	Rate	1990	2.0212909778769292	2.4774834760924023	1.7458718085514557
Deaths	China	Male	Age-standardized	Other non-Hodgkin lymphoma	Rate	1990	3.2113842224354654	4.281398902881308	2.6190286541441474
Deaths	China	Female	Age-standardized	Other non-Hodgkin lymphoma	Rate	1990	2.144079890588891	2.612654712784495	1.7386806321147068
Deaths	China	Both	Age-standardized	Other non-Hodgkin lymphoma	Rate	1990	2.6488782589165543	3.2433946567967467	2.2886887139002408
Deaths	Taiwan (Province of China)	Male	All ages	Acute lymphoid leukemia	Number	1990	56.16420354987929	73.09828135214025	43.086193913181944
Deaths	Taiwan (Province of China)	Female	All ages	Acute lymphoid leukemia	Number	1990	45.458243497637184	59.56054598822268	31.13982832655049
Deaths	Taiwan (Province of China)	Both	All ages	Acute lymphoid leukemia	Number	1990	101.62244704751637	125.12304512370453	75.76101574767361
Deaths	Taiwan (Province of China)	Male	All ages	Acute lymphoid leukemia	Rate	1990	0.5329705620634454	0.6936665996433563	0.4088667075406708
Deaths	Taiwan (Province of China)	Female	All ages	Acute lymphoid leukemia	Rate	1990	0.4613693161069159	0.6044978040334776	0.3160474359167468
Deaths	Taiwan (Province of China)	Both	All ages	Acute lymphoid leukemia	Rate	1990	0.49837271076483447	0.6136233970856272	0.3715441212590654
Deaths	Taiwan (Province of China)	Male	Age-standardized	Acute lymphoid leukemia	Rate	1990	0.5672171741380111	0.7322916184104645	0.43799006928656853
Deaths	Taiwan (Province of China)	Female	Age-standardized	Acute lymphoid leukemia	Rate	1990	0.4868608938822875	0.643990641475041	0.3335857026410259
Deaths	Taiwan (Province of China)	Both	Age-standardized	Acute lymphoid leukemia	Rate	1990	0.5259850502951132	0.6466909731029086	0.3922033194461066
Deaths	Taiwan (Province of China)	Male	All ages	Chronic lymphoid leukemia	Number	1990	12.70826878447235	16.509140307853297	9.74095557486496
Deaths	Taiwan (Province of China)	Female	All ages	Chronic lymphoid leukemia	Number	1990	5.417620834524572	8.433503518644608	3.492251439030492
Deaths	Taiwan (Province of China)	Both	All ages	Chronic lymphoid leukemia	Number	1990	18.125889618996922	23.07558056154389	14.179171987166404
Deaths	Taiwan (Province of China)	Male	All ages	Chronic lymphoid leukemia	Rate	1990	0.12059519638515606	0.15666359055989448	0.0924368590602402
Deaths	Taiwan (Province of China)	Female	All ages	Chronic lymphoid leukemia	Rate	1990	0.054985055009463726	0.08559415083833084	0.0354439048702495
Deaths	Taiwan (Province of China)	Both	All ages	Chronic lymphoid leukemia	Rate	1990	0.08889225763496746	0.1131663325480805	0.06953692402566114
Deaths	Taiwan (Province of China)	Male	Age-standardized	Chronic lymphoid leukemia	Rate	1990	0.1699069758588996	0.2204355150519388	0.13076822027756804
Deaths	Taiwan (Province of China)	Female	Age-standardized	Chronic lymphoid leukemia	Rate	1990	0.08137827081315067	0.126206416717009	0.05192831545531259
Deaths	Taiwan (Province of China)	Both	Age-standardized	Chronic lymphoid leukemia	Rate	1990	0.12598510677163896	0.16364719284597726	0.09782418224473338
Deaths	Taiwan (Province of China)	Male	All ages	Acute myeloid leukemia	Number	1990	165.5306428591876	191.95285159730912	138.4085491243914
Deaths	Taiwan (Province of China)	Female	All ages	Acute myeloid leukemia	Number	1990	110.14789947950878	137.4519949546128	93.94567322048702
Deaths	Taiwan (Province of China)	Both	All ages	Acute myeloid leukemia	Number	1990	275.6785423386966	322.3155625934032	242.47822018652593
Deaths	Taiwan (Province of China)	Male	All ages	Acute myeloid leukemia	Rate	1990	1.57080407425406	1.8215377898956944	1.3134287955441237
Deaths	Taiwan (Province of China)	Female	All ages	Acute myeloid leukemia	Rate	1990	1.1179239922923063	1.3950414277013838	0.9534827496621769
Deaths	Taiwan (Province of China)	Both	All ages	Acute myeloid leukemia	Rate	1990	1.3519716011246354	1.580686997000361	1.189151918761482
Deaths	Taiwan (Province of China)	Male	Age-standardized	Acute myeloid leukemia	Rate	1990	1.858897675233434	2.160072599232633	1.5395931506823461
Deaths	Taiwan (Province of China)	Female	Age-standardized	Acute myeloid leukemia	Rate	1990	1.3054448445891669	1.6359090159990735	1.1083639294106797
Deaths	Taiwan (Province of China)	Both	Age-standardized	Acute myeloid leukemia	Rate	1990	1.5863426949813095	1.8642145286436116	1.3988230241137893
Deaths	Taiwan (Province of China)	Male	All ages	Chronic myeloid leukemia	Number	1990	39.12672507987959	63.36477005005112	25.150019964716474
Deaths	Taiwan (Province of China)	Female	All ages	Chronic myeloid leukemia	Number	1990	22.01552252786789	46.54846661962686	9.857644655333173
Deaths	Taiwan (Province of China)	Both	All ages	Chronic myeloid leukemia	Number	1990	61.14224760774762	96.18381040186617	36.27443445185684
Deaths	Taiwan (Province of China)	Male	All ages	Chronic myeloid leukemia	Rate	1990	0.3712933031981041	0.6013003830563414	0.23866127229236977
Deaths	Taiwan (Province of China)	Female	All ages	Chronic myeloid leukemia	Rate	1990	0.2234421260237819	0.4724343168085478	0.10004818539221502
Deaths	Taiwan (Province of China)	Both	All ages	Chronic myeloid leukemia	Rate	1990	0.2998513474909728	0.4717007680326312	0.17789562005705514
Deaths	Taiwan (Province of China)	Male	Age-standardized	Chronic myeloid leukemia	Rate	1990	0.47076460810102966	0.7651263674018869	0.31051144872837
Deaths	Taiwan (Province of China)	Female	Age-standardized	Chronic myeloid leukemia	Rate	1990	0.2742192021366646	0.5775006893328186	0.12478580441410281
Deaths	Taiwan (Province of China)	Both	Age-standardized	Chronic myeloid leukemia	Rate	1990	0.37071954417108854	0.5752280513543401	0.22464203251370357
Deaths	Taiwan (Province of China)	Male	All ages	Other leukemia	Number	1990	21.904227443175603	28.04046291823957	16.64534134859686
Deaths	Taiwan (Province of China)	Female	All ages	Other leukemia	Number	1990	12.01721730759316	15.095972114520414	8.599739535732947
Deaths	Taiwan (Province of China)	Both	All ages	Other leukemia	Number	1990	33.921444750768764	41.02972569539781	28.013324141492088
Deaths	Taiwan (Province of China)	Male	All ages	Other leukemia	Rate	1990	0.2078603037891728	0.26609014883974924	0.1579560711908048
Deaths	Taiwan (Province of China)	Female	All ages	Other leukemia	Rate	1990	0.12196633446694057	0.15321353828392795	0.08728132991995047
Deaths	Taiwan (Province of China)	Both	All ages	Other leukemia	Rate	1990	0.1663561827594598	0.20121632779804938	0.13738181568685795
Deaths	Taiwan (Province of China)	Male	Age-standardized	Other leukemia	Rate	1990	0.26763049271283484	0.3418406821337013	0.20280993229029443
Deaths	Taiwan (Province of China)	Female	Age-standardized	Other leukemia	Rate	1990	0.15286109706699105	0.19188839236030236	0.11018796034287633
Deaths	Taiwan (Province of China)	Both	Age-standardized	Other leukemia	Rate	1990	0.2100808122591388	0.2543021093893573	0.17423795651684582
Deaths	China	Male	All ages	Hodgkin lymphoma	Number	1992	2690.8319392020685	3774.15952810874	1017.497098880619
Deaths	China	Female	All ages	Hodgkin lymphoma	Number	1992	1644.3783700098616	2304.8745899527344	576.2900531982344
Deaths	China	Both	All ages	Hodgkin lymphoma	Number	1992	4335.2103092119305	5908.969119348104	1893.8393381832554
Deaths	China	Male	All ages	Hodgkin lymphoma	Rate	1992	0.43175902405515787	0.6055849905542309	0.16326309643920905
Deaths	China	Female	All ages	Hodgkin lymphoma	Rate	1992	0.2820477254002969	0.39533762258452176	0.09884665332492977
Deaths	China	Both	All ages	Hodgkin lymphoma	Rate	1992	0.35939876110563346	0.4898669336508393	0.15700357383582267
Deaths	China	Male	Age-standardized	Hodgkin lymphoma	Rate	1992	0.5674581457709998	0.7920115104442949	0.20828950869956137
Deaths	China	Female	Age-standardized	Hodgkin lymphoma	Rate	1992	0.3334222346084358	0.468400197798839	0.11629876276845122
Deaths	China	Both	Age-standardized	Hodgkin lymphoma	Rate	1992	0.44367012802666966	0.603496898155226	0.1930070927513634
Deaths	China	Male	All ages	Non-Hodgkin lymphoma	Number	1992	14754.011652023204	19323.88819703573	12250.029696770105
Deaths	China	Female	All ages	Non-Hodgkin lymphoma	Number	1992	10263.564308151097	12069.625178721566	8464.011706762614
Deaths	China	Both	All ages	Non-Hodgkin lymphoma	Number	1992	25017.575960174327	30328.34319620861	21607.047317504897
Deaths	China	Male	All ages	Non-Hodgkin lymphoma	Rate	1992	2.367363631659944	3.1006258649424354	1.9655857318582948
Deaths	China	Female	All ages	Non-Hodgkin lymphoma	Rate	1992	1.7604311881068628	2.0702110841266714	1.4517676060404272
Deaths	China	Both	All ages	Non-Hodgkin lymphoma	Rate	1992	2.0740137535766263	2.5142883951771373	1.7912731985714694
Deaths	China	Male	Age-standardized	Non-Hodgkin lymphoma	Rate	1992	3.212353348272698	4.201087547490481	2.6628507000118793
Deaths	China	Female	Age-standardized	Non-Hodgkin lymphoma	Rate	1992	2.174875153711008	2.537094937123971	1.8195832046245384
Deaths	China	Both	Age-standardized	Non-Hodgkin lymphoma	Rate	1992	2.6666713757723697	3.240032762461671	2.3122977719071156
Deaths	China	Male	All ages	Multiple myeloma	Number	1992	944.0056232963962	2073.3460354157332	627.2684233483247
Deaths	China	Female	All ages	Multiple myeloma	Number	1992	797.4446020548471	1855.0289090868278	491.3082969323399
Deaths	China	Both	All ages	Multiple myeloma	Number	1992	1741.4502253512435	3517.146316229217	1196.6887559783793
Deaths	China	Male	All ages	Multiple myeloma	Rate	1992	0.15147097842829116	0.3326799595834979	0.10064872441115795
Deaths	China	Female	All ages	Multiple myeloma	Rate	1992	0.13677961243248743	0.3181790115352803	0.08427037848912405
Deaths	China	Both	All ages	Multiple myeloma	Rate	1992	0.14437017096689292	0.2915794018098763	0.09920821036381376
Deaths	China	Male	Age-standardized	Multiple myeloma	Rate	1992	0.2308549474874131	0.5261759557815345	0.152531448731618
Deaths	China	Female	Age-standardized	Multiple myeloma	Rate	1992	0.1761424325862219	0.4153486400362467	0.10784391005057395
Deaths	China	Both	Age-standardized	Multiple myeloma	Rate	1992	0.19939304631905186	0.4063207051558625	0.13646231574339376
Deaths	China	Male	All ages	Leukemia	Number	1992	37202.43650706701	47877.32665864022	25254.303791275866
Deaths	China	Female	All ages	Leukemia	Number	1992	30364.28937612526	38320.65170338711	22134.386686333455
Deaths	China	Both	All ages	Leukemia	Number	1992	67566.72588319232	79113.9810263476	52832.16536579681
Deaths	China	Male	All ages	Leukemia	Rate	1992	5.9693388668221266	7.682184654993497	4.052194192903452
Deaths	China	Female	All ages	Leukemia	Rate	1992	5.20815580411773	6.572850169959675	3.7965431386533726
Deaths	China	Both	All ages	Leukemia	Rate	1992	5.601434726888156	6.558728352021441	4.379906261674997
Deaths	China	Male	Age-standardized	Leukemia	Rate	1992	6.986413973177472	9.005574025189263	4.8024875629322565
Deaths	China	Female	Age-standardized	Leukemia	Rate	1992	5.782473092754315	7.334403147987866	4.287086515234674
Deaths	China	Both	Age-standardized	Leukemia	Rate	1992	6.320747422737768	7.413861908910843	4.974687205685409
Deaths	China	Male	All ages	Burkitt lymphoma	Number	1992	153.84495538070206	239.1692100076479	75.29453868202566
Deaths	China	Female	All ages	Burkitt lymphoma	Number	1992	103.45028174477703	168.49520028470653	34.530318920043776
Deaths	China	Both	All ages	Burkitt lymphoma	Number	1992	257.2952371254792	361.84738890402275	133.08053486763527
Deaths	China	Male	All ages	Burkitt lymphoma	Rate	1992	0.024685282950327465	0.038376036493593425	0.012081429562514758
Deaths	China	Female	All ages	Burkitt lymphoma	Rate	1992	0.017744040660154885	0.028900701230267247	0.005922723192160914
Deaths	China	Both	All ages	Burkitt lymphoma	Rate	1992	0.0213303583599586	0.029997968727163007	0.011032677989593936
Deaths	China	Male	Age-standardized	Burkitt lymphoma	Rate	1992	0.028121974045165817	0.043473454630223646	0.01397803252065589
Deaths	China	Female	Age-standardized	Burkitt lymphoma	Rate	1992	0.019825491873960262	0.032346399160661836	0.0067166681916281164
Deaths	China	Both	Age-standardized	Burkitt lymphoma	Rate	1992	0.023876307774511836	0.03381511456995755	0.012412873269490995
Deaths	China	Male	All ages	Other non-Hodgkin lymphoma	Number	1992	14600.166696642495	19217.953010626396	12110.841470536649
Deaths	China	Female	All ages	Other non-Hodgkin lymphoma	Number	1992	10160.114026406336	11961.901514222694	8389.357295768206
Deaths	China	Both	All ages	Other non-Hodgkin lymphoma	Number	1992	24760.280723048836	30157.379526524866	21419.836968016953
Deaths	China	Male	All ages	Other non-Hodgkin lymphoma	Rate	1992	2.342678348709619	3.0836279721975037	1.9432522030180106
Deaths	China	Female	All ages	Other non-Hodgkin lymphoma	Rate	1992	1.7426871474467072	2.0517340625981597	1.4389627022566676
Deaths	China	Both	All ages	Other non-Hodgkin lymphoma	Rate	1992	2.052683395216671	2.5001151194428903	1.775753036255664
Deaths	China	Male	Age-standardized	Other non-Hodgkin lymphoma	Rate	1992	3.1842313742275334	4.172961393950494	2.638146718286889
Deaths	China	Female	Age-standardized	Other non-Hodgkin lymphoma	Rate	1992	2.155049661837049	2.517730268003215	1.7996131396060975
Deaths	China	Both	Age-standardized	Other non-Hodgkin lymphoma	Rate	1992	2.64279506799786	3.2175989615040064	2.291731266094243
Deaths	Taiwan (Province of China)	Male	All ages	Acute lymphoid leukemia	Number	1992	57.18126435324575	72.23965466934861	45.09652582584171
Deaths	Taiwan (Province of China)	Female	All ages	Acute lymphoid leukemia	Number	1992	45.45504228494366	58.99954938125193	31.590738249041596
Deaths	Taiwan (Province of China)	Both	All ages	Acute lymphoid leukemia	Number	1992	102.63630663818947	123.42056268803127	78.49857529637255
Deaths	Taiwan (Province of China)	Male	All ages	Acute lymphoid leukemia	Rate	1992	0.5329586774602164	0.6733105895475605	0.42032272343112054
Deaths	Taiwan (Province of China)	Female	All ages	Acute lymphoid leukemia	Rate	1992	0.4516487006918346	0.5862291283858869	0.3138907185397454
Deaths	Taiwan (Province of China)	Both	All ages	Acute lymphoid leukemia	Rate	1992	0.49360345990365195	0.5935601032568735	0.3775191219651665
Deaths	Taiwan (Province of China)	Male	Age-standardized	Acute lymphoid leukemia	Rate	1992	0.5621977728996836	0.7039873156385495	0.443737947500473
Deaths	Taiwan (Province of China)	Female	Age-standardized	Acute lymphoid leukemia	Rate	1992	0.48076476605416524	0.6262001193325053	0.3340419091129822
Deaths	Taiwan (Province of China)	Both	Age-standardized	Acute lymphoid leukemia	Rate	1992	0.5207983583472022	0.626504677874889	0.3984128295347645
Deaths	Taiwan (Province of China)	Male	All ages	Chronic lymphoid leukemia	Number	1992	14.847646470718482	19.469131496718035	11.508887811909043
Deaths	Taiwan (Province of China)	Female	All ages	Chronic lymphoid leukemia	Number	1992	6.537103097548497	9.974714085126935	4.308730210821701
Deaths	Taiwan (Province of China)	Both	All ages	Chronic lymphoid leukemia	Number	1992	21.38474956826699	27.242092916071122	16.80690744447273
Deaths	Taiwan (Province of China)	Male	All ages	Chronic lymphoid leukemia	Rate	1992	0.13838767148529843	0.18146227949226718	0.1072687303551182
Deaths	Taiwan (Province of China)	Female	All ages	Chronic lymphoid leukemia	Rate	1992	0.06495372068489547	0.09911038313591798	0.04281224488034127
Deaths	Taiwan (Province of China)	Both	All ages	Chronic lymphoid leukemia	Rate	1992	0.10284456564946336	0.13101398285688248	0.08082858723781662
Deaths	Taiwan (Province of China)	Male	Age-standardized	Chronic lymphoid leukemia	Rate	1992	0.1811859082250696	0.23424923690539096	0.1407957124540687
Deaths	Taiwan (Province of China)	Female	Age-standardized	Chronic lymphoid leukemia	Rate	1992	0.08810871953007472	0.1345409939822071	0.057158989193194655
Deaths	Taiwan (Province of China)	Both	Age-standardized	Chronic lymphoid leukemia	Rate	1992	0.13540311261789847	0.17301730543266752	0.1047369070212164
Deaths	Taiwan (Province of China)	Male	All ages	Acute myeloid leukemia	Number	1992	184.0522503874114	208.6632258348254	157.72793236301197
Deaths	Taiwan (Province of China)	Female	All ages	Acute myeloid leukemia	Number	1992	124.94823178386206	153.02747410012336	106.24497767126475
Deaths	Taiwan (Province of China)	Both	All ages	Acute myeloid leukemia	Number	1992	309.0004821712738	354.84763437239576	275.9608461368284
Deaths	Taiwan (Province of China)	Male	All ages	Acute myeloid leukemia	Rate	1992	1.715461262697377	1.944848161952169	1.4701051328878807
Deaths	Taiwan (Province of China)	Female	All ages	Acute myeloid leukemia	Rate	1992	1.241505973862356	1.5205058971063221	1.055667395917354
Deaths	Taiwan (Province of China)	Both	All ages	Acute myeloid leukemia	Rate	1992	1.4860599733904087	1.7065503017590906	1.327164167464248
Deaths	Taiwan (Province of China)	Male	Age-standardized	Acute myeloid leukemia	Rate	1992	1.9655635233662587	2.236305325851666	1.6671423503675296
Deaths	Taiwan (Province of China)	Female	Age-standardized	Acute myeloid leukemia	Rate	1992	1.4205534245944447	1.7434876857880681	1.2015335775377358
Deaths	Taiwan (Province of China)	Both	Age-standardized	Acute myeloid leukemia	Rate	1992	1.69858917734161	1.9584897266643706	1.5177561631225476
Deaths	Taiwan (Province of China)	Male	All ages	Chronic myeloid leukemia	Number	1992	41.11164801200757	64.04979296190875	27.451484407269973
Deaths	Taiwan (Province of China)	Female	All ages	Chronic myeloid leukemia	Number	1992	23.515714183295177	48.438207702912884	11.13215438604203
Deaths	Taiwan (Province of China)	Both	All ages	Chronic myeloid leukemia	Number	1992	64.62736219530277	98.44209877526909	40.52131926032875
Deaths	Taiwan (Province of China)	Male	All ages	Chronic myeloid leukemia	Rate	1992	0.3831816207723602	0.5969768828072782	0.25586189793979086
Deaths	Taiwan (Province of China)	Female	All ages	Chronic myeloid leukemia	Rate	1992	0.23365596472547587	0.4812899179748045	0.11061089840900189
Deaths	Taiwan (Province of China)	Both	All ages	Chronic myeloid leukemia	Rate	1992	0.3108090170908229	0.4734324738217909	0.1948770765618775
Deaths	Taiwan (Province of China)	Male	Age-standardized	Chronic myeloid leukemia	Rate	1992	0.46223433291468313	0.7282977235275124	0.3127805211061828
Deaths	Taiwan (Province of China)	Female	Age-standardized	Chronic myeloid leukemia	Rate	1992	0.276933922109366	0.566884126510302	0.1324499868893593
Deaths	Taiwan (Province of China)	Both	Age-standardized	Chronic myeloid leukemia	Rate	1992	0.36882847630826626	0.5604919469361543	0.23368713792655924
Deaths	Taiwan (Province of China)	Male	All ages	Other leukemia	Number	1992	24.482160284436056	31.37727021516126	18.82482840405698
Deaths	Taiwan (Province of China)	Female	All ages	Other leukemia	Number	1992	13.744911970428019	17.219507117366376	10.26505404860712
Deaths	Taiwan (Province of China)	Both	All ages	Other leukemia	Number	1992	38.227072254864076	46.28142171622169	31.640710041001498
Deaths	Taiwan (Province of China)	Male	All ages	Other leukemia	Rate	1992	0.2281862759444469	0.29245223283061195	0.17545704459527645
Deaths	Taiwan (Province of China)	Female	All ages	Other leukemia	Rate	1992	0.13657168315128212	0.1710958262311065	0.10199524828339088
Deaths	Taiwan (Province of China)	Both	All ages	Other leukemia	Rate	1992	0.18384347357221595	0.22257883819727103	0.15216802378813737
Deaths	Taiwan (Province of China)	Male	Age-standardized	Other leukemia	Rate	1992	0.2774331615262518	0.3537710083592794	0.21063441862909138
Deaths	Taiwan (Province of China)	Female	Age-standardized	Other leukemia	Rate	1992	0.16327709256348666	0.20431953427303648	0.12052639494527873
Deaths	Taiwan (Province of China)	Both	Age-standardized	Other leukemia	Rate	1992	0.22083313276501965	0.26824404799120766	0.18372596901108865
Deaths	Taiwan (Province of China)	Male	All ages	Hodgkin lymphoma	Number	1990	12.235808004153437	13.49388154997846	11.062057913080801
Deaths	Taiwan (Province of China)	Female	All ages	Hodgkin lymphoma	Number	1990	7.0068920200613505	7.84099157766171	6.234552711743461
Deaths	Taiwan (Province of China)	Both	All ages	Hodgkin lymphoma	Number	1990	19.242700024214763	21.06628483258886	17.476642498071218
Deaths	Taiwan (Province of China)	Male	All ages	Hodgkin lymphoma	Rate	1990	0.11611177684523716	0.12805027365379665	0.1049734679897501
Deaths	Taiwan (Province of China)	Female	All ages	Hodgkin lymphoma	Rate	1990	0.07111504384235048	0.07958056984700482	0.06327634108869841
Deaths	Taiwan (Province of China)	Both	All ages	Hodgkin lymphoma	Rate	1990	0.0943692742314931	0.10331242538228176	0.08570824606062781
Deaths	Taiwan (Province of China)	Male	Age-standardized	Hodgkin lymphoma	Rate	1990	0.1307619180356425	0.14434643482967996	0.11843514822140742
Deaths	Taiwan (Province of China)	Female	Age-standardized	Hodgkin lymphoma	Rate	1990	0.08324598176048419	0.09326129727243687	0.07401966369362721
Deaths	Taiwan (Province of China)	Both	Age-standardized	Hodgkin lymphoma	Rate	1990	0.10780635039305203	0.118457441755082	0.09750827086473618
Deaths	Taiwan (Province of China)	Male	All ages	Non-Hodgkin lymphoma	Number	1990	378.87808165827676	404.4624361911525	355.4685137315592
Deaths	Taiwan (Province of China)	Female	All ages	Non-Hodgkin lymphoma	Number	1990	199.4281855636207	210.83529978371928	187.9372197440223
Deaths	Taiwan (Province of China)	Both	All ages	Non-Hodgkin lymphoma	Number	1990	578.3062672218967	605.7806463559359	551.6720648958598
Deaths	Taiwan (Province of China)	Male	All ages	Non-Hodgkin lymphoma	Rate	1990	3.5953659336697816	3.8381488265725157	3.373220691914788
Deaths	Taiwan (Province of China)	Female	All ages	Non-Hodgkin lymphoma	Rate	1990	2.0240563318447005	2.139830547510423	1.9074310812040416
Deaths	Taiwan (Province of China)	Both	All ages	Non-Hodgkin lymphoma	Rate	1990	2.836106297587066	2.9708450408807536	2.7054879155471236
Deaths	Taiwan (Province of China)	Male	Age-standardized	Non-Hodgkin lymphoma	Rate	1990	4.376785679320596	4.69235322608131	4.067282320315581
Deaths	Taiwan (Province of China)	Female	Age-standardized	Non-Hodgkin lymphoma	Rate	1990	2.5608997740180968	2.7121162945104125	2.4121919027409775
Deaths	Taiwan (Province of China)	Both	Age-standardized	Non-Hodgkin lymphoma	Rate	1990	3.491836232042287	3.66709720642879	3.3176844436965904
Deaths	China	Male	All ages	Other leukemia	Number	1990	5878.786918309625	9469.299121649921	2627.325287278092
Deaths	China	Female	All ages	Other leukemia	Number	1990	4326.394704347528	6833.149201781577	2122.934208485176
Deaths	China	Both	All ages	Other leukemia	Number	1990	10205.181622657161	13818.932034456318	6022.05483954786
Deaths	China	Male	All ages	Other leukemia	Rate	1990	0.9687554475988099	1.5604299384402063	0.4329525325603416
Deaths	China	Female	All ages	Other leukemia	Rate	1990	0.7595250887102598	1.199601194139382	0.3726941028763396
Deaths	China	Both	All ages	Other leukemia	Rate	1990	0.8674500777947161	1.1746222763655119	0.5118803498266105
Deaths	China	Male	Age-standardized	Other leukemia	Rate	1990	1.2519019213377909	2.0374631431625567	0.5790083899606792
Deaths	China	Female	Age-standardized	Other leukemia	Rate	1990	0.8892671812073202	1.41313397420747	0.43981646128655666
Deaths	China	Both	Age-standardized	Other leukemia	Rate	1990	1.0522366309193412	1.4869341115718424	0.6419664481886979
Deaths	China	Male	All ages	Other leukemia	Number	1997	5874.22918030851	9240.727350928519	2553.6472281124697
Deaths	China	Female	All ages	Other leukemia	Number	1997	4260.8509206148265	6949.161025149371	2086.866557284711
Deaths	China	Both	All ages	Other leukemia	Number	1997	10135.080100923351	13778.868033552266	6371.942286665606
Deaths	China	Male	All ages	Other leukemia	Rate	1997	0.913546122936993	1.4370958955529207	0.3971371311850007
Deaths	China	Female	All ages	Other leukemia	Rate	1997	0.707809366593591	1.1543894295316237	0.34666871092122076
Deaths	China	Both	All ages	Other leukemia	Rate	1997	0.8140684412034338	1.1067442496680235	0.5118062287708554
Deaths	China	Male	Age-standardized	Other leukemia	Rate	1997	1.1124514546499937	1.8146985737979993	0.5062241931096306
Deaths	China	Female	Age-standardized	Other leukemia	Rate	1997	0.760245054334911	1.2651988623715225	0.36659179851328905
Deaths	China	Both	Age-standardized	Other leukemia	Rate	1997	0.9204247741436934	1.274042692340059	0.5743755558678107
Deaths	China	Male	All ages	Myelodysplastic, myeloproliferative, and other hematopoietic neoplasms	Number	1997	962.8803808914092	2643.8927813001715	308.16536438316285
Deaths	China	Female	All ages	Myelodysplastic, myeloproliferative, and other hematopoietic neoplasms	Number	1997	636.593132532429	894.3143776045663	519.8877597229086
Deaths	China	Both	All ages	Myelodysplastic, myeloproliferative, and other hematopoietic neoplasms	Number	1997	1599.473513423838	3227.616306231658	865.1654932237113
Deaths	China	Male	All ages	Myelodysplastic, myeloproliferative, and other hematopoietic neoplasms	Rate	1997	0.14974486214534136	0.4111719045478267	0.04792514306377779
Deaths	China	Female	All ages	Myelodysplastic, myeloproliferative, and other hematopoietic neoplasms	Rate	1997	0.10575037482198278	0.14856283520393362	0.08636336561996737
Deaths	China	Both	All ages	Myelodysplastic, myeloproliferative, and other hematopoietic neoplasms	Rate	1997	0.12847268071423526	0.2592481311496904	0.06949169788874805
Deaths	China	Male	Age-standardized	Myelodysplastic, myeloproliferative, and other hematopoietic neoplasms	Rate	1997	0.23077985882300403	0.6526615543329806	0.07030817872510628
Deaths	China	Female	Age-standardized	Myelodysplastic, myeloproliferative, and other hematopoietic neoplasms	Rate	1997	0.12969724625390588	0.18180531817271697	0.1060638052468695
Deaths	China	Both	Age-standardized	Myelodysplastic, myeloproliferative, and other hematopoietic neoplasms	Rate	1997	0.17160686768262706	0.35048955582636016	0.09190803274261718
Deaths	China	Male	All ages	Hodgkin lymphoma	Number	1991	2757.571316225992	3964.1598028699145	1000.2487572035807
Deaths	China	Female	All ages	Hodgkin lymphoma	Number	1991	1671.5693421436165	2413.968107909224	605.1229158860983
Deaths	China	Both	All ages	Hodgkin lymphoma	Number	1991	4429.140658369609	6156.542946159164	1877.6778545659236
Deaths	China	Male	All ages	Hodgkin lymphoma	Rate	1991	0.44777674889403457	0.6437036018545668	0.16242123420361707
Deaths	China	Female	All ages	Hodgkin lymphoma	Rate	1991	0.2897130784811596	0.4183841580875523	0.1048787019484561
Deaths	China	Both	All ages	Hodgkin lymphoma	Rate	1991	0.3713197954609401	0.516137653744287	0.15741630503006115
Deaths	China	Male	Age-standardized	Hodgkin lymphoma	Rate	1991	0.5916863319310698	0.8460827891250043	0.20792160464254278
Deaths	China	Female	Age-standardized	Hodgkin lymphoma	Rate	1991	0.34540930437151884	0.4967509728826737	0.12457440331217097
Deaths	China	Both	Age-standardized	Hodgkin lymphoma	Rate	1991	0.46149864167340326	0.6407232812175504	0.19617591101354806
Deaths	China	Male	All ages	Non-Hodgkin lymphoma	Number	1991	14429.21186277158	19621.372259164593	12035.899755896633
Deaths	China	Female	All ages	Non-Hodgkin lymphoma	Number	1991	10053.255808849412	11890.919636227514	8331.077582045442
Deaths	China	Both	All ages	Non-Hodgkin lymphoma	Number	1991	24482.46767162101	29685.956451558002	21538.48093935533
Deaths	China	Male	All ages	Non-Hodgkin lymphoma	Rate	1991	2.3430275543545016	3.1861349250879316	1.9543995221439368
Deaths	China	Female	All ages	Non-Hodgkin lymphoma	Rate	1991	1.7424103300466733	2.060910574828884	1.4439258201903458
Deaths	China	Both	All ages	Non-Hodgkin lymphoma	Rate	1991	2.052503090193521	2.4887408479171045	1.805692109106503
Deaths	China	Male	Age-standardized	Non-Hodgkin lymphoma	Rate	1991	3.2075288814986367	4.366462798320256	2.697936133783636
Deaths	China	Female	Age-standardized	Non-Hodgkin lymphoma	Rate	1991	2.170258269452981	2.5524430655937187	1.8390299771912668
Deaths	China	Both	Age-standardized	Non-Hodgkin lymphoma	Rate	1991	2.6611860650362713	3.2106721814495405	2.3535959891781264
Deaths	China	Male	All ages	Multiple myeloma	Number	1991	860.6045116687924	1918.294076318885	559.688608140543
Deaths	China	Female	All ages	Multiple myeloma	Number	1991	726.9339852070353	1816.1439234467734	427.6811773529803
Deaths	China	Both	All ages	Multiple myeloma	Number	1991	1587.538496875829	3283.4893118587775	1061.479692893262
Deaths	China	Male	All ages	Multiple myeloma	Rate	1991	0.13974568420083217	0.31149420501383007	0.09088270677590018
Deaths	China	Female	All ages	Multiple myeloma	Rate	1991	0.1259907545545385	0.31477045777345297	0.07412485224243426
Deaths	China	Both	All ages	Multiple myeloma	Rate	1991	0.1330922893208123	0.2752733935811352	0.0889898183084924
Deaths	China	Male	Age-standardized	Multiple myeloma	Rate	1991	0.21602641281609533	0.4972366336233569	0.1388120015597057
Deaths	China	Female	Age-standardized	Multiple myeloma	Rate	1991	0.1642136176287405	0.4122666489738471	0.09651983332316291
Deaths	China	Both	Age-standardized	Multiple myeloma	Rate	1991	0.18614444915382022	0.3893102599255072	0.12285533367069905
Deaths	China	Male	All ages	Leukemia	Number	1991	37158.701432383576	47615.88025922268	25280.34850939081
Deaths	China	Female	All ages	Leukemia	Number	1991	30625.612405866646	38101.49183623953	22265.612705127944
Deaths	China	Both	All ages	Leukemia	Number	1991	67784.31383825021	80651.67810845953	52930.384193093414
Deaths	China	Male	All ages	Leukemia	Rate	1991	6.033861181617122	7.731906671912542	4.105044246665451
Deaths	China	Female	All ages	Leukemia	Rate	1991	5.307970316742081	6.60367489179119	3.8590317723819627
Deaths	China	Both	All ages	Leukemia	Rate	1991	5.682740624260133	6.761484208505282	4.4374520811635785
Deaths	China	Male	Age-standardized	Leukemia	Rate	1991	7.052124108321293	8.961126117543063	4.874935756415397
Deaths	China	Female	Age-standardized	Leukemia	Rate	1991	5.883183894386678	7.289192833886643	4.340347922553067
Deaths	China	Both	Age-standardized	Leukemia	Rate	1991	6.402182771764818	7.582066036017601	5.034014011336949
Deaths	China	Male	All ages	Other leukemia	Number	2005	6539.885764773216	10771.608639889435	3012.6546532037187
Deaths	China	Female	All ages	Other leukemia	Number	2005	4547.828610592294	7352.138394835359	2293.175803697315
Deaths	China	Both	All ages	Other leukemia	Number	2005	11087.7143753655	15307.048431138872	6584.080004653452
Deaths	China	Male	All ages	Other leukemia	Rate	2005	0.9862786540646954	1.624463798540096	0.45433774891426465
Deaths	China	Female	All ages	Other leukemia	Rate	2005	0.7221444414518854	1.1674375464039037	0.3641307317639448
Deaths	China	Both	All ages	Other leukemia	Rate	2005	0.857615223602554	1.1839732986027196	0.5092670188144015
Deaths	China	Male	Age-standardized	Other leukemia	Rate	2005	1.0567124364214175	1.766581094645676	0.48868241144696295
Deaths	China	Female	Age-standardized	Other leukemia	Rate	2005	0.6768752919507944	1.1047223276639502	0.33714854800498223
Deaths	China	Both	Age-standardized	Other leukemia	Rate	2005	0.8486715144681561	1.1816301358278494	0.4982741123690109
Deaths	China	Male	All ages	Myelodysplastic, myeloproliferative, and other hematopoietic neoplasms	Number	2005	1375.2505609346938	3646.5534968242487	428.38320740913684
Deaths	China	Female	All ages	Myelodysplastic, myeloproliferative, and other hematopoietic neoplasms	Number	2005	954.6189244019475	1111.4378656497809	819.4821479178843
Deaths	China	Both	All ages	Myelodysplastic, myeloproliferative, and other hematopoietic neoplasms	Number	2005	2329.86948533664	4566.998694611151	1365.0174555750357
Deaths	China	Male	All ages	Myelodysplastic, myeloproliferative, and other hematopoietic neoplasms	Rate	2005	0.20740121785405882	0.5499358863720837	0.06460437206765984
Deaths	China	Female	All ages	Myelodysplastic, myeloproliferative, and other hematopoietic neoplasms	Rate	2005	0.1515828341367208	0.1764839323163514	0.13012462180514756
Deaths	China	Both	All ages	Myelodysplastic, myeloproliferative, and other hematopoietic neoplasms	Rate	2005	0.18021131064407342	0.3532493238979562	0.10558170158002315
Deaths	China	Male	Age-standardized	Myelodysplastic, myeloproliferative, and other hematopoietic neoplasms	Rate	2005	0.2790256671312703	0.7733921621234358	0.08609887005356583
Deaths	China	Female	Age-standardized	Myelodysplastic, myeloproliferative, and other hematopoietic neoplasms	Rate	2005	0.16040373257834772	0.18597498242496502	0.13809811318854634
Deaths	China	Both	Age-standardized	Myelodysplastic, myeloproliferative, and other hematopoietic neoplasms	Rate	2005	0.20843802285498597	0.4176408720236192	0.12129779420276716
Deaths	China	Male	All ages	Hodgkin lymphoma	Number	2000	2291.4319332469563	3000.563212323794	990.8758398788306
Deaths	China	Female	All ages	Hodgkin lymphoma	Number	2000	1359.745410748855	1783.0126508458875	574.1026342501523
Deaths	China	Both	All ages	Hodgkin lymphoma	Number	2000	3651.17734399581	4573.375482740716	1855.321975384904
Deaths	China	Male	All ages	Hodgkin lymphoma	Rate	2000	0.35325850019570093	0.4625816917135806	0.1527583289719418
Deaths	China	Female	All ages	Hodgkin lymphoma	Rate	2000	0.2227520724215301	0.29209126943182206	0.09404889367595078
Deaths	China	Both	All ages	Hodgkin lymphoma	Rate	2000	0.289986375711969	0.3632298450774672	0.14735468719573006
Deaths	China	Male	Age-standardized	Hodgkin lymphoma	Rate	2000	0.42141579059042683	0.5549196256451725	0.1770626309223772
Deaths	China	Female	Age-standardized	Hodgkin lymphoma	Rate	2000	0.23889259196150847	0.31429169649960215	0.10165798772028715
Deaths	China	Both	Age-standardized	Hodgkin lymphoma	Rate	2000	0.32483683558954457	0.4069617754934541	0.1655894028611025
Deaths	China	Male	All ages	Non-Hodgkin lymphoma	Number	2000	16530.90773836676	20980.508420509883	14322.05506646504
Deaths	China	Female	All ages	Non-Hodgkin lymphoma	Number	2000	10529.500161644797	11920.228324802678	9252.528575930008
Deaths	China	Both	All ages	Non-Hodgkin lymphoma	Number	2000	27060.407900011553	32172.87855019761	24199.431986512274
Deaths	China	Male	All ages	Non-Hodgkin lymphoma	Rate	2000	2.548486642696872	3.2344591303091623	2.2079589705859304
Deaths	China	Female	All ages	Non-Hodgkin lymphoma	Rate	2000	1.7249317144431404	1.9527593489911368	1.5157395635501856
Deaths	China	Both	All ages	Non-Hodgkin lymphoma	Rate	2000	2.1492107539274	2.555256994661023	1.9219843121553504
Deaths	China	Male	Age-standardized	Non-Hodgkin lymphoma	Rate	2000	3.1230054401249827	3.9629549919219436	2.7085834811399674
Deaths	China	Female	Age-standardized	Non-Hodgkin lymphoma	Rate	2000	1.922893683824649	2.175008196410739	1.696461832309465
Deaths	China	Both	Age-standardized	Non-Hodgkin lymphoma	Rate	2000	2.489578356181836	2.9372433179128037	2.2339713682095717
Deaths	China	Male	All ages	Multiple myeloma	Number	2000	2901.8581400819107	3695.666196348542	1488.081070509207
Deaths	China	Female	All ages	Multiple myeloma	Number	2000	2366.26184715265	3022.960465074255	1196.9104951252293
Deaths	China	Both	All ages	Multiple myeloma	Number	2000	5268.119987234558	6399.1381384065	2952.749142206306
Deaths	China	Male	All ages	Multiple myeloma	Rate	2000	0.44736482872238237	0.5697422117601845	0.2294099508305321
Deaths	China	Female	All ages	Multiple myeloma	Rate	2000	0.3876385433468497	0.49521822476517563	0.1960766266866027
Deaths	China	Both	All ages	Multiple myeloma	Rate	2000	0.41840833188399823	0.5082368511867239	0.2345153197072463
Deaths	China	Male	Age-standardized	Multiple myeloma	Rate	2000	0.583803613876792	0.748193838153177	0.2973096388664512
Deaths	China	Female	Age-standardized	Multiple myeloma	Rate	2000	0.43106586274504977	0.5508539141890287	0.21768957313380913
Deaths	China	Both	Age-standardized	Multiple myeloma	Rate	2000	0.49681983555210074	0.6047170201966725	0.2811125749828474
Deaths	China	Male	All ages	Leukemia	Number	2000	35270.837358248114	44418.05866269127	23983.789600322296
Deaths	China	Female	All ages	Leukemia	Number	2000	27620.821224851992	31901.749488133893	19831.95778822864
Deaths	China	Both	All ages	Leukemia	Number	2000	62891.65858310008	71994.88577005644	48699.38691086503
Deaths	China	Male	All ages	Leukemia	Rate	2000	5.437527043697002	6.847708001761486	3.6974598373575125
Deaths	China	Female	All ages	Leukemia	Rate	2000	4.524814072681398	5.226111267726735	3.2488506029016966
Deaths	China	Both	All ages	Leukemia	Rate	2000	4.995025553885751	5.718028467882558	3.8678369685054803
Deaths	China	Male	Age-standardized	Leukemia	Rate	2000	6.377701089193099	8.10137063248545	4.359175258007774
Deaths	China	Female	Age-standardized	Leukemia	Rate	2000	5.005390900668778	5.839717945520751	3.623094929721003
Deaths	China	Both	Age-standardized	Leukemia	Rate	2000	5.632482678906528	6.466686173237394	4.3793579292031035
Deaths	China	Male	All ages	Burkitt lymphoma	Number	2000	171.3049383737967	232.8658185651622	88.45939801263722
Deaths	China	Female	All ages	Burkitt lymphoma	Number	2000	108.51034098970803	149.87327613481185	41.92333968299851
Deaths	China	Both	All ages	Burkitt lymphoma	Number	2000	279.81527936350477	362.26291139642746	149.70752347689194
Deaths	China	Male	All ages	Burkitt lymphoma	Rate	2000	0.02640921806492185	0.035899748371145575	0.013637339087737569
Deaths	China	Female	All ages	Burkitt lymphoma	Rate	2000	0.017776050680923212	0.024552083497194985	0.006867837702115629
Deaths	China	Both	All ages	Burkitt lymphoma	Rate	2000	0.022223685974851363	0.02877189981019905	0.011890176252673473
Deaths	China	Male	Age-standardized	Burkitt lymphoma	Rate	2000	0.03099606692769436	0.04200703286363234	0.015753961370509117
Deaths	China	Female	Age-standardized	Burkitt lymphoma	Rate	2000	0.021409795278446782	0.029621731137932546	0.008115559079290555
Deaths	China	Both	Age-standardized	Burkitt lymphoma	Rate	2000	0.026200384774850444	0.0341447867519717	0.013762829864999148
Deaths	China	Male	All ages	Other non-Hodgkin lymphoma	Number	2000	16359.602799992961	20831.05003661256	14189.959114784922
Deaths	China	Female	All ages	Other non-Hodgkin lymphoma	Number	2000	10420.989820655093	11804.936636414808	9153.488832566394
Deaths	China	Both	All ages	Other non-Hodgkin lymphoma	Number	2000	26780.59262064804	31939.681728382704	23919.866587026296
Deaths	China	Male	All ages	Other non-Hodgkin lymphoma	Rate	2000	2.52207742463195	3.211417885325539	2.1875944041786193
Deaths	China	Female	All ages	Other non-Hodgkin lymphoma	Rate	2000	1.7071556637622167	1.933872385065124	1.4995149762767552
Deaths	China	Both	All ages	Other non-Hodgkin lymphoma	Rate	2000	2.126987067952548	2.53673587261888	1.8997804723159286
Deaths	China	Male	Age-standardized	Other non-Hodgkin lymphoma	Rate	2000	3.092009373197289	3.9356589823938473	2.685181846629285
Deaths	China	Female	Age-standardized	Other non-Hodgkin lymphoma	Rate	2000	1.9014838885462015	2.1491921038387782	1.6792353391724661
Deaths	China	Both	Age-standardized	Other non-Hodgkin lymphoma	Rate	2000	2.4633779714069863	2.9166701371127557	2.206924699121091
Deaths	China	Male	All ages	Hodgkin lymphoma	Number	1994	2544.3409697960456	3436.78262604385	979.044666546158
Deaths	China	Female	All ages	Hodgkin lymphoma	Number	1994	1583.5123238372078	2158.2349197989956	614.3593588029497
Deaths	China	Both	All ages	Hodgkin lymphoma	Number	1994	4127.853293633255	5462.611644666729	1904.0688507725026
Deaths	China	Male	All ages	Hodgkin lymphoma	Rate	1994	0.401294089038467	0.5420502084876042	0.15441516772066305
Deaths	China	Female	All ages	Hodgkin lymphoma	Rate	1994	0.2673613693104575	0.36439794927066566	0.10372887974766246
Deaths	China	Both	All ages	Hodgkin lymphoma	Rate	1994	0.3366081543910777	0.44545178645339795	0.15526838191672807
Deaths	China	Male	Age-standardized	Hodgkin lymphoma	Rate	1994	0.5190298297455815	0.6977526558557866	0.19980932821481717
Deaths	China	Female	Age-standardized	Hodgkin lymphoma	Rate	1994	0.31012585488433264	0.4217769258539911	0.1194724009668153
Deaths	China	Both	Age-standardized	Hodgkin lymphoma	Rate	1994	0.40835841107920456	0.5402987826523558	0.18665781297600526
Deaths	China	Male	All ages	Non-Hodgkin lymphoma	Number	1994	15325.076582762027	19710.49308491582	13005.578838906365
Deaths	China	Female	All ages	Non-Hodgkin lymphoma	Number	1994	10695.09523508711	12099.458258448318	9035.918607516829
Deaths	China	Both	All ages	Non-Hodgkin lymphoma	Number	1994	26020.17181784913	31134.027119409882	23228.33032860322
Deaths	China	Male	All ages	Non-Hodgkin lymphoma	Rate	1994	2.417074880972898	3.108743859768273	2.0512431213161113
Deaths	China	Female	All ages	Non-Hodgkin lymphoma	Rate	1994	1.8057676368628024	2.04288130834025	1.5256310516291895
Deaths	China	Both	All ages	Non-Hodgkin lymphoma	Rate	1994	2.121829771918996	2.5388420231868407	1.894167463159871
Deaths	China	Male	Age-standardized	Non-Hodgkin lymphoma	Rate	1994	3.220702887193008	4.12560750460319	2.742803415446428
Deaths	China	Female	Age-standardized	Non-Hodgkin lymphoma	Rate	1994	2.188065718342237	2.4677449171874057	1.8834883305564931
Deaths	China	Both	Age-standardized	Non-Hodgkin lymphoma	Rate	1994	2.6771128397471	3.2123748741734803	2.3909492542170896
Deaths	China	Male	All ages	Multiple myeloma	Number	1994	1407.037979375035	2491.499051438198	972.7448798050024
Deaths	China	Female	All ages	Multiple myeloma	Number	1994	1214.32737141371	2122.88497068037	908.4745243760207
Deaths	China	Both	All ages	Multiple myeloma	Number	1994	2621.3653507887475	3989.8024981274584	2111.292307896925
Deaths	China	Male	All ages	Multiple myeloma	Rate	1994	0.22191837921042973	0.3929598485643392	0.15342156379279354
Deaths	China	Female	All ages	Multiple myeloma	Rate	1994	0.2050279141658989	0.35842943822143786	0.15338749763074766
Deaths	China	Both	All ages	Multiple myeloma	Rate	1994	0.21376073468373494	0.32535072342590743	0.1721665370805215
Deaths	China	Male	Age-standardized	Multiple myeloma	Rate	1994	0.3275786529266414	0.5933616431458233	0.22590464800758434
Deaths	China	Female	Age-standardized	Multiple myeloma	Rate	1994	0.2560131024829275	0.44907905059354947	0.19220109143950206
Deaths	China	Both	Age-standardized	Multiple myeloma	Rate	1994	0.2862402316087598	0.44039987074822057	0.22958070089344057
Deaths	China	Male	All ages	Leukemia	Number	1994	36541.878733024365	46968.28082024858	24328.10081790587
Deaths	China	Female	All ages	Leukemia	Number	1994	29544.711060857175	36152.56983154552	21268.394684220373
Deaths	China	Both	All ages	Leukemia	Number	1994	66086.58979388155	77308.7760895861	52638.56206828763
Deaths	China	Male	All ages	Leukemia	Rate	1994	5.7633941802614	7.407848904376779	3.83703409710064
Deaths	China	Female	All ages	Leukemia	Rate	1994	4.988350444896603	6.104026112554355	3.5909711848841894
Deaths	China	Both	All ages	Leukemia	Rate	1994	5.389068709110742	6.304188299978055	4.292441607587015
Deaths	China	Male	Age-standardized	Leukemia	Rate	1994	6.787950321887674	8.80113466418609	4.603056306683589
Deaths	China	Female	Age-standardized	Leukemia	Rate	1994	5.57169404336809	6.854232023471327	4.036824383450144
Deaths	China	Both	Age-standardized	Leukemia	Rate	1994	6.118183274677578	7.151398039436279	4.884883193175871
Deaths	Taiwan (Province of China)	Male	All ages	Acute lymphoid leukemia	Number	1991	56.660095029797496	71.85311071592022	44.39929373699404
Deaths	Taiwan (Province of China)	Female	All ages	Acute lymphoid leukemia	Number	1991	45.09294356604025	58.5731349429852	31.164557051344094
Deaths	Taiwan (Province of China)	Both	All ages	Acute lymphoid leukemia	Number	1991	101.7530385958377	123.878343504895	76.95255908461762
Deaths	Taiwan (Province of China)	Male	All ages	Acute lymphoid leukemia	Rate	1991	0.5328023232320661	0.6756696101684954	0.4175080687826708
Deaths	Taiwan (Province of China)	Female	All ages	Acute lymphoid leukemia	Rate	1991	0.45279690446195764	0.5881570837790656	0.312936212316907
Deaths	Taiwan (Province of China)	Both	All ages	Acute lymphoid leukemia	Rate	1991	0.4941119838278546	0.6015522966899965	0.37368104338346453
Deaths	Taiwan (Province of China)	Male	Age-standardized	Acute lymphoid leukemia	Rate	1991	0.566352025688215	0.7126742708651169	0.44395403353179064
Deaths	Taiwan (Province of China)	Female	Age-standardized	Acute lymphoid leukemia	Rate	1991	0.48091240065392005	0.6298584997278374	0.3325853809460139
Deaths	Taiwan (Province of China)	Both	Age-standardized	Acute lymphoid leukemia	Rate	1991	0.522831853585601	0.6372287365623641	0.3951395033918475
Deaths	Taiwan (Province of China)	Male	All ages	Chronic lymphoid leukemia	Number	1991	14.262561842290724	18.61601061557281	10.91641043091404
Deaths	Taiwan (Province of China)	Female	All ages	Chronic lymphoid leukemia	Number	1991	6.010098210826505	9.182213604231713	3.9510522996721913
Deaths	Taiwan (Province of China)	Both	All ages	Chronic lymphoid leukemia	Number	1991	20.272660053117246	25.97982004605207	16.151423600871727
Deaths	Taiwan (Province of China)	Male	All ages	Chronic lymphoid leukemia	Rate	1991	0.13411777867328237	0.17505536656925466	0.10265229586867058
Deaths	Taiwan (Province of China)	Female	All ages	Chronic lymphoid leukemia	Rate	1991	0.060349882934323584	0.0922024061262606	0.039674150968627184
Deaths	Taiwan (Province of China)	Both	All ages	Chronic lymphoid leukemia	Rate	1991	0.09844388349030792	0.12615780913859162	0.07843119052954951
Deaths	Taiwan (Province of China)	Male	Age-standardized	Chronic lymphoid leukemia	Rate	1991	0.18029614931888943	0.2340280542521537	0.13978909404716863
Deaths	Taiwan (Province of China)	Female	Age-standardized	Chronic lymphoid leukemia	Rate	1991	0.08454598417757521	0.13106192639047243	0.05488318756927996
Deaths	Taiwan (Province of China)	Both	Age-standardized	Chronic lymphoid leukemia	Rate	1991	0.13309631080341616	0.1712722392501834	0.10378696898381075
Deaths	Taiwan (Province of China)	Male	All ages	Acute myeloid leukemia	Number	1991	177.35713855388198	203.47474261516405	149.9747672931295
Deaths	Taiwan (Province of China)	Female	All ages	Acute myeloid leukemia	Number	1991	117.66182121042539	145.86575294875374	99.74903512481308
Deaths	Taiwan (Province of China)	Both	All ages	Acute myeloid leukemia	Number	1991	295.0189597643077	344.0225197152494	261.5429786055319
Deaths	Taiwan (Province of China)	Male	All ages	Acute myeloid leukemia	Rate	1991	1.667775096628487	1.9133715806052298	1.4102853939433908
Deaths	Taiwan (Province of China)	Female	All ages	Acute myeloid leukemia	Rate	1991	1.1814910317267493	1.464698380257197	1.0016213348644032
Deaths	Taiwan (Province of China)	Both	All ages	Acute myeloid leukemia	Rate	1991	1.4326098314860036	1.6705707470136657	1.2700507208274339
Deaths	Taiwan (Province of China)	Male	Age-standardized	Acute myeloid leukemia	Rate	1991	1.9402232224702147	2.2273149683812816	1.6303678199397595
Deaths	Taiwan (Province of China)	Female	Age-standardized	Acute myeloid leukemia	Rate	1991	1.365709813945756	1.6971227424672706	1.1517308330947638
Deaths	Taiwan (Province of China)	Both	Age-standardized	Acute myeloid leukemia	Rate	1991	1.6591872540861579	1.939749621175864	1.475767156064357
Deaths	Taiwan (Province of China)	Male	All ages	Chronic myeloid leukemia	Number	1991	40.576506111521844	64.1074423150217	26.67237383478672
Deaths	Taiwan (Province of China)	Female	All ages	Chronic myeloid leukemia	Number	1991	22.77935911520729	47.84953079369062	10.492632133673629
Deaths	Taiwan (Province of China)	Both	All ages	Chronic myeloid leukemia	Number	1991	63.355865226729115	98.09812922221921	38.56589386535429
Deaths	Taiwan (Province of China)	Male	All ages	Chronic myeloid leukemia	Rate	1991	0.3815605447447529	0.6028333377123056	0.25081325292191864
Deaths	Taiwan (Province of China)	Female	All ages	Chronic myeloid leukemia	Rate	1991	0.22873697029530324	0.4804769374083865	0.10536086079249686
Deaths	Taiwan (Province of China)	Both	All ages	Chronic myeloid leukemia	Rate	1991	0.30765560111332	0.4763637716247492	0.18727568816489548
Deaths	Taiwan (Province of China)	Male	Age-standardized	Chronic myeloid leukemia	Rate	1991	0.4702757483883606	0.7551605449506908	0.31266682365656745
Deaths	Taiwan (Province of China)	Female	Age-standardized	Chronic myeloid leukemia	Rate	1991	0.2748913643620821	0.5717880865299325	0.12805869242641948
Deaths	Taiwan (Province of China)	Both	Age-standardized	Chronic myeloid leukemia	Rate	1991	0.3716051482767518	0.5687895022117734	0.22848711922695394
Deaths	Taiwan (Province of China)	Male	All ages	Other leukemia	Number	1991	23.753676126819606	30.1053875600965	18.122205600287874
Deaths	Taiwan (Province of China)	Female	All ages	Other leukemia	Number	1991	12.962930840939228	16.15390216211858	9.469254402909694
Deaths	Taiwan (Province of China)	Both	All ages	Other leukemia	Number	1991	36.71660696775879	44.42282310399818	30.148985855350304
Deaths	Taiwan (Province of China)	Male	All ages	Other leukemia	Rate	1991	0.22336732437557277	0.2830955441459395	0.17041187878073089
Deaths	Taiwan (Province of China)	Female	All ages	Other leukemia	Rate	1991	0.13016615224809008	0.16220801561282774	0.09508470155470897
Deaths	Taiwan (Province of China)	Both	All ages	Other leukemia	Rate	1991	0.17829556501331897	0.21571689213464185	0.14640324669374963
Deaths	Taiwan (Province of China)	Male	Age-standardized	Other leukemia	Rate	1991	0.2782806118786254	0.3554336895295205	0.21172290993893514
Deaths	Taiwan (Province of China)	Female	Age-standardized	Other leukemia	Rate	1991	0.15874300305793781	0.19854788371746346	0.11571409810812468
Deaths	Taiwan (Province of China)	Both	Age-standardized	Other leukemia	Rate	1991	0.21887882315596421	0.26499239575904715	0.18061084348134548
Deaths	China	Male	All ages	Hodgkin lymphoma	Number	2008	1595.450551829556	2359.0479844899264	881.5808439848139
Deaths	China	Female	All ages	Hodgkin lymphoma	Number	2008	959.5704056901843	1338.5069503842174	558.4795322001919
Deaths	China	Both	All ages	Hodgkin lymphoma	Number	2008	2555.020957519741	3384.040147781423	1660.2211165964425
Deaths	China	Male	All ages	Hodgkin lymphoma	Rate	2008	0.23620610287189903	0.3492565346291615	0.13051784982328846
Deaths	China	Female	All ages	Hodgkin lymphoma	Rate	2008	0.14889184266257002	0.20768957137232608	0.08665653520109111
Deaths	China	Both	All ages	Hodgkin lymphoma	Rate	2008	0.19357344316675268	0.2563815773380073	0.12578163674621884
Deaths	China	Male	Age-standardized	Hodgkin lymphoma	Rate	2008	0.24071680047860933	0.3539519937581913	0.1313349953641639
Deaths	China	Female	Age-standardized	Hodgkin lymphoma	Rate	2008	0.13758547019788805	0.19109210476227897	0.0800780055882197
Deaths	China	Both	Age-standardized	Hodgkin lymphoma	Rate	2008	0.18641185298715052	0.24584431952468988	0.12070717418385464
Deaths	China	Male	All ages	Non-Hodgkin lymphoma	Number	2008	19173.251250480265	24212.12460214489	16331.85801529441
Deaths	China	Female	All ages	Non-Hodgkin lymphoma	Number	2008	9812.475867959954	11251.467422290034	8737.827872344651
Deaths	China	Both	All ages	Non-Hodgkin lymphoma	Number	2008	28985.727118440238	34486.94513677066	26071.369214484617
Deaths	China	Male	All ages	Non-Hodgkin lymphoma	Rate	2008	2.8385956255844724	3.5845997157124376	2.4179279828047
Deaths	China	Female	All ages	Non-Hodgkin lymphoma	Rate	2008	1.5225538474289608	1.7458351229138762	1.3558059784534553
Deaths	China	Both	All ages	Non-Hodgkin lymphoma	Rate	2008	2.1960160383400864	2.6127992002492286	1.975218517118748
Deaths	China	Male	Age-standardized	Non-Hodgkin lymphoma	Rate	2008	2.926351126280176	3.7219148654978764	2.528770994925736
Deaths	China	Female	Age-standardized	Non-Hodgkin lymphoma	Rate	2008	1.4314981959600306	1.6443138562106858	1.2698055302947973
Deaths	China	Both	Age-standardized	Non-Hodgkin lymphoma	Rate	2008	2.134133158900436	2.538268871837882	1.921460999638267
Deaths	China	Male	All ages	Multiple myeloma	Number	2008	3834.0983265868044	4745.290572286109	2374.849362508095
Deaths	China	Female	All ages	Multiple myeloma	Number	2008	2662.8695988779855	3444.102121458118	1594.7127445706903
Deaths	China	Both	All ages	Multiple myeloma	Number	2008	6496.967925464796	7743.922572413217	4464.7575465115815
Deaths	China	Male	All ages	Multiple myeloma	Rate	2008	0.5676374129628868	0.7025392242894218	0.3515959251652061
Deaths	China	Female	All ages	Multiple myeloma	Rate	2008	0.41318444065801324	0.534404466979292	0.2474437703045174
Deaths	China	Both	All ages	Multiple myeloma	Rate	2008	0.49222314508802123	0.5866948963948693	0.33825886579887776
Deaths	China	Male	Age-standardized	Multiple myeloma	Rate	2008	0.6039613262517924	0.7397762748099415	0.37539354157839305
Deaths	China	Female	Age-standardized	Multiple myeloma	Rate	2008	0.3780301559226733	0.48708372287907764	0.22568031502850533
Deaths	China	Both	Age-standardized	Multiple myeloma	Rate	2008	0.47795320753926857	0.5665644827169316	0.3261251169510124
Deaths	China	Male	All ages	Leukemia	Number	2008	33481.43970764087	43026.67417867613	23258.539801113187
Deaths	China	Female	All ages	Leukemia	Number	2008	24123.09414357061	27577.584484519703	17395.4383293854
Deaths	China	Both	All ages	Leukemia	Number	2008	57604.53385121144	65813.7182570409	45968.50672634867
Deaths	China	Male	All ages	Leukemia	Rate	2008	4.956919775929973	6.370089637456723	3.443421695904001
Deaths	China	Female	All ages	Leukemia	Rate	2008	3.743062433418294	4.27907878956468	2.69916501324608
Deaths	China	Both	All ages	Leukemia	Rate	2008	4.364233462264515	4.986177515737094	3.4826650239656973
Deaths	China	Male	Age-standardized	Leukemia	Rate	2008	5.284899525875712	6.802585860842256	3.6675977131513755
Deaths	China	Female	Age-standardized	Leukemia	Rate	2008	3.6888903232712296	4.193288268814977	2.670026715602555
Deaths	China	Both	Age-standardized	Leukemia	Rate	2008	4.429315849012609	5.083123204905761	3.5512023398140538
Deaths	China	Male	All ages	Burkitt lymphoma	Number	2008	142.3306343801362	182.97735204187777	73.20078928373975
Deaths	China	Female	All ages	Burkitt lymphoma	Number	2008	70.64360984842645	93.48104443417704	33.74914633726687
Deaths	China	Both	All ages	Burkitt lymphoma	Number	2008	212.97424422856292	262.8332396938097	120.73162593514168
Deaths	China	Male	All ages	Burkitt lymphoma	Rate	2008	0.021072019078037078	0.02708975667724034	0.010837360734265122
Deaths	China	Female	All ages	Burkitt lymphoma	Rate	2008	0.010961423132993035	0.014504996066250176	0.005236689831873371
Deaths	China	Both	All ages	Burkitt lymphoma	Rate	2008	0.01613535013864609	0.019912766287284004	0.009146866863304483
Deaths	China	Male	Age-standardized	Burkitt lymphoma	Rate	2008	0.024581382034900998	0.03156032277217535	0.012618438282240923
Deaths	China	Female	Age-standardized	Burkitt lymphoma	Rate	2008	0.011790168016444096	0.01544818092432961	0.005819903141592217
Deaths	China	Both	Age-standardized	Burkitt lymphoma	Rate	2008	0.018203975548474267	0.022503435486182232	0.010378119839718342
Deaths	China	Male	All ages	Other non-Hodgkin lymphoma	Number	2008	19030.920616100117	24054.380265704793	16216.585639186796
Deaths	China	Female	All ages	Other non-Hodgkin lymphoma	Number	2008	9741.832258111523	11179.607240862004	8670.647398616631
Deaths	China	Both	All ages	Other non-Hodgkin lymphoma	Number	2008	28772.752874211656	34312.61182656893	25877.03350455642
Deaths	China	Male	All ages	Other non-Hodgkin lymphoma	Rate	2008	2.8175236065064375	3.5612457014386	2.400861932905541
Deaths	China	Female	All ages	Other non-Hodgkin lymphoma	Rate	2008	1.5115924242959695	1.7346849303241094	1.3453819131998854
Deaths	China	Both	All ages	Other non-Hodgkin lymphoma	Rate	2008	2.1798806882014397	2.5995913637283237	1.9604952592173437
Deaths	China	Male	Age-standardized	Other non-Hodgkin lymphoma	Rate	2008	2.9017697442452772	3.6974758194846076	2.5082700597098557
Deaths	China	Female	Age-standardized	Other non-Hodgkin lymphoma	Rate	2008	1.4197080279435887	1.6344268402624027	1.2572413477070545
Deaths	China	Both	Age-standardized	Other non-Hodgkin lymphoma	Rate	2008	2.115929183351961	2.5150241914064844	1.907166531209261
Deaths	Taiwan (Province of China)	Male	All ages	Acute lymphoid leukemia	Number	2000	62.66534235999466	71.65288277899789	54.93965698244564
Deaths	Taiwan (Province of China)	Female	All ages	Acute lymphoid leukemia	Number	2000	47.15235963211239	57.20293754405531	38.28946756838298
Deaths	Taiwan (Province of China)	Both	All ages	Acute lymphoid leukemia	Number	2000	109.81770199210696	124.02478811530952	95.65169061673244
Deaths	Taiwan (Province of China)	Male	All ages	Acute lymphoid leukemia	Rate	2000	0.5503275706027994	0.6292562271490387	0.4824805357834003
Deaths	Taiwan (Province of China)	Female	All ages	Acute lymphoid leukemia	Rate	2000	0.43345974626947714	0.5258521734048831	0.351985415501488
Deaths	Taiwan (Province of China)	Both	All ages	Acute lymphoid leukemia	Rate	2000	0.49322892538781243	0.5570378167989886	0.4296045147421614
Deaths	Taiwan (Province of China)	Male	Age-standardized	Acute lymphoid leukemia	Rate	2000	0.5602713995906861	0.6381428536112632	0.48984562114221575
Deaths	Taiwan (Province of China)	Female	Age-standardized	Acute lymphoid leukemia	Rate	2000	0.4480863353235587	0.5426346675274885	0.3636003686061107
Deaths	Taiwan (Province of China)	Both	Age-standardized	Acute lymphoid leukemia	Rate	2000	0.5053263066547077	0.570260294141575	0.4402453133460426
Deaths	Taiwan (Province of China)	Male	All ages	Chronic lymphoid leukemia	Number	2000	25.36095298679261	30.59729185392646	20.61921905472258
Deaths	Taiwan (Province of China)	Female	All ages	Chronic lymphoid leukemia	Number	2000	10.689530223110552	13.909673602048672	8.168937481706148
Deaths	Taiwan (Province of China)	Both	All ages	Chronic lymphoid leukemia	Number	2000	36.0504832099032	42.40066012187293	30.25943604643107
Deaths	Taiwan (Province of China)	Male	All ages	Chronic lymphoid leukemia	Rate	2000	0.2227201052411929	0.2687056777933737	0.18107815744347583
Deaths	Taiwan (Province of China)	Female	All ages	Chronic lymphoid leukemia	Rate	2000	0.09826615453394724	0.12786812022296154	0.07509498136971478
Deaths	Taiwan (Province of China)	Both	All ages	Chronic lymphoid leukemia	Rate	2000	0.16191507171229924	0.19043589192158072	0.13590549477255612
Deaths	Taiwan (Province of China)	Male	Age-standardized	Chronic lymphoid leukemia	Rate	2000	0.2407430051142642	0.2906118947599136	0.19592797789934152
Deaths	Taiwan (Province of China)	Female	Age-standardized	Chronic lymphoid leukemia	Rate	2000	0.10623656301395432	0.13818949619676488	0.08078063715236945
Deaths	Taiwan (Province of China)	Both	Age-standardized	Chronic lymphoid leukemia	Rate	2000	0.1739701734493059	0.20490098166530282	0.1470477155067625
Deaths	Taiwan (Province of China)	Male	All ages	Acute myeloid leukemia	Number	2000	278.85636907321674	301.1712323727592	253.30794246308275
Deaths	Taiwan (Province of China)	Female	All ages	Acute myeloid leukemia	Number	2000	188.47504207880345	209.21790260618837	168.92302143786517
Deaths	Taiwan (Province of China)	Both	All ages	Acute myeloid leukemia	Number	2000	467.3314111520204	500.93504437609715	435.25912914997843
Deaths	Taiwan (Province of China)	Male	All ages	Acute myeloid leukemia	Rate	2000	2.4489190094515596	2.6448883291023306	2.2245525092526424
Deaths	Taiwan (Province of China)	Female	All ages	Acute myeloid leukemia	Rate	2000	1.732603512422508	1.923287396140177	1.552866719350017
Deaths	Taiwan (Province of China)	Both	All ages	Acute myeloid leukemia	Rate	2000	2.0989454845726754	2.249870914658883	1.9548978774961874
Deaths	Taiwan (Province of China)	Male	Age-standardized	Acute myeloid leukemia	Rate	2000	2.514846248516779	2.7189278200808493	2.2838577450838295
Deaths	Taiwan (Province of China)	Female	Age-standardized	Acute myeloid leukemia	Rate	2000	1.7518718773810644	1.9533910611066563	1.5626093639765049
Deaths	Taiwan (Province of China)	Both	Age-standardized	Acute myeloid leukemia	Rate	2000	2.1361428585078186	2.2936793508061206	1.992343641942081
Deaths	Taiwan (Province of China)	Male	All ages	Chronic myeloid leukemia	Number	2000	50.55389668369391	68.69411963931924	38.92835927823017
Deaths	Taiwan (Province of China)	Female	All ages	Chronic myeloid leukemia	Number	2000	26.635124556639955	39.536317427904244	17.70917146771783
Deaths	Taiwan (Province of China)	Both	All ages	Chronic myeloid leukemia	Number	2000	77.18902124033389	97.13667628329722	60.28808190358141
Deaths	Taiwan (Province of China)	Male	All ages	Chronic myeloid leukemia	Rate	2000	0.4439647514668831	0.603272344043535	0.3418691829060835
Deaths	Taiwan (Province of China)	Female	All ages	Chronic myeloid leukemia	Rate	2000	0.24484998040934453	0.36344739169866963	0.1627959455461031
Deaths	Taiwan (Province of China)	Both	All ages	Chronic myeloid leukemia	Rate	2000	0.34668234089293953	0.43627409415649565	0.2707744317317174
Deaths	Taiwan (Province of China)	Male	Age-standardized	Chronic myeloid leukemia	Rate	2000	0.4642174099248298	0.6226432902009633	0.3594975555281877
Deaths	Taiwan (Province of China)	Female	Age-standardized	Chronic myeloid leukemia	Rate	2000	0.2502252204643637	0.3734380405544596	0.16757988196434057
Deaths	Taiwan (Province of China)	Both	Age-standardized	Chronic myeloid leukemia	Rate	2000	0.35689944131104046	0.44786423199847825	0.2803772636245349
Deaths	Taiwan (Province of China)	Male	All ages	Other leukemia	Number	2000	37.51481806885893	47.001579689556095	28.889458902513372
Deaths	Taiwan (Province of China)	Female	All ages	Other leukemia	Number	2000	19.462014564350294	23.282661408430172	15.85415246050047
Deaths	Taiwan (Province of China)	Both	All ages	Other leukemia	Number	2000	56.97683263320921	67.52503108913781	47.66648653609863
Deaths	Taiwan (Province of China)	Male	All ages	Other leukemia	Rate	2000	0.329455451960015	0.4127682733536013	0.2537074742609122
Deaths	Taiwan (Province of China)	Female	All ages	Other leukemia	Rate	2000	0.17890938991759275	0.214031632463696	0.1457432238060464
Deaths	Taiwan (Province of China)	Both	All ages	Other leukemia	Rate	2000	0.2559024767582447	0.3032780500475945	0.2140865225253241
Deaths	Taiwan (Province of China)	Male	Age-standardized	Other leukemia	Rate	2000	0.33840700502310417	0.41962585745360775	0.25953067456420964
Deaths	Taiwan (Province of China)	Female	Age-standardized	Other leukemia	Rate	2000	0.18079409476323516	0.21471487649882648	0.14674110734272586
Deaths	Taiwan (Province of China)	Both	Age-standardized	Other leukemia	Rate	2000	0.2609861739247407	0.3104219073574849	0.2195074950399274
Deaths	China	Male	All ages	Acute lymphoid leukemia	Number	1992	18064.367618366	25943.59765299924	9808.673356738112
Deaths	China	Female	All ages	Acute lymphoid leukemia	Number	1992	15589.796867758741	21770.34876232996	9947.441255136715
Deaths	China	Both	All ages	Acute lymphoid leukemia	Number	1992	33654.16448612475	43679.16094768633	23502.911959781213
Deaths	China	Male	All ages	Acute lymphoid leukemia	Rate	1992	2.8985287484703113	4.162795245570142	1.5738564620415922
Deaths	China	Female	All ages	Acute lymphoid leukemia	Rate	1992	2.6739993825007864	3.7341024800450886	1.7062090031916162
Deaths	China	Both	All ages	Acute lymphoid leukemia	Rate	1992	2.790006518635808	3.621101448613624	1.9484446747072937
Deaths	China	Male	Age-standardized	Acute lymphoid leukemia	Rate	1992	3.1185814863515775	4.544123397696445	1.7262480483489187
Deaths	China	Female	Age-standardized	Acute lymphoid leukemia	Rate	1992	2.8774877284063765	4.028683029363916	1.822716455006346
Deaths	China	Both	Age-standardized	Acute lymphoid leukemia	Rate	1992	2.986025118544532	3.8925504650285467	2.0956837196742075
Deaths	China	Male	All ages	Chronic lymphoid leukemia	Number	1992	2929.279116782698	4162.973023192401	1422.5741908383106
Deaths	China	Female	All ages	Chronic lymphoid leukemia	Number	1992	2104.4214295052875	3127.3668732846168	976.2064478069626
Deaths	China	Both	All ages	Chronic lymphoid leukemia	Number	1992	5033.700546287986	6827.079163446505	3036.901651332489
Deaths	China	Male	All ages	Chronic lymphoid leukemia	Rate	1992	0.47001920641030404	0.6679722889696711	0.2282599798724486
Deaths	China	Female	All ages	Chronic lymphoid leukemia	Rate	1992	0.3609554153111659	0.5364134734373047	0.16744127333869382
Deaths	China	Both	All ages	Chronic lymphoid leukemia	Rate	1992	0.4173051850030126	0.5659803373550268	0.2517660305358885
Deaths	China	Male	Age-standardized	Chronic lymphoid leukemia	Rate	1992	0.6737482763459101	0.988813929680077	0.3267900261900196
Deaths	China	Female	Age-standardized	Chronic lymphoid leukemia	Rate	1992	0.43968880584850023	0.6463650253686194	0.20664642872997185
Deaths	China	Both	Age-standardized	Chronic lymphoid leukemia	Rate	1992	0.5416102762338288	0.736232025785604	0.33643966257941593
Deaths	China	Male	All ages	Acute myeloid leukemia	Number	1992	8382.97092729745	13440.087399478332	3538.0724592462784
Deaths	China	Female	All ages	Acute myeloid leukemia	Number	1992	6655.1450819657175	10327.912677533204	3534.0549830526193
Deaths	China	Both	All ages	Acute myeloid leukemia	Number	1992	15038.11600926319	23308.011028407447	7769.142492828893
Deaths	China	Male	All ages	Acute myeloid leukemia	Rate	1992	1.3450945388012643	2.156537141645334	0.5677035008338709
Deaths	China	Female	All ages	Acute myeloid leukemia	Rate	1992	1.1415064603204093	1.7714683748933384	0.6061695942908789
Deaths	China	Both	All ages	Acute myeloid leukemia	Rate	1992	1.2466939035477755	1.9322869457211769	0.6440795227033442
Deaths	China	Male	Age-standardized	Acute myeloid leukemia	Rate	1992	1.6225031334787958	2.4627031954489897	0.7156418890482051
Deaths	China	Female	Age-standardized	Acute myeloid leukemia	Rate	1992	1.2908932749792377	1.9748544546197544	0.6982774462048423
Deaths	China	Both	Age-standardized	Acute myeloid leukemia	Rate	1992	1.4397801590216543	2.189068030971557	0.7635254510147155
Deaths	China	Male	All ages	Chronic myeloid leukemia	Number	1992	1874.891270298309	2738.768472236035	437.4808043388785
Deaths	China	Female	All ages	Chronic myeloid leukemia	Number	1992	1723.1395596420386	2938.764208049399	732.1835642859606
Deaths	China	Both	All ages	Chronic myeloid leukemia	Number	1992	3598.0308299403496	5243.386576016335	1691.0391317310473
Deaths	China	Male	All ages	Chronic myeloid leukemia	Rate	1992	0.3008367833308765	0.4394507087039854	0.07019624019337
Deaths	China	Female	All ages	Chronic myeloid leukemia	Rate	1992	0.29555703371444275	0.5040638915501946	0.12558588257342407
Deaths	China	Both	All ages	Chronic myeloid leukemia	Rate	1992	0.2982849113346718	0.43468863215559794	0.14019097704068822
Deaths	China	Male	Age-standardized	Chronic myeloid leukemia	Rate	1992	0.35911404779649225	0.5280512227582658	0.08009138247100324
Deaths	China	Female	Age-standardized	Chronic myeloid leukemia	Rate	1992	0.3302848158110491	0.5656280141625912	0.14276568551245344
Deaths	China	Both	Age-standardized	Chronic myeloid leukemia	Rate	1992	0.3421345305935659	0.49498380370438333	0.16231235641613095
Deaths	Taiwan (Province of China)	Male	All ages	Acute lymphoid leukemia	Number	2008	73.26666973044266	79.6698614509708	67.68797015740472
Deaths	Taiwan (Province of China)	Female	All ages	Acute lymphoid leukemia	Number	2008	51.622580170550975	56.85263880826044	46.75457443295316
Deaths	Taiwan (Province of China)	Both	All ages	Acute lymphoid leukemia	Number	2008	124.88924990099366	133.05686741497576	117.57739584073086
Deaths	Taiwan (Province of China)	Male	All ages	Acute lymphoid leukemia	Rate	2008	0.6298642479325748	0.6849116733479368	0.5819048767213384
Deaths	Taiwan (Province of China)	Female	All ages	Acute lymphoid leukemia	Rate	2008	0.45201554591792353	0.497810773558552	0.40939051121911285
Deaths	Taiwan (Province of China)	Both	All ages	Acute lymphoid leukemia	Rate	2008	0.5417561494908587	0.5771863968371825	0.5100381120739685
Deaths	Taiwan (Province of China)	Male	Age-standardized	Acute lymphoid leukemia	Rate	2008	0.6036687271800865	0.650245838224063	0.5585874227943389
Deaths	Taiwan (Province of China)	Female	Age-standardized	Acute lymphoid leukemia	Rate	2008	0.4316689875824128	0.47575902582043067	0.391423340818905
Deaths	Taiwan (Province of China)	Both	Age-standardized	Acute lymphoid leukemia	Rate	2008	0.5192982045782358	0.5507993301236837	0.4891493139783308
Deaths	Taiwan (Province of China)	Male	All ages	Chronic lymphoid leukemia	Number	2008	38.36793599485961	44.89055853862343	32.24007301549501
Deaths	Taiwan (Province of China)	Female	All ages	Chronic lymphoid leukemia	Number	2008	16.128308770861203	18.784142469797597	13.623161682787334
Deaths	Taiwan (Province of China)	Both	All ages	Chronic lymphoid leukemia	Number	2008	54.49624476572082	62.663048612744994	46.68361794049307
Deaths	Taiwan (Province of China)	Male	All ages	Chronic lymphoid leukemia	Rate	2008	0.3298442694207247	0.3859184264445265	0.27716381020056713
Deaths	Taiwan (Province of China)	Female	All ages	Chronic lymphoid leukemia	Rate	2008	0.14122204410759975	0.16447694758832093	0.11928657662652291
Deaths	Taiwan (Province of China)	Both	All ages	Chronic lymphoid leukemia	Rate	2008	0.23639885538101363	0.27182557312748445	0.20250851950663112
Deaths	Taiwan (Province of China)	Male	Age-standardized	Chronic lymphoid leukemia	Rate	2008	0.2782499297977117	0.3248365189640485	0.23480358775373428
Deaths	Taiwan (Province of China)	Female	Age-standardized	Chronic lymphoid leukemia	Rate	2008	0.11585695512524294	0.13458519541518704	0.0974493479982369
Deaths	Taiwan (Province of China)	Both	Age-standardized	Chronic lymphoid leukemia	Rate	2008	0.19596923322049428	0.22572215188674835	0.1675804382031691
Deaths	Taiwan (Province of China)	Male	All ages	Acute myeloid leukemia	Number	2008	402.7302559030625	427.7902066087198	378.13288144432175
Deaths	Taiwan (Province of China)	Female	All ages	Acute myeloid leukemia	Number	2008	277.3367020352759	300.1403524832073	253.27413253733886
Deaths	Taiwan (Province of China)	Both	All ages	Acute myeloid leukemia	Number	2008	680.0669579383382	719.4919401869759	641.1046928023844
Deaths	Taiwan (Province of China)	Male	All ages	Acute myeloid leukemia	Rate	2008	3.4622208254768867	3.6776580367288645	3.250760323429075
Deaths	Taiwan (Province of China)	Female	All ages	Acute myeloid leukemia	Rate	2008	2.4284043989933233	2.628076799560847	2.2177087024228794
Deaths	Taiwan (Province of China)	Both	All ages	Acute myeloid leukemia	Rate	2008	2.9500574054268935	3.1210787430816493	2.7810432848982645
Deaths	Taiwan (Province of China)	Male	Age-standardized	Acute myeloid leukemia	Rate	2008	3.027673996743927	3.2131072581426383	2.846119170911123
Deaths	Taiwan (Province of China)	Female	Age-standardized	Acute myeloid leukemia	Rate	2008	2.0552442271452938	2.224617585386702	1.8864667020446466
Deaths	Taiwan (Province of China)	Both	Age-standardized	Acute myeloid leukemia	Rate	2008	2.5325577543131663	2.6716028506428517	2.3873300246592275
Deaths	Taiwan (Province of China)	Male	All ages	Chronic myeloid leukemia	Number	2008	59.40397867612306	68.07743406452828	51.50501693752585
Deaths	Taiwan (Province of China)	Female	All ages	Chronic myeloid leukemia	Number	2008	29.243994393576365	34.46481719085313	24.75476771939471
Deaths	Taiwan (Province of China)	Both	All ages	Chronic myeloid leukemia	Number	2008	88.64797306969933	99.02464962169127	78.69376750522834
Deaths	Taiwan (Province of China)	Male	All ages	Chronic myeloid leukemia	Rate	2008	0.5106884548007803	0.5852530484324286	0.44278208464318614
Deaths	Taiwan (Province of China)	Female	All ages	Chronic myeloid leukemia	Rate	2008	0.2560650794082931	0.301779436556951	0.21675669460506466
Deaths	Taiwan (Province of China)	Both	All ages	Chronic myeloid leukemia	Rate	2008	0.3845453839180085	0.4295582920568254	0.3413651095379201
Deaths	Taiwan (Province of China)	Male	Age-standardized	Chronic myeloid leukemia	Rate	2008	0.43569018435803336	0.500499787691011	0.3775723729360388
Deaths	Taiwan (Province of China)	Female	Age-standardized	Chronic myeloid leukemia	Rate	2008	0.210924394139751	0.24659883023177084	0.17842793473630983
Deaths	Taiwan (Province of China)	Both	Age-standardized	Chronic myeloid leukemia	Rate	2008	0.32191282982899866	0.35850991062699117	0.28723600494544754
Deaths	Taiwan (Province of China)	Male	All ages	Other leukemia	Number	2008	57.77687850309957	69.00950792308538	40.74512905468802
Deaths	Taiwan (Province of China)	Female	All ages	Other leukemia	Number	2008	27.832771815644797	33.38910850863512	21.61501251986862
Deaths	Taiwan (Province of China)	Both	All ages	Other leukemia	Number	2008	85.60965031874427	99.33991092394484	64.25446179893437
Deaths	Taiwan (Province of China)	Male	All ages	Other leukemia	Rate	2008	0.4967004814076548	0.5932659689336283	0.3502806960295518
Deaths	Taiwan (Province of China)	Female	All ages	Other leukemia	Rate	2008	0.2437081894220125	0.29236035975693453	0.1892644972783599
Deaths	Taiwan (Province of China)	Both	All ages	Other leukemia	Rate	2008	0.3713654662247499	0.4309258617181675	0.27872895256712726
Deaths	Taiwan (Province of China)	Male	Age-standardized	Other leukemia	Rate	2008	0.4187854606444574	0.49667863398025985	0.29579612905878816
Deaths	Taiwan (Province of China)	Female	Age-standardized	Other leukemia	Rate	2008	0.19773511041199296	0.23644179279638697	0.15472880988546928
Deaths	Taiwan (Province of China)	Both	Age-standardized	Other leukemia	Rate	2008	0.3067697776191859	0.35518315685713203	0.2322275733546549
Deaths	China	Male	All ages	Other leukemia	Number	1994	5888.16278655513	9280.796469625657	2567.6507231172127
Deaths	China	Female	All ages	Other leukemia	Number	1994	4300.217668750364	6852.771410473911	2216.329261205555
Deaths	China	Both	All ages	Other leukemia	Number	1994	10188.3804553055	14123.128949135795	6396.179811392831
Deaths	China	Male	All ages	Other leukemia	Rate	1994	0.9286824956209611	1.463769521868917	0.4049705091157182
Deaths	China	Female	All ages	Other leukemia	Rate	1994	0.726051870227387	1.1570268953992773	0.3742066400107598
Deaths	China	Both	All ages	Other leukemia	Rate	1994	0.830817303169206	1.15167861637143	0.5215801358025923
Deaths	China	Male	Age-standardized	Other leukemia	Rate	1994	1.1624413134788611	1.848903136597368	0.5186447535102311
Deaths	China	Female	Age-standardized	Other leukemia	Rate	1994	0.8118051221638288	1.3134108970309428	0.43077089331294466
Deaths	China	Both	Age-standardized	Other leukemia	Rate	1994	0.9704272596471478	1.3956757685004306	0.6201444691233942
Deaths	China	Male	All ages	Other leukemia	Number	1991	5940.804865929976	9197.482320245475	2498.834516363222
Deaths	China	Female	All ages	Other leukemia	Number	1991	4328.045568249883	7006.688692660646	2201.8499199482358
Deaths	China	Both	All ages	Other leukemia	Number	1991	10268.850434179876	14042.189066871118	5953.604033735883
Deaths	China	Male	All ages	Other leukemia	Rate	1991	0.9646728891569244	1.4934949124022465	0.40576284978648325
Deaths	China	Female	All ages	Other leukemia	Rate	1991	0.7501282619699304	1.2143853682472237	0.3816202550374908
Deaths	China	Both	All ages	Other leukemia	Rate	1991	0.8608955409066303	1.17723576068451	0.49912414226104196
Deaths	China	Male	Age-standardized	Other leukemia	Rate	1991	1.2344514001717695	1.9445360607884445	0.5503290082725477
Deaths	China	Female	Age-standardized	Other leukemia	Rate	1991	0.868944149734885	1.416909429931207	0.44250083071259205
Deaths	China	Both	Age-standardized	Other leukemia	Rate	1991	1.0340490987357147	1.4361657779546129	0.5990919058369333
Deaths	Taiwan (Province of China)	Male	All ages	Multiple myeloma	Number	1992	86.06058178845288	93.20302157816903	77.623588408457
Deaths	Taiwan (Province of China)	Female	All ages	Multiple myeloma	Number	1992	48.88890934062475	52.83780319243914	44.720014247733765
Deaths	Taiwan (Province of China)	Both	All ages	Multiple myeloma	Number	1992	134.9494911290776	143.59178222156496	125.50236045129839
Deaths	Taiwan (Province of China)	Male	All ages	Multiple myeloma	Rate	1992	0.8021287106924065	0.8686999085702696	0.723491610159529
Deaths	Taiwan (Province of China)	Female	All ages	Multiple myeloma	Rate	1992	0.485768162825974	0.5250050150581568	0.44434534244398866
Deaths	Taiwan (Province of China)	Both	All ages	Multiple myeloma	Rate	1992	0.6490055801439443	0.690568501925456	0.6035719851379192
Deaths	Taiwan (Province of China)	Male	Age-standardized	Multiple myeloma	Rate	1992	0.9740704842615531	1.0492165996674712	0.8854972319037352
Deaths	Taiwan (Province of China)	Female	Age-standardized	Multiple myeloma	Rate	1992	0.6156015387550163	0.6637111836464374	0.5613662477688769
Deaths	Taiwan (Province of China)	Both	Age-standardized	Multiple myeloma	Rate	1992	0.7978885411307056	0.8496546856998598	0.7386466007086472
Deaths	Taiwan (Province of China)	Male	All ages	Leukemia	Number	1992	321.67496950781987	336.8173991617063	304.72830904709076
Deaths	Taiwan (Province of China)	Female	All ages	Leukemia	Number	1992	214.20100332007735	233.64365788986308	195.62913618913606
Deaths	Taiwan (Province of China)	Both	All ages	Leukemia	Number	1992	535.8759728278974	559.4534689795138	510.6363930201097
Deaths	Taiwan (Province of China)	Male	All ages	Leukemia	Rate	1992	2.9981755083597	3.1393107101281417	2.840223951172689
Deaths	Taiwan (Province of China)	Female	All ages	Leukemia	Rate	1992	2.1283360431158393	2.3215214243854687	1.943802947611728
Deaths	Taiwan (Province of China)	Both	All ages	Leukemia	Rate	1992	2.5771604896065634	2.6905505175362383	2.455777089056541
Deaths	Taiwan (Province of China)	Male	Age-standardized	Leukemia	Rate	1992	3.4486146989319435	3.6213350713263437	3.266310796522649
Deaths	Taiwan (Province of China)	Female	Age-standardized	Leukemia	Rate	1992	2.4296379248515385	2.656750953865591	2.202443955227153
Deaths	Taiwan (Province of China)	Both	Age-standardized	Leukemia	Rate	1992	2.9444522573799983	3.0758947049413745	2.798967277710445
Deaths	Taiwan (Province of China)	Male	All ages	Burkitt lymphoma	Number	1992	2.484387407169435	4.168120956507348	1.5687720256497355
Deaths	Taiwan (Province of China)	Female	All ages	Burkitt lymphoma	Number	1992	1.3094103621742104	2.3070649734603976	0.7372864020198946
Deaths	Taiwan (Province of China)	Both	All ages	Burkitt lymphoma	Number	1992	3.7937977693436427	5.684680675005218	2.665909476266292
Deaths	Taiwan (Province of China)	Male	All ages	Burkitt lymphoma	Rate	1992	0.023155763374593543	0.03884902262305915	0.014621758953453601
Deaths	Taiwan (Province of China)	Female	All ages	Burkitt lymphoma	Rate	1992	0.013010514544044238	0.022923373190220798	0.007325797728282888
Deaths	Taiwan (Province of China)	Both	All ages	Burkitt lymphoma	Rate	1992	0.018245314610980005	0.027339039581008688	0.01282102001111318
Deaths	Taiwan (Province of China)	Male	Age-standardized	Burkitt lymphoma	Rate	1992	0.025380666316076196	0.04252633406899026	0.015988847233320117
Deaths	Taiwan (Province of China)	Female	Age-standardized	Burkitt lymphoma	Rate	1992	0.014772609277048985	0.025739930684449974	0.008350493417138383
Deaths	Taiwan (Province of China)	Both	Age-standardized	Burkitt lymphoma	Rate	1992	0.020258584917203913	0.03045536259286201	0.014273878099642109
Deaths	Taiwan (Province of China)	Male	All ages	Other non-Hodgkin lymphoma	Number	1992	432.88112579977826	464.26288332942744	406.83025419953236
Deaths	Taiwan (Province of China)	Female	All ages	Other non-Hodgkin lymphoma	Number	1992	222.82116502630345	235.98518021984194	209.7480850808729
Deaths	Taiwan (Province of China)	Both	All ages	Other non-Hodgkin lymphoma	Number	1992	655.702290826082	685.9254465957167	622.6974362379907
Deaths	Taiwan (Province of China)	Male	All ages	Other non-Hodgkin lymphoma	Rate	1992	4.034673855382219	4.327167912282682	3.791866386331122
Deaths	Taiwan (Province of China)	Female	All ages	Other non-Hodgkin lymphoma	Rate	1992	2.213987373279932	2.3447871714800694	2.0840911225101943
Deaths	Taiwan (Province of China)	Both	All ages	Other non-Hodgkin lymphoma	Rate	1992	3.1534349785154574	3.298785632155872	2.9947064451931475
Deaths	Taiwan (Province of China)	Male	Age-standardized	Other non-Hodgkin lymphoma	Rate	1992	4.7240643505615	5.051670948779592	4.398855472865339
Deaths	Taiwan (Province of China)	Female	Age-standardized	Other non-Hodgkin lymphoma	Rate	1992	2.712424549971009	2.8738240257066776	2.5404728745006184
Deaths	Taiwan (Province of China)	Both	Age-standardized	Other non-Hodgkin lymphoma	Rate	1992	3.7505054883537414	3.933122820049523	3.5422947630758337
Deaths	China	Male	All ages	Other leukemia	Number	1992	5950.927574322562	9657.649374225475	2585.7467798405896
Deaths	China	Female	All ages	Other leukemia	Number	1992	4291.786437253473	7283.588898465408	2179.374620594456
Deaths	China	Both	All ages	Other leukemia	Number	1992	10242.714011576032	13978.093687683919	6084.059415795273
Deaths	China	Male	All ages	Other leukemia	Rate	1992	0.9548595898093718	1.5496238199547305	0.41489752290096643
Deaths	China	Female	All ages	Other leukemia	Rate	1992	0.7361375122709282	1.2492986523233696	0.3738115665740081
Deaths	China	Both	All ages	Other leukemia	Rate	1992	0.8491442083668882	1.1588156503727507	0.5043823160974569
Deaths	China	Male	Age-standardized	Other leukemia	Rate	1992	1.212467029204698	1.9811079942601062	0.5499437385793565
Deaths	China	Female	Age-standardized	Other leukemia	Rate	1992	0.8441184677091551	1.4312529007022905	0.4400091029654714
Deaths	China	Both	Age-standardized	Other leukemia	Rate	1992	1.0111973383441857	1.4377688972405198	0.6215491240257713
Deaths	Taiwan (Province of China)	Male	All ages	Hodgkin lymphoma	Number	1991	15.233753148933436	16.765051827622212	13.76676910530997
Deaths	Taiwan (Province of China)	Female	All ages	Hodgkin lymphoma	Number	1991	8.421177083976419	9.396272769757115	7.464097580176296
Deaths	Taiwan (Province of China)	Both	All ages	Hodgkin lymphoma	Number	1991	23.65493023290983	25.845994155445474	21.43030111415475
Deaths	Taiwan (Province of China)	Male	All ages	Hodgkin lymphoma	Rate	1991	0.1432503610349935	0.1576499043668307	0.12945559937467693
Deaths	Taiwan (Province of China)	Female	All ages	Hodgkin lymphoma	Rate	1991	0.08456052353215963	0.09435186277860048	0.07495009222354472
Deaths	Taiwan (Province of China)	Both	All ages	Hodgkin lymphoma	Rate	1991	0.11486816183561815	0.12550795162860803	0.10406537970431115
Deaths	Taiwan (Province of China)	Male	Age-standardized	Hodgkin lymphoma	Rate	1991	0.1591078037623647	0.17498290910037323	0.14403622496533083
Deaths	Taiwan (Province of China)	Female	Age-standardized	Hodgkin lymphoma	Rate	1991	0.09750264175728952	0.10861877964458443	0.08641293980222829
Deaths	Taiwan (Province of China)	Both	Age-standardized	Hodgkin lymphoma	Rate	1991	0.12932589693894334	0.14162045273050314	0.11723817973010432
Deaths	Taiwan (Province of China)	Male	All ages	Non-Hodgkin lymphoma	Number	1991	402.3201889635056	431.2030906036289	377.93823017731364
Deaths	Taiwan (Province of China)	Female	All ages	Non-Hodgkin lymphoma	Number	1991	204.6213038502413	216.75766044281914	192.95840220774252
Deaths	Taiwan (Province of China)	Both	All ages	Non-Hodgkin lymphoma	Number	1991	606.9414928137467	638.0777277767708	579.1117590933675
Deaths	Taiwan (Province of China)	Male	All ages	Non-Hodgkin lymphoma	Rate	1991	3.7832116456950766	4.054811562487452	3.5539362750943115
Deaths	Taiwan (Province of China)	Female	All ages	Non-Hodgkin lymphoma	Rate	1991	2.0546871781538707	2.176553356362387	1.937575157000634
Deaths	Taiwan (Province of China)	Both	All ages	Non-Hodgkin lymphoma	Rate	1991	2.9473032866647695	3.0985006075390706	2.8121623107515457
Deaths	Taiwan (Province of China)	Male	Age-standardized	Non-Hodgkin lymphoma	Rate	1991	4.561395052681539	4.900435922262811	4.2343808717907905
Deaths	Taiwan (Province of China)	Female	Age-standardized	Non-Hodgkin lymphoma	Rate	1991	2.552614474336796	2.706591628525516	2.399628710848693
Deaths	Taiwan (Province of China)	Both	Age-standardized	Non-Hodgkin lymphoma	Rate	1991	3.5802634056843035	3.7721689217682024	3.3978518740450077
Deaths	China	Male	All ages	Hodgkin lymphoma	Number	1999	2307.0399645802704	3039.188171503529	993.8170315595211
Deaths	China	Female	All ages	Hodgkin lymphoma	Number	1999	1401.0895605860433	1835.3648728114429	568.4153199536696
Deaths	China	Both	All ages	Hodgkin lymphoma	Number	1999	3708.1295251663137	4718.252020720699	1841.3613539980147
Deaths	China	Male	All ages	Hodgkin lymphoma	Rate	1999	0.3567409321969963	0.4699540701807943	0.15367536744700358
Deaths	China	Female	All ages	Hodgkin lymphoma	Rate	1999	0.23064883079730977	0.3021396875038778	0.09357312526099672
Deaths	China	Both	All ages	Hodgkin lymphoma	Rate	1999	0.2956676295227064	0.37620972541260916	0.14682090874560141
Deaths	China	Male	Age-standardized	Hodgkin lymphoma	Rate	1999	0.4318238451198595	0.5722818927898856	0.1809996854892334
Deaths	China	Female	Age-standardized	Hodgkin lymphoma	Rate	1999	0.25098735092996793	0.3304536678073308	0.10266344172650886
Deaths	China	Both	Age-standardized	Hodgkin lymphoma	Rate	1999	0.3361818614242736	0.4287214838080365	0.16636610515532171
Deaths	China	Male	All ages	Non-Hodgkin lymphoma	Number	1999	16107.372883470705	20239.86077019164	13994.08480444655
Deaths	China	Female	All ages	Non-Hodgkin lymphoma	Number	1999	10699.49739818289	12009.318067797944	9339.244515659782
Deaths	China	Both	All ages	Non-Hodgkin lymphoma	Number	1999	26806.870281653588	31091.01652742863	23898.777623392205
Deaths	China	Male	All ages	Non-Hodgkin lymphoma	Rate	1999	2.490706405573421	3.129718994707236	2.1639256081505924
Deaths	China	Female	All ages	Non-Hodgkin lymphoma	Rate	1999	1.7613624670627814	1.9769865174443266	1.5374362129756451
Deaths	China	Both	All ages	Non-Hodgkin lymphoma	Rate	1999	2.1374452368256227	2.4790415474237797	1.9055685300210072
Deaths	China	Male	Age-standardized	Non-Hodgkin lymphoma	Rate	1999	3.0957589798461833	3.846174201505658	2.7133601328461125
Deaths	China	Female	Age-standardized	Non-Hodgkin lymphoma	Rate	1999	1.9942099245147005	2.2275173500037386	1.752655288990646
Deaths	China	Both	Age-standardized	Non-Hodgkin lymphoma	Rate	1999	2.5151905709286377	2.895505469244964	2.2310679515040817
Deaths	China	Male	All ages	Multiple myeloma	Number	1999	2686.5529323036903	3459.752929838992	1371.2855978884434
Deaths	China	Female	All ages	Multiple myeloma	Number	1999	2277.2038943860543	2888.1307835683733	1175.5241100959813
Deaths	China	Both	All ages	Multiple myeloma	Number	1999	4963.756826689747	6071.909379826622	2735.443911447055
Deaths	China	Male	All ages	Multiple myeloma	Rate	1999	0.41542557224012294	0.5349866080827086	0.21204387874054004
Deaths	China	Female	All ages	Multiple myeloma	Rate	1999	0.37487568996483767	0.4754471142737877	0.19351601010736064
Deaths	China	Both	All ages	Multiple myeloma	Rate	1999	0.3957850459413721	0.4841435664061661	0.21811056261676715
Deaths	China	Male	Age-standardized	Multiple myeloma	Rate	1999	0.5523470969217243	0.725372357102253	0.281356976863567
Deaths	China	Female	Age-standardized	Multiple myeloma	Rate	1999	0.4254152135151648	0.5394613823013156	0.21900621638579654
Deaths	China	Both	Age-standardized	Multiple myeloma	Rate	1999	0.47964619415894855	0.587098782690435	0.26841068532627554
Deaths	China	Male	All ages	Leukemia	Number	1999	35048.032491431244	43316.36609829918	23910.8175874263
Deaths	China	Female	All ages	Leukemia	Number	1999	27765.22171660899	32180.193078318607	19864.288144172853
Deaths	China	Both	All ages	Leukemia	Number	1999	62813.25420804025	71339.952794403	49583.017239208835
Deaths	China	Male	All ages	Leukemia	Rate	1999	5.41952804226282	6.698072447177998	3.697364365893282
Deaths	China	Female	All ages	Leukemia	Rate	1999	4.570739876960685	5.297537086238288	3.2700799177733675
Deaths	China	Both	All ages	Leukemia	Rate	1999	5.008413500190624	5.688289632233614	3.95350083437089
Deaths	China	Male	Age-standardized	Leukemia	Rate	1999	6.388849815731963	8.028630091457645	4.363728265974011
Deaths	China	Female	Age-standardized	Leukemia	Rate	1999	5.088103992557669	5.909260796401089	3.615614561808293
Deaths	China	Both	Age-standardized	Leukemia	Rate	1999	5.680383654904856	6.4868639430890065	4.502156561663348
Deaths	China	Male	All ages	Hodgkin lymphoma	Number	1997	2392.0913986108817	3144.2672512643594	954.1660931013295
Deaths	China	Female	All ages	Hodgkin lymphoma	Number	1997	1442.6500049098054	1924.461194939038	564.8091747919541
Deaths	China	Both	All ages	Hodgkin lymphoma	Number	1997	3834.7414035206893	4919.403201309336	1850.1971894691137
Deaths	China	Male	All ages	Hodgkin lymphoma	Rate	1997	0.37201235359311	0.4889889496479344	0.14838963687570592
Deaths	China	Female	All ages	Hodgkin lymphoma	Rate	1997	0.23965193929951123	0.31969005365416336	0.09382567747713058
Deaths	China	Both	All ages	Hodgkin lymphoma	Rate	1997	0.3080135455957527	0.39513559398274806	0.1486112716378904
Deaths	China	Male	Age-standardized	Hodgkin lymphoma	Rate	1997	0.4640311146883694	0.6104714762218153	0.17941970833011398
Deaths	China	Female	Age-standardized	Hodgkin lymphoma	Rate	1997	0.26877998005324505	0.3596785940737254	0.10450278144010924
Deaths	China	Both	Age-standardized	Hodgkin lymphoma	Rate	1997	0.3608698063613476	0.4647148486616009	0.173299041783783
Deaths	China	Male	All ages	Non-Hodgkin lymphoma	Number	1997	15899.649612636314	19582.349795207705	13880.615355002043
Deaths	China	Female	All ages	Non-Hodgkin lymphoma	Number	1997	10732.966752191518	12075.351123427772	9310.052492569672
Deaths	China	Both	All ages	Non-Hodgkin lymphoma	Number	1997	26632.616364827772	30615.779009527127	23802.59910761583
Deaths	China	Male	All ages	Non-Hodgkin lymphoma	Rate	1997	2.472675616465765	3.0454003724227254	2.1586802203852393
Deaths	China	Female	All ages	Non-Hodgkin lymphoma	Rate	1997	1.7829524055355905	2.0059482927967136	1.5465789534753174
Deaths	China	Both	All ages	Non-Hodgkin lymphoma	Rate	1997	2.1391811681201474	2.4591161832301616	1.9118689304055687
Deaths	China	Male	Age-standardized	Non-Hodgkin lymphoma	Rate	1997	3.172257250094508	3.91852270038248	2.7789850837682457
Deaths	China	Female	Age-standardized	Non-Hodgkin lymphoma	Rate	1997	2.0847295584585357	2.340416160755854	1.8114211410183125
Deaths	China	Both	Age-standardized	Non-Hodgkin lymphoma	Rate	1997	2.600436590337979	2.9867367828436375	2.3237879943156896
Deaths	China	Male	All ages	Multiple myeloma	Number	1997	2223.2976819014707	2858.8320395449155	1169.080853684438
Deaths	China	Female	All ages	Multiple myeloma	Number	1997	1907.4617043609235	2385.4113846051614	1070.87168157567
Deaths	China	Both	All ages	Multiple myeloma	Number	1997	4130.7593862623935	4941.917027713677	2541.237409936299
Deaths	China	Male	All ages	Multiple myeloma	Rate	1997	0.3457619570316486	0.4445987457569956	0.18181266826691886
Deaths	China	Female	All ages	Multiple myeloma	Rate	1997	0.3168661109998228	0.39626275423850943	0.177892402424095
Deaths	China	Both	All ages	Multiple myeloma	Rate	1997	0.33179025928514627	0.39694394629807284	0.20411690449750128
Deaths	China	Male	Age-standardized	Multiple myeloma	Rate	1997	0.4808059182812509	0.6346171134956403	0.2531226850285748
Deaths	China	Female	Age-standardized	Multiple myeloma	Rate	1997	0.3749747505564908	0.469346902791737	0.21596631239260108
Deaths	China	Both	Age-standardized	Multiple myeloma	Rate	1997	0.42016958422573913	0.5016042559575176	0.26150567168623795
Deaths	China	Male	All ages	Leukemia	Number	1997	35665.817176905206	45065.80588334314	24410.10307817486
Deaths	China	Female	All ages	Leukemia	Number	1997	28181.129816483375	33550.05068402966	20496.976765019648
Deaths	China	Both	All ages	Leukemia	Number	1997	63846.946993388556	73285.67541818641	49911.711670252305
Deaths	China	Male	All ages	Leukemia	Rate	1997	5.546662890267087	7.008526732284722	3.7962010577169516
Deaths	China	Female	All ages	Leukemia	Rate	1997	4.681428197543836	5.573309314567448	3.4049424425857766
Deaths	China	Both	All ages	Leukemia	Rate	1997	5.128305262212081	5.886441444581049	4.009001301676528
Deaths	China	Male	Age-standardized	Leukemia	Rate	1997	6.56318545709105	8.401513020268458	4.513118122170044
Deaths	China	Female	Age-standardized	Leukemia	Rate	1997	5.255137412513117	6.25896998811967	3.794015889878158
Deaths	China	Both	Age-standardized	Leukemia	Rate	1997	5.850950262315815	6.736637401780254	4.585267504953919
Deaths	China	Male	All ages	Hodgkin lymphoma	Number	1995	2507.777029351475	3373.224515418768	977.0914278127378
Deaths	China	Female	All ages	Hodgkin lymphoma	Number	1995	1545.0387296095137	2113.598418486405	587.3703013488257
Deaths	China	Both	All ages	Hodgkin lymphoma	Number	1995	4052.81575896099	5254.751104392293	1825.263392700705
Deaths	China	Male	All ages	Hodgkin lymphoma	Rate	1995	0.3931753446951164	0.5288622936014263	0.1531907559693475
Deaths	China	Female	All ages	Hodgkin lymphoma	Rate	1995	0.2592694082670507	0.35467810662172966	0.09856526412307981
Deaths	China	Both	All ages	Hodgkin lymphoma	Rate	1995	0.3284965551834426	0.42591811195034246	0.14794473088960278
Deaths	China	Male	Age-standardized	Hodgkin lymphoma	Rate	1995	0.5047856618154125	0.6802755831571987	0.19343280930301654
Deaths	China	Female	Age-standardized	Hodgkin lymphoma	Rate	1995	0.2978797116570505	0.40695854806955606	0.11290685499371485
Deaths	China	Both	Age-standardized	Hodgkin lymphoma	Rate	1995	0.3951461818440416	0.5137465291761751	0.18001690921691949
Deaths	China	Male	All ages	Non-Hodgkin lymphoma	Number	1995	15588.673769743289	19320.547015458564	13364.806244329944
Deaths	China	Female	All ages	Non-Hodgkin lymphoma	Number	1995	10783.768406644847	12183.294875424512	9141.604526396499
Deaths	China	Both	All ages	Non-Hodgkin lymphoma	Number	1995	26372.44217638818	30188.968095039956	23184.582173916566
Deaths	China	Male	All ages	Non-Hodgkin lymphoma	Rate	1995	2.4440299560218706	3.029122064518468	2.095366629646804
Deaths	China	Female	All ages	Non-Hodgkin lymphoma	Rate	1995	1.809599461876502	2.044450791141421	1.5340317046739878
Deaths	China	Both	All ages	Non-Hodgkin lymphoma	Rate	1995	2.1375894987486475	2.4469338389825723	1.8792009877724003
Deaths	China	Male	Age-standardized	Non-Hodgkin lymphoma	Rate	1995	3.2213457662826652	3.985401325685363	2.787378900986548
Deaths	China	Female	Age-standardized	Non-Hodgkin lymphoma	Rate	1995	2.172016046933352	2.456280262838194	1.8467121756287654
Deaths	China	Both	Age-standardized	Non-Hodgkin lymphoma	Rate	1995	2.669949977906244	3.042150791886157	2.358313653309109
Deaths	China	Male	All ages	Multiple myeloma	Number	1995	1684.2868793522941	2515.9503963482816	1037.537569287238
Deaths	China	Female	All ages	Multiple myeloma	Number	1995	1455.3834749206217	2151.2269422129707	993.58163450126
Deaths	China	Both	All ages	Multiple myeloma	Number	1995	3139.670354272916	4129.460895964619	2334.3238519846245
Deaths	China	Male	All ages	Multiple myeloma	Rate	1995	0.26406656836076625	0.39445678493030395	0.16266764814579127
Deaths	China	Female	All ages	Multiple myeloma	Rate	1995	0.24422456545130125	0.3609924629505286	0.16673065697664224
Deaths	China	Both	All ages	Multiple myeloma	Rate	1995	0.2544825516703582	0.33470894305762267	0.18920607046200405
Deaths	China	Male	Age-standardized	Multiple myeloma	Rate	1995	0.3835389922486713	0.5920630748036444	0.23399889707832344
Deaths	China	Female	Age-standardized	Multiple myeloma	Rate	1995	0.3008027708411059	0.4520746171054327	0.21168011171161388
Deaths	China	Both	Age-standardized	Multiple myeloma	Rate	1995	0.3359392803591225	0.4491805495794757	0.25061853832735476
Deaths	China	Male	All ages	Leukemia	Number	1995	36366.80571666181	46372.67331089784	24199.403141123243
Deaths	China	Female	All ages	Leukemia	Number	1995	29141.86192581992	34457.57494710131	21113.165366797963
Deaths	China	Both	All ages	Leukemia	Number	1995	65508.66764248168	76082.47770918712	52014.277363515415
Deaths	China	Male	All ages	Leukemia	Rate	1995	5.701675709505373	7.270419818049513	3.7940409215279214
Deaths	China	Female	All ages	Leukemia	Rate	1995	4.890229061906426	5.782246681356915	3.5429518926542207
Deaths	China	Both	All ages	Leukemia	Rate	1995	5.309733512467679	6.16678213956027	4.215960445892896
Deaths	China	Male	Age-standardized	Leukemia	Rate	1995	6.730556269007509	8.609506199174003	4.5173713167989655
Deaths	China	Female	Age-standardized	Leukemia	Rate	1995	5.476299671474896	6.567897511905155	3.959858268899614
Deaths	China	Both	Age-standardized	Leukemia	Rate	1995	6.04322888315566	7.061992219304392	4.818995652228778
Deaths	China	Male	All ages	Myelodysplastic, myeloproliferative, and other hematopoietic neoplasms	Number	1990	757.7009219033608	2215.000655871631	230.69733923053664
Deaths	China	Female	All ages	Myelodysplastic, myeloproliferative, and other hematopoietic neoplasms	Number	1990	487.96832911104286	861.0773042925736	334.1516450563467
Deaths	China	Both	All ages	Myelodysplastic, myeloproliferative, and other hematopoietic neoplasms	Number	1990	1245.6692510144048	2626.9297924415387	622.3496866396646
Deaths	China	Male	All ages	Myelodysplastic, myeloproliferative, and other hematopoietic neoplasms	Rate	1990	0.12486026555212856	0.3650062473139569	0.03801622804699214
Deaths	China	Female	All ages	Myelodysplastic, myeloproliferative, and other hematopoietic neoplasms	Rate	1990	0.08566582889060674	0.1511673947067298	0.058662367906253364
Deaths	China	Both	All ages	Myelodysplastic, myeloproliferative, and other hematopoietic neoplasms	Rate	1990	0.1058830630020266	0.22329151376938958	0.05290031123919676
Deaths	China	Male	Age-standardized	Myelodysplastic, myeloproliferative, and other hematopoietic neoplasms	Rate	1990	0.2185998526357671	0.6605082269371806	0.0640119320660122
Deaths	China	Female	Age-standardized	Myelodysplastic, myeloproliferative, and other hematopoietic neoplasms	Rate	1990	0.1141697934622272	0.1965586839185806	0.07678543742827161
Deaths	China	Both	Age-standardized	Myelodysplastic, myeloproliferative, and other hematopoietic neoplasms	Rate	1990	0.1566566563737861	0.33597574755578524	0.07670357980910864
Deaths	China	Male	All ages	Acute lymphoid leukemia	Number	1990	18007.466573969712	25897.379006909236	9650.667475337525
Deaths	China	Female	All ages	Acute lymphoid leukemia	Number	1990	15911.821437416012	21979.89405579819	9808.59791076784
Deaths	China	Both	All ages	Acute lymphoid leukemia	Number	1990	33919.28801138573	44727.71184109882	23963.105355322627
Deaths	China	Male	All ages	Acute lymphoid leukemia	Rate	1990	2.9674202490065196	4.2675857009439255	1.5903173255999055
Deaths	China	Female	All ages	Acute lymphoid leukemia	Rate	1990	2.7934177102821285	3.8587050242541223	1.7219594390712771
Deaths	China	Both	All ages	Acute lymphoid leukemia	Rate	1990	2.883171521307712	3.8018977565279832	2.03688659087924
Deaths	China	Male	Age-standardized	Acute lymphoid leukemia	Rate	1990	3.1622232340402507	4.643020612799745	1.7462449983549095
Deaths	China	Female	Age-standardized	Acute lymphoid leukemia	Rate	1990	2.967185070526013	4.11707896505146	1.8112531651558175
Deaths	China	Both	Age-standardized	Acute lymphoid leukemia	Rate	1990	3.050868233147578	4.023059355971537	2.1658733052665533
Deaths	China	Male	All ages	Chronic lymphoid leukemia	Number	1990	2799.8799940744266	4002.880156986828	1267.4651633698732
Deaths	China	Female	All ages	Chronic lymphoid leukemia	Number	1990	2054.2071990069217	3141.251272963711	992.2943370866592
Deaths	China	Both	All ages	Chronic lymphoid leukemia	Number	1990	4854.087193081345	6572.616216980381	2824.2464714066873
Deaths	China	Male	All ages	Chronic lymphoid leukemia	Rate	1990	0.46138753361423807	0.659627915087146	0.20886346090076305
Deaths	China	Female	All ages	Chronic lymphoid leukemia	Rate	1990	0.3606286554222948	0.5514659005479702	0.17420334849362665
Deaths	China	Both	All ages	Chronic lymphoid leukemia	Rate	1990	0.41260199660850333	0.5586785869715812	0.24006361786781202
Deaths	China	Male	Age-standardized	Chronic lymphoid leukemia	Rate	1990	0.6761449348829209	0.9678326015513093	0.3250070430011538
Deaths	China	Female	Age-standardized	Chronic lymphoid leukemia	Rate	1990	0.45081589623959883	0.6646963747463074	0.22847674123682354
Deaths	China	Both	Age-standardized	Chronic lymphoid leukemia	Rate	1990	0.5483931190004049	0.7404078855872883	0.32975284672878047
Deaths	China	Male	All ages	Acute myeloid leukemia	Number	1990	8210.088252281947	14245.261364734417	3241.938834850279
Deaths	China	Female	All ages	Acute myeloid leukemia	Number	1990	6643.027062009548	10080.46253087661	3468.4991767030856
Deaths	China	Both	All ages	Acute myeloid leukemia	Number	1990	14853.115314291495	23401.944530362456	8014.127122739088
Deaths	China	Male	All ages	Acute myeloid leukemia	Rate	1990	1.352926688819685	2.34745275535916	0.5342336694091984
Deaths	China	Female	All ages	Acute myeloid leukemia	Rate	1990	1.1662240880396957	1.7696869382515523	0.608916274381899
Deaths	China	Both	All ages	Acute myeloid leukemia	Rate	1990	1.262528832046531	1.9891873906821247	0.6812083756199426
Deaths	China	Male	Age-standardized	Acute myeloid leukemia	Rate	1990	1.6197173985099576	2.666282887923772	0.6974517037781581
Deaths	China	Female	Age-standardized	Acute myeloid leukemia	Rate	1990	1.3119166400657276	1.9429924244549035	0.6913964088845194
Deaths	China	Both	Age-standardized	Acute myeloid leukemia	Rate	1990	1.4482170397865977	2.2057218665445197	0.798619837960619
Deaths	China	Male	All ages	Chronic myeloid leukemia	Number	1990	1845.7224481779594	2791.069826361298	424.92655301674034
Deaths	China	Female	All ages	Chronic myeloid leukemia	Number	1990	1745.7510916641613	2920.191860666453	710.4787455738465
Deaths	China	Both	All ages	Chronic myeloid leukemia	Number	1990	3591.47353984212	5239.775613473058	1688.520874572696
Deaths	China	Male	All ages	Chronic myeloid leukemia	Rate	1990	0.30415351011598546	0.4599357208363718	0.0700229347966768
Deaths	China	Female	All ages	Chronic myeloid leukemia	Rate	1990	0.3064772965420463	0.5126575667714445	0.12472889533552439
Deaths	China	Both	All ages	Chronic myeloid leukemia	Rate	1990	0.30527864341159483	0.44538587666513313	0.1435258693244812
Deaths	China	Male	Age-standardized	Chronic myeloid leukemia	Rate	1990	0.36882607101322207	0.5661278754817198	0.08101679285176924
Deaths	China	Female	Age-standardized	Chronic myeloid leukemia	Rate	1990	0.3487297873814451	0.5816725803837111	0.14545938127604793
Deaths	China	Both	Age-standardized	Chronic myeloid leukemia	Rate	1990	0.35592321672549915	0.5176700524537301	0.1666836207249044
Deaths	China	Male	All ages	Hodgkin lymphoma	Number	1998	2340.340800151553	3084.8926094813887	984.647822150395
Deaths	China	Female	All ages	Hodgkin lymphoma	Number	1998	1436.8176388090137	1917.579390707482	574.0179664375597
Deaths	China	Both	All ages	Hodgkin lymphoma	Number	1998	3777.1584389605678	4842.082961987323	1852.8614983559999
Deaths	China	Male	All ages	Hodgkin lymphoma	Rate	1998	0.3628968306163019	0.4783481750606385	0.15268100009557728
Deaths	China	Female	All ages	Hodgkin lymphoma	Rate	1998	0.2376077422805137	0.31711171784285996	0.09492583425321513
Deaths	China	Both	All ages	Hodgkin lymphoma	Rate	1998	0.30226775691437424	0.3874885259290279	0.14827556165083652
Deaths	China	Male	Age-standardized	Hodgkin lymphoma	Rate	1998	0.44563391451438	0.5949785277046951	0.18750864809761017
Deaths	China	Female	Age-standardized	Hodgkin lymphoma	Rate	1998	0.26264472171337344	0.3514115525714774	0.10441461694078798
Deaths	China	Both	Age-standardized	Hodgkin lymphoma	Rate	1998	0.3489263583633706	0.4477276061602449	0.1685659856320818
Deaths	China	Male	All ages	Non-Hodgkin lymphoma	Number	1998	15962.029001784305	20172.684542372375	13852.824480902118
Deaths	China	Female	All ages	Non-Hodgkin lymphoma	Number	1998	10726.976945754262	12111.34223747229	9268.68142825062
Deaths	China	Both	All ages	Non-Hodgkin lymphoma	Number	1998	26689.005947538546	31370.119814198195	23949.130687966353
Deaths	China	Male	All ages	Non-Hodgkin lymphoma	Rate	1998	2.475096675910583	3.1280073760946894	2.1480401909319182
Deaths	China	Female	All ages	Non-Hodgkin lymphoma	Rate	1998	1.7739292062759737	2.002862859769595	1.5327696491180791
Deaths	China	Both	All ages	Non-Hodgkin lymphoma	Rate	1998	2.1357923138265007	2.510399260080351	1.916533322624641
Deaths	China	Male	Age-standardized	Non-Hodgkin lymphoma	Rate	1998	3.1284079391413915	3.9374268311132035	2.72012839172978
Deaths	China	Female	Age-standardized	Non-Hodgkin lymphoma	Rate	1998	2.041965136312261	2.294865091757442	1.7706413226140534
Deaths	China	Both	Age-standardized	Non-Hodgkin lymphoma	Rate	1998	2.5562490342721254	2.982325014591371	2.3087154503946037
Deaths	China	Male	All ages	Multiple myeloma	Number	1998	2473.460966124809	3265.5349656972535	1267.9607288976465
Deaths	China	Female	All ages	Multiple myeloma	Number	1998	2109.9965985289778	2646.7819192776815	1152.3004235887252
Deaths	China	Both	All ages	Multiple myeloma	Number	1998	4583.457564653785	5573.881158324013	2665.7872231137617
Deaths	China	Male	All ages	Multiple myeloma	Rate	1998	0.3835386475344545	0.5063588556168862	0.19661193354108733
Deaths	China	Female	All ages	Multiple myeloma	Rate	1998	0.3489319134553547	0.43770055375277167	0.19055689092510547
Deaths	China	Both	All ages	Multiple myeloma	Rate	1998	0.36679198380711203	0.44605080307341677	0.21333008327904246
Deaths	China	Male	Age-standardized	Multiple myeloma	Rate	1998	0.5213570701624843	0.6958788597530277	0.2653560664912073
Deaths	China	Female	Age-standardized	Multiple myeloma	Rate	1998	0.40437249683485904	0.5073150997050095	0.22033239132837357
Deaths	China	Both	Age-standardized	Multiple myeloma	Rate	1998	0.4543385863180135	0.5541175269085188	0.26513288646598393
Deaths	China	Male	All ages	Leukemia	Number	1998	35290.73602245824	43731.05130838242	23952.12039834169
Deaths	China	Female	All ages	Leukemia	Number	1998	27883.863082029216	33005.38184225586	19931.444320913466
Deaths	China	Both	All ages	Leukemia	Number	1998	63174.59910448738	71444.39325869663	49166.89967751323
Deaths	China	Male	All ages	Leukemia	Rate	1998	5.47223560424931	6.781003825726234	3.7140524912164095
Deaths	China	Female	All ages	Leukemia	Rate	1998	4.611177907359056	5.458127775453286	3.296079723386195
Deaths	China	Both	All ages	Leukemia	Rate	1998	5.055558212308718	5.717349918834086	3.934589644602186
Deaths	China	Male	Age-standardized	Leukemia	Rate	1998	6.472201584499431	8.093750160722962	4.3978425597745225
Deaths	China	Female	Age-standardized	Leukemia	Rate	1998	5.160277447428832	6.1145951649559365	3.6620512868233184
Deaths	China	Both	Age-standardized	Leukemia	Rate	1998	5.758587392305018	6.555996801460916	4.5093678340813454
Deaths	China	Male	All ages	Burkitt lymphoma	Number	1991	149.87364327135012	231.1498433104047	71.88568043211325
Deaths	China	Female	All ages	Burkitt lymphoma	Number	1991	101.3913552743248	167.84587073715903	32.61364820945959
Deaths	China	Both	All ages	Burkitt lymphoma	Number	1991	251.26499854567476	352.8907248597843	124.6898060877914
Deaths	China	Male	All ages	Burkitt lymphoma	Rate	1991	0.024336608208122838	0.03753430590747275	0.0116728572300283
Deaths	China	Female	All ages	Burkitt lymphoma	Rate	1991	0.017572948323060198	0.029090712957952285	0.005652532733788493
Deaths	China	Both	All ages	Burkitt lymphoma	Rate	1991	0.02106495933701452	0.029584816081057345	0.010453448391866207
Deaths	China	Male	Age-standardized	Burkitt lymphoma	Rate	1991	0.027886732892734002	0.04272555912690978	0.01356137444653867
Deaths	China	Female	Age-standardized	Burkitt lymphoma	Rate	1991	0.019512567327324225	0.03272675113182864	0.00638625214572727
Deaths	China	Both	Age-standardized	Burkitt lymphoma	Rate	1991	0.023596665708505885	0.033086191286405574	0.011818300996768791
Deaths	China	Male	All ages	Other non-Hodgkin lymphoma	Number	1991	14279.338219500232	19484.205975564404	11876.727376747061
Deaths	China	Female	All ages	Other non-Hodgkin lymphoma	Number	1991	9951.864453575083	11784.762504872198	8254.733053927694
Deaths	China	Both	All ages	Other non-Hodgkin lymphoma	Number	1991	24231.202673075324	29533.63992764956	21331.78063279248
Deaths	China	Male	All ages	Other non-Hodgkin lymphoma	Rate	1991	2.3186909461463765	3.163861748627557	1.9285529773855334
Deaths	China	Female	All ages	Other non-Hodgkin lymphoma	Rate	1991	1.724837381723615	2.042511631660761	1.4306939382046304
Deaths	China	Both	All ages	Other non-Hodgkin lymphoma	Rate	1991	2.031438130856507	2.4759712962443374	1.788363258777581
Deaths	China	Male	Age-standardized	Other non-Hodgkin lymphoma	Rate	1991	3.179642148605905	4.3406935445190475	2.6702161631932273
Deaths	China	Female	Age-standardized	Other non-Hodgkin lymphoma	Rate	1991	2.150745702125657	2.5301810340218402	1.8204214065014288
Deaths	China	Both	Age-standardized	Other non-Hodgkin lymphoma	Rate	1991	2.6375893993277675	3.194317787184593	2.3306805012796508
Deaths	China	Male	All ages	Other leukemia	Number	1998	5899.015022452972	9325.40532172476	2694.6005458003806
Deaths	China	Female	All ages	Other leukemia	Number	1998	4313.663046976591	6872.886875815067	2205.1759910548553
Deaths	China	Both	All ages	Other leukemia	Number	1998	10212.678069429558	13997.905780764706	6414.497004006571
Deaths	China	Male	All ages	Other leukemia	Rate	1998	0.9147103085445982	1.446011638666969	0.4178288896149624
Deaths	China	Female	All ages	Other leukemia	Rate	1998	0.7133540888324459	1.1365750874727831	0.36467180970861274
Deaths	China	Both	All ages	Other leukemia	Rate	1998	0.817271327645075	1.120184829475901	0.5133212314145351
Deaths	China	Male	Age-standardized	Other leukemia	Rate	1998	1.1013251029840552	1.754108724728451	0.5116248927501456
Deaths	China	Female	Age-standardized	Other leukemia	Rate	1998	0.7542112169579441	1.2173439533114805	0.37972154366608657
Deaths	China	Both	Age-standardized	Other leukemia	Rate	1998	0.9118163687961818	1.2628441940344035	0.568792762831806
Deaths	Taiwan (Province of China)	Male	All ages	Hodgkin lymphoma	Number	1994	13.789239355084861	15.181358913763468	12.415502866690133
Deaths	Taiwan (Province of China)	Female	All ages	Hodgkin lymphoma	Number	1994	8.196920755405632	9.069982751283703	7.309917006454614
Deaths	Taiwan (Province of China)	Both	All ages	Hodgkin lymphoma	Number	1994	21.98616011049049	23.923758506539993	19.829112853323505
Deaths	Taiwan (Province of China)	Male	All ages	Hodgkin lymphoma	Rate	1994	0.1263329876028653	0.13908718081247112	0.11374721471946282
Deaths	Taiwan (Province of China)	Female	All ages	Hodgkin lymphoma	Rate	1994	0.07976179915428758	0.08825730589912771	0.07113062935479014
Deaths	Taiwan (Province of China)	Both	All ages	Hodgkin lymphoma	Rate	1994	0.10374870011831638	0.11289187536725658	0.09356998551330116
Deaths	Taiwan (Province of China)	Male	Age-standardized	Hodgkin lymphoma	Rate	1994	0.13435494014986682	0.14833805394660182	0.12112005499243886
Deaths	Taiwan (Province of China)	Female	Age-standardized	Hodgkin lymphoma	Rate	1994	0.08749338475647599	0.09677784310454082	0.07811834737379245
Deaths	Taiwan (Province of China)	Both	Age-standardized	Hodgkin lymphoma	Rate	1994	0.11164742222518785	0.12158951380672425	0.10121413756202367
Deaths	Taiwan (Province of China)	Male	All ages	Non-Hodgkin lymphoma	Number	1994	485.9594736244502	519.0490491319914	453.82735187060683
Deaths	Taiwan (Province of China)	Female	All ages	Non-Hodgkin lymphoma	Number	1994	263.4025208080857	277.7278890680926	247.97456425552804
Deaths	Taiwan (Province of China)	Both	All ages	Non-Hodgkin lymphoma	Number	1994	749.3619944325359	787.2042420593076	711.8039800741822
Deaths	Taiwan (Province of China)	Male	All ages	Non-Hodgkin lymphoma	Rate	1994	4.4522189060598025	4.755375942117542	4.15783378193146
Deaths	Taiwan (Province of China)	Female	All ages	Non-Hodgkin lymphoma	Rate	1994	2.563091627739901	2.7024875277444678	2.4129667688293575
Deaths	Taiwan (Province of China)	Both	All ages	Non-Hodgkin lymphoma	Rate	1994	3.536103278141292	3.714673978122672	3.358873823378745
Deaths	Taiwan (Province of China)	Male	Age-standardized	Non-Hodgkin lymphoma	Rate	1994	5.043082185764479	5.413518343897721	4.6590725670329345
Deaths	Taiwan (Province of China)	Female	Age-standardized	Non-Hodgkin lymphoma	Rate	1994	3.032419494109013	3.2267252222624987	2.8435405506378073
Deaths	Taiwan (Province of China)	Both	Age-standardized	Non-Hodgkin lymphoma	Rate	1994	4.0687798998169225	4.2726241174170685	3.8340231500396174
Deaths	Taiwan (Province of China)	Male	All ages	Hodgkin lymphoma	Number	2003	13.151360484569055	14.502339208818471	11.931222349760283
Deaths	Taiwan (Province of China)	Female	All ages	Hodgkin lymphoma	Number	2003	6.071204624538191	6.822795693274128	5.344308662776432
Deaths	Taiwan (Province of China)	Both	All ages	Hodgkin lymphoma	Number	2003	19.222565109107254	21.285990764603127	17.41417403142076
Deaths	Taiwan (Province of China)	Male	All ages	Hodgkin lymphoma	Rate	2003	0.11411492250202125	0.12583742319694868	0.10352773124839892
Deaths	Taiwan (Province of China)	Female	All ages	Hodgkin lymphoma	Rate	2003	0.054697404287946776	0.061468726140566164	0.04814856847123547
Deaths	Taiwan (Province of China)	Both	All ages	Hodgkin lymphoma	Rate	2003	0.08496430143330479	0.09408470333511468	0.0769711598436291
Deaths	Taiwan (Province of China)	Male	Age-standardized	Hodgkin lymphoma	Rate	2003	0.10592058456702098	0.11719960735798536	0.09633583770741472
Deaths	Taiwan (Province of China)	Female	Age-standardized	Hodgkin lymphoma	Rate	2003	0.05089431865695254	0.05717883779051906	0.04468100101878147
Deaths	Taiwan (Province of China)	Both	Age-standardized	Hodgkin lymphoma	Rate	2003	0.07861799330443778	0.0871619814768902	0.07095782568434858
Deaths	Taiwan (Province of China)	Male	All ages	Non-Hodgkin lymphoma	Number	2003	627.9393776317057	670.5500136535329	583.8179521240228
Deaths	Taiwan (Province of China)	Female	All ages	Non-Hodgkin lymphoma	Number	2003	399.0563526656858	424.1648513771343	372.6891014350169
Deaths	Taiwan (Province of China)	Both	All ages	Non-Hodgkin lymphoma	Number	2003	1026.9957302973914	1078.42160180581	970.1352228937315
Deaths	Taiwan (Province of China)	Male	All ages	Non-Hodgkin lymphoma	Rate	2003	5.4486570798882346	5.8183914076102985	5.065813566595784
Deaths	Taiwan (Province of China)	Female	All ages	Non-Hodgkin lymphoma	Rate	2003	3.59522500151093	3.821435414438322	3.3576740886827405
Deaths	Taiwan (Province of China)	Both	All ages	Non-Hodgkin lymphoma	Rate	2003	4.539351241857084	4.76665510185241	4.288026131848407
Deaths	Taiwan (Province of China)	Male	Age-standardized	Non-Hodgkin lymphoma	Rate	2003	5.190724892520335	5.575738067788398	4.812301327839286
Deaths	Taiwan (Province of China)	Female	Age-standardized	Non-Hodgkin lymphoma	Rate	2003	3.438379420753127	3.653670296207257	3.199743681656028
Deaths	Taiwan (Province of China)	Both	Age-standardized	Non-Hodgkin lymphoma	Rate	2003	4.324728699340197	4.556178714895323	4.076630836527491
Deaths	Taiwan (Province of China)	Male	All ages	Hodgkin lymphoma	Number	1992	14.104748066980298	15.550782175879897	12.74205459056203
Deaths	Taiwan (Province of China)	Female	All ages	Hodgkin lymphoma	Number	1992	8.363241690752023	9.354645939174189	7.392862061078122
Deaths	Taiwan (Province of China)	Both	All ages	Hodgkin lymphoma	Number	1992	22.46798975773232	24.620758077532653	20.335086567180973
Deaths	Taiwan (Province of China)	Male	All ages	Hodgkin lymphoma	Rate	1992	0.1314634777791629	0.14494125647045822	0.11876247647760083
Deaths	Taiwan (Province of China)	Female	All ages	Hodgkin lymphoma	Rate	1992	0.08309853106112035	0.09294928508425661	0.07345668107289122
Deaths	Taiwan (Province of China)	Both	All ages	Hodgkin lymphoma	Rate	1992	0.10805413644307772	0.11840733333635961	0.0977964758843536
Deaths	Taiwan (Province of China)	Male	Age-standardized	Hodgkin lymphoma	Rate	1992	0.1437944758724564	0.1578505033692963	0.13015270491675163
Deaths	Taiwan (Province of China)	Female	Age-standardized	Hodgkin lymphoma	Rate	1992	0.09428332338763727	0.10551626534054923	0.08374901694848402
Deaths	Taiwan (Province of China)	Both	Age-standardized	Hodgkin lymphoma	Rate	1992	0.11984562628528404	0.13114314019611398	0.10875544457233484
Deaths	Taiwan (Province of China)	Male	All ages	Non-Hodgkin lymphoma	Number	1992	435.36551320694804	466.3708254729769	409.66735201639517
Deaths	Taiwan (Province of China)	Female	All ages	Non-Hodgkin lymphoma	Number	1992	224.13057538847718	237.62641742624157	210.85185207774842
Deaths	Taiwan (Province of China)	Both	All ages	Non-Hodgkin lymphoma	Number	1992	659.4960885954256	690.5825577011569	627.4189299486831
Deaths	Taiwan (Province of China)	Male	All ages	Non-Hodgkin lymphoma	Rate	1992	4.057829618756816	4.3468150129492305	3.818309591415912
Deaths	Taiwan (Province of China)	Female	All ages	Non-Hodgkin lymphoma	Rate	1992	2.2269978878239756	2.3610947715731623	2.0950583310957747
Deaths	Taiwan (Province of China)	Both	All ages	Non-Hodgkin lymphoma	Rate	1992	3.171680293126434	3.3211828347647363	3.017413279722245
Deaths	Taiwan (Province of China)	Male	Age-standardized	Non-Hodgkin lymphoma	Rate	1992	4.749445016877573	5.080925695694437	4.421058371481309
Deaths	Taiwan (Province of China)	Female	Age-standardized	Non-Hodgkin lymphoma	Rate	1992	2.7271971592480577	2.894511467710923	2.553088746996625
Deaths	Taiwan (Province of China)	Both	Age-standardized	Non-Hodgkin lymphoma	Rate	1992	3.7707640732709455	3.953578116413308	3.5650999919857527
Deaths	Taiwan (Province of China)	Male	All ages	Burkitt lymphoma	Number	1991	2.4953246663246027	4.155472329393171	1.557954375418467
Deaths	Taiwan (Province of China)	Female	All ages	Burkitt lymphoma	Number	1991	1.3333997271337663	2.340859144557098	0.7586521669217438
Deaths	Taiwan (Province of China)	Both	All ages	Burkitt lymphoma	Number	1991	3.8287243934583715	5.729435777390525	2.712448096629824
Deaths	Taiwan (Province of China)	Male	All ages	Burkitt lymphoma	Rate	1991	0.023464746727601484	0.03907591948200729	0.014650199761860319
Deaths	Taiwan (Province of China)	Female	All ages	Burkitt lymphoma	Rate	1991	0.013389218381194404	0.02350553524820593	0.007617940315704411
Deaths	Taiwan (Province of China)	Both	All ages	Burkitt lymphoma	Rate	1991	0.018592256621407656	0.027822096688683257	0.013171627388734054
Deaths	Taiwan (Province of China)	Male	Age-standardized	Burkitt lymphoma	Rate	1991	0.02579316091435072	0.04285700120960569	0.016092070097347748
Deaths	Taiwan (Province of China)	Female	Age-standardized	Burkitt lymphoma	Rate	1991	0.015245973018919442	0.02669741203523577	0.008699965336064111
Deaths	Taiwan (Province of China)	Both	Age-standardized	Burkitt lymphoma	Rate	1991	0.02069386485131846	0.03103551236342609	0.014699621714883824
Deaths	Taiwan (Province of China)	Male	All ages	Other non-Hodgkin lymphoma	Number	1991	399.8248642971808	427.61951198858094	375.62888202241834
Deaths	Taiwan (Province of China)	Female	All ages	Other non-Hodgkin lymphoma	Number	1991	203.28790412310767	214.77629623346078	191.79641307071392
Deaths	Taiwan (Province of China)	Both	All ages	Other non-Hodgkin lymphoma	Number	1991	603.1127684202884	634.0025083227168	575.0565946310969
Deaths	Taiwan (Province of China)	Male	All ages	Other non-Hodgkin lymphoma	Rate	1991	3.759746898967473	4.021113436662245	3.532220355602244
Deaths	Taiwan (Province of China)	Female	All ages	Other non-Hodgkin lymphoma	Rate	1991	2.0412979597726757	2.1566576585067954	1.9259071432792758
Deaths	Taiwan (Province of China)	Both	All ages	Other non-Hodgkin lymphoma	Rate	1991	2.9287110300433614	3.078711372772584	2.7924704628730814
Deaths	Taiwan (Province of China)	Male	Age-standardized	Other non-Hodgkin lymphoma	Rate	1991	4.535601891767191	4.876020609408532	4.207649535763415
Deaths	Taiwan (Province of China)	Female	Age-standardized	Other non-Hodgkin lymphoma	Rate	1991	2.537368501317874	2.686145662614774	2.385750891340205
Deaths	Taiwan (Province of China)	Both	Age-standardized	Other non-Hodgkin lymphoma	Rate	1991	3.5595695408329866	3.7471240106803507	3.374067472061643
Deaths	Taiwan (Province of China)	Male	All ages	Hodgkin lymphoma	Number	1997	15.25373293066772	16.843544085920314	13.762055242833558
Deaths	Taiwan (Province of China)	Female	All ages	Hodgkin lymphoma	Number	1997	7.978525688901839	8.942452910453948	6.994755276529446
Deaths	Taiwan (Province of China)	Both	All ages	Hodgkin lymphoma	Number	1997	23.232258619569574	25.584508035366625	20.924577950259106
Deaths	Taiwan (Province of China)	Male	All ages	Hodgkin lymphoma	Rate	1997	0.13654740783664399	0.1507789794254628	0.12319430125431978
Deaths	Taiwan (Province of China)	Female	All ages	Hodgkin lymphoma	Rate	1997	0.07535245443434772	0.0844561767098889	0.06606132496223684
Deaths	Taiwan (Province of China)	Both	All ages	Hodgkin lymphoma	Rate	1997	0.10676936880693971	0.11757969033071919	0.09616387355549182
Deaths	Taiwan (Province of China)	Male	Age-standardized	Hodgkin lymphoma	Rate	1997	0.13981270432048368	0.15456340750370454	0.12536870754736884
Deaths	Taiwan (Province of China)	Female	Age-standardized	Hodgkin lymphoma	Rate	1997	0.07940293510246224	0.08871542130560123	0.06966104227533582
Deaths	Taiwan (Province of China)	Both	Age-standardized	Hodgkin lymphoma	Rate	1997	0.11036734946606333	0.12118880856970175	0.09917569646248452
Deaths	Taiwan (Province of China)	Male	All ages	Non-Hodgkin lymphoma	Number	1997	580.719999297413	616.2673863291586	541.3599241356287
Deaths	Taiwan (Province of China)	Female	All ages	Non-Hodgkin lymphoma	Number	1997	327.25554058659253	344.9464884341947	308.6500325408022
Deaths	Taiwan (Province of China)	Both	All ages	Non-Hodgkin lymphoma	Number	1997	907.975539884005	948.3324714642732	861.4128286993939
Deaths	Taiwan (Province of China)	Male	All ages	Non-Hodgkin lymphoma	Rate	1997	5.198452794694905	5.5166636599705186	4.846111747423025
Deaths	Taiwan (Province of China)	Female	All ages	Non-Hodgkin lymphoma	Rate	1997	3.0907349517894627	3.2578154869115346	2.915016936718282
Deaths	Taiwan (Province of China)	Both	All ages	Non-Hodgkin lymphoma	Rate	1997	4.172817497989427	4.358287373405693	3.9588274867499207
Deaths	Taiwan (Province of China)	Male	Age-standardized	Non-Hodgkin lymphoma	Rate	1997	5.611100764468865	5.981380590868335	5.1963319368706475
Deaths	Taiwan (Province of China)	Female	Age-standardized	Non-Hodgkin lymphoma	Rate	1997	3.4471555399382203	3.655120347250557	3.2364380220454714
Deaths	Taiwan (Province of China)	Both	Age-standardized	Non-Hodgkin lymphoma	Rate	1997	4.558245980874079	4.774872958539465	4.301302160173704
Deaths	Taiwan (Province of China)	Male	All ages	Hodgkin lymphoma	Number	1995	14.40339119250298	15.956410300940416	12.922277211492512
Deaths	Taiwan (Province of China)	Female	All ages	Hodgkin lymphoma	Number	1995	8.042138719003704	8.993624768515051	7.192463652513566
Deaths	Taiwan (Province of China)	Both	All ages	Hodgkin lymphoma	Number	1995	22.44552991150669	24.588376881227013	20.322447617669564
Deaths	Taiwan (Province of China)	Male	All ages	Hodgkin lymphoma	Rate	1995	0.13089255303361924	0.1450058013163694	0.11743275126074534
Deaths	Taiwan (Province of China)	Female	All ages	Hodgkin lymphoma	Rate	1995	0.07746245626593506	0.08662723805759404	0.06927832515629398
Deaths	Taiwan (Province of China)	Both	All ages	Hodgkin lymphoma	Rate	1995	0.10495449598399181	0.11497437185970127	0.09502703902660535
Deaths	Taiwan (Province of China)	Male	Age-standardized	Hodgkin lymphoma	Rate	1995	0.1373816446341587	0.152476559272618	0.12302378705000314
Deaths	Taiwan (Province of China)	Female	Age-standardized	Hodgkin lymphoma	Rate	1995	0.08382415906493983	0.09351028887056437	0.07485802482467928
Deaths	Taiwan (Province of China)	Both	Age-standardized	Hodgkin lymphoma	Rate	1995	0.11136319280690253	0.12244832867834701	0.10096970960650052
Deaths	Taiwan (Province of China)	Male	All ages	Non-Hodgkin lymphoma	Number	1995	512.331045515542	545.136088424429	478.08722872967877
Deaths	Taiwan (Province of China)	Female	All ages	Non-Hodgkin lymphoma	Number	1995	282.72807338976213	299.6658023676173	267.34233098197274
Deaths	Taiwan (Province of China)	Both	All ages	Non-Hodgkin lymphoma	Number	1995	795.059118905303	832.072258674706	755.5935239355802
Deaths	Taiwan (Province of China)	Male	All ages	Non-Hodgkin lymphoma	Rate	1995	4.655870110701276	4.9539898910594395	4.34467529936753
Deaths	Taiwan (Province of China)	Female	All ages	Non-Hodgkin lymphoma	Rate	1995	2.723257057025712	2.8864024759291427	2.575060483946706
Deaths	Taiwan (Province of China)	Both	All ages	Non-Hodgkin lymphoma	Rate	1995	3.7176680359595613	3.8907401552010534	3.533128323817049
Deaths	Taiwan (Province of China)	Male	Age-standardized	Non-Hodgkin lymphoma	Rate	1995	5.167457616763324	5.5335876800790444	4.785538866361562
Deaths	Taiwan (Province of China)	Female	Age-standardized	Non-Hodgkin lymphoma	Rate	1995	3.1620103946799625	3.351294635824748	2.9745994150130435
Deaths	Taiwan (Province of China)	Both	Age-standardized	Non-Hodgkin lymphoma	Rate	1995	4.199885878670607	4.413647499985431	3.9704725176358577
Deaths	Taiwan (Province of China)	Male	All ages	Myelodysplastic, myeloproliferative, and other hematopoietic neoplasms	Number	1990	32.881635639644	50.163560025251435	18.294085689022975
Deaths	Taiwan (Province of China)	Female	All ages	Myelodysplastic, myeloproliferative, and other hematopoietic neoplasms	Number	1990	16.511201720139923	28.186082910401165	9.370659469888883
Deaths	Taiwan (Province of China)	Both	All ages	Myelodysplastic, myeloproliferative, and other hematopoietic neoplasms	Number	1990	49.39283735978393	78.07462004356734	27.963160745162437
Deaths	Taiwan (Province of China)	Male	All ages	Myelodysplastic, myeloproliferative, and other hematopoietic neoplasms	Rate	1990	0.31203048776188247	0.47602741767748474	0.17360184095651385
Deaths	Taiwan (Province of China)	Female	All ages	Myelodysplastic, myeloproliferative, and other hematopoietic neoplasms	Rate	1990	0.16757712704232053	0.28606898981436746	0.09510562702050165
Deaths	Taiwan (Province of China)	Both	All ages	Myelodysplastic, myeloproliferative, and other hematopoietic neoplasms	Rate	1990	0.24223036309932738	0.38289040623921927	0.13713580637950198
Deaths	Taiwan (Province of China)	Male	Age-standardized	Myelodysplastic, myeloproliferative, and other hematopoietic neoplasms	Rate	1990	0.44614961673338677	0.6775967105879926	0.24571119605121547
Deaths	Taiwan (Province of China)	Female	Age-standardized	Myelodysplastic, myeloproliferative, and other hematopoietic neoplasms	Rate	1990	0.22795492155873562	0.3866582290013298	0.12784348948002586
Deaths	Taiwan (Province of China)	Both	Age-standardized	Myelodysplastic, myeloproliferative, and other hematopoietic neoplasms	Rate	1990	0.3342025724120349	0.523779066951799	0.1862901877888603
Deaths	Taiwan (Province of China)	Male	All ages	Hodgkin lymphoma	Number	1999	14.549625783418975	16.110074047168933	13.11155856387984
Deaths	Taiwan (Province of China)	Female	All ages	Hodgkin lymphoma	Number	1999	7.903857135545816	8.895914310891214	6.893545602254394
Deaths	Taiwan (Province of China)	Both	All ages	Hodgkin lymphoma	Number	1999	22.45348291896479	24.725716535656495	20.072077150217776
Deaths	Taiwan (Province of China)	Male	All ages	Hodgkin lymphoma	Rate	1999	0.1285196337792604	0.14230337243851685	0.1158169103445619
Deaths	Taiwan (Province of China)	Female	All ages	Hodgkin lymphoma	Rate	1999	0.07327458319757309	0.08247168466144919	0.06390825037651339
Deaths	Taiwan (Province of China)	Both	All ages	Hodgkin lymphoma	Rate	1999	0.10156470469864212	0.11184278659437771	0.09079280019975715
Deaths	Taiwan (Province of China)	Male	Age-standardized	Hodgkin lymphoma	Rate	1999	0.12698458273548388	0.14074480699923636	0.11419261324469467
Deaths	Taiwan (Province of China)	Female	Age-standardized	Hodgkin lymphoma	Rate	1999	0.07418970001925551	0.08343967596303785	0.06463942695273625
Deaths	Taiwan (Province of China)	Both	Age-standardized	Hodgkin lymphoma	Rate	1999	0.10110402091782877	0.11122749668447514	0.09027143732963074
Deaths	Taiwan (Province of China)	Male	All ages	Non-Hodgkin lymphoma	Number	1999	569.8012741748494	603.6451389436911	530.6862228763692
Deaths	Taiwan (Province of China)	Female	All ages	Non-Hodgkin lymphoma	Number	1999	317.68682622410563	336.3896490019166	298.08135428302745
Deaths	Taiwan (Province of China)	Both	All ages	Non-Hodgkin lymphoma	Number	1999	887.4881003989544	925.4595347213219	844.7297203266223
Deaths	Taiwan (Province of China)	Male	All ages	Non-Hodgkin lymphoma	Rate	1999	5.033163888473509	5.3321132340108575	4.687653141807674
Deaths	Taiwan (Province of China)	Female	All ages	Non-Hodgkin lymphoma	Rate	1999	2.9451911110895415	3.1185800679191025	2.7634339309890166
Deaths	Taiwan (Province of China)	Both	All ages	Non-Hodgkin lymphoma	Rate	1999	4.014409130462616	4.186166782843476	3.8209985018705273
Deaths	Taiwan (Province of China)	Male	Age-standardized	Non-Hodgkin lymphoma	Rate	1999	5.211195627825857	5.549881911102273	4.843990131390019
Deaths	Taiwan (Province of China)	Female	Age-standardized	Non-Hodgkin lymphoma	Rate	1999	3.1288420719133905	3.324516276112135	2.919522599069142
Deaths	Taiwan (Province of China)	Both	Age-standardized	Non-Hodgkin lymphoma	Rate	1999	4.194160086248663	4.3860585167845825	3.964721184385173
Deaths	Taiwan (Province of China)	Male	All ages	Hodgkin lymphoma	Number	2001	14.835688655564192	16.428265469813702	13.435778636027582
Deaths	Taiwan (Province of China)	Female	All ages	Hodgkin lymphoma	Number	2001	7.942508073465455	8.942349410757005	6.933948596147235
Deaths	Taiwan (Province of China)	Both	All ages	Hodgkin lymphoma	Number	2001	22.778196729029688	25.218771438640683	20.523852284400025
Deaths	Taiwan (Province of China)	Male	All ages	Hodgkin lymphoma	Rate	2001	0.1296513992142393	0.14356917661691912	0.1174173670084689
Deaths	Taiwan (Province of China)	Female	All ages	Hodgkin lymphoma	Rate	2001	0.0724648607711349	0.08158708798574886	0.06326309208204309
Deaths	Taiwan (Province of China)	Both	All ages	Hodgkin lymphoma	Rate	2001	0.10167363413181536	0.11256747718042272	0.09161105564954891
Deaths	Taiwan (Province of China)	Male	Age-standardized	Hodgkin lymphoma	Rate	2001	0.12437270693286101	0.1370123377895283	0.11263455807290938
Deaths	Taiwan (Province of China)	Female	Age-standardized	Hodgkin lymphoma	Rate	2001	0.07050552023242172	0.0792548079149275	0.061298648517378936
Deaths	Taiwan (Province of China)	Both	Age-standardized	Hodgkin lymphoma	Rate	2001	0.09781671658103325	0.10811544279965761	0.08812725406904295
Deaths	Taiwan (Province of China)	Male	All ages	Non-Hodgkin lymphoma	Number	2001	608.9012159849647	646.2996852942874	566.4438934008044
Deaths	Taiwan (Province of China)	Female	All ages	Non-Hodgkin lymphoma	Number	2001	367.89650583533376	389.60808786380863	344.20743328908577
Deaths	Taiwan (Province of China)	Both	All ages	Non-Hodgkin lymphoma	Number	2001	976.7977218202996	1022.5614097260152	923.444946036526
Deaths	Taiwan (Province of China)	Male	All ages	Non-Hodgkin lymphoma	Rate	2001	5.321282784273972	5.648113845979079	4.950241614044091
Deaths	Taiwan (Province of China)	Female	All ages	Non-Hodgkin lymphoma	Rate	2001	3.3565680798751067	3.554657493730502	3.1404366856123658
Deaths	Taiwan (Province of China)	Both	All ages	Non-Hodgkin lymphoma	Rate	2001	4.360071842850329	4.5643443985754475	4.121924342875376
Deaths	Taiwan (Province of China)	Male	Age-standardized	Non-Hodgkin lymphoma	Rate	2001	5.28094912749749	5.62994527994497	4.912152036707206
Deaths	Taiwan (Province of China)	Female	Age-standardized	Non-Hodgkin lymphoma	Rate	2001	3.3856053116062768	3.5968339091989727	3.155838126574542
Deaths	Taiwan (Province of China)	Both	Age-standardized	Non-Hodgkin lymphoma	Rate	2001	4.349063294164852	4.5667381985051785	4.093045747997683
Deaths	China	Male	All ages	Other leukemia	Number	1999	5958.449631663013	9361.596165234558	2742.5890917492447
Deaths	China	Female	All ages	Other leukemia	Number	1999	4375.697498804535	6945.263132264409	2272.70241996657
Deaths	China	Both	All ages	Other leukemia	Number	1999	10334.147130467529	14357.008359331465	6516.34876628979
Deaths	China	Male	All ages	Other leukemia	Rate	1999	0.921363699234847	1.4475971782505297	0.4240905247612138
Deaths	China	Female	All ages	Other leukemia	Rate	1999	0.7203319048354282	1.143336490471318	0.37413465253159606
Deaths	China	Both	All ages	Other leukemia	Rate	1999	0.8239930036066291	1.1447557588892	0.5195809315171372
Deaths	China	Male	Age-standardized	Other leukemia	Rate	1999	1.0937367706353485	1.7408109504780918	0.49790320330774956
Deaths	China	Female	Age-standardized	Other leukemia	Rate	1999	0.7497437683836067	1.202560322929923	0.38600858888061
Deaths	China	Both	Age-standardized	Other leukemia	Rate	1999	0.9057607929363857	1.2455665377235239	0.5599841670823639
Deaths	China	Male	All ages	Other leukemia	Number	2001	6212.566362948802	9760.422048697032	2877.9410532719417
Deaths	China	Female	All ages	Other leukemia	Number	2001	4459.942138871676	7138.282332072693	2226.484668055366
Deaths	China	Both	All ages	Other leukemia	Number	2001	10672.50850182048	14762.439160596994	6521.548374877667
Deaths	China	Male	All ages	Other leukemia	Rate	2001	0.9542380669063242	1.4991817751010281	0.44204612826720174
Deaths	China	Female	All ages	Other leukemia	Rate	2001	0.7266091740263548	1.1629615963104096	0.3627365860955628
Deaths	China	Both	All ages	Other leukemia	Rate	2001	0.8437752741596601	1.16712777955373	0.5155977404018238
Deaths	China	Male	Age-standardized	Other leukemia	Rate	2001	1.1004422480320952	1.7494172326826012	0.5220726639187337
Deaths	China	Female	Age-standardized	Other leukemia	Rate	2001	0.7336742378008118	1.1964267495953076	0.3678944149940259
Deaths	China	Both	Age-standardized	Other leukemia	Rate	2001	0.9004479748785256	1.2584633717144007	0.5386344386598584
Deaths	China	Male	All ages	Other leukemia	Number	2003	6435.2547644905335	10538.790587213327	3020.946813411686
Deaths	China	Female	All ages	Other leukemia	Number	2003	4542.109854904408	7434.63114518224	2245.6909864206195
Deaths	China	Both	All ages	Other leukemia	Number	2003	10977.364619394952	15145.220238734913	6673.985915442091
Deaths	China	Male	All ages	Other leukemia	Rate	2003	0.9799162944261289	1.6047744802489767	0.46000898416508296
Deaths	China	Female	All ages	Other leukemia	Rate	2003	0.7309454366110777	1.1964285061467133	0.36139099031045485
Deaths	China	Both	All ages	Other leukemia	Rate	2003	0.8588702357732944	1.1849637256558305	0.5221734045907406
Deaths	China	Male	Age-standardized	Other leukemia	Rate	2003	1.0908557085926538	1.80970781529402	0.507083588342458
Deaths	China	Female	Age-standardized	Other leukemia	Rate	2003	0.7126797441807433	1.17880117159034	0.35178977651147353
Deaths	China	Both	Age-standardized	Other leukemia	Rate	2003	0.8838964107046147	1.2208804575312617	0.5344689841801573
Deaths	China	Male	All ages	Other leukemia	Number	2000	6150.20447533806	9749.542568361427	2718.949565736066
Deaths	China	Female	All ages	Other leukemia	Number	2000	4436.395854128964	7026.47816405524	2281.4927440861347
Deaths	China	Both	All ages	Other leukemia	Number	2000	10586.600329467017	14720.101760270278	6178.270711126756
Deaths	China	Male	All ages	Other leukemia	Rate	2000	0.9481459943591793	1.5030377884335409	0.4191667366434309
Deaths	China	Female	All ages	Other leukemia	Rate	2000	0.7267657333333224	1.1510703110267881	0.37375175745581973
Deaths	China	Both	All ages	Other leukemia	Rate	2000	0.8408164193124443	1.1691102779742297	0.4906949629913985
Deaths	China	Male	Age-standardized	Other leukemia	Rate	2000	1.1088618772519985	1.7839671562315256	0.49727790033070596
Deaths	China	Female	Age-standardized	Other leukemia	Rate	2000	0.7453395007084994	1.1977527773891403	0.37311299065757153
Deaths	China	Both	Age-standardized	Other leukemia	Rate	2000	0.9108334255433529	1.2672508725265887	0.5332016097744399
Deaths	China	Male	All ages	Other leukemia	Number	2004	6549.077772324704	10801.371020975726	3095.6291162697767
Deaths	China	Female	All ages	Other leukemia	Number	2004	4580.450329933545	7450.703267230135	2305.808377267729
Deaths	China	Both	All ages	Other leukemia	Number	2004	11129.528102258264	15490.314585799182	6831.856521471374
Deaths	China	Male	All ages	Other leukemia	Rate	2004	0.9926396764136481	1.637157139955475	0.4692025947922034
Deaths	China	Female	All ages	Other leukemia	Rate	2004	0.7323311781552551	1.1912327192193377	0.3686570629288389
Deaths	China	Both	All ages	Other leukemia	Rate	2004	0.8659592018364378	1.205260486488389	0.5315687211566491
Deaths	China	Male	Age-standardized	Other leukemia	Rate	2004	1.083005248784638	1.7824714046158099	0.5329609188396847
Deaths	China	Female	Age-standardized	Other leukemia	Rate	2004	0.7004135482077116	1.1447309555127676	0.3553200378523206
Deaths	China	Both	Age-standardized	Other leukemia	Rate	2004	0.8737709741752352	1.2258037210621515	0.5372848953553957
Deaths	China	Male	All ages	Other leukemia	Number	2008	6621.328586406933	10441.156914423755	3074.9256865591487
Deaths	China	Female	All ages	Other leukemia	Number	2008	4558.093849322314	7051.268906007879	2127.015629717524
Deaths	China	Both	All ages	Other leukemia	Number	2008	11179.422435729266	15230.442906870976	6302.261288721465
Deaths	China	Male	All ages	Other leukemia	Rate	2008	0.9802862391667332	1.5458109819836607	0.45524207078053575
Deaths	China	Female	All ages	Other leukemia	Rate	2008	0.7072571102965486	1.0941108795134837	0.33003860331951523
Deaths	China	Both	All ages	Other leukemia	Rate	2008	0.8469751636011914	1.1538884899400608	0.4774717850371781
Deaths	China	Male	Age-standardized	Other leukemia	Rate	2008	0.9814136168799165	1.5795209863090298	0.4644652609688988
Deaths	China	Female	Age-standardized	Other leukemia	Rate	2008	0.623635924461242	0.9772389389394317	0.29036638288900835
Deaths	China	Both	Age-standardized	Other leukemia	Rate	2008	0.7855453364682845	1.0717237148361893	0.44057956268338405
Deaths	China	Male	All ages	Other leukemia	Number	2006	6477.0151140599855	10747.684315468558	3044.1036156922846
Deaths	China	Female	All ages	Other leukemia	Number	2006	4462.556519985368	7015.226050371537	2119.5664854398533
Deaths	China	Both	All ages	Other leukemia	Number	2006	10939.571634045355	15174.022342483799	6469.682919887882
Deaths	China	Male	All ages	Other leukemia	Rate	2006	0.9712405884978176	1.611635461045146	0.45646905790529346
Deaths	China	Female	All ages	Other leukemia	Rate	2006	0.7033779098476811	1.1057238186947413	0.3340812015792168
Deaths	China	Both	All ages	Other leukemia	Rate	2006	0.8406473363737019	1.1660421350124648	0.4971603912588477
Deaths	China	Male	Age-standardized	Other leukemia	Rate	2006	1.0121114005795635	1.666850686998326	0.48956123406806296
Deaths	China	Female	Age-standardized	Other leukemia	Rate	2006	0.6442075883654621	1.0419070980608425	0.31079211455922257
Deaths	China	Both	Age-standardized	Other leukemia	Rate	2006	0.8110734975865618	1.1323048094354011	0.47874755267179236
Deaths	Taiwan (Province of China)	Male	All ages	Hodgkin lymphoma	Number	1998	13.988086157961664	15.489084002043812	12.608841665363048
Deaths	Taiwan (Province of China)	Female	All ages	Hodgkin lymphoma	Number	1998	8.459985082447119	9.581972807826613	7.4488103624472775
Deaths	Taiwan (Province of China)	Both	All ages	Hodgkin lymphoma	Number	1998	22.4480712404088	24.7139055008616	20.148798174627736
Deaths	Taiwan (Province of China)	Male	All ages	Hodgkin lymphoma	Rate	1998	0.12435419500245394	0.13769807753888044	0.1120927007099665
Deaths	Taiwan (Province of China)	Female	All ages	Hodgkin lymphoma	Rate	1998	0.07914409377197483	0.08964041272325526	0.06968444271117545
Deaths	Taiwan (Province of China)	Both	All ages	Hodgkin lymphoma	Rate	1998	0.10232538982833288	0.11265377713182066	0.09184457790208085
Deaths	Taiwan (Province of China)	Male	Age-standardized	Hodgkin lymphoma	Rate	1998	0.12502859100045532	0.13864775043783076	0.11244503992792294
Deaths	Taiwan (Province of China)	Female	Age-standardized	Hodgkin lymphoma	Rate	1998	0.08172956685338985	0.09209873489570784	0.07196341355900544
Deaths	Taiwan (Province of China)	Both	Age-standardized	Hodgkin lymphoma	Rate	1998	0.10382054464722897	0.11428200501825497	0.09316425632770495
Deaths	Taiwan (Province of China)	Male	All ages	Non-Hodgkin lymphoma	Number	1998	568.6771502789128	602.8017083026858	531.8822383310961
Deaths	Taiwan (Province of China)	Female	All ages	Non-Hodgkin lymphoma	Number	1998	329.4325643155756	348.7384936181558	309.8669500192485
Deaths	Taiwan (Province of China)	Both	All ages	Non-Hodgkin lymphoma	Number	1998	898.1097145944883	937.0463467972016	853.4344978039976
Deaths	Taiwan (Province of China)	Male	All ages	Non-Hodgkin lymphoma	Rate	1998	5.055544299673415	5.358911886557023	4.728437245585634
Deaths	Taiwan (Province of China)	Female	All ages	Non-Hodgkin lymphoma	Rate	1998	3.081877982956477	3.262487081458172	2.898839502689222
Deaths	Taiwan (Province of China)	Both	All ages	Non-Hodgkin lymphoma	Rate	1998	4.09386738264914	4.271352834565078	3.8902236519787214
Deaths	Taiwan (Province of China)	Male	Age-standardized	Non-Hodgkin lymphoma	Rate	1998	5.355414189381307	5.709212032778764	4.983973510464604
Deaths	Taiwan (Province of China)	Female	Age-standardized	Non-Hodgkin lymphoma	Rate	1998	3.3599259132649664	3.5705221558410964	3.1409621841122943
Deaths	Taiwan (Province of China)	Both	Age-standardized	Non-Hodgkin lymphoma	Rate	1998	4.385008536360833	4.592672024741445	4.141970217368382
Deaths	Taiwan (Province of China)	Male	All ages	Myelodysplastic, myeloproliferative, and other hematopoietic neoplasms	Number	1991	34.90987692388544	52.9781593022613	20.017736808771534
Deaths	Taiwan (Province of China)	Female	All ages	Myelodysplastic, myeloproliferative, and other hematopoietic neoplasms	Number	1991	17.305862771075777	29.24477585935059	10.102908355041302
Deaths	Taiwan (Province of China)	Both	All ages	Myelodysplastic, myeloproliferative, and other hematopoietic neoplasms	Number	1991	52.215739694961236	81.65090191117841	30.37224660726422
Deaths	Taiwan (Province of China)	Male	All ages	Myelodysplastic, myeloproliferative, and other hematopoietic neoplasms	Rate	1991	0.32827448522650604	0.4981792978278422	0.18823647704707427
Deaths	Taiwan (Province of China)	Female	All ages	Myelodysplastic, myeloproliferative, and other hematopoietic neoplasms	Rate	1991	0.17377532873431456	0.29365889501989206	0.10144748307517189
Deaths	Taiwan (Province of China)	Both	All ages	Myelodysplastic, myeloproliferative, and other hematopoietic neoplasms	Rate	1991	0.2535592360066533	0.3964961605216989	0.14748739921205678
Deaths	Taiwan (Province of China)	Male	Age-standardized	Myelodysplastic, myeloproliferative, and other hematopoietic neoplasms	Rate	1991	0.4550378518187749	0.6866525377305222	0.2565723352877536
Deaths	Taiwan (Province of China)	Female	Age-standardized	Myelodysplastic, myeloproliferative, and other hematopoietic neoplasms	Rate	1991	0.2310553228691084	0.38894275984591553	0.13370053744706728
Deaths	Taiwan (Province of China)	Both	Age-standardized	Myelodysplastic, myeloproliferative, and other hematopoietic neoplasms	Rate	1991	0.34074887349875127	0.5312704868125809	0.19632918670315402
Deaths	China	Male	All ages	Other leukemia	Number	1995	5887.310101736303	9327.192604313117	2526.970093375578
Deaths	China	Female	All ages	Other leukemia	Number	1995	4296.727620923604	6596.1214731017035	2219.2004153579855
Deaths	China	Both	All ages	Other leukemia	Number	1995	10184.037722659903	14258.02089976067	6293.056626259317
Deaths	China	Male	All ages	Other leukemia	Rate	1995	0.9230267091073162	1.4623398030673076	0.39618447966808673
Deaths	China	Female	All ages	Other leukemia	Rate	1995	0.721024014746289	1.1068800272863635	0.3723989356961137
Deaths	China	Both	All ages	Other leukemia	Rate	1995	0.825456055423962	1.1556683125673741	0.5100768320715615
Deaths	China	Male	Age-standardized	Other leukemia	Rate	1995	1.146333243894654	1.8414615023041396	0.5069004621854845
Deaths	China	Female	Age-standardized	Other leukemia	Rate	1995	0.7949876496251526	1.2392295647504274	0.41228102285114204
Deaths	China	Both	Age-standardized	Other leukemia	Rate	1995	0.9542645843165114	1.3639918193388607	0.6024580753272544
Deaths	China	Male	All ages	Acute lymphoid leukemia	Number	1994	17468.4404743244	25744.784374952436	9878.301150773237
Deaths	China	Female	All ages	Acute lymphoid leukemia	Number	1994	14682.926323794503	20005.725557986632	9497.261042500642
Deaths	China	Both	All ages	Acute lymphoid leukemia	Number	1994	32151.36679811886	41677.47648195607	23126.025569275113
Deaths	China	Male	All ages	Acute lymphoid leukemia	Rate	1994	2.7551267657450085	4.060473779214609	1.5580081084277615
Deaths	China	Female	All ages	Acute lymphoid leukemia	Rate	1994	2.479075930335373	3.3777812137712147	1.6035244429729336
Deaths	China	Both	All ages	Acute lymphoid leukemia	Rate	1994	2.6218015683255276	3.3986136231892923	1.8858249631306254
Deaths	China	Male	Age-standardized	Acute lymphoid leukemia	Rate	1994	3.0107295103518177	4.459550426051143	1.7188418481642052
Deaths	China	Female	Age-standardized	Acute lymphoid leukemia	Rate	1994	2.7284284744123184	3.7014570250000443	1.7523035476071138
Deaths	China	Both	Age-standardized	Acute lymphoid leukemia	Rate	1994	2.8596498823519676	3.7280266927402206	2.0715139220757557
Deaths	China	Male	All ages	Chronic lymphoid leukemia	Number	1994	3024.1004127314477	4242.080876516895	1482.7022679030567
Deaths	China	Female	All ages	Chronic lymphoid leukemia	Number	1994	2176.8880924546634	3179.3292875992092	1077.2175928318945
Deaths	China	Both	All ages	Chronic lymphoid leukemia	Number	1994	5200.9885051861165	6821.147501695648	3070.5522986401998
Deaths	China	Male	All ages	Chronic lymphoid leukemia	Rate	1994	0.47696186741244856	0.6690620483565967	0.23385216957030816
Deaths	China	Female	All ages	Chronic lymphoid leukemia	Rate	1994	0.367547364471375	0.5368002629506233	0.18187819970162636
Deaths	China	Both	All ages	Chronic lymphoid leukemia	Rate	1994	0.42411757812230233	0.5562343688222844	0.2503899408926977
Deaths	China	Male	Age-standardized	Chronic lymphoid leukemia	Rate	1994	0.6675352713112603	0.9463008551787389	0.31430590034399514
Deaths	China	Female	Age-standardized	Chronic lymphoid leukemia	Rate	1994	0.43336778515530905	0.6205474564946155	0.21476186994665827
Deaths	China	Both	Age-standardized	Chronic lymphoid leukemia	Rate	1994	0.5350299872437001	0.6960939781952514	0.3190134091936251
Deaths	China	Male	All ages	Acute myeloid leukemia	Number	1994	8327.35688110035	12840.618430139013	3534.172853528931
Deaths	China	Female	All ages	Acute myeloid leukemia	Number	1994	6681.609588958024	9696.35773487891	3576.68715264227
Deaths	China	Both	All ages	Acute myeloid leukemia	Number	1994	15008.966470058336	22336.099743022773	8117.739920386804
Deaths	China	Male	All ages	Acute myeloid leukemia	Rate	1994	1.3133927934066343	2.0252255247166215	0.5574106193302624
Deaths	China	Female	All ages	Acute myeloid leukemia	Rate	1994	1.1281278093073754	1.6371400729229717	0.6038904530962571
Deaths	China	Both	All ages	Acute myeloid leukemia	Rate	1994	1.2239147429479291	1.8214100104745412	0.6619657381338484
Deaths	China	Male	Age-standardized	Acute myeloid leukemia	Rate	1994	1.605771238036501	2.3902362283270233	0.709833640909483
Deaths	China	Female	Age-standardized	Acute myeloid leukemia	Rate	1994	1.2826302339070212	1.8475351058074014	0.7003644028003176
Deaths	China	Both	Age-standardized	Acute myeloid leukemia	Rate	1994	1.4270429980134587	2.0690312869383733	0.7909915146134056
Deaths	China	Male	All ages	Chronic myeloid leukemia	Number	1994	1833.8181783130776	2743.8128763359327	408.71206769960895
Deaths	China	Female	All ages	Chronic myeloid leukemia	Number	1994	1703.0693868996307	2749.7523156192506	747.1242645027177
Deaths	China	Both	All ages	Chronic myeloid leukemia	Number	1994	3536.8875652127062	5081.224398014544	1663.7896443024224
Deaths	China	Male	All ages	Chronic myeloid leukemia	Rate	1994	0.28923025807634495	0.4327548476293679	0.0644621687240647
Deaths	China	Female	All ages	Chronic myeloid leukemia	Rate	1994	0.2875474705550931	0.4642701754205884	0.12614500272310505
Deaths	China	Both	All ages	Chronic myeloid leukemia	Rate	1994	0.28841751654577524	0.41435134560151615	0.1356746767932455
Deaths	China	Male	Age-standardized	Chronic myeloid leukemia	Rate	1994	0.3414729887092341	0.5160520780706975	0.07572808429923039
Deaths	China	Female	Age-standardized	Chronic myeloid leukemia	Rate	1994	0.3154624277296126	0.5100026265761243	0.1396378030966267
Deaths	China	Both	Age-standardized	Chronic myeloid leukemia	Rate	1994	0.3260331474213045	0.46552418328267176	0.15462703548393594
Deaths	Taiwan (Province of China)	Male	All ages	Multiple myeloma	Number	1990	83.51241128547565	91.22995433834916	74.77005248079921
Deaths	Taiwan (Province of China)	Female	All ages	Multiple myeloma	Number	1990	43.23050873312863	47.0822843222682	39.509765165665236
Deaths	Taiwan (Province of China)	Both	All ages	Multiple myeloma	Number	1990	126.74292001860425	136.00509171360423	117.54421942728732
Deaths	Taiwan (Province of China)	Male	All ages	Multiple myeloma	Rate	1990	0.7924915510030288	0.8657272242372419	0.7095308822605131
Deaths	Taiwan (Province of China)	Female	All ages	Multiple myeloma	Rate	1990	0.4387593693582609	0.47785219241137883	0.40099642950294134
Deaths	Taiwan (Province of China)	Both	All ages	Multiple myeloma	Rate	1990	0.6215675222855805	0.6669906915687223	0.5764556254320717
Deaths	Taiwan (Province of China)	Male	Age-standardized	Multiple myeloma	Rate	1990	1.018916479962923	1.1108751369302745	0.9254159316529963
Deaths	Taiwan (Province of China)	Female	Age-standardized	Multiple myeloma	Rate	1990	0.5848639667453105	0.6364535049025666	0.5323801426148034
Deaths	Taiwan (Province of China)	Both	Age-standardized	Multiple myeloma	Rate	1990	0.8043725584400806	0.8608420883648806	0.7453002497303551
Deaths	Taiwan (Province of China)	Male	All ages	Leukemia	Number	1990	295.4340677165945	310.08427323312304	281.2888023828366
Deaths	Taiwan (Province of China)	Female	All ages	Leukemia	Number	1990	195.05650364713173	210.42095087799908	179.70992430142178
Deaths	Taiwan (Province of China)	Both	All ages	Leukemia	Number	1990	490.49057136372613	511.0002600768575	468.29142306162987
Deaths	Taiwan (Province of China)	Male	All ages	Leukemia	Rate	1990	2.803523439689938	2.942546656881203	2.669291855531995
Deaths	Taiwan (Province of China)	Female	All ages	Leukemia	Rate	1990	1.9796868238994072	2.1356251964771893	1.8239297978348454
Deaths	Taiwan (Province of China)	Both	All ages	Leukemia	Rate	1990	2.405444099774872	2.5060268888915984	2.296575931004901
Deaths	Taiwan (Province of China)	Male	Age-standardized	Leukemia	Rate	1990	3.334416926044207	3.5058975835670614	3.1589700755726433
Deaths	Taiwan (Province of China)	Female	Age-standardized	Leukemia	Rate	1990	2.3007643084882607	2.4855629353516244	2.1020713048914317
Deaths	Taiwan (Province of China)	Both	Age-standardized	Leukemia	Rate	1990	2.819113208478288	2.9385961048808213	2.6808162163438944
Deaths	Taiwan (Province of China)	Male	All ages	Burkitt lymphoma	Number	1990	2.5091202239665567	4.228585132449387	1.567514072422056
Deaths	Taiwan (Province of China)	Female	All ages	Burkitt lymphoma	Number	1990	1.3819114200996947	2.418511900638674	0.7871809582760338
Deaths	Taiwan (Province of China)	Both	All ages	Burkitt lymphoma	Number	1990	3.891031644066252	5.8933915972658175	2.75225859038566
Deaths	Taiwan (Province of China)	Male	All ages	Burkitt lymphoma	Rate	1990	0.023810312112136935	0.040127185152250305	0.014874934627697388
Deaths	Taiwan (Province of China)	Female	All ages	Burkitt lymphoma	Rate	1990	0.014025432523473366	0.02454620099107217	0.007989335100267954
Deaths	Taiwan (Province of China)	Both	All ages	Burkitt lymphoma	Rate	1990	0.019082240631524323	0.028902133645283462	0.01349751569921308
Deaths	Taiwan (Province of China)	Male	Age-standardized	Burkitt lymphoma	Rate	1990	0.026218932682915946	0.04387532873974097	0.016331317430144585
Deaths	Taiwan (Province of China)	Female	Age-standardized	Burkitt lymphoma	Rate	1990	0.01598359572539496	0.027934985189023025	0.009198752917701654
Deaths	Taiwan (Province of China)	Both	Age-standardized	Burkitt lymphoma	Rate	1990	0.02126591592132567	0.031974588571756994	0.015143131219215882
Deaths	Taiwan (Province of China)	Male	All ages	Other non-Hodgkin lymphoma	Number	1990	376.36896143430977	401.5517304171794	352.8366873574358
Deaths	Taiwan (Province of China)	Female	All ages	Other non-Hodgkin lymphoma	Number	1990	198.04627414352112	209.08160384476153	186.52324175085138
Deaths	Taiwan (Province of China)	Both	All ages	Other non-Hodgkin lymphoma	Number	1990	574.4152355778307	602.1127669561555	547.390875952542
Deaths	Taiwan (Province of China)	Male	All ages	Other non-Hodgkin lymphoma	Rate	1990	3.5715556215576494	3.8105276658633103	3.3482459590206544
Deaths	Taiwan (Province of China)	Female	All ages	Other non-Hodgkin lymphoma	Rate	1990	2.0100308993212264	2.122031762652876	1.8930801954349203
Deaths	Taiwan (Province of China)	Both	All ages	Other non-Hodgkin lymphoma	Rate	1990	2.8170240569555394	2.952857174495561	2.6844922812068086
Deaths	Taiwan (Province of China)	Male	Age-standardized	Other non-Hodgkin lymphoma	Rate	1990	4.350566746637688	4.66664774395319	4.037728677468531
Deaths	Taiwan (Province of China)	Female	Age-standardized	Other non-Hodgkin lymphoma	Rate	1990	2.5449161782927026	2.6968836669262166	2.393176322062467
Deaths	Taiwan (Province of China)	Both	Age-standardized	Other non-Hodgkin lymphoma	Rate	1990	3.470570316120963	3.646248167385872	3.296935874592043
Deaths	China	Male	All ages	Burkitt lymphoma	Number	2012	124.01118495394383	178.67457745994105	65.10304749554855
Deaths	China	Female	All ages	Burkitt lymphoma	Number	2012	56.17620183556962	87.09928514829024	30.435057706860558
Deaths	China	Both	All ages	Burkitt lymphoma	Number	2012	180.1873867895136	229.67284310768048	109.16767045347581
Deaths	China	Male	All ages	Burkitt lymphoma	Rate	2012	0.017973758477385988	0.02589648427685509	0.009435813811966683
Deaths	China	Female	All ages	Burkitt lymphoma	Rate	2012	0.008495661507828938	0.0131722334372064	0.004602766648510026
Deaths	China	Both	All ages	Burkitt lymphoma	Rate	2012	0.01333545016260851	0.016997808823016464	0.008079367011415688
Deaths	China	Male	Age-standardized	Burkitt lymphoma	Rate	2012	0.019544611561130878	0.02814074081303138	0.010404658048460943
Deaths	China	Female	Age-standardized	Burkitt lymphoma	Rate	2012	0.008279568964123187	0.013281978582697283	0.00460816180484205
Deaths	China	Both	Age-standardized	Burkitt lymphoma	Rate	2012	0.013925623443577863	0.01795375529444647	0.008648753283348546
Deaths	China	Male	All ages	Other non-Hodgkin lymphoma	Number	2012	24170.741477548985	27828.443231296635	17919.993712931253
Deaths	China	Female	All ages	Other non-Hodgkin lymphoma	Number	2012	11633.78382863574	13472.244321148235	9799.498082003098
Deaths	China	Both	All ages	Other non-Hodgkin lymphoma	Number	2012	35804.525306184725	40309.49376891369	28650.998794753945
Deaths	China	Male	All ages	Other non-Hodgkin lymphoma	Rate	2012	3.5032248881271983	4.033359713696258	2.597262811673976
Deaths	China	Female	All ages	Other non-Hodgkin lymphoma	Rate	2012	1.7594049834953789	2.037439765654912	1.4820015581509633
Deaths	China	Both	All ages	Other non-Hodgkin lymphoma	Rate	2012	2.6498495334428624	2.9832567906834755	2.12042570428483
Deaths	China	Male	Age-standardized	Other non-Hodgkin lymphoma	Rate	2012	3.2412003819244806	3.7096618505604364	2.467081295815123
Deaths	China	Female	Age-standardized	Other non-Hodgkin lymphoma	Rate	2012	1.4948872706979341	1.7245932000934756	1.2635306152298487
Deaths	China	Both	Age-standardized	Other non-Hodgkin lymphoma	Rate	2012	2.324173826374241	2.6107367230596545	1.8725789090593399
Deaths	Taiwan (Province of China)	Male	All ages	Hodgkin lymphoma	Number	2000	15.060715001996243	16.641521386153276	13.597002452979401
Deaths	Taiwan (Province of China)	Female	All ages	Hodgkin lymphoma	Number	2000	7.575613216094002	8.563780152286672	6.610401702897365
Deaths	Taiwan (Province of China)	Both	All ages	Hodgkin lymphoma	Number	2000	22.636328218090245	24.849303720138444	20.242584965328067
Deaths	Taiwan (Province of China)	Male	All ages	Hodgkin lymphoma	Rate	2000	0.13226332748611894	0.14614598262249154	0.1194089914077523
Deaths	Taiwan (Province of China)	Female	All ages	Hodgkin lymphoma	Rate	2000	0.06964070108269779	0.07872467042751621	0.06076775515017523
Deaths	Taiwan (Province of China)	Both	All ages	Hodgkin lymphoma	Rate	2000	0.10166750568625928	0.11160673687562829	0.09091638459378662
Deaths	Taiwan (Province of China)	Male	Age-standardized	Hodgkin lymphoma	Rate	2000	0.12871762525085936	0.14210011002058376	0.11619712966712034
Deaths	Taiwan (Province of China)	Female	Age-standardized	Hodgkin lymphoma	Rate	2000	0.06911853636294635	0.07771167868055415	0.060400912929788504
Deaths	Taiwan (Province of China)	Both	Age-standardized	Hodgkin lymphoma	Rate	2000	0.09942539427315468	0.10914038168731191	0.08899879936308767
Deaths	Taiwan (Province of China)	Male	All ages	Non-Hodgkin lymphoma	Number	2000	598.1300052155174	634.4751360651652	556.8066094156386
Deaths	Taiwan (Province of China)	Female	All ages	Non-Hodgkin lymphoma	Number	2000	339.79648331081677	358.8260686736466	319.0406698545867
Deaths	Taiwan (Province of China)	Both	All ages	Non-Hodgkin lymphoma	Number	2000	937.9264885263331	980.4361361233392	890.1129540994533
Deaths	Taiwan (Province of China)	Male	All ages	Non-Hodgkin lymphoma	Rate	2000	5.2527828027160695	5.571966051549595	4.88988038866778
Deaths	Taiwan (Province of China)	Female	All ages	Non-Hodgkin lymphoma	Rate	2000	3.1236633455531035	3.2985975229164795	2.932860388828391
Deaths	Taiwan (Province of China)	Both	All ages	Non-Hodgkin lymphoma	Rate	2000	4.212549212346996	4.403474604360688	3.9978022473626242
Deaths	Taiwan (Province of China)	Male	Age-standardized	Non-Hodgkin lymphoma	Rate	2000	5.33335898568103	5.682317002721793	4.950106921505301
Deaths	Taiwan (Province of China)	Female	Age-standardized	Non-Hodgkin lymphoma	Rate	2000	3.233296776157629	3.420681806482223	3.0205439764208806
Deaths	Taiwan (Province of China)	Both	Age-standardized	Non-Hodgkin lymphoma	Rate	2000	4.305373374795978	4.499856039646085	4.072986038330104
Deaths	Taiwan (Province of China)	Male	All ages	Hodgkin lymphoma	Number	2009	11.267283105269508	12.538164938803307	10.106031410608491
Deaths	Taiwan (Province of China)	Female	All ages	Hodgkin lymphoma	Number	2009	6.018997010130913	6.794059653137841	5.348364924540456
Deaths	Taiwan (Province of China)	Both	All ages	Hodgkin lymphoma	Number	2009	17.286280115400398	19.056379751854127	15.683385018263062
Deaths	Taiwan (Province of China)	Male	All ages	Hodgkin lymphoma	Rate	2009	0.09677668161491383	0.107692509807476	0.08680248601877871
Deaths	Taiwan (Province of China)	Female	All ages	Hodgkin lymphoma	Rate	2009	0.05243148720653494	0.059183058437203624	0.046589610635281525
Deaths	Taiwan (Province of China)	Both	All ages	Hodgkin lymphoma	Rate	2009	0.07476021936225108	0.08241559901772853	0.06782797088098844
Deaths	Taiwan (Province of China)	Male	Age-standardized	Hodgkin lymphoma	Rate	2009	0.07981617598716861	0.08912928443473948	0.07170928494584398
Deaths	Taiwan (Province of China)	Female	Age-standardized	Hodgkin lymphoma	Rate	2009	0.04233975633011361	0.04773456917403745	0.03741246898563306
Deaths	Taiwan (Province of China)	Both	Age-standardized	Hodgkin lymphoma	Rate	2009	0.06082559936280887	0.06705340274240094	0.05513533010455848
Deaths	Taiwan (Province of China)	Male	All ages	Non-Hodgkin lymphoma	Number	2009	698.9812143905297	748.8463770515331	649.4532004094732
Deaths	Taiwan (Province of China)	Female	All ages	Non-Hodgkin lymphoma	Number	2009	422.62441372085857	448.8519037710178	391.9741482266189
Deaths	Taiwan (Province of China)	Both	All ages	Non-Hodgkin lymphoma	Number	2009	1121.6056281113893	1180.5513295048208	1056.730731915917
Deaths	Taiwan (Province of China)	Male	All ages	Non-Hodgkin lymphoma	Rate	2009	6.003672918118291	6.431973594104929	5.5782680716010224
Deaths	Taiwan (Province of China)	Female	All ages	Non-Hodgkin lymphoma	Rate	2009	3.6814815664267204	3.9099492507784275	3.4144870820577773
Deaths	Taiwan (Province of China)	Both	All ages	Non-Hodgkin lymphoma	Rate	2009	4.850753443526534	5.105683569453902	4.570180559233414
Deaths	Taiwan (Province of China)	Male	Age-standardized	Non-Hodgkin lymphoma	Rate	2009	4.951490252226281	5.304620972629642	4.6058665801862935
Deaths	Taiwan (Province of China)	Female	Age-standardized	Non-Hodgkin lymphoma	Rate	2009	2.8998643715020536	3.0752302223046617	2.67783140372246
Deaths	Taiwan (Province of China)	Both	Age-standardized	Non-Hodgkin lymphoma	Rate	2009	3.9058465136096356	4.109326858411813	3.6802156217073163
Deaths	Taiwan (Province of China)	Male	All ages	Hodgkin lymphoma	Number	2005	12.215442824746273	13.450682449801757	11.036522108179199
Deaths	Taiwan (Province of China)	Female	All ages	Hodgkin lymphoma	Number	2005	6.484476365715223	7.327769977867087	5.7373355199259635
Deaths	Taiwan (Province of China)	Both	All ages	Hodgkin lymphoma	Number	2005	18.69991919046148	20.590855523647082	16.966822380172832
Deaths	Taiwan (Province of China)	Male	All ages	Hodgkin lymphoma	Rate	2005	0.1054804929909302	0.11614680173487789	0.09530049868660594
Deaths	Taiwan (Province of China)	Female	All ages	Hodgkin lymphoma	Rate	2005	0.05775264358576086	0.06526326320622178	0.05109838863259758
Deaths	Taiwan (Province of China)	Both	All ages	Hodgkin lymphoma	Rate	2005	0.08198562997787481	0.09027601909374601	0.07438725308881111
Deaths	Taiwan (Province of China)	Male	Age-standardized	Hodgkin lymphoma	Rate	2005	0.09396932992300161	0.10333517194997378	0.08462823640634004
Deaths	Taiwan (Province of China)	Female	Age-standardized	Hodgkin lymphoma	Rate	2005	0.051361147311059334	0.05815324774960725	0.04516709309357719
Deaths	Taiwan (Province of China)	Both	Age-standardized	Hodgkin lymphoma	Rate	2005	0.07271239379457241	0.08036124199310654	0.06577333693101815
Deaths	Taiwan (Province of China)	Male	All ages	Non-Hodgkin lymphoma	Number	2005	661.2790612012915	709.9426404220693	614.6185989247384
Deaths	Taiwan (Province of China)	Female	All ages	Non-Hodgkin lymphoma	Number	2005	388.5422747046925	412.04237040447185	362.0802757582927
Deaths	Taiwan (Province of China)	Both	All ages	Non-Hodgkin lymphoma	Number	2005	1049.8213359059841	1104.6114043914088	985.652544546171
Deaths	Taiwan (Province of China)	Male	All ages	Non-Hodgkin lymphoma	Rate	2005	5.710152499652882	6.130363080681686	5.307238857083578
Deaths	Taiwan (Province of China)	Female	All ages	Non-Hodgkin lymphoma	Rate	2005	3.4604711689076955	3.6697698963047785	3.224792864673547
Deaths	Taiwan (Province of China)	Both	All ages	Non-Hodgkin lymphoma	Rate	2005	4.602707782414863	4.842922632305754	4.321374011345065
Deaths	Taiwan (Province of China)	Male	Age-standardized	Non-Hodgkin lymphoma	Rate	2005	5.1773981994718765	5.5636935958594025	4.81438151590951
Deaths	Taiwan (Province of China)	Female	Age-standardized	Non-Hodgkin lymphoma	Rate	2005	3.1069749932401236	3.302926408766369	2.887557104455338
Deaths	Taiwan (Province of China)	Both	Age-standardized	Non-Hodgkin lymphoma	Rate	2005	4.1432947065197165	4.374410015837765	3.8811700874349473
Deaths	China	Male	All ages	Hodgkin lymphoma	Number	2003	2030.5794156736397	2788.6548194804104	1036.788066998186
Deaths	China	Female	All ages	Hodgkin lymphoma	Number	2003	1198.9983200594666	1513.2879731312655	609.0002910812062
Deaths	China	Both	All ages	Hodgkin lymphoma	Number	2003	3229.5777357331053	4079.041639478859	1876.0417544888917
Deaths	China	Male	All ages	Hodgkin lymphoma	Rate	2003	0.3092026546523859	0.4246371584567945	0.1578749494618529
Deaths	China	Female	All ages	Hodgkin lymphoma	Rate	2003	0.1929504962557228	0.24352800209012213	0.09800423104693796
Deaths	China	Both	All ages	Hodgkin lymphoma	Rate	2003	0.25268252331133434	0.31914467416327785	0.14678171672931375
Deaths	China	Male	Age-standardized	Hodgkin lymphoma	Rate	2003	0.34798482256199703	0.4719823977287869	0.17576639402540384
Deaths	China	Female	Age-standardized	Hodgkin lymphoma	Rate	2003	0.19610776752772646	0.24583646700271677	0.09862700053441333
Deaths	China	Both	Age-standardized	Hodgkin lymphoma	Rate	2003	0.26769154073330387	0.3359457875243292	0.15566388933775965
Deaths	China	Male	All ages	Non-Hodgkin lymphoma	Number	2003	16712.61121695093	21964.031211146546	14477.39474788818
Deaths	China	Female	All ages	Non-Hodgkin lymphoma	Number	2003	9493.152850187429	11120.76630529691	8304.838536884188
Deaths	China	Both	All ages	Non-Hodgkin lymphoma	Number	2003	26205.76406713835	32110.898949184986	23584.33037112289
Deaths	China	Male	All ages	Non-Hodgkin lymphoma	Rate	2003	2.5448813843806897	3.3445314696551076	2.2045180079856577
Deaths	China	Female	All ages	Non-Hodgkin lymphoma	Rate	2003	1.527699015778644	1.7896250073515843	1.3364678583836385
Deaths	China	Both	All ages	Non-Hodgkin lymphoma	Rate	2003	2.0503419120465582	2.512360325779091	1.8452406464310434
Deaths	China	Male	Age-standardized	Non-Hodgkin lymphoma	Rate	2003	2.964957755654777	3.858297271759543	2.577031245867818
Deaths	China	Female	Age-standardized	Non-Hodgkin lymphoma	Rate	2003	1.6066615609418	1.8852572198735806	1.4062403150328737
Deaths	China	Both	Age-standardized	Non-Hodgkin lymphoma	Rate	2003	2.2416707787045036	2.740166275764634	2.0211078910024534
Deaths	China	Male	All ages	Multiple myeloma	Number	2003	3088.967831107805	3768.075620525292	1852.187619917875
Deaths	China	Female	All ages	Multiple myeloma	Number	2003	2281.260304175489	2843.9264605033964	1332.2044049309134
Deaths	China	Both	All ages	Multiple myeloma	Number	2003	5370.228135283299	6305.0162102867325	3448.467738878971
Deaths	China	Male	All ages	Multiple myeloma	Rate	2003	0.4703667564745297	0.5737766155828176	0.2820383800664594
Deaths	China	Female	All ages	Multiple myeloma	Rate	2003	0.36711503295293313	0.457662877994438	0.21438687339672907
Deaths	China	Both	All ages	Multiple myeloma	Rate	2003	0.4201672500299415	0.4933051735856331	0.2698085016429773
Deaths	China	Male	Age-standardized	Multiple myeloma	Rate	2003	0.5749484961428218	0.6982963379410679	0.34297400425844504
Deaths	China	Female	Age-standardized	Multiple myeloma	Rate	2003	0.37999174536827074	0.4722799347288565	0.2241704304113454
Deaths	China	Both	Age-standardized	Multiple myeloma	Rate	2003	0.46468413574267564	0.5463525310559297	0.2990651365858543
Deaths	China	Male	All ages	Leukemia	Number	2003	34542.11164456871	43692.08411991657	24266.851430197377
Deaths	China	Female	All ages	Leukemia	Number	2003	26528.905642222842	30738.704271063056	19120.54386751377
Deaths	China	Both	All ages	Leukemia	Number	2003	61071.01728679148	70620.25183778217	48668.7791441671
Deaths	China	Male	All ages	Leukemia	Rate	2003	5.259834968954655	6.6531297879289	3.695189079705532
Deaths	China	Female	All ages	Leukemia	Rate	2003	4.2692015686346165	4.946669352351856	3.0770004979932937
Deaths	China	Both	All ages	Leukemia	Rate	2003	4.778203224055123	5.525336403522739	3.8078507244349113
Deaths	China	Male	Age-standardized	Leukemia	Rate	2003	6.0048621379585905	7.728416510402374	4.238956738883925
Deaths	China	Female	Age-standardized	Leukemia	Rate	2003	4.548213191454218	5.283559846776513	3.3155344867873744
Deaths	China	Both	Age-standardized	Leukemia	Rate	2003	5.21156760773417	6.053115226497883	4.181503730276578
Deaths	China	Male	All ages	Other leukemia	Number	2010	6870.15331735471	10464.890489874273	2996.2281584016305
Deaths	China	Female	All ages	Other leukemia	Number	2010	4770.879279879852	7157.681541982746	2056.230426879612
Deaths	China	Both	All ages	Other leukemia	Number	2010	11641.032597234553	15229.95352775073	6436.192729198911
Deaths	China	Male	All ages	Other leukemia	Rate	2010	1.0054145773744978	1.5314874302104486	0.43848387778875136
Deaths	China	Female	All ages	Other leukemia	Rate	2010	0.7299138282611835	1.0950792148139654	0.3145900230593604
Deaths	China	Both	All ages	Other leukemia	Rate	2010	0.870723619843994	1.139167007305626	0.48141305200992174
Deaths	China	Male	Age-standardized	Other leukemia	Rate	2010	0.9722830314391486	1.4544460441154694	0.42965616029726705
Deaths	China	Female	Age-standardized	Other leukemia	Rate	2010	0.6224936705411108	0.9370407950064267	0.27179692581584614
Deaths	China	Both	Age-standardized	Other leukemia	Rate	2010	0.7810860893107335	1.0278815090137179	0.42979208666991336
Deaths	China	Male	All ages	Hodgkin lymphoma	Number	2004	1917.5904687015852	2736.5572555041126	995.8794455313749
Deaths	China	Female	All ages	Hodgkin lymphoma	Number	2004	1149.7590951446653	1448.6270379884816	598.5046515444978
Deaths	China	Both	All ages	Hodgkin lymphoma	Number	2004	3067.349563846248	3925.924486033556	1853.3963277354585
Deaths	China	Male	All ages	Hodgkin lymphoma	Rate	2004	0.29064800396623824	0.4147782944447739	0.1509448329865174
Deaths	China	Female	All ages	Hodgkin lymphoma	Rate	2004	0.18382568788912682	0.23160926743485788	0.09569007085016057
Deaths	China	Both	All ages	Hodgkin lymphoma	Rate	2004	0.23866237235365645	0.3054658205774172	0.14420787565348106
Deaths	China	Male	Age-standardized	Hodgkin lymphoma	Rate	2004	0.3216549992104997	0.45519365284777114	0.16570948457528667
Deaths	China	Female	Age-standardized	Hodgkin lymphoma	Rate	2004	0.1834923744728995	0.22956340339255937	0.0953557645632018
Deaths	China	Both	Age-standardized	Hodgkin lymphoma	Rate	2004	0.2485353588666205	0.31598837387442785	0.15024385366392606
Deaths	China	Male	All ages	Non-Hodgkin lymphoma	Number	2004	17015.31687344368	23240.860707937198	14709.625634626223
Deaths	China	Female	All ages	Non-Hodgkin lymphoma	Number	2004	9394.354291660398	11652.391034122038	8246.198756494563
Deaths	China	Both	All ages	Non-Hodgkin lymphoma	Number	2004	26409.67116510407	34038.0693246612	23429.902408409904
Deaths	China	Male	All ages	Non-Hodgkin lymphoma	Rate	2004	2.579001078091548	3.5226029152059386	2.229528879901859
Deaths	China	Female	All ages	Non-Hodgkin lymphoma	Rate	2004	1.5019873704250704	1.8630066128166318	1.318418062778922
Deaths	China	Both	All ages	Non-Hodgkin lymphoma	Rate	2004	2.0548667969359715	2.6484123202363032	1.8230188559904363
Deaths	China	Male	Age-standardized	Non-Hodgkin lymphoma	Rate	2004	2.944579672535404	3.994833624497151	2.572598117521938
Deaths	China	Female	Age-standardized	Non-Hodgkin lymphoma	Rate	2004	1.5491328986276502	1.920986790782486	1.3607921569442243
Deaths	China	Both	Age-standardized	Non-Hodgkin lymphoma	Rate	2004	2.20095790836473	2.8195961075814604	1.9645447529903597
Deaths	China	Male	All ages	Multiple myeloma	Number	2004	3157.3676485276123	3818.0385078104637	2023.541293111721
Deaths	China	Female	All ages	Multiple myeloma	Number	2004	2278.6472840909596	2829.3338345689926	1392.7367964824784
Deaths	China	Both	All ages	Multiple myeloma	Number	2004	5436.01493261857	6347.202955353171	3678.564693148861
Deaths	China	Male	All ages	Multiple myeloma	Rate	2004	0.4785602660267158	0.57869774045797	0.30670690503818343
Deaths	China	Female	All ages	Multiple myeloma	Rate	2004	0.36431449529173626	0.45235931648984745	0.22267342849736482
Deaths	China	Both	All ages	Multiple myeloma	Rate	2004	0.4229619718796683	0.49385910656861076	0.2862194080750405
Deaths	China	Male	Age-standardized	Multiple myeloma	Rate	2004	0.5714231890263196	0.6872563304460417	0.36805429926075073
Deaths	China	Female	Age-standardized	Multiple myeloma	Rate	2004	0.3685977862919324	0.4572602385167501	0.22506447652504738
Deaths	China	Both	Age-standardized	Multiple myeloma	Rate	2004	0.4568991736935337	0.5354848963151364	0.3091733134354361
Deaths	China	Male	All ages	Leukemia	Number	2004	34472.3134924885	44214.805270035125	24862.924208803095
Deaths	China	Female	All ages	Leukemia	Number	2004	26288.839987766125	29946.55609199293	19504.947714683953
Deaths	China	Both	All ages	Leukemia	Number	2004	60761.153480254616	70333.21887182079	48848.989855509506
Deaths	China	Male	All ages	Leukemia	Rate	2004	5.224947282656429	6.701610749136181	3.7684580790316042
Deaths	China	Female	All ages	Leukemia	Rate	2004	4.203110125386959	4.787912786920184	3.118488425996834
Deaths	China	Both	All ages	Leukemia	Rate	2004	4.727664954612611	5.472442094330235	3.800810948777786
Deaths	China	Male	Age-standardized	Leukemia	Rate	2004	5.88897803129755	7.691338726859692	4.2741161310199605
Deaths	China	Female	Age-standardized	Leukemia	Rate	2004	4.4065640025900965	5.026420675207431	3.3056330339405364
Deaths	China	Both	Age-standardized	Leukemia	Rate	2004	5.083433966991324	5.969477192842533	4.095458719440134
Deaths	China	Male	All ages	Acute lymphoid leukemia	Number	1991	18115.718250737766	26446.15225588616	9740.328695536644
Deaths	China	Female	All ages	Acute lymphoid leukemia	Number	1991	15801.969003326514	22239.405956970313	9907.108523615945
Deaths	China	Both	All ages	Acute lymphoid leukemia	Number	1991	33917.6872540643	44882.78495888369	23937.66431699604
Deaths	China	Male	All ages	Acute lymphoid leukemia	Rate	1991	2.9416455612460757	4.294348439228859	1.5816427632471202
Deaths	China	Female	All ages	Acute lymphoid leukemia	Rate	1991	2.7387658834103266	3.8544896708404295	1.717080372832722
Deaths	China	Both	All ages	Acute lymphoid leukemia	Rate	1991	2.8435106638323244	3.76277653299565	2.0068291579774615
Deaths	China	Male	Age-standardized	Acute lymphoid leukemia	Rate	1991	3.149711555315825	4.639914073815062	1.745050816240715
Deaths	China	Female	Age-standardized	Acute lymphoid leukemia	Rate	1991	2.925929913055721	4.128948062827901	1.8436473577013572
Deaths	China	Both	Age-standardized	Acute lymphoid leukemia	Rate	1991	3.024777636827442	4.006222234618453	2.146372496715783
Deaths	China	Male	All ages	Chronic lymphoid leukemia	Number	1991	2874.058972741946	4144.114184846426	1335.487530593527
Deaths	China	Female	All ages	Chronic lymphoid leukemia	Number	1991	2087.414232570882	3336.092120391646	973.1374907113238
Deaths	China	Both	All ages	Chronic lymphoid leukemia	Number	1991	4961.473205312833	6754.036533478292	2886.6614288329965
Deaths	China	Male	All ages	Chronic lymphoid leukemia	Rate	1991	0.46669211250188747	0.672924745705511	0.2168575880953516
Deaths	China	Female	All ages	Chronic lymphoid leukemia	Rate	1991	0.36178648898164495	0.5782048605030963	0.16866225714445146
Deaths	China	Both	All ages	Chronic lymphoid leukemia	Rate	1991	0.4159482296640031	0.5662289047894118	0.24200507818458336
Deaths	China	Male	Age-standardized	Chronic lymphoid leukemia	Rate	1991	0.6753028498881746	0.9479587565028336	0.3262971684440818
Deaths	China	Female	Age-standardized	Chronic lymphoid leukemia	Rate	1991	0.44632369297766417	0.6884027202984515	0.2125790087853721
Deaths	China	Both	Age-standardized	Chronic lymphoid leukemia	Rate	1991	0.54585746881232	0.7393356946299952	0.32763861396335037
Deaths	China	Male	All ages	Acute myeloid leukemia	Number	1991	8359.276463022054	14281.51404562051	3507.0577026153555
Deaths	China	Female	All ages	Acute myeloid leukemia	Number	1991	6670.750361828544	10008.651582311511	3404.0008693131363
Deaths	China	Both	All ages	Acute myeloid leukemia	Number	1991	15030.02682485059	23192.682043592908	7685.779981399755
Deaths	China	Male	All ages	Acute myeloid leukemia	Rate	1991	1.3573863405430384	2.319044258621221	0.5694789784839023
Deaths	China	Female	All ages	Acute myeloid leukemia	Rate	1991	1.1561612039535774	1.734679614091454	0.5899746699927936
Deaths	China	Both	All ages	Acute myeloid leukemia	Rate	1991	1.260051761018208	1.9443731000829478	0.6443422033252105
Deaths	China	Male	Age-standardized	Acute myeloid leukemia	Rate	1991	1.6268247836543843	2.6302230736785237	0.7358357600788978
Deaths	China	Female	Age-standardized	Acute myeloid leukemia	Rate	1991	1.3018989439859523	1.9183917983645187	0.6823783474743106
Deaths	China	Both	Age-standardized	Acute myeloid leukemia	Rate	1991	1.447298529372896	2.1679779810576734	0.7596531046745327
Deaths	China	Male	All ages	Chronic myeloid leukemia	Number	1991	1868.8428799518413	2748.8021211565933	436.9205677104723
Deaths	China	Female	All ages	Chronic myeloid leukemia	Number	1991	1737.433239890792	2893.7735091013815	729.041280877533
Deaths	China	Both	All ages	Chronic myeloid leukemia	Number	1991	3606.276119842634	5288.436134081462	1668.342957577693
Deaths	China	Male	All ages	Chronic myeloid leukemia	Rate	1991	0.3034642781691959	0.44635279962552915	0.07094752914752826
Deaths	China	Female	All ages	Chronic myeloid leukemia	Rate	1991	0.30112847842659796	0.5015430772820183	0.1263559868548551
Deaths	China	Both	All ages	Chronic myeloid leukemia	Rate	1991	0.3023344288389715	0.4433593726369088	0.1398665821542201
Deaths	China	Male	Age-standardized	Chronic myeloid leukemia	Rate	1991	0.3658335192911346	0.5416104255127446	0.08209802054701627
Deaths	China	Female	Age-standardized	Chronic myeloid leukemia	Rate	1991	0.3400871946324596	0.5658268979840172	0.14524202325297114
Deaths	China	Both	Age-standardized	Chronic myeloid leukemia	Rate	1991	0.3502000380164385	0.5155524776213979	0.16438348579771103
Deaths	Taiwan (Province of China)	Male	All ages	Hodgkin lymphoma	Number	2010	11.035247158144683	12.274410515544515	9.905559990893263
Deaths	Taiwan (Province of China)	Female	All ages	Hodgkin lymphoma	Number	2010	5.86603408147475	6.652897713999774	5.185142961576467
Deaths	Taiwan (Province of China)	Both	All ages	Hodgkin lymphoma	Number	2010	16.901281239619458	18.74601728118336	15.23948860866336
Deaths	Taiwan (Province of China)	Male	All ages	Hodgkin lymphoma	Rate	2010	0.0946952078129778	0.10532866531162535	0.085001182882365
Deaths	Taiwan (Province of China)	Female	All ages	Hodgkin lymphoma	Rate	2010	0.05084747022451016	0.05766809631870894	0.04494542627722078
Deaths	Taiwan (Province of China)	Both	All ages	Hodgkin lymphoma	Rate	2010	0.07288186324426374	0.08083675127889729	0.06571586549814291
Deaths	Taiwan (Province of China)	Male	Age-standardized	Hodgkin lymphoma	Rate	2010	0.07662440905244575	0.08515332124738116	0.06893239056430964
Deaths	Taiwan (Province of China)	Female	Age-standardized	Hodgkin lymphoma	Rate	2010	0.04025250317999608	0.045745545614299936	0.035576640419575076
Deaths	Taiwan (Province of China)	Both	Age-standardized	Hodgkin lymphoma	Rate	2010	0.05810758639032154	0.0642334782148941	0.05245731147566212
Deaths	Taiwan (Province of China)	Male	All ages	Non-Hodgkin lymphoma	Number	2010	727.3212679178779	780.9664999048755	678.8102373073507
Deaths	Taiwan (Province of China)	Female	All ages	Non-Hodgkin lymphoma	Number	2010	427.735905650015	454.9156574151786	392.65867348772076
Deaths	Taiwan (Province of China)	Both	All ages	Non-Hodgkin lymphoma	Number	2010	1155.057173567892	1216.4590589123989	1085.537336663125
Deaths	Taiwan (Province of China)	Male	All ages	Non-Hodgkin lymphoma	Rate	2010	6.241259269072986	6.701597521436899	5.824978413823169
Deaths	Taiwan (Province of China)	Female	All ages	Non-Hodgkin lymphoma	Rate	2010	3.707664910297472	3.9432621808542976	3.4036113550064924
Deaths	Taiwan (Province of China)	Both	All ages	Non-Hodgkin lymphoma	Rate	2010	4.980848361125573	5.245626146145087	4.681064269362193
Deaths	Taiwan (Province of China)	Male	Age-standardized	Non-Hodgkin lymphoma	Rate	2010	5.022180070654018	5.384723045787996	4.699379191707459
Deaths	Taiwan (Province of China)	Female	Age-standardized	Non-Hodgkin lymphoma	Rate	2010	2.8245873664493053	3.0085089972017403	2.5931185153293606
Deaths	Taiwan (Province of China)	Both	Age-standardized	Non-Hodgkin lymphoma	Rate	2010	3.8988926018876358	4.096176784871369	3.6668890836784738
Deaths	Taiwan (Province of China)	Male	All ages	Hodgkin lymphoma	Number	2006	11.978515574503946	13.1616019433449	10.785983653808207
Deaths	Taiwan (Province of China)	Female	All ages	Hodgkin lymphoma	Number	2006	6.823562457900882	7.693012549987027	6.044049948221915
Deaths	Taiwan (Province of China)	Both	All ages	Hodgkin lymphoma	Number	2006	18.802078032404822	20.640102397486668	17.06230898881402
Deaths	Taiwan (Province of China)	Male	All ages	Hodgkin lymphoma	Rate	2006	0.10324786810613279	0.11344538754069866	0.09296893348401487
Deaths	Taiwan (Province of China)	Female	All ages	Hodgkin lymphoma	Rate	2006	0.06041852113780812	0.06811697617373323	0.053516409032321174
Deaths	Taiwan (Province of China)	Both	All ages	Hodgkin lymphoma	Rate	2006	0.0821211628826765	0.09014903607877073	0.07452243593554211
Deaths	Taiwan (Province of China)	Male	Age-standardized	Hodgkin lymphoma	Rate	2006	0.09036663025180774	0.09934424489863751	0.08124053831313312
Deaths	Taiwan (Province of China)	Female	Age-standardized	Hodgkin lymphoma	Rate	2006	0.052461683792634085	0.059373523438952476	0.04639906416980974
Deaths	Taiwan (Province of China)	Both	Age-standardized	Hodgkin lymphoma	Rate	2006	0.07135882248931244	0.07863162734528431	0.0646810319434241
Deaths	Taiwan (Province of China)	Male	All ages	Non-Hodgkin lymphoma	Number	2006	671.1218716075044	718.8524775095985	620.9688070115282
Deaths	Taiwan (Province of China)	Female	All ages	Non-Hodgkin lymphoma	Number	2006	393.65706331866517	419.0742622110477	364.8923671451199
Deaths	Taiwan (Province of China)	Both	All ages	Non-Hodgkin lymphoma	Number	2006	1064.77893492617	1120.0470322484578	997.4107245705269
Deaths	Taiwan (Province of China)	Male	All ages	Non-Hodgkin lymphoma	Rate	2006	5.7846819208850135	6.196092105406924	5.352391545143852
Deaths	Taiwan (Province of China)	Female	All ages	Non-Hodgkin lymphoma	Rate	2006	3.485595354026106	3.7106492870732297	3.2309013559120174
Deaths	Taiwan (Province of China)	Both	All ages	Non-Hodgkin lymphoma	Rate	2006	4.650596822245549	4.891989311660659	4.356355102463555
Deaths	Taiwan (Province of China)	Male	Age-standardized	Non-Hodgkin lymphoma	Rate	2006	5.135003189084266	5.501004344552282	4.742388963585348
Deaths	Taiwan (Province of China)	Female	Age-standardized	Non-Hodgkin lymphoma	Rate	2006	3.03470632079749	3.22611454388916	2.8074308263104197
Deaths	Taiwan (Province of China)	Both	Age-standardized	Non-Hodgkin lymphoma	Rate	2006	4.081125365655734	4.301330497340937	3.8113631390117346
Deaths	China	Male	All ages	Myelodysplastic, myeloproliferative, and other hematopoietic neoplasms	Number	1994	870.821749976254	2492.725412496419	267.9731234814923
Deaths	China	Female	All ages	Myelodysplastic, myeloproliferative, and other hematopoietic neoplasms	Number	1994	569.9055243503125	905.7606958995129	433.4757403953466
Deaths	China	Both	All ages	Myelodysplastic, myeloproliferative, and other hematopoietic neoplasms	Number	1994	1440.727274326566	2999.96214059161	780.2077961081085
Deaths	China	Male	All ages	Myelodysplastic, myeloproliferative, and other hematopoietic neoplasms	Rate	1994	0.13734622246782338	0.393153270534717	0.04226478752292321
Deaths	China	Female	All ages	Myelodysplastic, myeloproliferative, and other hematopoietic neoplasms	Rate	1994	0.09622326209540641	0.15292929286237897	0.0731883584171453
Deaths	China	Both	All ages	Myelodysplastic, myeloproliferative, and other hematopoietic neoplasms	Rate	1994	0.11748492843482351	0.24463362613811104	0.06362249033766502
Deaths	China	Male	Age-standardized	Myelodysplastic, myeloproliferative, and other hematopoietic neoplasms	Rate	1994	0.224821944820441	0.6820930235851752	0.06490154901582763
Deaths	China	Female	Age-standardized	Myelodysplastic, myeloproliferative, and other hematopoietic neoplasms	Rate	1994	0.12284681685626568	0.19329798644775523	0.09211218376507084
Deaths	China	Both	Age-standardized	Myelodysplastic, myeloproliferative, and other hematopoietic neoplasms	Rate	1994	0.16482592135917862	0.35351383867368147	0.0885023427397053
Deaths	China	Male	All ages	Other leukemia	Number	2007	6536.810523435486	10339.666455759614	3068.572782729872
Deaths	China	Female	All ages	Other leukemia	Number	2007	4550.379936903916	7140.995390850184	2106.184001187381
Deaths	China	Both	All ages	Other leukemia	Number	2007	11087.19046033939	15053.082390581221	6366.399998287119
Deaths	China	Male	All ages	Other leukemia	Rate	2007	0.9740433492119598	1.540702963348185	0.4572448443893416
Deaths	China	Female	All ages	Other leukemia	Rate	2007	0.7116194801816347	1.1167576111180366	0.329379433118639
Deaths	China	Both	All ages	Other leukemia	Rate	2007	0.8460012815198616	1.1486162377033757	0.4857842549458723
Deaths	China	Male	Age-standardized	Other leukemia	Rate	2007	0.9930437777129827	1.6030972412733246	0.46215806424446537
Deaths	China	Female	Age-standardized	Other leukemia	Rate	2007	0.6376988114235503	1.0038107161520904	0.29830200689076647
Deaths	China	Both	Age-standardized	Other leukemia	Rate	2007	0.7981042496473404	1.084532438999934	0.4571465223074959
Deaths	China	Male	All ages	Other leukemia	Number	2013	6949.494132724505	10233.026503330042	3128.789131163903
Deaths	China	Female	All ages	Other leukemia	Number	2013	4765.48054805695	6728.270173804773	1893.6890581044358
Deaths	China	Both	All ages	Other leukemia	Number	2013	11714.974680781463	14976.05446853003	6178.279796366879
Deaths	China	Male	All ages	Other leukemia	Rate	2013	1.0013915922513625	1.4745341902609377	0.45084477661781264
Deaths	China	Female	All ages	Other leukemia	Rate	2013	0.7162161515128933	1.0112087798126186	0.284607328826605
Deaths	China	Both	All ages	Other leukemia	Rate	2013	0.8618053700460508	1.1017048277752133	0.45450159742050905
Deaths	China	Male	Age-standardized	Other leukemia	Rate	2013	0.9108832164333703	1.3327625866512605	0.421882413517285
Deaths	China	Female	Age-standardized	Other leukemia	Rate	2013	0.5762732737617374	0.8145656422420142	0.2299376359017556
Deaths	China	Both	Age-standardized	Other leukemia	Rate	2013	0.7284739686043082	0.9284549910394332	0.3836671214767512
Deaths	China	Male	All ages	Burkitt lymphoma	Number	1994	159.1348787315205	241.49878846123832	81.6420503838408
Deaths	China	Female	All ages	Burkitt lymphoma	Number	1994	104.17845077357634	161.31598867371403	35.45922672523836
Deaths	China	Both	All ages	Burkitt lymphoma	Number	1994	263.3133295050969	365.92130149993284	140.75863419387363
Deaths	China	Male	All ages	Burkitt lymphoma	Rate	1994	0.025098792556852757	0.03808924883492117	0.012876604442934515
Deaths	China	Female	All ages	Burkitt lymphoma	Rate	1994	0.017589565191365605	0.02723670853344641	0.005986961559589559
Deaths	China	Both	All ages	Burkitt lymphoma	Rate	1994	0.021472035841968325	0.029839261521297858	0.01147824321753093
Deaths	China	Male	Age-standardized	Burkitt lymphoma	Rate	1994	0.028392002690341988	0.04286065992404094	0.014774504093785732
Deaths	China	Female	Age-standardized	Burkitt lymphoma	Rate	1994	0.020054200311635486	0.03124738160042393	0.006705941296131429
Deaths	China	Both	Age-standardized	Burkitt lymphoma	Rate	1994	0.024136103106527307	0.0336285520601596	0.012866993442725927
Deaths	China	Male	All ages	Other non-Hodgkin lymphoma	Number	1994	15165.941704030503	19528.965725564267	12861.016693087286
Deaths	China	Female	All ages	Other non-Hodgkin lymphoma	Number	1994	10590.916784313536	11996.924185843314	8971.80872079621
Deaths	China	Both	All ages	Other non-Hodgkin lymphoma	Number	1994	25756.85848834405	30881.235864870734	22969.098609857403
Deaths	China	Male	All ages	Other non-Hodgkin lymphoma	Rate	1994	2.391976088416043	3.08011331961218	2.0284427438098827
Deaths	China	Female	All ages	Other non-Hodgkin lymphoma	Rate	1994	1.7881780716714362	2.0255693811515676	1.5148066918550722
Deaths	China	Both	All ages	Other non-Hodgkin lymphoma	Rate	1994	2.1003577360770267	2.5182280159574963	1.873028264598419
Deaths	China	Male	Age-standardized	Other non-Hodgkin lymphoma	Rate	1994	3.1923108845026644	4.093398009231046	2.7179405184844345
Deaths	China	Female	Age-standardized	Other non-Hodgkin lymphoma	Rate	1994	2.168011518030601	2.452908053132589	1.8631339080113096
Deaths	China	Both	Age-standardized	Other non-Hodgkin lymphoma	Rate	1994	2.6529767366405768	3.190149472972731	2.3710138711981505
Deaths	China	Male	All ages	Hodgkin lymphoma	Number	2010	1560.5351106861738	2256.3974205535833	843.8384836682949
Deaths	China	Female	All ages	Hodgkin lymphoma	Number	2010	926.2963418852713	1341.659591181838	518.3084838576261
Deaths	China	Both	All ages	Hodgkin lymphoma	Number	2010	2486.8314525714422	3311.759659663836	1579.7643271486827
Deaths	China	Male	All ages	Hodgkin lymphoma	Rate	2010	0.22837696282922662	0.3302131341441881	0.12349178733559443
Deaths	China	Female	All ages	Hodgkin lymphoma	Rate	2010	0.1417173794065978	0.20526528360355692	0.07929786261166889
Deaths	China	Both	All ages	Hodgkin lymphoma	Rate	2010	0.18600951988050451	0.24771233435089293	0.11816289508218418
Deaths	China	Male	Age-standardized	Hodgkin lymphoma	Rate	2010	0.22137726536767002	0.31711969652787164	0.11804353101145099
Deaths	China	Female	Age-standardized	Hodgkin lymphoma	Rate	2010	0.12645168950192126	0.18026146285238276	0.07058957442015325
Deaths	China	Both	Age-standardized	Hodgkin lymphoma	Rate	2010	0.17198214115943541	0.228710689535846	0.10999038583896702
Deaths	China	Male	All ages	Non-Hodgkin lymphoma	Number	2010	22054.690258342263	25352.049192503546	17774.01329863548
Deaths	China	Female	All ages	Non-Hodgkin lymphoma	Number	2010	11029.191251552389	12453.033028814385	9606.729344456464
Deaths	China	Both	All ages	Non-Hodgkin lymphoma	Number	2010	33083.881509894636	37364.77851489795	27668.48131942962
Deaths	China	Male	All ages	Non-Hodgkin lymphoma	Rate	2010	3.227600034660447	3.7101529830593187	2.6011431249655264
Deaths	China	Female	All ages	Non-Hodgkin lymphoma	Rate	2010	1.6873952864403863	1.905233915655437	1.4697677684810055
Deaths	China	Both	All ages	Non-Hodgkin lymphoma	Rate	2010	2.4746015292173165	2.7948032042183204	2.0695415126457846
Deaths	China	Male	Age-standardized	Non-Hodgkin lymphoma	Rate	2010	3.1714533032188155	3.6477639260968533	2.608126316018159
Deaths	China	Female	Age-standardized	Non-Hodgkin lymphoma	Rate	2010	1.5144163555251524	1.7040827689512004	1.3288045122784478
Deaths	China	Both	Age-standardized	Non-Hodgkin lymphoma	Rate	2010	2.2972592991408796	2.587220676743397	1.9479341132263623
Deaths	China	Male	All ages	Multiple myeloma	Number	2010	4428.205839421609	5530.0679263462935	2691.249864782857
Deaths	China	Female	All ages	Multiple myeloma	Number	2010	2994.2115383220885	3669.3941305098956	1765.7951153914491
Deaths	China	Both	All ages	Multiple myeloma	Number	2010	7422.417377743694	8874.269270878578	5107.127340955819
Deaths	China	Male	All ages	Multiple myeloma	Rate	2010	0.6480470663329584	0.8092993926313946	0.39385174106299053
Deaths	China	Female	All ages	Multiple myeloma	Rate	2010	0.45809509701438633	0.5613936886843737	0.27015528941087175
Deaths	China	Both	All ages	Multiple myeloma	Rate	2010	0.55518048533575	0.6637758118506905	0.38200188584453315
Deaths	China	Male	Age-standardized	Multiple myeloma	Rate	2010	0.6466577129722005	0.807113795684122	0.39621148926283967
Deaths	China	Female	Age-standardized	Multiple myeloma	Rate	2010	0.3962359356167118	0.48396884747656116	0.23381937464455332
Deaths	China	Both	Age-standardized	Multiple myeloma	Rate	2010	0.5086742074968696	0.6080166535106557	0.3477806042061781
Deaths	China	Male	All ages	Leukemia	Number	2010	34021.51407213038	42285.98288589268	23400.540435871866
Deaths	China	Female	All ages	Leukemia	Number	2010	24117.987595958417	27839.608978005424	17305.65750920094
Deaths	China	Both	All ages	Leukemia	Number	2010	58139.50166808878	66393.56972950988	45258.16924901003
Deaths	China	Male	All ages	Leukemia	Rate	2010	4.978888332239157	6.1883544148407825	3.424558868756938
Deaths	China	Female	All ages	Leukemia	Rate	2010	3.689896898117508	4.259281020194275	2.6476542335474655
Deaths	China	Both	All ages	Leukemia	Rate	2010	4.348706777128203	4.966092903388737	3.3852114601390064
Deaths	China	Male	Age-standardized	Leukemia	Rate	2010	5.179203819970641	6.521684467849816	3.598909476831981
Deaths	China	Female	Age-standardized	Leukemia	Rate	2010	3.562930114807139	4.09275956715662	2.5817990127256993
Deaths	China	Both	Age-standardized	Leukemia	Rate	2010	4.317127081215531	4.915444362170097	3.3666902822997127
Deaths	China	Male	All ages	Burkitt lymphoma	Number	1995	160.90770401077614	240.8352607823828	83.78755900337944
Deaths	China	Female	All ages	Burkitt lymphoma	Number	1995	104.62450630822721	159.7791888453789	37.042835544465355
Deaths	China	Both	All ages	Burkitt lymphoma	Number	1995	265.5322103190033	366.5516127036295	144.13059706752315
Deaths	China	Male	All ages	Burkitt lymphoma	Rate	1995	0.02522749879597445	0.037758734354999324	0.013136416039680946
Deaths	China	Female	All ages	Burkitt lymphoma	Rate	1995	0.01755679862317891	0.026812179495203044	0.006216073337251877
Deaths	China	Both	All ages	Burkitt lymphoma	Rate	1995	0.021522423314500723	0.029710440649526878	0.011682348137471767
Deaths	China	Male	Age-standardized	Burkitt lymphoma	Rate	1995	0.02853009468459749	0.04261195707916496	0.014950718055323563
Deaths	China	Female	Age-standardized	Burkitt lymphoma	Rate	1995	0.02026453316110654	0.0313743221853916	0.007044916381457796
Deaths	China	Both	Age-standardized	Burkitt lymphoma	Rate	1995	0.024321770332081157	0.03390411929326463	0.013033113143135365
Deaths	China	Male	All ages	Other non-Hodgkin lymphoma	Number	1995	15427.766065732509	19095.19225595837	13207.13947214978
Deaths	China	Female	All ages	Other non-Hodgkin lymphoma	Number	1995	10679.14390033663	12054.549474844644	9059.372387794645
Deaths	China	Both	All ages	Other non-Hodgkin lymphoma	Number	1995	26106.90996606916	29928.700588309363	22988.667953507025
Deaths	China	Male	All ages	Other non-Hodgkin lymphoma	Rate	1995	2.4188024572258953	2.993790400575407	2.0706472519775168
Deaths	China	Female	All ages	Other non-Hodgkin lymphoma	Rate	1995	1.792042663253323	2.0228463205312357	1.520232517956367
Deaths	China	Both	All ages	Other non-Hodgkin lymphoma	Rate	1995	2.116067075434147	2.4258381404677443	1.8633213745988468
Deaths	China	Male	Age-standardized	Other non-Hodgkin lymphoma	Rate	1995	3.192815671598064	3.945357226557715	2.7569964158578717
Deaths	China	Female	Age-standardized	Other non-Hodgkin lymphoma	Rate	1995	2.1517515137722465	2.4288011545113024	1.8344138679066242
Deaths	China	Both	Age-standardized	Other non-Hodgkin lymphoma	Rate	1995	2.64562820757416	3.0185314285247435	2.337952797493384
Deaths	China	Male	All ages	Other leukemia	Number	2015	7057.780279517614	10645.772694554084	3131.842017017474
Deaths	China	Female	All ages	Other leukemia	Number	2015	4796.062036192356	6731.00510174379	1765.102310452502
Deaths	China	Both	All ages	Other leukemia	Number	2015	11853.842315709979	14840.639045808664	6134.641849821919
Deaths	China	Male	All ages	Other leukemia	Rate	2015	1.0034948280751188	1.5136455679771466	0.4452940077415087
Deaths	China	Female	All ages	Other leukemia	Rate	2015	0.7115387648916167	0.9986049013611737	0.261868739063228
Deaths	China	Both	All ages	Other leukemia	Rate	2015	0.8606199172960861	1.0774691621549513	0.445391023502799
Deaths	China	Male	Age-standardized	Other leukemia	Rate	2015	0.8828600108999842	1.326060881556762	0.393727403582543
Deaths	China	Female	Age-standardized	Other leukemia	Rate	2015	0.5522968554557546	0.7940149631096549	0.20469755678679322
Deaths	China	Both	Age-standardized	Other leukemia	Rate	2015	0.7035376707498944	0.8886149154270426	0.36402038192635294
Deaths	China	Male	All ages	Other leukemia	Number	2012	6939.266395866548	10898.051319814407	2948.1625412029775
Deaths	China	Female	All ages	Other leukemia	Number	2012	4786.787792333619	6667.369503857045	1944.2730767570768
Deaths	China	Both	All ages	Other leukemia	Number	2012	11726.05418820017	15230.63134744144	6157.470308426305
Deaths	China	Male	All ages	Other leukemia	Rate	2012	1.0057536201743997	1.5795264142443979	0.4272966304397339
Deaths	China	Female	All ages	Other leukemia	Rate	2012	0.7239173789731849	1.008322253935743	0.2940370726248431
Deaths	China	Both	All ages	Other leukemia	Rate	2012	0.867831061968042	1.1272005710151536	0.4557069164984378
Deaths	China	Male	Age-standardized	Other leukemia	Rate	2012	0.9312356385293192	1.4417376838338083	0.4034752832709985
Deaths	China	Female	Age-standardized	Other leukemia	Rate	2012	0.5928496713887847	0.8341889579851102	0.24283415123735974
Deaths	China	Both	Age-standardized	Other leukemia	Rate	2012	0.7467114079231543	0.9764760492920065	0.3920547421112982
Deaths	China	Male	All ages	Other leukemia	Number	2011	6896.686590207457	10570.886844952944	3017.709661138644
Deaths	China	Female	All ages	Other leukemia	Number	2011	4830.712609608864	6930.448285312629	1985.4472148274797
Deaths	China	Both	All ages	Other leukemia	Number	2011	11727.39919981632	14815.560991941122	6360.797586949646
Deaths	China	Male	All ages	Other leukemia	Rate	2011	1.0046416829402096	1.5398631518450094	0.4395903558813256
Deaths	China	Female	All ages	Other leukemia	Rate	2011	0.7348425079185832	1.0542519107530879	0.30202397215302873
Deaths	China	Both	All ages	Other leukemia	Rate	2011	0.8726633664857059	1.102460751212779	0.4733219140223838
Deaths	China	Male	Age-standardized	Other leukemia	Rate	2011	0.9513696413417431	1.4360654587843642	0.42545349354286255
Deaths	China	Female	Age-standardized	Other leukemia	Rate	2011	0.6143252155625217	0.8897852105714432	0.25229437813684297
Deaths	China	Both	Age-standardized	Other leukemia	Rate	2011	0.7671640689520384	0.9762266217833435	0.4152274078831058
Deaths	China	Male	All ages	Other leukemia	Number	2009	6732.840118130708	10417.526205007236	3044.462964396537
Deaths	China	Female	All ages	Other leukemia	Number	2009	4659.792053685168	6967.928183170581	2044.3047346710625
Deaths	China	Both	All ages	Other leukemia	Number	2009	11392.632171815876	15129.889492779275	6427.02519593401
Deaths	China	Male	All ages	Other leukemia	Rate	2009	0.9906354882473968	1.5327812598188668	0.447946632070542
Deaths	China	Female	All ages	Other leukemia	Rate	2009	0.7176482532210692	1.0731211675567345	0.3148405991052771
Deaths	China	Both	All ages	Other leukemia	Rate	2009	0.8572574205131942	1.1384735189920832	0.4836121238663247
Deaths	China	Male	Age-standardized	Other leukemia	Rate	2009	0.976001140736036	1.517824725239506	0.45336984096448063
Deaths	China	Female	Age-standardized	Other leukemia	Rate	2009	0.6229881879854285	0.9467790098108303	0.272961282666514
Deaths	China	Both	Age-standardized	Other leukemia	Rate	2009	0.7827549235635055	1.0466455599000895	0.43793963037119005
Deaths	Taiwan (Province of China)	Male	All ages	Hodgkin lymphoma	Number	2008	11.077949481663655	12.333109387631293	9.988720112235185
Deaths	Taiwan (Province of China)	Female	All ages	Hodgkin lymphoma	Number	2008	5.661751796391606	6.393411419765945	5.0284522682014945
Deaths	Taiwan (Province of China)	Both	All ages	Hodgkin lymphoma	Number	2008	16.73970127805526	18.380546504658135	15.16186005778982
Deaths	Taiwan (Province of China)	Male	All ages	Hodgkin lymphoma	Rate	2008	0.09523572375508006	0.10602617394363208	0.0858717573004117
Deaths	Taiwan (Province of China)	Female	All ages	Hodgkin lymphoma	Rate	2008	0.049575201794304594	0.05598173015830766	0.04402993011244247
Deaths	Taiwan (Province of China)	Both	All ages	Hodgkin lymphoma	Rate	2008	0.07261502583461558	0.07973283615519598	0.06577052012514417
Deaths	Taiwan (Province of China)	Male	Age-standardized	Hodgkin lymphoma	Rate	2008	0.08030458899206185	0.08942366429495026	0.07235554850961809
Deaths	Taiwan (Province of China)	Female	Age-standardized	Hodgkin lymphoma	Rate	2008	0.04100151839998201	0.04638573682385136	0.03640521015315873
Deaths	Taiwan (Province of China)	Both	Age-standardized	Hodgkin lymphoma	Rate	2008	0.06045235477546234	0.06638794371335145	0.05470201348554144
Deaths	Taiwan (Province of China)	Male	All ages	Non-Hodgkin lymphoma	Number	2008	686.2892890519241	739.6451975776364	635.0963096456276
Deaths	Taiwan (Province of China)	Female	All ages	Non-Hodgkin lymphoma	Number	2008	396.19033251165524	421.6846606368756	366.7505172293043
Deaths	Taiwan (Province of China)	Both	All ages	Non-Hodgkin lymphoma	Number	2008	1082.4796215635795	1140.36572185015	1014.9368972448542
Deaths	Taiwan (Province of China)	Male	All ages	Non-Hodgkin lymphoma	Rate	2008	5.8999417948603865	6.358635759250354	5.4598422572151435
Deaths	Taiwan (Province of China)	Female	All ages	Non-Hodgkin lymphoma	Rate	2008	3.4691057449278953	3.6923381484083055	3.2113260265835204
Deaths	Taiwan (Province of China)	Both	All ages	Non-Hodgkin lymphoma	Rate	2008	4.6956803099186555	4.946783994384337	4.4026872277915485
Deaths	Taiwan (Province of China)	Male	Age-standardized	Non-Hodgkin lymphoma	Rate	2008	5.016115345467068	5.413793469492163	4.643161600813061
Deaths	Taiwan (Province of China)	Female	Age-standardized	Non-Hodgkin lymphoma	Rate	2008	2.82762080100889	3.0075999419244996	2.618104252206461
Deaths	Taiwan (Province of China)	Both	Age-standardized	Non-Hodgkin lymphoma	Rate	2008	3.903586186197571	4.109731604019001	3.6682988437371815
Deaths	Taiwan (Province of China)	Male	All ages	Myelodysplastic, myeloproliferative, and other hematopoietic neoplasms	Number	2003	69.28198497892978	83.45511735514563	57.13911867056389
Deaths	Taiwan (Province of China)	Female	All ages	Myelodysplastic, myeloproliferative, and other hematopoietic neoplasms	Number	2003	31.799867728539237	39.99691073233223	26.575917428787328
Deaths	Taiwan (Province of China)	Both	All ages	Myelodysplastic, myeloproliferative, and other hematopoietic neoplasms	Number	2003	101.08185270746912	122.14748858083509	85.66377330406682
Deaths	Taiwan (Province of China)	Male	All ages	Myelodysplastic, myeloproliferative, and other hematopoietic neoplasms	Rate	2003	0.6011627736866684	0.7241436549894403	0.4957985986754629
Deaths	Taiwan (Province of China)	Female	All ages	Myelodysplastic, myeloproliferative, and other hematopoietic neoplasms	Rate	2003	0.2864950745394206	0.3603448297151906	0.23943085265982814
Deaths	Taiwan (Province of China)	Both	All ages	Myelodysplastic, myeloproliferative, and other hematopoietic neoplasms	Rate	2003	0.4467847529258903	0.5398954811804103	0.37863638986831594
Deaths	Taiwan (Province of China)	Male	Age-standardized	Myelodysplastic, myeloproliferative, and other hematopoietic neoplasms	Rate	2003	0.5925586126758219	0.7117472520483792	0.4895622879174742
Deaths	Taiwan (Province of China)	Female	Age-standardized	Myelodysplastic, myeloproliferative, and other hematopoietic neoplasms	Rate	2003	0.275912683413633	0.3475996104757459	0.23032497410288796
Deaths	Taiwan (Province of China)	Both	Age-standardized	Myelodysplastic, myeloproliferative, and other hematopoietic neoplasms	Rate	2003	0.43445174583611884	0.5263933741914838	0.36630470630389717
Deaths	China	Male	All ages	Hodgkin lymphoma	Number	2006	1689.0251541186724	2405.998594066839	918.0062048294499
Deaths	China	Female	All ages	Hodgkin lymphoma	Number	2006	1042.9253614274671	1394.7808598651377	575.6714577061953
Deaths	China	Both	All ages	Hodgkin lymphoma	Number	2006	2731.9505155461407	3563.242846298631	1722.687211982511
Deaths	China	Male	All ages	Hodgkin lymphoma	Rate	2006	0.25327249601638707	0.36078401073262595	0.13765675560764878
Deaths	China	Female	All ages	Hodgkin lymphoma	Rate	2006	0.16438350025657375	0.2198421558391173	0.09073601306044167
Deaths	China	Both	All ages	Hodgkin lymphoma	Rate	2006	0.20993572699421667	0.273816078709282	0.13237926169350517
Deaths	China	Male	Age-standardized	Hodgkin lymphoma	Rate	2006	0.2692755105319112	0.3794993649041704	0.1448813603849752
Deaths	China	Female	Age-standardized	Hodgkin lymphoma	Rate	2006	0.1576126568752963	0.21011871769793822	0.08726392436187974
Deaths	China	Both	Age-standardized	Hodgkin lymphoma	Rate	2006	0.21023737468361212	0.2736064120868558	0.1326783394656246
Deaths	China	Male	All ages	Non-Hodgkin lymphoma	Number	2006	17273.666501331943	22223.185052095163	15054.467952302473
Deaths	China	Female	All ages	Non-Hodgkin lymphoma	Number	2006	9205.464915169636	11111.161654510692	8215.91711546948
Deaths	China	Both	All ages	Non-Hodgkin lymphoma	Number	2006	26479.131416501587	32500.941545571655	23999.217296737766
Deaths	China	Male	All ages	Non-Hodgkin lymphoma	Rate	2006	2.590218753982868	3.332408362215983	2.2574457610537504
Deaths	China	Female	All ages	Non-Hodgkin lymphoma	Rate	2006	1.4509442384002371	1.751315781778616	1.2949739868347174
Deaths	China	Both	All ages	Non-Hodgkin lymphoma	Rate	2006	2.0347790607720366	2.497522833059856	1.84421097739965
Deaths	China	Male	Age-standardized	Non-Hodgkin lymphoma	Rate	2006	2.8045596025831503	3.6377215639089653	2.445299828704072
Deaths	China	Female	Age-standardized	Non-Hodgkin lymphoma	Rate	2006	1.4293701288795453	1.7176745957027741	1.2733871370121141
Deaths	China	Both	Age-standardized	Non-Hodgkin lymphoma	Rate	2006	2.073681568491894	2.541237630111118	1.8783798279355188
Deaths	China	Male	All ages	Multiple myeloma	Number	2006	3387.76301487916	4168.094965535077	2084.552083605902
Deaths	China	Female	All ages	Multiple myeloma	Number	2006	2411.1955992474973	3167.748308322633	1449.44755549915
Deaths	China	Both	All ages	Multiple myeloma	Number	2006	5798.958614126661	6898.581218650515	3998.847305684094
Deaths	China	Male	All ages	Multiple myeloma	Rate	2006	0.5080014306466399	0.6250136731120783	0.31258250240003954
Deaths	China	Female	All ages	Multiple myeloma	Rate	2006	0.3800471127339789	0.4992932132182401	0.22845859485588457
Deaths	China	Both	All ages	Multiple myeloma	Rate	2006	0.4456188300404431	0.5301189224053448	0.3072899422886625
Deaths	China	Male	Age-standardized	Multiple myeloma	Rate	2006	0.5737657304662676	0.7065075292807926	0.3530398984077996
Deaths	China	Female	Age-standardized	Multiple myeloma	Rate	2006	0.3666547587776747	0.48293521636394465	0.21915262603813246
Deaths	China	Both	Age-standardized	Multiple myeloma	Rate	2006	0.4574209686377489	0.5459842756159882	0.3134102895454463
Deaths	China	Male	All ages	Leukemia	Number	2006	33301.53115245007	42053.72429821493	23578.049408319028
Deaths	China	Female	All ages	Leukemia	Number	2006	24681.874078470275	28183.819790664653	17951.575495909274
Deaths	China	Both	All ages	Leukemia	Number	2006	57983.40523092036	65800.71761263224	45439.4409224456
Deaths	China	Male	All ages	Leukemia	Rate	2006	4.993627179311916	6.306034989367321	3.5355728186053303
Deaths	China	Female	All ages	Leukemia	Rate	2006	3.890300307164518	4.4422689476538935	2.8294861015736603
Deaths	China	Both	All ages	Leukemia	Rate	2006	4.455713330634797	5.056431809485976	3.4917770325563096
Deaths	China	Male	Age-standardized	Leukemia	Rate	2006	5.471972775434807	6.990189171466374	3.8500757794119846
Deaths	China	Female	Age-standardized	Leukemia	Rate	2006	3.9460024147363746	4.515053891671693	2.9069597637579494
Deaths	China	Both	Age-standardized	Leukemia	Rate	2006	4.648515636141763	5.2909105919461	3.651847430619815
Deaths	China	Male	All ages	Hodgkin lymphoma	Number	2005	1803.8727812427396	2573.118946104961	971.7128566800993
Deaths	China	Female	All ages	Hodgkin lymphoma	Number	2005	1107.69088595048	1414.660073414457	608.8606414306653
Deaths	China	Both	All ages	Hodgkin lymphoma	Number	2005	2911.5636671932225	3748.787787225436	1773.5697475399727
Deaths	China	Male	All ages	Hodgkin lymphoma	Rate	2005	0.2720416354015207	0.3880514709572719	0.146543790349684
Deaths	China	Female	All ages	Hodgkin lymphoma	Rate	2005	0.1758889537466269	0.22463223574010588	0.09668027656185604
Deaths	China	Both	All ages	Hodgkin lymphoma	Rate	2005	0.22520433345764962	0.28996214797189734	0.13718250345541375
Deaths	China	Male	Age-standardized	Hodgkin lymphoma	Rate	2005	0.29604915182403857	0.4148706581323402	0.15842227630852215
Deaths	China	Female	Age-standardized	Hodgkin lymphoma	Rate	2005	0.17254310517325921	0.21793075982842466	0.094298197608761
Deaths	China	Both	Age-standardized	Hodgkin lymphoma	Rate	2005	0.23068985337027637	0.293349444072546	0.1397516131010084
Deaths	China	Male	All ages	Non-Hodgkin lymphoma	Number	2005	17291.15362204364	22760.710629567693	15063.209759447522
Deaths	China	Female	All ages	Non-Hodgkin lymphoma	Number	2005	9298.321716796328	11537.593959684691	8302.342840315187
Deaths	China	Both	All ages	Non-Hodgkin lymphoma	Number	2005	26589.47533883996	33188.712434280395	23862.893868658164
Deaths	China	Male	All ages	Non-Hodgkin lymphoma	Rate	2005	2.6076748638997778	3.432537486541936	2.2716791671600816
Deaths	China	Female	All ages	Non-Hodgkin lymphoma	Rate	2005	1.4764697435995324	1.8320411913302164	1.3183194105418672
Deaths	China	Both	All ages	Non-Hodgkin lymphoma	Rate	2005	2.0566491944325653	2.5670885875852982	1.8457529088630276
Deaths	China	Male	Age-standardized	Non-Hodgkin lymphoma	Rate	2005	2.911786018507705	3.8443060591499547	2.543458705346408
Deaths	China	Female	Age-standardized	Non-Hodgkin lymphoma	Rate	2005	1.4928035261552417	1.8464762378069988	1.339706385842843
Deaths	China	Both	Age-standardized	Non-Hodgkin lymphoma	Rate	2005	2.155763030098098	2.6832264294887627	1.941527205389691
Deaths	China	Male	All ages	Multiple myeloma	Number	2005	3276.768547192372	4108.868564036295	2040.8783717307504
Deaths	China	Female	All ages	Multiple myeloma	Number	2005	2338.787570586347	2985.9814443799096	1441.4919966999278
Deaths	China	Both	All ages	Multiple myeloma	Number	2005	5615.556117778716	6556.382414562217	3958.8151760559867
Deaths	China	Male	All ages	Multiple myeloma	Rate	2005	0.49416870395724516	0.619657514339929	0.307784393486291
Deaths	China	Female	All ages	Multiple myeloma	Rate	2005	0.37137337143752436	0.4741405375996774	0.22889284578353114
Deaths	China	Both	All ages	Multiple myeloma	Rate	2005	0.4343533980548381	0.5071246588910505	0.3062073974378077
Deaths	China	Male	Age-standardized	Multiple myeloma	Rate	2005	0.5771801479408145	0.7127713053595177	0.3544731462225352
Deaths	China	Female	Age-standardized	Multiple myeloma	Rate	2005	0.36778744841368577	0.4718269797109239	0.2262414414718351
Deaths	China	Both	Age-standardized	Multiple myeloma	Rate	2005	0.4589822605841515	0.5357967638727501	0.3208914126078242
Deaths	China	Male	All ages	Leukemia	Number	2005	34140.41843310016	43014.625601038264	24141.73424792775
Deaths	China	Female	All ages	Leukemia	Number	2005	25627.14615080268	29567.33904351825	19139.91681274806
Deaths	China	Both	All ages	Leukemia	Number	2005	59767.56458390286	69079.04128878971	48042.600738599205
Deaths	China	Male	All ages	Leukemia	Rate	2005	5.148708578791394	6.487025701795265	3.6408093378461994
Deaths	China	Female	All ages	Leukemia	Rate	2005	4.069304876611659	4.694963545695099	3.039205238294456
Deaths	China	Both	All ages	Leukemia	Rate	2005	4.622916096998958	5.343142457994865	3.7160107466714725
Deaths	China	Male	Age-standardized	Leukemia	Rate	2005	5.739984907621851	7.381569240189107	4.08421430404309
Deaths	China	Female	Age-standardized	Leukemia	Rate	2005	4.201314707312227	4.885362472373119	3.1784766553777906
Deaths	China	Both	Age-standardized	Leukemia	Rate	2005	4.906911677510837	5.68134556833833	3.963875519668371
Deaths	Taiwan (Province of China)	Male	All ages	Hodgkin lymphoma	Number	2015	12.334835235487335	13.668108145920076	11.143432025612862
Deaths	Taiwan (Province of China)	Female	All ages	Hodgkin lymphoma	Number	2015	6.44022276936474	7.408951447147584	5.6474172740711595
Deaths	Taiwan (Province of China)	Both	All ages	Hodgkin lymphoma	Number	2015	18.775058004852077	20.768741159643394	16.873300241767026
Deaths	Taiwan (Province of China)	Male	All ages	Hodgkin lymphoma	Rate	2015	0.10521851016624428	0.11659158379086361	0.09505561229553591
Deaths	Taiwan (Province of China)	Female	All ages	Hodgkin lymphoma	Rate	2015	0.05462747911236451	0.06284446282647756	0.04790271706836609
Deaths	Taiwan (Province of China)	Both	All ages	Hodgkin lymphoma	Rate	2015	0.07985168754137442	0.08833096703503855	0.07176337342601957
Deaths	Taiwan (Province of China)	Male	Age-standardized	Hodgkin lymphoma	Rate	2015	0.07856026023140021	0.08676512449988748	0.07078359261308285
Deaths	Taiwan (Province of China)	Female	Age-standardized	Hodgkin lymphoma	Rate	2015	0.03876951019354768	0.04457474297734412	0.03423091449484309
Deaths	Taiwan (Province of China)	Both	Age-standardized	Hodgkin lymphoma	Rate	2015	0.058017453939306164	0.06436867474059639	0.0521545562866743
Deaths	Taiwan (Province of China)	Male	All ages	Non-Hodgkin lymphoma	Number	2015	829.2149645183403	884.1763599366382	767.6878201536065
Deaths	Taiwan (Province of China)	Female	All ages	Non-Hodgkin lymphoma	Number	2015	506.79895900872685	545.9019831852872	456.7862116005893
Deaths	Taiwan (Province of China)	Both	All ages	Non-Hodgkin lymphoma	Number	2015	1336.0139235270685	1407.91038091986	1246.2929482827847
Deaths	Taiwan (Province of China)	Male	All ages	Non-Hodgkin lymphoma	Rate	2015	7.073362676394753	7.54219391995555	6.548524335124032
Deaths	Taiwan (Province of China)	Female	All ages	Non-Hodgkin lymphoma	Rate	2015	4.298787563546981	4.630468580327407	3.874567717086691
Deaths	Taiwan (Province of China)	Both	All ages	Non-Hodgkin lymphoma	Rate	2015	5.682164409017473	5.987945272627976	5.3005745742876735
Deaths	Taiwan (Province of China)	Male	Age-standardized	Non-Hodgkin lymphoma	Rate	2015	5.08872008891088	5.42806630528659	4.725479191279357
Deaths	Taiwan (Province of China)	Female	Age-standardized	Non-Hodgkin lymphoma	Rate	2015	2.8083340810084056	3.0152732685271815	2.5420368311771258
Deaths	Taiwan (Province of China)	Both	Age-standardized	Non-Hodgkin lymphoma	Rate	2015	3.892829070572689	4.100345165514481	3.6460240511536868
Deaths	Taiwan (Province of China)	Male	All ages	Hodgkin lymphoma	Number	2011	11.78197230739621	13.136724696554724	10.559409579473277
Deaths	Taiwan (Province of China)	Female	All ages	Hodgkin lymphoma	Number	2011	6.138841115366238	6.95117058605014	5.430912196405576
Deaths	Taiwan (Province of China)	Both	All ages	Hodgkin lymphoma	Number	2011	17.920813422762457	19.810182681415718	16.2357841914218
Deaths	Taiwan (Province of China)	Male	All ages	Hodgkin lymphoma	Rate	2011	0.10100138091282673	0.11261504444300356	0.09052091800295778
Deaths	Taiwan (Province of China)	Female	All ages	Hodgkin lymphoma	Rate	2011	0.05295667509765715	0.059964230276692385	0.04684973063548582
Deaths	Taiwan (Province of China)	Both	All ages	Hodgkin lymphoma	Rate	2011	0.07705439249575621	0.0851781420706928	0.06980924682655193
Deaths	Taiwan (Province of China)	Male	Age-standardized	Hodgkin lymphoma	Rate	2011	0.08048650236141042	0.08986871979224832	0.07237267855919605
Deaths	Taiwan (Province of China)	Female	Age-standardized	Hodgkin lymphoma	Rate	2011	0.04122189742708372	0.046774306151103597	0.03652934622060195
Deaths	Taiwan (Province of China)	Both	Age-standardized	Hodgkin lymphoma	Rate	2011	0.06039973854794058	0.06643114456499988	0.05486932218064552
Deaths	Taiwan (Province of China)	Male	All ages	Non-Hodgkin lymphoma	Number	2011	773.9218372729973	829.8946781553826	723.6548149675664
Deaths	Taiwan (Province of China)	Female	All ages	Non-Hodgkin lymphoma	Number	2011	448.8634987167887	477.88006300608686	410.4053732222549
Deaths	Taiwan (Province of China)	Both	All ages	Non-Hodgkin lymphoma	Number	2011	1222.7853359897872	1288.3557162600878	1149.9095955524074
Deaths	Taiwan (Province of China)	Male	All ages	Non-Hodgkin lymphoma	Rate	2011	6.63447275581311	7.114301945293204	6.2035569010850145
Deaths	Taiwan (Province of China)	Female	All ages	Non-Hodgkin lymphoma	Rate	2011	3.8721182089633706	4.122429422210494	3.5403594260912965
Deaths	Taiwan (Province of China)	Both	All ages	Non-Hodgkin lymphoma	Rate	2011	5.257628601709322	5.539562557398308	4.9442836784287625
Deaths	Taiwan (Province of China)	Male	Age-standardized	Non-Hodgkin lymphoma	Rate	2011	5.231832339635205	5.592502459344844	4.913349820663428
Deaths	Taiwan (Province of China)	Female	Age-standardized	Non-Hodgkin lymphoma	Rate	2011	2.8740616332976177	3.061335411357792	2.635318132235683
Deaths	Taiwan (Province of China)	Both	Age-standardized	Non-Hodgkin lymphoma	Rate	2011	4.02098641772686	4.229022170940156	3.7863605952719084
Deaths	China	Male	All ages	Other leukemia	Number	2017	7213.514409655474	10796.671546641646	3250.533184713798
Deaths	China	Female	All ages	Other leukemia	Number	2017	4925.558724138624	7156.7142346120645	1970.3722521985126
Deaths	China	Both	All ages	Other leukemia	Number	2017	12139.073133794102	15924.367424883281	6341.6175020286955
Deaths	China	Male	All ages	Other leukemia	Rate	2017	1.0095322527050237	1.510995546582396	0.4549125297461327
Deaths	China	Female	All ages	Other leukemia	Rate	2017	0.7205080587736055	1.0468802767709415	0.2882249844135596
Deaths	China	Both	All ages	Other leukemia	Rate	2017	0.868215719707718	1.138949075625504	0.4535677430187806
Deaths	China	Male	Age-standardized	Other leukemia	Rate	2017	0.8632650426307699	1.2946156641685571	0.39717860099316926
Deaths	China	Female	Age-standardized	Other leukemia	Rate	2017	0.5399067436083298	0.7861805931441744	0.21267799446517519
Deaths	China	Both	Age-standardized	Other leukemia	Rate	2017	0.6883263142301208	0.9083989920213477	0.3613132959024082
Deaths	China	Male	All ages	Other leukemia	Number	2014	7006.028861978516	10352.38663541057	2945.137744042266
Deaths	China	Female	All ages	Other leukemia	Number	2014	4769.250086805372	6660.385199167898	1821.0582246546285
Deaths	China	Both	All ages	Other leukemia	Number	2014	11775.27894878388	15039.170971152676	6050.82142315322
Deaths	China	Male	All ages	Other leukemia	Rate	2014	1.0032152356334885	1.4823906955586605	0.4217235061501094
Deaths	China	Female	All ages	Other leukemia	Rate	2014	0.7122934885323331	0.994736891992644	0.2719773322955706
Deaths	China	Both	All ages	Other leukemia	Rate	2014	0.8608163439432128	1.0994188950964574	0.44233737459527095
Deaths	China	Male	Age-standardized	Other leukemia	Rate	2014	0.896376584825168	1.3369877796214509	0.386948007148991
Deaths	China	Female	Age-standardized	Other leukemia	Rate	2014	0.5628266929665106	0.7825685278511408	0.21839434533894775
Deaths	China	Both	Age-standardized	Other leukemia	Rate	2014	0.7152600875962886	0.9133232542343931	0.364064589536725
Deaths	China	Male	All ages	Other leukemia	Number	2018	7276.977030126398	10984.848261451225	3315.2121258756815
Deaths	China	Female	All ages	Other leukemia	Number	2018	4957.129572326068	7354.993748818035	2046.942595941831
Deaths	China	Both	All ages	Other leukemia	Number	2018	12234.106602452457	16006.317657077423	6223.135432752261
Deaths	China	Male	All ages	Other leukemia	Rate	2018	1.0114139938765914	1.526764370183776	0.46077539105847554
Deaths	China	Female	All ages	Other leukemia	Rate	2018	0.7208421793037467	1.0695281705488344	0.297656645895582
Deaths	China	Both	All ages	Other leukemia	Rate	2018	0.8694112993705428	1.1374817863355642	0.44224432879009096
Deaths	China	Male	Age-standardized	Other leukemia	Rate	2018	0.8524854789899341	1.282223991463184	0.39702205813920505
Deaths	China	Female	Age-standardized	Other leukemia	Rate	2018	0.5311251159414487	0.7881849866892017	0.2266105714638651
Deaths	China	Both	Age-standardized	Other leukemia	Rate	2018	0.6792867439725647	0.8879114785773269	0.34437855174151183
Deaths	China	Male	All ages	Other leukemia	Number	2016	7147.732519534309	10836.406508644423	3089.258871933146
Deaths	China	Female	All ages	Other leukemia	Number	2016	4876.4927224970725	6676.218686422118	1931.3246229483607
Deaths	China	Both	All ages	Other leukemia	Number	2016	12024.225242031369	15424.697570190347	6220.164896086868
Deaths	China	Male	All ages	Other leukemia	Rate	2016	1.008236241527966	1.5285487726472267	0.43576095574820534
Deaths	China	Female	All ages	Other leukemia	Rate	2016	0.7182879957922276	0.9833804770419488	0.28447644066848926
Deaths	China	Both	All ages	Other leukemia	Rate	2016	0.8663989942872387	1.1114181739779208	0.4481905903951619
Deaths	China	Male	Age-standardized	Other leukemia	Rate	2016	0.8742323299380838	1.3368561606121476	0.38320651462942595
Deaths	China	Female	Age-standardized	Other leukemia	Rate	2016	0.5477056858655561	0.7479112275972172	0.215992148686884
Deaths	China	Both	Age-standardized	Other leukemia	Rate	2016	0.697056930508531	0.8923541580980817	0.36259070914002706
Deaths	Taiwan (Province of China)	Male	All ages	Hodgkin lymphoma	Number	2021	10.869914155561828	12.52198168218952	9.378008814003291
Deaths	Taiwan (Province of China)	Female	All ages	Hodgkin lymphoma	Number	2021	5.535373419906435	6.702515592358385	4.513985967159398
Deaths	Taiwan (Province of China)	Both	All ages	Hodgkin lymphoma	Number	2021	16.405287575468275	18.97489556218624	14.117448189855883
Deaths	Taiwan (Province of China)	Male	All ages	Hodgkin lymphoma	Rate	2021	0.09294637701607693	0.1070728631123248	0.0801894044802958
Deaths	Taiwan (Province of China)	Female	All ages	Hodgkin lymphoma	Rate	2021	0.046352665310121055	0.05612619753369903	0.037799668582044685
Deaths	Taiwan (Province of China)	Both	All ages	Hodgkin lymphoma	Rate	2021	0.06940602935137047	0.08027729793031042	0.05972684227107308
Deaths	Taiwan (Province of China)	Male	Age-standardized	Hodgkin lymphoma	Rate	2021	0.061157023067567776	0.07049591236481581	0.05271018673324168
Deaths	Taiwan (Province of China)	Female	Age-standardized	Hodgkin lymphoma	Rate	2021	0.02820270733635677	0.03370736625869568	0.02337979364151188
Deaths	Taiwan (Province of China)	Both	Age-standardized	Hodgkin lymphoma	Rate	2021	0.04384373814682334	0.05097497034762836	0.037583746988625516
Deaths	Taiwan (Province of China)	Male	All ages	Non-Hodgkin lymphoma	Number	2021	893.503744379565	1026.1267951922728	766.4584262894529
Deaths	Taiwan (Province of China)	Female	All ages	Non-Hodgkin lymphoma	Number	2021	577.331403495379	641.8502465698529	492.459682140622
Deaths	Taiwan (Province of China)	Both	All ages	Non-Hodgkin lymphoma	Number	2021	1470.835147874943	1629.8083740094019	1312.5211207332695
Deaths	Taiwan (Province of China)	Male	All ages	Non-Hodgkin lymphoma	Rate	2021	7.64016483496201	8.774196981439724	6.553826721860271
Deaths	Taiwan (Province of China)	Female	All ages	Non-Hodgkin lymphoma	Rate	2021	4.834515630509361	5.374789991850981	4.1238082950108685
Deaths	Taiwan (Province of China)	Both	All ages	Non-Hodgkin lymphoma	Rate	2021	6.222678327022362	6.895248091399396	5.552897443024958
Deaths	Taiwan (Province of China)	Male	Age-standardized	Non-Hodgkin lymphoma	Rate	2021	4.75653371735041	5.474127094061997	4.0777084125823615
Deaths	Taiwan (Province of China)	Female	Age-standardized	Non-Hodgkin lymphoma	Rate	2021	2.6594691252384703	2.933727292913576	2.3153486253098503
Deaths	Taiwan (Province of China)	Both	Age-standardized	Non-Hodgkin lymphoma	Rate	2021	3.623842638662686	4.015655407652353	3.2555160765574573
Deaths	China	Male	All ages	Hodgkin lymphoma	Number	2001	2226.4639903492834	2903.478320856637	958.3751388255988
Deaths	China	Female	All ages	Hodgkin lymphoma	Number	2001	1320.3322296172148	1690.7242855594575	582.6338840811843
Deaths	China	Both	All ages	Hodgkin lymphoma	Number	2001	3546.7962199665008	4445.38487530216	1830.4331479442326
Deaths	China	Male	All ages	Hodgkin lymphoma	Rate	2001	0.34198052303444676	0.4459686027214662	0.1472045506504566
Deaths	China	Female	All ages	Hodgkin lymphoma	Rate	2001	0.21510716527933527	0.27545105707300854	0.09492211156333515
Deaths	China	Both	All ages	Hodgkin lymphoma	Rate	2001	0.2804119530455467	0.35145494063213667	0.14471520270741645
Deaths	China	Male	Age-standardized	Hodgkin lymphoma	Rate	2001	0.40226204851357894	0.5274739314771048	0.17048638055393878
Deaths	China	Female	Age-standardized	Hodgkin lymphoma	Rate	2001	0.22719403743478628	0.2910585317148101	0.09923228682833846
Deaths	China	Both	Age-standardized	Hodgkin lymphoma	Rate	2001	0.3094801698703482	0.38914529668368125	0.15889973935923551
Deaths	China	Male	All ages	Non-Hodgkin lymphoma	Number	2001	16525.423910644404	21521.02848555621	14373.426249087413
Deaths	China	Female	All ages	Non-Hodgkin lymphoma	Number	2001	10131.850502588191	11509.404855914565	8903.528909047633
Deaths	China	Both	All ages	Non-Hodgkin lymphoma	Number	2001	26657.274413232655	32435.266292105855	24177.227262677625
Deaths	China	Male	All ages	Non-Hodgkin lymphoma	Rate	2001	2.5382728563427395	3.305587968020606	2.2077302160583505
Deaths	China	Female	All ages	Non-Hodgkin lymphoma	Rate	2001	1.65067063558511	1.87510037024981	1.4505537482509976
Deaths	China	Both	All ages	Non-Hodgkin lymphoma	Rate	2001	2.107540979942804	2.564352673356491	1.9114668832080532
Deaths	China	Male	Age-standardized	Non-Hodgkin lymphoma	Rate	2001	3.0623075233949804	3.9765823379181033	2.689305245253757
Deaths	China	Female	Age-standardized	Non-Hodgkin lymphoma	Rate	2001	1.8095703788666098	2.05010369528578	1.6125613106696612
Deaths	China	Both	Age-standardized	Non-Hodgkin lymphoma	Rate	2001	2.4002228466690703	2.889895925895838	2.179080918436082
Deaths	China	Male	All ages	Multiple myeloma	Number	2001	3042.722265945017	3819.8054459910973	1580.0591725834915
Deaths	China	Female	All ages	Multiple myeloma	Number	2001	2403.6799272960907	3063.2458620515163	1206.9226171305259
Deaths	China	Both	All ages	Multiple myeloma	Number	2001	5446.402193241104	6611.678729465897	3160.5621967073257
Deaths	China	Male	All ages	Multiple myeloma	Rate	2001	0.4673562008937735	0.586714660543391	0.24269400475716144
Deaths	China	Female	All ages	Multiple myeloma	Rate	2001	0.39160505500149806	0.49906085692582697	0.19663058816471593
Deaths	China	Both	All ages	Multiple myeloma	Rate	2001	0.4305960030860502	0.5227235032569032	0.2498760468141571
Deaths	China	Male	Age-standardized	Multiple myeloma	Rate	2001	0.5979507891192181	0.7561609195183508	0.3101578425752089
Deaths	China	Female	Age-standardized	Multiple myeloma	Rate	2001	0.4261916262531644	0.5423990009128365	0.21503998037181593
Deaths	China	Both	Age-standardized	Multiple myeloma	Rate	2001	0.5004796150205222	0.6128492438764963	0.2902102530256298
Deaths	China	Male	All ages	Leukemia	Number	2001	35033.4783822175	42938.53902696666	23699.750209656882
Deaths	China	Female	All ages	Leukemia	Number	2001	27320.218006589417	31818.242498451775	19312.112198495266
Deaths	China	Both	All ages	Leukemia	Number	2001	62353.69638880696	70449.26093566905	49945.22696453133
Deaths	China	Male	All ages	Leukemia	Rate	2001	5.381073896904662	6.595275781879337	3.6402353721484286
Deaths	China	Female	All ages	Leukemia	Rate	2001	4.450981744128648	5.183795255832473	3.1463094040953212
Deaths	China	Both	All ages	Leukemia	Rate	2001	4.9297226848176665	5.569763139584288	3.948701241865994
Deaths	China	Male	Age-standardized	Leukemia	Rate	2001	6.266799897944412	7.8073336514282135	4.257323364151625
Deaths	China	Female	Age-standardized	Leukemia	Rate	2001	4.879225631550716	5.686470402923596	3.4805419663683623
Deaths	China	Both	Age-standardized	Leukemia	Rate	2001	5.51211992932331	6.275351288593628	4.447176929863677
Deaths	China	Male	All ages	Myelodysplastic, myeloproliferative, and other hematopoietic neoplasms	Number	1991	786.8721783746925	2264.7065556183084	241.5551237379515
Deaths	China	Female	All ages	Myelodysplastic, myeloproliferative, and other hematopoietic neoplasms	Number	1991	507.1385906814378	866.5230054396949	361.5113833454408
Deaths	China	Both	All ages	Myelodysplastic, myeloproliferative, and other hematopoietic neoplasms	Number	1991	1294.0107690561301	2684.583439337913	672.375322224896
Deaths	China	Male	All ages	Myelodysplastic, myeloproliferative, and other hematopoietic neoplasms	Rate	1991	0.12777296592640908	0.36774495466599455	0.039223924092054926
Deaths	China	Female	All ages	Myelodysplastic, myeloproliferative, and other hematopoietic neoplasms	Rate	1991	0.08789625331037716	0.15018404630390228	0.0626564349646894
Deaths	China	Both	All ages	Myelodysplastic, myeloproliferative, and other hematopoietic neoplasms	Rate	1991	0.10848420746859905	0.22506374271701812	0.056369008432763525
Deaths	China	Male	Age-standardized	Myelodysplastic, myeloproliferative, and other hematopoietic neoplasms	Rate	1991	0.22002562893540542	0.6475684061695326	0.06760606274811506
Deaths	China	Female	Age-standardized	Myelodysplastic, myeloproliferative, and other hematopoietic neoplasms	Rate	1991	0.11583448688547532	0.19371813365221177	0.08099036286650686
Deaths	China	Both	Age-standardized	Myelodysplastic, myeloproliferative, and other hematopoietic neoplasms	Rate	1991	0.1584222589620218	0.3278902362964039	0.07975877444422882
Deaths	China	Male	All ages	Burkitt lymphoma	Number	1998	168.17548438793057	234.81937215544986	88.79173309127165
Deaths	China	Female	All ages	Burkitt lymphoma	Number	1998	108.37103621038547	152.02037316020616	38.91231178687133
Deaths	China	Both	All ages	Burkitt lymphoma	Number	1998	276.5465205983159	364.0509990658952	149.68637952769197
Deaths	China	Male	All ages	Burkitt lymphoma	Rate	1998	0.026077548307404302	0.03641145166422106	0.01376818219024533
Deaths	China	Female	All ages	Burkitt lymphoma	Rate	1998	0.017921409472599233	0.0251397370630687	0.006434961752180239
Deaths	China	Both	All ages	Burkitt lymphoma	Rate	1998	0.02213068310863104	0.02913324412209916	0.011978678393199788
Deaths	China	Male	Age-standardized	Burkitt lymphoma	Rate	1998	0.02999757244033365	0.04211205350196373	0.01570022422882821
Deaths	China	Female	Age-standardized	Burkitt lymphoma	Rate	1998	0.02139510664916036	0.030147899814112547	0.007445041164658615
Deaths	China	Both	Age-standardized	Burkitt lymphoma	Rate	1998	0.025649934641557175	0.03373241210538009	0.013516081835897314
Deaths	China	Male	All ages	Other non-Hodgkin lymphoma	Number	1998	15793.853517396368	19874.919951711974	13701.95461325591
Deaths	China	Female	All ages	Other non-Hodgkin lymphoma	Number	1998	10618.605909543874	12000.897048863124	9185.137672986912
Deaths	China	Both	All ages	Other non-Hodgkin lymphoma	Number	1998	26412.459426940237	31048.610051084135	23745.114137628127
Deaths	China	Male	All ages	Other non-Hodgkin lymphoma	Rate	1998	2.449019127603176	3.08183554239704	2.124646078074182
Deaths	China	Female	All ages	Other non-Hodgkin lymphoma	Rate	1998	1.7560077968033727	1.9845984459690227	1.5189539479924306
Deaths	China	Both	All ages	Other non-Hodgkin lymphoma	Rate	1998	2.1136616307178664	2.4846703857180397	1.9002068629220097
Deaths	China	Male	Age-standardized	Other non-Hodgkin lymphoma	Rate	1998	3.098410366701054	3.8938591971629206	2.6995542690779595
Deaths	China	Female	Age-standardized	Other non-Hodgkin lymphoma	Rate	1998	2.0205700296631033	2.269675325004545	1.7569962054636066
Deaths	China	Both	Age-standardized	Other non-Hodgkin lymphoma	Rate	1998	2.5305990996305634	2.9593176954719156	2.280716867092106
Deaths	China	Male	All ages	Other leukemia	Number	2021	7457.773807764573	11763.2107496216	3363.986915595836
Deaths	China	Female	All ages	Other leukemia	Number	2021	5044.925372743256	8149.131424079092	2031.895980370967
Deaths	China	Both	All ages	Other leukemia	Number	2021	12502.699180507816	17075.36610809991	6546.692003006838
Deaths	China	Male	All ages	Other leukemia	Rate	2021	1.0242739191873487	1.6155960595368637	0.46202045690161847
Deaths	China	Female	All ages	Other leukemia	Rate	2021	0.726262127340241	1.17314035129298	0.2925095988953897
Deaths	China	Both	All ages	Other leukemia	Rate	2021	0.8787724298522814	1.2001697192575955	0.46014483400080836
Deaths	China	Male	Age-standardized	Other leukemia	Rate	2021	0.8182731369939524	1.3012853327056209	0.3731548964335763
Deaths	China	Female	Age-standardized	Other leukemia	Rate	2021	0.5044559725191511	0.8115959035566646	0.19977854302137416
Deaths	China	Both	Age-standardized	Other leukemia	Rate	2021	0.6493764334773615	0.881458586989626	0.3381676583538571
Deaths	Taiwan (Province of China)	Male	All ages	Hodgkin lymphoma	Number	1996	15.566637815782357	17.227676639091925	13.943550507917582
Deaths	Taiwan (Province of China)	Female	All ages	Hodgkin lymphoma	Number	1996	8.15852869895408	9.118608784441422	7.238712817142885
Deaths	Taiwan (Province of China)	Both	All ages	Hodgkin lymphoma	Number	1996	23.725166514736422	26.138670191918635	21.451024717758287
Deaths	Taiwan (Province of China)	Male	All ages	Hodgkin lymphoma	Rate	1996	0.14037796876896874	0.15535700655619014	0.1257411729425926
Deaths	Taiwan (Province of China)	Female	All ages	Hodgkin lymphoma	Rate	1996	0.07780738841245444	0.08696361337347619	0.06903516069531676
Deaths	Taiwan (Province of China)	Both	All ages	Hodgkin lymphoma	Rate	1996	0.10996787529569889	0.12115464067554252	0.09942706238382748
Deaths	Taiwan (Province of China)	Male	Age-standardized	Hodgkin lymphoma	Rate	1996	0.1457022948960143	0.16174333311964148	0.13054722607844202
Deaths	Taiwan (Province of China)	Female	Age-standardized	Hodgkin lymphoma	Rate	1996	0.08294651550518592	0.09288266399190459	0.07355075659129984
Deaths	Taiwan (Province of China)	Both	Age-standardized	Hodgkin lymphoma	Rate	1996	0.11513823074861529	0.12676127744651047	0.10410377128102107
Deaths	Taiwan (Province of China)	Male	All ages	Non-Hodgkin lymphoma	Number	1996	557.5336125503334	594.8559288466236	523.3833825133423
Deaths	Taiwan (Province of China)	Female	All ages	Non-Hodgkin lymphoma	Number	1996	306.71903787250676	323.9849025459364	289.0500273325141
Deaths	Taiwan (Province of China)	Both	All ages	Non-Hodgkin lymphoma	Number	1996	864.2526504228399	904.425385619025	818.0568105135656
Deaths	Taiwan (Province of China)	Male	All ages	Non-Hodgkin lymphoma	Rate	1996	5.027767522855254	5.3643354454489405	4.719805072497126
Deaths	Taiwan (Province of China)	Female	All ages	Non-Hodgkin lymphoma	Rate	1996	2.9251606746569245	3.0898241683447853	2.7566524035362794
Deaths	Taiwan (Province of China)	Both	All ages	Non-Hodgkin lymphoma	Rate	1996	4.005873999941947	4.1920775543657784	3.791752916358918
Deaths	Taiwan (Province of China)	Male	Age-standardized	Non-Hodgkin lymphoma	Rate	1996	5.47717248942932	5.87313295007225	5.092497703439349
Deaths	Taiwan (Province of China)	Female	Age-standardized	Non-Hodgkin lymphoma	Rate	1996	3.335815507245496	3.5390298416515416	3.1223530495709797
Deaths	Taiwan (Province of China)	Both	Age-standardized	Non-Hodgkin lymphoma	Rate	1996	4.443299879673396	4.661646086150395	4.180379970593907
Deaths	Taiwan (Province of China)	Male	All ages	Hodgkin lymphoma	Number	2014	12.151221967621364	13.429298124176222	11.008490868444609
Deaths	Taiwan (Province of China)	Female	All ages	Hodgkin lymphoma	Number	2014	6.429369627589496	7.275952197714768	5.665294657756952
Deaths	Taiwan (Province of China)	Both	All ages	Hodgkin lymphoma	Number	2014	18.580591595210887	20.55732147371093	16.762818817204543
Deaths	Taiwan (Province of China)	Male	All ages	Hodgkin lymphoma	Rate	2014	0.10376401132429712	0.11467800080909551	0.09400578593498544
Deaths	Taiwan (Province of China)	Female	All ages	Hodgkin lymphoma	Rate	2014	0.05473999005224778	0.06194783843417976	0.04823461570445401
Deaths	Taiwan (Province of China)	Both	All ages	Hodgkin lymphoma	Rate	2014	0.07921558277819175	0.08764307597818262	0.07146577948316543
Deaths	Taiwan (Province of China)	Male	Age-standardized	Hodgkin lymphoma	Rate	2014	0.07878799429466388	0.08698054060983562	0.07133316336029537
Deaths	Taiwan (Province of China)	Female	Age-standardized	Hodgkin lymphoma	Rate	2014	0.039476737170465466	0.04473178892824117	0.03476120260631178
Deaths	Taiwan (Province of China)	Both	Age-standardized	Hodgkin lymphoma	Rate	2014	0.0585594232213512	0.06479017604257255	0.052839164307446965
Deaths	Taiwan (Province of China)	Male	All ages	Non-Hodgkin lymphoma	Number	2014	816.6860075309061	871.3122655270768	757.4860708973162
Deaths	Taiwan (Province of China)	Female	All ages	Non-Hodgkin lymphoma	Number	2014	505.55212530531435	543.2476082514391	458.2126132581741
Deaths	Taiwan (Province of China)	Both	All ages	Non-Hodgkin lymphoma	Number	2014	1322.238132836221	1390.8105014208395	1236.4730013804942
Deaths	Taiwan (Province of China)	Male	All ages	Non-Hodgkin lymphoma	Rate	2014	6.97399951705602	7.440474384227601	6.468468228794315
Deaths	Taiwan (Province of China)	Female	All ages	Non-Hodgkin lymphoma	Rate	2014	4.304297297102385	4.625238614993165	3.901246209882455
Deaths	Taiwan (Province of China)	Both	All ages	Non-Hodgkin lymphoma	Rate	2014	5.6371651961376035	5.9295132686990515	5.271518341703488
Deaths	Taiwan (Province of China)	Male	Age-standardized	Non-Hodgkin lymphoma	Rate	2014	5.127771855873832	5.4593452005703105	4.774919979612325
Deaths	Taiwan (Province of China)	Female	Age-standardized	Non-Hodgkin lymphoma	Rate	2014	2.90040155396687	3.098872324740707	2.6430368952110905
Deaths	Taiwan (Province of China)	Both	Age-standardized	Non-Hodgkin lymphoma	Rate	2014	3.966886687733095	4.16650802105564	3.7262377842738545
Deaths	Taiwan (Province of China)	Male	All ages	Acute lymphoid leukemia	Number	1995	61.29534017498678	76.06067366690262	49.25130611070419
Deaths	Taiwan (Province of China)	Female	All ages	Acute lymphoid leukemia	Number	1995	48.054718870797025	61.49802081324453	34.38333608854121
Deaths	Taiwan (Province of China)	Both	All ages	Acute lymphoid leukemia	Number	1995	109.35005904578378	129.76261707112735	87.14588089656894
Deaths	Taiwan (Province of China)	Male	All ages	Acute lymphoid leukemia	Rate	1995	0.557028789771692	0.6912105370643462	0.4475771789372671
Deaths	Taiwan (Province of China)	Female	All ages	Acute lymphoid leukemia	Rate	1995	0.46286649471797126	0.592353342081829	0.33118275636577543
Deaths	Taiwan (Province of China)	Both	All ages	Acute lymphoid leukemia	Rate	1995	0.5113169694909457	0.6067653615645778	0.4074910257249707
Deaths	Taiwan (Province of China)	Male	Age-standardized	Acute lymphoid leukemia	Rate	1995	0.5786448454258146	0.7215154450649095	0.46300585719082876
Deaths	Taiwan (Province of China)	Female	Age-standardized	Acute lymphoid leukemia	Rate	1995	0.4914752941315821	0.6294686342694011	0.35351890646775413
Deaths	Taiwan (Province of China)	Both	Age-standardized	Acute lymphoid leukemia	Rate	1995	0.5359859997404931	0.6328676643173878	0.42847940535291335
Deaths	Taiwan (Province of China)	Male	All ages	Chronic lymphoid leukemia	Number	1995	18.493348074420137	23.581917600936524	14.595747945368112
Deaths	Taiwan (Province of China)	Female	All ages	Chronic lymphoid leukemia	Number	1995	8.287201006527027	12.133684345200932	5.681918098088777
Deaths	Taiwan (Province of China)	Both	All ages	Chronic lymphoid leukemia	Number	1995	26.78054908094715	33.29751632860706	21.432255675100702
Deaths	Taiwan (Province of China)	Male	All ages	Chronic lymphoid leukemia	Rate	1995	0.16806052902737062	0.21430351775918308	0.13264061820377718
Deaths	Taiwan (Province of China)	Female	All ages	Chronic lymphoid leukemia	Rate	1995	0.07982291377518547	0.11687251684850676	0.05472864216328179
Deaths	Taiwan (Province of China)	Both	All ages	Chronic lymphoid leukemia	Rate	1995	0.12522489074871157	0.15569799677556834	0.10021646185448634
Deaths	Taiwan (Province of China)	Male	Age-standardized	Chronic lymphoid leukemia	Rate	1995	0.19571571087318407	0.24926544099079567	0.15540478503154354
Deaths	Taiwan (Province of China)	Female	Age-standardized	Chronic lymphoid leukemia	Rate	1995	0.09932943101547007	0.14537987416487802	0.06753692854375701
Deaths	Taiwan (Province of China)	Both	Age-standardized	Chronic lymphoid leukemia	Rate	1995	0.1495849967653482	0.1862526155049487	0.12019756469380097
Deaths	Taiwan (Province of China)	Male	All ages	Acute myeloid leukemia	Number	1995	226.65055358250888	251.07338986895874	198.3653670222677
Deaths	Taiwan (Province of China)	Female	All ages	Acute myeloid leukemia	Number	1995	151.5393802448447	178.81349050660933	130.73010061632533
Deaths	Taiwan (Province of China)	Both	All ages	Acute myeloid leukemia	Number	1995	378.18993382735357	423.51521340993764	343.54354145307815
Deaths	Taiwan (Province of China)	Male	All ages	Acute myeloid leukemia	Rate	1995	2.0597142164922544	2.281659684134587	1.802669175333526
Deaths	Taiwan (Province of China)	Female	All ages	Acute myeloid leukemia	Rate	1995	1.4596381665295908	1.7223443504395803	1.2592016944079696
Deaths	Taiwan (Province of China)	Both	All ages	Acute myeloid leukemia	Rate	1995	1.7684026194775029	1.9803420075284368	1.6063973265019282
Deaths	Taiwan (Province of China)	Male	Age-standardized	Acute myeloid leukemia	Rate	1995	2.223926583057896	2.4623011828266668	1.9468707278969883
Deaths	Taiwan (Province of China)	Female	Age-standardized	Acute myeloid leukemia	Rate	1995	1.6093165799494102	1.9013824449689531	1.3799392603386005
Deaths	Taiwan (Province of China)	Both	Age-standardized	Acute myeloid leukemia	Rate	1995	1.9304792771511379	2.1580227253706235	1.7466902321315947
Deaths	Taiwan (Province of China)	Male	All ages	Chronic myeloid leukemia	Number	1995	45.54099968706636	67.4771156933416	32.05620570104185
Deaths	Taiwan (Province of China)	Female	All ages	Chronic myeloid leukemia	Number	1995	25.926460802138198	48.20982068222802	13.871968412263719
Deaths	Taiwan (Province of China)	Both	All ages	Chronic myeloid leukemia	Number	1995	71.46746048920447	103.60982937736475	48.250917528680596
Deaths	Taiwan (Province of China)	Male	All ages	Chronic myeloid leukemia	Rate	1995	0.4138593222300368	0.6132064196828589	0.2913146319989017
Deaths	Taiwan (Province of China)	Female	All ages	Chronic myeloid leukemia	Rate	1995	0.24972552777166082	0.4643604464768924	0.13361579351002947
Deaths	Taiwan (Province of China)	Both	All ages	Chronic myeloid leukemia	Rate	1995	0.33417929202264046	0.4844758606351276	0.2256195665664232
Deaths	Taiwan (Province of China)	Male	Age-standardized	Chronic myeloid leukemia	Rate	1995	0.4573560305612823	0.6868437706848062	0.32697295060511017
Deaths	Taiwan (Province of China)	Female	Age-standardized	Chronic myeloid leukemia	Rate	1995	0.28153500762149286	0.5239731407206638	0.15116633113679875
Deaths	Taiwan (Province of China)	Both	Age-standardized	Chronic myeloid leukemia	Rate	1995	0.3715146743466857	0.5314732088457456	0.2521470570904282
Deaths	Taiwan (Province of China)	Male	All ages	Other leukemia	Number	1995	29.287876799954322	37.65265767771877	22.478530574396768
Deaths	Taiwan (Province of China)	Female	All ages	Other leukemia	Number	1995	16.259340739574988	20.162991159982898	12.361850778984
Deaths	Taiwan (Province of China)	Both	All ages	Other leukemia	Number	1995	45.54721753952934	54.97473829289504	38.588166546389495
Deaths	Taiwan (Province of China)	Male	All ages	Other leukemia	Rate	1995	0.26615710953372645	0.34217306369508266	0.20427635520019233
Deaths	Taiwan (Province of China)	Female	All ages	Other leukemia	Rate	1995	0.1566111347937922	0.19421137529372337	0.11907023228414212
Deaths	Taiwan (Province of China)	Both	All ages	Other leukemia	Rate	1995	0.21297716200871994	0.2570599122467028	0.18043688818174936
Deaths	Taiwan (Province of China)	Male	Age-standardized	Other leukemia	Rate	1995	0.29363233887888107	0.3705260939422809	0.22737406283753034
Deaths	Taiwan (Province of China)	Female	Age-standardized	Other leukemia	Rate	1995	0.17660396079922686	0.21902032026552623	0.13440452932110925
Deaths	Taiwan (Province of China)	Both	Age-standardized	Other leukemia	Rate	1995	0.2375265892209262	0.2827549859734405	0.19958635582720932
Deaths	Taiwan (Province of China)	Male	All ages	Hodgkin lymphoma	Number	2017	11.119553167838312	12.592747552926662	9.859035301413282
Deaths	Taiwan (Province of China)	Female	All ages	Hodgkin lymphoma	Number	2017	5.577002730832772	6.446454616542529	4.847860073283241
Deaths	Taiwan (Province of China)	Both	All ages	Hodgkin lymphoma	Number	2017	16.696555898671097	18.684745052576382	14.933274474642328
Deaths	Taiwan (Province of China)	Male	All ages	Hodgkin lymphoma	Rate	2017	0.09475586989009278	0.10730977501282755	0.08401429915049019
Deaths	Taiwan (Province of China)	Female	All ages	Hodgkin lymphoma	Rate	2017	0.04700429732564721	0.054332243342296124	0.04085891065068802
Deaths	Taiwan (Province of China)	Both	All ages	Hodgkin lymphoma	Rate	2017	0.07074863506123906	0.07917322691934515	0.06327704902062316
Deaths	Taiwan (Province of China)	Male	Age-standardized	Hodgkin lymphoma	Rate	2017	0.06785592019126606	0.07651028785682445	0.06030266300732988
Deaths	Taiwan (Province of China)	Female	Age-standardized	Hodgkin lymphoma	Rate	2017	0.031122335675099158	0.03595145782526252	0.02704865465146035
Deaths	Taiwan (Province of China)	Both	Age-standardized	Hodgkin lymphoma	Rate	2017	0.048725587079371975	0.05439189056428357	0.043519883876123065
Deaths	Taiwan (Province of China)	Male	All ages	Non-Hodgkin lymphoma	Number	2017	860.5056964367476	936.6486896042084	782.3128694624999
Deaths	Taiwan (Province of China)	Female	All ages	Non-Hodgkin lymphoma	Number	2017	551.6379747212035	598.9281628046564	494.6651211562456
Deaths	Taiwan (Province of China)	Both	All ages	Non-Hodgkin lymphoma	Number	2017	1412.143671157951	1508.0425878805002	1305.4594704395797
Deaths	Taiwan (Province of China)	Male	All ages	Non-Hodgkin lymphoma	Rate	2017	7.332845536193027	7.981702144432141	6.666521159010269
Deaths	Taiwan (Province of China)	Female	All ages	Non-Hodgkin lymphoma	Rate	2017	4.649335248943203	5.047908132720236	4.169154571667839
Deaths	Taiwan (Province of China)	Both	All ages	Non-Hodgkin lymphoma	Rate	2017	5.9837033368506845	6.390057647473018	5.531648336452381
Deaths	Taiwan (Province of China)	Male	Age-standardized	Non-Hodgkin lymphoma	Rate	2017	5.072882928631104	5.523959179565381	4.617175203264637
Deaths	Taiwan (Province of China)	Female	Age-standardized	Non-Hodgkin lymphoma	Rate	2017	2.868816801363339	3.0836193347520515	2.597198065366669
Deaths	Taiwan (Province of China)	Both	Age-standardized	Non-Hodgkin lymphoma	Rate	2017	3.901561203626049	4.150394624604353	3.6202861716948114
Deaths	Taiwan (Province of China)	Male	All ages	Hodgkin lymphoma	Number	2019	11.075760193391156	12.682841557834758	9.721231243209912
Deaths	Taiwan (Province of China)	Female	All ages	Hodgkin lymphoma	Number	2019	5.616103749702892	6.620522711906446	4.754967685874508
Deaths	Taiwan (Province of China)	Both	All ages	Hodgkin lymphoma	Number	2019	16.69186394309405	18.993927255584232	14.788937204574236
Deaths	Taiwan (Province of China)	Male	All ages	Hodgkin lymphoma	Rate	2019	0.0944557081407294	0.10816113383321292	0.08290408649557755
Deaths	Taiwan (Province of China)	Female	All ages	Hodgkin lymphoma	Rate	2019	0.047133462680964563	0.055563104614409796	0.039906330431166835
Deaths	Taiwan (Province of China)	Both	All ages	Hodgkin lymphoma	Rate	2019	0.07060498100251529	0.08034248767037919	0.06255578370013982
Deaths	Taiwan (Province of China)	Male	Age-standardized	Hodgkin lymphoma	Rate	2019	0.06490367323810436	0.07411102914803913	0.05721502905833049
Deaths	Taiwan (Province of China)	Female	Age-standardized	Hodgkin lymphoma	Rate	2019	0.02981130159318825	0.03492042556578917	0.025475511731152634
Deaths	Taiwan (Province of China)	Both	Age-standardized	Hodgkin lymphoma	Rate	2019	0.04657670443232428	0.053070618601101	0.04109038347825122
Deaths	Taiwan (Province of China)	Male	All ages	Non-Hodgkin lymphoma	Number	2019	883.3508922247577	987.6613303200137	784.3571899191711
Deaths	Taiwan (Province of China)	Female	All ages	Non-Hodgkin lymphoma	Number	2019	566.202662210152	614.7327433689477	501.4179055300093
Deaths	Taiwan (Province of China)	Both	All ages	Non-Hodgkin lymphoma	Number	2019	1449.5535544349098	1578.0996651427406	1319.9975145694712
Deaths	Taiwan (Province of China)	Male	All ages	Non-Hodgkin lymphoma	Rate	2019	7.533346028168907	8.42292075032985	6.6891132089782115
Deaths	Taiwan (Province of China)	Female	All ages	Non-Hodgkin lymphoma	Rate	2019	4.7518872938479495	5.159178695706986	4.2081776247663525
Deaths	Taiwan (Province of China)	Both	All ages	Non-Hodgkin lymphoma	Rate	2019	6.131472286254097	6.675209985975084	5.583462683213634
Deaths	Taiwan (Province of China)	Male	Age-standardized	Non-Hodgkin lymphoma	Rate	2019	4.943467250789787	5.52977730678256	4.398302828906089
Deaths	Taiwan (Province of China)	Female	Age-standardized	Non-Hodgkin lymphoma	Rate	2019	2.7668866201918445	2.9885701062137855	2.474766965949812
Deaths	Taiwan (Province of China)	Both	Age-standardized	Non-Hodgkin lymphoma	Rate	2019	3.7788001346754254	4.093447041667068	3.455168873980461
Deaths	Taiwan (Province of China)	Male	All ages	Hodgkin lymphoma	Number	2020	10.661558454407086	12.147933946506443	9.334122170689037
Deaths	Taiwan (Province of China)	Female	All ages	Hodgkin lymphoma	Number	2020	5.455334869317511	6.5281680813607466	4.566262845266918
Deaths	Taiwan (Province of China)	Both	All ages	Hodgkin lymphoma	Number	2020	16.11689332372461	18.54478716905832	14.078559397029393
Deaths	Taiwan (Province of China)	Male	All ages	Hodgkin lymphoma	Rate	2020	0.09102222496022108	0.10371203996201399	0.0796893410714685
Deaths	Taiwan (Province of China)	Female	All ages	Hodgkin lymphoma	Rate	2020	0.04572094858700832	0.054712321858361807	0.038269670658977156
Deaths	Taiwan (Province of China)	Both	All ages	Hodgkin lymphoma	Rate	2020	0.06816211374279846	0.0784302450207707	0.05954152253042861
Deaths	Taiwan (Province of China)	Male	Age-standardized	Hodgkin lymphoma	Rate	2020	0.06120449500005942	0.06974005331309499	0.053478703154688514
Deaths	Taiwan (Province of China)	Female	Age-standardized	Hodgkin lymphoma	Rate	2020	0.02850736566365294	0.03383191300415104	0.024158373405565845
Deaths	Taiwan (Province of China)	Both	Age-standardized	Hodgkin lymphoma	Rate	2020	0.04405596966368975	0.05072785911963199	0.03839352376315572
Deaths	Taiwan (Province of China)	Male	All ages	Non-Hodgkin lymphoma	Number	2020	864.7719470350403	981.3876255523087	756.882516497441
Deaths	Taiwan (Province of China)	Female	All ages	Non-Hodgkin lymphoma	Number	2020	551.679325014098	605.3838927940108	482.91926916142216
Deaths	Taiwan (Province of China)	Both	All ages	Non-Hodgkin lymphoma	Number	2020	1416.451272049137	1550.5379125227694	1281.2176860597579
Deaths	Taiwan (Province of China)	Male	All ages	Non-Hodgkin lymphoma	Rate	2020	7.382923147579288	8.378520420649627	6.461825537017105
Deaths	Taiwan (Province of China)	Female	All ages	Non-Hodgkin lymphoma	Rate	2020	4.623602887761976	5.073698773930756	4.047327543756686
Deaths	Taiwan (Province of China)	Both	All ages	Non-Hodgkin lymphoma	Rate	2020	5.990503925122014	6.557587708316109	5.418569440919296
Deaths	Taiwan (Province of China)	Male	Age-standardized	Non-Hodgkin lymphoma	Rate	2020	4.716883870650865	5.346471825040634	4.129489100141006
Deaths	Taiwan (Province of China)	Female	Age-standardized	Non-Hodgkin lymphoma	Rate	2020	2.6257473264758517	2.861755168393675	2.3324846194616713
Deaths	Taiwan (Province of China)	Both	Age-standardized	Non-Hodgkin lymphoma	Rate	2020	3.591146731733331	3.9209943496029145	3.262966059619023
Deaths	China	Male	All ages	Other leukemia	Number	2019	7341.881065117057	11285.279369955735	3121.2390641593615
Deaths	China	Female	All ages	Other leukemia	Number	2019	4989.895340033548	7478.317782351174	1883.5847705174056
Deaths	China	Both	All ages	Other leukemia	Number	2019	12331.776405150596	16343.265445607609	6514.791916918376
Deaths	China	Male	All ages	Other leukemia	Rate	2019	1.0148184287471773	1.559887633239511	0.4314277083408481
Deaths	China	Female	All ages	Other leukemia	Rate	2019	0.7222288289858074	1.0823987932971189	0.2726268048534141
Deaths	China	Both	All ages	Other leukemia	Rate	2019	0.871891997069678	1.1555157894412578	0.4606144928611352
Deaths	China	Male	Age-standardized	Other leukemia	Rate	2019	0.8412453524727324	1.3292968514429921	0.3611933921899441
Deaths	China	Female	Age-standardized	Other leukemia	Rate	2019	0.5222703611585953	0.7914441667053551	0.19827301109914477
Deaths	China	Both	Age-standardized	Other leukemia	Rate	2019	0.6694248020471149	0.8832291308277501	0.35266963814858465
Deaths	China	Male	All ages	Myelodysplastic, myeloproliferative, and other hematopoietic neoplasms	Number	1992	813.9751894273558	2271.7514737048973	251.1497122216784
[truncated: 25,649 more rows]
