# Supplementary material for: Hematological malignancy burden in mainland China and Taiwan from 1990 to 2021 and decadal projections: Insights from the global burden of disease study 2021
Source: PLoS One. 2025 Jul 21;20(7):e0328526. doi: 10.1371/journal.pone.0328526 (PMC12279097; doi:10.1371/journal.pone.0328526)
Supplement: S1 Data — (ZIP) [file pone.0328526.s021.zip › The raw data used in this study/IHME-GBD_2021_DATA-risk factors.csv]

measure	location	sex	age	cause	rei	metric	year	val	upper	lower
Deaths	China	Male	All ages	Leukemia	High body-mass index	Number	1990	1046.7037199417553	1541.488783135773	659.7023542270434
Deaths	China	Female	All ages	Leukemia	High body-mass index	Number	1990	973.482735103673	1414.7143949657052	614.6767507714608
Deaths	China	Both	All ages	Leukemia	High body-mass index	Number	1990	2020.1864550454263	2828.050041679812	1384.3822490363434
Deaths	China	Male	All ages	Leukemia	High body-mass index	Rate	1990	0.17248455248	0.25401935413	0.10871124575999999
Deaths	China	Female	All ages	Leukemia	High body-mass index	Rate	1990	0.17090085655	0.24836177689999997	0.10791026838000001
Deaths	China	Both	All ages	Leukemia	High body-mass index	Rate	1990	0.17171775696	0.24038692493000002	0.11767379886000001
Deaths	China	Male	All ages	Leukemia	High body-mass index	Number	1991	1080.2840721374096	1594.9712282983037	667.3364669689762
Deaths	China	Female	All ages	Leukemia	High body-mass index	Number	1991	987.7785933550354	1406.05348515755	648.6050307875298
Deaths	China	Both	All ages	Leukemia	High body-mass index	Number	1991	2068.062665492446	2914.7263217936497	1428.479604382368
Deaths	China	Male	All ages	Leukemia	High body-mass index	Rate	1991	0.17541743594	0.2589927691	0.1083626566
Deaths	China	Female	All ages	Leukemia	High body-mass index	Rate	1991	0.17119982398	0.24369439749	0.11241493574
Deaths	China	Both	All ages	Leukemia	High body-mass index	Rate	1991	0.17337733550999998	0.24435791615	0.11975748693
Deaths	China	Male	All ages	Leukemia	High body-mass index	Number	1992	1109.280280954319	1628.3564115625952	691.7892088813281
Deaths	China	Female	All ages	Leukemia	High body-mass index	Number	1992	1001.3390536430428	1452.903487306666	680.6231147743681
Deaths	China	Both	All ages	Leukemia	High body-mass index	Number	1992	2110.6193345973643	3002.52155524108	1440.5200866245154
Deaths	China	Male	All ages	Leukemia	High body-mass index	Rate	1992	0.17799022099	0.26127888733	0.11100144507
Deaths	China	Female	All ages	Leukemia	High body-mass index	Rate	1992	0.17175207822	0.24920549388	0.11674211050000001
Deaths	China	Both	All ages	Leukemia	High body-mass index	Rate	1992	0.17497512691	0.24891584264	0.11942238036
Deaths	China	Male	All ages	Leukemia	High body-mass index	Number	1993	1135.4994699195802	1646.0463598076722	722.1652529753117
Deaths	China	Female	All ages	Leukemia	High body-mass index	Number	1993	1016.6657434521868	1436.9971986443857	681.0277147162099
Deaths	China	Both	All ages	Leukemia	High body-mass index	Number	1993	2152.165213371766	2989.1086096758227	1507.552007884602
Deaths	China	Male	All ages	Leukemia	High body-mass index	Rate	1993	0.18046268199999999	0.26160288812	0.11477229347
Deaths	China	Female	All ages	Leukemia	High body-mass index	Rate	1993	0.17289336197	0.24437459256000002	0.11581502766
Deaths	China	Both	All ages	Leukemia	High body-mass index	Rate	1993	0.17680607477	0.24556319239000002	0.12384939194
Deaths	China	Male	All ages	Leukemia	High body-mass index	Number	1994	1153.8512518870443	1708.2519311342742	752.6290732155636
Deaths	China	Female	All ages	Leukemia	High body-mass index	Number	1994	1039.7773519802308	1445.4016268249195	706.6102191113074
Deaths	China	Both	All ages	Leukemia	High body-mass index	Number	1994	2193.628603867274	2943.5601491086877	1539.9044290229715
Deaths	China	Male	All ages	Leukemia	High body-mass index	Rate	1994	0.18198570573	0.26942591842	0.11870484415999999
Deaths	China	Female	All ages	Leukemia	High body-mass index	Rate	1994	0.17555676228	0.24404265904999997	0.11930458191
Deaths	China	Both	All ages	Leukemia	High body-mass index	Rate	1994	0.17888069736	0.24003429353000003	0.12557238616
Deaths	China	Male	All ages	Leukemia	High body-mass index	Number	1995	1185.7553469967193	1706.8197914985376	744.3280389097649
Deaths	China	Female	All ages	Leukemia	High body-mass index	Number	1995	1057.0339408514928	1480.5248824172618	701.8008519308503
Deaths	China	Both	All ages	Leukemia	High body-mass index	Number	1995	2242.7892878482166	3095.9320917303567	1559.871625443379
Deaths	China	Male	All ages	Leukemia	High body-mass index	Rate	1995	0.18590558962	0.2675993328	0.1166975492
Deaths	China	Female	All ages	Leukemia	High body-mass index	Rate	1995	0.17737844308	0.24844348742	0.11776759256
Deaths	China	Both	All ages	Leukemia	High body-mass index	Rate	1995	0.18178683632999998	0.25093739457	0.12643369103
Deaths	China	Male	All ages	Leukemia	High body-mass index	Number	1996	1210.0481224532182	1804.1431077468576	758.4590146200827
Deaths	China	Female	All ages	Leukemia	High body-mass index	Number	1996	1072.7924029232076	1469.92192928629	722.0120453921687
Deaths	China	Both	All ages	Leukemia	High body-mass index	Number	1996	2282.840525376424	3087.7640112965723	1600.998479888617
Deaths	China	Male	All ages	Leukemia	High body-mass index	Rate	1996	0.18885039974	0.28156991508	0.11837156344000001
Deaths	China	Female	All ages	Leukemia	High body-mass index	Rate	1996	0.17906505278	0.24535189393	0.12051457921000001
Deaths	China	Both	All ages	Leukemia	High body-mass index	Rate	1996	0.18412203175	0.24904296950000002	0.12912820220000001
Deaths	China	Male	All ages	Leukemia	High body-mass index	Number	1997	1241.3778192903387	1805.486207266272	802.6593220551827
Deaths	China	Female	All ages	Leukemia	High body-mass index	Number	1997	1088.2780460841657	1499.1740605916875	742.6013684470222
Deaths	China	Both	All ages	Leukemia	High body-mass index	Number	1997	2329.655865374504	3141.562103302168	1652.2674688903653
Deaths	China	Male	All ages	Leukemia	High body-mass index	Rate	1997	0.19305612006	0.2807849122	0.12482766491
Deaths	China	Female	All ages	Leukemia	High body-mass index	Rate	1997	0.18078393467	0.24904167313	0.12336038365
Deaths	China	Both	All ages	Leukemia	High body-mass index	Rate	1997	0.18712228221	0.25233609788	0.13271318919
Deaths	China	Male	All ages	Leukemia	High body-mass index	Number	1998	1276.4072137881965	1865.5089149116773	802.5305768259892
Deaths	China	Female	All ages	Leukemia	High body-mass index	Number	1998	1122.1332271720637	1520.9445085083007	747.8009272759051
Deaths	China	Both	All ages	Leukemia	High body-mass index	Number	1998	2398.540440960264	3252.75781215016	1652.126910547117
Deaths	China	Male	All ages	Leukemia	High body-mass index	Rate	1998	0.19792165843	0.28926867089999997	0.12444162097
Deaths	China	Female	All ages	Leukemia	High body-mass index	Rate	1998	0.18556811626	0.25151987353	0.12366446876
Deaths	China	Both	All ages	Leukemia	High body-mass index	Rate	1998	0.19194361335000001	0.26030250612	0.13221174157
Deaths	China	Male	All ages	Leukemia	High body-mass index	Number	1999	1317.5644560453238	1897.6159936624708	832.1680392300295
Deaths	China	Female	All ages	Leukemia	High body-mass index	Number	1999	1164.0924481416885	1608.802882004461	768.8013006263025
Deaths	China	Both	All ages	Leukemia	High body-mass index	Number	1999	2481.6569041870107	3379.96210668753	1740.1454662138456
Deaths	China	Male	All ages	Leukemia	High body-mass index	Rate	1999	0.20373690074999998	0.29343111039	0.12867934956
Deaths	China	Female	All ages	Leukemia	High body-mass index	Rate	1999	0.19163411794000001	0.2648428153	0.12656087526
Deaths	China	Both	All ages	Leukemia	High body-mass index	Rate	1999	0.19787486094	0.26950120733	0.13875046207
Deaths	China	Male	All ages	Leukemia	High body-mass index	Number	2000	1382.7345385537938	1980.898601582408	871.3044841096159
Deaths	China	Female	All ages	Leukemia	High body-mass index	Number	2000	1205.069766873987	1696.9849799812264	828.042203932176
Deaths	China	Both	All ages	Leukemia	High body-mass index	Number	2000	2587.804305427783	3540.788203513298	1849.309810240385
Deaths	China	Male	All ages	Leukemia	High body-mass index	Rate	2000	0.2131692075	0.30538514319	0.13432461633
Deaths	China	Female	All ages	Leukemia	High body-mass index	Rate	2000	0.19741327005999998	0.27799830628	0.13564900865
Deaths	China	Both	All ages	Leukemia	High body-mass index	Rate	2000	0.20553041413	0.28121897173	0.14687718478999998
Deaths	China	Male	All ages	Leukemia	High body-mass index	Number	2001	1431.7748858789282	2121.580350204516	913.874737457468
Deaths	China	Female	All ages	Leukemia	High body-mass index	Number	2001	1237.2843830165812	1703.8781397930493	831.6647044629867
Deaths	China	Both	All ages	Leukemia	High body-mass index	Number	2001	2669.0592688955103	3614.409153713241	1899.5414187394292
Deaths	China	Male	All ages	Leukemia	High body-mass index	Rate	2001	0.21991782776	0.32587060063	0.14036937586
Deaths	China	Female	All ages	Leukemia	High body-mass index	Rate	2001	0.20157709575	0.27759406944	0.13549395601
Deaths	China	Both	All ages	Leukemia	High body-mass index	Rate	2001	0.21101751439	0.28575747436	0.15017894631999998
Deaths	China	Male	All ages	Leukemia	High body-mass index	Number	2002	1470.109025859941	2166.6978881014797	933.9330816857362
Deaths	China	Female	All ages	Leukemia	High body-mass index	Number	2002	1266.8966763769808	1756.4452003002402	831.5293891028913
Deaths	China	Both	All ages	Leukemia	High body-mass index	Number	2002	2737.005702236921	3728.6274598915215	1952.5743972108496
Deaths	China	Male	All ages	Leukemia	High body-mass index	Rate	2002	0.22485837652	0.33140410743	0.14284836895
Deaths	China	Female	All ages	Leukemia	High body-mass index	Rate	2002	0.20516561779999998	0.28444479441	0.13466073755000002
Deaths	China	Both	All ages	Leukemia	High body-mass index	Rate	2002	0.21529309886999998	0.29329414977	0.1535896664
Deaths	China	Male	All ages	Leukemia	High body-mass index	Number	2003	1525.325068255686	2134.3064199635205	981.8485290615024
Deaths	China	Female	All ages	Leukemia	High body-mass index	Number	2003	1303.284302793517	1814.502395658064	849.4239993071249
Deaths	China	Both	All ages	Leukemia	High body-mass index	Number	2003	2828.609371049201	3854.309315721186	2056.7502349719957
Deaths	China	Male	All ages	Leukemia	High body-mass index	Rate	2003	0.23226600086000002	0.3249974888	0.14950913484
Deaths	China	Female	All ages	Leukemia	High body-mass index	Rate	2003	0.20973286516	0.292001358	0.13669475549
Deaths	China	Both	All ages	Leukemia	High body-mass index	Rate	2003	0.22131071361	0.30156159201	0.16092036846
Deaths	China	Male	All ages	Leukemia	High body-mass index	Number	2004	1581.05912660755	2245.619493484178	1010.9342309567428
Deaths	China	Female	All ages	Leukemia	High body-mass index	Number	2004	1339.5736124292528	1805.3763928240185	942.7501434793842
Deaths	China	Both	All ages	Leukemia	High body-mass index	Number	2004	2920.632739036801	3964.1496089383327	2091.3830575529896
Deaths	China	Male	All ages	Leukemia	High body-mass index	Rate	2004	0.23964015611999998	0.34036716082	0.15322667752
Deaths	China	Female	All ages	Leukemia	High body-mass index	Rate	2004	0.21417359673	0.28864703807	0.15072869992000001
Deaths	China	Both	All ages	Leukemia	High body-mass index	Rate	2004	0.22724672351999997	0.30844001648	0.16272499486
Deaths	China	Male	All ages	Leukemia	High body-mass index	Number	2005	1618.665251197067	2265.311055196459	1027.140689773524
Deaths	China	Female	All ages	Leukemia	High body-mass index	Number	2005	1357.746086449671	1850.2479073586253	893.4293837016326
Deaths	China	Both	All ages	Leukemia	High body-mass index	Number	2005	2976.4113376467426	3990.088963232643	2132.956167570409
Deaths	China	Male	All ages	Leukemia	High body-mass index	Rate	2005	0.24411053079	0.34163103438	0.15490284899
Deaths	China	Female	All ages	Leukemia	High body-mass index	Rate	2005	0.21559492962	0.29379872375	0.14186661778999998
Deaths	China	Both	All ages	Leukemia	High body-mass index	Rate	2005	0.23022018681999998	0.30862636992	0.16498041153
Deaths	China	Male	All ages	Leukemia	High body-mass index	Number	2006	1633.6732316587445	2286.781598068391	1073.6015210677108
Deaths	China	Female	All ages	Leukemia	High body-mass index	Number	2006	1355.6029131315966	1850.434846767108	910.3777160139464
Deaths	China	Both	All ages	Leukemia	High body-mass index	Number	2006	2989.276144790341	4005.795137522893	2109.969290732485
Deaths	China	Male	All ages	Leukemia	High body-mass index	Rate	2006	0.24497237121999998	0.34290719814000004	0.16098856569
Deaths	China	Female	All ages	Leukemia	High body-mass index	Rate	2006	0.21366701785	0.29166129079	0.14349164479999998
Deaths	China	Both	All ages	Leukemia	High body-mass index	Rate	2006	0.22970981981	0.30782384586	0.1621398098
Deaths	China	Male	All ages	Leukemia	High body-mass index	Number	2007	1680.369785528526	2359.7809239111284	1103.8642796864265
Deaths	China	Female	All ages	Leukemia	High body-mass index	Number	2007	1374.1423569826864	1895.3759759632785	923.551175828945
Deaths	China	Both	All ages	Leukemia	High body-mass index	Number	2007	3054.512142511213	4142.516914746318	2173.167112608182
Deaths	China	Male	All ages	Leukemia	High body-mass index	Rate	2007	0.25039015709	0.35162850541	0.16448567022
Deaths	China	Female	All ages	Leukemia	High body-mass index	Rate	2007	0.21489776312	0.29641183494	0.14443123800000002
Deaths	China	Both	All ages	Leukemia	High body-mass index	Rate	2007	0.23307267934	0.31609221751	0.16582218630999998
Deaths	China	Male	All ages	Leukemia	High body-mass index	Number	2008	1746.6883565143285	2464.435714599	1118.2692469044307
Deaths	China	Female	All ages	Leukemia	High body-mass index	Number	2008	1403.155349657511	1906.722339226332	923.997354530109
Deaths	China	Both	All ages	Leukemia	High body-mass index	Number	2008	3149.8437061718387	4282.745683796982	2233.707111570769
Deaths	China	Male	All ages	Leukemia	High body-mass index	Rate	2008	0.25859682655	0.36485916486	0.16555951576
Deaths	China	Female	All ages	Leukemia	High body-mass index	Rate	2008	0.21772074703	0.29585677179000003	0.14337214645000002
Deaths	China	Both	All ages	Leukemia	High body-mass index	Rate	2008	0.23863839153999997	0.32446928695	0.16923007044
Deaths	China	Male	All ages	Leukemia	High body-mass index	Number	2009	1811.190982875384	2590.416195167316	1184.9818333532708
Deaths	China	Female	All ages	Leukemia	High body-mass index	Number	2009	1435.7185078385753	1948.4647265719716	938.575878510411
Deaths	China	Both	All ages	Leukemia	High body-mass index	Number	2009	3246.90949071396	4405.044795707402	2335.694510978914
Deaths	China	Male	All ages	Leukemia	High body-mass index	Rate	2009	0.26648933172	0.38114052424	0.17435213616
Deaths	China	Female	All ages	Leukemia	High body-mass index	Rate	2009	0.22111305985	0.30008040946	0.14454879788
Deaths	China	Both	All ages	Leukemia	High body-mass index	Rate	2009	0.24431906628000002	0.33146486974	0.17575319043
Deaths	China	Male	All ages	Leukemia	High body-mass index	Number	2010	1873.6244149888912	2673.342376780128	1224.735741505844
Deaths	China	Female	All ages	Leukemia	High body-mass index	Number	2010	1469.265398048046	2018.125453843817	947.0911134988172
Deaths	China	Both	All ages	Leukemia	High body-mass index	Number	2010	3342.8898130369366	4493.577533896816	2432.872149798079
Deaths	China	Male	All ages	Leukemia	High body-mass index	Rate	2010	0.27419610776	0.39123106453999995	0.17923430687
Deaths	China	Female	All ages	Leukemia	High body-mass index	Rate	2010	0.22478815089	0.3087602074	0.14489884564
Deaths	China	Both	All ages	Leukemia	High body-mass index	Rate	2010	0.25004080132	0.33610971052	0.18197348278
Deaths	China	Male	All ages	Leukemia	High body-mass index	Number	2011	1911.1260221398047	2720.922571646217	1257.9686575949822
Deaths	China	Female	All ages	Leukemia	High body-mass index	Number	2011	1495.0994626406648	2086.3598203350325	932.936283851375
Deaths	China	Both	All ages	Leukemia	High body-mass index	Number	2011	3406.2254847804675	4535.892843675479	2470.029445112312
Deaths	China	Male	All ages	Leukemia	High body-mass index	Rate	2011	0.278394101	0.39635732257	0.18324854011
Deaths	China	Female	All ages	Leukemia	High body-mass index	Rate	2011	0.22743282979	0.31737468293000004	0.14191720642
Deaths	China	Both	All ages	Leukemia	High body-mass index	Rate	2011	0.25346525242999995	0.33752645847	0.18380070245
Deaths	China	Male	All ages	Leukemia	High body-mass index	Number	2012	1955.4746157645784	2780.043672760104	1275.2554485119567
Deaths	China	Female	All ages	Leukemia	High body-mass index	Number	2012	1504.090240490081	2073.7612401438355	953.3333914628048
Deaths	China	Both	All ages	Leukemia	High body-mass index	Number	2012	3459.5648562546594	4672.552252999364	2463.807239883618
Deaths	China	Male	All ages	Leukemia	High body-mass index	Rate	2012	0.28341982593	0.40293005465	0.18483117823
Deaths	China	Female	All ages	Leukemia	High body-mass index	Rate	2012	0.22746716835	0.31361987761	0.14417489138
Deaths	China	Both	All ages	Leukemia	High body-mass index	Rate	2012	0.25603820304	0.3458099305	0.18234338842
Deaths	China	Male	All ages	Leukemia	High body-mass index	Number	2013	1994.2742625869785	2792.1733142104613	1321.815828077841
Deaths	China	Female	All ages	Leukemia	High body-mass index	Number	2013	1525.5392572661003	2080.9869706511554	959.1067163789324
Deaths	China	Both	All ages	Leukemia	High body-mass index	Number	2013	3519.8135198530754	4699.346058788583	2486.682518479796
Deaths	China	Male	All ages	Leukemia	High body-mass index	Rate	2013	0.28736616522999997	0.40233991532999996	0.19046785729
Deaths	China	Female	All ages	Leukemia	High body-mass index	Rate	2013	0.22927716204	0.31275680688	0.14414657963
Deaths	China	Both	All ages	Leukemia	High body-mass index	Rate	2013	0.25893305582000004	0.34570468819	0.18293136831
Deaths	China	Male	All ages	Leukemia	High body-mass index	Number	2014	2040.9359463337596	2972.5941516179964	1290.587574243306
Deaths	China	Female	All ages	Leukemia	High body-mass index	Number	2014	1560.1862351779266	2154.4242963264696	993.149061237115
Deaths	China	Both	All ages	Leukemia	High body-mass index	Number	2014	3601.122181511687	4885.173830953072	2431.9096953821686
Deaths	China	Male	All ages	Leukemia	High body-mass index	Rate	2014	0.29224801619	0.42565507521999996	0.18480328056
Deaths	China	Female	All ages	Leukemia	High body-mass index	Rate	2014	0.23301577313	0.32176597366000004	0.14832805924999998
Deaths	China	Both	All ages	Leukemia	High body-mass index	Rate	2014	0.26325532022	0.35712423417	0.17778157289000002
Deaths	China	Male	All ages	Leukemia	High body-mass index	Number	2015	2093.871026336428	3026.004029918532	1366.3722268422357
Deaths	China	Female	All ages	Leukemia	High body-mass index	Number	2015	1602.131604720223	2185.8981695403245	982.6185523620236
Deaths	China	Both	All ages	Leukemia	High body-mass index	Number	2015	3696.0026310566473	5039.455741073556	2616.660663416645
Deaths	China	Male	All ages	Leukemia	High body-mass index	Rate	2015	0.29771240565	0.4302456684	0.19427460314
Deaths	China	Female	All ages	Leukemia	High body-mass index	Rate	2015	0.23769057502000002	0.32429757413	0.14578026427
Deaths	China	Both	All ages	Leukemia	High body-mass index	Rate	2015	0.26833944589000003	0.36587765111	0.18997639953
Deaths	China	Male	All ages	Leukemia	High body-mass index	Number	2016	2163.203366222476	3219.944928063228	1349.7689377513216
Deaths	China	Female	All ages	Leukemia	High body-mass index	Number	2016	1664.3209514259702	2320.934850277553	1030.820980250502
Deaths	China	Both	All ages	Leukemia	High body-mass index	Number	2016	3827.5243176484414	5316.836517894439	2648.136379369087
Deaths	China	Male	All ages	Leukemia	High body-mass index	Rate	2016	0.30513453402	0.45419511198999996	0.1903940805
Deaths	China	Female	All ages	Leukemia	High body-mass index	Rate	2016	0.24514786109	0.34186447859999997	0.15183583326
Deaths	China	Both	All ages	Leukemia	High body-mass index	Rate	2016	0.27579017797	0.38310175659	0.19081002307
Deaths	China	Male	All ages	Leukemia	High body-mass index	Number	2017	2221.883725828098	3397.700491420286	1372.2182248793424
Deaths	China	Female	All ages	Leukemia	High body-mass index	Number	2017	1715.402719105963	2408.1712891903417	1099.0266018660836
Deaths	China	Both	All ages	Leukemia	High body-mass index	Number	2017	3937.286444934056	5365.615949163928	2697.4470544589385
Deaths	China	Male	All ages	Leukemia	High body-mass index	Rate	2017	0.31095290806000003	0.47550861291	0.19204211387999998
Deaths	China	Female	All ages	Leukemia	High body-mass index	Rate	2017	0.2509281794	0.3522659901	0.16076501526
Deaths	China	Both	All ages	Leukemia	High body-mass index	Rate	2017	0.28160420049	0.38376176349	0.19292790395999998
Deaths	China	Male	All ages	Leukemia	High body-mass index	Number	2018	2281.711738690809	3341.0333856701973	1433.6603218088171
Deaths	China	Female	All ages	Leukemia	High body-mass index	Number	2018	1768.4452943702372	2493.9543684654527	1032.0006250745028
Deaths	China	Both	All ages	Leukemia	High body-mass index	Number	2018	4050.157033061047	5541.791118535501	2755.1389886267016
Deaths	China	Male	All ages	Leukemia	High body-mass index	Rate	2018	0.31713102473	0.46436424167	0.19926187838
Deaths	China	Female	All ages	Leukemia	High body-mass index	Rate	2018	0.25715889435	0.36265896943	0.15006861708
Deaths	China	Both	All ages	Leukemia	High body-mass index	Rate	2018	0.28782259328	0.39382490065000003	0.19579271669999998
Deaths	China	Male	All ages	Leukemia	High body-mass index	Number	2019	2341.8580008138483	3470.0850970427023	1471.1657184524302
Deaths	China	Female	All ages	Leukemia	High body-mass index	Number	2019	1815.129010055541	2541.999052872552	1088.031658931711
Deaths	China	Both	All ages	Leukemia	High body-mass index	Number	2019	4156.9870108693885	5649.877312610994	2837.120059123868
Deaths	China	Male	All ages	Leukemia	High body-mass index	Rate	2019	0.32369914953	0.47964632968000004	0.20334926017000002
Deaths	China	Female	All ages	Leukemia	High body-mass index	Rate	2019	0.26271863638	0.36792455034	0.1574798222
Deaths	China	Both	All ages	Leukemia	High body-mass index	Rate	2019	0.29391091660999996	0.39946254712	0.20059253371
Deaths	China	Male	All ages	Leukemia	High body-mass index	Number	2020	2408.2158603892008	3697.148533871354	1474.1309230971503
Deaths	China	Female	All ages	Leukemia	High body-mass index	Number	2020	1862.802102287048	2656.524955394877	1073.6319826402564
Deaths	China	Both	All ages	Leukemia	High body-mass index	Number	2020	4271.017962676249	5859.594429083003	2850.6041090275
Deaths	China	Male	All ages	Leukemia	High body-mass index	Rate	2020	0.33157072257	0.5090350209	0.20296297494999999
Deaths	China	Female	All ages	Leukemia	High body-mass index	Rate	2020	0.26873302794	0.38323770097	0.15488514493
Deaths	China	Both	All ages	Leukemia	High body-mass index	Rate	2020	0.3008850832	0.41279727051000004	0.20081963175999998
Deaths	China	Male	All ages	Leukemia	High body-mass index	Number	2021	2474.749953666722	3752.449939753684	1491.4089060668591
Deaths	China	Female	All ages	Leukemia	High body-mass index	Number	2021	1912.1523604045096	2791.614841733929	1142.588032764863
Deaths	China	Both	All ages	Leukemia	High body-mass index	Number	2021	4386.902314071233	6076.06616615305	2945.8866584979296
Deaths	China	Male	All ages	Leukemia	High body-mass index	Rate	2021	0.33988987858999997	0.51537318044	0.20483475159
Deaths	China	Female	All ages	Leukemia	High body-mass index	Rate	2021	0.27527143386	0.40187792362999997	0.1644857662
Deaths	China	Both	All ages	Leukemia	High body-mass index	Rate	2021	0.30834052315	0.42706613601	0.20705640755000002
Deaths	China	Male	Age-standardized	Leukemia	High body-mass index	Rate	1990	0.2213995626	0.33208116126	0.14030064085000002
Deaths	China	Female	Age-standardized	Leukemia	High body-mass index	Rate	1990	0.20078467722999999	0.29223037685	0.12623818086000002
Deaths	China	Both	Age-standardized	Leukemia	High body-mass index	Rate	1990	0.20818188172	0.29082780031	0.1425838611
Deaths	China	Male	Age-standardized	Leukemia	High body-mass index	Rate	1991	0.22203883175999997	0.33025946876	0.13839379484
Deaths	China	Female	Age-standardized	Leukemia	High body-mass index	Rate	1991	0.19849191267	0.28216265092	0.13174235025
Deaths	China	Both	Age-standardized	Leukemia	High body-mass index	Rate	1991	0.20741161259000002	0.29235882115	0.14291866323
Deaths	China	Male	Age-standardized	Leukemia	High body-mass index	Rate	1992	0.22208986262	0.33265053108	0.13903629
Deaths	China	Female	Age-standardized	Leukemia	High body-mass index	Rate	1992	0.19628177295000002	0.28497964494	0.13304967825
Deaths	China	Both	Age-standardized	Leukemia	High body-mass index	Rate	1992	0.20636925258	0.29255107409	0.14040594750000002
Deaths	China	Male	Age-standardized	Leukemia	High body-mass index	Rate	1993	0.22217516763	0.32066612589	0.14085053372
Deaths	China	Female	Age-standardized	Leukemia	High body-mass index	Rate	1993	0.1947760319	0.27253959887999996	0.13065368764
Deaths	China	Both	Age-standardized	Leukemia	High body-mass index	Rate	1993	0.20564018695999997	0.2874831282	0.14415375142
Deaths	China	Male	Age-standardized	Leukemia	High body-mass index	Rate	1994	0.22112194415999997	0.32388299254	0.14214812037000002
Deaths	China	Female	Age-standardized	Leukemia	High body-mass index	Rate	1994	0.19484411418	0.27126216555	0.13200199004
Deaths	China	Both	Age-standardized	Leukemia	High body-mass index	Rate	1994	0.2051372257	0.27386113969	0.14408802234999998
Deaths	China	Male	Age-standardized	Leukemia	High body-mass index	Rate	1995	0.22273002338	0.32426226516	0.13881622089999998
Deaths	China	Female	Age-standardized	Leukemia	High body-mass index	Rate	1995	0.19395355144	0.27125351501	0.12853378679000002
Deaths	China	Both	Age-standardized	Leukemia	High body-mass index	Rate	1995	0.20551185127000002	0.28371035058	0.1421165349
Deaths	China	Male	Age-standardized	Leukemia	High body-mass index	Rate	1996	0.22301597489	0.3346024991	0.14094334058
Deaths	China	Female	Age-standardized	Leukemia	High body-mass index	Rate	1996	0.19286061253	0.26349293908	0.12993396431
Deaths	China	Both	Age-standardized	Leukemia	High body-mass index	Rate	1996	0.20512901374	0.27963174151	0.14372414466
Deaths	China	Male	Age-standardized	Leukemia	High body-mass index	Rate	1997	0.22477249363	0.32854762384999997	0.14541159804
Deaths	China	Female	Age-standardized	Leukemia	High body-mass index	Rate	1997	0.19175373316	0.26354993190000003	0.13031707222
Deaths	China	Both	Age-standardized	Leukemia	High body-mass index	Rate	1997	0.20543555482	0.27689041397	0.14598644293000002
Deaths	China	Male	Age-standardized	Leukemia	High body-mass index	Rate	1998	0.22706618658	0.33161128223999997	0.14205724751999999
Deaths	China	Female	Age-standardized	Leukemia	High body-mass index	Rate	1998	0.1936799019	0.2616953653	0.12924529206000002
Deaths	China	Both	Age-standardized	Leukemia	High body-mass index	Rate	1998	0.2075009188	0.28271407717999997	0.14264838307
Deaths	China	Male	Age-standardized	Leukemia	High body-mass index	Rate	1999	0.23006259237	0.332271012	0.14543408442
Deaths	China	Female	Age-standardized	Leukemia	High body-mass index	Rate	1999	0.19658999779	0.27138086213	0.13033346470999999
Deaths	China	Both	Age-standardized	Leukemia	High body-mass index	Rate	1999	0.2103876409	0.28645540654	0.14677079902999998
Deaths	China	Male	Age-standardized	Leukemia	High body-mass index	Rate	2000	0.23709916762	0.34028625226	0.14975815434
Deaths	China	Female	Age-standardized	Leukemia	High body-mass index	Rate	2000	0.19934872535999998	0.28159675158999997	0.13724408434000002
Deaths	China	Both	Age-standardized	Leukemia	High body-mass index	Rate	2000	0.21519874223	0.29471322473	0.15367291624999999
Deaths	China	Male	Age-standardized	Leukemia	High body-mass index	Rate	2001	0.24107124978000002	0.35600611279	0.15379305508
Deaths	China	Female	Age-standardized	Leukemia	High body-mass index	Rate	2001	0.20016293395999998	0.27579707245999996	0.13493357505
Deaths	China	Both	Age-standardized	Leukemia	High body-mass index	Rate	2001	0.21749226811	0.2939317596	0.15416053115
Deaths	China	Male	Age-standardized	Leukemia	High body-mass index	Rate	2002	0.24215909828	0.35666903881	0.15339173278
Deaths	China	Female	Age-standardized	Leukemia	High body-mass index	Rate	2002	0.20011468572	0.2776956114	0.13234031542
Deaths	China	Both	Age-standardized	Leukemia	High body-mass index	Rate	2002	0.21797542662	0.29658865857	0.15535709026
Deaths	China	Male	Age-standardized	Leukemia	High body-mass index	Rate	2003	0.24653944127000002	0.34608695813	0.15900852366
Deaths	China	Female	Age-standardized	Leukemia	High body-mass index	Rate	2003	0.20093809069000002	0.27970181347	0.13186184666
Deaths	China	Both	Age-standardized	Leukemia	High body-mass index	Rate	2003	0.22026820250999998	0.30065879671	0.15938862157
Deaths	China	Male	Age-standardized	Leukemia	High body-mass index	Rate	2004	0.24952402700999998	0.35519065223999996	0.16076942959999999
Deaths	China	Female	Age-standardized	Leukemia	High body-mass index	Rate	2004	0.20114821993	0.27150200639	0.14239339111
Deaths	China	Both	Age-standardized	Leukemia	High body-mass index	Rate	2004	0.22184437055	0.30091460146	0.15765087123
Deaths	China	Male	Age-standardized	Leukemia	High body-mass index	Rate	2005	0.24958351286	0.34978127928	0.15879617434
Deaths	China	Female	Age-standardized	Leukemia	High body-mass index	Rate	2005	0.19841885418	0.27115832649	0.13147769628
Deaths	China	Both	Age-standardized	Leukemia	High body-mass index	Rate	2005	0.22043959716999997	0.29594471692999996	0.15720335009
Deaths	China	Male	Age-standardized	Leukemia	High body-mass index	Rate	2006	0.24431782602	0.34571654593	0.15892172108000002
Deaths	China	Female	Age-standardized	Leukemia	High body-mass index	Rate	2006	0.19188968742999998	0.26097902541	0.1296665981
Deaths	China	Both	Age-standardized	Leukemia	High body-mass index	Rate	2006	0.2146399876	0.28693184593	0.15160495068
Deaths	China	Male	Age-standardized	Leukemia	High body-mass index	Rate	2007	0.24458793988	0.34756572855	0.16253782734
Deaths	China	Female	Age-standardized	Leukemia	High body-mass index	Rate	2007	0.18869127579	0.26070765377000005	0.12781846635
Deaths	China	Both	Age-standardized	Leukemia	High body-mass index	Rate	2007	0.21310616613	0.28846458878000003	0.15163553118
Deaths	China	Male	Age-standardized	Leukemia	High body-mass index	Rate	2008	0.24781406316000001	0.35146662609	0.15941334716
Deaths	China	Female	Age-standardized	Leukemia	High body-mass index	Rate	2008	0.1879066503	0.25588329508	0.1240374443
Deaths	China	Both	Age-standardized	Leukemia	High body-mass index	Rate	2008	0.2144187295	0.2938247946	0.15272751276000002
Deaths	China	Male	Age-standardized	Leukemia	High body-mass index	Rate	2009	0.25109386787000004	0.3626627967	0.16509869152
Deaths	China	Female	Age-standardized	Leukemia	High body-mass index	Rate	2009	0.18768323314	0.25658894606000004	0.12311013256
Deaths	China	Both	Age-standardized	Leukemia	High body-mass index	Rate	2009	0.21598989392999998	0.29416783066999996	0.15473125467
Deaths	China	Male	Age-standardized	Leukemia	High body-mass index	Rate	2010	0.25366588239	0.36287991539000003	0.16589599644
Deaths	China	Female	Age-standardized	Leukemia	High body-mass index	Rate	2010	0.18724643124	0.25771223297	0.12089924782
Deaths	China	Both	Age-standardized	Leukemia	High body-mass index	Rate	2010	0.217135795	0.29232100353	0.15631534184
Deaths	China	Male	Age-standardized	Leukemia	High body-mass index	Rate	2011	0.25224194689	0.36025325116	0.16622953414
Deaths	China	Female	Age-standardized	Leukemia	High body-mass index	Rate	2011	0.18544973291	0.25867051962	0.11547517301
Deaths	China	Both	Age-standardized	Leukemia	High body-mass index	Rate	2011	0.21562691793000002	0.28734142961	0.15566915073
Deaths	China	Male	Age-standardized	Leukemia	High body-mass index	Rate	2012	0.25147113147	0.35677272250000003	0.16438199119
Deaths	China	Female	Age-standardized	Leukemia	High body-mass index	Rate	2012	0.18162450283	0.25035445226	0.11538620414
Deaths	China	Both	Age-standardized	Leukemia	High body-mass index	Rate	2012	0.21335329647999998	0.28790224087	0.15130777898
Deaths	China	Male	Age-standardized	Leukemia	High body-mass index	Rate	2013	0.25091634754000003	0.35305371940999997	0.16509263111
Deaths	China	Female	Age-standardized	Leukemia	High body-mass index	Rate	2013	0.17979678314	0.24575868761	0.11311911154
Deaths	China	Both	Age-standardized	Leukemia	High body-mass index	Rate	2013	0.21218759348	0.28434744571	0.14952987846
Deaths	China	Male	Age-standardized	Leukemia	High body-mass index	Rate	2014	0.25107196408	0.36602758439	0.16010240720000002
Deaths	China	Female	Age-standardized	Leukemia	High body-mass index	Rate	2014	0.17940607145	0.24808776289999998	0.11377180994
Deaths	China	Both	Age-standardized	Leukemia	High body-mass index	Rate	2014	0.21227258653000003	0.28827692667	0.14289052959999998
Deaths	China	Male	Age-standardized	Leukemia	High body-mass index	Rate	2015	0.25219039686	0.36470787995	0.165300273
Deaths	China	Female	Age-standardized	Leukemia	High body-mass index	Rate	2015	0.17971638618	0.24471992877	0.11029392513000001
Deaths	China	Both	Age-standardized	Leukemia	High body-mass index	Rate	2015	0.21302851527	0.2914761308	0.15046933454
Deaths	China	Male	Age-standardized	Leukemia	High body-mass index	Rate	2016	0.25533804227	0.38070220684	0.15942687979
Deaths	China	Female	Age-standardized	Leukemia	High body-mass index	Rate	2016	0.18213632340000002	0.25405806634	0.11260462001
Deaths	China	Both	Age-standardized	Leukemia	High body-mass index	Rate	2016	0.21581494911000002	0.29953093968	0.14885274807
Deaths	China	Male	Age-standardized	Leukemia	High body-mass index	Rate	2017	0.25733415695	0.39479806186	0.15945541396
Deaths	China	Female	Age-standardized	Leukemia	High body-mass index	Rate	2017	0.18341840775	0.25813748318	0.11732403614999999
Deaths	China	Both	Age-standardized	Leukemia	High body-mass index	Rate	2017	0.21760774509	0.29581402128	0.14779154453
Deaths	China	Male	Age-standardized	Leukemia	High body-mass index	Rate	2018	0.25926588352	0.37797763245	0.16430308325
Deaths	China	Female	Age-standardized	Leukemia	High body-mass index	Rate	2018	0.18479643324	0.26103151928	0.10777140350999999
Deaths	China	Both	Age-standardized	Leukemia	High body-mass index	Rate	2018	0.21941297161999998	0.30077845332	0.14960876508
Deaths	China	Male	Age-standardized	Leukemia	High body-mass index	Rate	2019	0.26106895274999997	0.38100243396	0.16364143471
Deaths	China	Female	Age-standardized	Leukemia	High body-mass index	Rate	2019	0.18532427802	0.25845194636999996	0.11086867448
Deaths	China	Both	Age-standardized	Leukemia	High body-mass index	Rate	2019	0.22057776023999998	0.29988579668000004	0.15034449135
Deaths	China	Male	Age-standardized	Leukemia	High body-mass index	Rate	2020	0.26364413835	0.40375790346	0.16186550972
Deaths	China	Female	Age-standardized	Leukemia	High body-mass index	Rate	2020	0.18609952272	0.26536468788	0.10732247267
Deaths	China	Both	Age-standardized	Leukemia	High body-mass index	Rate	2020	0.22225356036	0.30368982877	0.14856239597
Deaths	China	Male	Age-standardized	Leukemia	High body-mass index	Rate	2021	0.26584214741	0.40569102660999995	0.16173666731
Deaths	China	Female	Age-standardized	Leukemia	High body-mass index	Rate	2021	0.18684125359999998	0.27124846635	0.11114422395000001
Deaths	China	Both	Age-standardized	Leukemia	High body-mass index	Rate	2021	0.22373201742	0.31035574607	0.14998156075
Deaths	China	Male	All ages	Other leukemia	High body-mass index	Number	1990	261.01615792906944	444.3954639244795	114.83047965702806
Deaths	China	Female	All ages	Other leukemia	High body-mass index	Number	1990	220.1372146482029	375.2882058149311	101.51294540542705
Deaths	China	Both	All ages	Other leukemia	High body-mass index	Number	1990	481.1533725772727	728.6304148961689	277.8255673266908
Deaths	China	Male	All ages	Other leukemia	High body-mass index	Rate	1990	0.04301241539	0.07323118401	0.018922722370000002
Deaths	China	Female	All ages	Other leukemia	High body-mass index	Rate	1990	0.03864643633	0.0658841431	0.017821219309999997
Deaths	China	Both	All ages	Other leukemia	High body-mass index	Rate	1990	0.04089849117	0.06193427352999999	0.02361543566
Deaths	China	Male	All ages	Other leukemia	High body-mass index	Number	1991	267.46547599301044	451.63624124314174	113.2730097057236
Deaths	China	Female	All ages	Other leukemia	High body-mass index	Number	1991	222.8139118960271	377.2598387118063	101.31397069272155
Deaths	China	Both	All ages	Other leukemia	High body-mass index	Number	1991	490.2793878890374	733.135542381605	281.8535004983206
Deaths	China	Male	All ages	Other leukemia	High body-mass index	Rate	1991	0.04343126888	0.07333707259	0.018393366560000003
Deaths	China	Female	All ages	Other leukemia	High body-mass index	Rate	1991	0.038617664680000004	0.06538592597	0.01755953618
Deaths	China	Both	All ages	Other leukemia	High body-mass index	Rate	1991	0.04110288114	0.06146287974	0.023629365660000002
Deaths	China	Male	All ages	Other leukemia	High body-mass index	Number	1992	271.9830066712974	463.2104613054289	117.48054261315508
Deaths	China	Female	All ages	Other leukemia	High body-mass index	Number	1992	224.2086406564816	387.39102182989296	103.04733963967152
Deaths	China	Both	All ages	Other leukemia	High body-mass index	Number	1992	496.1916473277788	766.4684510773056	296.0419508626262
Deaths	China	Male	All ages	Other leukemia	High body-mass index	Rate	1992	0.04364119357	0.07432470746	0.01885040968
Deaths	China	Female	All ages	Other leukemia	High body-mass index	Rate	1992	0.038456804260000005	0.06644623801	0.017674927059999998
Deaths	China	Both	All ages	Other leukemia	High body-mass index	Rate	1992	0.04113541226	0.06354197192	0.024542548749999997
Deaths	China	Male	All ages	Other leukemia	High body-mass index	Number	1993	275.90255595717764	459.99984749805645	119.00123402754753
Deaths	China	Female	All ages	Other leukemia	High body-mass index	Number	1993	226.5260234307672	368.38661063111147	104.26398392067364
Deaths	China	Both	All ages	Other leukemia	High body-mass index	Number	1993	502.4285793879443	750.0224811422761	296.04013116079363
Deaths	China	Male	All ages	Other leukemia	High body-mass index	Rate	1993	0.043848646819999997	0.07310686476999999	0.01891263045
Deaths	China	Female	All ages	Other leukemia	High body-mass index	Rate	1993	0.0385228341	0.06264753192	0.01773104959
Deaths	China	Both	All ages	Other leukemia	High body-mass index	Rate	1993	0.04127583906	0.061616334130000006	0.02432048118
Deaths	China	Male	All ages	Other leukemia	High body-mass index	Number	1994	278.1252219384527	470.98188085144216	115.17207540604848
Deaths	China	Female	All ages	Other leukemia	High body-mass index	Number	1994	231.62157716438983	382.0847853146698	108.28034310147407
Deaths	China	Both	All ages	Other leukemia	High body-mass index	Number	1994	509.74679910284266	771.4978731049723	304.1716254300019
Deaths	China	Male	All ages	Other leukemia	High body-mass index	Rate	1994	0.04386597901	0.07428337909999999	0.01816496831
Deaths	China	Female	All ages	Other leukemia	High body-mass index	Rate	1994	0.03910715509	0.06451147229000001	0.01828213167
Deaths	China	Both	All ages	Other leukemia	High body-mass index	Rate	1994	0.04156759387	0.06291223469	0.02480384892
Deaths	China	Male	All ages	Other leukemia	High body-mass index	Number	1995	283.427878157192	467.86797122933626	117.22804464452636
Deaths	China	Female	All ages	Other leukemia	High body-mass index	Number	1995	234.91321650468217	381.7051700749319	110.77066016704254
Deaths	China	Both	All ages	Other leukemia	High body-mass index	Number	1995	518.3410946618744	780.6988480525308	307.9440398447955
Deaths	China	Male	All ages	Other leukemia	High body-mass index	Rate	1995	0.044436507869999996	0.0733534715	0.01837929621
Deaths	China	Female	All ages	Other leukemia	High body-mass index	Rate	1995	0.039420248479999996	0.06405306979	0.01858817062
Deaths	China	Both	All ages	Other leukemia	High body-mass index	Rate	1995	0.04201357134	0.06327869251	0.024960067840000003
Deaths	China	Male	All ages	Other leukemia	High body-mass index	Number	1996	287.4381128724021	482.61059448577606	123.5187048532305
Deaths	China	Female	All ages	Other leukemia	High body-mass index	Number	1996	237.81073987983584	401.184530712282	111.9121809920303
Deaths	China	Both	All ages	Other leukemia	High body-mass index	Number	1996	525.2488527522383	779.6432129016943	308.8459736433904
Deaths	China	Male	All ages	Other leukemia	High body-mass index	Rate	1996	0.044860036150000004	0.0753203133	0.01927737943
Deaths	China	Female	All ages	Other leukemia	High body-mass index	Rate	1996	0.03969415944	0.06696368186	0.01867981218
Deaths	China	Both	All ages	Other leukemia	High body-mass index	Rate	1996	0.04236383789	0.06288196254	0.02490990831
Deaths	China	Male	All ages	Other leukemia	High body-mass index	Number	1997	293.843034343745	482.740537664704	126.29179952953152
Deaths	China	Female	All ages	Other leukemia	High body-mass index	Number	1997	240.77295999101293	411.9006855875005	111.55894222455746
Deaths	China	Both	All ages	Other leukemia	High body-mass index	Number	1997	534.6159943347579	793.5424484476497	322.43690844372503
Deaths	China	Male	All ages	Other leukemia	High body-mass index	Rate	1997	0.04569776843	0.07507465797	0.01964059969
Deaths	China	Female	All ages	Other leukemia	High body-mass index	Rate	1997	0.03999702395	0.06842463367	0.018532088000000002
Deaths	China	Both	All ages	Other leukemia	High body-mass index	Rate	1997	0.04294134874	0.06373880202	0.02589873083
Deaths	China	Male	All ages	Other leukemia	High body-mass index	Number	1998	301.6765870637298	506.5347980034864	129.02645346649777
Deaths	China	Female	All ages	Other leukemia	High body-mass index	Number	1998	248.1242371798133	412.28993742116495	113.26967283104996
Deaths	China	Both	All ages	Other leukemia	High body-mass index	Number	1998	549.8008242435423	826.3945362043656	332.3985073087834
Deaths	China	Male	All ages	Other leukemia	High body-mass index	Rate	1998	0.046778433849999995	0.07854406195000001	0.02000703958
Deaths	China	Female	All ages	Other leukemia	High body-mass index	Rate	1998	0.04103251395	0.06818073397	0.01873150113
Deaths	China	Both	All ages	Other leukemia	High body-mass index	Rate	1998	0.04399790599	0.06613236559	0.026600248000000003
Deaths	China	Male	All ages	Other leukemia	High body-mass index	Number	1999	310.9454556303215	515.306578704393	141.72317930908997
Deaths	China	Female	All ages	Other leukemia	High body-mass index	Number	1999	256.9335343464941	432.5755623014504	117.04840554113514
Deaths	China	Both	All ages	Other leukemia	High body-mass index	Number	1999	567.8789899768152	839.4335391150207	338.2374967475703
Deaths	China	Male	All ages	Other leukemia	High body-mass index	Rate	1999	0.04808194631	0.07968260284999999	0.021914860549999998
Deaths	China	Female	All ages	Other leukemia	High body-mass index	Rate	1999	0.042296667510000004	0.07121104209	0.0192686311
Deaths	China	Both	All ages	Other leukemia	High body-mass index	Rate	1999	0.045279819299999996	0.06693221555000001	0.026969359669999998
Deaths	China	Male	All ages	Other leukemia	High body-mass index	Number	2000	327.8324276091556	545.3645968022829	138.5375243936898
Deaths	China	Female	All ages	Other leukemia	High body-mass index	Number	2000	265.4996886538634	451.2856259367357	118.75375873885004
Deaths	China	Both	All ages	Other leukemia	High body-mass index	Number	2000	593.3321162630194	870.0142699370764	361.172123886427
Deaths	China	Male	All ages	Other leukemia	High body-mass index	Rate	2000	0.05054027135	0.08407610836	0.02135763117
Deaths	China	Female	All ages	Other leukemia	High body-mass index	Rate	2000	0.04349388158	0.0739291397	0.01945411667
Deaths	China	Both	All ages	Other leukemia	High body-mass index	Rate	2000	0.04712404076	0.06909888541999999	0.02868526652
Deaths	China	Male	All ages	Other leukemia	High body-mass index	Number	2001	338.7124285846205	548.1543842497679	151.35225485594805
Deaths	China	Female	All ages	Other leukemia	High body-mass index	Number	2001	272.1380262982733	458.5793499845944	129.71751982920395
Deaths	China	Both	All ages	Other leukemia	High body-mass index	Number	2001	610.8504548828931	897.2524516428222	366.66444326672496
Deaths	China	Male	All ages	Other leukemia	High body-mass index	Rate	2001	0.05202556789	0.08419544347	0.02324741092
Deaths	China	Female	All ages	Other leukemia	High body-mass index	Rate	2001	0.04433644661	0.0747112748	0.02113344456
Deaths	China	Both	All ages	Other leukemia	High body-mass index	Rate	2001	0.04829422342	0.07093734648	0.02898872286
Deaths	China	Male	All ages	Other leukemia	High body-mass index	Number	2002	350.11255512005687	587.5604520392778	156.67297325527915
Deaths	China	Female	All ages	Other leukemia	High body-mass index	Number	2002	279.5146048292623	458.05290315613286	124.4137140120234
Deaths	China	Both	All ages	Other leukemia	High body-mass index	Number	2002	629.6271599493185	943.95240557468	379.4087132939535
Deaths	China	Male	All ages	Other leukemia	High body-mass index	Rate	2002	0.05355095395	0.08986944984	0.02396368554
Deaths	China	Female	All ages	Other leukemia	High body-mass index	Rate	2002	0.04526555926	0.07417866714	0.020147986
Deaths	China	Both	All ages	Other leukemia	High body-mass index	Rate	2002	0.049526525390000006	0.07425137566000001	0.029844321320000002
Deaths	China	Male	All ages	Other leukemia	High body-mass index	Number	2003	365.5354580136191	620.969690292987	159.5772907822406
Deaths	China	Female	All ages	Other leukemia	High body-mass index	Number	2003	288.53253324055345	497.0814736702249	134.03943312323554
Deaths	China	Both	All ages	Other leukemia	High body-mass index	Number	2003	654.0679912541724	985.3368280484106	392.75851561518766
Deaths	China	Male	All ages	Other leukemia	High body-mass index	Rate	2003	0.055661223149999994	0.0945569896	0.02429933129
Deaths	China	Female	All ages	Other leukemia	High body-mass index	Rate	2003	0.04643250499	0.07999353746	0.02157048488
Deaths	China	Both	All ages	Other leukemia	High body-mass index	Rate	2003	0.0511743528	0.07709286365	0.0307294702
Deaths	China	Male	All ages	Other leukemia	High body-mass index	Number	2004	379.8639478348354	653.2969681191125	171.72979985572732
Deaths	China	Female	All ages	Other leukemia	High body-mass index	Number	2004	296.37968684071694	487.1056736410658	139.49409917026128
Deaths	China	Both	All ages	Other leukemia	High body-mass index	Number	2004	676.2436346755524	1013.0582673782536	419.2160064939411
Deaths	China	Male	All ages	Other leukemia	High body-mass index	Rate	2004	0.05757574415	0.09901981829999999	0.02602897979
Deaths	China	Female	All ages	Other leukemia	High body-mass index	Rate	2004	0.04738575241	0.07787938874	0.02230258395
Deaths	China	Both	All ages	Other leukemia	High body-mass index	Rate	2004	0.05261673206	0.07882338951000001	0.03261809082
Deaths	China	Male	All ages	Other leukemia	High body-mass index	Number	2005	386.8328406468259	668.7237526564109	182.5530955094509
Deaths	China	Female	All ages	Other leukemia	High body-mass index	Number	2005	300.28433086094816	496.56498972656266	135.83214830088707
Deaths	China	Both	All ages	Other leukemia	High body-mass index	Number	2005	687.1171715077734	1027.4812368212858	416.9383646831157
Deaths	China	Male	All ages	Other leukemia	High body-mass index	Rate	2005	0.0583381709	0.10085007391	0.027530789960000003
Deaths	China	Female	All ages	Other leukemia	High body-mass index	Rate	2005	0.04768180135	0.07884898	0.021568629619999998
Deaths	China	Both	All ages	Other leukemia	High body-mass index	Rate	2005	0.053147305809999996	0.07947386818	0.03224944986
Deaths	China	Male	All ages	Other leukemia	High body-mass index	Number	2006	390.8082345656334	652.1191905515034	169.3433821563102
Deaths	China	Female	All ages	Other leukemia	High body-mass index	Number	2006	300.3796324281212	490.0141104803928	135.88334142848169
Deaths	China	Both	All ages	Other leukemia	High body-mass index	Number	2006	691.1878669937536	1019.6248656713284	421.07954632108505
Deaths	China	Male	All ages	Other leukemia	High body-mass index	Rate	2006	0.05860242921	0.09778649814	0.025393358399999996
Deaths	China	Female	All ages	Other leukemia	High body-mass index	Rate	2006	0.0473451478	0.07723489871	0.021417620199999998
Deaths	China	Both	All ages	Other leukemia	High body-mass index	Rate	2006	0.05311407601	0.07835269571	0.03235770201
Deaths	China	Male	All ages	Other leukemia	High body-mass index	Number	2007	401.5592299595459	657.5987819012286	181.8117327230699
Deaths	China	Female	All ages	Other leukemia	High body-mass index	Number	2007	312.0372049970143	506.2368143921032	139.06332819225338
Deaths	China	Both	All ages	Other leukemia	High body-mass index	Number	2007	713.5964349565597	1069.3716778918115	428.8115172957063
Deaths	China	Male	All ages	Other leukemia	High body-mass index	Rate	2007	0.05983592393	0.09798811173	0.027091577529999997
Deaths	China	Female	All ages	Other leukemia	High body-mass index	Rate	2007	0.04879850841	0.07916876914	0.02174767265
Deaths	China	Both	All ages	Other leukemia	High body-mass index	Rate	2007	0.05445053917	0.08159775131000001	0.03272020035
Deaths	China	Male	All ages	Other leukemia	High body-mass index	Number	2008	413.9382918557987	676.4804416920529	181.03430741276043
Deaths	China	Female	All ages	Other leukemia	High body-mass index	Number	2008	317.5165955899529	514.2771291565539	135.97534617034574
Deaths	China	Both	All ages	Other leukemia	High body-mass index	Number	2008	731.4548874457524	1064.0369617857184	429.01979594108775
Deaths	China	Male	All ages	Other leukemia	High body-mass index	Rate	2008	0.06128347296	0.10015278042999999	0.02680208935
Deaths	China	Female	All ages	Other leukemia	High body-mass index	Rate	2008	0.049267495859999996	0.0797978647	0.02109862885
Deaths	China	Both	All ages	Other leukemia	High body-mass index	Rate	2008	0.05541646955	0.08061354555	0.032503388609999996
Deaths	China	Male	All ages	Other leukemia	High body-mass index	Number	2009	427.6196337510317	710.9870315651874	186.94022123558628
Deaths	China	Female	All ages	Other leukemia	High body-mass index	Number	2009	329.2948451634496	496.1171618611529	135.72982059831924
Deaths	China	Both	All ages	Other leukemia	High body-mass index	Number	2009	756.9144789144817	1097.3466855229717	441.61593004349936
Deaths	China	Male	All ages	Other leukemia	High body-mass index	Rate	2009	0.06291775495	0.10461097736000001	0.027505423279999996
Deaths	China	Female	All ages	Other leukemia	High body-mass index	Rate	2009	0.05071425242	0.07640633111999999	0.02090356555
Deaths	China	Both	All ages	Other leukemia	High body-mass index	Rate	2009	0.05695527986	0.08257166341000001	0.0332301199
Deaths	China	Male	All ages	Other leukemia	High body-mass index	Number	2010	444.0675976543495	710.0549276834566	193.28503396173184
Deaths	China	Female	All ages	Other leukemia	High body-mass index	Number	2010	342.79487554525394	527.7857177775229	144.38409115883428
Deaths	China	Both	All ages	Other leukemia	High body-mass index	Number	2010	786.862473199605	1163.189031386618	441.1971808277187
Deaths	China	Male	All ages	Other leukemia	High body-mass index	Rate	2010	0.06498720122	0.10391319408	0.02828635429
Deaths	China	Female	All ages	Other leukemia	High body-mass index	Rate	2010	0.05244541	0.08074781841	0.02208983681
Deaths	China	Both	All ages	Other leukemia	High body-mass index	Rate	2010	0.058855581350000005	0.08700397972	0.03300057818
Deaths	China	Male	All ages	Other leukemia	High body-mass index	Number	2011	454.09011989785375	720.9239520846558	195.1090642889997
Deaths	China	Female	All ages	Other leukemia	High body-mass index	Number	2011	353.715653470918	551.8341079489817	136.22891945852666
Deaths	China	Both	All ages	Other leukemia	High body-mass index	Number	2011	807.8057733687709	1143.5239247690406	449.7907152480677
Deaths	China	Male	All ages	Other leukemia	High body-mass index	Rate	2011	0.06614739648	0.10501713294000001	0.02842157551
Deaths	China	Female	All ages	Other leukemia	High body-mass index	Rate	2011	0.0538068229	0.08394437687	0.020722988289999997
Deaths	China	Both	All ages	Other leukemia	High body-mass index	Rate	2011	0.060110728190000004	0.08509230571000001	0.03346998538
Deaths	China	Male	All ages	Other leukemia	High body-mass index	Number	2012	465.916473256565	746.8111444077224	193.48983164831455
Deaths	China	Female	All ages	Other leukemia	High body-mass index	Number	2012	357.87626534837403	553.4266919443915	144.32722790822436
Deaths	China	Both	All ages	Other leukemia	High body-mass index	Number	2012	823.792738604938	1199.5718192387824	440.2812400779365
Deaths	China	Male	All ages	Other leukemia	High body-mass index	Rate	2012	0.06752834564	0.10824026190000001	0.02804375672
Deaths	China	Female	All ages	Other leukemia	High body-mass index	Rate	2012	0.05412248448	0.08369604371	0.02182695224
Deaths	China	Both	All ages	Other leukemia	High body-mass index	Rate	2012	0.06096790239	0.08877885682	0.03258468109
Deaths	China	Male	All ages	Other leukemia	High body-mass index	Number	2013	474.55329407885546	773.6168549961304	201.24837032881663
Deaths	China	Female	All ages	Other leukemia	High body-mass index	Number	2013	363.3814516435429	540.2254509040541	138.14939834621595
Deaths	China	Both	All ages	Other leukemia	High body-mass index	Number	2013	837.9347457223988	1204.7665605568122	452.4016619775183
Deaths	China	Male	All ages	Other leukemia	High body-mass index	Rate	2013	0.06838104611000001	0.11147479217999999	0.02899900657
Deaths	China	Female	All ages	Other leukemia	High body-mass index	Rate	2013	0.054613519500000006	0.08119185243	0.02076282327
Deaths	China	Both	All ages	Other leukemia	High body-mass index	Rate	2013	0.061642187310000006	0.08862795865	0.03328066789
Deaths	China	Male	All ages	Other leukemia	High body-mass index	Number	2014	486.153832777376	785.8225278371751	194.72913526282684
Deaths	China	Female	All ages	Other leukemia	High body-mass index	Number	2014	371.2206721411591	551.066627998775	131.7685708777431
Deaths	China	Both	All ages	Other leukemia	High body-mass index	Number	2014	857.3745049185352	1221.319739197656	452.73379296498695
Deaths	China	Male	All ages	Other leukemia	High body-mass index	Rate	2014	0.06961389134	0.1125243912	0.027883875330000002
Deaths	China	Female	All ages	Other leukemia	High body-mass index	Rate	2014	0.055442273470000004	0.08230249279	0.0196798015
Deaths	China	Both	All ages	Other leukemia	High body-mass index	Rate	2014	0.06267724017	0.08928297981	0.03309651093
Deaths	China	Male	All ages	Other leukemia	High body-mass index	Number	2015	496.9233886417978	784.8596790052188	206.7089616584499
Deaths	China	Female	All ages	Other leukemia	High body-mass index	Number	2015	380.1941076084081	579.228906157765	140.2298170516451
Deaths	China	Both	All ages	Other leukemia	High body-mass index	Number	2015	877.1174962502062	1257.4136130739653	447.7449316820184
Deaths	China	Male	All ages	Other leukemia	High body-mass index	Rate	2015	0.07065394936	0.11159353188	0.029390455030000002
Deaths	China	Female	All ages	Other leukemia	High body-mass index	Rate	2015	0.05640520154	0.08593379679999999	0.0208043495
Deaths	China	Both	All ages	Other leukemia	High body-mass index	Rate	2015	0.06368102148	0.09129151299	0.03250745166
Deaths	China	Male	All ages	Other leukemia	High body-mass index	Number	2016	512.0495050882096	836.68277484514	212.6527889628733
Deaths	China	Female	All ages	Other leukemia	High body-mass index	Number	2016	394.5675072152651	594.0775773510295	147.93907125104704
Deaths	China	Both	All ages	Other leukemia	High body-mass index	Number	2016	906.6170123034752	1341.3252732102724	473.2499369331439
Deaths	China	Male	All ages	Other leukemia	High body-mass index	Rate	2016	0.07222806212999999	0.11801979075	0.02999612088
Deaths	China	Female	All ages	Other leukemia	High body-mass index	Rate	2016	0.05811822555	0.08750526590999999	0.02179083719
Deaths	China	Both	All ages	Other leukemia	High body-mass index	Rate	2016	0.06532579454	0.09664846128	0.03409976619
Deaths	China	Male	All ages	Other leukemia	High body-mass index	Number	2017	524.7407326430913	858.3656226408009	206.1323573809833
Deaths	China	Female	All ages	Other leukemia	High body-mass index	Number	2017	405.6374925209925	629.7747593521494	157.8776710838623
Deaths	China	Both	All ages	Other leukemia	High body-mass index	Number	2017	930.3782251640832	1375.5336978052026	476.54681635654606
Deaths	China	Male	All ages	Other leukemia	High body-mass index	Rate	2017	0.07343753181	0.12012837729999999	0.02884824945
Deaths	China	Female	All ages	Other leukemia	High body-mass index	Rate	2017	0.05933643241000001	0.09212311024	0.0230942601
Deaths	China	Both	All ages	Other leukemia	High body-mass index	Rate	2017	0.06654288935	0.09838147989	0.034083774979999995
Deaths	China	Male	All ages	Other leukemia	High body-mass index	Number	2018	537.8004940848369	865.5892084473937	214.10426188932945
Deaths	China	Female	All ages	Other leukemia	High body-mass index	Number	2018	416.2853692715537	638.9150682952363	158.65230444742664
Deaths	China	Both	All ages	Other leukemia	High body-mass index	Number	2018	954.0858633563912	1376.5371432087484	493.24531105990593
Deaths	China	Male	All ages	Other leukemia	High body-mass index	Rate	2018	0.0747479267	0.12030669257	0.02975796759
Deaths	China	Female	All ages	Other leukemia	High body-mass index	Rate	2018	0.06053423628000001	0.09290798706999999	0.0230704627
Deaths	China	Both	All ages	Other leukemia	High body-mass index	Rate	2018	0.06780168402	0.09782299478	0.035052256840000004
Deaths	China	Male	All ages	Other leukemia	High body-mass index	Number	2019	550.5655157282152	935.4975773328728	232.2779737386826
Deaths	China	Female	All ages	Other leukemia	High body-mass index	Number	2019	426.031621930819	671.9125666202395	151.4143275592295
Deaths	China	Both	All ages	Other leukemia	High body-mass index	Number	2019	976.5971376590352	1434.9472126467467	503.63030123243766
Deaths	China	Male	All ages	Other leukemia	High body-mass index	Rate	2019	0.07610093744	0.12930748578999998	0.03210620906
Deaths	China	Female	All ages	Other leukemia	High body-mass index	Rate	2019	0.06166308078	0.09725146383	0.021915448129999997
Deaths	China	Both	All ages	Other leukemia	High body-mass index	Rate	2019	0.06904822149999999	0.10145488775000001	0.03560810825
Deaths	China	Male	All ages	Other leukemia	High body-mass index	Number	2020	564.8720808634752	949.54739636179	230.71542515945805
Deaths	China	Female	All ages	Other leukemia	High body-mass index	Number	2020	436.4002871950056	673.7275718951943	145.91329390836597
Deaths	China	Both	All ages	Other leukemia	High body-mass index	Number	2020	1001.2723680584808	1499.338758227566	521.9930870170358
Deaths	China	Male	All ages	Other leukemia	High body-mass index	Rate	2020	0.07777336205	0.13073666755000002	0.03176562429
Deaths	China	Female	All ages	Other leukemia	High body-mass index	Rate	2020	0.06295632286	0.09719381901999999	0.02104985883
Deaths	China	Both	All ages	Other leukemia	High body-mass index	Rate	2020	0.07053773185	0.10562556069000001	0.03677341907
Deaths	China	Male	All ages	Other leukemia	High body-mass index	Number	2021	578.8067663064064	991.7167415781698	249.59537668997888
Deaths	China	Female	All ages	Other leukemia	High body-mass index	Number	2021	447.02866453090473	730.3785474772667	154.1006241863457
Deaths	China	Both	All ages	Other leukemia	High body-mass index	Number	2021	1025.8354308373116	1525.2379792508416	534.3742364650639
Deaths	China	Male	All ages	Other leukemia	High body-mass index	Rate	2021	0.07949512686	0.13620547094000002	0.034280207640000004
Deaths	China	Female	All ages	Other leukemia	High body-mass index	Rate	2021	0.06435377432	0.10514452414	0.022184163070000002
Deaths	China	Both	All ages	Other leukemia	High body-mass index	Rate	2021	0.07210250212000001	0.10720381780999999	0.03755935734
Deaths	China	Male	Age-standardized	Other leukemia	High body-mass index	Rate	1990	0.05635786467	0.09532287531	0.025525070620000003
Deaths	China	Female	Age-standardized	Other leukemia	High body-mass index	Rate	1990	0.04605468668	0.07679943218	0.021160764789999998
Deaths	China	Both	Age-standardized	Other leukemia	High body-mass index	Rate	1990	0.05039850709	0.07653120673	0.03011609385
Deaths	China	Male	Age-standardized	Other leukemia	High body-mass index	Rate	1991	0.0561443857	0.09401189684	0.024592877939999997
Deaths	China	Female	Age-standardized	Other leukemia	High body-mass index	Rate	1991	0.04542265984	0.07697114054	0.02031717348
Deaths	China	Both	Age-standardized	Other leukemia	High body-mass index	Rate	1991	0.04999538413000001	0.07642066038999999	0.02894179144
Deaths	China	Male	Age-standardized	Other leukemia	High body-mass index	Rate	1992	0.055726336230000006	0.0949758302	0.02335585863
Deaths	China	Female	Age-standardized	Other leukemia	High body-mass index	Rate	1992	0.04464094278	0.07634412321999999	0.021013926920000002
Deaths	China	Both	Age-standardized	Other leukemia	High body-mass index	Rate	1992	0.049410216820000005	0.07629493759	0.02929151382
Deaths	China	Male	Age-standardized	Other leukemia	High body-mass index	Rate	1993	0.055298273120000005	0.09239305366	0.02495612729
Deaths	China	Female	Age-standardized	Other leukemia	High body-mass index	Rate	1993	0.04409462044	0.07247061976	0.0207415294
Deaths	China	Both	Age-standardized	Other leukemia	High body-mass index	Rate	1993	0.04892174741000001	0.07383022334	0.02874971635
Deaths	China	Male	Age-standardized	Other leukemia	High body-mass index	Rate	1994	0.05464246355	0.09245000359	0.023145677859999998
Deaths	China	Female	Age-standardized	Other leukemia	High body-mass index	Rate	1994	0.04399500148	0.07364294345000001	0.02052591423
Deaths	China	Both	Age-standardized	Other leukemia	High body-mass index	Rate	1994	0.04854277384	0.07327358332	0.02897716982
Deaths	China	Male	Age-standardized	Other leukemia	High body-mass index	Rate	1995	0.05463833247	0.09257750474	0.02249436083
Deaths	China	Female	Age-standardized	Other leukemia	High body-mass index	Rate	1995	0.04360252471	0.07273335081	0.021154923869999998
Deaths	China	Both	Age-standardized	Other leukemia	High body-mass index	Rate	1995	0.04834943108	0.07358175372	0.02902939319
Deaths	China	Male	Age-standardized	Other leukemia	High body-mass index	Rate	1996	0.0543507009	0.09187825113999999	0.02362770126
Deaths	China	Female	Age-standardized	Other leukemia	High body-mass index	Rate	1996	0.04319629412	0.07479902743	0.02036083532
Deaths	China	Both	Age-standardized	Other leukemia	High body-mass index	Rate	1996	0.04801149868	0.07202308223000001	0.029154616660000004
Deaths	China	Male	Age-standardized	Other leukemia	High body-mass index	Rate	1997	0.05453762506	0.09112408811	0.02409887065
Deaths	China	Female	Age-standardized	Other leukemia	High body-mass index	Rate	1997	0.0428092437	0.07355056297	0.0200138861
Deaths	China	Both	Age-standardized	Other leukemia	High body-mass index	Rate	1997	0.047911026159999995	0.07163441554	0.028598652400000004
Deaths	China	Male	Age-standardized	Other leukemia	High body-mass index	Rate	1998	0.0549464888	0.09189670364	0.02380722322
Deaths	China	Female	Age-standardized	Other leukemia	High body-mass index	Rate	1998	0.0431221989	0.07238615612	0.02025838449
Deaths	China	Both	Age-standardized	Other leukemia	High body-mass index	Rate	1998	0.04826406296	0.07344804658	0.02918918258
Deaths	China	Male	Age-standardized	Other leukemia	High body-mass index	Rate	1999	0.05549051333	0.09055061816	0.02477685473
Deaths	China	Female	Age-standardized	Other leukemia	High body-mass index	Rate	1999	0.04363384018	0.07407245922	0.02036843596
Deaths	China	Both	Age-standardized	Other leukemia	High body-mass index	Rate	1999	0.04878208890999999	0.07302798203	0.029593647820000003
Deaths	China	Male	Age-standardized	Other leukemia	High body-mass index	Rate	2000	0.05732813114	0.09530552609	0.02500363
Deaths	China	Female	Age-standardized	Other leukemia	High body-mass index	Rate	2000	0.04411656806	0.07483365877	0.02050188643
Deaths	China	Both	Age-standardized	Other leukemia	High body-mass index	Rate	2000	0.0499246742	0.0740248022	0.03059686168
Deaths	China	Male	Age-standardized	Other leukemia	High body-mass index	Rate	2001	0.058071006790000004	0.09486432053	0.02629291701
Deaths	China	Female	Age-standardized	Other leukemia	High body-mass index	Rate	2001	0.04417423189	0.07561047675	0.02130642524
Deaths	China	Both	Age-standardized	Other leukemia	High body-mass index	Rate	2001	0.05030233918	0.07552228866999999	0.03060341777
Deaths	China	Male	Age-standardized	Other leukemia	High body-mass index	Rate	2002	0.05853536842	0.09843204789	0.02671472397
Deaths	China	Female	Age-standardized	Other leukemia	High body-mass index	Rate	2002	0.04425854335	0.07390221792	0.019788960810000002
Deaths	China	Both	Age-standardized	Other leukemia	High body-mass index	Rate	2002	0.05056881796	0.07699175809	0.03068008911
Deaths	China	Male	Age-standardized	Other leukemia	High body-mass index	Rate	2003	0.059759847580000004	0.10485927196	0.026720894
Deaths	China	Female	Age-standardized	Other leukemia	High body-mass index	Rate	2003	0.04454619924	0.07667143145	0.0210187836
Deaths	China	Both	Age-standardized	Other leukemia	High body-mass index	Rate	2003	0.051253988900000005	0.07733094584	0.03032222592
Deaths	China	Male	Age-standardized	Other leukemia	High body-mass index	Rate	2004	0.06050631382	0.10494531694	0.02802635735
Deaths	China	Female	Age-standardized	Other leukemia	High body-mass index	Rate	2004	0.04454125367	0.07325047015000001	0.020823823829999998
Deaths	China	Both	Age-standardized	Other leukemia	High body-mass index	Rate	2004	0.051618417060000005	0.0772236176	0.03218695137
Deaths	China	Male	Age-standardized	Other leukemia	High body-mass index	Rate	2005	0.0601400447	0.10609032844	0.028553633029999997
Deaths	China	Female	Age-standardized	Other leukemia	High body-mass index	Rate	2005	0.04388048545	0.07360594349999999	0.02049088621
Deaths	China	Both	Age-standardized	Other leukemia	High body-mass index	Rate	2005	0.051088073459999994	0.07652620581	0.030901534510000002
Deaths	China	Male	Age-standardized	Other leukemia	High body-mass index	Rate	2006	0.058731368740000005	0.09852692186999999	0.025836874979999997
Deaths	China	Female	Age-standardized	Other leukemia	High body-mass index	Rate	2006	0.0425476903	0.07002641638	0.01914110086
Deaths	China	Both	Age-standardized	Other leukemia	High body-mass index	Rate	2006	0.04975927538	0.07412345297999999	0.030250680529999997
Deaths	China	Male	Age-standardized	Other leukemia	High body-mass index	Rate	2007	0.05865041572	0.09679547605000001	0.026436143590000002
Deaths	China	Female	Age-standardized	Other leukemia	High body-mass index	Rate	2007	0.04289378973	0.06961771849	0.01903850534
Deaths	China	Both	Age-standardized	Other leukemia	High body-mass index	Rate	2007	0.04987630114	0.07581541217	0.02981699497
Deaths	China	Male	Age-standardized	Other leukemia	High body-mass index	Rate	2008	0.058995526439999994	0.09481393798	0.025995628200000002
Deaths	China	Female	Age-standardized	Other leukemia	High body-mass index	Rate	2008	0.042571887259999996	0.06919686065	0.01826842153
Deaths	China	Both	Age-standardized	Other leukemia	High body-mass index	Rate	2008	0.049893549989999994	0.0726773866	0.02929655905
Deaths	China	Male	Age-standardized	Other leukemia	High body-mass index	Rate	2009	0.05962093104999999	0.09812908423000001	0.02632939795
Deaths	China	Female	Age-standardized	Other leukemia	High body-mass index	Rate	2009	0.04308249763	0.06457324522	0.01785624323
Deaths	China	Both	Age-standardized	Other leukemia	High body-mass index	Rate	2009	0.050462150739999996	0.0732560712	0.02931540568
Deaths	China	Male	Age-standardized	Other leukemia	High body-mass index	Rate	2010	0.06046219716	0.09729140405000002	0.02645355219
Deaths	China	Female	Age-standardized	Other leukemia	High body-mass index	Rate	2010	0.04370864353	0.0671148308	0.01865332679
Deaths	China	Both	Age-standardized	Other leukemia	High body-mass index	Rate	2010	0.0512118026	0.07573830499999999	0.028923060919999997
Deaths	China	Male	Age-standardized	Other leukemia	High body-mass index	Rate	2011	0.06026255326	0.09484418926	0.02573310292
Deaths	China	Female	Age-standardized	Other leukemia	High body-mass index	Rate	2011	0.04389168071	0.06855322886	0.01720853092
Deaths	China	Both	Age-standardized	Other leukemia	High body-mass index	Rate	2011	0.05122814446	0.07247963051	0.02848978882
Deaths	China	Male	Age-standardized	Other leukemia	High body-mass index	Rate	2012	0.060167778199999994	0.0965828225	0.02516553917
Deaths	China	Female	Age-standardized	Other leukemia	High body-mass index	Rate	2012	0.04320149356	0.06659632789	0.01735490968
Deaths	China	Both	Age-standardized	Other leukemia	High body-mass index	Rate	2012	0.05084041215000001	0.07394807426	0.02702825245
Deaths	China	Male	Age-standardized	Other leukemia	High body-mass index	Rate	2013	0.05988323476	0.09711774066	0.025631248670000002
Deaths	China	Female	Age-standardized	Other leukemia	High body-mass index	Rate	2013	0.04275263378	0.0636758196	0.01638196274
Deaths	China	Both	Age-standardized	Other leukemia	High body-mass index	Rate	2013	0.050477832529999996	0.07272173084	0.02726132876
Deaths	China	Male	Age-standardized	Other leukemia	High body-mass index	Rate	2014	0.059953213389999996	0.09623137807	0.024410342900000003
Deaths	China	Female	Age-standardized	Other leukemia	High body-mass index	Rate	2014	0.04255297282	0.06311451366000001	0.01517151402
Deaths	China	Both	Age-standardized	Other leukemia	High body-mass index	Rate	2014	0.05045005689	0.07205667423	0.02659760302
Deaths	China	Male	Age-standardized	Other leukemia	High body-mass index	Rate	2015	0.059990168319999995	0.09550343262	0.024871357410000003
Deaths	China	Female	Age-standardized	Other leukemia	High body-mass index	Rate	2015	0.04247895851	0.06488795984000001	0.01568440091
Deaths	China	Both	Age-standardized	Other leukemia	High body-mass index	Rate	2015	0.05043956909	0.0723475267	0.026301161750000003
Deaths	China	Male	Age-standardized	Other leukemia	High body-mass index	Rate	2016	0.06051957614	0.09935425801999999	0.025041669600000004
Deaths	China	Female	Age-standardized	Other leukemia	High body-mass index	Rate	2016	0.04295393032	0.06473945384	0.01620771451
Deaths	China	Both	Age-standardized	Other leukemia	High body-mass index	Rate	2016	0.050941728820000004	0.07506783264	0.02693376353
Deaths	China	Male	Age-standardized	Other leukemia	High body-mass index	Rate	2017	0.06077191353999999	0.09855529632	0.024410033879999998
Deaths	China	Female	Age-standardized	Other leukemia	High body-mass index	Rate	2017	0.04305264678	0.06709739405	0.01682723885
Deaths	China	Both	Age-standardized	Other leukemia	High body-mass index	Rate	2017	0.05115076787	0.07532541203	0.026215997570000003
Deaths	China	Male	Age-standardized	Other leukemia	High body-mass index	Rate	2018	0.06104320443	0.09771578131	0.02464652187
Deaths	China	Female	Age-standardized	Other leukemia	High body-mass index	Rate	2018	0.043135058729999995	0.06635291362000001	0.01665797161
Deaths	China	Both	Age-standardized	Other leukemia	High body-mass index	Rate	2018	0.05136486202	0.07382521863	0.02688705518
Deaths	China	Male	Age-standardized	Other leukemia	High body-mass index	Rate	2019	0.06119609617	0.10256775392999999	0.025703720099999997
Deaths	China	Female	Age-standardized	Other leukemia	High body-mass index	Rate	2019	0.04308567839	0.06879765637	0.01540756122
Deaths	China	Both	Age-standardized	Other leukemia	High body-mass index	Rate	2019	0.051420183599999995	0.07512544123	0.02657129843
Deaths	China	Male	Age-standardized	Other leukemia	High body-mass index	Rate	2020	0.061513450610000006	0.10227786588	0.02581714975
Deaths	China	Female	Age-standardized	Other leukemia	High body-mass index	Rate	2020	0.04312610949	0.06677684966	0.01449587658
Deaths	China	Both	Age-standardized	Other leukemia	High body-mass index	Rate	2020	0.051599781500000004	0.07764316659	0.02684109918
Deaths	China	Male	Age-standardized	Other leukemia	High body-mass index	Rate	2021	0.06175540493	0.10491916062000001	0.02607585117
Deaths	China	Female	Age-standardized	Other leukemia	High body-mass index	Rate	2021	0.043172673200000004	0.07009630672	0.01520193864
Deaths	China	Both	Age-standardized	Other leukemia	High body-mass index	Rate	2021	0.051748949800000006	0.07773509770999999	0.02721312594
Deaths	China	Male	Age-standardized	Other leukemia	Occupational exposure to benzene	Rate	1990	0.00706275369	0.01342954067	0.00188321778
Deaths	China	Female	Age-standardized	Other leukemia	Occupational exposure to benzene	Rate	1990	0.00563431674	0.011700884370000001	0.0016178035300000002
Deaths	China	Both	Age-standardized	Other leukemia	Occupational exposure to benzene	Rate	1990	0.00636610299	0.011337404780000001	0.00191882064
Deaths	China	Male	Age-standardized	Other leukemia	Occupational exposure to benzene	Rate	1991	0.00708023966	0.013479365099999998	0.0018023011500000001
Deaths	China	Female	Age-standardized	Other leukemia	Occupational exposure to benzene	Rate	1991	0.00560053215	0.01165820491	0.0014993627700000001
Deaths	China	Both	Age-standardized	Other leukemia	Occupational exposure to benzene	Rate	1991	0.006359449390000001	0.01138691406	0.0018661868700000001
Deaths	China	Male	Age-standardized	Other leukemia	Occupational exposure to benzene	Rate	1992	0.0069856030800000005	0.01325845783	0.00185044323
Deaths	China	Female	Age-standardized	Other leukemia	Occupational exposure to benzene	Rate	1992	0.00551763333	0.01123565778	0.00155528649
Deaths	China	Both	Age-standardized	Other leukemia	Occupational exposure to benzene	Rate	1992	0.0062708957	0.01096436074	0.00184015643
Deaths	China	Male	Age-standardized	Other leukemia	Occupational exposure to benzene	Rate	1993	0.00689020654	0.012882045669999998	0.0017207874800000001
Deaths	China	Female	Age-standardized	Other leukemia	Occupational exposure to benzene	Rate	1993	0.00546360787	0.01113043645	0.001504206
Deaths	China	Both	Age-standardized	Other leukemia	Occupational exposure to benzene	Rate	1993	0.0061955571199999995	0.01110353718	0.00185566962
Deaths	China	Male	Age-standardized	Other leukemia	Occupational exposure to benzene	Rate	1994	0.00675295845	0.012599223670000001	0.00173071766
Deaths	China	Female	Age-standardized	Other leukemia	Occupational exposure to benzene	Rate	1994	0.00552156495	0.01063290332	0.0015397731299999998
Deaths	China	Both	Age-standardized	Other leukemia	Occupational exposure to benzene	Rate	1994	0.00615275141	0.01077982997	0.00178905708
Deaths	China	Male	Age-standardized	Other leukemia	Occupational exposure to benzene	Rate	1995	0.00669532291	0.01217166474	0.00172053213
Deaths	China	Female	Age-standardized	Other leukemia	Occupational exposure to benzene	Rate	1995	0.0055907425799999995	0.01098061462	0.0016146149
Deaths	China	Both	Age-standardized	Other leukemia	Occupational exposure to benzene	Rate	1995	0.006156132690000001	0.01072799139	0.0018307385000000001
Deaths	China	Male	Age-standardized	Other leukemia	Occupational exposure to benzene	Rate	1996	0.00661187303	0.01178489876	0.0016394777099999998
Deaths	China	Female	Age-standardized	Other leukemia	Occupational exposure to benzene	Rate	1996	0.0055915233500000005	0.01103461216	0.0015507562999999998
Deaths	China	Both	Age-standardized	Other leukemia	Occupational exposure to benzene	Rate	1996	0.00611323971	0.01072986791	0.00182917687
Deaths	China	Male	Age-standardized	Other leukemia	Occupational exposure to benzene	Rate	1997	0.0065851624	0.01227189499	0.0016545235500000002
Deaths	China	Female	Age-standardized	Other leukemia	Occupational exposure to benzene	Rate	1997	0.0055694420700000006	0.01094381471	0.0015792684
Deaths	China	Both	Age-standardized	Other leukemia	Occupational exposure to benzene	Rate	1997	0.00608854948	0.01065035169	0.0017957661199999998
Deaths	China	Male	Age-standardized	Other leukemia	Occupational exposure to benzene	Rate	1998	0.00658228861	0.01216047993	0.0016620844899999999
Deaths	China	Female	Age-standardized	Other leukemia	Occupational exposure to benzene	Rate	1998	0.00570079132	0.0109383165	0.0016159572100000001
Deaths	China	Both	Age-standardized	Other leukemia	Occupational exposure to benzene	Rate	1998	0.006150677859999999	0.0108350118	0.0017835571699999998
Deaths	China	Male	Age-standardized	Other leukemia	Occupational exposure to benzene	Rate	1999	0.006597088480000001	0.012397792119999999	0.00165288599
Deaths	China	Female	Age-standardized	Other leukemia	Occupational exposure to benzene	Rate	1999	0.00581230017	0.01122546583	0.0016088954
Deaths	China	Both	Age-standardized	Other leukemia	Occupational exposure to benzene	Rate	1999	0.0062122247099999995	0.01075719145	0.0018878898400000001
Deaths	China	Male	Age-standardized	Other leukemia	Occupational exposure to benzene	Rate	2000	0.00679775068	0.01261142805	0.00177734813
Deaths	China	Female	Age-standardized	Other leukemia	Occupational exposure to benzene	Rate	2000	0.00592785414	0.011536181749999999	0.00162228682
Deaths	China	Both	Age-standardized	Other leukemia	Occupational exposure to benzene	Rate	2000	0.0063709725299999995	0.01113160692	0.0018641905500000001
Deaths	China	Male	Age-standardized	Other leukemia	Occupational exposure to benzene	Rate	2001	0.00678861068	0.012413337299999999	0.00171381394
Deaths	China	Female	Age-standardized	Other leukemia	Occupational exposure to benzene	Rate	2001	0.00596248029	0.011450236550000001	0.00171487973
Deaths	China	Both	Age-standardized	Other leukemia	Occupational exposure to benzene	Rate	2001	0.0063825724499999995	0.01098076006	0.0018457506699999999
Deaths	China	Male	Age-standardized	Other leukemia	Occupational exposure to benzene	Rate	2002	0.00683245759	0.012878144570000001	0.00180681177
Deaths	China	Female	Age-standardized	Other leukemia	Occupational exposure to benzene	Rate	2002	0.00600497458	0.01206469434	0.00162621576
Deaths	China	Both	Age-standardized	Other leukemia	Occupational exposure to benzene	Rate	2002	0.00642522345	0.01150540683	0.0018349972499999998
Deaths	China	Male	Age-standardized	Other leukemia	Occupational exposure to benzene	Rate	2003	0.0069508717	0.013312380490000001	0.0017648550400000001
Deaths	China	Female	Age-standardized	Other leukemia	Occupational exposure to benzene	Rate	2003	0.00604421258	0.01189739989	0.00169678503
Deaths	China	Both	Age-standardized	Other leukemia	Occupational exposure to benzene	Rate	2003	0.0065044013399999994	0.01164855214	0.00188035516
Deaths	China	Male	Age-standardized	Other leukemia	Occupational exposure to benzene	Rate	2004	0.0069424707	0.01343411052	0.00178798746
Deaths	China	Female	Age-standardized	Other leukemia	Occupational exposure to benzene	Rate	2004	0.006093424479999999	0.0123384329	0.0016135239399999999
Deaths	China	Both	Age-standardized	Other leukemia	Occupational exposure to benzene	Rate	2004	0.00652398005	0.01152660185	0.0018304992200000002
Deaths	China	Male	Age-standardized	Other leukemia	Occupational exposure to benzene	Rate	2005	0.00674889553	0.012673834109999999	0.0017494318500000001
Deaths	China	Female	Age-standardized	Other leukemia	Occupational exposure to benzene	Rate	2005	0.0060114733	0.01141211832	0.00154711898
Deaths	China	Both	Age-standardized	Other leukemia	Occupational exposure to benzene	Rate	2005	0.00638457187	0.01132564414	0.00187233623
Deaths	China	Male	Age-standardized	Other leukemia	Occupational exposure to benzene	Rate	2006	0.006524062799999999	0.01247126068	0.0016744814199999999
Deaths	China	Female	Age-standardized	Other leukemia	Occupational exposure to benzene	Rate	2006	0.0058646073100000005	0.01140105972	0.0015011585
Deaths	China	Both	Age-standardized	Other leukemia	Occupational exposure to benzene	Rate	2006	0.00619772516	0.01105683728	0.0017180449699999998
Deaths	China	Male	Age-standardized	Other leukemia	Occupational exposure to benzene	Rate	2007	0.00647071643	0.01266581255	0.00167241284
Deaths	China	Female	Age-standardized	Other leukemia	Occupational exposure to benzene	Rate	2007	0.00597156651	0.011321514270000001	0.00161677159
Deaths	China	Both	Age-standardized	Other leukemia	Occupational exposure to benzene	Rate	2007	0.00622299916	0.01114895384	0.0017532944600000002
Deaths	China	Male	Age-standardized	Other leukemia	Occupational exposure to benzene	Rate	2008	0.006409561209999999	0.012294042790000001	0.00163668856
Deaths	China	Female	Age-standardized	Other leukemia	Occupational exposure to benzene	Rate	2008	0.00595305491	0.01166841884	0.00154678245
Deaths	China	Both	Age-standardized	Other leukemia	Occupational exposure to benzene	Rate	2008	0.006183045379999999	0.01097198726	0.00173578655
Deaths	China	Male	Age-standardized	Other leukemia	Occupational exposure to benzene	Rate	2009	0.00638421747	0.01239307302	0.0016313583100000001
Deaths	China	Female	Age-standardized	Other leukemia	Occupational exposure to benzene	Rate	2009	0.0060951653	0.01201992753	0.00153419684
Deaths	China	Both	Age-standardized	Other leukemia	Occupational exposure to benzene	Rate	2009	0.0062401661399999996	0.011147096490000001	0.0017453867399999999
Deaths	China	Male	Age-standardized	Other leukemia	Occupational exposure to benzene	Rate	2010	0.0064239799100000005	0.012468657999999999	0.00168287929
Deaths	China	Female	Age-standardized	Other leukemia	Occupational exposure to benzene	Rate	2010	0.00625244851	0.01185635619	0.0014979516600000002
Deaths	China	Both	Age-standardized	Other leukemia	Occupational exposure to benzene	Rate	2010	0.0063378639500000005	0.011651358479999999	0.0017401111899999998
Deaths	China	Male	Age-standardized	Other leukemia	Occupational exposure to benzene	Rate	2011	0.00623372522	0.01204261026	0.00158179741
Deaths	China	Female	Age-standardized	Other leukemia	Occupational exposure to benzene	Rate	2011	0.006307151909999999	0.011994226859999998	0.00145384125
Deaths	China	Both	Age-standardized	Other leukemia	Occupational exposure to benzene	Rate	2011	0.00626827114	0.01128341983	0.00172043275
Deaths	China	Male	Age-standardized	Other leukemia	Occupational exposure to benzene	Rate	2012	0.00608014483	0.01159313849	0.0015761462900000002
Deaths	China	Female	Age-standardized	Other leukemia	Occupational exposure to benzene	Rate	2012	0.006164097249999999	0.01202080352	0.00145130727
Deaths	China	Both	Age-standardized	Other leukemia	Occupational exposure to benzene	Rate	2012	0.0061191578099999994	0.0112452841	0.0016713271700000002
Deaths	China	Male	Age-standardized	Other leukemia	Occupational exposure to benzene	Rate	2013	0.00599333316	0.011470956289999999	0.00153623329
Deaths	China	Female	Age-standardized	Other leukemia	Occupational exposure to benzene	Rate	2013	0.006108701510000001	0.01159057264	0.00140771065
Deaths	China	Both	Age-standardized	Other leukemia	Occupational exposure to benzene	Rate	2013	0.006047840579999999	0.010761028	0.00162456381
Deaths	China	Male	Age-standardized	Other leukemia	Occupational exposure to benzene	Rate	2014	0.0060221316	0.01168379034	0.0015381236500000002
Deaths	China	Female	Age-standardized	Other leukemia	Occupational exposure to benzene	Rate	2014	0.00605881204	0.01225130478	0.00137806957
Deaths	China	Both	Age-standardized	Other leukemia	Occupational exposure to benzene	Rate	2014	0.006038375919999999	0.011117298000000001	0.00155283109
Deaths	China	Male	Age-standardized	Other leukemia	Occupational exposure to benzene	Rate	2015	0.00593100439	0.011427820699999999	0.00146110427
Deaths	China	Female	Age-standardized	Other leukemia	Occupational exposure to benzene	Rate	2015	0.00591998244	0.01157967256	0.00131492666
Deaths	China	Both	Age-standardized	Other leukemia	Occupational exposure to benzene	Rate	2015	0.00592384216	0.0108888757	0.0015962970700000001
Deaths	China	Male	Age-standardized	Other leukemia	Occupational exposure to benzene	Rate	2016	0.00590575256	0.011493514600000001	0.00137894775
Deaths	China	Female	Age-standardized	Other leukemia	Occupational exposure to benzene	Rate	2016	0.00594495665	0.011596927600000001	0.00133125237
Deaths	China	Both	Age-standardized	Other leukemia	Occupational exposure to benzene	Rate	2016	0.005923792650000001	0.010770356500000001	0.001563994
Deaths	China	Male	Age-standardized	Other leukemia	Occupational exposure to benzene	Rate	2017	0.00597106992	0.01141787094	0.0014353382
Deaths	China	Female	Age-standardized	Other leukemia	Occupational exposure to benzene	Rate	2017	0.00602903776	0.01170191446	0.0013095997499999999
Deaths	China	Both	Age-standardized	Other leukemia	Occupational exposure to benzene	Rate	2017	0.0059993667	0.010849608680000001	0.00148666492
Deaths	China	Male	Age-standardized	Other leukemia	Occupational exposure to benzene	Rate	2018	0.005965223790000001	0.01192876032	0.00151206878
Deaths	China	Female	Age-standardized	Other leukemia	Occupational exposure to benzene	Rate	2018	0.0061069525	0.01162702259	0.00129932002
Deaths	China	Both	Age-standardized	Other leukemia	Occupational exposure to benzene	Rate	2018	0.00603566758	0.01122650218	0.00160900928
Deaths	China	Male	Age-standardized	Other leukemia	Occupational exposure to benzene	Rate	2019	0.005970308949999999	0.011743856050000001	0.00148219059
Deaths	China	Female	Age-standardized	Other leukemia	Occupational exposure to benzene	Rate	2019	0.006153604199999999	0.01180595373	0.00132138499
Deaths	China	Both	Age-standardized	Other leukemia	Occupational exposure to benzene	Rate	2019	0.00606166075	0.01112644914	0.00153188411
Deaths	China	Male	Age-standardized	Other leukemia	Occupational exposure to benzene	Rate	2020	0.0059632502700000005	0.01224835835	0.00137371053
Deaths	China	Female	Age-standardized	Other leukemia	Occupational exposure to benzene	Rate	2020	0.006227139919999999	0.01295152799	0.0012937287499999999
Deaths	China	Both	Age-standardized	Other leukemia	Occupational exposure to benzene	Rate	2020	0.00609441084	0.01155170266	0.00151874247
Deaths	China	Male	Age-standardized	Other leukemia	Occupational exposure to benzene	Rate	2021	0.00591635415	0.01110339765	0.00149944971
Deaths	China	Female	Age-standardized	Other leukemia	Occupational exposure to benzene	Rate	2021	0.00629681827	0.012841595050000001	0.0013989798
Deaths	China	Both	Age-standardized	Other leukemia	Occupational exposure to benzene	Rate	2021	0.00610479371	0.01121361698	0.00164493632
Deaths	China	Male	All ages	Other leukemia	Occupational exposure to formaldehyde	Number	1990	20.576412323444703	32.66572726596564	8.254680965526225
Deaths	China	Female	All ages	Other leukemia	Occupational exposure to formaldehyde	Number	1990	15.980018100095403	26.64515844959241	6.711546951044148
Deaths	China	Both	All ages	Other leukemia	Occupational exposure to formaldehyde	Number	1990	36.5564304235401	52.507689371284	18.917402456068864
Deaths	China	Male	All ages	Other leukemia	Occupational exposure to formaldehyde	Rate	1990	0.0033907525200000004	0.00538293047	0.00136027505
Deaths	China	Female	All ages	Other leukemia	Occupational exposure to formaldehyde	Rate	1990	0.00280539005	0.00467772076	0.00117825317
Deaths	China	Both	All ages	Other leukemia	Occupational exposure to formaldehyde	Rate	1990	0.0031073311200000005	0.0044632032	0.00160799708
Deaths	China	Male	All ages	Other leukemia	Occupational exposure to formaldehyde	Number	1991	21.279894673272658	34.985453319598214	8.377194179451344
Deaths	China	Female	All ages	Other leukemia	Occupational exposure to formaldehyde	Number	1991	16.46710368269761	27.931334358189478	7.487842399697283
Deaths	China	Both	All ages	Other leukemia	Occupational exposure to formaldehyde	Number	1991	37.746998355970256	56.04191857604096	19.678255092488573
Deaths	China	Male	All ages	Other leukemia	Occupational exposure to formaldehyde	Rate	1991	0.0034554471900000005	0.00568096733	0.00136029583
Deaths	China	Female	All ages	Other leukemia	Occupational exposure to formaldehyde	Rate	1991	0.00285404571	0.0048410034	0.00129777797
Deaths	China	Both	All ages	Other leukemia	Occupational exposure to formaldehyde	Rate	1991	0.00316454337	0.00469830953	0.0016497389
Deaths	China	Male	All ages	Other leukemia	Occupational exposure to formaldehyde	Number	1992	21.69421646973586	35.97390928205476	7.837770170418429
Deaths	China	Female	All ages	Other leukemia	Occupational exposure to formaldehyde	Number	1992	16.683151127489506	27.66557726853077	6.958444797361489
Deaths	China	Both	All ages	Other leukemia	Occupational exposure to formaldehyde	Number	1992	38.37736759722532	56.839116799905376	20.191100637562165
Deaths	China	Male	All ages	Other leukemia	Occupational exposure to formaldehyde	Rate	1992	0.00348095828	0.005772214810000001	0.0012576140299999999
Deaths	China	Female	All ages	Other leukemia	Occupational exposure to formaldehyde	Rate	1992	0.00286153413	0.00474526623	0.0011935291599999998
Deaths	China	Both	All ages	Other leukemia	Occupational exposure to formaldehyde	Rate	1992	0.00318157076	0.00471209162	0.0016738880099999999
Deaths	China	Male	All ages	Other leukemia	Occupational exposure to formaldehyde	Number	1993	21.990865612453405	36.3892098753004	8.224439891105519
Deaths	China	Female	All ages	Other leukemia	Occupational exposure to formaldehyde	Number	1993	16.847688747257273	27.44032363011039	7.373962129061716
Deaths	China	Both	All ages	Other leukemia	Occupational exposure to formaldehyde	Number	1993	38.838554359710656	56.67189812608608	20.77932911587117
Deaths	China	Male	All ages	Other leukemia	Occupational exposure to formaldehyde	Rate	1993	0.00349496472	0.00578326506	0.00130709394
Deaths	China	Female	All ages	Other leukemia	Occupational exposure to formaldehyde	Rate	1993	0.0028651044499999998	0.00466647946	0.00125401009
Deaths	China	Both	All ages	Other leukemia	Occupational exposure to formaldehyde	Rate	1993	0.00319069015	0.00465574659	0.00170707694
Deaths	China	Male	All ages	Other leukemia	Occupational exposure to formaldehyde	Number	1994	22.05722254567412	36.005704696617414	8.243134596812698
Deaths	China	Female	All ages	Other leukemia	Occupational exposure to formaldehyde	Number	1994	17.543270936941042	29.017636222780872	7.690601456208812
Deaths	China	Both	All ages	Other leukemia	Occupational exposure to formaldehyde	Number	1994	39.60049348261511	58.38516446793148	21.31098608027993
Deaths	China	Male	All ages	Other leukemia	Occupational exposure to formaldehyde	Rate	1994	0.0034788706100000004	0.005678828679999999	0.00130010923
Deaths	China	Female	All ages	Other leukemia	Occupational exposure to formaldehyde	Rate	1994	0.00296201859	0.00489935875	0.0012984867299999999
Deaths	China	Both	All ages	Other leukemia	Occupational exposure to formaldehyde	Rate	1994	0.0032292448600000005	0.00476105158	0.00173781653
Deaths	China	Male	All ages	Other leukemia	Occupational exposure to formaldehyde	Number	1995	22.343946922830444	36.36400575203457	8.615057151101116
Deaths	China	Female	All ages	Other leukemia	Occupational exposure to formaldehyde	Number	1995	18.186797347380537	29.52702434855956	8.050711207567979
Deaths	China	Both	All ages	Other leukemia	Occupational exposure to formaldehyde	Number	1995	40.53074427021095	56.53140257347256	21.289986957161812
Deaths	China	Male	All ages	Other leukemia	Occupational exposure to formaldehyde	Rate	1995	0.0035031380100000002	0.00570123672	0.00135068949
Deaths	China	Female	All ages	Other leukemia	Occupational exposure to formaldehyde	Rate	1995	0.00305188478	0.0049548622900000006	0.0013509714
Deaths	China	Both	All ages	Other leukemia	Occupational exposure to formaldehyde	Rate	1995	0.0032851752099999996	0.0045820910999999995	0.00172563664
Deaths	China	Male	All ages	Other leukemia	Occupational exposure to formaldehyde	Number	1996	22.660796358588048	35.60586176950248	8.579156083991109
Deaths	China	Female	All ages	Other leukemia	Occupational exposure to formaldehyde	Number	1996	18.55439878601585	30.742076540499475	8.259351769892499
Deaths	China	Both	All ages	Other leukemia	Occupational exposure to formaldehyde	Number	1996	41.21519514460387	59.11034399689623	21.739004720013437
Deaths	China	Male	All ages	Other leukemia	Occupational exposure to formaldehyde	Rate	1996	0.00353663658	0.00555695357	0.00133893605
Deaths	China	Female	All ages	Other leukemia	Occupational exposure to formaldehyde	Rate	1996	0.0030970059	0.00513131109	0.001378609
Deaths	China	Both	All ages	Other leukemia	Occupational exposure to formaldehyde	Rate	1996	0.00332420306	0.0047675326	0.0017533549399999999
Deaths	China	Male	All ages	Other leukemia	Occupational exposure to formaldehyde	Number	1997	23.02953961004979	37.59251415453906	8.843233873302811
Deaths	China	Female	All ages	Other leukemia	Occupational exposure to formaldehyde	Number	1997	18.82870359304915	30.929683883438187	8.633199425627375
Deaths	China	Both	All ages	Other leukemia	Occupational exposure to formaldehyde	Number	1997	41.85824320309893	59.718723454336114	22.51372676811677
Deaths	China	Male	All ages	Other leukemia	Occupational exposure to formaldehyde	Rate	1997	0.0035814991199999997	0.00584629821	0.0013752786600000001
Deaths	China	Female	All ages	Other leukemia	Occupational exposure to formaldehyde	Rate	1997	0.0031278101500000002	0.00513801594	0.00143414063
Deaths	China	Both	All ages	Other leukemia	Occupational exposure to formaldehyde	Rate	1997	0.00336213177	0.00479671869	0.0018083443100000002
Deaths	China	Male	All ages	Other leukemia	Occupational exposure to formaldehyde	Number	1998	23.387432728559688	37.75475733051982	8.825792018134438
Deaths	China	Female	All ages	Other leukemia	Occupational exposure to formaldehyde	Number	1998	19.580572775726687	31.990806297737947	9.135626090041647
Deaths	China	Both	All ages	Other leukemia	Occupational exposure to formaldehyde	Number	1998	42.96800550428637	60.86329538124363	22.88106769878545
Deaths	China	Male	All ages	Other leukemia	Occupational exposure to formaldehyde	Rate	1998	0.0036264911599999997	0.005854310519999999	0.0013685408299999998
Deaths	China	Female	All ages	Other leukemia	Occupational exposure to formaldehyde	Rate	1998	0.0032380558000000004	0.00529034656	0.00151076618
Deaths	China	Both	All ages	Other leukemia	Occupational exposure to formaldehyde	Rate	1998	0.0034385220700000004	0.00487059573	0.0018310614
Deaths	China	Male	All ages	Other leukemia	Occupational exposure to formaldehyde	Number	1999	23.840746720825184	37.72497508198301	9.311327024234656
Deaths	China	Female	All ages	Other leukemia	Occupational exposure to formaldehyde	Number	1999	20.25265116168754	33.4355158759122	9.149293717157056
Deaths	China	Both	All ages	Other leukemia	Occupational exposure to formaldehyde	Number	1999	44.09339788251267	62.536552343317965	24.100087068903065
Deaths	China	Male	All ages	Other leukemia	Occupational exposure to formaldehyde	Rate	1999	0.00368652921	0.00583346755	0.00143982399
Deaths	China	Female	All ages	Other leukemia	Occupational exposure to formaldehyde	Rate	1999	0.00333401264	0.00550418964	0.00150616631
Deaths	China	Both	All ages	Other leukemia	Occupational exposure to formaldehyde	Rate	1999	0.0035157861499999997	0.0049863506799999995	0.00192161993
Deaths	China	Male	All ages	Other leukemia	Occupational exposure to formaldehyde	Number	2000	25.111327078684308	39.43659516874503	9.550125731263917
Deaths	China	Female	All ages	Other leukemia	Occupational exposure to formaldehyde	Number	2000	20.918066704881632	33.13973045985482	9.582768412615115
Deaths	China	Both	All ages	Other leukemia	Occupational exposure to formaldehyde	Number	2000	46.02939378356597	66.87261071824823	25.094370016154222
Deaths	China	Male	All ages	Other leukemia	Occupational exposure to formaldehyde	Rate	2000	0.0038712866	0.006079740909999999	0.0014722947
Deaths	China	Female	All ages	Other leukemia	Occupational exposure to formaldehyde	Rate	2000	0.00342677583	0.00542891602	0.00156983911
Deaths	China	Both	All ages	Other leukemia	Occupational exposure to formaldehyde	Rate	2000	0.0036557788999999996	0.00531120354	0.00199306271
Deaths	China	Male	All ages	Other leukemia	Occupational exposure to formaldehyde	Number	2001	25.521611992583523	40.84714875407482	10.075670744845038
Deaths	China	Female	All ages	Other leukemia	Occupational exposure to formaldehyde	Number	2001	21.33535255527992	33.68700572832813	9.894412316021263
Deaths	China	Both	All ages	Other leukemia	Occupational exposure to formaldehyde	Number	2001	46.85696454786345	68.18789325663238	25.535744846875605
Deaths	China	Male	All ages	Other leukemia	Occupational exposure to formaldehyde	Rate	2001	0.00392006979	0.006274042319999999	0.00154760336
Deaths	China	Female	All ages	Other leukemia	Occupational exposure to formaldehyde	Rate	2001	0.00347593364	0.00548825223	0.00161198745
Deaths	China	Both	All ages	Other leukemia	Occupational exposure to formaldehyde	Rate	2001	0.0037045412600000003	0.0053909779799999995	0.00201887214
Deaths	China	Male	All ages	Other leukemia	Occupational exposure to formaldehyde	Number	2002	26.184959799665982	44.69218121541982	10.498335960317377
Deaths	China	Female	All ages	Other leukemia	Occupational exposure to formaldehyde	Number	2002	21.70102410106697	36.16810803896167	10.016364341452912
Deaths	China	Both	All ages	Other leukemia	Occupational exposure to formaldehyde	Number	2002	47.88598390073297	71.55745508797088	27.41639233801056
Deaths	China	Male	All ages	Other leukemia	Occupational exposure to formaldehyde	Rate	2002	0.00400508224	0.00683582723	0.00160575763
Deaths	China	Female	All ages	Other leukemia	Occupational exposure to formaldehyde	Rate	2002	0.0035143387	0.00585718817	0.0016220845899999998
Deaths	China	Both	All ages	Other leukemia	Occupational exposure to formaldehyde	Rate	2002	0.00376671552	0.00562871544	0.00215657573
Deaths	China	Male	All ages	Other leukemia	Occupational exposure to formaldehyde	Number	2003	27.1617755560108	46.14013179215271	10.83052523380805
Deaths	China	Female	All ages	Other leukemia	Occupational exposure to formaldehyde	Number	2003	22.095819509123604	36.59128457906342	9.97075439464135
Deaths	China	Both	All ages	Other leukemia	Occupational exposure to formaldehyde	Number	2003	49.25759506513437	74.72489227196671	28.60789094589184
Deaths	China	Male	All ages	Other leukemia	Occupational exposure to formaldehyde	Rate	2003	0.0041360082	0.007025901629999999	0.00164919782
Deaths	China	Female	All ages	Other leukemia	Occupational exposure to formaldehyde	Rate	2003	0.0035558009299999998	0.0058885041	0.00160455772
Deaths	China	Both	All ages	Other leukemia	Occupational exposure to formaldehyde	Rate	2003	0.00385391975	0.00584648393	0.0022382845900000004
Deaths	China	Male	All ages	Other leukemia	Occupational exposure to formaldehyde	Number	2004	27.61032418164472	46.48741597536934	11.487258128848456
Deaths	China	Female	All ages	Other leukemia	Occupational exposure to formaldehyde	Number	2004	22.44926143378826	37.20403810679045	10.655033775773097
Deaths	China	Both	All ages	Other leukemia	Occupational exposure to formaldehyde	Number	2004	50.059585615432994	75.04490532359807	29.957327219546627
Deaths	China	Male	All ages	Other leukemia	Occupational exposure to formaldehyde	Rate	2004	0.0041848798	0.00704606895	0.00174111663
Deaths	China	Female	All ages	Other leukemia	Occupational exposure to formaldehyde	Rate	2004	0.00358923095	0.00594825292	0.0017035472200000001
Deaths	China	Both	All ages	Other leukemia	Occupational exposure to formaldehyde	Rate	2004	0.00389500421	0.00583904598	0.00233090055
Deaths	China	Male	All ages	Other leukemia	Occupational exposure to formaldehyde	Number	2005	27.37068518281911	47.20267693205052	11.709056013890752
Deaths	China	Female	All ages	Other leukemia	Occupational exposure to formaldehyde	Number	2005	22.463561200665133	37.620917773958965	9.998384578047618
Deaths	China	Both	All ages	Other leukemia	Occupational exposure to formaldehyde	Number	2005	49.83424638348423	73.05753318457536	29.247266655621097
Deaths	China	Male	All ages	Other leukemia	Occupational exposure to formaldehyde	Rate	2005	0.00412776668	0.00711862475	0.00176584002
Deaths	China	Female	All ages	Other leukemia	Occupational exposure to formaldehyde	Rate	2005	0.0035669628800000003	0.0059737819900000004	0.00158763192
Deaths	China	Both	All ages	Other leukemia	Occupational exposure to formaldehyde	Rate	2005	0.00385459139	0.00565087182	0.00226222468
Deaths	China	Male	All ages	Other leukemia	Occupational exposure to formaldehyde	Number	2006	27.202762938203737	45.81629531658153	11.324635933951306
Deaths	China	Female	All ages	Other leukemia	Occupational exposure to formaldehyde	Number	2006	22.2559525371624	36.92688237603026	9.409667474229398
Deaths	China	Both	All ages	Other leukemia	Occupational exposure to formaldehyde	Number	2006	49.45871547536609	72.39037977045692	28.52396404388685
Deaths	China	Male	All ages	Other leukemia	Occupational exposure to formaldehyde	Rate	2006	0.00407910542	0.0068702395800000005	0.00169815044
Deaths	China	Female	All ages	Other leukemia	Occupational exposure to formaldehyde	Rate	2006	0.0035079321299999995	0.00582033039	0.00148313018
Deaths	China	Both	All ages	Other leukemia	Occupational exposure to formaldehyde	Rate	2006	0.0038006367	0.00556281196	0.00219191347
Deaths	China	Male	All ages	Other leukemia	Occupational exposure to formaldehyde	Number	2007	27.643039681897235	46.39906635416348	11.55768277244946
Deaths	China	Female	All ages	Other leukemia	Occupational exposure to formaldehyde	Number	2007	22.931473675018047	37.39682880893442	9.6282784868812
Deaths	China	Both	All ages	Other leukemia	Occupational exposure to formaldehyde	Number	2007	50.57451335691525	73.72285674748159	27.72028820563972
Deaths	China	Male	All ages	Other leukemia	Occupational exposure to formaldehyde	Rate	2007	0.00411906064	0.0069138767	0.00172219831
Deaths	China	Female	All ages	Other leukemia	Occupational exposure to formaldehyde	Rate	2007	0.00358618041	0.0058483714	0.0015057359199999998
Deaths	China	Both	All ages	Other leukemia	Occupational exposure to formaldehyde	Rate	2007	0.00385905728	0.00562537746	0.00211517962
Deaths	China	Male	All ages	Other leukemia	Occupational exposure to formaldehyde	Number	2008	27.826726272759394	45.11126138212089	11.332805168835538
Deaths	China	Female	All ages	Other leukemia	Occupational exposure to formaldehyde	Number	2008	22.850995753371137	35.63243265089039	9.96950724222416
Deaths	China	Both	All ages	Other leukemia	Occupational exposure to formaldehyde	Number	2008	50.677722026130574	74.3709280704124	28.41302350218595
Deaths	China	Male	All ages	Other leukemia	Occupational exposure to formaldehyde	Rate	2008	0.0041197407	0.00667871231	0.00167781931
Deaths	China	Female	All ages	Other leukemia	Occupational exposure to formaldehyde	Rate	2008	0.0035456771500000004	0.00552891015	0.0015469196400000002
Deaths	China	Both	All ages	Other leukemia	Occupational exposure to formaldehyde	Rate	2008	0.00383944449	0.00563448866	0.00215262688
Deaths	China	Male	All ages	Other leukemia	Occupational exposure to formaldehyde	Number	2009	28.04377054139089	45.91045950224538	11.386063408016236
Deaths	China	Female	All ages	Other leukemia	Occupational exposure to formaldehyde	Number	2009	23.38251172719633	35.49995177224123	9.566272169903757
Deaths	China	Both	All ages	Other leukemia	Occupational exposure to formaldehyde	Number	2009	51.42628226858731	74.5445588831641	27.93039306195881
Deaths	China	Male	All ages	Other leukemia	Occupational exposure to formaldehyde	Rate	2009	0.00412621625	0.00675502903	0.00167528685
Deaths	China	Female	All ages	Other leukemia	Occupational exposure to formaldehyde	Rate	2009	0.00360110891	0.00546729942	0.0014732886
Deaths	China	Both	All ages	Other leukemia	Occupational exposure to formaldehyde	Rate	2009	0.0038696555299999997	0.00560922843	0.00210166855
Deaths	China	Male	All ages	Other leukemia	Occupational exposure to formaldehyde	Number	2010	28.7126397851274	46.352282730498175	11.157311066962045
Deaths	China	Female	All ages	Other leukemia	Occupational exposure to formaldehyde	Number	2010	24.099920476349286	37.11214534790727	8.84448552117492
Deaths	China	Both	All ages	Other leukemia	Occupational exposure to formaldehyde	Number	2010	52.81256026147671	73.85975766969815	27.42421885925742
Deaths	China	Male	All ages	Other leukemia	Occupational exposure to formaldehyde	Rate	2010	0.004201959589999999	0.00678343824	0.00163281992
Deaths	China	Female	All ages	Other leukemia	Occupational exposure to formaldehyde	Rate	2010	0.00368713275	0.00567791941	0.0013531493700000001
Deaths	China	Both	All ages	Other leukemia	Occupational exposure to formaldehyde	Rate	2010	0.0039502632800000005	0.005524547330000001	0.00205127122
Deaths	China	Male	All ages	Other leukemia	Occupational exposure to formaldehyde	Number	2011	28.50109991840426	45.75975987624315	10.643167697492478
Deaths	China	Female	All ages	Other leukemia	Occupational exposure to formaldehyde	Number	2011	24.488185629939217	36.7032355754796	9.368506569242063
Deaths	China	Both	All ages	Other leukemia	Occupational exposure to formaldehyde	Number	2011	52.98928554834353	74.82840382037801	27.977945521550748
Deaths	China	Male	All ages	Other leukemia	Occupational exposure to formaldehyde	Rate	2011	0.00415176079	0.00666583316	0.00155039232
Deaths	China	Female	All ages	Other leukemia	Occupational exposure to formaldehyde	Rate	2011	0.00372511495	0.00558325445	0.00142512656
Deaths	China	Both	All ages	Other leukemia	Occupational exposure to formaldehyde	Rate	2011	0.00394305741	0.00556815758	0.00208190475
Deaths	China	Male	All ages	Other leukemia	Occupational exposure to formaldehyde	Number	2012	28.3619933409943	45.808671543768455	10.500039847059275
Deaths	China	Female	All ages	Other leukemia	Occupational exposure to formaldehyde	Number	2012	24.02890931790425	36.48185719491232	8.930221694555675
Deaths	China	Both	All ages	Other leukemia	Occupational exposure to formaldehyde	Number	2012	52.39090265889856	73.57037976364973	26.65604991939736
Deaths	China	Male	All ages	Other leukemia	Occupational exposure to formaldehyde	Rate	2012	0.004110690649999999	0.00663935272	0.00152183999
Deaths	China	Female	All ages	Other leukemia	Occupational exposure to formaldehyde	Rate	2012	0.00363394949	0.00551723861	0.00135053881
Deaths	China	Both	All ages	Other leukemia	Occupational exposure to formaldehyde	Rate	2012	0.0038773872200000004	0.00544485466	0.00197278196
Deaths	China	Male	All ages	Other leukemia	Occupational exposure to formaldehyde	Number	2013	28.34219194371185	44.862409602414886	11.271398071470283
Deaths	China	Female	All ages	Other leukemia	Occupational exposure to formaldehyde	Number	2013	23.78663801081094	36.396468041060814	8.795034300379328
Deaths	China	Both	All ages	Other leukemia	Occupational exposure to formaldehyde	Number	2013	52.12882995452277	72.72973804993492	25.838036008650704
Deaths	China	Male	All ages	Other leukemia	Occupational exposure to formaldehyde	Rate	2013	0.00408398542	0.006464476250000001	0.0016241589700000001
Deaths	China	Female	All ages	Other leukemia	Occupational exposure to formaldehyde	Rate	2013	0.00357495412	0.00547011744	0.001321828
Deaths	China	Both	All ages	Other leukemia	Occupational exposure to formaldehyde	Rate	2013	0.00383482737	0.00535032132	0.0019007602500000001
Deaths	China	Male	All ages	Other leukemia	Occupational exposure to formaldehyde	Number	2014	28.67355188618379	45.96911315746774	10.191316719267988
Deaths	China	Female	All ages	Other leukemia	Occupational exposure to formaldehyde	Number	2014	23.450386654862573	36.2831687041757	8.4607804963108
Deaths	China	Both	All ages	Other leukemia	Occupational exposure to formaldehyde	Number	2014	52.12393854104636	74.37541136793928	25.79077825448806
Deaths	China	Male	All ages	Other leukemia	Occupational exposure to formaldehyde	Rate	2014	0.00410585578	0.0065824614200000004	0.0014593265900000002
Deaths	China	Female	All ages	Other leukemia	Occupational exposure to formaldehyde	Rate	2014	0.00350234469	0.0054189368	0.00126362819
Deaths	China	Both	All ages	Other leukemia	Occupational exposure to formaldehyde	Rate	2014	0.0038104522499999996	0.00543711703	0.00188540106
Deaths	China	Male	All ages	Other leukemia	Occupational exposure to formaldehyde	Number	2015	28.428362631595203	45.99336275499065	10.929277114456369
Deaths	China	Female	All ages	Other leukemia	Occupational exposure to formaldehyde	Number	2015	23.005843711268497	35.26551993920529	8.36668018685161
Deaths	China	Both	All ages	Other leukemia	Occupational exposure to formaldehyde	Number	2015	51.43420634286372	73.16370458504619	26.709324079397053
Deaths	China	Male	All ages	Other leukemia	Occupational exposure to formaldehyde	Rate	2015	0.00404202366	0.006539464229999999	0.0015539550099999998
Deaths	China	Female	All ages	Other leukemia	Occupational exposure to formaldehyde	Rate	2015	0.00341312299	0.00523195578	0.00124127195
Deaths	China	Both	All ages	Other leukemia	Occupational exposure to formaldehyde	Rate	2015	0.00373425774	0.00531187607	0.0019391667
Deaths	China	Male	All ages	Other leukemia	Occupational exposure to formaldehyde	Number	2016	28.455356100923545	45.62667735113448	10.535089209051977
Deaths	China	Female	All ages	Other leukemia	Occupational exposure to formaldehyde	Number	2016	22.968666121594858	34.87365402146142	8.319560455791065
Deaths	China	Both	All ages	Other leukemia	Occupational exposure to formaldehyde	Number	2016	51.42402222251839	70.23900012329278	25.714714346942635
Deaths	China	Male	All ages	Other leukemia	Occupational exposure to formaldehyde	Rate	2016	0.004013821339999999	0.00643595288	0.0014860459199999999
Deaths	China	Female	All ages	Other leukemia	Occupational exposure to formaldehyde	Rate	2016	0.00338319323	0.00513675063	0.00122543819
Deaths	China	Both	All ages	Other leukemia	Occupational exposure to formaldehyde	Rate	2016	0.0037053298899999997	0.00506103286	0.00185285972
Deaths	China	Male	All ages	Other leukemia	Occupational exposure to formaldehyde	Number	2017	28.811372392740765	46.9484915669169	11.614093787447164
Deaths	China	Female	All ages	Other leukemia	Occupational exposure to formaldehyde	Number	2017	23.044199803757454	36.46765391576766	8.292431390363296
Deaths	China	Both	All ages	Other leukemia	Occupational exposure to formaldehyde	Number	2017	51.85557219649827	73.4776521328013	25.576923637903437
Deaths	China	Male	All ages	Other leukemia	Occupational exposure to formaldehyde	Rate	2017	0.00403215521	0.0065704473200000005	0.00162539389
Deaths	China	Female	All ages	Other leukemia	Occupational exposure to formaldehyde	Rate	2017	0.00337089305	0.00533446864	0.00121301237
Deaths	China	Both	All ages	Other leukemia	Occupational exposure to formaldehyde	Rate	2017	0.0037088353	0.00525529848	0.00182932312
Deaths	China	Male	All ages	Other leukemia	Occupational exposure to formaldehyde	Number	2018	28.944398379769737	46.28533165077504	11.01398249320775
Deaths	China	Female	All ages	Other leukemia	Occupational exposure to formaldehyde	Number	2018	22.963874104912417	35.48950450930567	8.603040778962084
Deaths	China	Both	All ages	Other leukemia	Occupational exposure to formaldehyde	Number	2018	51.90827248468214	71.70123853909057	25.47483021231421
Deaths	China	Male	All ages	Other leukemia	Occupational exposure to formaldehyde	Rate	2018	0.00402293005	0.00643311528	0.0015308136800000001
Deaths	China	Female	All ages	Other leukemia	Occupational exposure to formaldehyde	Rate	2018	0.00333929723	0.00516071476	0.00125101323
Deaths	China	Both	All ages	Other leukemia	Occupational exposure to formaldehyde	Rate	2018	0.00368883811	0.00509541636	0.00181035738
Deaths	China	Male	All ages	Other leukemia	Occupational exposure to formaldehyde	Number	2019	28.980906410880383	46.27332801234428	11.280172820383804
Deaths	China	Female	All ages	Other leukemia	Occupational exposure to formaldehyde	Number	2019	22.79835106816363	36.70915189667495	8.505488634614327
Deaths	China	Both	All ages	Other leukemia	Occupational exposure to formaldehyde	Number	2019	51.779257479044	73.76080886103722	26.359691149980303
Deaths	China	Male	All ages	Other leukemia	Occupational exposure to formaldehyde	Rate	2019	0.00400583415	0.006396048319999999	0.00155918179
Deaths	China	Female	All ages	Other leukemia	Occupational exposure to formaldehyde	Rate	2019	0.00329979394	0.00531321921	0.00123106973
Deaths	China	Both	All ages	Other leukemia	Occupational exposure to formaldehyde	Rate	2019	0.00366094216	0.00521510096	0.00186370584
Deaths	China	Male	All ages	Other leukemia	Occupational exposure to formaldehyde	Number	2020	28.956699931532498	48.19284288720613	10.958311028513595
Deaths	China	Female	All ages	Other leukemia	Occupational exposure to formaldehyde	Number	2020	22.68607779056135	36.00928992612723	8.497741936628335
Deaths	China	Both	All ages	Other leukemia	Occupational exposure to formaldehyde	Number	2020	51.64277772209389	75.03500940864762	25.447419454402542
Deaths	China	Male	All ages	Other leukemia	Occupational exposure to formaldehyde	Rate	2020	0.00398684938	0.006635341959999999	0.0015087746800000002
Deaths	China	Female	All ages	Other leukemia	Occupational exposure to formaldehyde	Rate	2020	0.00327275687	0.00519480062	0.0012259079599999999
Deaths	China	Both	All ages	Other leukemia	Occupational exposure to formaldehyde	Rate	2020	0.00363813536	0.00528607354	0.00179272225
Deaths	China	Male	All ages	Other leukemia	Occupational exposure to formaldehyde	Number	2021	28.824494792868645	48.57996179927802	10.888101835139764
Deaths	China	Female	All ages	Other leukemia	Occupational exposure to formaldehyde	Number	2021	22.557685394624347	36.12485688440852	7.783651471329191
Deaths	China	Both	All ages	Other leukemia	Occupational exposure to formaldehyde	Number	2021	51.38218018749291	73.87684418795301	26.344612661987355
Deaths	China	Male	All ages	Other leukemia	Occupational exposure to formaldehyde	Rate	2021	0.00395884603	0.0066721235	0.00149540587
Deaths	China	Female	All ages	Other leukemia	Occupational exposure to formaldehyde	Rate	2021	0.00324738056	0.0052004962400000005	0.0011205262399999999
Deaths	China	Both	All ages	Other leukemia	Occupational exposure to formaldehyde	Rate	2021	0.00361147962	0.00519255346	0.0018516736999999999
Deaths	China	Male	Age-standardized	Other leukemia	Occupational exposure to formaldehyde	Rate	1990	0.00338342415	0.00547248723	0.00137440857
Deaths	China	Female	Age-standardized	Other leukemia	Occupational exposure to formaldehyde	Rate	1990	0.00280546976	0.0046509657	0.00119494788
Deaths	China	Both	Age-standardized	Other leukemia	Occupational exposure to formaldehyde	Rate	1990	0.00310086948	0.00445812489	0.0016365676399999998
Deaths	China	Male	Age-standardized	Other leukemia	Occupational exposure to formaldehyde	Rate	1991	0.0033825676099999997	0.00549330733	0.00137703025
Deaths	China	Female	Age-standardized	Other leukemia	Occupational exposure to formaldehyde	Rate	1991	0.0027921235000000003	0.00462923629	0.0012852578
Deaths	China	Both	Age-standardized	Other leukemia	Occupational exposure to formaldehyde	Rate	1991	0.0030943179599999997	0.00462071899	0.0016043022299999999
Deaths	China	Male	Age-standardized	Other leukemia	Occupational exposure to formaldehyde	Rate	1992	0.00335728247	0.00549069787	0.00130887173
Deaths	China	Female	Age-standardized	Other leukemia	Occupational exposure to formaldehyde	Rate	1992	0.00275103666	0.00448810131	0.00119504247
Deaths	China	Both	Age-standardized	Other leukemia	Occupational exposure to formaldehyde	Rate	1992	0.00306161252	0.0045219252	0.0016677148799999998
Deaths	China	Male	Age-standardized	Other leukemia	Occupational exposure to formaldehyde	Rate	1993	0.00332831805	0.00556627191	0.00125963024
Deaths	China	Female	Age-standardized	Other leukemia	Occupational exposure to formaldehyde	Rate	1993	0.00271749745	0.00427817033	0.00122598646
Deaths	China	Both	Age-standardized	Other leukemia	Occupational exposure to formaldehyde	Rate	1993	0.00303054251	0.0043680962	0.0016058165099999998
Deaths	China	Male	Age-standardized	Other leukemia	Occupational exposure to formaldehyde	Rate	1994	0.00328060641	0.00547552931	0.00127445357
Deaths	China	Female	Age-standardized	Other leukemia	Occupational exposure to formaldehyde	Rate	1994	0.00276351084	0.0044672131799999995	0.00122233159
Deaths	China	Both	Age-standardized	Other leukemia	Occupational exposure to formaldehyde	Rate	1994	0.0030281556899999997	0.00448068366	0.0016623054699999998
Deaths	China	Male	Age-standardized	Other leukemia	Occupational exposure to formaldehyde	Rate	1995	0.00326769896	0.0052731413	0.00129932156
Deaths	China	Female	Age-standardized	Other leukemia	Occupational exposure to formaldehyde	Rate	1995	0.00279418504	0.00442181421	0.00125347169
Deaths	China	Both	Age-standardized	Other leukemia	Occupational exposure to formaldehyde	Rate	1995	0.00303620987	0.00418395088	0.00161660156
Deaths	China	Male	Age-standardized	Other leukemia	Occupational exposure to formaldehyde	Rate	1996	0.0032577989400000003	0.00522235088	0.00130279548
Deaths	China	Female	Age-standardized	Other leukemia	Occupational exposure to formaldehyde	Rate	1996	0.0027940381500000003	0.0046022761	0.00124655192
Deaths	China	Both	Age-standardized	Other leukemia	Occupational exposure to formaldehyde	Rate	1996	0.0030308760999999997	0.00437314707	0.00159857255
Deaths	China	Male	Age-standardized	Other leukemia	Occupational exposure to formaldehyde	Rate	1997	0.0032631558	0.00539596408	0.00130637592
Deaths	China	Female	Age-standardized	Other leukemia	Occupational exposure to formaldehyde	Rate	1997	0.0027861866900000002	0.00447781669	0.00129886845
Deaths	China	Both	Age-standardized	Other leukemia	Occupational exposure to formaldehyde	Rate	1997	0.00302969578	0.00432151332	0.0016468902199999998
Deaths	China	Male	Age-standardized	Other leukemia	Occupational exposure to formaldehyde	Rate	1998	0.00327720662	0.00535045972	0.0012794376
Deaths	China	Female	Age-standardized	Other leukemia	Occupational exposure to formaldehyde	Rate	1998	0.00284934323	0.0046265833499999996	0.00132934837
Deaths	China	Both	Age-standardized	Other leukemia	Occupational exposure to formaldehyde	Rate	1998	0.00306751094	0.00440245251	0.00169706505
Deaths	China	Male	Age-standardized	Other leukemia	Occupational exposure to formaldehyde	Rate	1999	0.0033072160499999998	0.0053512742299999996	0.00134615826
Deaths	China	Female	Age-standardized	Other leukemia	Occupational exposure to formaldehyde	Rate	1999	0.00290909599	0.00469818207	0.0013191462800000002
Deaths	China	Both	Age-standardized	Other leukemia	Occupational exposure to formaldehyde	Rate	1999	0.00311187784	0.00447182166	0.0017157252499999998
Deaths	China	Male	Age-standardized	Other leukemia	Occupational exposure to formaldehyde	Rate	2000	0.00343761246	0.00542899416	0.00132374697
Deaths	China	Female	Age-standardized	Other leukemia	Occupational exposure to formaldehyde	Rate	2000	0.002958535	0.0047449932	0.00138452814
Deaths	China	Both	Age-standardized	Other leukemia	Occupational exposure to formaldehyde	Rate	2000	0.00320262306	0.00461522317	0.0018164026800000003
Deaths	China	Male	Age-standardized	Other leukemia	Occupational exposure to formaldehyde	Rate	2001	0.00345409091	0.00560464177	0.00138943046
Deaths	China	Female	Age-standardized	Other leukemia	Occupational exposure to formaldehyde	Rate	2001	0.00297465759	0.00477381686	0.0013787572900000001
Deaths	China	Both	Age-standardized	Other leukemia	Occupational exposure to formaldehyde	Rate	2001	0.00321860773	0.00467940734	0.0017711548
Deaths	China	Male	Age-standardized	Other leukemia	Occupational exposure to formaldehyde	Rate	2002	0.00350058474	0.00596313847	0.00141302621
Deaths	China	Female	Age-standardized	Other leukemia	Occupational exposure to formaldehyde	Rate	2002	0.0029871631999999998	0.0049032612800000005	0.00139977901
Deaths	China	Both	Age-standardized	Other leukemia	Occupational exposure to formaldehyde	Rate	2002	0.00324818661	0.00483919457	0.00192101978
Deaths	China	Male	Age-standardized	Other leukemia	Occupational exposure to formaldehyde	Rate	2003	0.00359255599	0.00612830238	0.0014352626999999999
Deaths	China	Female	Age-standardized	Other leukemia	Occupational exposure to formaldehyde	Rate	2003	0.00300668006	0.0050451544400000005	0.00138016012
Deaths	China	Both	Age-standardized	Other leukemia	Occupational exposure to formaldehyde	Rate	2003	0.0033043918499999995	0.004942162710000001	0.00192576262
Deaths	China	Male	Age-standardized	Other leukemia	Occupational exposure to formaldehyde	Rate	2004	0.00361557477	0.00615593624	0.0015017364199999999
Deaths	China	Female	Age-standardized	Other leukemia	Occupational exposure to formaldehyde	Rate	2004	0.00301624058	0.004917878200000001	0.00141015212
Deaths	China	Both	Age-standardized	Other leukemia	Occupational exposure to formaldehyde	Rate	2004	0.0033206223199999997	0.0049442579099999995	0.0019787911700000003
Deaths	China	Male	Age-standardized	Other leukemia	Occupational exposure to formaldehyde	Rate	2005	0.00353259203	0.00613773262	0.0014972117200000002
Deaths	China	Female	Age-standardized	Other leukemia	Occupational exposure to formaldehyde	Rate	2005	0.00296640131	0.0050217451500000005	0.0013309128099999999
Deaths	China	Both	Age-standardized	Other leukemia	Occupational exposure to formaldehyde	Rate	2005	0.0032535247700000002	0.00477631595	0.0019095539599999999
Deaths	China	Male	Age-standardized	Other leukemia	Occupational exposure to formaldehyde	Rate	2006	0.00343855188	0.005767772579999999	0.00143319764
Deaths	China	Female	Age-standardized	Other leukemia	Occupational exposure to formaldehyde	Rate	2006	0.00287941737	0.00479800955	0.00121984562
Deaths	China	Both	Age-standardized	Other leukemia	Occupational exposure to formaldehyde	Rate	2006	0.00316273636	0.0046410895800000004	0.00185502149
Deaths	China	Male	Age-standardized	Other leukemia	Occupational exposure to formaldehyde	Rate	2007	0.00343228135	0.0057856207400000005	0.00141531328
Deaths	China	Female	Age-standardized	Other leukemia	Occupational exposure to formaldehyde	Rate	2007	0.00291618961	0.0047415298500000005	0.00123810512
Deaths	China	Both	Age-standardized	Other leukemia	Occupational exposure to formaldehyde	Rate	2007	0.0031774390000000002	0.00467701494	0.00178714153
Deaths	China	Male	Age-standardized	Other leukemia	Occupational exposure to formaldehyde	Rate	2008	0.00342032691	0.00559959945	0.00140256521
Deaths	China	Female	Age-standardized	Other leukemia	Occupational exposure to formaldehyde	Rate	2008	0.0028818333400000003	0.00457235574	0.0012737178899999999
Deaths	China	Both	Age-standardized	Other leukemia	Occupational exposure to formaldehyde	Rate	2008	0.00315443621	0.0045536677	0.00177555727
Deaths	China	Male	Age-standardized	Other leukemia	Occupational exposure to formaldehyde	Rate	2009	0.0034232649799999996	0.00564091155	0.00139541197
Deaths	China	Female	Age-standardized	Other leukemia	Occupational exposure to formaldehyde	Rate	2009	0.00292833564	0.00438664431	0.00120550426
Deaths	China	Both	Age-standardized	Other leukemia	Occupational exposure to formaldehyde	Rate	2009	0.0031786234200000003	0.00460365787	0.00173636668
Deaths	China	Male	Age-standardized	Other leukemia	Occupational exposure to formaldehyde	Rate	2010	0.0034601420000000003	0.00557255931	0.00132942964
Deaths	China	Female	Age-standardized	Other leukemia	Occupational exposure to formaldehyde	Rate	2010	0.00297262304	0.00458505046	0.0011085318500000001
Deaths	China	Both	Age-standardized	Other leukemia	Occupational exposure to formaldehyde	Rate	2010	0.0032188482300000002	0.00452572577	0.00169806409
Deaths	China	Male	Age-standardized	Other leukemia	Occupational exposure to formaldehyde	Rate	2011	0.0033802204100000003	0.00555281001	0.0012730564
Deaths	China	Female	Age-standardized	Other leukemia	Occupational exposure to formaldehyde	Rate	2011	0.00297089928	0.00447619314	0.00111796011
Deaths	China	Both	Age-standardized	Other leukemia	Occupational exposure to formaldehyde	Rate	2011	0.00317707546	0.0045480534900000005	0.0017176526
Deaths	China	Male	Age-standardized	Other leukemia	Occupational exposure to formaldehyde	Rate	2012	0.00331120448	0.00543653506	0.0012293555499999999
Deaths	China	Female	Age-standardized	Other leukemia	Occupational exposure to formaldehyde	Rate	2012	0.00287342873	0.0044101758	0.0010932455899999999
Deaths	China	Both	Age-standardized	Other leukemia	Occupational exposure to formaldehyde	Rate	2012	0.00309333458	0.00435491763	0.00160745133
Deaths	China	Male	Age-standardized	Other leukemia	Occupational exposure to formaldehyde	Rate	2013	0.00327411636	0.00513734253	0.00130360689
Deaths	China	Female	Age-standardized	Other leukemia	Occupational exposure to formaldehyde	Rate	2013	0.00281775099	0.0043262674	0.00105742557
Deaths	China	Both	Age-standardized	Other leukemia	Occupational exposure to formaldehyde	Rate	2013	0.00304691107	0.0042566593	0.00153415407
Deaths	China	Male	Age-standardized	Other leukemia	Occupational exposure to formaldehyde	Rate	2014	0.00330086632	0.00525884204	0.00118577581
Deaths	China	Female	Age-standardized	Other leukemia	Occupational exposure to formaldehyde	Rate	2014	0.00276006809	0.00432332571	0.00101760624
Deaths	China	Both	Age-standardized	Other leukemia	Occupational exposure to formaldehyde	Rate	2014	0.00303232535	0.00430368465	0.00151226578
Deaths	China	Male	Age-standardized	Other leukemia	Occupational exposure to formaldehyde	Rate	2015	0.0032510854699999998	0.00533292438	0.00128353441
Deaths	China	Female	Age-standardized	Other leukemia	Occupational exposure to formaldehyde	Rate	2015	0.0026900905	0.00412871677	0.00098245658
Deaths	China	Both	Age-standardized	Other leukemia	Occupational exposure to formaldehyde	Rate	2015	0.00297285676	0.00423254133	0.0015404007500000002
Deaths	China	Male	Age-standardized	Other leukemia	Occupational exposure to formaldehyde	Rate	2016	0.0032385936000000003	0.00523304387	0.00118664784
Deaths	China	Female	Age-standardized	Other leukemia	Occupational exposure to formaldehyde	Rate	2016	0.00267432979	0.00404496529	0.00096148584
Deaths	China	Both	Age-standardized	Other leukemia	Occupational exposure to formaldehyde	Rate	2016	0.00295930418	0.0040264689900000004	0.0014824414999999999
Deaths	China	Male	Age-standardized	Other leukemia	Occupational exposure to formaldehyde	Rate	2017	0.00328182469	0.00537487256	0.001344987
Deaths	China	Female	Age-standardized	Other leukemia	Occupational exposure to formaldehyde	Rate	2017	0.00267792954	0.00429705495	0.0009681035700000001
Deaths	China	Both	Age-standardized	Other leukemia	Occupational exposure to formaldehyde	Rate	2017	0.00298397522	0.00418205363	0.00148066727
Deaths	China	Male	Age-standardized	Other leukemia	Occupational exposure to formaldehyde	Rate	2018	0.00330693397	0.0053665794600000006	0.00124753614
Deaths	China	Female	Age-standardized	Other leukemia	Occupational exposure to formaldehyde	Rate	2018	0.0026732330899999998	0.00415769103	0.00098559799
Deaths	China	Both	Age-standardized	Other leukemia	Occupational exposure to formaldehyde	Rate	2018	0.00299552168	0.00418926786	0.00149333296
Deaths	China	Male	Age-standardized	Other leukemia	Occupational exposure to formaldehyde	Rate	2019	0.00331085159	0.005375937230000001	0.0013120300400000001
Deaths	China	Female	Age-standardized	Other leukemia	Occupational exposure to formaldehyde	Rate	2019	0.0026583764900000003	0.00434651208	0.00098603971
Deaths	China	Both	Age-standardized	Other leukemia	Occupational exposure to formaldehyde	Rate	2019	0.00299124437	0.00426149603	0.00154274703
Deaths	China	Male	Age-standardized	Other leukemia	Occupational exposure to formaldehyde	Rate	2020	0.00331086118	0.00551666221	0.00125324465
Deaths	China	Female	Age-standardized	Other leukemia	Occupational exposure to formaldehyde	Rate	2020	0.00265226131	0.0042512318100000005	0.00096446382
Deaths	China	Both	Age-standardized	Other leukemia	Occupational exposure to formaldehyde	Rate	2020	0.00298918186	0.00438237243	0.00148616277
Deaths	China	Male	Age-standardized	Other leukemia	Occupational exposure to formaldehyde	Rate	2021	0.00330034268	0.00553906074	0.00126444662
Deaths	China	Female	Age-standardized	Other leukemia	Occupational exposure to formaldehyde	Rate	2021	0.0026448351300000002	0.0043580860699999995	0.00087059035
Deaths	China	Both	Age-standardized	Other leukemia	Occupational exposure to formaldehyde	Rate	2021	0.00298112719	0.00435387627	0.00153925003
Deaths	China	Male	All ages	Leukemia	Occupational exposure to formaldehyde	Number	1990	94.2625031204008	137.00821789764734	59.2286228670598
Deaths	China	Female	All ages	Leukemia	Occupational exposure to formaldehyde	Number	1990	80.36112748658192	112.11519238268292	54.32616342532024
Deaths	China	Both	All ages	Leukemia	Occupational exposure to formaldehyde	Number	1990	174.62363060698286	221.53254137440945	128.02471333770046
Deaths	China	Male	All ages	Leukemia	Occupational exposure to formaldehyde	Rate	1990	0.01553335997	0.0225773547	0.00976018554
Deaths	China	Female	All ages	Leukemia	Occupational exposure to formaldehyde	Rate	1990	0.01410788813	0.01968250871	0.00953729073
Deaths	China	Both	All ages	Leukemia	Occupational exposure to formaldehyde	Rate	1990	0.014843173550000002	0.01883047528	0.01088222157
Deaths	China	Male	All ages	Leukemia	Occupational exposure to formaldehyde	Number	1991	97.95505578728635	135.13051671897503	62.78379316637421
Deaths	China	Female	All ages	Leukemia	Occupational exposure to formaldehyde	Number	1991	82.95466974156858	115.07903384883976	55.582961253069
Deaths	China	Both	All ages	Leukemia	Occupational exposure to formaldehyde	Number	1991	180.90972552885515	233.9942827247764	135.06623025868308
Deaths	China	Male	All ages	Leukemia	Occupational exposure to formaldehyde	Rate	1991	0.01590602432	0.02194260692	0.01019488512
Deaths	China	Female	All ages	Leukemia	Occupational exposure to formaldehyde	Rate	1991	0.0143775386	0.01994526959	0.00963352845
Deaths	China	Both	All ages	Leukemia	Occupational exposure to formaldehyde	Rate	1991	0.01516668073	0.019617058	0.01132336244
Deaths	China	Male	All ages	Leukemia	Occupational exposure to formaldehyde	Number	1992	101.16000952016616	142.08892498381164	64.43010903035457
Deaths	China	Female	All ages	Leukemia	Occupational exposure to formaldehyde	Number	1992	85.07406515589483	120.72388188311292	56.11916932500831
Deaths	China	Both	All ages	Leukemia	Occupational exposure to formaldehyde	Number	1992	186.2340746760609	241.8670023709317	134.86155436585506
Deaths	China	Male	All ages	Leukemia	Occupational exposure to formaldehyde	Rate	1992	0.01623168892	0.022798962170000003	0.0103381711
Deaths	China	Female	All ages	Leukemia	Occupational exposure to formaldehyde	Rate	1992	0.01459210788	0.02070685002	0.00962569464
Deaths	China	Both	All ages	Leukemia	Occupational exposure to formaldehyde	Rate	1992	0.015439226920000002	0.02005132273	0.01118032854
Deaths	China	Male	All ages	Leukemia	Occupational exposure to formaldehyde	Number	1993	103.5418456186899	143.0396063037443	66.22885978087903
Deaths	China	Female	All ages	Leukemia	Occupational exposure to formaldehyde	Number	1993	86.58319312177775	115.41943721529567	58.57458537208747
Deaths	China	Both	All ages	Leukemia	Occupational exposure to formaldehyde	Number	1993	190.12503874046735	239.10300408811904	144.73711760261028
Deaths	China	Male	All ages	Leukemia	Occupational exposure to formaldehyde	Rate	1993	0.016455700469999997	0.02273300135	0.01052562152
Deaths	China	Female	All ages	Leukemia	Occupational exposure to formaldehyde	Rate	1993	0.01472426847	0.01962813704	0.009961147069999999
Deaths	China	Both	All ages	Leukemia	Occupational exposure to formaldehyde	Rate	1993	0.015619275699999999	0.01964294533	0.011890537710000001
Deaths	China	Male	All ages	Leukemia	Occupational exposure to formaldehyde	Number	1994	104.89478022501312	143.7376118313453	69.1755121243084
Deaths	China	Female	All ages	Leukemia	Occupational exposure to formaldehyde	Number	1994	89.00451010647056	121.90584676651083	58.55280084379368
Deaths	China	Both	All ages	Leukemia	Occupational exposure to formaldehyde	Number	1994	193.89929033148363	245.65153086240176	147.3720646701837
Deaths	China	Male	All ages	Leukemia	Occupational exposure to formaldehyde	Rate	1994	0.01654403076	0.0226703318	0.01091037894
Deaths	China	Female	All ages	Leukemia	Occupational exposure to formaldehyde	Rate	1994	0.015027586039999999	0.020582671589999997	0.00988609736
Deaths	China	Both	All ages	Leukemia	Occupational exposure to formaldehyde	Rate	1994	0.01581162837	0.02003179438	0.01201753918
Deaths	China	Male	All ages	Leukemia	Occupational exposure to formaldehyde	Number	1995	107.718804624087	147.63068391837788	67.5181064381563
Deaths	China	Female	All ages	Leukemia	Occupational exposure to formaldehyde	Number	1995	91.40219988454224	123.37862295015373	61.72363790615768
Deaths	China	Both	All ages	Leukemia	Occupational exposure to formaldehyde	Number	1995	199.1210045086292	250.2747549978528	146.02061868283502
Deaths	China	Male	All ages	Leukemia	Occupational exposure to formaldehyde	Rate	1995	0.01688841458	0.023145895490000002	0.01058565194
Deaths	China	Female	All ages	Leukemia	Occupational exposure to formaldehyde	Rate	1995	0.015337993690000001	0.02070388396	0.01035770222
Deaths	China	Both	All ages	Leukemia	Occupational exposure to formaldehyde	Rate	1995	0.01613953556	0.02028574694	0.01183554178
Deaths	China	Male	All ages	Leukemia	Occupational exposure to formaldehyde	Number	1996	110.01776561863116	152.54567551516044	71.2538412967508
Deaths	China	Female	All ages	Leukemia	Occupational exposure to formaldehyde	Number	1996	93.38932534844592	125.53319168184252	61.147976971250905
Deaths	China	Both	All ages	Leukemia	Occupational exposure to formaldehyde	Number	1996	203.40709096707727	253.41291128361223	149.2238444109807
Deaths	China	Male	All ages	Leukemia	Occupational exposure to formaldehyde	Rate	1996	0.017170308050000003	0.02380757531	0.01112048039
Deaths	China	Female	All ages	Leukemia	Occupational exposure to formaldehyde	Rate	1996	0.01558807131	0.020953362019999998	0.010206509380000001
Deaths	China	Both	All ages	Leukemia	Occupational exposure to formaldehyde	Rate	1996	0.016405756969999997	0.02043896609	0.01203561839
Deaths	China	Male	All ages	Leukemia	Occupational exposure to formaldehyde	Number	1997	112.12664424404946	153.59355828209328	73.41450509577757
Deaths	China	Female	All ages	Leukemia	Occupational exposure to formaldehyde	Number	1997	94.88555881839562	128.29816476789657	63.81578459454636
Deaths	China	Both	All ages	Leukemia	Occupational exposure to formaldehyde	Number	1997	207.01220306244488	262.278845326918	151.53280174489603
Deaths	China	Male	All ages	Leukemia	Occupational exposure to formaldehyde	Rate	1997	0.0174376685	0.023886504149999998	0.01141724887
Deaths	China	Female	All ages	Leukemia	Occupational exposure to formaldehyde	Rate	1997	0.01576231803	0.02131279513	0.01060103038
Deaths	China	Both	All ages	Leukemia	Occupational exposure to formaldehyde	Rate	1997	0.0166276043	0.02106672356	0.012171395829999999
Deaths	China	Male	All ages	Leukemia	Occupational exposure to formaldehyde	Number	1998	113.9507049124344	160.25903618644924	74.58610770822942
Deaths	China	Female	All ages	Leukemia	Occupational exposure to formaldehyde	Number	1998	97.6845654558175	129.01971051067244	63.76741763868365
Deaths	China	Both	All ages	Leukemia	Occupational exposure to formaldehyde	Number	1998	211.63527036825215	266.610084874922	156.19507643212137
Deaths	China	Male	All ages	Leukemia	Occupational exposure to formaldehyde	Rate	1998	0.01766937091	0.024850011720000002	0.01156543615
Deaths	China	Female	All ages	Leukemia	Occupational exposure to formaldehyde	Rate	1998	0.01615417881	0.02133609812	0.010545271529999999
Deaths	China	Both	All ages	Leukemia	Occupational exposure to formaldehyde	Rate	1998	0.016936149089999998	0.02133551812	0.01249953799
Deaths	China	Male	All ages	Leukemia	Occupational exposure to formaldehyde	Number	1999	115.99939604690448	159.68243390234204	75.56494004925418
Deaths	China	Female	All ages	Leukemia	Occupational exposure to formaldehyde	Number	1999	100.79629431595797	135.71540222144972	65.14999098902311
Deaths	China	Both	All ages	Leukemia	Occupational exposure to formaldehyde	Number	1999	216.7956903628626	271.803641580961	159.2944347518053
Deaths	China	Male	All ages	Leukemia	Occupational exposure to formaldehyde	Rate	1999	0.01793715467	0.0246919261	0.01168471616
Deaths	China	Female	All ages	Leukemia	Occupational exposure to formaldehyde	Rate	1999	0.01659319153	0.02234161165	0.01072505975
Deaths	China	Both	All ages	Leukemia	Occupational exposure to formaldehyde	Rate	1999	0.0172861998	0.02167225763	0.0127013384
Deaths	China	Male	All ages	Leukemia	Occupational exposure to formaldehyde	Number	2000	120.76746362410694	166.91050173697553	74.363664461567
Deaths	China	Female	All ages	Leukemia	Occupational exposure to formaldehyde	Number	2000	104.02523143506028	143.56056680778102	68.72423552763769
Deaths	China	Both	All ages	Leukemia	Occupational exposure to formaldehyde	Number	2000	224.79269505916704	281.45046928663027	163.41109419636996
Deaths	China	Male	All ages	Leukemia	Occupational exposure to formaldehyde	Rate	2000	0.01861811056	0.02573174994	0.01146427096
Deaths	China	Female	All ages	Leukemia	Occupational exposure to formaldehyde	Rate	2000	0.01704130472	0.02351794205	0.011258332460000001
Deaths	China	Both	All ages	Leukemia	Occupational exposure to formaldehyde	Rate	2000	0.01785364357	0.02235355718	0.01297855089
Deaths	China	Male	All ages	Leukemia	Occupational exposure to formaldehyde	Number	2001	122.84183625933912	170.86029680293524	79.43608267428343
Deaths	China	Female	All ages	Leukemia	Occupational exposure to formaldehyde	Number	2001	106.1424348289455	143.78732191890407	67.14541800589649
Deaths	China	Both	All ages	Leukemia	Occupational exposure to formaldehyde	Number	2001	228.9842710882847	285.2409118669542	164.17524986266994
Deaths	China	Male	All ages	Leukemia	Occupational exposure to formaldehyde	Rate	2001	0.01886826627	0.02624380808	0.01220122725
Deaths	China	Female	All ages	Leukemia	Occupational exposure to formaldehyde	Rate	2001	0.017292616020000002	0.02342568221	0.010939262259999999
Deaths	China	Both	All ages	Leukemia	Occupational exposure to formaldehyde	Rate	2001	0.01810364134	0.02255132695	0.01297979912
Deaths	China	Male	All ages	Leukemia	Occupational exposure to formaldehyde	Number	2002	124.1782731785362	174.44051090822978	79.0547416294373
Deaths	China	Female	All ages	Leukemia	Occupational exposure to formaldehyde	Number	2002	107.66781383223476	144.32290347662945	69.12004717360202
Deaths	China	Both	All ages	Leukemia	Occupational exposure to formaldehyde	Number	2002	231.84608701077047	289.8573576868347	166.51600688491646
Deaths	China	Male	All ages	Leukemia	Occupational exposure to formaldehyde	Rate	2002	0.01899350621	0.02668129329	0.01209170242
Deaths	China	Female	All ages	Leukemia	Occupational exposure to formaldehyde	Rate	2002	0.01743609716	0.02337214882	0.011193538860000001
Deaths	China	Both	All ages	Leukemia	Occupational exposure to formaldehyde	Rate	2002	0.01823703271	0.02280020415	0.01309816311
Deaths	China	Male	All ages	Leukemia	Occupational exposure to formaldehyde	Number	2003	126.48604893488904	178.0699497715718	82.1084863935806
Deaths	China	Female	All ages	Leukemia	Occupational exposure to formaldehyde	Number	2003	108.84906767598676	147.5302017770611	68.1967416926631
Deaths	China	Both	All ages	Leukemia	Occupational exposure to formaldehyde	Number	2003	235.33511661087564	298.33522278427665	177.89233100039206
Deaths	China	Male	All ages	Leukemia	Occupational exposure to formaldehyde	Rate	2003	0.01926042479	0.0271152661	0.012502915060000001
Deaths	China	Female	All ages	Leukemia	Occupational exposure to formaldehyde	Rate	2003	0.01751668978	0.02374150586	0.01097465687
Deaths	China	Both	All ages	Leukemia	Occupational exposure to formaldehyde	Rate	2003	0.018412645850000003	0.0233417812	0.013918315879999999
Deaths	China	Male	All ages	Leukemia	Occupational exposure to formaldehyde	Number	2004	127.97750034708726	178.61739957046302	83.04190760342476
Deaths	China	Female	All ages	Leukemia	Occupational exposure to formaldehyde	Number	2004	110.47022585568448	144.20084694124836	72.90408800914585
Deaths	China	Both	All ages	Leukemia	Occupational exposure to formaldehyde	Number	2004	238.4477262027715	300.97795437352	176.4210600689753
Deaths	China	Male	All ages	Leukemia	Occupational exposure to formaldehyde	Rate	2004	0.01939747075	0.02707292903	0.01258661069
Deaths	China	Female	All ages	Leukemia	Occupational exposure to formaldehyde	Rate	2004	0.01766219145	0.0230551078	0.01165604533
Deaths	China	Both	All ages	Leukemia	Occupational exposure to formaldehyde	Rate	2004	0.01855298812	0.023418300109999998	0.01372685697
Deaths	China	Male	All ages	Leukemia	Occupational exposure to formaldehyde	Number	2005	127.68005476780822	174.75447851384388	82.54489117276762
Deaths	China	Female	All ages	Leukemia	Occupational exposure to formaldehyde	Number	2005	110.09471934327782	149.41801283107088	70.78696482205655
Deaths	China	Both	All ages	Leukemia	Occupational exposure to formaldehyde	Number	2005	237.7747741110861	293.64860084214905	178.8791286544623
Deaths	China	Male	All ages	Leukemia	Occupational exposure to formaldehyde	Rate	2005	0.019255399420000003	0.02635468234	0.01244857588
Deaths	China	Female	All ages	Leukemia	Occupational exposure to formaldehyde	Rate	2005	0.01748181306	0.02372591332	0.01124018022
Deaths	China	Both	All ages	Leukemia	Occupational exposure to formaldehyde	Rate	2005	0.01839146096	0.02271320328	0.013835986279999999
Deaths	China	Male	All ages	Leukemia	Occupational exposure to formaldehyde	Number	2006	126.04076441059183	171.68853370636228	79.9650445043328
Deaths	China	Female	All ages	Leukemia	Occupational exposure to formaldehyde	Number	2006	108.74537126556817	145.5165569786907	71.04605675188105
Deaths	China	Both	All ages	Leukemia	Occupational exposure to formaldehyde	Number	2006	234.78613567615992	291.82699943890134	173.08878481864554
Deaths	China	Male	All ages	Leukemia	Occupational exposure to formaldehyde	Rate	2006	0.01890004949	0.02574501828	0.011990908699999999
Deaths	China	Female	All ages	Leukemia	Occupational exposure to formaldehyde	Rate	2006	0.01714019567	0.02293598551	0.0111981163
Deaths	China	Both	All ages	Leukemia	Occupational exposure to formaldehyde	Rate	2006	0.01804205376	0.02242533784	0.013300943649999999
Deaths	China	Male	All ages	Leukemia	Occupational exposure to formaldehyde	Number	2007	127.16506191011548	175.21363068639153	83.5284706213603
Deaths	China	Female	All ages	Leukemia	Occupational exposure to formaldehyde	Number	2007	109.04322614140806	148.0639599296435	69.91764193576218
Deaths	China	Both	All ages	Leukemia	Occupational exposure to formaldehyde	Number	2007	236.20828805152385	291.23376923772366	170.9190225356024
Deaths	China	Male	All ages	Leukemia	Occupational exposure to formaldehyde	Rate	2007	0.01894873385	0.026108401189999998	0.012446490680000002
Deaths	China	Female	All ages	Leukemia	Occupational exposure to formaldehyde	Rate	2007	0.01705292415	0.02315525289	0.01093419818
Deaths	China	Both	All ages	Leukemia	Occupational exposure to formaldehyde	Rate	2007	0.01802372883	0.0222224145	0.01304187139
Deaths	China	Male	All ages	Leukemia	Occupational exposure to formaldehyde	Number	2008	128.32056271069104	177.14539198157632	81.96276721182119
Deaths	China	Female	All ages	Leukemia	Occupational exposure to formaldehyde	Number	2008	109.16688523455583	144.12704415751452	69.14236128851866
Deaths	China	Both	All ages	Leukemia	Occupational exposure to formaldehyde	Number	2008	237.4874479452472	296.78651769428257	175.2144785421704
Deaths	China	Male	All ages	Leukemia	Occupational exposure to formaldehyde	Rate	2008	0.01899783105	0.026226336269999997	0.012134569639999999
Deaths	China	Female	All ages	Leukemia	Occupational exposure to formaldehyde	Rate	2008	0.0169388912	0.02236348793	0.01072848174
Deaths	China	Both	All ages	Leukemia	Occupational exposure to formaldehyde	Rate	2008	0.017992518949999998	0.022485133810000002	0.01327459558
Deaths	China	Male	All ages	Leukemia	Occupational exposure to formaldehyde	Number	2009	129.28790443726936	176.200281154732	81.56564719072891
Deaths	China	Female	All ages	Leukemia	Occupational exposure to formaldehyde	Number	2009	110.35311249864144	145.80319620737097	67.22280409351737
Deaths	China	Both	All ages	Leukemia	Occupational exposure to formaldehyde	Number	2009	239.64101693591093	296.54162589189525	174.45727200502336
Deaths	China	Male	All ages	Leukemia	Occupational exposure to formaldehyde	Rate	2009	0.01902275772	0.025925203700000003	0.01200115008
Deaths	China	Female	All ages	Leukemia	Occupational exposure to formaldehyde	Rate	2009	0.01699533316	0.02245495247	0.01035289287
Deaths	China	Both	All ages	Leukemia	Occupational exposure to formaldehyde	Rate	2009	0.01803218404	0.02231376432	0.013127325510000001
Deaths	China	Male	All ages	Leukemia	Occupational exposure to formaldehyde	Number	2010	131.0182355675052	183.9542104099127	82.56023678316774
Deaths	China	Female	All ages	Leukemia	Occupational exposure to formaldehyde	Number	2010	111.48726560216416	149.5942747864926	69.76801344748657
Deaths	China	Both	All ages	Leukemia	Occupational exposure to formaldehyde	Number	2010	242.50550116966969	297.5367737859267	178.61013053407282
Deaths	China	Male	All ages	Leukemia	Occupational exposure to formaldehyde	Rate	2010	0.01917390164	0.02692083221	0.01208230177
Deaths	China	Female	All ages	Leukemia	Occupational exposure to formaldehyde	Rate	2010	0.017056834189999998	0.02288696137	0.01067405709
Deaths	China	Both	All ages	Leukemia	Occupational exposure to formaldehyde	Rate	2010	0.01813887781	0.02225509589	0.013359644700000001
Deaths	China	Male	All ages	Leukemia	Occupational exposure to formaldehyde	Number	2011	129.50913979065487	177.5921153173316	84.3390256586886
Deaths	China	Female	All ages	Leukemia	Occupational exposure to formaldehyde	Number	2011	111.02630328722432	151.73788685152795	69.37327031626971
Deaths	China	Both	All ages	Leukemia	Occupational exposure to formaldehyde	Number	2011	240.53544307787917	299.48979378677365	172.79646136702496
Deaths	China	Male	All ages	Leukemia	Occupational exposure to formaldehyde	Rate	2011	0.01886562169	0.02586987813	0.01228568234
Deaths	China	Female	All ages	Leukemia	Occupational exposure to formaldehyde	Rate	2011	0.016889194979999998	0.02308219477	0.01055298298
Deaths	China	Both	All ages	Leukemia	Occupational exposure to formaldehyde	Rate	2011	0.01789880825	0.02228574019	0.01285819124
Deaths	China	Male	All ages	Leukemia	Occupational exposure to formaldehyde	Number	2012	128.56433680410626	176.83919683419526	83.29319666683853
Deaths	China	Female	All ages	Leukemia	Occupational exposure to formaldehyde	Number	2012	107.87987786551824	143.26965586337298	67.52088185075283
Deaths	China	Both	All ages	Leukemia	Occupational exposure to formaldehyde	Number	2012	236.44421466962456	294.8716860314985	169.26642791173762
Deaths	China	Male	All ages	Leukemia	Occupational exposure to formaldehyde	Rate	2012	0.018633676789999998	0.025630470460000002	0.01207223203
Deaths	China	Female	All ages	Leukemia	Occupational exposure to formaldehyde	Rate	2012	0.01631493223	0.02166701309	0.010211344629999999
Deaths	China	Both	All ages	Leukemia	Occupational exposure to formaldehyde	Rate	2012	0.01749894983	0.02182309619	0.01252720323
Deaths	China	Male	All ages	Leukemia	Occupational exposure to formaldehyde	Number	2013	128.40798128604743	180.0572764655971	81.88479113136768
Deaths	China	Female	All ages	Leukemia	Occupational exposure to formaldehyde	Number	2013	106.37685633141167	143.86563314560846	65.64320369322326
Deaths	China	Both	All ages	Leukemia	Occupational exposure to formaldehyde	Number	2013	234.7848376174592	292.0263088577274	170.89262335616303
Deaths	China	Male	All ages	Leukemia	Occupational exposure to formaldehyde	Rate	2013	0.01850302632	0.025945462979999997	0.01179923888
Deaths	China	Female	All ages	Leukemia	Occupational exposure to formaldehyde	Rate	2013	0.015987647389999998	0.02162193069	0.00986568348
Deaths	China	Both	All ages	Leukemia	Occupational exposure to formaldehyde	Rate	2013	0.01727181145	0.02148274734	0.01257161748
Deaths	China	Male	All ages	Leukemia	Occupational exposure to formaldehyde	Number	2014	129.63892991660913	184.94906386898708	87.68539904733244
Deaths	China	Female	All ages	Leukemia	Occupational exposure to formaldehyde	Number	2014	104.7943414340237	140.93693321712203	63.71076034090639
Deaths	China	Both	All ages	Leukemia	Occupational exposure to formaldehyde	Number	2014	234.43327135063285	294.026739359545	166.73536623863865
Deaths	China	Male	All ages	Leukemia	Occupational exposure to formaldehyde	Rate	2014	0.01856340477	0.026483436239999998	0.01255594717
Deaths	China	Female	All ages	Leukemia	Occupational exposure to formaldehyde	Rate	2014	0.015651166470000002	0.02104910793	0.00951528205
Deaths	China	Both	All ages	Leukemia	Occupational exposure to formaldehyde	Rate	2014	0.01713793723	0.02149443966	0.01218897055
Deaths	China	Male	All ages	Leukemia	Occupational exposure to formaldehyde	Number	2015	129.2212121399794	179.82273570243734	85.53601912159962
Deaths	China	Female	All ages	Leukemia	Occupational exposure to formaldehyde	Number	2015	103.1635973681	142.5998774989435	60.308218218605134
Deaths	China	Both	All ages	Leukemia	Occupational exposure to formaldehyde	Number	2015	232.3848095080794	298.2610418645093	167.80668438758812
Deaths	China	Male	All ages	Leukemia	Occupational exposure to formaldehyde	Rate	2015	0.01837303131	0.02556769666	0.01216174908
Deaths	China	Female	All ages	Leukemia	Occupational exposure to formaldehyde	Rate	2015	0.01530524378	0.0211559692	0.0089472644
Deaths	China	Both	All ages	Leukemia	Occupational exposure to formaldehyde	Rate	2015	0.01687174422	0.02165453077	0.012183203640000001
Deaths	China	Male	All ages	Leukemia	Occupational exposure to formaldehyde	Number	2016	129.85791658098634	180.9017462359432	83.06317419051724
Deaths	China	Female	All ages	Leukemia	Occupational exposure to formaldehyde	Number	2016	103.05500950651016	141.7298462841718	61.08884282697177
Deaths	China	Both	All ages	Leukemia	Occupational exposure to formaldehyde	Number	2016	232.9129260874965	293.0459473099212	167.52898976898084
Deaths	China	Male	All ages	Leukemia	Occupational exposure to formaldehyde	Rate	2016	0.01831734153	0.02551742055	0.011716625139999999
Deaths	China	Female	All ages	Leukemia	Occupational exposure to formaldehyde	Rate	2016	0.015179593300000002	0.02087624303	0.008998143739999999
Deaths	China	Both	All ages	Leukemia	Occupational exposure to formaldehyde	Rate	2016	0.016782413910000002	0.02111526597	0.01207121002
Deaths	China	Male	All ages	Leukemia	Occupational exposure to formaldehyde	Number	2017	131.72707874305746	186.7245594060652	82.97441483653554
Deaths	China	Female	All ages	Leukemia	Occupational exposure to formaldehyde	Number	2017	103.5503654381899	148.4307790280199	61.59774562611916
Deaths	China	Both	All ages	Leukemia	Occupational exposure to formaldehyde	Number	2017	235.2774441812472	300.5361769728895	165.96811950701823
Deaths	China	Male	All ages	Leukemia	Occupational exposure to formaldehyde	Rate	2017	0.01843522131	0.026132125670000002	0.01161227984
Deaths	China	Female	All ages	Leukemia	Occupational exposure to formaldehyde	Rate	2017	0.015147291299999999	0.02171237385	0.009010484820000001
Deaths	China	Both	All ages	Leukemia	Occupational exposure to formaldehyde	Rate	2017	0.01682760894	0.02149507053	0.01187043926
Deaths	China	Male	All ages	Leukemia	Occupational exposure to formaldehyde	Number	2018	132.59899370336785	190.3816846492521	82.54748964992206
Deaths	China	Female	All ages	Leukemia	Occupational exposure to formaldehyde	Number	2018	103.6063161946044	147.52177543496708	58.08028141679048
Deaths	China	Both	All ages	Leukemia	Occupational exposure to formaldehyde	Number	2018	236.2053098979723	303.8441863563618	164.9527208918392
Deaths	China	Male	All ages	Leukemia	Occupational exposure to formaldehyde	Rate	2018	0.01842969646	0.0264608091	0.01147312763
Deaths	China	Female	All ages	Leukemia	Occupational exposure to formaldehyde	Rate	2018	0.01506593719	0.02145191417	0.00844575798
Deaths	China	Both	All ages	Leukemia	Occupational exposure to formaldehyde	Rate	2018	0.016785824419999998	0.02159255085	0.01172229114
Deaths	China	Male	All ages	Leukemia	Occupational exposure to formaldehyde	Number	2019	133.09638031131792	191.4225274407488	84.67117561480754
Deaths	China	Female	All ages	Leukemia	Occupational exposure to formaldehyde	Number	2019	103.1823534909398	144.00111509363936	59.86132642287565
Deaths	China	Both	All ages	Leukemia	Occupational exposure to formaldehyde	Number	2019	236.27873380225788	299.97909075573176	167.37262780006552
Deaths	China	Male	All ages	Leukemia	Occupational exposure to formaldehyde	Rate	2019	0.01839701002	0.026459037789999997	0.01170352239
Deaths	China	Female	All ages	Leukemia	Occupational exposure to formaldehyde	Rate	2019	0.014934435550000002	0.02084247256	0.008664224949999999
Deaths	China	Both	All ages	Leukemia	Occupational exposure to formaldehyde	Rate	2019	0.01670558485	0.02120938297	0.01183372532
Deaths	China	Male	All ages	Leukemia	Occupational exposure to formaldehyde	Number	2020	133.29917201564086	199.5460951879245	82.47348901435457
Deaths	China	Female	All ages	Leukemia	Occupational exposure to formaldehyde	Number	2020	102.80545872475238	146.42945899226618	61.1101185147321
Deaths	China	Both	All ages	Leukemia	Occupational exposure to formaldehyde	Number	2020	236.10463074039325	310.2617569883317	164.8782108142304
Deaths	China	Male	All ages	Leukemia	Occupational exposure to formaldehyde	Rate	2020	0.01835304862	0.02747413305	0.011355208969999999
Deaths	China	Female	All ages	Leukemia	Occupational exposure to formaldehyde	Rate	2020	0.014831002270000001	0.02112432225	0.008815916180000001
Deaths	China	Both	All ages	Leukemia	Occupational exposure to formaldehyde	Rate	2020	0.01663312168	0.021857350020000003	0.01161535601
Deaths	China	Male	All ages	Leukemia	Occupational exposure to formaldehyde	Number	2021	132.88981219760328	193.47485131461517	80.91129584401871
Deaths	China	Female	All ages	Leukemia	Occupational exposure to formaldehyde	Number	2021	102.49930063885624	149.97583758243678	62.66129318910488
Deaths	China	Both	All ages	Leukemia	Occupational exposure to formaldehyde	Number	2021	235.38911283645928	304.68405591358953	163.59293913916872
Deaths	China	Male	All ages	Leukemia	Occupational exposure to formaldehyde	Rate	2021	0.018251501360000002	0.02657243962	0.01111260977
Deaths	China	Female	All ages	Leukemia	Occupational exposure to formaldehyde	Rate	2021	0.01475569104	0.02159036315	0.009020653569999999
Deaths	China	Both	All ages	Leukemia	Occupational exposure to formaldehyde	Rate	2021	0.01654470444	0.021415211570000002	0.01149839427
Deaths	China	Male	Age-standardized	Leukemia	Occupational exposure to formaldehyde	Rate	1990	0.01511959906	0.02160333592	0.00947718454
Deaths	China	Female	Age-standardized	Leukemia	Occupational exposure to formaldehyde	Rate	1990	0.01373260009	0.01897158497	0.00939250572
Deaths	China	Both	Age-standardized	Leukemia	Occupational exposure to formaldehyde	Rate	1990	0.014437149169999998	0.01823352489	0.01067244769
Deaths	China	Male	Age-standardized	Leukemia	Occupational exposure to formaldehyde	Rate	1991	0.01523541104	0.021390566070000002	0.00990494703
Deaths	China	Female	Age-standardized	Leukemia	Occupational exposure to formaldehyde	Rate	1991	0.013724420130000001	0.01911768971	0.00928663211
Deaths	China	Both	Age-standardized	Leukemia	Occupational exposure to formaldehyde	Rate	1991	0.014494092879999998	0.01860378941	0.01083203088
Deaths	China	Male	Age-standardized	Leukemia	Occupational exposure to formaldehyde	Rate	1992	0.01533240777	0.02121527376	0.00997401641
Deaths	China	Female	Age-standardized	Leukemia	Occupational exposure to formaldehyde	Rate	1992	0.01370096774	0.019328996379999998	0.009174607029999999
Deaths	China	Both	Age-standardized	Leukemia	Occupational exposure to formaldehyde	Rate	1992	0.014533461249999999	0.0187171535	0.010685616
Deaths	China	Male	Age-standardized	Leukemia	Occupational exposure to formaldehyde	Rate	1993	0.015374937410000001	0.021072388589999998	0.01000484064
Deaths	China	Female	Age-standardized	Leukemia	Occupational exposure to formaldehyde	Rate	1993	0.013657795499999998	0.01809769849	0.00949014314
Deaths	China	Both	Age-standardized	Leukemia	Occupational exposure to formaldehyde	Rate	1993	0.0145347793	0.01816896887	0.01099284673
Deaths	China	Male	Age-standardized	Leukemia	Occupational exposure to formaldehyde	Rate	1994	0.01532188738	0.02063167863	0.010201573240000001
Deaths	China	Female	Age-standardized	Leukemia	Occupational exposure to formaldehyde	Rate	1994	0.01378870498	0.01871385269	0.0094056941
Deaths	China	Both	Age-standardized	Leukemia	Occupational exposure to formaldehyde	Rate	1994	0.014570811520000001	0.018392518009999997	0.01109156886
Deaths	China	Male	Age-standardized	Leukemia	Occupational exposure to formaldehyde	Rate	1995	0.015468460600000001	0.02130546665	0.00980463093
Deaths	China	Female	Age-standardized	Leukemia	Occupational exposure to formaldehyde	Rate	1995	0.013880083880000001	0.01861593915	0.00966606577
Deaths	China	Both	Age-standardized	Leukemia	Occupational exposure to formaldehyde	Rate	1995	0.0146905706	0.01812581809	0.010820771080000001
Deaths	China	Male	Age-standardized	Leukemia	Occupational exposure to formaldehyde	Rate	1996	0.01554802857	0.02146666875	0.01021702285
Deaths	China	Female	Age-standardized	Leukemia	Occupational exposure to formaldehyde	Rate	1996	0.01393519377	0.018641279240000003	0.00924062663
Deaths	China	Both	Age-standardized	Leukemia	Occupational exposure to formaldehyde	Rate	1996	0.01475761097	0.018273441470000002	0.01098740979
Deaths	China	Male	Age-standardized	Leukemia	Occupational exposure to formaldehyde	Rate	1997	0.015636101109999998	0.02120784898	0.010230165939999999
Deaths	China	Female	Age-standardized	Leukemia	Occupational exposure to formaldehyde	Rate	1997	0.013942709499999999	0.01874148364	0.0094828286
Deaths	China	Both	Age-standardized	Leukemia	Occupational exposure to formaldehyde	Rate	1997	0.014806081419999999	0.0186529433	0.01083059437
Deaths	China	Male	Age-standardized	Leukemia	Occupational exposure to formaldehyde	Rate	1998	0.01572801521	0.02183298534	0.01022931423
Deaths	China	Female	Age-standardized	Leukemia	Occupational exposure to formaldehyde	Rate	1998	0.01416425198	0.018740724360000002	0.00943492892
Deaths	China	Both	Age-standardized	Leukemia	Occupational exposure to formaldehyde	Rate	1998	0.01496062194	0.0187564283	0.01106999065
Deaths	China	Male	Age-standardized	Leukemia	Occupational exposure to formaldehyde	Rate	1999	0.01587183815	0.02179246641	0.01051702918
Deaths	China	Female	Age-standardized	Leukemia	Occupational exposure to formaldehyde	Rate	1999	0.014446508280000001	0.019493757769999998	0.00932588235
Deaths	China	Both	Age-standardized	Leukemia	Occupational exposure to formaldehyde	Rate	1999	0.015171393650000002	0.018874961160000002	0.01115394634
Deaths	China	Male	Age-standardized	Leukemia	Occupational exposure to formaldehyde	Rate	2000	0.01632762069	0.02258163439	0.01033273817
Deaths	China	Female	Age-standardized	Leukemia	Occupational exposure to formaldehyde	Rate	2000	0.01469211041	0.02014450764	0.00973655865
Deaths	China	Both	Age-standardized	Leukemia	Occupational exposure to formaldehyde	Rate	2000	0.01552434325	0.01936327848	0.0113694837
Deaths	China	Male	Age-standardized	Leukemia	Occupational exposure to formaldehyde	Rate	2001	0.016423229929999998	0.0227054749	0.010770120499999999
Deaths	China	Female	Age-standardized	Leukemia	Occupational exposure to formaldehyde	Rate	2001	0.0147816201	0.01986935824	0.00964880283
Deaths	China	Both	Age-standardized	Leukemia	Occupational exposure to formaldehyde	Rate	2001	0.01561625055	0.01930822746	0.011301350140000001
Deaths	China	Male	Age-standardized	Leukemia	Occupational exposure to formaldehyde	Rate	2002	0.016425983079999998	0.02316494512	0.01061754119
Deaths	China	Female	Age-standardized	Leukemia	Occupational exposure to formaldehyde	Rate	2002	0.014804437059999998	0.01954529836	0.00957179348
Deaths	China	Both	Age-standardized	Leukemia	Occupational exposure to formaldehyde	Rate	2002	0.01562791185	0.01942486681	0.011329184479999999
Deaths	China	Male	Age-standardized	Leukemia	Occupational exposure to formaldehyde	Rate	2003	0.01657929649	0.02318111349	0.01081977971
Deaths	China	Female	Age-standardized	Leukemia	Occupational exposure to formaldehyde	Rate	2003	0.014796982850000001	0.01975311033	0.0093275226
Deaths	China	Both	Age-standardized	Leukemia	Occupational exposure to formaldehyde	Rate	2003	0.01570177721	0.01977898532	0.01187434576
Deaths	China	Male	Age-standardized	Leukemia	Occupational exposure to formaldehyde	Rate	2004	0.01663373951	0.02329354142	0.010965726949999999
Deaths	China	Female	Age-standardized	Leukemia	Occupational exposure to formaldehyde	Rate	2004	0.014838607129999999	0.019452604039999998	0.00989846212
Deaths	China	Both	Age-standardized	Leukemia	Occupational exposure to formaldehyde	Rate	2004	0.01574938325	0.01984909713	0.01167303489
Deaths	China	Male	Age-standardized	Leukemia	Occupational exposure to formaldehyde	Rate	2005	0.01639351986	0.02275232552	0.01070104015
Deaths	China	Female	Age-standardized	Leukemia	Occupational exposure to formaldehyde	Rate	2005	0.01455617905	0.01951230851	0.00936214838
Deaths	China	Both	Age-standardized	Leukemia	Occupational exposure to formaldehyde	Rate	2005	0.01548748527	0.01925714952	0.01164604499
Deaths	China	Male	Age-standardized	Leukemia	Occupational exposure to formaldehyde	Rate	2006	0.01592856646	0.02207845496	0.010300898999999999
Deaths	China	Female	Age-standardized	Leukemia	Occupational exposure to formaldehyde	Rate	2006	0.01412062474	0.01864141237	0.00925524266
Deaths	China	Both	Age-standardized	Leukemia	Occupational exposure to formaldehyde	Rate	2006	0.01503630647	0.01869339993	0.01104146154
Deaths	China	Male	Age-standardized	Leukemia	Occupational exposure to formaldehyde	Rate	2007	0.01585820319	0.02214217186	0.0104417858
Deaths	China	Female	Age-standardized	Leukemia	Occupational exposure to formaldehyde	Rate	2007	0.01394884389	0.018686440159999998	0.00897956091
Deaths	China	Both	Age-standardized	Leukemia	Occupational exposure to formaldehyde	Rate	2007	0.014915675590000002	0.01838290038	0.01075901515
Deaths	China	Male	Age-standardized	Leukemia	Occupational exposure to formaldehyde	Rate	2008	0.015890995600000003	0.02197924372	0.01021657962
Deaths	China	Female	Age-standardized	Leukemia	Occupational exposure to formaldehyde	Rate	2008	0.0138938727	0.01820547987	0.00876137183
Deaths	China	Both	Age-standardized	Leukemia	Occupational exposure to formaldehyde	Rate	2008	0.01490524134	0.01871987881	0.01085612987
Deaths	China	Male	Age-standardized	Leukemia	Occupational exposure to formaldehyde	Rate	2009	0.01592821474	0.02187633634	0.009927649790000001
Deaths	China	Female	Age-standardized	Leukemia	Occupational exposure to formaldehyde	Rate	2009	0.013993467590000001	0.01879645286	0.008808307619999999
Deaths	China	Both	Age-standardized	Leukemia	Occupational exposure to formaldehyde	Rate	2009	0.01497260624	0.01855102202	0.01083602625
Deaths	China	Male	Age-standardized	Leukemia	Occupational exposure to formaldehyde	Rate	2010	0.01596799895	0.0223936234	0.0101490266
Deaths	China	Female	Age-standardized	Leukemia	Occupational exposure to formaldehyde	Rate	2010	0.013961108440000002	0.01856330017	0.00882955934
Deaths	China	Both	Age-standardized	Leukemia	Occupational exposure to formaldehyde	Rate	2010	0.01497551333	0.01861757998	0.01086147009
Deaths	China	Male	Age-standardized	Leukemia	Occupational exposure to formaldehyde	Rate	2011	0.015570796930000002	0.021416221989999998	0.01006811821
Deaths	China	Female	Age-standardized	Leukemia	Occupational exposure to formaldehyde	Rate	2011	0.013698585930000002	0.0187003545	0.00856313882
Deaths	China	Both	Age-standardized	Leukemia	Occupational exposure to formaldehyde	Rate	2011	0.01464264705	0.01834701343	0.01051955573
Deaths	China	Male	Age-standardized	Leukemia	Occupational exposure to formaldehyde	Rate	2012	0.01525662782	0.02093696834	0.00993345268
Deaths	China	Female	Age-standardized	Leukemia	Occupational exposure to formaldehyde	Rate	2012	0.01314269275	0.01746366448	0.00822449506
Deaths	China	Both	Age-standardized	Leukemia	Occupational exposure to formaldehyde	Rate	2012	0.01420657756	0.01783160788	0.010199943999999999
Deaths	China	Male	Age-standardized	Leukemia	Occupational exposure to formaldehyde	Rate	2013	0.01510644681	0.02137612819	0.009448181639999999
Deaths	China	Female	Age-standardized	Leukemia	Occupational exposure to formaldehyde	Rate	2013	0.01286384432	0.01766156569	0.00801243795
Deaths	China	Both	Age-standardized	Leukemia	Occupational exposure to formaldehyde	Rate	2013	0.0139921822	0.01747180201	0.010117718
Deaths	China	Male	Age-standardized	Leukemia	Occupational exposure to formaldehyde	Rate	2014	0.01520395303	0.02151431157	0.01024106755
Deaths	China	Female	Age-standardized	Leukemia	Occupational exposure to formaldehyde	Rate	2014	0.012613979030000002	0.016982540400000003	0.007698891909999999
Deaths	China	Both	Age-standardized	Leukemia	Occupational exposure to formaldehyde	Rate	2014	0.01391956049	0.017490773230000003	0.01003249176
Deaths	China	Male	Age-standardized	Leukemia	Occupational exposure to formaldehyde	Rate	2015	0.01506975462	0.02125578461	0.01007038222
Deaths	China	Female	Age-standardized	Leukemia	Occupational exposure to formaldehyde	Rate	2015	0.012358313990000001	0.0169651256	0.007274312640000001
Deaths	China	Both	Age-standardized	Leukemia	Occupational exposure to formaldehyde	Rate	2015	0.013726885020000001	0.017460899369999998	0.00992265369
Deaths	China	Male	Age-standardized	Leukemia	Occupational exposure to formaldehyde	Rate	2016	0.015084717349999999	0.02091416668	0.00961066736
Deaths	China	Female	Age-standardized	Leukemia	Occupational exposure to formaldehyde	Rate	2016	0.01231785789	0.016828340820000003	0.00727571495
Deaths	China	Both	Age-standardized	Leukemia	Occupational exposure to formaldehyde	Rate	2016	0.013717267239999999	0.017243880689999998	0.00973429985
Deaths	China	Male	Age-standardized	Leukemia	Occupational exposure to formaldehyde	Rate	2017	0.01531941959	0.02184831259	0.009592018289999999
Deaths	China	Female	Age-standardized	Leukemia	Occupational exposure to formaldehyde	Rate	2017	0.012391017320000001	0.01767073513	0.00726323592
Deaths	China	Both	Age-standardized	Leukemia	Occupational exposure to formaldehyde	Rate	2017	0.01387682618	0.01790819621	0.00981534546
Deaths	China	Male	Age-standardized	Leukemia	Occupational exposure to formaldehyde	Rate	2018	0.015465439849999998	0.02230085161	0.00970638525
Deaths	China	Female	Age-standardized	Leukemia	Occupational exposure to formaldehyde	Rate	2018	0.012443531189999999	0.01787305715	0.00706913382
Deaths	China	Both	Age-standardized	Leukemia	Occupational exposure to formaldehyde	Rate	2018	0.01398188742	0.01807890457	0.00961424841
Deaths	China	Male	Age-standardized	Leukemia	Occupational exposure to formaldehyde	Rate	2019	0.015544123899999998	0.02246322466	0.00990477859
Deaths	China	Female	Age-standardized	Leukemia	Occupational exposure to formaldehyde	Rate	2019	0.012438826719999999	0.01747768502	0.007029740319999999
Deaths	China	Both	Age-standardized	Leukemia	Occupational exposure to formaldehyde	Rate	2019	0.014024646339999999	0.01784256117	0.009906107910000002
Deaths	China	Male	Age-standardized	Leukemia	Occupational exposure to formaldehyde	Rate	2020	0.01560949698	0.023462053519999998	0.00965621715
Deaths	China	Female	Age-standardized	Leukemia	Occupational exposure to formaldehyde	Rate	2020	0.012452052390000001	0.01786186037	0.00725482307
Deaths	China	Both	Age-standardized	Leukemia	Occupational exposure to formaldehyde	Rate	2020	0.01406913387	0.01851755839	0.00957375924
Deaths	China	Male	Age-standardized	Leukemia	Occupational exposure to formaldehyde	Rate	2021	0.01559960191	0.02219909371	0.00945414529
Deaths	China	Female	Age-standardized	Leukemia	Occupational exposure to formaldehyde	Rate	2021	0.012458874679999999	0.01835141586	0.0076397919500000005
Deaths	China	Both	Age-standardized	Leukemia	Occupational exposure to formaldehyde	Rate	2021	0.01407201698	0.01831251276	0.00979838962
Deaths	China	Male	All ages	Other leukemia	Smoking	Number	1990	813.6327667144272	1538.9336329386751	278.4296448757764
Deaths	China	Female	All ages	Other leukemia	Smoking	Number	1990	39.608232300342536	77.07380696970401	11.473152020913645
Deaths	China	Both	All ages	Other leukemia	Smoking	Number	1990	853.2409990147681	1597.2674868236618	291.6563341930005
Deaths	China	Male	All ages	Other leukemia	Smoking	Rate	1990	0.13407718056	0.25359829521	0.04588195473
Deaths	China	Female	All ages	Other leukemia	Smoking	Rate	1990	0.006953467770000001	0.01353077888	0.00201418211
Deaths	China	Both	All ages	Other leukemia	Smoking	Rate	1990	0.07252629089	0.13576924517	0.02479106391
Deaths	China	Male	All ages	Other leukemia	Smoking	Number	1991	830.1758518438685	1537.1935113147274	280.7661911086691
Deaths	China	Female	All ages	Other leukemia	Smoking	Number	1991	40.72638808749925	75.20643987027603	11.621283488716134
Deaths	China	Both	All ages	Other leukemia	Smoking	Number	1991	870.9022399313684	1574.3877931525644	298.5588889021078
Deaths	China	Male	All ages	Other leukemia	Smoking	Rate	1991	0.13480465283	0.24961077484000002	0.04559105018
Deaths	China	Female	All ages	Other leukemia	Smoking	Rate	1991	0.007058616700000001	0.013034630790000001	0.0020141777699999998
Deaths	China	Both	All ages	Other leukemia	Smoking	Rate	1991	0.07301263756	0.13198979179999998	0.02502987241
Deaths	China	Male	All ages	Other leukemia	Smoking	Number	1992	844.3943116454848	1534.9943090146369	280.26288393617534
Deaths	China	Female	All ages	Other leukemia	Smoking	Number	1992	41.697456938903166	80.88152049494786	11.599567907603795
Deaths	China	Both	All ages	Other leukemia	Smoking	Number	1992	886.0917685843876	1600.0430418584942	301.47832437014176
Deaths	China	Male	All ages	Other leukemia	Smoking	Rate	1992	0.13548778673	0.24629841616	0.04496974615
Deaths	China	Female	All ages	Other leukemia	Smoking	Rate	1992	0.00715204791	0.01387299255	0.00198958573
Deaths	China	Both	All ages	Other leukemia	Smoking	Rate	1992	0.07345901609000001	0.13264719493	0.02499323644
Deaths	China	Male	All ages	Other leukemia	Smoking	Number	1993	854.8606023006947	1548.8477294106797	279.572445492654
Deaths	China	Female	All ages	Other leukemia	Smoking	Number	1993	42.60063979393839	82.60028813028997	12.049134461668622
Deaths	China	Both	All ages	Other leukemia	Smoking	Number	1993	897.4612420946323	1602.572850101765	297.515887799732
Deaths	China	Male	All ages	Other leukemia	Smoking	Rate	1993	0.13586130255	0.24615530228000002	0.04443189509
Deaths	China	Female	All ages	Other leukemia	Smoking	Rate	1993	0.00724463068	0.01404693884	0.00204906616
Deaths	China	Both	All ages	Other leukemia	Smoking	Rate	1993	0.073728819	0.1316556059	0.0244417185
Deaths	China	Male	All ages	Other leukemia	Smoking	Number	1994	860.6733908020302	1585.8770609879166	287.9167905814932
Deaths	China	Female	All ages	Other leukemia	Smoking	Number	1994	43.63496701322675	83.61173619306905	12.644937179803136
Deaths	China	Both	All ages	Other leukemia	Smoking	Number	1994	904.3083578152578	1653.3431936305246	306.7623489259464
Deaths	China	Male	All ages	Other leukemia	Smoking	Rate	1994	0.13574562074000002	0.25012492353	0.04541030765
Deaths	China	Female	All ages	Other leukemia	Smoking	Rate	1994	0.00736735948	0.014117066179999999	0.00213498037
Deaths	China	Both	All ages	Other leukemia	Smoking	Rate	1994	0.07374234152	0.13482281500999999	0.02501511095
Deaths	China	Male	All ages	Other leukemia	Smoking	Number	1995	875.9414705989647	1587.5362603930398	278.0505050094352
Deaths	China	Female	All ages	Other leukemia	Smoking	Number	1995	44.12565618538003	84.02031148285226	13.088526244116538
Deaths	China	Both	All ages	Other leukemia	Smoking	Number	1995	920.0671267843444	1640.5301657068692	302.2273647744131
Deaths	China	Male	All ages	Other leukemia	Smoking	Rate	1995	0.13733222117	0.24889777245	0.04359343031
Deaths	China	Female	All ages	Other leukemia	Smoking	Rate	1995	0.00740462524	0.01409925591	0.00219635559
Deaths	China	Both	All ages	Other leukemia	Smoking	Rate	1995	0.07457503614000001	0.13297138093	0.02449670898
Deaths	China	Male	All ages	Other leukemia	Smoking	Number	1996	885.3744105010994	1560.9898854626258	272.98507782208924
Deaths	China	Female	All ages	Other leukemia	Smoking	Number	1996	44.55245327223076	83.39129635195329	12.5636693533307
Deaths	China	Both	All ages	Other leukemia	Smoking	Number	1996	929.9268637733302	1634.4929192287273	295.9256804067905
Deaths	China	Male	All ages	Other leukemia	Smoking	Rate	1996	0.13817905936	0.24362135554	0.042604372599999996
Deaths	China	Female	All ages	Other leukemia	Smoking	Rate	1996	0.0074364689500000004	0.013919251149999999	0.0020970638
Deaths	China	Both	All ages	Other leukemia	Smoking	Rate	1996	0.07500305941	0.1318296893	0.02386782472
Deaths	China	Male	All ages	Other leukemia	Smoking	Number	1997	896.6908379090481	1638.9353798184766	294.2001205574684
Deaths	China	Female	All ages	Other leukemia	Smoking	Number	1997	44.73389439594797	83.59973159116014	12.784093389062702
Deaths	China	Both	All ages	Other leukemia	Smoking	Number	1997	941.4247323049966	1705.9962557759154	307.0740270984214
Deaths	China	Male	All ages	Other leukemia	Smoking	Rate	1997	0.13945122216	0.25488332444	0.04575330163
Deaths	China	Female	All ages	Other leukemia	Smoking	Rate	1997	0.007431161059999999	0.01388752486	0.00212368403
Deaths	China	Both	All ages	Other leukemia	Smoking	Rate	1997	0.07561698148	0.13702878505	0.02466475569
Deaths	China	Male	All ages	Other leukemia	Smoking	Number	1998	911.0060709166604	1659.4292526787576	295.0394039683657
Deaths	China	Female	All ages	Other leukemia	Smoking	Number	1998	45.39003956031196	83.67644147963644	13.263315133721084
Deaths	China	Both	All ages	Other leukemia	Smoking	Number	1998	956.3961104769728	1738.7428747307802	315.66783649692775
Deaths	China	Male	All ages	Other leukemia	Smoking	Rate	1998	0.14126199731	0.25731364268999996	0.045749262070000005
Deaths	China	Female	All ages	Other leukemia	Smoking	Rate	1998	0.00750618905	0.013837643560000001	0.00219336559
Deaths	China	Both	All ages	Other leukemia	Smoking	Rate	1998	0.07653576404	0.13914319907	0.025261373179999998
Deaths	China	Male	All ages	Other leukemia	Smoking	Number	1999	928.7952417847696	1672.5831070876202	298.387303803779
Deaths	China	Female	All ages	Other leukemia	Smoking	Number	1999	46.309258226294936	87.07646544248882	13.429964610912409
Deaths	China	Both	All ages	Other leukemia	Smoking	Number	1999	975.1045000110624	1736.2071146709682	316.56228742206645
Deaths	China	Male	All ages	Other leukemia	Smoking	Rate	1999	0.14362095389	0.25863394911000004	0.0461400611
Deaths	China	Female	All ages	Other leukemia	Smoking	Rate	1999	0.007623478590000001	0.01433461893	0.00221085484
Deaths	China	Both	All ages	Other leukemia	Smoking	Rate	1999	0.07774993675	0.13843643769	0.025241087309999997
Deaths	China	Male	All ages	Other leukemia	Smoking	Number	2000	969.4988751998126	1693.8144677477571	302.5160849684522
Deaths	China	Female	All ages	Other leukemia	Smoking	Number	2000	47.57444221457324	87.58835706551997	13.656822156316233
Deaths	China	Both	All ages	Other leukemia	Smoking	Number	2000	1017.0733174143857	1760.7496638204234	342.4440306455093
Deaths	China	Male	All ages	Other leukemia	Smoking	Rate	2000	0.14946275018	0.2611268307	0.04663737854
Deaths	China	Female	All ages	Other leukemia	Smoking	Rate	2000	0.0077935954100000005	0.01434863314	0.00223724634
Deaths	China	Both	All ages	Other leukemia	Smoking	Rate	2000	0.08077871254999999	0.13984349853	0.027197830720000003
Deaths	China	Male	All ages	Other leukemia	Smoking	Number	2001	1001.141745721315	1798.430782601684	321.64317253992806
Deaths	China	Female	All ages	Other leukemia	Smoking	Number	2001	48.28519325605228	88.54685805040319	14.23007853617946
Deaths	China	Both	All ages	Other leukemia	Smoking	Number	2001	1049.4269389773674	1877.3132698867807	337.6176884580065
Deaths	China	Male	All ages	Other leukemia	Smoking	Rate	2001	0.15377341799	0.27623545781000003	0.049403763479999994
Deaths	China	Female	All ages	Other leukemia	Smoking	Rate	2001	0.007866573889999999	0.014425962799999999	0.00231834972
Deaths	China	Both	All ages	Other leukemia	Smoking	Rate	2001	0.08296835772000001	0.14842157480999998	0.02669226804
Deaths	China	Male	All ages	Other leukemia	Smoking	Number	2002	1026.3458270932097	1767.5068622218346	330.2300017660704
Deaths	China	Female	All ages	Other leukemia	Smoking	Number	2002	49.00164104820328	90.38299587036812	14.292692709242552
Deaths	China	Both	All ages	Other leukemia	Smoking	Number	2002	1075.3474681414143	1838.2778722995824	345.7645201602915
Deaths	China	Male	All ages	Other leukemia	Smoking	Rate	2002	0.15698322531	0.27034642774	0.05050984707
Deaths	China	Female	All ages	Other leukemia	Smoking	Rate	2002	0.00793549478	0.014636934119999999	0.00231460796
Deaths	China	Both	All ages	Other leukemia	Smoking	Rate	2002	0.08458692234	0.14459909213	0.02719786625
Deaths	China	Male	All ages	Other leukemia	Smoking	Number	2003	1065.353599309052	1881.4290421117505	349.04754892652875
Deaths	China	Female	All ages	Other leukemia	Smoking	Number	2003	50.0595720204354	93.8447512828978	14.64815260599826
Deaths	China	Both	All ages	Other leukemia	Smoking	Number	2003	1115.4131713294869	1981.817665497714	371.0098914499476
Deaths	China	Male	All ages	Other leukemia	Smoking	Rate	2003	0.16222471207	0.28649106254	0.05315055786
Deaths	China	Female	All ages	Other leukemia	Smoking	Rate	2003	0.00805590725	0.015102099	0.00235727462
Deaths	China	Both	All ages	Other leukemia	Smoking	Rate	2003	0.0872700513	0.15505763583999999	0.02902785541
Deaths	China	Male	All ages	Other leukemia	Smoking	Number	2004	1105.7490490788057	1901.028346372059	377.6569071693256
Deaths	China	Female	All ages	Other leukemia	Smoking	Number	2004	50.95526813851532	95.16803980339245	14.417844259694672
Deaths	China	Both	All ages	Other leukemia	Smoking	Number	2004	1156.7043172173203	1981.708707750159	394.80721051680086
Deaths	China	Male	All ages	Other leukemia	Smoking	Rate	2004	0.16759770099000001	0.28813769331	0.057241224359999995
Deaths	China	Female	All ages	Other leukemia	Smoking	Rate	2004	0.008146825940000001	0.015215648609999998	0.0023051525800000003
Deaths	China	Both	All ages	Other leukemia	Smoking	Rate	2004	0.09000010944999999	0.15419152322	0.030718906839999997
Deaths	China	Male	All ages	Other leukemia	Smoking	Number	2005	1130.890106863603	1974.438518420803	367.8052573172332
Deaths	China	Female	All ages	Other leukemia	Smoking	Number	2005	51.220092173295576	98.87790265862633	14.127896527218862
Deaths	China	Both	All ages	Other leukemia	Smoking	Number	2005	1182.1101990368993	2047.632192418529	391.2164339893431
Deaths	China	Male	All ages	Other leukemia	Smoking	Rate	2005	0.17054927450000001	0.29776461463	0.055468625480000006
Deaths	China	Female	All ages	Other leukemia	Smoking	Rate	2005	0.00813317915	0.015700707720000002	0.00224335234
Deaths	China	Both	All ages	Other leukemia	Smoking	Rate	2005	0.09143414669	0.15838075198	0.030259903720000002
Deaths	China	Male	All ages	Other leukemia	Smoking	Number	2006	1139.861791000421	2006.090678118103	361.71524658458304
Deaths	China	Female	All ages	Other leukemia	Smoking	Number	2006	50.843347345739765	95.33677438320734	14.074224200760778
Deaths	China	Both	All ages	Other leukemia	Smoking	Number	2006	1190.705138346159	2112.050843502628	377.9752361959929
Deaths	China	Male	All ages	Other leukemia	Smoking	Rate	2006	0.17092441768	0.3008170672	0.05423988099
Deaths	China	Female	All ages	Other leukemia	Smoking	Rate	2006	0.00801381164	0.01502676343	0.0022183469000000003
Deaths	China	Both	All ages	Other leukemia	Smoking	Rate	2006	0.09149929599	0.16229976596	0.02904536724
Deaths	China	Male	All ages	Other leukemia	Smoking	Number	2007	1179.1176815707238	2166.0528900358795	385.587024312219
Deaths	China	Female	All ages	Other leukemia	Smoking	Number	2007	52.36461860943037	97.88999457357156	14.009540458599528
Deaths	China	Both	All ages	Other leukemia	Smoking	Number	2007	1231.4823001801544	2247.58883479738	403.7431047900902
Deaths	China	Male	All ages	Other leukemia	Smoking	Rate	2007	0.1756991015	0.32276129223	0.05745592215
Deaths	China	Female	All ages	Other leukemia	Smoking	Rate	2007	0.00818913655	0.015308705649999999	0.00219090758
Deaths	China	Both	All ages	Other leukemia	Smoking	Rate	2007	0.09396750312	0.17150089027	0.03080737048
Deaths	China	Male	All ages	Other leukemia	Smoking	Number	2008	1227.34690895877	2174.976117263206	407.8157894174122
Deaths	China	Female	All ages	Other leukemia	Smoking	Number	2008	53.20593450209666	98.96396879761816	13.868409409047343
Deaths	China	Both	All ages	Other leukemia	Smoking	Number	2008	1280.5528434608686	2272.868837258931	422.85882133081225
Deaths	China	Male	All ages	Other leukemia	Smoking	Rate	2008	0.18170843960000002	0.32200473522	0.06037703782
Deaths	China	Female	All ages	Other leukemia	Smoking	Rate	2008	0.00825570441	0.0153557546	0.0021518932
Deaths	China	Both	All ages	Other leukemia	Smoking	Rate	2008	0.09701721715	0.17219704026	0.03203662098
Deaths	China	Male	All ages	Other leukemia	Smoking	Number	2009	1287.0121710044668	2290.203820866981	406.935780667721
Deaths	China	Female	All ages	Other leukemia	Smoking	Number	2009	55.38673367902927	103.731070435484	14.056003630539289
Deaths	China	Both	All ages	Other leukemia	Smoking	Number	2009	1342.3989046834956	2377.435250381466	431.21023010160826
Deaths	China	Male	All ages	Other leukemia	Smoking	Rate	2009	0.18936435561	0.33696881858	0.05987443912
Deaths	China	Female	All ages	Other leukemia	Smoking	Rate	2009	0.00853003572	0.015975481450000002	0.00216474605
Deaths	China	Both	All ages	Other leukemia	Smoking	Rate	2009	0.1010110223	0.17889404129	0.03244712582
Deaths	China	Male	All ages	Other leukemia	Smoking	Number	2010	1348.386218063111	2351.6560505810003	422.62672173672274
Deaths	China	Female	All ages	Other leukemia	Smoking	Number	2010	57.43054255296961	107.7391982698019	14.13434009396963
Deaths	China	Both	All ages	Other leukemia	Smoking	Number	2010	1405.8167606160798	2446.0416857572272	435.7047098406241
Deaths	China	Male	All ages	Other leukemia	Smoking	Rate	2010	0.19732997168	0.34415378595	0.06184943002
Deaths	China	Female	All ages	Other leukemia	Smoking	Rate	2010	0.00878650343	0.016483404009999997	0.00216246308
Deaths	China	Both	All ages	Other leukemia	Smoking	Rate	2010	0.10515199991000002	0.18295853509	0.03258975344
Deaths	China	Male	All ages	Other leukemia	Smoking	Number	2011	1397.3176980093413	2491.5032539035424	435.4522165249545
Deaths	China	Female	All ages	Other leukemia	Smoking	Number	2011	58.99507460002231	109.92123090971536	14.82717899996012
Deaths	China	Both	All ages	Other leukemia	Smoking	Number	2011	1456.312772609366	2604.7887189486946	459.4394965816424
Deaths	China	Male	All ages	Other leukemia	Smoking	Rate	2011	0.20354754205000003	0.36293776574	0.06343240945
Deaths	China	Female	All ages	Other leukemia	Smoking	Rate	2011	0.00897426365	0.01672109263	0.00225549361
Deaths	China	Both	All ages	Other leukemia	Smoking	Rate	2011	0.10836765979999999	0.19382845708000002	0.0341879739
Deaths	China	Male	All ages	Other leukemia	Smoking	Number	2012	1452.511728360719	2571.707062074753	457.4767331394573
Deaths	China	Female	All ages	Other leukemia	Smoking	Number	2012	59.33841845459106	109.6572300220205	14.668823456279585
Deaths	China	Both	All ages	Other leukemia	Smoking	Number	2012	1511.8501468153102	2690.0805003971054	471.2239812332635
Deaths	China	Male	All ages	Other leukemia	Smoking	Rate	2012	0.21052209927999999	0.37273445638	0.06630511847
Deaths	China	Female	All ages	Other leukemia	Smoking	Rate	2012	0.0089738911	0.01658372545	0.00221840129
Deaths	China	Both	All ages	Other leukemia	Smoking	Rate	2012	0.11189019744999999	0.19908959825	0.03487471587
Deaths	China	Male	All ages	Other leukemia	Smoking	Number	2013	1484.1911795482054	2664.7127793462896	475.50986081313545
Deaths	China	Female	All ages	Other leukemia	Smoking	Number	2013	59.64339564341777	112.333264755449	14.545540263059678
Deaths	China	Both	All ages	Other leukemia	Smoking	Number	2013	1543.834575191623	2751.9499741099626	494.8862947365327
Deaths	China	Male	All ages	Other leukemia	Smoking	Rate	2013	0.21386543251999998	0.38397341188	0.06851888318
Deaths	China	Female	All ages	Other leukemia	Smoking	Rate	2013	0.00896395712	0.01688285111	0.00218608612
Deaths	China	Both	All ages	Other leukemia	Smoking	Rate	2013	0.113571302	0.20244561601	0.036406025450000004
Deaths	China	Male	All ages	Other leukemia	Smoking	Number	2014	1516.2687407122205	2709.2512026883555	466.4264538476809
Deaths	China	Female	All ages	Other leukemia	Smoking	Number	2014	60.42287961649448	113.89895542911832	14.907374728076515
Deaths	China	Both	All ages	Other leukemia	Smoking	Number	2014	1576.6916203287142	2818.0429784922844	491.1777475713427
Deaths	China	Male	All ages	Other leukemia	Smoking	Rate	2014	0.21711927427	0.38794617282	0.06678906611
Deaths	China	Female	All ages	Other leukemia	Smoking	Rate	2014	0.00902423294	0.017010952000000003	0.00222643513
Deaths	China	Both	All ages	Other leukemia	Smoking	Rate	2014	0.11526197571	0.20600934079	0.03590690588
Deaths	China	Male	All ages	Other leukemia	Smoking	Number	2015	1554.5361107818092	2790.7344215678468	495.4580187075911
Deaths	China	Female	All ages	Other leukemia	Smoking	Number	2015	61.79061850836899	118.70711294697168	15.270326748371131
Deaths	China	Both	All ages	Other leukemia	Smoking	Number	2015	1616.3267292901758	2878.2152069994654	517.6669181992708
Deaths	China	Male	All ages	Other leukemia	Smoking	Rate	2015	0.22102826745	0.39679438119	0.07044559899000001
Deaths	China	Female	All ages	Other leukemia	Smoking	Rate	2015	0.00916719176	0.017611263550000002	0.00226548976
Deaths	China	Both	All ages	Other leukemia	Smoking	Rate	2015	0.11734954279	0.20896594263999999	0.03758397054
Deaths	China	Male	All ages	Other leukemia	Smoking	Number	2016	1601.4191656857008	2998.328151221513	470.9499619213651
Deaths	China	Female	All ages	Other leukemia	Smoking	Number	2016	64.24874894184724	125.2493672886896	16.005896504457496
Deaths	China	Both	All ages	Other leukemia	Smoking	Number	2016	1665.6679146275455	3103.2428266860134	500.320291666864
Deaths	China	Male	All ages	Other leukemia	Smoking	Rate	2016	0.22589105514	0.42293455971000005	0.06643069229
Deaths	China	Female	All ages	Other leukemia	Smoking	Rate	2016	0.00946358535	0.01844873398	0.0023576049400000003
Deaths	China	Both	All ages	Other leukemia	Smoking	Rate	2016	0.12001879348	0.22360247001	0.03605030584
Deaths	China	Male	All ages	Other leukemia	Smoking	Number	2017	1633.7032247840675	3055.118760236889	513.9499971313977
Deaths	China	Female	All ages	Other leukemia	Smoking	Number	2017	65.42796980548704	126.19051949073966	15.536499497614315
Deaths	China	Both	All ages	Other leukemia	Smoking	Number	2017	1699.1311945895543	3160.897688040229	531.8226773130538
Deaths	China	Male	All ages	Other leukemia	Smoking	Rate	2017	0.22863697265000002	0.42756425635999995	0.07192736701
Deaths	China	Female	All ages	Other leukemia	Smoking	Rate	2017	0.00957076794	0.01845908075	0.0022726707200000002
Deaths	China	Both	All ages	Other leukemia	Smoking	Rate	2017	0.12152595151	0.22607500844	0.03803723756
Deaths	China	Male	All ages	Other leukemia	Smoking	Number	2018	1664.0492693954295	3174.9642968275966	501.9702682278644
Deaths	China	Female	All ages	Other leukemia	Smoking	Number	2018	66.93154823750665	127.17007928553772	17.17275219968535
Deaths	China	Both	All ages	Other leukemia	Smoking	Number	2018	1730.980817632936	3285.916108837976	517.2510382471256
Deaths	China	Male	All ages	Other leukemia	Smoking	Rate	2018	0.23128322525	0.44128259667999997	0.06976794783
Deaths	China	Female	All ages	Other leukemia	Smoking	Rate	2018	0.00973286705	0.01849246742	0.00249717986
Deaths	China	Both	All ages	Other leukemia	Smoking	Rate	2018	0.12301137555000001	0.23351215472	0.036758213070000004
Deaths	China	Male	All ages	Other leukemia	Smoking	Number	2019	1705.9754508456992	3068.965583137174	471.11043227884807
Deaths	China	Female	All ages	Other leukemia	Smoking	Number	2019	68.40419005418663	137.88103523698948	17.34220544928487
Deaths	China	Both	All ages	Other leukemia	Smoking	Number	2019	1774.379640899886	3202.9469739620645	509.9067280177928
Deaths	China	Male	All ages	Other leukemia	Smoking	Rate	2019	0.23580541705	0.42420229957	0.0651184001
Deaths	China	Female	All ages	Other leukemia	Smoking	Rate	2019	0.009900704270000001	0.01995666278	0.00251008085
Deaths	China	Both	All ages	Other leukemia	Smoking	Rate	2019	0.12545373496	0.22645754690000003	0.036051869640000005
Deaths	China	Male	All ages	Other leukemia	Smoking	Number	2020	1738.8946695209656	3202.163350204738	519.2222935005244
Deaths	China	Female	All ages	Other leukemia	Smoking	Number	2020	70.09834290947751	140.96531851037955	16.536330038340964
Deaths	China	Both	All ages	Other leukemia	Smoking	Number	2020	1808.9930124304428	3314.51513278358	547.1238065685238
Deaths	China	Male	All ages	Other leukemia	Smoking	Rate	2020	0.23941647904000002	0.44088390633	0.07148815597000001
Deaths	China	Female	All ages	Other leukemia	Smoking	Rate	2020	0.0101125825	0.0203360501	0.0023855771
Deaths	China	Both	All ages	Other leukemia	Smoking	Rate	2020	0.12744011329	0.23350128006999998	0.03854383042
Deaths	China	Male	All ages	Other leukemia	Smoking	Number	2021	1778.9969938787	3239.6330176045917	552.4067369265497
Deaths	China	Female	All ages	Other leukemia	Smoking	Number	2021	71.34581809693196	151.99370552722016	17.568298298736302
Deaths	China	Both	All ages	Other leukemia	Smoking	Number	2021	1850.342811975633	3368.505732356668	574.0591632972294
Deaths	China	Male	All ages	Other leukemia	Smoking	Rate	2021	0.2443329967	0.44494130463	0.07586926448
Deaths	China	Female	All ages	Other leukemia	Smoking	Rate	2021	0.010270868610000001	0.02188085329	0.00252911366
Deaths	China	Both	All ages	Other leukemia	Smoking	Rate	2021	0.1300543367	0.23676087255999997	0.0403486766
Deaths	China	Male	Age-standardized	Other leukemia	Smoking	Rate	1990	0.22549734521	0.42768042645	0.07706985659
Deaths	China	Female	Age-standardized	Other leukemia	Smoking	Rate	1990	0.01024693634	0.01953723921	0.00279251537
Deaths	China	Both	Age-standardized	Other leukemia	Smoking	Rate	1990	0.10703161784000001	0.20000348449000002	0.037274000019999996
Deaths	China	Male	Age-standardized	Other leukemia	Smoking	Rate	1991	0.22311673255	0.4132758451	0.07569651952
Deaths	China	Female	Age-standardized	Other leukemia	Smoking	Rate	1991	0.0102689756	0.01937605673	0.00278679104
Deaths	China	Both	Age-standardized	Other leukemia	Smoking	Rate	1991	0.10621628724999999	0.19328925053	0.036426940129999995
Deaths	China	Male	Age-standardized	Other leukemia	Smoking	Rate	1992	0.22043096615000002	0.40988199197	0.07468825816
Deaths	China	Female	Age-standardized	Other leukemia	Smoking	Rate	1992	0.01024806917	0.02012040153	0.00278055003
Deaths	China	Both	Age-standardized	Other leukemia	Smoking	Rate	1992	0.10519841748	0.19188255236	0.03600406816
Deaths	China	Male	Age-standardized	Other leukemia	Smoking	Rate	1993	0.21727578735	0.39553652649	0.06927582235999999
Deaths	China	Female	Age-standardized	Other leukemia	Smoking	Rate	1993	0.01019788372	0.0193760126	0.00275670782
Deaths	China	Both	Age-standardized	Other leukemia	Smoking	Rate	1993	0.10385618666	0.18599165427	0.034553040199999996
Deaths	China	Male	Age-standardized	Other leukemia	Smoking	Rate	1994	0.21315296956000002	0.40027408805	0.07114295527
Deaths	China	Female	Age-standardized	Other leukemia	Smoking	Rate	1994	0.01017614774	0.018995130569999998	0.00291985051
Deaths	China	Both	Age-standardized	Other leukemia	Smoking	Rate	1994	0.10205377947	0.18861300284	0.034937204289999996
Deaths	China	Male	Age-standardized	Other leukemia	Smoking	Rate	1995	0.21105040225000002	0.39236985163	0.06674028922
Deaths	China	Female	Age-standardized	Other leukemia	Smoking	Rate	1995	0.01002540728	0.01900396302	0.00280345989
Deaths	China	Both	Age-standardized	Other leukemia	Smoking	Rate	1995	0.10120649649	0.18513649494999998	0.03370372249
Deaths	China	Male	Age-standardized	Other leukemia	Smoking	Rate	1996	0.20770351882000002	0.36992148679	0.06469581687999999
Deaths	China	Female	Age-standardized	Other leukemia	Smoking	Rate	1996	0.009866716000000001	0.01865770604	0.00281212328
Deaths	China	Both	Age-standardized	Other leukemia	Smoking	Rate	1996	0.09972211965	0.17630223949	0.03191380946
Deaths	China	Male	Age-standardized	Other leukemia	Smoking	Rate	1997	0.20495243007	0.377773162	0.0656290382
Deaths	China	Female	Age-standardized	Other leukemia	Smoking	Rate	1997	0.00965779751	0.01773799458	0.00268358241
Deaths	China	Both	Age-standardized	Other leukemia	Smoking	Rate	1997	0.09844221008	0.1782385891	0.03210401407
Deaths	China	Male	Age-standardized	Other leukemia	Smoking	Rate	1998	0.20283197576	0.37396944104	0.06526903599
Deaths	China	Female	Age-standardized	Other leukemia	Smoking	Rate	1998	0.00953357529	0.01826556757	0.0026931885900000003
Deaths	China	Both	Age-standardized	Other leukemia	Smoking	Rate	1998	0.09745936606000001	0.17827867369	0.03215769754
Deaths	China	Male	Age-standardized	Other leukemia	Smoking	Rate	1999	0.20109508277	0.36542736985	0.06473282577
Deaths	China	Female	Age-standardized	Other leukemia	Smoking	Rate	1999	0.00945192808	0.0176776843	0.0026864495
Deaths	China	Both	Age-standardized	Other leukemia	Smoking	Rate	1999	0.09666672046000001	0.17316360537	0.03157085614
Deaths	China	Male	Age-standardized	Other leukemia	Smoking	Rate	2000	0.20430332869	0.3663637667	0.06554716725
Deaths	China	Female	Age-standardized	Other leukemia	Smoking	Rate	2000	0.00945822878	0.01770818388	0.00263943061
Deaths	China	Both	Age-standardized	Other leukemia	Smoking	Rate	2000	0.09820136569000001	0.17267812176	0.032990677280000005
Deaths	China	Male	Age-standardized	Other leukemia	Smoking	Rate	2001	0.20531761393	0.36894017358	0.06635286643999999
Deaths	China	Female	Age-standardized	Other leukemia	Smoking	Rate	2001	0.00932142833	0.01712309328	0.00271081794
Deaths	China	Both	Age-standardized	Other leukemia	Smoking	Rate	2001	0.09855551312000001	0.17667863333	0.03235255315
Deaths	China	Male	Age-standardized	Other leukemia	Smoking	Rate	2002	0.20408263303000002	0.34664389542	0.0667561867
Deaths	China	Female	Age-standardized	Other leukemia	Smoking	Rate	2002	0.0091601281	0.01715515708	0.0026282187800000002
Deaths	China	Both	Age-standardized	Other leukemia	Smoking	Rate	2002	0.09793056409999999	0.16744257768999998	0.0319534921
Deaths	China	Male	Age-standardized	Other leukemia	Smoking	Rate	2003	0.20675794799000002	0.35987514027	0.06800962334
Deaths	China	Female	Age-standardized	Other leukemia	Smoking	Rate	2003	0.00906833839	0.01703047792	0.00262219128
Deaths	China	Both	Age-standardized	Other leukemia	Smoking	Rate	2003	0.09879503074	0.17406346052	0.03309546762
Deaths	China	Male	Age-standardized	Other leukemia	Smoking	Rate	2004	0.20781207706	0.3569351786	0.0705368893
Deaths	China	Female	Age-standardized	Other leukemia	Smoking	Rate	2004	0.008917744180000001	0.01672975488	0.00250149898
Deaths	China	Both	Age-standardized	Other leukemia	Smoking	Rate	2004	0.09919965321	0.16987304403999998	0.03367217377
Deaths	China	Male	Age-standardized	Other leukemia	Smoking	Rate	2005	0.20644684648	0.35928197688	0.06676522784
Deaths	China	Female	Age-standardized	Other leukemia	Smoking	Rate	2005	0.00865630591	0.016568982370000002	0.00238275522
Deaths	China	Both	Age-standardized	Other leukemia	Smoking	Rate	2005	0.09836805063000001	0.1706997529	0.03264097009
Deaths	China	Male	Age-standardized	Other leukemia	Smoking	Rate	2006	0.19973498525	0.34902562177	0.06492532529
Deaths	China	Female	Age-standardized	Other leukemia	Smoking	Rate	2006	0.00825544532	0.01572129169	0.0022371664199999997
Deaths	China	Both	Age-standardized	Other leukemia	Smoking	Rate	2006	0.09534001654999999	0.16864175481000002	0.03048411618
Deaths	China	Male	Age-standardized	Other leukemia	Smoking	Rate	2007	0.19970519258	0.37185916363	0.06616504851999999
Deaths	China	Female	Age-standardized	Other leukemia	Smoking	Rate	2007	0.00816114636	0.01549627415	0.00213662911
Deaths	China	Both	Age-standardized	Other leukemia	Smoking	Rate	2007	0.09527051702	0.17366844603	0.0314502425
Deaths	China	Male	Age-standardized	Other leukemia	Smoking	Rate	2008	0.20107897744	0.35844768483	0.06759493863
Deaths	China	Female	Age-standardized	Other leukemia	Smoking	Rate	2008	0.00799167141	0.01497149958	0.00207898163
Deaths	China	Both	Age-standardized	Other leukemia	Smoking	Rate	2008	0.09595902394999999	0.17041975235	0.031986879739999995
Deaths	China	Male	Age-standardized	Other leukemia	Smoking	Rate	2009	0.20389757634	0.36405106793	0.06451359971
Deaths	China	Female	Age-standardized	Other leukemia	Smoking	Rate	2009	0.00802029871	0.015045934289999998	0.00202412138
Deaths	China	Both	Age-standardized	Other leukemia	Smoking	Rate	2009	0.0974105512	0.17129142995	0.03172721285
Deaths	China	Male	Age-standardized	Other leukemia	Smoking	Rate	2010	0.20664894911999998	0.36336547453	0.06654327181
Deaths	China	Female	Age-standardized	Other leukemia	Smoking	Rate	2010	0.008028941179999999	0.014883017680000001	0.00201322545
Deaths	China	Both	Age-standardized	Other leukemia	Smoking	Rate	2010	0.09883551863000001	0.1708959011	0.03131554692
Deaths	China	Male	Age-standardized	Other leukemia	Smoking	Rate	2011	0.20626507923999998	0.36925114123	0.06467221435
Deaths	China	Female	Age-standardized	Other leukemia	Smoking	Rate	2011	0.00793265878	0.014862270930000001	0.001991481
Deaths	China	Both	Age-standardized	Other leukemia	Smoking	Rate	2011	0.09880518219	0.1760126329	0.03141795297
Deaths	China	Male	Age-standardized	Other leukemia	Smoking	Rate	2012	0.20605807263999998	0.36260524296	0.06467840356
Deaths	China	Female	Age-standardized	Other leukemia	Smoking	Rate	2012	0.00764985017	0.01413320919	0.0018868388
Deaths	China	Both	Age-standardized	Other leukemia	Smoking	Rate	2012	0.09880407259	0.17536956164	0.03084585939
Deaths	China	Male	Age-standardized	Other leukemia	Smoking	Rate	2013	0.20359872272	0.36336876834	0.06560070605
Deaths	China	Female	Age-standardized	Other leukemia	Smoking	Rate	2013	0.007399370130000001	0.01378568741	0.00184138221
Deaths	China	Both	Age-standardized	Other leukemia	Smoking	Rate	2013	0.097559337	0.17364431357	0.03154819968
Deaths	China	Male	Age-standardized	Other leukemia	Smoking	Rate	2014	0.20026461870999998	0.35319644617	0.06170424266
Deaths	China	Female	Age-standardized	Other leukemia	Smoking	Rate	2014	0.007200323999999999	0.01360988207	0.00179581076
Deaths	China	Both	Age-standardized	Other leukemia	Smoking	Rate	2014	0.09601914199999999	0.16980691003999998	0.030202337909999998
Deaths	China	Male	Age-standardized	Other leukemia	Smoking	Rate	2015	0.19822585589	0.34870725514	0.06458596521
Deaths	China	Female	Age-standardized	Other leukemia	Smoking	Rate	2015	0.0070839308799999995	0.01362100935	0.0017470147
Deaths	China	Both	Age-standardized	Other leukemia	Smoking	Rate	2015	0.09503357739	0.16689026698	0.030913305749999998
Deaths	China	Male	Age-standardized	Other leukemia	Smoking	Rate	2016	0.1969563747	0.36301167843	0.05886798423
Deaths	China	Female	Age-standardized	Other leukemia	Smoking	Rate	2016	0.007069897310000001	0.013991437849999998	0.00176939824
Deaths	China	Both	Age-standardized	Other leukemia	Smoking	Rate	2016	0.09435916849999999	0.17417882717	0.02845513979
Deaths	China	Male	Age-standardized	Other leukemia	Smoking	Rate	2017	0.19357371064999998	0.36321255207	0.06119741331
Deaths	China	Female	Age-standardized	Other leukemia	Smoking	Rate	2017	0.00691631502	0.013517348960000002	0.00169050415
Deaths	China	Both	Age-standardized	Other leukemia	Smoking	Rate	2017	0.09272563354999999	0.17249153984	0.02896847826
Deaths	China	Male	Age-standardized	Other leukemia	Smoking	Rate	2018	0.18990525489	0.35748257722	0.057936481000000005
Deaths	China	Female	Age-standardized	Other leukemia	Smoking	Rate	2018	0.0067986661	0.0129815824	0.0017226131099999998
Deaths	China	Both	Age-standardized	Other leukemia	Smoking	Rate	2018	0.09103524989999999	0.17118169693	0.02729585085
Deaths	China	Male	Age-standardized	Other leukemia	Smoking	Rate	2019	0.18757858853999998	0.3347353246	0.05353081045
Deaths	China	Female	Age-standardized	Other leukemia	Smoking	Rate	2019	0.00666303837	0.01333368115	0.00169981451
Deaths	China	Both	Age-standardized	Other leukemia	Smoking	Rate	2019	0.08982948476	0.16176245427	0.02626252572
Deaths	China	Male	Age-standardized	Other leukemia	Smoking	Rate	2020	0.18482418649000001	0.33497171628	0.05573592764
Deaths	China	Female	Age-standardized	Other leukemia	Smoking	Rate	2020	0.00657116541	0.013429001079999999	0.00156494199
Deaths	China	Both	Age-standardized	Other leukemia	Smoking	Rate	2020	0.08844688369	0.16224229800999998	0.027090902540000003
Deaths	China	Male	Age-standardized	Other leukemia	Smoking	Rate	2021	0.18254815938	0.33574697697	0.05706546258
Deaths	China	Female	Age-standardized	Other leukemia	Smoking	Rate	2021	0.0064266904	0.0135373578	0.00156407731
Deaths	China	Both	Age-standardized	Other leukemia	Smoking	Rate	2021	0.08726756160999999	0.15854992324	0.027079946259999998
Deaths	Taiwan (Province of China)	Male	All ages	Leukemia	High body-mass index	Number	1990	14.886284552528274	19.61553691942285	11.053948172987708
Deaths	Taiwan (Province of China)	Female	All ages	Leukemia	High body-mass index	Number	1990	9.41884789311232	12.346670742779905	6.771641961661676
Deaths	Taiwan (Province of China)	Both	All ages	Leukemia	High body-mass index	Number	1990	24.30513244564058	32.13951067912177	17.95561440974578
Deaths	Taiwan (Province of China)	Male	All ages	Leukemia	High body-mass index	Rate	1990	0.14126349068	0.1861417607	0.10489651056
Deaths	Taiwan (Province of China)	Female	All ages	Leukemia	High body-mass index	Rate	1990	0.09559470575	0.12531005597	0.0687274206
Deaths	Taiwan (Province of China)	Both	All ages	Leukemia	High body-mass index	Rate	1990	0.11919625136	0.15761729347	0.08805720081
Deaths	Taiwan (Province of China)	Male	All ages	Leukemia	High body-mass index	Number	1991	16.15920841735009	21.32438465324344	12.02833521844058
Deaths	Taiwan (Province of China)	Female	All ages	Leukemia	High body-mass index	Number	1991	10.465173184271888	13.857133671165997	7.563472074100646
Deaths	Taiwan (Province of China)	Both	All ages	Leukemia	High body-mass index	Number	1991	26.624381601621977	35.13330507965961	19.80275316643914
Deaths	Taiwan (Province of China)	Male	All ages	Leukemia	High body-mass index	Rate	1991	0.15195286527000001	0.20052351975000002	0.11310826333000001
Deaths	Taiwan (Province of China)	Female	All ages	Leukemia	High body-mass index	Rate	1991	0.10508513411999999	0.13914521286	0.07594795264
Deaths	Taiwan (Province of China)	Both	All ages	Leukemia	High body-mass index	Rate	1991	0.12928779516	0.17060706305	0.09616201921
Deaths	Taiwan (Province of China)	Male	All ages	Leukemia	High body-mass index	Number	1992	16.840192113620194	22.18543923459574	12.451318814810948
Deaths	Taiwan (Province of China)	Female	All ages	Leukemia	High body-mass index	Number	1992	11.362305016116192	15.116314225131251	8.284029722035482
Deaths	Taiwan (Province of China)	Both	All ages	Leukemia	High body-mass index	Number	1992	28.202497129736365	37.01534792731202	20.994858891106016
Deaths	Taiwan (Province of China)	Male	All ages	Leukemia	High body-mass index	Rate	1992	0.15695921764999998	0.20677965916	0.11605267011
Deaths	Taiwan (Province of China)	Female	All ages	Leukemia	High body-mass index	Rate	1992	0.11289771253999999	0.15019815923	0.08231146804
Deaths	Taiwan (Province of China)	Both	All ages	Leukemia	High body-mass index	Rate	1992	0.13563280497	0.17801599069	0.10096948466
Deaths	Taiwan (Province of China)	Male	All ages	Leukemia	High body-mass index	Number	1993	18.51891294497912	23.9884487460657	13.7843959380966
Deaths	Taiwan (Province of China)	Female	All ages	Leukemia	High body-mass index	Number	1993	12.634702057929792	16.684894641682174	9.092694771702826
Deaths	Taiwan (Province of China)	Both	All ages	Leukemia	High body-mass index	Number	1993	31.153615002908936	40.59623532707009	23.305037587474445
Deaths	Taiwan (Province of China)	Male	All ages	Leukemia	High body-mass index	Rate	1993	0.17110988995	0.22164696368	0.12736419675
Deaths	Taiwan (Province of China)	Female	All ages	Leukemia	High body-mass index	Rate	1993	0.1242305521	0.16405402071	0.08940380916
Deaths	Taiwan (Province of China)	Both	All ages	Leukemia	High body-mass index	Rate	1993	0.1483987083	0.19337816442	0.11101239694000001
Deaths	Taiwan (Province of China)	Male	All ages	Leukemia	High body-mass index	Number	1994	19.904036667100776	25.835815811825952	14.711417666295295
Deaths	Taiwan (Province of China)	Female	All ages	Leukemia	High body-mass index	Number	1994	13.324384574033298	17.489656127845656	9.706360474912096
Deaths	Taiwan (Province of China)	Both	All ages	Leukemia	High body-mass index	Number	1994	33.2284212411341	43.20128101744973	24.854744179858123
Deaths	Taiwan (Province of China)	Male	All ages	Leukemia	High body-mass index	Rate	1994	0.18235497642	0.2367002062	0.13478171622
Deaths	Taiwan (Province of China)	Female	All ages	Leukemia	High body-mass index	Rate	1994	0.12965562532	0.17018664459	0.09444970835
Deaths	Taiwan (Province of China)	Both	All ages	Leukemia	High body-mass index	Rate	1994	0.15679889046	0.20385900614	0.11728502783000001
Deaths	Taiwan (Province of China)	Male	All ages	Leukemia	High body-mass index	Number	1995	21.117456184393102	27.49288242951466	15.64073453411806
Deaths	Taiwan (Province of China)	Female	All ages	Leukemia	High body-mass index	Number	1995	14.374358658073415	18.841859514487247	10.546887513291336
Deaths	Taiwan (Province of China)	Both	All ages	Leukemia	High body-mass index	Number	1995	35.49181484246652	46.270601764533765	26.56387686309051
Deaths	Taiwan (Province of China)	Male	All ages	Leukemia	High body-mass index	Rate	1995	0.19190742768	0.24984488189999998	0.14213705975
Deaths	Taiwan (Province of China)	Female	All ages	Leukemia	High body-mass index	Rate	1995	0.13845485235	0.18148614064000002	0.10158837609
Deaths	Taiwan (Province of China)	Both	All ages	Leukemia	High body-mass index	Rate	1995	0.16595845823	0.2163596808	0.12421173919999999
Deaths	Taiwan (Province of China)	Male	All ages	Leukemia	High body-mass index	Number	1996	21.782306231267672	28.468272452735874	16.030849462136278
Deaths	Taiwan (Province of China)	Female	All ages	Leukemia	High body-mass index	Number	1996	15.095871502744377	19.832050617671825	11.155900388866748
Deaths	Taiwan (Province of China)	Both	All ages	Leukemia	High body-mass index	Number	1996	36.87817773401209	48.15762021049977	27.51899079434841
Deaths	Taiwan (Province of China)	Male	All ages	Leukemia	High body-mass index	Rate	1996	0.19643007951	0.25672327631999997	0.14456417062
Deaths	Taiwan (Province of China)	Female	All ages	Leukemia	High body-mass index	Rate	1996	0.14396840175	0.18913705183	0.1063931386
Deaths	Taiwan (Province of China)	Both	All ages	Leukemia	High body-mass index	Rate	1996	0.17093304056	0.2232140782	0.12755252723
Deaths	Taiwan (Province of China)	Male	All ages	Leukemia	High body-mass index	Number	1997	22.669208307415463	29.67363440212963	16.786737555707994
Deaths	Taiwan (Province of China)	Female	All ages	Leukemia	High body-mass index	Number	1997	15.54130920874829	20.26617958985809	11.531249843513816
Deaths	Taiwan (Province of China)	Both	All ages	Leukemia	High body-mass index	Number	1997	38.21051751616376	49.89306493594526	28.421515856368465
Deaths	Taiwan (Province of China)	Male	All ages	Leukemia	High body-mass index	Rate	1997	0.20292879429	0.26563057562000003	0.1502704623
Deaths	Taiwan (Province of China)	Female	All ages	Leukemia	High body-mass index	Rate	1997	0.14677847007	0.19140207523000002	0.10890583202
Deaths	Taiwan (Province of China)	Both	All ages	Leukemia	High body-mass index	Rate	1997	0.1756055192	0.22929544382000003	0.13061783437000002
Deaths	Taiwan (Province of China)	Male	All ages	Leukemia	High body-mass index	Number	1998	24.333994305582834	32.23159591611953	17.79881448275971
Deaths	Taiwan (Province of China)	Female	All ages	Leukemia	High body-mass index	Number	1998	16.966418754726224	22.30313388682129	12.601204147464866
Deaths	Taiwan (Province of China)	Both	All ages	Leukemia	High body-mass index	Number	1998	41.30041306030904	53.97053218204769	30.713097347092337
Deaths	Taiwan (Province of China)	Male	All ages	Leukemia	High body-mass index	Rate	1998	0.2163293991	0.28653913899	0.15823159952
Deaths	Taiwan (Province of China)	Female	All ages	Leukemia	High body-mass index	Rate	1998	0.15872271923	0.20864827804999997	0.11788565498999999
Deaths	Taiwan (Province of China)	Both	All ages	Leukemia	High body-mass index	Rate	1998	0.18826031071	0.24601471038	0.13999998598
Deaths	Taiwan (Province of China)	Male	All ages	Leukemia	High body-mass index	Number	1999	25.98142233988481	34.478344164927535	18.893280105782843
Deaths	Taiwan (Province of China)	Female	All ages	Leukemia	High body-mass index	Number	1999	17.969099291844373	23.467220563332376	13.387423984926183
Deaths	Taiwan (Province of China)	Both	All ages	Leukemia	High body-mass index	Number	1999	43.9505216317292	57.59719589926196	32.7467315803918
Deaths	Taiwan (Province of China)	Male	All ages	Leukemia	High body-mass index	Rate	1999	0.22949888429	0.30455382368	0.16688796511
Deaths	Taiwan (Province of China)	Female	All ages	Leukemia	High body-mass index	Rate	1999	0.16658679914	0.21755843711	0.12411129095
Deaths	Taiwan (Province of China)	Both	All ages	Leukemia	High body-mass index	Rate	1999	0.19880308846	0.26053161615000003	0.1481245531
Deaths	Taiwan (Province of China)	Male	All ages	Leukemia	High body-mass index	Number	2000	27.998096404985397	37.10413588279269	20.2932995604111
Deaths	Taiwan (Province of China)	Female	All ages	Leukemia	High body-mass index	Number	2000	18.968259853254263	24.490472766635364	14.120541994493834
Deaths	Taiwan (Province of China)	Both	All ages	Leukemia	High body-mass index	Number	2000	46.96635625823964	61.75961790837954	34.84364699122821
Deaths	Taiwan (Province of China)	Male	All ages	Leukemia	High body-mass index	Rate	2000	0.24587952120999998	0.3258488375	0.17821592967000002
Deaths	Taiwan (Province of China)	Female	All ages	Leukemia	High body-mass index	Rate	2000	0.17437042743	0.22513473757	0.12980658016000002
Deaths	Taiwan (Province of China)	Both	All ages	Leukemia	High body-mass index	Rate	2000	0.21094199757	0.27738360411	0.15649475677
Deaths	Taiwan (Province of China)	Male	All ages	Leukemia	High body-mass index	Number	2001	28.852651014408984	38.29952785066521	20.99516916735292
Deaths	Taiwan (Province of China)	Female	All ages	Leukemia	High body-mass index	Number	2001	19.62312318905309	25.33359189860137	14.514856095785108
Deaths	Taiwan (Province of China)	Both	All ages	Leukemia	High body-mass index	Number	2001	48.475774203462	63.48457530684231	36.204633322228176
Deaths	Taiwan (Province of China)	Male	All ages	Leukemia	High body-mass index	Rate	2001	0.25214782151	0.33470555297	0.18348006099
Deaths	Taiwan (Province of China)	Female	All ages	Leukemia	High body-mass index	Rate	2001	0.17903499457	0.23113545404000002	0.13242882681
Deaths	Taiwan (Province of China)	Both	All ages	Leukemia	High body-mass index	Rate	2001	0.21637832833	0.28337218962	0.1616043924
Deaths	Taiwan (Province of China)	Male	All ages	Leukemia	High body-mass index	Number	2002	30.837693521751422	40.723548737718815	22.69774584947072
Deaths	Taiwan (Province of China)	Female	All ages	Leukemia	High body-mass index	Number	2002	20.495598782158627	26.75980495724304	15.165371210739927
Deaths	Taiwan (Province of China)	Both	All ages	Leukemia	High body-mass index	Number	2002	51.33329230391004	67.23697601417646	38.16732187762635
Deaths	Taiwan (Province of China)	Male	All ages	Leukemia	High body-mass index	Rate	2002	0.26843168628999997	0.35448471046	0.19757619645
Deaths	Taiwan (Province of China)	Female	All ages	Leukemia	High body-mass index	Rate	2002	0.18575487117	0.24252836793000002	0.13744617103
Deaths	Taiwan (Province of China)	Both	All ages	Leukemia	High body-mass index	Rate	2002	0.22792735475999998	0.29854204547	0.16946851299000001
Deaths	Taiwan (Province of China)	Male	All ages	Leukemia	High body-mass index	Number	2003	32.277643800956305	42.32499753395764	23.94663322059537
Deaths	Taiwan (Province of China)	Female	All ages	Leukemia	High body-mass index	Number	2003	22.280977648413582	29.030354255386023	16.48266622078465
Deaths	Taiwan (Province of China)	Both	All ages	Leukemia	High body-mass index	Number	2003	54.55862144936983	71.45749438590633	40.49651900398922
Deaths	Taiwan (Province of China)	Male	All ages	Leukemia	High body-mass index	Rate	2003	0.28007450828	0.36725583023999997	0.20778596993
Deaths	Taiwan (Province of China)	Female	All ages	Leukemia	High body-mass index	Rate	2003	0.20073638063	0.26154365098	0.14849755753
Deaths	Taiwan (Province of China)	Both	All ages	Leukemia	High body-mass index	Rate	2003	0.24115070658999999	0.31584422049	0.17899580145
Deaths	Taiwan (Province of China)	Male	All ages	Leukemia	High body-mass index	Number	2004	34.43157037439686	45.22546336266268	25.48428646416284
Deaths	Taiwan (Province of China)	Female	All ages	Leukemia	High body-mass index	Number	2004	23.804846421589623	31.36238040080441	17.479412595836166
Deaths	Taiwan (Province of China)	Both	All ages	Leukemia	High body-mass index	Number	2004	58.236416795986514	76.41707219940085	42.97717493932383
Deaths	Taiwan (Province of China)	Male	All ages	Leukemia	High body-mass index	Rate	2004	0.29797222337	0.39138301636	0.22054206114
Deaths	Taiwan (Province of China)	Female	All ages	Leukemia	High body-mass index	Rate	2004	0.21324330253999998	0.28094352948	0.1565802023
Deaths	Taiwan (Province of China)	Both	All ages	Leukemia	High body-mass index	Rate	2004	0.25633886289	0.33636453736	0.18917235572
Deaths	Taiwan (Province of China)	Male	All ages	Leukemia	High body-mass index	Number	2005	36.75047109790655	48.150432951886	27.215092127811367
Deaths	Taiwan (Province of China)	Female	All ages	Leukemia	High body-mass index	Number	2005	25.3191775052011	32.98617303226912	18.664332305662576
Deaths	Taiwan (Province of China)	Both	All ages	Leukemia	High body-mass index	Number	2005	62.06964860310775	80.71222969888329	45.92901306905964
Deaths	Taiwan (Province of China)	Male	All ages	Leukemia	High body-mass index	Rate	2005	0.31734075176	0.41577955694	0.23500264179
Deaths	Taiwan (Province of China)	Female	All ages	Leukemia	High body-mass index	Rate	2005	0.22550000214	0.29378450733	0.16623000388
Deaths	Taiwan (Province of China)	Both	All ages	Leukemia	High body-mass index	Rate	2005	0.27213054726999997	0.35386479114999997	0.20136552636
Deaths	Taiwan (Province of China)	Male	All ages	Leukemia	High body-mass index	Number	2006	38.235354507591616	50.111868231188176	28.57495086641606
Deaths	Taiwan (Province of China)	Female	All ages	Leukemia	High body-mass index	Number	2006	25.48678338642519	33.34648831989119	18.76418306629774
Deaths	Taiwan (Province of China)	Both	All ages	Leukemia	High body-mass index	Number	2006	63.72213789401684	83.27823865563516	47.236323500585385
Deaths	Taiwan (Province of China)	Male	All ages	Leukemia	High body-mass index	Rate	2006	0.32956661572	0.43193528693	0.24629953018
Deaths	Taiwan (Province of China)	Female	All ages	Leukemia	High body-mass index	Rate	2006	0.22567006167999998	0.29526299816	0.16614549925
Deaths	Taiwan (Province of China)	Both	All ages	Leukemia	High body-mass index	Rate	2006	0.27831689966	0.36373138062	0.20631239853
Deaths	Taiwan (Province of China)	Male	All ages	Leukemia	High body-mass index	Number	2007	41.21592030642746	53.87647323003704	30.805331514874567
Deaths	Taiwan (Province of China)	Female	All ages	Leukemia	High body-mass index	Number	2007	27.251741302403296	35.74689119959851	20.128707420115475
Deaths	Taiwan (Province of China)	Both	All ages	Leukemia	High body-mass index	Number	2007	68.46766160883082	89.39770747665231	51.16142487396695
Deaths	Taiwan (Province of China)	Male	All ages	Leukemia	High body-mass index	Rate	2007	0.35472591720999996	0.46368930357	0.26512690716000004
Deaths	Taiwan (Province of China)	Female	All ages	Leukemia	High body-mass index	Rate	2007	0.23992101287	0.31471127838	0.17721068971
Deaths	Taiwan (Province of China)	Both	All ages	Leukemia	High body-mass index	Rate	2007	0.29797413719	0.38906257532	0.22265666850000002
Deaths	Taiwan (Province of China)	Male	All ages	Leukemia	High body-mass index	Number	2008	44.30749398222936	58.17896503904913	33.15939164211116
Deaths	Taiwan (Province of China)	Female	All ages	Leukemia	High body-mass index	Number	2008	29.86382135881868	39.47453466504436	21.895309942713272
Deaths	Taiwan (Province of China)	Both	All ages	Leukemia	High body-mass index	Number	2008	74.17131534104809	96.93904311035942	55.22348754437105
Deaths	Taiwan (Province of China)	Male	All ages	Leukemia	High body-mass index	Rate	2008	0.38090589456	0.50015716825	0.28506707559
Deaths	Taiwan (Province of China)	Female	All ages	Leukemia	High body-mass index	Rate	2008	0.26149238318	0.34564532182	0.19171882622000003
Deaths	Taiwan (Province of China)	Both	All ages	Leukemia	High body-mass index	Rate	2008	0.32174719789	0.42051115506000003	0.23955355643
Deaths	Taiwan (Province of China)	Male	All ages	Leukemia	High body-mass index	Number	2009	47.19860898460109	61.898741787275895	35.366457304700226
Deaths	Taiwan (Province of China)	Female	All ages	Leukemia	High body-mass index	Number	2009	30.83974481733672	40.307256974376585	22.593106353092065
Deaths	Taiwan (Province of China)	Both	All ages	Leukemia	High body-mass index	Number	2009	78.03835380193782	101.65862644915096	57.89482332499519
Deaths	Taiwan (Province of China)	Male	All ages	Leukemia	High body-mass index	Rate	2009	0.40539717620000004	0.53165920926	0.30376873879
Deaths	Taiwan (Province of China)	Female	All ages	Leukemia	High body-mass index	Rate	2009	0.26864503889	0.35111654397	0.19680856540000002
Deaths	Taiwan (Province of China)	Both	All ages	Leukemia	High body-mass index	Rate	2009	0.33750259801	0.43965625701999994	0.25038525714000004
Deaths	Taiwan (Province of China)	Male	All ages	Leukemia	High body-mass index	Number	2010	49.372931502163226	64.52896088137008	36.93818447160323
Deaths	Taiwan (Province of China)	Female	All ages	Leukemia	High body-mass index	Number	2010	32.31730908338838	42.26211413055555	23.88689768842066
Deaths	Taiwan (Province of China)	Both	All ages	Leukemia	High body-mass index	Number	2010	81.69024058555173	106.51291172749517	60.78644097987163
Deaths	Taiwan (Province of China)	Male	All ages	Leukemia	High body-mass index	Rate	2010	0.42367696363999996	0.5537332579	0.31697242522999997
Deaths	Taiwan (Province of China)	Female	All ages	Leukemia	High body-mass index	Rate	2010	0.28013021891	0.36633295341	0.20705442589000003
Deaths	Taiwan (Province of China)	Both	All ages	Leukemia	High body-mass index	Rate	2010	0.35226542049000004	0.45930597545999996	0.26212386007
Deaths	Taiwan (Province of China)	Male	All ages	Leukemia	High body-mass index	Number	2011	51.26798844620659	66.99765191685667	38.26519102920505
Deaths	Taiwan (Province of China)	Female	All ages	Leukemia	High body-mass index	Number	2011	32.80694730665896	43.28118620531177	24.428820414650914
Deaths	Taiwan (Province of China)	Both	All ages	Leukemia	High body-mass index	Number	2011	84.0749357528656	109.71162179330815	62.438511123706405
Deaths	Taiwan (Province of China)	Male	All ages	Leukemia	High body-mass index	Rate	2011	0.43949667293	0.57433977818	0.32802972491
Deaths	Taiwan (Province of China)	Female	All ages	Leukemia	High body-mass index	Rate	2011	0.28300892901999997	0.37336488641	0.21073506895
Deaths	Taiwan (Province of China)	Both	All ages	Leukemia	High body-mass index	Rate	2011	0.36149827275	0.47172871943	0.26846781056
Deaths	Taiwan (Province of China)	Male	All ages	Leukemia	High body-mass index	Number	2012	52.064384061676655	68.26367457684171	38.87770518696139
Deaths	Taiwan (Province of China)	Female	All ages	Leukemia	High body-mass index	Number	2012	34.34341122141161	45.13883523070891	25.476933094451283
Deaths	Taiwan (Province of China)	Both	All ages	Leukemia	High body-mass index	Number	2012	86.40779528308832	112.85846810267547	63.91073569626469
Deaths	Taiwan (Province of China)	Male	All ages	Leukemia	High body-mass index	Rate	2012	0.44580129514	0.58450772223	0.3328903556
Deaths	Taiwan (Province of China)	Female	All ages	Leukemia	High body-mass index	Rate	2012	0.29489100339	0.38758632121000003	0.21875865257000002
Deaths	Taiwan (Province of China)	Both	All ages	Leukemia	High body-mass index	Rate	2012	0.37045191477	0.48385259072000003	0.27400137146
Deaths	Taiwan (Province of China)	Male	All ages	Leukemia	High body-mass index	Number	2013	52.92634584649093	68.69440775307882	39.53760810427846
Deaths	Taiwan (Province of China)	Female	All ages	Leukemia	High body-mass index	Number	2013	35.24475339260058	46.341457729445054	26.002020232097895
Deaths	Taiwan (Province of China)	Both	All ages	Leukemia	High body-mass index	Number	2013	88.17109923909157	114.29930129724484	65.25954117071228
Deaths	Taiwan (Province of China)	Male	All ages	Leukemia	High body-mass index	Rate	2013	0.45255306571	0.5873797695399999	0.33807105842
Deaths	Taiwan (Province of China)	Female	All ages	Leukemia	High body-mass index	Rate	2013	0.30130066161	0.39616426644	0.22228630207
Deaths	Taiwan (Province of China)	Both	All ages	Leukemia	High body-mass index	Rate	2013	0.37691885413000004	0.48861318556	0.27897521627
Deaths	Taiwan (Province of China)	Male	All ages	Leukemia	High body-mass index	Number	2014	54.08342338557817	70.78621928530157	40.05244800155721
Deaths	Taiwan (Province of China)	Female	All ages	Leukemia	High body-mass index	Number	2014	38.131518045814175	49.78208522415123	28.155964323340942
Deaths	Taiwan (Province of China)	Both	All ages	Leukemia	High body-mass index	Number	2014	92.21494143139248	119.86039412889542	67.59895199767064
Deaths	Taiwan (Province of China)	Male	All ages	Leukemia	High body-mass index	Rate	2014	0.46183939125999995	0.604471063	0.34202343427
Deaths	Taiwan (Province of China)	Female	All ages	Leukemia	High body-mass index	Rate	2014	0.32465374359000004	0.42384728329000004	0.23972135625000002
Deaths	Taiwan (Province of China)	Both	All ages	Leukemia	High body-mass index	Rate	2014	0.39314465789999997	0.51100692485	0.28819805603
Deaths	Taiwan (Province of China)	Male	All ages	Leukemia	High body-mass index	Number	2015	55.35896589048416	72.44263768640569	40.89891916320363
Deaths	Taiwan (Province of China)	Female	All ages	Leukemia	High body-mass index	Number	2015	38.70412189904352	50.2688381101996	28.36653254560335
Deaths	Taiwan (Province of China)	Both	All ages	Leukemia	High body-mass index	Number	2015	94.06308778952769	122.06645568109543	69.27387395498349
Deaths	Taiwan (Province of China)	Male	All ages	Leukemia	High body-mass index	Rate	2015	0.47222259594000005	0.6179495927099999	0.34887562417
Deaths	Taiwan (Province of China)	Female	All ages	Leukemia	High body-mass index	Rate	2015	0.32829743416	0.42639206782000005	0.24061157814
Deaths	Taiwan (Province of China)	Both	All ages	Leukemia	High body-mass index	Rate	2015	0.40005715525999996	0.5191575160899999	0.29462682546
Deaths	Taiwan (Province of China)	Male	All ages	Leukemia	High body-mass index	Number	2016	58.2641917471984	75.88757461041152	43.188324420096606
Deaths	Taiwan (Province of China)	Female	All ages	Leukemia	High body-mass index	Number	2016	40.7028906968434	52.66334101814488	29.69147940703796
Deaths	Taiwan (Province of China)	Both	All ages	Leukemia	High body-mass index	Number	2016	98.96708244404184	128.2298845223322	72.09523034948178
Deaths	Taiwan (Province of China)	Male	All ages	Leukemia	High body-mass index	Rate	2016	0.49665044766000005	0.64687412237	0.36814207859
Deaths	Taiwan (Province of China)	Female	All ages	Leukemia	High body-mass index	Rate	2016	0.34407352641	0.44517873659999996	0.25099082274
Deaths	Taiwan (Province of China)	Both	All ages	Leukemia	High body-mass index	Rate	2016	0.42004377078	0.54424322604	0.30599217096
Deaths	Taiwan (Province of China)	Male	All ages	Leukemia	High body-mass index	Number	2017	58.13179246370047	76.39308363247434	43.11315420711525
Deaths	Taiwan (Province of China)	Female	All ages	Leukemia	High body-mass index	Number	2017	40.41742380658588	52.5418791099374	29.33901383627703
Deaths	Taiwan (Province of China)	Both	All ages	Leukemia	High body-mass index	Number	2017	98.5492162702863	128.09908385343925	71.93043020717452
Deaths	Taiwan (Province of China)	Male	All ages	Leukemia	High body-mass index	Rate	2017	0.49537319351	0.65098776758	0.3673910605
Deaths	Taiwan (Province of China)	Female	All ages	Leukemia	High body-mass index	Rate	2017	0.34064760185000004	0.44283537716	0.24727614386
Deaths	Taiwan (Province of China)	Both	All ages	Leukemia	High body-mass index	Rate	2017	0.41758447549	0.5427966935399999	0.30479218513
Deaths	Taiwan (Province of China)	Male	All ages	Leukemia	High body-mass index	Number	2018	58.93254216463754	77.35890516259624	43.278060014289935
Deaths	Taiwan (Province of China)	Female	All ages	Leukemia	High body-mass index	Number	2018	41.6132696150156	54.21087473086568	30.32060208315568
Deaths	Taiwan (Province of China)	Both	All ages	Leukemia	High body-mass index	Number	2018	100.54581177965308	131.16962775724022	73.00707168495981
Deaths	Taiwan (Province of China)	Male	All ages	Leukemia	High body-mass index	Rate	2018	0.5022506432	0.65928871296	0.36883583637
Deaths	Taiwan (Province of China)	Female	All ages	Leukemia	High body-mass index	Rate	2018	0.3498808124	0.45580039893999996	0.25493302948
Deaths	Taiwan (Province of China)	Both	All ages	Leukemia	High body-mass index	Rate	2018	0.42555025387999995	0.55516254138	0.30899524645000004
Deaths	Taiwan (Province of China)	Male	All ages	Leukemia	High body-mass index	Number	2019	60.35381022100044	79.48018091110245	44.07403042691431
Deaths	Taiwan (Province of China)	Female	All ages	Leukemia	High body-mass index	Number	2019	42.00726884464007	55.66819540346765	30.659181967149976
Deaths	Taiwan (Province of China)	Both	All ages	Leukemia	High body-mass index	Number	2019	102.3610790656404	133.937070986537	74.21149685377246
Deaths	Taiwan (Province of China)	Male	All ages	Leukemia	High body-mass index	Rate	2019	0.5147061496299999	0.6778186454	0.37586979872
Deaths	Taiwan (Province of China)	Female	All ages	Leukemia	High body-mass index	Rate	2019	0.35254833719	0.46719842215999996	0.25730888771
Deaths	Taiwan (Province of China)	Both	All ages	Leukemia	High body-mass index	Rate	2019	0.4329775313	0.56654094383	0.31390750268
Deaths	Taiwan (Province of China)	Male	All ages	Leukemia	High body-mass index	Number	2020	59.40263089357897	78.60850478140262	43.23403598421464
Deaths	Taiwan (Province of China)	Female	All ages	Leukemia	High body-mass index	Number	2020	41.47864958650492	54.56974289670926	29.60419447938289
Deaths	Taiwan (Province of China)	Both	All ages	Leukemia	High body-mass index	Number	2020	100.88128048008376	131.26798419981017	73.07445808205678
Deaths	Taiwan (Province of China)	Male	All ages	Leukemia	High body-mass index	Rate	2020	0.50714533485	0.6711139873799999	0.36910721506
Deaths	Taiwan (Province of China)	Female	All ages	Leukemia	High body-mass index	Rate	2020	0.34763094304000003	0.45734688505	0.24811159831000001
Deaths	Taiwan (Province of China)	Both	All ages	Leukemia	High body-mass index	Rate	2020	0.42665054465	0.55516302615	0.30904898503
Deaths	Taiwan (Province of China)	Male	All ages	Leukemia	High body-mass index	Number	2021	61.64522788940413	80.77569589745409	44.44782151259247
Deaths	Taiwan (Province of China)	Female	All ages	Leukemia	High body-mass index	Number	2021	43.155101556068445	57.43257172906765	31.59556469530736
Deaths	Taiwan (Province of China)	Both	All ages	Leukemia	High body-mass index	Number	2021	104.80032944547244	136.60571031054016	76.79411238702116
Deaths	Taiwan (Province of China)	Male	All ages	Leukemia	High body-mass index	Rate	2021	0.5271155329	0.69069618924	0.38006408484
Deaths	Taiwan (Province of China)	Female	All ages	Leukemia	High body-mass index	Rate	2021	0.36137651917999997	0.48093463138000003	0.26457810964
Deaths	Taiwan (Province of China)	Both	All ages	Leukemia	High body-mass index	Rate	2021	0.44337989859000004	0.57793927085	0.32489369015
Deaths	Taiwan (Province of China)	Male	Age-standardized	Leukemia	High body-mass index	Rate	1990	0.17076886906	0.22307839021999998	0.12662112235
Deaths	Taiwan (Province of China)	Female	Age-standardized	Leukemia	High body-mass index	Rate	1990	0.11656268627000001	0.153299122	0.08288200999999999
Deaths	Taiwan (Province of China)	Both	Age-standardized	Leukemia	High body-mass index	Rate	1990	0.1436657458	0.18937168863999998	0.10539272321
Deaths	Taiwan (Province of China)	Male	Age-standardized	Leukemia	High body-mass index	Rate	1991	0.17927998029	0.23424186430000002	0.13260057139
Deaths	Taiwan (Province of China)	Female	Age-standardized	Leukemia	High body-mass index	Rate	1991	0.12547000931	0.16589163658	0.08971500093
Deaths	Taiwan (Province of China)	Both	Age-standardized	Leukemia	High body-mass index	Rate	1991	0.15254439728	0.20043582060999998	0.11201017564
Deaths	Taiwan (Province of China)	Male	Age-standardized	Leukemia	High body-mass index	Rate	1992	0.18171680287	0.23904873805	0.13350897205
Deaths	Taiwan (Province of China)	Female	Age-standardized	Leukemia	High body-mass index	Rate	1992	0.13259220938	0.17678245954000002	0.09527860949
Deaths	Taiwan (Province of China)	Both	Age-standardized	Leukemia	High body-mass index	Rate	1992	0.15726516612	0.20605008823999998	0.11596704239000001
Deaths	Taiwan (Province of China)	Male	Age-standardized	Leukemia	High body-mass index	Rate	1993	0.19224457714999998	0.25021364701	0.14233854246000002
Deaths	Taiwan (Province of China)	Female	Age-standardized	Leukemia	High body-mass index	Rate	1993	0.14454649569	0.19178872255	0.10248243135999999
Deaths	Taiwan (Province of China)	Both	Age-standardized	Leukemia	High body-mass index	Rate	1993	0.16918916642	0.22055445033999999	0.12551446287999998
Deaths	Taiwan (Province of China)	Male	Age-standardized	Leukemia	High body-mass index	Rate	1994	0.19983573404	0.26224547573	0.14703673275
Deaths	Taiwan (Province of China)	Female	Age-standardized	Leukemia	High body-mass index	Rate	1994	0.14713430374	0.19319818879	0.10562439172999999
Deaths	Taiwan (Province of China)	Both	Age-standardized	Leukemia	High body-mass index	Rate	1994	0.17449269029	0.22697862321	0.12993196399
Deaths	Taiwan (Province of China)	Male	Age-standardized	Leukemia	High body-mass index	Rate	1995	0.20632716489	0.27094093977	0.15155095975000002
Deaths	Taiwan (Province of China)	Female	Age-standardized	Leukemia	High body-mass index	Rate	1995	0.15391213418	0.20125030331	0.11241449848999999
Deaths	Taiwan (Province of China)	Both	Age-standardized	Leukemia	High body-mass index	Rate	1995	0.18104558866	0.23636537741	0.13534217504
Deaths	Taiwan (Province of China)	Male	Age-standardized	Leukemia	High body-mass index	Rate	1996	0.20830681376	0.2741288477	0.15183676994
Deaths	Taiwan (Province of China)	Female	Age-standardized	Leukemia	High body-mass index	Rate	1996	0.15733503403	0.206762235	0.11623338449000001
Deaths	Taiwan (Province of China)	Both	Age-standardized	Leukemia	High body-mass index	Rate	1996	0.18354518564	0.23983626028	0.13664421383
Deaths	Taiwan (Province of China)	Male	Age-standardized	Leukemia	High body-mass index	Rate	1997	0.21322926779999998	0.28059415275	0.1564785138
Deaths	Taiwan (Province of China)	Female	Age-standardized	Leukemia	High body-mass index	Rate	1997	0.15705396777	0.20442903796999998	0.11574862546999999
Deaths	Taiwan (Province of China)	Both	Age-standardized	Leukemia	High body-mass index	Rate	1997	0.18562720425	0.24216887103999998	0.13760980013
Deaths	Taiwan (Province of China)	Male	Age-standardized	Leukemia	High body-mass index	Rate	1998	0.22555409298	0.29992802	0.16470474898
Deaths	Taiwan (Province of China)	Female	Age-standardized	Leukemia	High body-mass index	Rate	1998	0.16594310683	0.21753034842	0.12313965015
Deaths	Taiwan (Province of China)	Both	Age-standardized	Leukemia	High body-mass index	Rate	1998	0.19589367316	0.2573893034	0.14523756905
Deaths	Taiwan (Province of China)	Male	Age-standardized	Leukemia	High body-mass index	Rate	1999	0.23578508693	0.31260531617000004	0.17178316939
Deaths	Taiwan (Province of China)	Female	Age-standardized	Leukemia	High body-mass index	Rate	1999	0.17018859663000002	0.22174065546	0.12599654107
Deaths	Taiwan (Province of China)	Both	Age-standardized	Leukemia	High body-mass index	Rate	1999	0.20296907423	0.26552636135	0.15013076479
Deaths	Taiwan (Province of China)	Male	Age-standardized	Leukemia	High body-mass index	Rate	2000	0.24761154788	0.32834734687	0.1787981607
Deaths	Taiwan (Province of China)	Female	Age-standardized	Leukemia	High body-mass index	Rate	2000	0.17347482816	0.22412962719	0.12882599663
Deaths	Taiwan (Province of China)	Both	Age-standardized	Leukemia	High body-mass index	Rate	2000	0.21060096875	0.27723586355	0.15606085139999998
Deaths	Taiwan (Province of China)	Male	Age-standardized	Leukemia	High body-mass index	Rate	2001	0.24815082873	0.32993152825	0.18042808313
Deaths	Taiwan (Province of China)	Female	Age-standardized	Leukemia	High body-mass index	Rate	2001	0.17414801479	0.22495799728	0.12825036897
Deaths	Taiwan (Province of China)	Both	Age-standardized	Leukemia	High body-mass index	Rate	2001	0.21123989562	0.27711405342	0.15663120868
Deaths	Taiwan (Province of China)	Male	Age-standardized	Leukemia	High body-mass index	Rate	2002	0.25772285258	0.33964521031	0.18926107851
Deaths	Taiwan (Province of China)	Female	Age-standardized	Leukemia	High body-mass index	Rate	2002	0.17773653695	0.23250626656	0.13086859158
Deaths	Taiwan (Province of China)	Both	Age-standardized	Leukemia	High body-mass index	Rate	2002	0.21821610380999998	0.28633966296999996	0.16163018272
Deaths	Taiwan (Province of China)	Male	Age-standardized	Leukemia	High body-mass index	Rate	2003	0.26241519954000003	0.34513969551	0.19454654849
Deaths	Taiwan (Province of China)	Female	Age-standardized	Leukemia	High body-mass index	Rate	2003	0.18664674831	0.24385603935000003	0.13657746837
Deaths	Taiwan (Province of China)	Both	Age-standardized	Leukemia	High body-mass index	Rate	2003	0.22493212147000002	0.29459266018	0.16660239802
Deaths	Taiwan (Province of China)	Male	Age-standardized	Leukemia	High body-mass index	Rate	2004	0.27254983406	0.3582772448	0.2011861423
Deaths	Taiwan (Province of China)	Female	Age-standardized	Leukemia	High body-mass index	Rate	2004	0.19315443002	0.25530527634	0.14138668470000001
Deaths	Taiwan (Province of China)	Both	Age-standardized	Leukemia	High body-mass index	Rate	2004	0.23327055525999998	0.30598750075	0.17236591717
Deaths	Taiwan (Province of China)	Male	Age-standardized	Leukemia	High body-mass index	Rate	2005	0.28441507987000003	0.37082040446	0.21038140485
Deaths	Taiwan (Province of China)	Female	Age-standardized	Leukemia	High body-mass index	Rate	2005	0.19939366968	0.26072667441999997	0.1467038396
Deaths	Taiwan (Province of China)	Both	Age-standardized	Leukemia	High body-mass index	Rate	2005	0.24215670298000003	0.31471130661999996	0.17940268083
Deaths	Taiwan (Province of China)	Male	Age-standardized	Leukemia	High body-mass index	Rate	2006	0.28812685650000003	0.37867500714999996	0.21566011247999997
Deaths	Taiwan (Province of China)	Female	Age-standardized	Leukemia	High body-mass index	Rate	2006	0.19329319508	0.25340119766	0.14155059701
Deaths	Taiwan (Province of China)	Both	Age-standardized	Leukemia	High body-mass index	Rate	2006	0.24077098791999998	0.31431918731	0.17877932085
Deaths	Taiwan (Province of China)	Male	Age-standardized	Leukemia	High body-mass index	Rate	2007	0.30393977819	0.39721064057999994	0.22650004432
Deaths	Taiwan (Province of China)	Female	Age-standardized	Leukemia	High body-mass index	Rate	2007	0.19969552998999998	0.26227053562	0.14715363262
Deaths	Taiwan (Province of China)	Both	Age-standardized	Leukemia	High body-mass index	Rate	2007	0.25149017527	0.32794687248	0.18814366673
Deaths	Taiwan (Province of China)	Male	Age-standardized	Leukemia	High body-mass index	Rate	2008	0.31978820835	0.41956700059	0.23885455878
Deaths	Taiwan (Province of China)	Female	Age-standardized	Leukemia	High body-mass index	Rate	2008	0.21051849312999998	0.27832292101	0.15444595895
Deaths	Taiwan (Province of China)	Both	Age-standardized	Leukemia	High body-mass index	Rate	2008	0.26438369465	0.34543799647	0.19684150169999998
Deaths	Taiwan (Province of China)	Male	Age-standardized	Leukemia	High body-mass index	Rate	2009	0.33050220113	0.43272857713999996	0.24749284600000002
Deaths	Taiwan (Province of China)	Female	Age-standardized	Leukemia	High body-mass index	Rate	2009	0.20949457853999998	0.27407430407	0.15384704176
Deaths	Taiwan (Province of China)	Both	Age-standardized	Leukemia	High body-mass index	Rate	2009	0.26895065623000003	0.35086035978	0.19954275387999998
Deaths	Taiwan (Province of China)	Male	Age-standardized	Leukemia	High body-mass index	Rate	2010	0.3384641392	0.44152964461999994	0.25323190479
Deaths	Taiwan (Province of China)	Female	Age-standardized	Leukemia	High body-mass index	Rate	2010	0.21174652129000002	0.27764478727	0.15685827836
Deaths	Taiwan (Province of China)	Both	Age-standardized	Leukemia	High body-mass index	Rate	2010	0.27358915565999997	0.35653969173	0.20353643006000002
Deaths	Taiwan (Province of China)	Male	Age-standardized	Leukemia	High body-mass index	Rate	2011	0.34463926071	0.44987609578000004	0.25683982915
Deaths	Taiwan (Province of China)	Female	Age-standardized	Leukemia	High body-mass index	Rate	2011	0.20806893203000001	0.27464259773	0.15492659241999998
Deaths	Taiwan (Province of China)	Both	Age-standardized	Leukemia	High body-mass index	Rate	2011	0.2744041728	0.35768275557	0.20335500456
Deaths	Taiwan (Province of China)	Male	Age-standardized	Leukemia	High body-mass index	Rate	2012	0.34166612879	0.44754323347	0.25504142648
Deaths	Taiwan (Province of China)	Female	Age-standardized	Leukemia	High body-mass index	Rate	2012	0.21101445425	0.27837608676	0.15637804453
Deaths	Taiwan (Province of China)	Both	Age-standardized	Leukemia	High body-mass index	Rate	2012	0.27420670175	0.35813803591	0.20263935218999998
Deaths	Taiwan (Province of China)	Male	Age-standardized	Leukemia	High body-mass index	Rate	2013	0.33968297233	0.44073343937	0.25431628816
Deaths	Taiwan (Province of China)	Female	Age-standardized	Leukemia	High body-mass index	Rate	2013	0.20930559612	0.27531661631	0.15486924775
Deaths	Taiwan (Province of China)	Both	Age-standardized	Leukemia	High body-mass index	Rate	2013	0.27210366805	0.35312599353999996	0.20088851052
Deaths	Taiwan (Province of China)	Male	Age-standardized	Leukemia	High body-mass index	Rate	2014	0.33848591491	0.44354553419000003	0.25053497122
Deaths	Taiwan (Province of China)	Female	Age-standardized	Leukemia	High body-mass index	Rate	2014	0.21877956973	0.28468841986	0.1616631477
Deaths	Taiwan (Province of China)	Both	Age-standardized	Leukemia	High body-mass index	Rate	2014	0.27624923297000004	0.35898399803000003	0.20260221868
Deaths	Taiwan (Province of China)	Male	Age-standardized	Leukemia	High body-mass index	Rate	2015	0.33932043690999997	0.44416135119	0.25072381388000003
Deaths	Taiwan (Province of China)	Female	Age-standardized	Leukemia	High body-mass index	Rate	2015	0.21575589751000002	0.27926881252	0.15883402199
Deaths	Taiwan (Province of China)	Both	Age-standardized	Leukemia	High body-mass index	Rate	2015	0.27466163073	0.35608925094000005	0.2023683441
Deaths	Taiwan (Province of China)	Male	Age-standardized	Leukemia	High body-mass index	Rate	2016	0.35038773379	0.45673666084	0.26018064183
Deaths	Taiwan (Province of China)	Female	Age-standardized	Leukemia	High body-mass index	Rate	2016	0.22055500838000003	0.28552604359	0.16107528454
Deaths	Taiwan (Province of China)	Both	Age-standardized	Leukemia	High body-mass index	Rate	2016	0.2821994849	0.36578111086	0.20586553029000002
Deaths	Taiwan (Province of China)	Male	Age-standardized	Leukemia	High body-mass index	Rate	2017	0.34425883376	0.45012164815000005	0.25590494877
Deaths	Taiwan (Province of China)	Female	Age-standardized	Leukemia	High body-mass index	Rate	2017	0.21334985734	0.2775178334	0.15560790054999998
Deaths	Taiwan (Province of China)	Both	Age-standardized	Leukemia	High body-mass index	Rate	2017	0.27521966136	0.35760468936	0.20192168535
Deaths	Taiwan (Province of China)	Male	Age-standardized	Leukemia	High body-mass index	Rate	2018	0.3418788181	0.44837102305000004	0.25283335057
Deaths	Taiwan (Province of China)	Female	Age-standardized	Leukemia	High body-mass index	Rate	2018	0.21346901324	0.27936542984999996	0.15525021584
Deaths	Taiwan (Province of China)	Both	Age-standardized	Leukemia	High body-mass index	Rate	2018	0.27376709139	0.35635631908	0.19931189213
Deaths	Taiwan (Province of China)	Male	Age-standardized	Leukemia	High body-mass index	Rate	2019	0.34141540517	0.44649098314	0.25098605358000003
Deaths	Taiwan (Province of China)	Female	Age-standardized	Leukemia	High body-mass index	Rate	2019	0.20949950351	0.27657989266	0.15331363865
Deaths	Taiwan (Province of China)	Both	Age-standardized	Leukemia	High body-mass index	Rate	2019	0.27142056719	0.35385939377000003	0.19773565531
Deaths	Taiwan (Province of China)	Male	Age-standardized	Leukemia	High body-mass index	Rate	2020	0.32805773066	0.43232456941	0.24072025963000002
Deaths	Taiwan (Province of China)	Female	Age-standardized	Leukemia	High body-mass index	Rate	2020	0.20314254796	0.26844043333	0.14633465203
Deaths	Taiwan (Province of China)	Both	Age-standardized	Leukemia	High body-mass index	Rate	2020	0.26123851715	0.33923216553999996	0.18990787634
Deaths	Taiwan (Province of China)	Male	Age-standardized	Leukemia	High body-mass index	Rate	2021	0.33328104149	0.43637971033	0.24175698837999998
Deaths	Taiwan (Province of China)	Female	Age-standardized	Leukemia	High body-mass index	Rate	2021	0.20527474775000001	0.27358350715	0.15046517197
Deaths	Taiwan (Province of China)	Both	Age-standardized	Leukemia	High body-mass index	Rate	2021	0.26467225008	0.34353753674000004	0.19404860483
Deaths	Taiwan (Province of China)	Male	All ages	Leukemia	Occupational exposure to benzene	Number	1990	2.243408197186039	3.7074327489794254	0.6518500567514807
Deaths	Taiwan (Province of China)	Female	All ages	Leukemia	Occupational exposure to benzene	Number	1990	1.3934462383392143	2.318008219092561	0.4125335764502891
Deaths	Taiwan (Province of China)	Both	All ages	Leukemia	Occupational exposure to benzene	Number	1990	3.6368544355252586	5.922832902379295	1.0507803299759622
Deaths	Taiwan (Province of China)	Male	All ages	Leukemia	Occupational exposure to benzene	Rate	1990	0.02128883617	0.03518170634	0.0061857352
Deaths	Taiwan (Province of China)	Female	All ages	Leukemia	Occupational exposure to benzene	Rate	1990	0.01414250285	0.02352615905	0.00418692671
Deaths	Taiwan (Province of China)	Both	All ages	Leukemia	Occupational exposure to benzene	Rate	1990	0.01783571501	0.02904651851	0.005153194559999999
Deaths	Taiwan (Province of China)	Male	All ages	Leukemia	Occupational exposure to benzene	Number	1991	2.221699733384532	3.651174692052984	0.6381265891113461
Deaths	Taiwan (Province of China)	Female	All ages	Leukemia	Occupational exposure to benzene	Number	1991	1.4496769428585694	2.436268212654013	0.4277396786787206
Deaths	Taiwan (Province of China)	Both	All ages	Leukemia	Occupational exposure to benzene	Number	1991	3.6713766762430993	6.003504691361849	1.0608398647413269
Deaths	Taiwan (Province of China)	Male	All ages	Leukemia	Occupational exposure to benzene	Rate	1991	0.02089171892	0.03433376449	0.00600061347
Deaths	Taiwan (Province of China)	Female	All ages	Leukemia	Occupational exposure to benzene	Rate	1991	0.014556806019999998	0.02446357718	0.0042951110999999995
Deaths	Taiwan (Province of China)	Both	All ages	Leukemia	Occupational exposure to benzene	Rate	1991	0.0178281773	0.029152973260000003	0.00515143034
Deaths	Taiwan (Province of China)	Male	All ages	Leukemia	Occupational exposure to benzene	Number	1992	2.307353357885726	3.777527690063412	0.6646266540209382
Deaths	Taiwan (Province of China)	Female	All ages	Leukemia	Occupational exposure to benzene	Number	1992	1.5106800947442502	2.5510977336302414	0.4405636326654889
Deaths	Taiwan (Province of China)	Both	All ages	Leukemia	Occupational exposure to benzene	Number	1992	3.818033452629977	6.293595419250272	1.115069713832035
Deaths	Taiwan (Province of China)	Male	All ages	Leukemia	Occupational exposure to benzene	Rate	1992	0.02150571534	0.03520849328	0.0061946609
Deaths	Taiwan (Province of China)	Female	All ages	Leukemia	Occupational exposure to benzene	Rate	1992	0.01501036338	0.02534812243	0.00437751198
Deaths	Taiwan (Province of China)	Both	All ages	Leukemia	Occupational exposure to benzene	Rate	1992	0.01836187002	0.03026746164	0.00536264687
Deaths	Taiwan (Province of China)	Male	All ages	Leukemia	Occupational exposure to benzene	Number	1993	2.5009297136808337	4.089124711886647	0.7231189742785862
Deaths	Taiwan (Province of China)	Female	All ages	Leukemia	Occupational exposure to benzene	Number	1993	1.6398153503506696	2.796723239133037	0.4849068232635523
Deaths	Taiwan (Province of China)	Both	All ages	Leukemia	Occupational exposure to benzene	Number	1993	4.140745064031504	6.855749147747573	1.2257886143800718
Deaths	Taiwan (Province of China)	Male	All ages	Leukemia	Occupational exposure to benzene	Rate	1993	0.02310793346	0.03778243796	0.0066814293299999996
Deaths	Taiwan (Province of China)	Female	All ages	Leukemia	Occupational exposure to benzene	Rate	1993	0.0161234642	0.02749874674	0.00476784036
Deaths	Taiwan (Province of China)	Both	All ages	Leukemia	Occupational exposure to benzene	Rate	1993	0.01972423486	0.03265702288	0.0058389836
Deaths	Taiwan (Province of China)	Male	All ages	Leukemia	Occupational exposure to benzene	Number	1994	2.5533701792850514	4.191265186902237	0.731746051966872
Deaths	Taiwan (Province of China)	Female	All ages	Leukemia	Occupational exposure to benzene	Number	1994	1.7359071636831216	2.948242553450112	0.5258699049808533
Deaths	Taiwan (Province of China)	Both	All ages	Leukemia	Occupational exposure to benzene	Number	1994	4.289277342968176	7.087891292188331	1.274802984299035
Deaths	Taiwan (Province of China)	Male	All ages	Leukemia	Occupational exposure to benzene	Rate	1994	0.023393232570000002	0.03839914873	0.00670404382
Deaths	Taiwan (Province of China)	Female	All ages	Leukemia	Occupational exposure to benzene	Rate	1994	0.01689159657	0.028688471860000002	0.00511708372
Deaths	Taiwan (Province of China)	Both	All ages	Leukemia	Occupational exposure to benzene	Rate	1994	0.02024032148	0.03344647289	0.00601556397
Deaths	Taiwan (Province of China)	Male	All ages	Leukemia	Occupational exposure to benzene	Number	1995	2.5757732967849263	4.2187001759749005	0.7376868014557139
Deaths	Taiwan (Province of China)	Female	All ages	Leukemia	Occupational exposure to benzene	Number	1995	1.7899962670130745	3.0343595790713165	0.5472689842100138
Deaths	Taiwan (Province of China)	Both	All ages	Leukemia	Occupational exposure to benzene	Number	1995	4.365769563797997	7.215429414546539	1.3007136438014286
Deaths	Taiwan (Province of China)	Male	All ages	Leukemia	Occupational exposure to benzene	Rate	1995	0.02340765021	0.03833794619	0.0067038177
Deaths	Taiwan (Province of China)	Female	All ages	Leukemia	Occupational exposure to benzene	Rate	1995	0.01724137228	0.02922716884	0.0052713340600000005
Deaths	Taiwan (Province of China)	Both	All ages	Leukemia	Occupational exposure to benzene	Rate	1995	0.02041418251	0.03373909017	0.00608209053
Deaths	Taiwan (Province of China)	Male	All ages	Leukemia	Occupational exposure to benzene	Number	1996	2.566613367198108	4.2083391110809005	0.7436965031367442
Deaths	Taiwan (Province of China)	Female	All ages	Leukemia	Occupational exposure to benzene	Number	1996	1.8309918868940165	3.0693014937453253	0.5639634067332222
Deaths	Taiwan (Province of China)	Both	All ages	Leukemia	Occupational exposure to benzene	Number	1996	4.397605254092123	7.251957719943767	1.312856596373566
Deaths	Taiwan (Province of China)	Male	All ages	Leukemia	Occupational exposure to benzene	Rate	1996	0.02314539436	0.03795026924	0.0067065609
Deaths	Taiwan (Province of China)	Female	All ages	Leukemia	Occupational exposure to benzene	Rate	1996	0.01746205746	0.02927174032	0.00537848446
Deaths	Taiwan (Province of China)	Both	All ages	Leukemia	Occupational exposure to benzene	Rate	1996	0.020383220740000003	0.03361335237	0.00608518597
Deaths	Taiwan (Province of China)	Male	All ages	Leukemia	Occupational exposure to benzene	Number	1997	2.607054049571632	4.281395245245628	0.7602822352126553
Deaths	Taiwan (Province of China)	Female	All ages	Leukemia	Occupational exposure to benzene	Number	1997	1.847434266460931	3.093657881610439	0.5665531001807208
Deaths	Taiwan (Province of China)	Both	All ages	Leukemia	Occupational exposure to benzene	Number	1997	4.454488316032562	7.328936628400946	1.3261943642524807
Deaths	Taiwan (Province of China)	Male	All ages	Leukemia	Occupational exposure to benzene	Rate	1997	0.0233376626	0.03832592489	0.00680584673
Deaths	Taiwan (Province of China)	Female	All ages	Leukemia	Occupational exposure to benzene	Rate	1997	0.01744792357	0.02921776825	0.00535075882
Deaths	Taiwan (Province of China)	Both	All ages	Leukemia	Occupational exposure to benzene	Rate	1997	0.02047166027	0.033681871	0.00609484155
Deaths	Taiwan (Province of China)	Male	All ages	Leukemia	Occupational exposure to benzene	Number	1998	2.7001838937644407	4.46322113091249	0.7843272514509303
Deaths	Taiwan (Province of China)	Female	All ages	Leukemia	Occupational exposure to benzene	Number	1998	1.980794497213819	3.259634013639764	0.5943352030963569
Deaths	Taiwan (Province of China)	Both	All ages	Leukemia	Occupational exposure to benzene	Number	1998	4.68097839097826	7.744335407429338	1.3926080993710952
Deaths	Taiwan (Province of China)	Male	All ages	Leukemia	Occupational exposure to benzene	Rate	1998	0.02400465587	0.03967807065	0.0069726753800000004
Deaths	Taiwan (Province of China)	Female	All ages	Leukemia	Occupational exposure to benzene	Rate	1998	0.01853055105	0.03049423581	0.00556007139
Deaths	Taiwan (Province of China)	Both	All ages	Leukemia	Occupational exposure to benzene	Rate	1998	0.02133737609	0.03530112369	0.0063479470100000004
Deaths	Taiwan (Province of China)	Male	All ages	Leukemia	Occupational exposure to benzene	Number	1999	2.715591957214767	4.470641193140729	0.7877140748351843
Deaths	Taiwan (Province of China)	Female	All ages	Leukemia	Occupational exposure to benzene	Number	1999	2.02287307783187	3.34337704307774	0.6049517949372525
Deaths	Taiwan (Province of China)	Both	All ages	Leukemia	Occupational exposure to benzene	Number	1999	4.738465035046637	7.817136592903065	1.4093222375004513
Deaths	Taiwan (Province of China)	Male	All ages	Leukemia	Occupational exposure to benzene	Rate	1999	0.02398734435	0.039490030700000005	0.00695802943
Deaths	Taiwan (Province of China)	Female	All ages	Leukemia	Occupational exposure to benzene	Rate	1999	0.01875352491	0.03099557028	0.00560834917
Deaths	Taiwan (Province of China)	Both	All ages	Leukemia	Occupational exposure to benzene	Rate	1999	0.02143368152	0.03535955524	0.006374841599999999
Deaths	Taiwan (Province of China)	Male	All ages	Leukemia	Occupational exposure to benzene	Number	2000	2.8281163525889177	4.66558570902316	0.822643187872611
Deaths	Taiwan (Province of China)	Female	All ages	Leukemia	Occupational exposure to benzene	Number	2000	2.2115178755210168	3.640250950584005	0.645256628730094
Deaths	Taiwan (Province of China)	Both	All ages	Leukemia	Occupational exposure to benzene	Number	2000	5.039634228109932	8.301544863981514	1.4901333851750036
Deaths	Taiwan (Province of China)	Male	All ages	Leukemia	Occupational exposure to benzene	Rate	2000	0.024836541910000003	0.040973213450000004	0.00722445949
Deaths	Taiwan (Province of China)	Female	All ages	Leukemia	Occupational exposure to benzene	Rate	2000	0.0203299259	0.03346390861	0.0059316814
Deaths	Taiwan (Province of China)	Both	All ages	Leukemia	Occupational exposure to benzene	Rate	2000	0.022634724000000002	0.03728508226	0.006692699579999999
Deaths	Taiwan (Province of China)	Male	All ages	Leukemia	Occupational exposure to benzene	Number	2001	2.8756805991333514	4.736159913116549	0.8425950535516545
Deaths	Taiwan (Province of China)	Female	All ages	Leukemia	Occupational exposure to benzene	Number	2001	2.2923378924724984	3.81183207868577	0.6768728240681474
Deaths	Taiwan (Province of China)	Both	All ages	Leukemia	Occupational exposure to benzene	Number	2001	5.168018491605853	8.540354126317624	1.535739005958609
Deaths	Taiwan (Province of China)	Male	All ages	Leukemia	Occupational exposure to benzene	Rate	2001	0.02513102169	0.04139004086	0.007363569710000001
Deaths	Taiwan (Province of China)	Female	All ages	Leukemia	Occupational exposure to benzene	Rate	2001	0.02091454547	0.03477791628	0.0061755675299999995
Deaths	Taiwan (Province of China)	Both	All ages	Leukemia	Occupational exposure to benzene	Rate	2001	0.02306816591	0.038121052829999995	0.0068549836399999994
Deaths	Taiwan (Province of China)	Male	All ages	Leukemia	Occupational exposure to benzene	Number	2002	2.98623611207601	4.9078973470348455	0.8787101985015919
Deaths	Taiwan (Province of China)	Female	All ages	Leukemia	Occupational exposure to benzene	Number	2002	2.3078307841402923	3.865735253506592	0.6741703741616085
Deaths	Taiwan (Province of China)	Both	All ages	Leukemia	Occupational exposure to benzene	Number	2002	5.294066896216301	8.694868012581374	1.5528805726632005
Deaths	Taiwan (Province of China)	Male	All ages	Leukemia	Occupational exposure to benzene	Rate	2002	0.025994174779999997	0.04272158552	0.00764887491
Deaths	Taiwan (Province of China)	Female	All ages	Leukemia	Occupational exposure to benzene	Rate	2002	0.02091623741	0.03503577337	0.00611011331
Deaths	Taiwan (Province of China)	Both	All ages	Leukemia	Occupational exposure to benzene	Rate	2002	0.023506434309999998	0.03860649059	0.00689501774
Deaths	Taiwan (Province of China)	Male	All ages	Leukemia	Occupational exposure to benzene	Number	2003	2.976423759656292	4.8708603633930245	0.8731588360793143
Deaths	Taiwan (Province of China)	Female	All ages	Leukemia	Occupational exposure to benzene	Number	2003	2.441252604220346	4.089360864879184	0.7205187288544974
Deaths	Taiwan (Province of China)	Both	All ages	Leukemia	Occupational exposure to benzene	Number	2003	5.417676363876645	8.920074684438427	1.584823851947994
Deaths	Taiwan (Province of China)	Male	All ages	Leukemia	Occupational exposure to benzene	Rate	2003	0.025826557420000004	0.04226466559	0.0075764369000000005
Deaths	Taiwan (Province of China)	Female	All ages	Leukemia	Occupational exposure to benzene	Rate	2003	0.02199401748	0.03684234651	0.00649138131
Deaths	Taiwan (Province of China)	Both	All ages	Leukemia	Occupational exposure to benzene	Rate	2003	0.02394628839	0.03942699166	0.0070049679
Deaths	Taiwan (Province of China)	Male	All ages	Leukemia	Occupational exposure to benzene	Number	2004	3.080627989712614	5.017921864636628	0.900159932087777
Deaths	Taiwan (Province of China)	Female	All ages	Leukemia	Occupational exposure to benzene	Number	2004	2.56471821924356	4.288553617856054	0.7568724242669091
Deaths	Taiwan (Province of China)	Both	All ages	Leukemia	Occupational exposure to benzene	Number	2004	5.645346208956172	9.295725926991452	1.654642347353264
Deaths	Taiwan (Province of China)	Male	All ages	Leukemia	Occupational exposure to benzene	Rate	2004	0.02665988108	0.043425301789999995	0.007790020999999999
Deaths	Taiwan (Province of China)	Female	All ages	Leukemia	Occupational exposure to benzene	Rate	2004	0.02297469068	0.03841677112	0.00678004691
Deaths	Taiwan (Province of China)	Both	All ages	Leukemia	Occupational exposure to benzene	Rate	2004	0.024849084259999998	0.04091693729	0.007283228619999999
Deaths	Taiwan (Province of China)	Male	All ages	Leukemia	Occupational exposure to benzene	Number	2005	3.133027215482881	5.124326843418199	0.9169695378171268
Deaths	Taiwan (Province of China)	Female	All ages	Leukemia	Occupational exposure to benzene	Number	2005	2.7277908459355014	4.496150951642086	0.8235659900367455
Deaths	Taiwan (Province of China)	Both	All ages	Leukemia	Occupational exposure to benzene	Number	2005	5.860818061418379	9.671290138278405	1.7266673345138004
Deaths	Taiwan (Province of China)	Male	All ages	Leukemia	Occupational exposure to benzene	Rate	2005	0.027053726990000002	0.04424862278	0.00791804278
Deaths	Taiwan (Province of China)	Female	All ages	Leukemia	Occupational exposure to benzene	Rate	2005	0.02429450331	0.04004403575	0.0073349196500000005
Deaths	Taiwan (Province of China)	Both	All ages	Leukemia	Occupational exposure to benzene	Rate	2005	0.0256954512	0.042401617169999996	0.007570188279999999
Deaths	Taiwan (Province of China)	Male	All ages	Leukemia	Occupational exposure to benzene	Number	2006	3.267946184122872	5.3193663639491096	0.957267911813067
Deaths	Taiwan (Province of China)	Female	All ages	Leukemia	Occupational exposure to benzene	Number	2006	2.8598678486785585	4.719069670802751	0.8654598370486173
Deaths	Taiwan (Province of China)	Both	All ages	Leukemia	Occupational exposure to benzene	Number	2006	6.127814032801429	10.067356611311368	1.8132803392009844
Deaths	Taiwan (Province of China)	Male	All ages	Leukemia	Occupational exposure to benzene	Rate	2006	0.028167803810000003	0.045849857880000004	0.00825109509
Deaths	Taiwan (Province of China)	Female	All ages	Leukemia	Occupational exposure to benzene	Rate	2006	0.02532240118	0.04178450955	0.00766312374
Deaths	Taiwan (Province of China)	Both	All ages	Leukemia	Occupational exposure to benzene	Rate	2006	0.0267642339	0.04397083294	0.007919799600000001
Deaths	Taiwan (Province of China)	Male	All ages	Leukemia	Occupational exposure to benzene	Number	2007	3.438861825804732	5.612679279028104	1.0042732236618113
Deaths	Taiwan (Province of China)	Female	All ages	Leukemia	Occupational exposure to benzene	Number	2007	3.065144614523968	5.084341569193013	0.9267879941104054
Deaths	Taiwan (Province of China)	Both	All ages	Leukemia	Occupational exposure to benzene	Number	2007	6.504006440328697	10.6912036748278	1.9250372859808995
Deaths	Taiwan (Province of China)	Male	All ages	Leukemia	Occupational exposure to benzene	Rate	2007	0.02959665601	0.04830567389	0.00864330428
Deaths	Taiwan (Province of China)	Female	All ages	Leukemia	Occupational exposure to benzene	Rate	2007	0.02698516004	0.04476192422	0.00815932868
Deaths	Taiwan (Province of China)	Both	All ages	Leukemia	Occupational exposure to benzene	Rate	2007	0.028305709029999997	0.04652856715	0.00837784307
Deaths	Taiwan (Province of China)	Male	All ages	Leukemia	Occupational exposure to benzene	Number	2008	3.658881111613213	5.995081525172472	1.060804483449346
Deaths	Taiwan (Province of China)	Female	All ages	Leukemia	Occupational exposure to benzene	Number	2008	3.4268171581462776	5.671081489921672	1.030797215171364
Deaths	Taiwan (Province of China)	Both	All ages	Leukemia	Occupational exposure to benzene	Number	2008	7.085698269759488	11.610635779587014	2.079762059348002
Deaths	Taiwan (Province of China)	Male	All ages	Leukemia	Occupational exposure to benzene	Rate	2008	0.0314549359	0.051538953930000006	0.00911960132
Deaths	Taiwan (Province of China)	Female	All ages	Leukemia	Occupational exposure to benzene	Rate	2008	0.03000575762	0.04965689408	0.00902582483
Deaths	Taiwan (Province of China)	Both	All ages	Leukemia	Occupational exposure to benzene	Rate	2008	0.03073699789	0.050365690709999994	0.00902178439
Deaths	Taiwan (Province of China)	Male	All ages	Leukemia	Occupational exposure to benzene	Number	2009	3.816461683854298	6.2357820066714655	1.1061994718904598
Deaths	Taiwan (Province of China)	Female	All ages	Leukemia	Occupational exposure to benzene	Number	2009	3.525562986383868	5.756853165709677	1.0421331265691367
Deaths	Taiwan (Province of China)	Both	All ages	Leukemia	Occupational exposure to benzene	Number	2009	7.342024670238162	11.951998496221526	2.1430882691492137
Deaths	Taiwan (Province of China)	Male	All ages	Leukemia	Occupational exposure to benzene	Rate	2009	0.03278026245	0.053560231359999995	0.00950134235
Deaths	Taiwan (Province of China)	Female	All ages	Leukemia	Occupational exposure to benzene	Rate	2009	0.03071118166	0.05014795199	0.0090780224
Deaths	Taiwan (Province of China)	Both	All ages	Leukemia	Occupational exposure to benzene	Rate	2009	0.03175300708	0.05169035926	0.009268492009999999
Deaths	Taiwan (Province of China)	Male	All ages	Leukemia	Occupational exposure to benzene	Number	2010	3.954176912021271	6.471245950827065	1.1380106330102815
Deaths	Taiwan (Province of China)	Female	All ages	Leukemia	Occupational exposure to benzene	Number	2010	3.6603901433726582	5.979138981937004	1.0907463324420963
Deaths	Taiwan (Province of China)	Both	All ages	Leukemia	Occupational exposure to benzene	Number	2010	7.614567055393922	12.31437443702571	2.2061969694739147
Deaths	Taiwan (Province of China)	Male	All ages	Leukemia	Occupational exposure to benzene	Rate	2010	0.03393141984	0.05553078888	0.00976544991
Deaths	Taiwan (Province of China)	Female	All ages	Leukemia	Occupational exposure to benzene	Rate	2010	0.03172869033	0.05182787674	0.00945471692
Deaths	Taiwan (Province of China)	Both	All ages	Leukemia	Occupational exposure to benzene	Rate	2010	0.03283560737	0.05310216077	0.009513583229999999
Deaths	Taiwan (Province of China)	Male	All ages	Leukemia	Occupational exposure to benzene	Number	2011	4.090249813452672	6.743957569378858	1.1884368136145462
Deaths	Taiwan (Province of China)	Female	All ages	Leukemia	Occupational exposure to benzene	Number	2011	3.6650097415603575	5.950277301850377	1.0967776185679474
Deaths	Taiwan (Province of China)	Both	All ages	Leukemia	Occupational exposure to benzene	Number	2011	7.755259555013034	12.71853905767967	2.268243177677719
Deaths	Taiwan (Province of China)	Male	All ages	Leukemia	Occupational exposure to benzene	Rate	2011	0.03506381348	0.05781281856	0.01018791728
Deaths	Taiwan (Province of China)	Female	All ages	Leukemia	Occupational exposure to benzene	Rate	2011	0.031616183980000004	0.05133003052	0.00946134538
Deaths	Taiwan (Province of China)	Both	All ages	Leukemia	Occupational exposure to benzene	Rate	2011	0.03334540679	0.05468609473	0.00975279949
Deaths	Taiwan (Province of China)	Male	All ages	Leukemia	Occupational exposure to benzene	Number	2012	3.9547886699737176	6.448107927976548	1.144237828553405
Deaths	Taiwan (Province of China)	Female	All ages	Leukemia	Occupational exposure to benzene	Number	2012	3.857242936160782	6.267358759539071	1.1707039225426312
Deaths	Taiwan (Province of China)	Both	All ages	Leukemia	Occupational exposure to benzene	Number	2012	7.812031606134497	12.767657299540346	2.302511965619414
Deaths	Taiwan (Province of China)	Male	All ages	Leukemia	Occupational exposure to benzene	Rate	2012	0.03386287849	0.05521192495	0.009797536550000001
Deaths	Taiwan (Province of China)	Female	All ages	Leukemia	Occupational exposure to benzene	Rate	2012	0.03312036281	0.05381491375999999	0.01005229365
Deaths	Taiwan (Province of China)	Both	All ages	Leukemia	Occupational exposure to benzene	Rate	2012	0.03349214104	0.05473815271	0.009871446939999999
Deaths	Taiwan (Province of China)	Male	All ages	Leukemia	Occupational exposure to benzene	Number	2013	3.939580499695768	6.459722242241712	1.1359230497741644
Deaths	Taiwan (Province of China)	Female	All ages	Leukemia	Occupational exposure to benzene	Number	2013	3.848199579252724	6.300607321094786	1.164449269329095
Deaths	Taiwan (Province of China)	Both	All ages	Leukemia	Occupational exposure to benzene	Number	2013	7.787780078948501	12.621081085714629	2.284876650275319
Deaths	Taiwan (Province of China)	Male	All ages	Leukemia	Occupational exposure to benzene	Rate	2013	0.03368585539	0.055234629509999994	0.00971284623
Deaths	Taiwan (Province of China)	Female	All ages	Leukemia	Occupational exposure to benzene	Rate	2013	0.03289752283	0.05386268796	0.009954654280000001
Deaths	Taiwan (Province of China)	Both	All ages	Leukemia	Occupational exposure to benzene	Rate	2013	0.033291647359999996	0.05395331874	0.009767521290000001
Deaths	Taiwan (Province of China)	Male	All ages	Leukemia	Occupational exposure to benzene	Number	2014	3.938190051524605	6.422316795718935	1.133993693767607
Deaths	Taiwan (Province of China)	Female	All ages	Leukemia	Occupational exposure to benzene	Number	2014	4.03144676033306	6.679686441545918	1.2196364670144768
Deaths	Taiwan (Province of China)	Both	All ages	Leukemia	Occupational exposure to benzene	Number	2014	7.969636811857674	13.003577965973156	2.334782683062416
Deaths	Taiwan (Province of China)	Male	All ages	Leukemia	Occupational exposure to benzene	Rate	2014	0.03362973684	0.054842661460000004	0.00968361329
Deaths	Taiwan (Province of China)	Female	All ages	Leukemia	Occupational exposure to benzene	Rate	2014	0.034323949060000004	0.05687120053	0.01038404882
Deaths	Taiwan (Province of China)	Both	All ages	Leukemia	Occupational exposure to benzene	Rate	2014	0.033977358650000004	0.05543881644	0.00995399796
Deaths	Taiwan (Province of China)	Male	All ages	Leukemia	Occupational exposure to benzene	Number	2015	3.938590537717058	6.488902259135411	1.1276230833570633
Deaths	Taiwan (Province of China)	Female	All ages	Leukemia	Occupational exposure to benzene	Number	2015	3.989857036274185	6.606430051379352	1.2243959878134243
Deaths	Taiwan (Province of China)	Both	All ages	Leukemia	Occupational exposure to benzene	Number	2015	7.928447573991243	13.005882444085692	2.331887888796758
Deaths	Taiwan (Province of China)	Male	All ages	Leukemia	Occupational exposure to benzene	Rate	2015	0.03359693264	0.05535158073	0.00961884116
Deaths	Taiwan (Province of China)	Female	All ages	Leukemia	Occupational exposure to benzene	Rate	2015	0.0338429026	0.056037288240000004	0.01038561377
Deaths	Taiwan (Province of China)	Both	All ages	Leukemia	Occupational exposure to benzene	Rate	2015	0.03372026431	0.055314964189999996	0.00991768883
Deaths	Taiwan (Province of China)	Male	All ages	Leukemia	Occupational exposure to benzene	Number	2016	4.092994437479309	6.712199932702749	1.1778927245767092
Deaths	Taiwan (Province of China)	Female	All ages	Leukemia	Occupational exposure to benzene	Number	2016	4.121418648417807	6.790607644356093	1.236158798765818
Deaths	Taiwan (Province of China)	Both	All ages	Leukemia	Occupational exposure to benzene	Number	2016	8.21441308589712	13.539169877181497	2.425624911229832
Deaths	Taiwan (Province of China)	Male	All ages	Leukemia	Occupational exposure to benzene	Rate	2016	0.0348891396	0.057215538419999996	0.010040488529999999
Deaths	Taiwan (Province of China)	Female	All ages	Leukemia	Occupational exposure to benzene	Rate	2016	0.034839566030000005	0.057403006980000004	0.01044961451
Deaths	Taiwan (Province of China)	Both	All ages	Leukemia	Occupational exposure to benzene	Rate	2016	0.03486424943	0.05746399538	0.01029502547
Deaths	Taiwan (Province of China)	Male	All ages	Leukemia	Occupational exposure to benzene	Number	2017	4.086280376847419	6.738405329277679	1.176822580264774
Deaths	Taiwan (Province of China)	Female	All ages	Leukemia	Occupational exposure to benzene	Number	2017	4.071905863807404	6.753488206576551	1.2124285145445417
Deaths	Taiwan (Province of China)	Both	All ages	Leukemia	Occupational exposure to benzene	Number	2017	8.158186240654825	13.439204511240376	2.4077890647612463
Deaths	Taiwan (Province of China)	Male	All ages	Leukemia	Occupational exposure to benzene	Rate	2017	0.03482145783	0.05742168314	0.01002835686
Deaths	Taiwan (Province of China)	Female	All ages	Leukemia	Occupational exposure to benzene	Rate	2017	0.034318985149999995	0.056919995019999996	0.01021863412
Deaths	Taiwan (Province of China)	Both	All ages	Leukemia	Occupational exposure to benzene	Rate	2017	0.034568838299999995	0.056946197840000004	0.01020257057
Deaths	Taiwan (Province of China)	Male	All ages	Leukemia	Occupational exposure to benzene	Number	2018	4.045265551008701	6.689127795625769	1.1707490330879948
Deaths	Taiwan (Province of China)	Female	All ages	Leukemia	Occupational exposure to benzene	Number	2018	4.143457962017083	6.881198869483623	1.2348426137272637
Deaths	Taiwan (Province of China)	Both	All ages	Leukemia	Occupational exposure to benzene	Number	2018	8.188723513025785	13.510995001480008	2.3916559685984438
Deaths	Taiwan (Province of China)	Male	All ages	Leukemia	Occupational exposure to benzene	Rate	2018	0.03447564198	0.0570078706	0.00997766995
Deaths	Taiwan (Province of China)	Female	All ages	Leukemia	Occupational exposure to benzene	Rate	2018	0.03483784022	0.05785653166	0.0103824511
Deaths	Taiwan (Province of China)	Both	All ages	Leukemia	Occupational exposure to benzene	Rate	2018	0.03465796644	0.057183956759999995	0.01012244853
Deaths	Taiwan (Province of China)	Male	All ages	Leukemia	Occupational exposure to benzene	Number	2019	4.07347949098046	6.772986164536991	1.1847682620659263
[truncated: 30,257 more rows]
